# Supplementary material for: Combined analysis of the proteome and metabolome provides insight into microRNA-1174 function in Aedes aegypti mosquitoes
Source: Parasit Vectors. 2023 Aug 9;16:271. doi: 10.1186/s13071-023-05859-1 (PMC10413549; doi:10.1186/s13071-023-05859-1)
Supplement: Supplementary file 1 — Additional file 1: Table S1. The original data extracted from 6 experimental samples. [file 13071_2023_5859_MOESM1_ESM.xlsx]

## Sheet: Table S1
Additional file 1_Table S1_The original data extracted from 6 experimental samples
Accession	Description	Score	Coverage	#.Proteins	#.Unique.Peptides	#.Peptides	#.PSMs	#.AAs	MW.[kDa]	calc..pI	126/126	127/126	128/126	129/126	130/126	131/126
Q179E8	AAEL005656-PA OS=Aedes aegypti OX=7159 GN=AAEL005656 PE=3 SV=1 - [Q179E8_AEDAE]	80489.3	70.82	2	26	190	5057	1940	221.327	5.98584	1	1.01532	1.01507	0.935646	0.948841	0.969798
A0A1S4FBG2	Myosin heavy chain, nonmuscle or smooth muscle OS=Aedes aegypti OX=7159 PE=3 SV=1 - [A0A1S4FBG2_AEDAE]	70993.1	69.91	1	3	164	4368	1635	187.019	5.70654	1	1.02575	1.01108	0.943302	1.00338	0.997558
W0FUL2	Myosin heavy chain OS=Aedes aegypti OX=7159 GN=myo-sex PE=2 SV=1 - [W0FUL2_AEDAE]	70768.9	59.07	2	1	166	4551	1940	221.189	5.96045	1	0.935381	1.00776	1.0333	1.02801	1.02531
Q178Y4	AAEL005733-PB OS=Aedes aegypti OX=7159 GN=AAEL005733 PE=3 SV=1 - [Q178Y4_AEDAE]	70562.7	70.66	2	19	186	4370	1963	224.072	5.96045	1	0.948149	1.00506	0.967065	1.03157	0.98072
A0A1S4F231	Uncharacterized protein OS=Aedes aegypti OX=7159 GN=5580168 PE=4 SV=1 - [A0A1S4F231_AEDAE]	23371.1	58.94	4	9	398	1618	7935	891.883	6.66846	1	1.02303	1.04038	0.989119	1.01593	1.00391
Q17HV9	AAEL002565-PA OS=Aedes aegypti OX=7159 GN=AAEL002565 PE=4 SV=1 - [Q17HV9_AEDAE]	22181	60.1	4	4	362	1487	7100	796.632	6.48096	1	0.934268	1.006	0.983409	1.02173	1.00366
Q6QNY2	AAEL001951-PA OS=Aedes aegypti OX=7159 GN=5572985 PE=2 SV=1 - [Q6QNY2_AEDAE]	17865.6	77.93	1	6	27	1022	376	41.5557	5.47803	1	0.989581	1.00698	0.971465	1.00634	0.996768
Q0IFK9	AAEL004699-PA OS=Aedes aegypti OX=7159 GN=AAEL004699 PE=4 SV=1 - [Q0IFK9_AEDAE]	17807.1	81.91	2	67	67	995	1006	111.968	9.5249	1	1.12115	1.05996	1.17198	1.19085	1.20884
Q175R4	Calcium-transporting ATPase OS=Aedes aegypti OX=7159 GN=AAEL006582 PE=3 SV=1 - [Q175R4_AEDAE]	16522.6	53.21	5	1	60	823	998	109.528	5.50342	1	1.25053	1.11715	1.08302	1.06793	1.06906
A0A1S4FE53	Calcium-transporting ATPase OS=Aedes aegypti OX=7159 GN=5568141 PE=3 SV=1 - [A0A1S4FE53_AEDAE]	16400.4	52.95	6	1	60	828	999	109.648	5.50342	1	0.911498	1.07605	1.00893	1.0991	1.00921
Q178A9	AAEL005961-PA OS=Aedes aegypti OX=7159 GN=5567310 PE=3 SV=1 - [Q178A9_AEDAE]	16209	71.28	1	1	25	984	376	41.6158	5.47803	1	0.858363	1.14495	0.911118	0.954725	1.01487
P49128	Actin-1 OS=Aedes aegypti OX=7159 GN=ACT-1 PE=2 SV=2 - [ACT1_AEDAE]	15636.6	71.28	1	3	25	944	376	41.6458	5.47803	1	0.936254	1.05795	0.995726	1.08122	0.999221
P84184	Actin-A3b, cytoplasmic OS=Helicoverpa armigera OX=29058 GN=actA3b PE=2 SV=1 - [ACT3B_HELAM]	15507.1	66.49	2	2	24	971	376	41.7948	5.47803	1	0.948276	1.02119	1.00009	1.02985	1.01545
Q16UB8	AAEL009955-PA OS=Aedes aegypti OX=7159 GN=AAEL009955 PE=4 SV=1 - [Q16UB8_AEDAE]	14479.1	63.54	2	182	206	1038	3321	367.244	7.50342	1	0.927589	1.05302	1.1128	1.14641	1.08604
B2Z6M6	Muscle actin OS=Agrotis ipsilon OX=56364 PE=2 SV=1 - [B2Z6M6_AGRIP]	14341.3	66.49	3	3	24	939	376	41.7498	5.38916	1	1.0023	1.03188	0.982424	1.03961	0.996667
Q16IU1	AAEL013559-PA OS=Aedes aegypti OX=7159 GN=AAEL013559 PE=4 SV=1 - [Q16IU1_AEDAE]	13164	51.6	1	210	211	901	4560	516.464	6.30322	1	0.971067	0.996685	0.984624	0.996495	0.995517
Q17C87	AAEL004631-PA OS=Aedes aegypti OX=7159 GN=5565155 PE=3 SV=1 - [Q17C87_AEDAE]	12614	66.49	1	4	24	897	376	41.7608	5.47803	1	0.979561	0.970699	0.973414	1.003	0.982051
A0A1S4FA77	Titin OS=Aedes aegypti OX=7159 PE=4 SV=1 - [A0A1S4FA77_AEDAE]	12529.7	57.72	2	227	227	922	4856	546.134	5.97314	1	0.961027	1.01027	0.990952	1.02412	1.01076
A0A1S4EY19	Uncharacterized protein OS=Aedes aegypti OX=7159 GN=5568814 PE=4 SV=1 - [A0A1S4EY19_AEDAE]	12331.7	52.64	2	113	113	700	2422	264.873	6.62451	1	1.01263	0.964587	1.12723	1.12481	1.18584
A0A1S4F4H1	ATP synthase subunit beta OS=Aedes aegypti OX=7159 GN=5577999 PE=3 SV=1 - [A0A1S4F4H1_AEDAE]	11652.5	78.77	4	28	28	673	504	53.9544	5.12256	1	1.02192	0.995881	1.01817	1.0208	1.02634
Q16KR4	Aconitate hydratase, mitochondrial OS=Aedes aegypti OX=7159 GN=5580315 PE=3 SV=1 - [Q16KR4_AEDAE]	11489.9	71.45	2	50	50	655	788	85.6697	8.44092	1	1.00618	0.990401	1.01263	1.0045	1.02757
Q1HRQ7	ATP synthase subunit alpha OS=Aedes aegypti OX=7159 GN=5575914 PE=2 SV=1 - [Q1HRQ7_AEDAE]	10508.5	63.16	1	38	38	665	551	59.3553	8.93896	1	1.02891	1.00285	1.02646	1.02602	1.03196
Q17HX1	AAEL002572-PA OS=Aedes aegypti OX=7159 GN=5580173 PE=4 SV=1 - [Q17HX1_AEDAE]	9974.26	72.38	1	17	17	488	210	22.8191	4.76709	1	1.00148	1.00762	0.983495	0.992852	0.999105
A0A1S4FCE2	Uncharacterized protein OS=Aedes aegypti OX=7159 GN=5567309 PE=3 SV=1 - [A0A1S4FCE2_AEDAE]	9867.2	60.37	2	5	22	711	376	41.5157	5.47803	1	0.969071	1.02195	1.01739	1.10842	1.03113
Q16RF4	AAEL010975-PA OS=Aedes aegypti OX=7159 GN=5574161 PE=4 SV=1 - [Q16RF4_AEDAE]	9818.47	70.67	1	68	69	631	883	103.164	5.57959	1	0.971172	1.01114	0.977757	1.04317	0.982988
Q17C86	AAEL004616-PA OS=Aedes aegypti OX=7159 GN=5565156 PE=3 SV=1 - [Q17C86_AEDAE]	9794.17	56.12	1	6	19	713	376	41.6588	5.47803	1	0.969822	1.01916	1.03234	1.06443	1.06646
Q6ELZ6	Muscle-specific actin 3 OS=Aedes aegypti OX=7159 PE=2 SV=1 - [Q6ELZ6_AEDAE]	9035.4	50.27	1	4	21	710	376	41.6488	5.69385	1	1.06228	1.08428	1.02273	1.06482	1.05335
Q17H82	AAEL002759-PD OS=Aedes aegypti OX=7159 GN=5575993 PE=3 SV=1 - [Q17H82_AEDAE]	8916.45	81.34	1	4	45	796	284	32.3563	4.85596	1	0.944014	0.974492	0.986773	0.987558	0.989855
Q17H80	AAEL002759-PA OS=Aedes aegypti OX=7159 GN=AAEL002759 PE=3 SV=1 - [Q17H80_AEDAE]	8684.7	75.7	2	3	44	779	284	32.4454	4.89404	1	1.28922	1.12221	0.738971	0.885978	0.85247
A0A1S4FIY1	Uncharacterized protein OS=Aedes aegypti OX=7159 GN=5570233 PE=3 SV=1 - [A0A1S4FIY1_AEDAE]	8666.67	85.16	2	26	26	415	337	35.2739	9.0415	1	1.01419	0.982663	1.00025	1.02618	1.02517
Q17H75	AAEL002761-PC OS=Aedes aegypti OX=7159 GN=5575995 PE=2 SV=1 - [Q17H75_AEDAE]	8397.85	73.33	4	8	39	556	285	32.7017	4.729	1	0.993516	0.9886	0.963819	0.965746	1.00671
Q17A09	AAEL005435-PA OS=Aedes aegypti OX=7159 GN=AAEL005435 PE=3 SV=1 - [Q17A09_AEDAE]	8273.64	76.74	1	33	33	507	473	52.2162	6.26514	1	1.04571	0.995443	1.01705	1.02989	1.02766
Q16XK7	AAEL008844-PA OS=Aedes aegypti OX=7159 GN=5571151 PE=4 SV=1 - [Q16XK7_AEDAE]	8046.73	86.91	1	21	21	561	191	21.8955	4.83057	1	0.933185	0.982937	0.97206	1.06634	0.989234
Q1HR57	AAEL001872-PA (Fragment) OS=Aedes aegypti OX=7159 GN=VDAC PE=2 SV=1 - [Q1HR57_AEDAE]	7536.31	75.53	1	23	23	361	282	30.6774	8.54346	1	0.996325	1.01929	1.00851	1.01896	1.01191
Q16EQ1	AAEL015065-PA OS=Aedes aegypti OX=7159 GN=5566099 PE=4 SV=1 - [Q16EQ1_AEDAE]	7332.37	63.46	4	146	148	483	2414	277.79	5.24951	1	0.985324	0.980077	1.02566	1.02847	1.01447
J9HYM2	Glyceraldehyde-3-phosphate dehydrogenase OS=Aedes aegypti OX=7159 GN=23687404 PE=3 SV=1 - [J9HYM2_AEDAE]	7266.81	78.31	1	23	23	442	332	35.4183	8.17725	1	0.981917	0.977997	1.03239	1.03096	1.02317
Q17KK5	AAEL001668-PA OS=Aedes aegypti OX=7159 GN=AAEL001668 PE=3 SV=1 - [Q17KK5_AEDAE]	7063.33	84.76	2	31	31	376	433	46.592	6.75635	1	0.979275	0.99231	1.00943	1.01432	1.01242
A0A1S4FVC6	Sodium/potassium-transporting ATPase subunit alpha OS=Aedes aegypti OX=7159 PE=3 SV=1 - [A0A1S4FVC6_AEDAE]	6947.74	55.12	8	56	56	406	1036	114.752	5.68115	1	0.994987	1.02253	1.09111	1.09547	1.06829
Q1HR67	AAEL009185-PA OS=Aedes aegypti OX=7159 GN=5571596 PE=2 SV=1 - [Q1HR67_AEDAE]	6892.29	73.52	2	30	31	533	355	39.8489	6.40479	1	0.989789	0.993427	0.96177	1.0225	0.978436
Q172T4	AAEL007306-PA OS=Aedes aegypti OX=7159 GN=AAEL007306 PE=4 SV=1 - [Q172T4_AEDAE]	6878.79	73.88	2	67	67	535	896	103.58	5.60498	1	0.98071	1.00663	1.00714	1.03166	1.01281
A0A1S4FII7	Uncharacterized protein OS=Aedes aegypti OX=7159 GN=5569989 PE=4 SV=1 - [A0A1S4FII7_AEDAE]	6846.62	61.19	2	121	121	523	2327	265.714	5.0083	1	0.963115	0.999324	1.01869	1.01283	1.01905
A0A1S4G7Z7	Uncharacterized protein OS=Aedes aegypti OX=7159 PE=4 SV=2 - [A0A1S4G7Z7_AEDAE]	6827.31	37.08	4	44	301	658	8971	1004.68	5.79541	1	0.972239	1.0207	1.00033	1.05289	1.00511
Q16F38	Pyruvate kinase OS=Aedes aegypti OX=7159 GN=5565629 PE=1 SV=1 - [Q16F38_AEDAE]	6665.34	63.14	3	29	29	333	529	57.4207	7.38623	1	0.985086	1.0076	1.03045	1.04009	1.03728
Q178U9	Fructose-bisphosphate aldolase OS=Aedes aegypti OX=7159 GN=5567031 PE=3 SV=1 - [Q178U9_AEDAE]	6495.16	76.58	1	2	26	345	363	39.0952	7.86963	1	1.00164	0.966188	1.0928	1.08694	1.07995
A0A1S4F2U2	Uncharacterized protein OS=Aedes aegypti OX=7159 GN=5575995 PE=3 SV=1 - [A0A1S4F2U2_AEDAE]	6455.52	27.05	1	0	35	606	891	94.6811	5.14795	1
A0A1S4F2P0	Uncharacterized protein OS=Aedes aegypti OX=7159 GN=5575995 PE=3 SV=1 - [A0A1S4F2P0_AEDAE]	6449.69	27.5	1	0	38	618	891	94.7992	5.17334	1
A0A1S4F2Z9	Uncharacterized protein OS=Aedes aegypti OX=7159 GN=5575995 PE=4 SV=1 - [A0A1S4F2Z9_AEDAE]	6427.33	27.61	1	0	36	610	891	94.592	5.14795	1
A0A1S4G744	Uncharacterized protein OS=Aedes aegypti OX=7159 PE=4 SV=1 - [A0A1S4G744_AEDAE]	6420.91	44.16	3	135	135	428	4112	455.785	5.0083	1	1.01964	1.0236	0.916313	0.968777	0.940876
Q178U8	Fructose-bisphosphate aldolase OS=Aedes aegypti OX=7159 GN=5567031 PE=3 SV=1 - [Q178U8_AEDAE]	6352.64	75.55	1	2	26	330	364	39.4594	8.17725	1	0.924669	0.956421	1.01405	1.0472	1.08286
Q17NG8	Alpha-1,4 glucan phosphorylase OS=Aedes aegypti OX=7159 GN=5565921 PE=3 SV=1 - [Q17NG8_AEDAE]	6205.48	70.53	1	54	55	468	845	96.895	6.32861	1	0.99012	0.992664	1.06758	1.09022	1.08814
Q16Z73	AAEL008289-PA OS=Aedes aegypti OX=7159 GN=AAEL008289 PE=4 SV=1 - [Q16Z73_AEDAE]	5966.31	36.02	1	6	6	223	211	22.8034	5.96045	1	1.02924	1.04459	0.968826	0.987455	0.976685
Q175A3	2-oxoglutarate dehydrogenase OS=Aedes aegypti OX=7159 GN=AAEL006721 PE=4 SV=1 - [Q175A3_AEDAE]	5573.46	54.49	2	49	49	345	1057	118.543	7.13721	1	1.01066	1.00325	0.996005	1.01348	1.01221
Q17I94	AAEL002417-PC OS=Aedes aegypti OX=7159 GN=5574604 PE=4 SV=1 - [Q17I94_AEDAE]	5546.36	55.8	1	2	34	454	362	43.7258	4.83057	1	1.06822	1.10911	0.870833	0.899196	0.888312
Q176P0	AAEL006307-PA OS=Aedes aegypti OX=7159 GN=AAEL006307 PE=4 SV=1 - [Q176P0_AEDAE]	5440.38	49.7	1	107	107	353	2529	284.71	6.32861	1	0.945534	0.930619	1.08856	1.08321	1.11323
J9HJK5	AAEL017481-PA OS=Aedes aegypti OX=7159 GN=23687901 PE=4 SV=1 - [J9HJK5_AEDAE]	5427.76	68.18	1	11	11	176	176	18.6678	8.1333	1	1.22675	0.965847	1.15391	1.1074	1.159
A0A1S4FFZ7	Stretchin-mlck OS=Aedes aegypti OX=7159 PE=4 SV=1 - [A0A1S4FFZ7_AEDAE]	5417.7	54.86	2	38	38	455	731	81.7109	5.31299	1	0.973631	0.984623	1.00248	0.997585	1.01275
Q16PM9	AAEL011584-PA OS=Aedes aegypti OX=7159 GN=5575032 PE=3 SV=1 - [Q16PM9_AEDAE]	5358.89	63.59	1	31	31	263	574	60.7555	5.61768	1	0.986608	0.969535	1.00476	0.984001	0.987399
Q17GY9	AAEL002829-PA (Fragment) OS=Aedes aegypti OX=7159 GN=AAEL002829 PE=4 SV=1 - [Q17GY9_AEDAE]	5277.57	36.23	3	2	243	537	7342	817.963	5.56689	1	1.23333	1.13713	1.06191	1.09149	1.04674
A0A0P6IUV3	Putative heat shock 70 kDa protein cognate 5 OS=Aedes aegypti OX=7159 PE=2 SV=1 - [A0A0P6IUV3_AEDAE]	5116.94	62.44	2	43	45	217	671	72.5755	6.21436	1	0.940478	0.972027	0.966871	0.966947	0.962138
Q17EB5	AAEL003837-PA OS=Aedes aegypti OX=7159 GN=AAEL003837 PE=4 SV=1 - [Q17EB5_AEDAE]	5109.48	36.85	3	163	164	361	5118	578.181	5.50342	1	0.976596	1.01626	1.00403	1.05703	1.00184
Q16921	Pyruvate carboxylase OS=Aedes aegypti OX=7159 PE=2 SV=1 - [Q16921_AEDAE]	5079.25	59.92	1	1	65	311	1195	132.118	6.81494	1	0.933386	0.913681	1.05961	0.977871	1.02312
Q16V52	Pyruvate carboxylase OS=Aedes aegypti OX=7159 GN=5572254 PE=4 SV=1 - [Q16V52_AEDAE]	5063.19	60.17	1	1	65	313	1180	130.551	6.87354	1	0.913927	0.992918	1.03653	1.01861	0.994991
Q17AK0	AAEL005269-PA OS=Aedes aegypti OX=7159 GN=AAEL005269 PE=4 SV=1 - [Q17AK0_AEDAE]	4966.54	72.34	1	24	24	265	441	45.542	7.78174	1	1.00697	1.0153	1.03449	1.04546	1.03307
Q17KS4	Glycerol-3-phosphate dehydrogenase [NAD(+)] OS=Aedes aegypti OX=7159 GN=5571293 PE=3 SV=1 - [Q17KS4_AEDAE]	4963.29	88.86	4	30	30	289	359	39.2664	7.18115	1	1.00947	0.996174	1.07902	1.07432	1.07671
Q178J6	Spectrin beta chain OS=Aedes aegypti OX=7159 GN=AAEL005845 PE=3 SV=1 - [Q178J6_AEDAE]	4918.6	56.94	1	120	122	365	2299	266.035	5.32568	1	0.991187	0.99767	1.03722	1.03942	1.02808
Q17I96	AAEL002417-PB OS=Aedes aegypti OX=7159 GN=5574604 PE=4 SV=1 - [Q17I96_AEDAE]	4776.74	58.12	1	3	35	432	382	45.9477	4.76709	1	0.921738	1.00354	0.939971	1.01006	0.944632
Q17I95	AAEL002417-PA OS=Aedes aegypti OX=7159 GN=5574604 PE=4 SV=1 - [Q17I95_AEDAE]	4605.13	57.45	1	2	34	422	376	45.3644	4.76709	1	0.92975	1.2968	0.699747	0.818234	0.786513
A0A0P6IYG4	Putative adp/atp transporter on adenylate translocase (Fragment) OS=Aedes aegypti OX=7159 PE=2 SV=1 - [A0A0P6IYG4_AEDAE]	4584.17	72.05	1	6	30	407	297	32.6181	9.74463	1	1.02232	0.96308	1.04577	1.05217	1.02124
A0A1S4G7U5	Thioredoxin domain-containing protein OS=Aedes aegypti OX=7159 PE=4 SV=1 - [A0A1S4G7U5_AEDAE]	4529.86	42.17	2	18	62	313	1653	192.12	4.36084	1	0.997569	0.998613	0.960267	1.04531	0.982087
A0A1S4FPC9	Tox-SGS domain-containing protein OS=Aedes aegypti OX=7159 GN=5572722 PE=4 SV=1 - [A0A1S4FPC9_AEDAE]	4505.85	43.34	3	7	136	361	3364	379.721	8.06006	1	0.947648	1.02484	1.06255	1.06528	1.04151
Q16RN6	AAEL010884-PA OS=Aedes aegypti OX=7159 GN=AAEL010884 PE=3 SV=1 - [Q16RN6_AEDAE]	4498.28	67.7	1	1	25	360	257	28.5657	9.65674	1	0.966702	0.991015	1.02439	1.02086	1.0247
A0A1S4G5W3	Uncharacterized protein OS=Aedes aegypti OX=7159 GN=23687536 PE=4 SV=1 - [A0A1S4G5W3_AEDAE]	4429.22	68.05	1	2	33	252	601	68.0395	8.96826	1	0.966555	0.934541	1.05704	1.10898	1.12989
Q4VQB1	SGS1 OS=Aedes aegypti OX=7159 PE=2 SV=1 - [Q4VQB1_AEDAE]	4417.78	48.07	3	6	135	355	3060	345.663	8.57275	1	1.06644	1.12141	1.16265	1.12171	1.04022
J9HFH4	AAEL017116-PA OS=Aedes aegypti OX=7159 GN=23687536 PE=4 SV=1 - [J9HFH4_AEDAE]	4355.89	68	1	1	32	250	600	67.9115	8.96826	1	1.05813	0.964632	1.07629	1.08076	1.10967
Q16P20	Probable citrate synthase 2, mitochondrial OS=Aedes aegypti OX=7159 GN=AAEL011789 PE=3 SV=1 - [CISY2_AEDAE]	4184.67	54.6	2	27	27	343	467	51.6078	8.82178	1	0.94398	0.958604	1.01789	1.01311	1.01667
Q0IGD5	AAEL003049-PA OS=Aedes aegypti OX=7159 GN=5576876 PE=4 SV=1 - [Q0IGD5_AEDAE]	4125.86	57.87	1	14	14	162	254	28.5927	7.07861	1	0.934397	0.911705	0.900243	1.00066	0.996278
Q8WQL0	Phosphoglycerate kinase OS=Aedes aegypti OX=7159 GN=PGK PE=3 SV=1 - [Q8WQL0_AEDAE]	4069.51	71.57	6	19	25	220	415	43.8288	7.09326	1	0.997903	1.00916	1.01996	1.01867	1.04945
Q17GX9	Tubulin beta chain OS=Aedes aegypti OX=7159 GN=5576244 PE=3 SV=1 - [Q17GX9_AEDAE]	4053.18	61.07	2	1	22	348	447	50.0871	4.85596	1	1.10851	0.976928	1.02293	1.09492	1.06253
Q0IFN2	AAEL004500-PA OS=Aedes aegypti OX=7159 GN=AAEL004500 PE=4 SV=1 - [Q0IFN2_AEDAE]	3993.97	61.02	6	42	43	233	844	94.3319	6.39209	1	0.958053	0.984878	1.01248	1.02341	0.995604
A0A1S4FZI4	Proline dehydrogenase OS=Aedes aegypti OX=7159 PE=3 SV=1 - [A0A1S4FZI4_AEDAE]	3946.5	61.54	4	36	37	219	663	75.1417	8.73389	1	0.982956	0.999775	1.00786	1.02151	1.00116
Q17E81	Glycerol-3-phosphate dehydrogenase OS=Aedes aegypti OX=7159 GN=5579187 PE=3 SV=1 - [Q17E81_AEDAE]	3943.08	58.82	2	41	41	271	726	80.9185	7.78174	1	0.984641	1.01641	0.992129	1.03856	1.01236
Q16RV8	AAEL010833-PA (Fragment) OS=Aedes aegypti OX=7159 GN=AAEL010833 PE=4 SV=1 - [Q16RV8_AEDAE]	3929.2	50.37	1	3	47	271	1080	125.744	4.27197	1	0.945365	0.97802	0.946263	1.11598	0.977109
Q16XT3	AAEL008773-PA OS=Aedes aegypti OX=7159 GN=AAEL008773 PE=4 SV=1 - [Q16XT3_AEDAE]	3913.99	41.37	1	1	116	281	3701	411.663	5.021	1	0.750416	0.996115	0.87401	0.921189	0.840757
A0A1S4FKJ6	Uncharacterized protein OS=Aedes aegypti OX=7159 GN=5571044 PE=4 SV=1 - [A0A1S4FKJ6_AEDAE]	3892.74	41.5	1	1	116	278	3701	411.636	5.021	1	0.884014	0.972013	0.915195	1.00575	0.858157
Q1HR88	Elongation factor 1-alpha OS=Aedes aegypti OX=7159 GN=23687516 PE=2 SV=1 - [Q1HR88_AEDAE]	3866.05	56.16	2	9	21	278	463	50.4414	9.08545	1	1.03666	0.957645	1.12152	1.10029	1.07218
Q17HW3	Triosephosphate isomerase OS=Aedes aegypti OX=7159 GN=5580166 PE=3 SV=1 - [Q17HW3_AEDAE]	3748.13	91.5	1	18	18	181	247	26.3055	6.34131	1	0.986179	0.961182	0.998664	1.04331	1.05122
Q1HR53	Tubulin alpha chain OS=Aedes aegypti OX=7159 GN=5568211 PE=2 SV=1 - [Q1HR53_AEDAE]	3660.11	70.67	2	8	24	221	450	49.8765	5.13525	1	0.979137	0.990114	1.01661	1.03478	1.03184
Q16MS4	AAEL012207-PA OS=Aedes aegypti OX=7159 GN=AAEL012207 PE=4 SV=1 - [Q16MS4_AEDAE]	3628.16	79.25	2	4	14	255	159	18.125	4.58936	1	0.943602	0.93977	1.00887	1.0513	1.02075
A0A1S4FZ80	Uncharacterized protein OS=Aedes aegypti OX=7159 GN=5578131 PE=4 SV=1 - [A0A1S4FZ80_AEDAE]	3534.77	70.09	2	6	7	171	107	11.7448	4.62744	1	1.07327	0.98	1.00673	1.02193	1.02167
Q0PHP1	Tubulin beta chain OS=Aedes aegypti OX=7159 GN=B4t PE=3 SV=1 - [Q0PHP1_AEDAE]	3521.59	54.14	1	1	21	312	447	50.1351	4.85596	1	0.936556	0.906122	1.24193	1.17543	1.2186
Q16UP5	AAEL009838-PA OS=Aedes aegypti OX=7159 GN=5572509 PE=4 SV=1 - [Q16UP5_AEDAE]	3445.64	54.52	1	76	76	262	1550	175.74	6.80029	1	0.987531	0.967264	1.12164	1.10966	1.08564
Q170I4	AAEL007898-PA OS=Aedes aegypti OX=7159 GN=AAEL007898 PE=4 SV=1 - [Q170I4_AEDAE]	3357.35	24.46	2	246	246	327	11328	1314.7	5.14795	1	0.968143	0.978967	0.963389	0.987019	0.945924
Q17G27	AAEL003235-PA OS=Aedes aegypti OX=7159 GN=AAEL003235 PE=4 SV=1 - [Q17G27_AEDAE]	3347.05	63.94	3	14	14	186	269	29.0632	8.51416	1	1.11157	0.986812	1.05147	1.10217	1.07011
Q16SW1	AAEL010464-PB OS=Aedes aegypti OX=7159 GN=AAEL010464 PE=3 SV=1 - [Q16SW1_AEDAE]	3330.1	57.95	1	2	30	207	566	62.6277	7.84033	1	0.951789	0.961667	0.991897	1.01563	0.974367
Q16FA5	AAEL011704-PA OS=Aedes aegypti OX=7159 GN=AAEL011704 PE=3 SV=1 - [Q16FA5_AEDAE]	3241.17	57.06	4	39	40	206	715	81.4833	5.03369	1	0.951708	0.98764	1.0421	1.05609	1.03859
Q16MS5	AAEL012207-PE OS=Aedes aegypti OX=7159 GN=5580231 PE=4 SV=1 - [Q16MS5_AEDAE]	3233.86	77.71	2	3	13	211	157	17.9188	4.53857	1	1.0886	0.957432	0.877139	0.924889	0.951248
Q16UT3	AAEL009795-PA OS=Aedes aegypti OX=7159 GN=AAEL009795 PE=4 SV=1 - [Q16UT3_AEDAE]	3227.93	34.95	1	72	72	211	2632	286.391	4.62744	1	0.961722	0.939983	0.911388	0.950814	0.926148
A0A1S4FF23	Dihydrolipoyl dehydrogenase OS=Aedes aegypti OX=7159 GN=5568521 PE=3 SV=1 - [A0A1S4FF23_AEDAE]	3183.37	59.45	2	21	21	198	508	53.6435	6.82959	1	0.995134	1.01325	0.991158	1.01821	0.99757
Q17A27	Multifunctional fusion protein OS=Aedes aegypti OX=7159 GN=5566485 PE=3 SV=1 - [Q17A27_AEDAE]	3182.25	55.61	2	35	35	266	570	63.2345	8.76318	1	0.986576	1.00042	0.986239	1.00045	0.98075
Q17H74	AAEL002761-PH OS=Aedes aegypti OX=7159 GN=AAEL002761 PE=3 SV=1 - [Q17H74_AEDAE]	3173.14	75.98	1	0	30	277	254	29.4881	4.7417	1
A0A1S4EXR8	Malic enzyme OS=Aedes aegypti OX=7159 PE=3 SV=1 - [A0A1S4EXR8_AEDAE]	3107.91	45.51	4	24	25	170	624	68.7194	7.12256	1	0.959564	0.984593	1.0035	0.976323	0.996196
Q16IL6	AAEL013612-PA OS=Aedes aegypti OX=7159 GN=5578300 PE=4 SV=1 - [Q16IL6_AEDAE]	3065.66	64.39	1	22	22	111	469	50.1762	7.03467	1	1.07423	0.92763	0.949213	1.08213	1.02084
Q16SH1	AAEL010585-PA OS=Aedes aegypti OX=7159 GN=5573545 PE=3 SV=1 - [Q16SH1_AEDAE]	3041.34	64.88	2	44	44	152	803	88.7502	5.46533	1	0.965154	0.96784	0.976182	0.982701	0.97022
Q17EA0	AAEL003888-PA OS=Aedes aegypti OX=7159 GN=5579172 PE=4 SV=1 - [Q17EA0_AEDAE]	3031.92	77.27	1	9	13	350	154	17.2493	8.35303	1	0.965845	1.00784	1.01288	1.01636	1.02138
Q16XK3	ATP synthase subunit gamma OS=Aedes aegypti OX=7159 GN=5571150 PE=3 SV=1 - [Q16XK3_AEDAE]	3029.56	62.96	1	20	20	232	297	32.73	8.88037	1	0.968678	0.97014	1.05117	1.03439	1.04502
Q17H72	AAEL002761-PB OS=Aedes aegypti OX=7159 GN=5575995 PE=3 SV=1 - [Q17H72_AEDAE]	3016.05	81.82	1	0	29	250	253	29.4319	4.84326	1
Q17H73	AAEL002761-PD OS=Aedes aegypti OX=7159 GN=5575995 PE=4 SV=1 - [Q17H73_AEDAE]	2987.86	83.79	1	0	30	254	253	29.3428	4.84326	1
Q1HR21	ATP synthase subunit d, mitochondrial OS=Aedes aegypti OX=7159 GN=5564798 PE=2 SV=1 - [Q1HR21_AEDAE]	2984.84	77.91	2	10	10	173	172	19.5446	5.38916	1	0.961664	0.894404	0.987221	0.960948	1.00231
Q17H77	AAEL002761-PA OS=Aedes aegypti OX=7159 GN=5575995 PE=3 SV=1 - [Q17H77_AEDAE]	2954.78	74.7	1	2	29	248	253	29.1669	4.83057	1	0.989027	0.955611	1.09395	1.0838	1.11748
Q16N35	Tubulin alpha chain OS=Aedes aegypti OX=7159 GN=AAEL012101 PE=3 SV=1 - [Q16N35_AEDAE]	2944.97	57.91	2	5	21	185	449	49.8364	5.05908	1	0.941037	1.02193	0.997014	1.0902	1.03327
Q1HRU0	AAEL004855-PA OS=Aedes aegypti OX=7159 GN=5565544 PE=2 SV=1 - [Q1HRU0_AEDAE]	2938.11	62.91	3	18	23	231	302	32.931	9.65674	1	0.958494	0.983006	1.1026	1.09926	1.06048
Q2KQ98	AAEL010464-PA OS=Aedes aegypti OX=7159 GN=GDH PE=2 SV=1 - [Q2KQ98_AEDAE]	2935.98	56.88	2	1	29	190	552	60.9949	8.104	1	1.65848	1.28555	0.993268	1.09887	1.34858
Q16TS7	3-hydroxyacyl-coa dehyrogenase OS=Aedes aegypti OX=7159 GN=AAEL010146 PE=3 SV=1 - [Q16TS7_AEDAE]	2924.8	55.45	4	39	39	185	770	82.4717	9.29053	1	0.979705	1.01162	0.986349	0.969111	0.981409
Q17AF2	AAEL005319-PA OS=Aedes aegypti OX=7159 GN=AAEL005319 PE=4 SV=1 - [Q17AF2_AEDAE]	2917.34	33.43	1	36	133	241	4604	522.524	5.021	1	0.992138	0.99383	0.992824	1.04541	0.995607
Q16P79	AAEL011741-PA OS=Aedes aegypti OX=7159 GN=GSTS1 PE=4 SV=2 - [Q16P79_AEDAE]	2912.12	63.05	1	11	14	258	203	23.2488	5.19873	1	0.968733	0.960472	0.972796	0.963677	0.991102
A0A1S4FWT8	Uncharacterized protein OS=Aedes aegypti OX=7159 GN=5576501 PE=3 SV=1 - [A0A1S4FWT8_AEDAE]	2891.97	60.96	2	37	37	232	730	79.1778	6.96143	1	1.00917	1.00889	0.996582	1.02396	1.01924
Q1HQZ5	Heat shock cognate 70 OS=Aedes aegypti OX=7159 PE=2 SV=1 - [Q1HQZ5_AEDAE]	2890.64	58.83	1	32	39	218	651	71.1032	5.46533	1	1.00045	0.997689	0.989773	0.99347	0.987159
A0A1S4FHF8	Malate dehydrogenase OS=Aedes aegypti OX=7159 GN=5569520 PE=3 SV=1 - [A0A1S4FHF8_AEDAE]	2887.47	70.87	3	22	23	168	333	35.6613	6.69775	1	0.964367	0.993414	0.994373	0.998155	0.992929
Q174N2	Delta-1-pyrroline-5-carboxylate synthase OS=Aedes aegypti OX=7159 GN=5568426 PE=3 SV=1 - [Q174N2_AEDAE]	2848.18	58.93	2	44	44	213	801	86.904	7.21045	1	0.958936	0.911422	0.91149	0.892885	0.929298
Q17D87	ATP-citrate synthase OS=Aedes aegypti OX=7159 GN=5564509 PE=3 SV=1 - [Q17D87_AEDAE]	2843.54	53.06	1	47	47	230	1127	122.798	7.18115	1	0.965995	0.958343	1.03131	1.04992	1.05407
A0A0P6J6K6	Putative actin-binding cytoskeleton protein filamin (Fragment) OS=Aedes aegypti OX=7159 PE=2 SV=1 - [A0A0P6J6K6_AEDAE]	2825.96	43.37	2	80	80	222	2331	250.721	6.27783	1	0.931141	0.991568	0.92198	0.977574	0.928965
Q16KI0	Glucose-6-phosphate isomerase OS=Aedes aegypti OX=7159 GN=5577095 PE=3 SV=1 - [Q16KI0_AEDAE]	2814.76	63.46	2	32	32	202	561	63.162	6.41748	1	0.947184	1.00062	1.02496	1.03416	1.01294
J9HS62	AAEL002504-PB OS=Aedes aegypti OX=7159 GN=AaeL_AAEL002504 PE=3 SV=1 - [J9HS62_AEDAE]	2811.78	82.61	3	10	10	122	161	16.9626	5.31299	1	1.02397	0.996016	0.968559	0.967026	0.996086
A0A0N8ERZ1	Putative talin OS=Aedes aegypti OX=7159 PE=2 SV=1 - [A0A0N8ERZ1_AEDAE]	2773.08	44.43	3	107	108	214	2890	313.199	6.48096	1	0.98919	0.984617	0.980126	1.00511	0.997489
Q16P83	Succinate--CoA ligase [ADP-forming] subunit beta, mitochondrial OS=Aedes aegypti OX=7159 GN=5575274 PE=3 SV=1 - [Q16P83_AEDAE]	2720.49	61.21	2	1	24	191	446	48.4706	7.86963	1	1.1191	1.13523	1.06315	1.10132	1.05084
Q16SE4	Succinate dehydrogenase (quinone) (Fragment) OS=Aedes aegypti OX=7159 GN=AAEL010608 PE=3 SV=1 - [Q16SE4_AEDAE]	2718.72	58.57	2	29	29	213	659	72.0089	6.81494	1	1.0458	1.00752	0.995978	1.01873	1.0105
Q17AE8	AAEL005317-PB (Fragment) OS=Aedes aegypti OX=7159 GN=AAEL005317 PE=4 SV=1 - [Q17AE8_AEDAE]	2699.13	52.05	1	10	58	182	1393	153.078	5.85889	1	1.12314	1.02784	0.964396	1.06467	1.00286
Q16P82	Succinate--CoA ligase [ADP-forming] subunit beta, mitochondrial OS=Aedes aegypti OX=7159 GN=AAEL011746 PE=3 SV=1 - [Q16P82_AEDAE]	2692.22	61.25	1	1	24	192	449	48.7727	7.86963	1	1.01621	0.9984	0.936317	0.92374	0.95195
A0A1S4EYP3	Uncharacterized protein OS=Aedes aegypti OX=7159 GN=5570505 PE=3 SV=1 - [A0A1S4EYP3_AEDAE]	2692.19	47.18	5	98	99	257	1969	226.89	5.47803	1	0.976243	1.01276	0.89157	0.882534	0.90769
Q17Q32	Enolase-phosphatase E1 OS=Aedes aegypti OX=7159 GN=AAEL000109 PE=3 SV=1 - [ENOPH_AEDAE]	2663.17	53.93	1	56	56	167	1107	120.534	4.41162	1	1.00777	0.999308	1.07052	1.04954	1.05519
Q179D0	AAEL005667-PA (Fragment) OS=Aedes aegypti OX=7159 GN=AAEL005667 PE=4 SV=1 - [Q179D0_AEDAE]	2629.44	43.77	2	40	40	197	1172	130.283	6.82959	1	1.00085	0.955386	0.998566	0.999147	1.04532
Q17DD6	AAEL004264-PA OS=Aedes aegypti OX=7159 GN=AAEL004264 PE=4 SV=1 - [Q17DD6_AEDAE]	2629.39	60.49	1	11	14	94	286	32.0885	9.46631	1	0.984435	0.969824	0.980108	1.02814	1.0034
Q17H89	AAEL002764-PA OS=Aedes aegypti OX=7159 GN=AAEL002764 PE=4 SV=1 - [Q17H89_AEDAE]	2575.27	32.18	1	16	16	141	491	51.9384	9.21729	1	0.952623	0.985383	1.00409	1.02299	1.00813
Q17LF6	AAEL001390-PA OS=Aedes aegypti OX=7159 GN=5570331 PE=4 SV=1 - [Q17LF6_AEDAE]	2566.98	74.14	1	4	6	82	116	12.629	9.56885	1	1.07724	0.97697	0.954557	1.00769	1.01082
Q16ZL0	AAEL008167-PB OS=Aedes aegypti OX=7159 GN=5570205 PE=3 SV=1 - [Q16ZL0_AEDAE]	2538.19	61.43	1	5	25	170	503	54.3281	8.38232	1	1.03038	1.03265	0.978553	1.00509	0.998561
A0A1S4FTJ1	Adhesion regulating molecule 1 (110 kda cell membrane glycoprotein) OS=Aedes aegypti OX=7159 PE=4 SV=1 - [A0A1S4FTJ1_AEDAE]	2480.31	49.78	6	16	16	92	446	47.0328	6.21436	1	0.899679	0.958366	1.04531	0.981303	1.0646
Q16FG2	AAEL014768-PA OS=Aedes aegypti OX=7159 GN=AAEL014768 PE=4 SV=1 - [Q16FG2_AEDAE]	2475.28	48.7	2	84	84	174	2084	229.508	6.69775	1	1.01597	1.0243	1.0423	1.04066	1.03052
Q17G16	AAEL003259-PA OS=Aedes aegypti OX=7159 GN=5577606 PE=4 SV=1 - [Q17G16_AEDAE]	2463.02	39.85	1	4	4	83	133	14.2872	4.56396	1	0.99164	0.994386	0.994961	1.01042	0.995321
Q170K4	AAEL007888-PA OS=Aedes aegypti OX=7159 GN=AAEL007888 PE=4 SV=1 - [Q170K4_AEDAE]	2440.38	53.95	2	72	74	197	1659	180.667	7.09326	1	0.985989	1.02066	0.980634	0.997201	0.996461
A0A1S4FA74	Myosin light chain kinase OS=Aedes aegypti OX=7159 PE=4 SV=1 - [A0A1S4FA74_AEDAE]	2433.58	35.37	1	3	100	184	3305	371.878	5.04639	1	1.02607	1.08374	1.05641	1.05129	1.07986
Q16IL3	Pyruvate dehydrogenase E1 component subunit alpha OS=Aedes aegypti OX=7159 GN=AAEL013613 PE=4 SV=1 - [Q16IL3_AEDAE]	2415.28	53.75	1	24	25	172	387	42.0655	7.06396	1	0.982903	0.951563	0.978083	0.978725	0.99748
Q16VW0	AAEL001279-PB OS=Aedes aegypti OX=7159 GN=5571937 PE=4 SV=1 - [Q16VW0_AEDAE]	2411.98	46.31	5	6	26	105	609	67.8659	6.60986	1	0.627112	0.851745	0.791834	0.863316	0.938238
Q177P3	Phosphoglycerate mutase OS=Aedes aegypti OX=7159 GN=5567423 PE=3 SV=1 - [Q177P3_AEDAE]	2395.57	67.45	1	18	18	182	255	28.5377	6.81494	1	0.953411	0.984877	1.0336	1.04046	1.04814
A0A1S4FJW9	Tep3 OS=Aedes aegypti OX=7159 PE=4 SV=1 - [A0A1S4FJW9_AEDAE]	2386.01	36.97	3	1	48	136	1466	163.001	5.80811	1	1.09457	1.08595	0.807513	0.940844	0.847741
Q16YC2	AAEL008607-PA OS=Aedes aegypti OX=7159 GN=AAEL008607 PE=4 SV=1 - [Q16YC2_AEDAE]	2384.41	36.6	3	2	49	138	1451	162.337	6.55127	1	1.12099	0.988157	1.17616	1.28884	1.20769
Q16U81	AAEL009992-PA OS=Aedes aegypti OX=7159 GN=AAEL009992 PE=4 SV=1 - [Q16U81_AEDAE]	2370.39	40.12	4	114	120	233	3340	379.831	7.88428	1	1.0248	1.07258	1.13739	1.15661	1.05206
Q17CT0	AAEL004434-PA OS=Aedes aegypti OX=7159 GN=5564768 PE=4 SV=1 - [Q17CT0_AEDAE]	2346.81	63	3	30	31	166	627	67.8907	7.00537	1	1.01969	0.987018	0.950224	0.970156	0.970299
A0A1S4G6X4	Uncharacterized protein OS=Aedes aegypti OX=7159 PE=4 SV=1 - [A0A1S4G6X4_AEDAE]	2337.9	65.8	1	1	10	99	193	20.0833	8.27979	1	0.917668	1.04552	1.02617	1.07499	0.970404
Q17J75	AAEL002092-PA OS=Aedes aegypti OX=7159 GN=5573587 PE=4 SV=1 - [Q17J75_AEDAE]	2314.41	78.24	1	2	11	103	170	17.5042	7.47412	1	0.862202	1.00603	0.886996	1.0395	0.869137
A0A1S4FX57	MGS domain-containing protein OS=Aedes aegypti OX=7159 GN=5576840 PE=3 SV=1 - [A0A1S4FX57_AEDAE]	2313.1	65.25	3	3	36	136	590	64.1541	8.03076	1	0.94938	0.915679	1.01743	0.957444	0.936007
Q1HRN3	Superoxide dismutase [Cu-Zn] OS=Aedes aegypti OX=7159 GN=CUSOD3_b PE=2 SV=1 - [Q1HRN3_AEDAE]	2295.02	71.9	1	9	9	150	153	15.3876	6.23975	1	1.20828	1.00317	0.981131	0.969513	1.00102
O16109	V-type proton ATPase catalytic subunit A OS=Aedes aegypti OX=7159 GN=VhaA PE=2 SV=2 - [VATA_AEDAE]	2290.31	68.89	1	35	35	163	614	68.1856	5.38916	1	1.03042	0.992205	1.04833	1.03785	1.03471
Q0IEE4	AAEL010823-PA OS=Aedes aegypti OX=7159 GN=5573968 PE=3 SV=1 - [Q0IEE4_AEDAE]	2288.45	60.95	1	15	15	151	210	22.5892	9.70068	1	0.989412	0.940913	1.03974	1.01081	1.04032
Q175S7	AAEL006572-PA OS=Aedes aegypti OX=7159 GN=5568132 PE=4 SV=1 - [Q175S7_AEDAE]	2273.05	49.67	2	1	7	132	153	17.3342	4.06885	1	1.46486	1.33205	0.875235	1.10237	0.959383
Q175S8	AAEL006572-PC OS=Aedes aegypti OX=7159 GN=5568132 PE=4 SV=1 - [Q175S8_AEDAE]	2243.35	50	2	1	7	124	156	17.6354	4.06885	1	1.35923	1.08019	0.901294	1.00002	0.975524
A0A0P6J6M3	Putative 5-formyltetrahydrofolate cyclo-ligase (Fragment) OS=Aedes aegypti OX=7159 PE=2 SV=1 - [A0A0P6J6M3_AEDAE]	2234.87	51.55	4	30	30	165	516	58.1202	9.17334	1	0.974015	0.986876	1.05673	1.04682	1.02351
Q16ZK9	AAEL008167-PA OS=Aedes aegypti OX=7159 GN=AAEL008167 PE=3 SV=1 - [Q16ZK9_AEDAE]	2215.44	65.06	1	1	21	140	435	46.6901	7.45947	1	0.91642	1.01955	1.00796	0.914055	0.963556
Q0PHP3	Tubulin beta chain OS=Aedes aegypti OX=7159 GN=B2t PE=3 SV=1 - [Q0PHP3_AEDAE]	2202.43	40	1	3	16	226	445	49.6578	4.83057	1	1.07702	0.836762	1.04334	1.0256	1.06958
Q16KZ1	AAEL012825-PA OS=Aedes aegypti OX=7159 GN=AAEL012825 PE=3 SV=1 - [Q16KZ1_AEDAE]	2200.61	60.34	3	1	34	132	590	64.127	8.03076	1	0.806324	0.940734	0.783505	0.880743	0.999056
Q177K9	AAEL006096-PA OS=Aedes aegypti OX=7159 GN=AAEL006096 PE=4 SV=1 - [Q177K9_AEDAE]	2175.68	65.3	2	1	26	135	389	43.0214	9.0415	1	0.931001	1.08206	0.545873	0.55625	0.550274
A0A1S4FZB1	Ankyrin 2,3/unc44 OS=Aedes aegypti OX=7159 PE=4 SV=1 - [A0A1S4FZB1_AEDAE]	2172.69	40.68	4	9	65	155	2038	222.527	5.05908	1	1.10461	0.987224	0.991441	1.01108	1.03688
A0A1S4F2B7	Myomesin OS=Aedes aegypti OX=7159 PE=4 SV=1 - [A0A1S4F2B7_AEDAE]	2160.75	48.26	2	8	39	151	922	104.223	7.06396	1	0.991554	1.07459	1.00845	1.05249	1.05683
Q16VV7	AAEL001279-PA OS=Aedes aegypti OX=7159 GN=AAEL001279 PE=4 SV=1 - [Q16VV7_AEDAE]	2160.7	44.66	4	1	21	82	524	59.131	7.18115	1	0.796376	1.03716	0.881799	0.884228	0.916144
A0A1S4FCK2	Uncharacterized protein OS=Aedes aegypti OX=7159 GN=5567446 PE=4 SV=1 - [A0A1S4FCK2_AEDAE]	2145.45	64.52	1	1	26	131	389	43.0274	9.0415	1	0.77145	0.992531	0.672795	0.666302	0.634251
A0A1S4FES9	Muscle lim protein OS=Aedes aegypti OX=7159 PE=4 SV=1 - [A0A1S4FES9_AEDAE]	2142.7	51.63	2	15	17	121	490	52.8383	8.20654	1	1.02691	0.976396	0.99877	1.03601	1.02059
Q179J9	AAEL005610-PA OS=Aedes aegypti OX=7159 GN=5566726 PE=4 SV=1 - [Q179J9_AEDAE]	2127.62	46.64	1	19	19	216	238	27.023	8.85107	1	0.932996	0.930661	1.0316	0.968257	1.035
Q17EL5	AAEL003711-PA OS=Aedes aegypti OX=7159 GN=AAEL003711 PE=4 SV=1 - [Q17EL5_AEDAE]	2121.02	38.71	2	2	2	50	124	13.2526	5.33838	1	1.02289	0.993054	0.969476	0.957954	0.964775
Q1HR36	14-3-3 protein zeta OS=Aedes aegypti OX=7159 GN=14-3-3zeta PE=2 SV=1 - [1433Z_AEDAE]	2113.21	71.77	1	14	16	135	248	28.2101	4.88135	1	0.967367	0.978518	1.07651	1.04131	1.07628
A0A1S4F7M2	Pyruvate dehydrogenase E1 component subunit beta OS=Aedes aegypti OX=7159 GN=5564584 PE=4 SV=1 - [A0A1S4F7M2_AEDAE]	2106.42	66.67	2	16	16	117	354	38.4746	6.80029	1	0.985712	0.967178	0.989161	1.0047	1.01817
Q16RS1	AAEL010850-PB OS=Aedes aegypti OX=7159 GN=AAEL010850 PE=4 SV=1 - [Q16RS1_AEDAE]	2091.9	50.76	3	0	19	167	197	23.6407	9.74463	1
Q16RS5	AAEL010850-PF OS=Aedes aegypti OX=7159 GN=5574015 PE=4 SV=1 - [Q16RS5_AEDAE]	2083.22	52.66	3	0	20	169	207	24.5541	9.61279	1
Q17DA3	AAEL004294-PA OS=Aedes aegypti OX=7159 GN=5564492 PE=4 SV=1 - [Q17DA3_AEDAE]	2079.5	45.53	1	23	23	145	503	53.799	8.89502	1	1.0256	0.993735	1.00276	0.988543	1.00244
Q174J0	ATP-dependent 6-phosphofructokinase OS=Aedes aegypti OX=7159 GN=AAEL006895 PE=3 SV=1 - [Q174J0_AEDAE]	2071.38	53.67	3	33	34	167	790	86.4946	7.29834	1	1.02732	1.00063	1.02828	1.05048	1.02756
A0A1S4FIT0	Carrier domain-containing protein OS=Aedes aegypti OX=7159 GN=5570229 PE=4 SV=1 - [A0A1S4FIT0_AEDAE]	2065.26	37.4	2	75	80	202	2385	264.009	6.29053	1	1.05337	0.903732	1.46925	1.45798	1.45022
Q1HR69	AAEL017349-PA OS=Aedes aegypti OX=7159 GN=23687769 PE=2 SV=1 - [Q1HR69_AEDAE]	2054.41	62.9	1	24	43	163	655	72.2422	5.19873	1	0.967315	0.978635	0.858656	0.834218	0.865992
Q17B45	Tubulin beta chain OS=Aedes aegypti OX=7159 GN=5565955 PE=3 SV=1 - [Q17B45_AEDAE]	2053.41	51.67	2	7	20	149	449	50.5683	4.89404	1	0.921529	0.957441	0.983951	0.991746	0.986594
Q16S56	AAEL010697-PA OS=Aedes aegypti OX=7159 GN=AAEL010697 PE=3 SV=1 - [Q16S56_AEDAE]	2048.49	61.81	2	18	18	102	398	41.5989	8.54346	1	0.981617	0.967933	0.906312	0.858154	0.886105
Q16RS9	AAEL010850-PC OS=Aedes aegypti OX=7159 GN=5574015 PE=4 SV=1 - [Q16RS9_AEDAE]	2041.38	54.19	3	1	20	168	203	24.1979	9.61279	1	1.02844	0.938556	0.769816	0.744743	0.742869
Q1HR33	Succinate--CoA ligase [ADP/GDP-forming] subunit alpha, mitochondrial OS=Aedes aegypti OX=7159 GN=AAEL006833 PE=2 SV=1 - [Q1HR33_AEDAE]	2018.54	51.38	1	15	15	181	327	34.451	9.0708	1	1.02476	0.992797	0.946106	0.964453	0.972356
A0A1S4EVW3	Isocitrate dehydrogenase [NAD] subunit, mitochondrial OS=Aedes aegypti OX=7159 GN=5577369 PE=3 SV=1 - [A0A1S4EVW3_AEDAE]	2018.05	56.21	4	19	19	188	354	38.7488	8.07471	1	1.0027	1.0014	0.999208	1.0136	0.99768
Q16WP2	AAEL009142-PA OS=Aedes aegypti OX=7159 GN=5571557 PE=4 SV=1 - [Q16WP2_AEDAE]	2010.83	40.26	1	29	29	103	775	88.3024	6.7124	1	0.917493	0.972825	0.945929	0.948279	0.956321
Q179M1	AAEL005593-PA OS=Aedes aegypti OX=7159 GN=5566701 PE=4 SV=1 - [Q179M1_AEDAE]	2006.07	88.65	1	20	20	132	185	19.6878	5.21143	1	0.961676	0.925112	1.21919	1.27206	1.22634
Q16J86	Catalase OS=Aedes aegypti OX=7159 GN=CAT1B PE=3 SV=1 - [Q16J86_AEDAE]	2000.56	59.8	1	16	24	118	505	56.8631	7.85498	1	0.948865	0.988293	0.926751	0.969558	0.972754
Q17N85	AAEL000758-PB OS=Aedes aegypti OX=7159 GN=5566596 PE=3 SV=1 - [Q17N85_AEDAE]	1998.91	46.14	2	42	42	124	1088	121.165	5.33838	1	0.957762	0.994087	1.00557	1.02383	0.99457
Q17AV0	AAEL005179-PA OS=Aedes aegypti OX=7159 GN=5566110 PE=4 SV=1 - [Q17AV0_AEDAE]	1993.61	84.17	1	12	12	72	139	14.38	5.07178	1	0.918104	0.927322	0.951915	0.917508	0.924824
A0A1S4F2Y4	Tubulin beta chain OS=Aedes aegypti OX=7159 GN=5576245 PE=3 SV=1 - [A0A1S4F2Y4_AEDAE]	1975.64	44.49	3	4	17	144	454	50.7824	4.97021	1	0.780074	0.909447	0.744189	0.797143	0.741024
Q16S95	AAEL010668-PA OS=Aedes aegypti OX=7159 GN=AAEL010668 PE=4 SV=1 - [Q16S95_AEDAE]	1968.29	52.49	1	22	22	76	461	50.5248	5.80811	1	0.904645	0.958247	0.851103	0.846848	0.871179
Q178T5	Malic enzyme OS=Aedes aegypti OX=7159 GN=AAEL005790 PE=3 SV=1 - [Q178T5_AEDAE]	1962.69	57.88	4	29	30	113	660	72.138	6.48096	1	0.986664	0.980035	1.29739	1.28696	1.38351
J9HGP0	Catalase OS=Aedes aegypti OX=7159 GN=CAT1B PE=3 SV=1 - [J9HGP0_AEDAE]	1958.44	64.09	2	21	28	128	504	56.8042	7.56201	1	1.01259	0.986634	0.935985	0.903642	0.944345
B1A651	Phosphoglycerate kinase (Fragment) OS=Aedes aegypti OX=7159 PE=3 SV=1 - [B1A651_AEDAE]	1957.86	72.97	1	2	8	75	148	15.2987	5.50342	1	1.16278	1.0092	1.00193	0.974119	1.00202
Q16VZ4	AAEL009414-PA OS=Aedes aegypti OX=7159 GN=5571907 PE=4 SV=1 - [Q16VZ4_AEDAE]	1957.09	65.34	1	21	21	126	401	46.0387	8.92432	1	1.0348	1.06519	1.01232	1.02763	1.03094
Q17DD4	AAEL004249-PA OS=Aedes aegypti OX=7159 GN=5564443 PE=4 SV=1 - [Q17DD4_AEDAE]	1939.85	60.28	1	3	9	97	141	17.2358	9.75928	1	0.991221	0.987296	0.968222	1.01063	0.935025
Q1HQV6	NADH dehydrogenase [ubiquinone] 1 alpha subcomplex subunit 10, mitochondrial OS=Aedes aegypti OX=7159 GN=5577026 PE=2 SV=1 - [Q1HQV6_AEDAE]	1938.26	45.45	1	18	18	118	407	47.0826	5.85889	1	0.986441	0.98812	0.993282	0.997598	1.00719
J9HFG0	AAEL017262-PA OS=Aedes aegypti OX=7159 GN=23687682 PE=4 SV=1 - [J9HFG0_AEDAE]	1928.98	60.78	1	16	16	164	255	29.7393	6.15088	1	1.40417	1.16752	1.1536	1.20227	1.1444
Q17AS8	AAEL005187-PA OS=Aedes aegypti OX=7159 GN=AAEL005187 PE=4 SV=1 - [Q17AS8_AEDAE]	1926.69	39.29	2	54	55	138	1624	179.959	5.46533	1	1.0204	0.981274	0.907559	0.969137	0.939532
A0A1S4G7W6	Uncharacterized protein OS=Aedes aegypti OX=7159 PE=3 SV=1 - [A0A1S4G7W6_AEDAE]	1920.42	34.31	5	38	49	106	1638	184.305	6.23975	1	0.932303	0.967649	0.888869	0.88833	0.897836
Q17I57	AAEL002449-PA OS=Aedes aegypti OX=7159 GN=5580149 PE=4 SV=1 - [Q17I57_AEDAE]	1918.76	75.74	1	8	8	131	136	14.388	4.70361	1	1.05639	0.977103	1.00967	0.96547	1.04703
Q16ZT8	AAEL008073-PA OS=Aedes aegypti OX=7159 GN=5569984 PE=4 SV=1 - [Q16ZT8_AEDAE]	1912.88	61.34	5	29	29	150	419	47.5424	9.12939	1	1.0714	0.98823	1.19028	1.1707	1.18532
Q1HRR9	Peptidyl-prolyl cis-trans isomerase OS=Aedes aegypti OX=7159 PE=2 SV=1 - [Q1HRR9_AEDAE]	1889.62	81.1	2	12	13	104	164	17.9548	8.08936	1	0.986632	0.981684	0.982245	0.989564	0.980982
Q16QZ7	14-3-3 protein sigma, gamma, zeta, beta/alpha OS=Aedes aegypti OX=7159 GN=5574404 PE=3 SV=1 - [Q16QZ7_AEDAE]	1886.67	60.08	2	14	17	127	258	29.4366	4.85596	1	0.997824	0.994745	1.00528	1.02158	1.01939
Q1HR66	Polyadenylate-binding protein OS=Aedes aegypti OX=7159 GN=5573211 PE=2 SV=1 - [Q1HR66_AEDAE]	1882.03	53.34	1	24	24	96	628	69.6793	9.46631	1	1.00903	0.958125	1.05338	1.05436	1.04838
Q16X08	AAEL009029-PA OS=Aedes aegypti OX=7159 GN=AAEL009029 PE=3 SV=1 - [Q16X08_AEDAE]	1877.25	68.99	1	23	25	101	516	56.5821	8.06006	1	0.961175	0.962974	1.01064	0.989444	1.01124
Q17FG6	AAEL003415-PA OS=Aedes aegypti OX=7159 GN=AAEL003415 PE=3 SV=1 - [Q17FG6_AEDAE]	1864.43	64.87	3	37	38	139	558	63.8976	6.17627	1	1.02491	1.01318	0.995232	1.00004	1.02122
Q16QE8	Annexin OS=Aedes aegypti OX=7159 GN=AAEL011302 PE=3 SV=1 - [Q16QE8_AEDAE]	1861.41	53.4	5	1	17	108	324	35.7159	4.81787	1	0.747657	1.06259	1.00744	0.932469	0.870182
Q16J24	AAEL013466-PA OS=Aedes aegypti OX=7159 GN=AAEL013466 PE=4 SV=1 - [Q16J24_AEDAE]	1845.07	42.56	5	2	58	138	1633	178.536	6.31592	1	1.00792	1.0034	1.00909	1.03071	0.996057
Q16QS3	AAEL011184-PA OS=Aedes aegypti OX=7159 GN=AAEL011184 PE=3 SV=1 - [Q16QS3_AEDAE]	1842.75	40.96	1	7	14	176	354	38.5937	8.63135	1	0.998522	0.990063	1.04597	1.0582	1.01647
Q16QF1	Annexin OS=Aedes aegypti OX=7159 GN=5574667 PE=3 SV=1 - [Q16QF1_AEDAE]	1836.6	50.62	5	1	17	109	324	35.734	4.81787	1	0.814813	0.909872	0.880395	0.88632	0.847553
Q16QE7	Annexin OS=Aedes aegypti OX=7159 GN=5574667 PE=3 SV=1 - [Q16QE7_AEDAE]	1825.43	50.46	6	1	17	108	325	35.704	4.93213	1	0.758311	0.896397	0.824999	0.78961	0.803317
Q17AF0	AAEL005338-PA OS=Aedes aegypti OX=7159 GN=AAEL005338 PE=4 SV=1 - [Q17AF0_AEDAE]	1817.91	24.97	3	58	59	124	2679	308.526	5.12256	1	0.971325	0.993789	0.983291	1.03887	1.0243
A0A1S4FNL0	Aminotran_1_2 domain-containing protein OS=Aedes aegypti OX=7159 GN=5572547 PE=4 SV=1 - [A0A1S4FNL0_AEDAE]	1804.31	46.14	3	20	22	146	544	59.5122	8.27979	1	0.978629	0.980268	0.977116	0.993481	0.971484
A0A1S4G7S4	Uncharacterized protein OS=Aedes aegypti OX=7159 PE=4 SV=1 - [A0A1S4G7S4_AEDAE]	1802.28	26.98	7	72	83	161	3529	391.85	5.40186	1	1.00165	0.979556	1.06783	1.05295	1.04843
Q16KF6	AAEL013009-PA OS=Aedes aegypti OX=7159 GN=AAEL013009 PE=4 SV=1 - [Q16KF6_AEDAE]	1798.5	58.76	2	13	13	130	177	20.2495	9.43701	1	0.97269	0.996239	1.0113	1.04393	1.01049
Q1HQT8	AAEL007549-PA OS=Aedes aegypti OX=7159 GN=5569310 PE=2 SV=1 - [Q1HQT8_AEDAE]	1795.74	57.35	4	8	9	71	211	23.1987	7.43018	1	0.956138	0.957206	1.00442	0.984764	0.984388
Q17EW2	AAEL003658-PA OS=Aedes aegypti OX=7159 GN=AAEL003658 PE=4 SV=1 - [Q17EW2_AEDAE]	1778.37	43.27	4	65	65	143	1761	197.568	5.32568	1	0.979458	0.972997	0.929208	0.966142	0.921402
Q17AE7	AAEL005317-PA (Fragment) OS=Aedes aegypti OX=7159 GN=AAEL005317 PE=4 SV=1 - [Q17AE7_AEDAE]	1758.86	48.53	1	3	51	124	1323	145.205	6.07471	1	1.21144	1.01017	1.16879	1.27649	1.27575
A0A1S4G522	Uncharacterized protein OS=Aedes aegypti OX=7159 PE=4 SV=1 - [A0A1S4G522_AEDAE]	1741.71	28.11	4	30	30	99	996	103.713	4.25928	1	0.896758	0.928906	0.969225	0.997448	1.02812
Q16SB2	Trifunctional purine biosynthetic protein adenosine-3 OS=Aedes aegypti OX=7159 GN=5573654 PE=3 SV=1 - [Q16SB2_AEDAE]	1732.26	50.66	2	65	65	146	1372	147.026	7.35693	1	0.986798	0.949406	0.865984	0.853555	0.846957
Q1HQM4	Mitochondrial medium-chain acyl-CoA dehydrogenase OS=Aedes aegypti OX=7159 PE=2 SV=1 - [Q1HQM4_AEDAE]	1725.68	52.61	2	23	23	111	422	45.6429	7.92822	1	0.965058	0.967945	0.969102	0.930963	0.959119
Q0IG02	4-Hydroxybutyrate CoA-transferase, putative OS=Aedes aegypti OX=7159 GN=5578926 PE=4 SV=1 - [Q0IG02_AEDAE]	1709.86	59.92	1	21	21	133	479	51.8166	8.08936	1	1.01542	1.01187	0.945996	0.932943	0.940635
A0A1S4FQW4	Ubiquitin carboxyl-terminal hydrolase OS=Aedes aegypti OX=7159 PE=3 SV=1 - [A0A1S4FQW4_AEDAE]	1708.84	46.88	2	19	19	55	512	57.2017	5.36377	1	0.889406	0.940307	0.98976	0.990426	0.982834
Q17IX0	AAEL002228-PA OS=Aedes aegypti OX=7159 GN=AAEL002228 PE=4 SV=1 - [Q17IX0_AEDAE]	1705.61	31.88	2	8	69	135	2324	257.799	6.37939	1	1.08742	0.878011	1.72985	1.66279	1.61441
A0A1S4FW12	Uncharacterized protein OS=Aedes aegypti OX=7159 GN=5576001 PE=4 SV=1 - [A0A1S4FW12_AEDAE]	1693.49	66.21	3	45	45	133	737	83.3435	8.88037	1	1.01861	0.995597	1.07362	1.04554	1.05222
Q1HR78	Protein disulfide-isomerase OS=Aedes aegypti OX=7159 GN=5565441 PE=2 SV=1 - [Q1HR78_AEDAE]	1689.33	69.43	1	35	36	122	494	55.9183	5.021	1	0.977892	0.977212	0.903943	0.88898	0.87771
Q1HR08	Mitochondrial cytochrome c1 OS=Aedes aegypti OX=7159 PE=2 SV=1 - [Q1HR08_AEDAE]	1688.98	68.13	2	12	12	75	251	27.6377	6.93213	1	0.998565	0.979924	0.961053	0.970268	0.975255
P18153	37 kDa salivary gland allergen Aed a 2 OS=Aedes aegypti OX=7159 GN=D7 PE=1 SV=2 - [ALL2_AEDAE]	1680.55	69.78	1	28	28	116	321	36.8714	7.78174	1	1.07167	0.972984	1.05921	1.08411	0.978862
Q171R0	AAEL007565-PA OS=Aedes aegypti OX=7159 GN=AAEL007565 PE=4 SV=1 - [Q171R0_AEDAE]	1665.75	46.38	1	60	60	136	1382	155.056	6.56592	1	0.938066	0.875514	1.00216	0.990618	1.02283
Q9XYC8	Vacuolar proton pump subunit B OS=Aedes aegypti OX=7159 GN=VATB PE=2 SV=1 - [Q9XYC8_AEDAE]	1660.99	68.75	1	26	26	109	496	55.1812	5.56689	1	1.01657	0.982353	1.03053	1.05832	1.03062
O44534	Apolipophorin II (Fragment) OS=Aedes aegypti OX=7159 PE=2 SV=1 - [O44534_AEDAE]	1656.15	58.81	1	1	25	129	386	42.064	9.27588	1	0.914575	1.08661	1.18816	1.23591	1.20328
Q17LF0	AAEL001375-PA OS=Aedes aegypti OX=7159 GN=AAEL001375 PE=4 SV=1 - [Q17LF0_AEDAE]	1647.08	60.53	1	14	15	77	304	33.7245	10.6821	1	1.10565	1.00608	1.15654	1.19419	1.13576
A0A1S4F156	Carrier domain-containing protein OS=Aedes aegypti OX=7159 GN=5573927 PE=4 SV=1 - [A0A1S4F156_AEDAE]	1646.3	29.17	1	1	62	127	2324	257.86	6.39209	1	1.14948	0.945821	1.51695	1.31603	1.56334
Q3ZDP2	AAEL004978-PA OS=Aedes aegypti OX=7159 GN=5565755 PE=2 SV=1 - [Q3ZDP2_AEDAE]	1640.89	48.28	1	20	22	59	638	68.6996	5.50342	1	1.09527	1.0544	1.28329	1.23017	1.17334
Q16U43	AAEL010037-PA OS=Aedes aegypti OX=7159 GN=AAEL010037 PE=3 SV=1 - [Q16U43_AEDAE]	1637.92	61.85	3	26	26	103	561	60.8285	6.23975	1	0.921339	0.977232	1.01254	1.01073	1.01499
A0A1S4FLH5	Synaptotagmin, putative OS=Aedes aegypti OX=7159 PE=4 SV=1 - [A0A1S4FLH5_AEDAE]	1632.58	39.65	2	32	32	79	860	94.551	5.63037	1	0.939145	0.981722	0.913245	0.926125	0.912576
A0A1S4FNY8	MICOS complex subunit MIC60 OS=Aedes aegypti OX=7159 GN=5572730 PE=3 SV=1 - [A0A1S4FNY8_AEDAE]	1630.6	50.75	1	3	38	147	731	81.1382	9.08545	1	1.00793	0.838674	1.04124	1.15802	1.0453
J9HSH6	AAEL017315-PA OS=Aedes aegypti OX=7159 GN=AaeL_AAEL017315 PE=4 SV=1 - [J9HSH6_AEDAE]	1618.7	62.02	1	41	41	115	803	90.1973	5.84619	1	0.990333	0.982074	0.990852	1.01567	1.01341
Q17L92	Protein disulfide-isomerase OS=Aedes aegypti OX=7159 GN=AAEL001432 PE=3 SV=1 - [Q17L92_AEDAE]	1610.11	47.87	2	24	25	114	493	55.211	5.68115	1	0.942431	0.981597	0.869373	0.865534	0.867654
Q17DD5	AAEL004249-PB OS=Aedes aegypti OX=7159 GN=5564443 PE=4 SV=1 - [Q17DD5_AEDAE]	1607.09	55.22	1	1	7	77	134	16.5425	9.80322	1	0.967543	1.05086	1.0149	1.14807	0.950484
Q16U39	AAEL010028-PA OS=Aedes aegypti OX=7159 GN=AAEL010028 PE=4 SV=1 - [Q16U39_AEDAE]	1606.62	51.39	1	3	40	125	899	100.333	6.68311	1	0.906779	0.957255	0.935818	0.831053	0.895674
Q1DGV3	AAEL015464-PA OS=Aedes aegypti OX=7159 GN=AAEL015464 PE=3 SV=1 - [Q1DGV3_AEDAE]	1603.37	29.33	2	1	6	100	208	21.9612	10.1548	1	1.00994	0.955405	1.29892	1.23787	1.23384
Q17DM5	AAEL004088-PA OS=Aedes aegypti OX=7159 GN=AAEL004088 PE=4 SV=1 - [Q17DM5_AEDAE]	1600.07	78.3	1	1	20	90	318	35.5513	6.45557	1	1.03826	1.03804	1.033	0.995038	1.06403
Q17DM4	AAEL004088-PC OS=Aedes aegypti OX=7159 GN=AAEL004088 PE=4 SV=1 - [Q17DM4_AEDAE]	1596.33	79.18	1	1	20	89	317	35.4812	6.18896	1	0.782588	0.86406	0.766303	0.799859	0.823052
Q03168	Lysosomal aspartic protease OS=Aedes aegypti OX=7159 GN=AAEL006169 PE=1 SV=2 - [ASPP_AEDAE]	1592.59	44.19	1	11	11	66	387	41.7629	5.41455	1	0.906492	0.943832	0.82524	0.827619	0.82157
Q178C5	AAEL005947-PA OS=Aedes aegypti OX=7159 GN=5567290 PE=4 SV=1 - [Q178C5_AEDAE]	1589.4	51.17	2	18	18	61	471	50.0521	5.57959	1	0.999521	0.972308	1.0236	1.05002	1.05541
Q1HR77	Ribosomal protein L3 OS=Aedes aegypti OX=7159 PE=2 SV=1 - [Q1HR77_AEDAE]	1576.87	46.02	1	23	23	122	415	46.7521	10.228	1	0.965195	1.00338	1.02215	1.01592	0.970321
Q176W5	AAEL006242-PA OS=Aedes aegypti OX=7159 GN=AAEL006242 PE=4 SV=1 - [Q176W5_AEDAE]	1572.22	31.96	2	119	123	185	4155	476.438	6.3667	1	0.986403	0.989752	1.02068	0.995251	1.02376
Q16UN4	AAEL009847-PA OS=Aedes aegypti OX=7159 GN=AAEL009847 PE=4 SV=1 - [Q16UN4_AEDAE]	1572.1	29.88	1	127	128	200	4478	490.589	5.04639	1	1.01663	0.979883	1.08406	1.08426	1.07516
J9HYQ9	Elongation factor 1-alpha OS=Aedes aegypti OX=7159 GN=23687721 PE=3 SV=1 - [J9HYQ9_AEDAE]	1558.12	44.16	1	5	17	158	462	50.4585	8.95361	1	0.94066	0.961521	1.03449	1.00669	1.04537
Q16SE5	AAEL010602-PA OS=Aedes aegypti OX=7159 GN=5573623 PE=4 SV=1 - [Q16SE5_AEDAE]	1555.29	60.53	1	3	39	132	684	79.5354	6.63916	1	0.961688	1.05953	1.03302	1.09702	1.05913
Q0IED0	AAEL010814-PC OS=Aedes aegypti OX=7159 GN=5573976 PE=4 SV=1 - [Q0IED0_AEDAE]	1540.63	46.61	4	16	16	121	384	42.1914	6.99072	1	0.989827	0.985495	1.02268	1.00069	1.02283
A0A1S4G351	Uncharacterized protein OS=Aedes aegypti OX=7159 GN=5565677 PE=4 SV=1 - [A0A1S4G351_AEDAE]	1540.47	50.39	2	1	38	116	899	100.325	6.63916	1	0.731841	0.96863	0.498257	0.683857	0.61014
Q4F6X0	40S ribosomal protein S3 OS=Aedes aegypti OX=7159 GN=5570243 PE=2 SV=1 - [Q4F6X0_AEDAE]	1537.59	78.19	2	18	18	134	243	26.8923	9.61279	1	0.956342	1.00295	1.02442	1.00556	0.978721
Q177Y4	AAEL005997-PA OS=Aedes aegypti OX=7159 GN=5567329 PE=3 SV=1 - [Q177Y4_AEDAE]	1530.47	71.97	1	11	11	96	132	14.7935	7.13721	1	0.974563	0.92299	0.994844	0.959899	0.990584
Q175S6	AAEL006572-PB OS=Aedes aegypti OX=7159 GN=AAEL006572 PE=4 SV=1 - [Q175S6_AEDAE]	1530.27	37.4	1	1	4	72	123	13.8705	3.94189	1	0.877446	1.17493	1.23654	1.21023	1.21935
Q16IM0	Clathrin heavy chain OS=Aedes aegypti OX=7159 GN=AAEL013614 PE=3 SV=1 - [Q16IM0_AEDAE]	1525.48	42.28	1	62	63	140	1677	191.391	5.79541	1	0.973572	0.982756	0.958808	0.957541	0.951422
Q17PM3	Staphylococcal nuclease domain-containing protein OS=Aedes aegypti OX=7159 GN=5573778 PE=4 SV=1 - [Q17PM3_AEDAE]	1522.55	56.03	1	45	45	160	921	103.314	7.38623	1	1.01702	0.968451	1.04984	1.01495	1.0053
Q1HR13	Prohibitin OS=Aedes aegypti OX=7159 GN=5571854 PE=2 SV=1 - [Q1HR13_AEDAE]	1518.81	62.5	1	16	16	77	272	29.8847	5.52881	1	0.944997	0.978035	1.06549	1.00511	1.04368
Q16PC7	AAEL011686-PA OS=Aedes aegypti OX=7159 GN=AAEL011686 PE=4 SV=1 - [Q16PC7_AEDAE]	1512.49	55.7	1	1	37	125	684	79.5395	6.63916	1	0.954593	1.00142	0.900926	1.16088	1.09282
CL1077.Contig84_All	72 518 calmodulin 2 [Gracilariopsis lemaneiformis]	1500.94	73.83	1	14	14	88	149	16.7998	4.22119	1	1.07327	1.03884	0.959675	1.00652	1.00186
Q16R25	AAEL011089-PB OS=Aedes aegypti OX=7159 GN=AAEL011089 PE=4 SV=1 - [Q16R25_AEDAE]	1488.55	48.95	3	48	48	130	952	106.152	8.646	1	0.982258	0.978608	1.03724	1.02107	1.02308
A0A1S4FI93	Uncharacterized protein OS=Aedes aegypti OX=7159 GN=5569937 PE=4 SV=1 - [A0A1S4FI93_AEDAE]	1487.19	47.83	3	32	33	120	692	84.0727	6.59521	1	0.469549	0.554889	0.231433	0.290847	0.304688
Q1HRL1	Phosphoserine aminotransferase OS=Aedes aegypti OX=7159 GN=5576518 PE=2 SV=1 - [Q1HRL1_AEDAE]	1481.9	52.76	2	18	18	83	362	39.5363	8.76318	1	0.925427	0.973589	0.901757	0.910179	0.896554
Q16R87	AAEL011045-PA OS=Aedes aegypti OX=7159 GN=AAEL011045 PE=4 SV=1 - [Q16R87_AEDAE]	1477.05	64.42	1	3	6	70	104	11.1675	4.88135	1	0.97613	0.966953	0.99425	1.02597	1.01002
A0A1S4FP00	MICOS complex subunit MIC60 OS=Aedes aegypti OX=7159 PE=3 SV=1 - [A0A1S4FP00_AEDAE]	1476.03	47.83	3	2	37	144	738	82.0707	8.90967	1	0.809423	1.045	0.903328	0.845585	0.921302
Q16KZ2	AAEL012827-PA OS=Aedes aegypti OX=7159 GN=5576841 PE=3 SV=1 - [Q16KZ2_AEDAE]	1472.66	46.16	1	35	35	101	795	91.0721	4.90674	1	0.948795	0.949163	0.903339	0.877649	0.884557
Q16XP0	AAEL008789-PA OS=Aedes aegypti OX=7159 GN=5571084 PE=4 SV=1 - [Q16XP0_AEDAE]	1464.58	60.71	1	12	12	62	196	22.1126	5.71924	1	0.84175	0.833691	0.467751	0.437794	0.472873
Q16W53	AAEL009337-PB OS=Aedes aegypti OX=7159 GN=AAEL009337 PE=3 SV=1 - [Q16W53_AEDAE]	1460.52	72.28	2	14	15	136	202	22.3996	5.5415	1	0.87412	0.906557	1.08385	1.0689	1.08264
Q1HR79	Translationally-controlled tumor protein homolog OS=Aedes aegypti OX=7159 GN=Tctp PE=2 SV=1 - [TCTP_AEDAE]	1451.98	66.67	1	11	11	47	171	19.5896	4.77979	1	0.980885	0.93983	1.06243	1.03689	1.05274
Q173I7	AAEL007132-PA OS=Aedes aegypti OX=7159 GN=AAEL007132 PE=4 SV=1 - [Q173I7_AEDAE]	1451.86	24.26	3	107	107	148	4662	531.814	6.32861	1	0.98718	0.984782	1.01924	1.03073	0.992917
Q17F22	AAEL003606-PA OS=Aedes aegypti OX=7159 GN=5578622 PE=3 SV=1 - [Q17F22_AEDAE]	1446.87	47.31	1	21	21	80	427	47.2377	7.98682	1	0.899308	0.913326	0.793591	0.785579	0.7936
Q17IA4	AAEL002416-PA OS=Aedes aegypti OX=7159 GN=AAEL002416 PE=4 SV=1 - [Q17IA4_AEDAE]	1444.1	73.25	4	25	27	86	415	44.634	8.70459	1	0.966388	0.950912	0.934943	0.884823	0.904045
Q17JL4	AAEL002023-PA OS=Aedes aegypti OX=7159 GN=AAEL002023 PE=3 SV=1 - [Q17JL4_AEDAE]	1440.15	62.36	3	22	22	95	441	47.9975	8.20654	1	0.940449	0.996157	0.678757	0.691232	0.668736
Q16P80	AAEL011741-PB OS=Aedes aegypti OX=7159 GN=GSTS1 PE=4 SV=2 - [Q16P80_AEDAE]	1424.36	52.22	1	7	10	127	203	23.2161	5.17334	1	0.952638	0.95537	1.0593	1.02374	1.07713
Q16UH3	AAEL009906-PA OS=Aedes aegypti OX=7159 GN=AAEL009906 PE=4 SV=1 - [Q16UH3_AEDAE]	1418.32	73.24	3	6	20	91	299	33.7444	6.17627	1	0.9756	1.00583	0.998507	1.00958	0.994528
Q16UC5	AAEL009948-PA OS=Aedes aegypti OX=7159 GN=AAEL009948 PE=3 SV=1 - [Q16UC5_AEDAE]	1404.67	54.3	1	16	23	79	488	52.6377	5.85889	1	0.942018	0.955561	1.0258	1.01969	1.02191
O01949	30 kDa salivary gland allergen Aed a 3 OS=Aedes aegypti OX=7159 GN=AAEL010235 PE=1 SV=2 - [ALL3_AEDAE]	1401.48	27.84	2	12	12	72	273	29.1372	4.27197	1	1.00454	0.979538	0.997236	1.06097	0.977938
A0A1S4F5I0	53-BP1_Tudor domain-containing protein OS=Aedes aegypti OX=7159 PE=4 SV=1 - [A0A1S4F5I0_AEDAE]	1392.07	40.54	2	43	43	82	1342	142.652	4.43701	1	0.925961	0.930197	1.04565	0.988296	1.03963
A0A2Z4EF26	V-type proton ATPase subunit C OS=Aedes aegypti OX=7159 PE=2 SV=1 - [A0A2Z4EF26_AEDAE]	1386.95	69.09	4	29	29	96	385	44.2238	7.73779	1	0.986897	0.933877	1.03273	1.03707	1.01998
Q17GS7	26S proteasome non-ATPase regulatory subunit 1 OS=Aedes aegypti OX=7159 GN=AAEL002906 PE=3 SV=1 - [Q17GS7_AEDAE]	1385.91	37.89	2	34	34	93	1016	111.319	5.79541	1	0.951392	0.979871	1.0013	1.01503	0.989975
Q170J7	Moesin/ezrin/radixin homolog 1 OS=Aedes aegypti OX=7159 GN=Moe PE=3 SV=1 - [MOEH_AEDAE]	1384.43	58.15	1	3	33	97	583	69.0242	6.01123	1	0.921942	1.05587	0.922362	0.966843	0.966872
A0A1S4FPD7	Isocitrate dehydrogenase [NAD] subunit, mitochondrial OS=Aedes aegypti OX=7159 GN=5572925 PE=3 SV=1 - [A0A1S4FPD7_AEDAE]	1379.74	38.11	2	15	15	105	370	40.5379	8.47021	1	1.02618	0.999628	1.00338	1.02702	1.02254
Q16KF9	AAEL008697-PA OS=Aedes aegypti OX=7159 GN=AAEL008697 PE=4 SV=1 - [Q16KF9_AEDAE]	1371.48	58.82	1	5	5	92	119	13.6707	8.27979	1	0.966139	0.931077	0.947431	0.948808	0.984359
Q173M7	Eukaryotic translation initiation factor 3 subunit A OS=Aedes aegypti OX=7159 GN=eIF3-S10 PE=3 SV=1 - [EIF3A_AEDAE]	1368.59	36.98	1	43	43	132	1133	133.215	8.66064	1	1.08005	1.01152	0.9929	0.98772	0.987887
A0A1S4FEV9	Muscle lim protein OS=Aedes aegypti OX=7159 PE=4 SV=1 - [A0A1S4FEV9_AEDAE]	1348.32	52.13	1	1	3	52	94	10.0915	8.39697	1	1.05294	1.00266	1.00684	1.05549	0.997173
M9NCK7	Adducin isoform A OS=Aedes aegypti OX=7159 PE=2 SV=1 - [M9NCK7_AEDAE]	1346.52	43.24	3	1	27	80	710	78.629	7.02002	1	1.00857	1.05739	1.07567	1.02696	1.17937
A0A1S4FNN7	PDZ domain-containing protein OS=Aedes aegypti OX=7159 GN=5572585 PE=4 SV=1 - [A0A1S4FNN7_AEDAE]	1346.28	62.59	1	1	15	77	286	31.5142	6.13818	1	0.959158	0.973491	0.946368	0.956882	1.00575
Q16EP2	AAEL015076-PA OS=Aedes aegypti OX=7159 GN=AAEL015076 PE=4 SV=1 - [Q16EP2_AEDAE]	1340.16	48.87	2	15	19	83	399	44.2284	9.11475	1	1.03223	1.0233	1.03637	1.04642	1.04666
A0A1S4F806	Uncharacterized protein OS=Aedes aegypti OX=7159 GN=5564860 PE=3 SV=1 - [A0A1S4F806_AEDAE]	1329.56	51.13	6	33	37	106	796	86.8029	7.26904	1	1.04221	0.987147	1.07184	1.04001	1.03736
A0A1S4FXK5	Uncharacterized protein OS=Aedes aegypti OX=7159 PE=4 SV=1 - [A0A1S4FXK5_AEDAE]	1329.01	14.29	2	51	52	83	5506	589.841	5.36377	1	1.11876	1.13295	0.712763	0.773237	0.772694
A0A1S4FI28	Moesin/ezrin/radixin homolog 1 OS=Aedes aegypti OX=7159 PE=4 SV=1 - [A0A1S4FI28_AEDAE]	1323.19	55.65	1	1	31	91	593	70.1177	6.20166	1	0.865468	0.89333	1.05074	1.00969	1.06946
A0A1S4FE42	Uncharacterized protein OS=Aedes aegypti OX=7159 GN=5568202 PE=3 SV=1 - [A0A1S4FE42_AEDAE]	1310.05	54.52	2	16	16	55	409	43.2613	8.36768	1	0.989485	0.992136	0.962032	0.984441	0.937554
Q0IG89	AAEL003078-PA OS=Aedes aegypti OX=7159 GN=AAEL003078 PE=4 SV=1 - [Q0IG89_AEDAE]	1309.35	33.23	1	59	59	102	2290	259.687	7.21045	1	1.04047	0.99515	1.0509	1.06829	1.06124
A0A1S4FCI2	Methylenetetrahydrofolate dehydrogenase OS=Aedes aegypti OX=7159 PE=3 SV=1 - [A0A1S4FCI2_AEDAE]	1309.02	41.7	2	36	36	109	1024	110.41	7.85498	1	0.954623	0.979958	1.03923	1.06425	1.02079
Q17G30	AAEL003272-PA OS=Aedes aegypti OX=7159 GN=5577600 PE=4 SV=1 - [Q17G30_AEDAE]	1306.92	75	2	5	5	52	132	14.4182	4.4624	1	1.0691	1.01025	0.976256	0.989462	0.975127
Q16PW8	AAEL011504-PA OS=Aedes aegypti OX=7159 GN=5574899 PE=4 SV=1 - [Q16PW8_AEDAE]	1303.41	70	1	8	11	98	140	14.8466	6.91748	1	1.01278	1.01703	0.973021	0.947002	0.961558
Q16R24	AAEL011105-PA OS=Aedes aegypti OX=7159 GN=AAEL011105 PE=4 SV=1 - [Q16R24_AEDAE]	1295.41	43.24	5	1	27	80	710	78.599	7.02002	1	0.884172	0.905559	1.0721	1.13972	1.01303
A0A1S4EVK1	Uncharacterized protein OS=Aedes aegypti OX=7159 GN=5575174 PE=4 SV=1 - [A0A1S4EVK1_AEDAE]	1290.86	54.09	1	4	23	55	636	67.0061	7.94287	1	1.05577	1.03755	0.901716	0.931949	0.911422
Q17ER9	Histone H2B OS=Aedes aegypti OX=7159 GN=AAEL015684 PE=3 SV=2 - [Q17ER9_AEDAE]	1289.78	34.83	3	6	13	116	333	35.8874	10.4038	1	1.19226	1.00467	1.12365	1.13245	1.11929
A0A1S4EVI9	PKS_ER domain-containing protein OS=Aedes aegypti OX=7159 PE=4 SV=1 - [A0A1S4EVI9_AEDAE]	1285.17	45.77	2	16	16	60	437	47.4027	6.25244	1	1.01237	1.01433	1.12497	1.14259	1.15323
Q174Z2	AAEL006751-PA OS=Aedes aegypti OX=7159 GN=5568303 PE=4 SV=1 - [Q174Z2_AEDAE]	1280.95	50.53	1	30	30	92	665	71.8455	9.77393	1	1.11431	1.0619	1.07174	1.0697	1.14409
Q1HR11	NADH dehydrogenase [ubiquinone] flavoprotein 1, mitochondrial OS=Aedes aegypti OX=7159 GN=5569497 PE=2 SV=1 - [Q1HR11_AEDAE]	1278.51	52.26	2	18	18	81	486	53.285	8.68994	1	0.97157	1.00981	0.9935	1.04908	1.00592
Q16ZG5	AAEL008216-PA OS=Aedes aegypti OX=7159 GN=5570276 PE=3 SV=1 - [Q16ZG5_AEDAE]	1276.09	54.5	2	43	43	102	901	98.6816	6.16357	1	0.984813	1.00077	1.03921	1.06543	1.05303
A0A1S4FG03	Uncharacterized protein OS=Aedes aegypti OX=7159 GN=5568942 PE=4 SV=1 - [A0A1S4FG03_AEDAE]	1263.62	34.67	2	33	33	75	1298	143.366	4.76709	1	0.972169	0.973769	0.930719	0.96096	0.963457
A0A1S4FX45	Uncharacterized protein OS=Aedes aegypti OX=7159 GN=5576555 PE=4 SV=1 - [A0A1S4FX45_AEDAE]	1256.89	35.55	2	29	29	75	1066	111.693	7.54736	1	0.99453	0.990194	1.02097	0.994622	1.00535
Q1DGU6	AAEL015474-PA OS=Aedes aegypti OX=7159 GN=AAEL015474 PE=4 SV=1 - [Q1DGU6_AEDAE]	1255.83	74.44	3	4	4	57	90	9.53258	4.86865	1	0.958677	1.05271	0.963945	0.950282	1.00178
Q1HRM9	60S acidic ribosomal protein P2 OS=Aedes aegypti OX=7159 GN=AAEL014583 PE=2 SV=1 - [Q1HRM9_AEDAE]	1255.05	93.75	2	8	8	49	112	11.3367	4.58936	1	0.930047	0.968055	1.04004	1.03111	1.03025
Q1DGV7	Transferrin OS=Aedes aegypti OX=7159 GN=AAEL015458 PE=3 SV=1 - [Q1DGV7_AEDAE]	1248.53	59.08	10	1	39	134	633	70.5156	7.57666	1	0.755886	0.849741	0.642253	0.686301	0.642602
P50635	Apyrase OS=Aedes aegypti OX=7159 GN=APY PE=1 SV=2 - [APY_AEDAE]	1248.36	53.2	1	28	28	91	562	62.7148	8.1626	1	1.03015	1.05217	1.07717	1.10951	1.00755
Q178Q6	AAEL005801-PA OS=Aedes aegypti OX=7159 GN=AAEL005801 PE=3 SV=1 - [Q178Q6_AEDAE]	1245.61	39.72	4	64	64	125	1702	190.107	8.54346	1	0.957481	0.983183	0.983763	0.98785	0.96067
J9HFE1	Elongation factor Tu OS=Aedes aegypti OX=7159 GN=AaeL_AAEL017378 PE=4 SV=1 - [J9HFE1_AEDAE]	1240.3	39.68	2	24	26	84	751	84.3792	6.97607	1	0.991025	0.987749	1.04173	1.02336	1.04124
Q17E10	AAEL003993-PA OS=Aedes aegypti OX=7159 GN=5563904 PE=3 SV=1 - [Q17E10_AEDAE]	1234.05	46.23	1	12	13	87	292	31.5099	8.47021	1	0.998937	0.962799	1.00392	0.999486	0.969479
Q17EQ1	Cytochrome b-c1 complex subunit Rieske, mitochondrial OS=Aedes aegypti OX=7159 GN=5578796 PE=4 SV=1 - [Q17EQ1_AEDAE]	1231.63	56.77	2	14	14	99	266	28.2376	8.44092	1	0.975987	0.99608	1.055	0.973702	1.04878
Q17A67	AAEL005384-PA OS=Aedes aegypti OX=7159 GN=5566442 PE=3 SV=1 - [Q17A67_AEDAE]	1220.63	29.73	1	36	36	100	1342	148.091	5.90967	1	0.962792	0.960069	0.883407	0.872935	0.838551
Q0IF50	V-type proton ATPase subunit H OS=Aedes aegypti OX=7159 GN=5568081 PE=3 SV=1 - [Q0IF50_AEDAE]	1216.47	61.05	1	26	26	76	475	54.7541	6.354	1	1.0081	0.95287	1.06583	1.0467	1.01842
Q8WQL6	Transferrin OS=Aedes aegypti OX=7159 GN=TSF PE=3 SV=1 - [Q8WQL6_AEDAE]	1215.56	59.08	16	1	39	135	633	70.5566	7.59131	1	1.00723	0.998318	1.04916	0.928969	1.00997
A0A1S4FHA0	Chaperonin OS=Aedes aegypti OX=7159 PE=3 SV=1 - [A0A1S4FHA0_AEDAE]	1211.48	67.98	3	33	33	89	534	57.8571	5.84619	1	0.959722	0.962706	1.0106	1.0462	1.00474
Q16TA7	Succinate dehydrogenase [ubiquinone] iron-sulfur subunit, mitochondrial OS=Aedes aegypti OX=7159 GN=5573238 PE=3 SV=1 - [Q16TA7_AEDAE]	1205.73	54.33	1	18	18	96	289	32.3193	8.63135	1	1.04961	1.0034	1.01704	1.01337	1.02575
Q173T5	AAEL006993-PC OS=Aedes aegypti OX=7159 GN=AAEL006993 PE=4 SV=1 - [Q173T5_AEDAE]	1202.58	43.74	3	18	18	52	471	50.4844	4.56396	1	0.998344	0.946079	1.08746	1.09787	1.12209
A0A1S4FHC5	Amidohydro-rel domain-containing protein OS=Aedes aegypti OX=7159 GN=5569430 PE=4 SV=1 - [A0A1S4FHC5_AEDAE]	1202.46	40.75	1	2	18	68	611	66.5041	6.41748	1	0.946167	0.985067	0.981283	1.06294	1.07125
Q175S3	AAEL006576-PB OS=Aedes aegypti OX=7159 GN=AAEL006576 PE=3 SV=1 - [Q175S3_AEDAE]	1197.82	66.67	4	16	16	83	327	36.0838	5.94775	1	0.898336	0.980403	0.670581	0.666058	0.684464
Q1HRI9	AAEL004457-PA OS=Aedes aegypti OX=7159 GN=AAEL004457 PE=2 SV=1 - [Q1HRI9_AEDAE]	1194.19	64.81	1	9	9	99	108	11.7531	9.48096	1	1.00075	0.972742	0.969148	0.964918	1.03046
Q16I79	AAEL013766-PA OS=Aedes aegypti OX=7159 GN=5578580 PE=4 SV=1 - [Q16I79_AEDAE]	1194.03	68.94	1	14	14	56	264	28.9952	4.93213	1	0.886634	0.84672	0.702589	0.735755	0.824316
Q17ER2	Histone H2B OS=Aedes aegypti OX=7159 GN=5578788 PE=3 SV=1 - [Q17ER2_AEDAE]	1193.79	54.03	1	1	8	97	124	13.8555	10.2866	1	1.52574	1.20865	1.20557	1.22319	1.21081
Q16IA8	AAEL013739-PA OS=Aedes aegypti OX=7159 GN=5578532 PE=4 SV=1 - [Q16IA8_AEDAE]	1191.42	50.15	1	16	16	82	329	34.3832	8.42627	1	0.959639	0.976767	0.973502	0.971228	0.954982
A0A1S4FXE3	Uncharacterized protein OS=Aedes aegypti OX=7159 GN=5576765 PE=3 SV=1 - [A0A1S4FXE3_AEDAE]	1191.36	60.99	2	34	34	95	546	59.4504	5.42725	1	0.965626	0.991877	1.03039	1.04184	1.02291
Q178I1	AAEL005879-PA OS=Aedes aegypti OX=7159 GN=5567126 PE=4 SV=1 - [Q178I1_AEDAE]	1189	43.36	1	40	40	93	964	107.12	6.52197	1	1.0128	0.990839	0.973672	0.965359	0.986618
Q1HQU8	Transaldolase OS=Aedes aegypti OX=7159 PE=2 SV=1 - [Q1HQU8_AEDAE]	1187.27	58.57	1	2	20	74	321	35.6243	5.63037	1	0.904512	1.01369	0.927394	0.892458	0.904822
Q16YE9	AAEL008565-PA OS=Aedes aegypti OX=7159 GN=AAEL008565 PE=3 SV=1 - [Q16YE9_AEDAE]	1181.93	43.45	2	30	30	80	771	84.0919	6.96143	1	0.990315	0.955882	1.01206	0.994697	0.987065
Q173N9	AAEL007042-PA OS=Aedes aegypti OX=7159 GN=AAEL007042 PE=4 SV=1 - [Q173N9_AEDAE]	1178.34	41.64	2	25	25	94	706	73.7694	7.57666	1	1.0079	0.971486	1.08365	1.05857	1.08975
Q58I82	UTP--glucose-1-phosphate uridylyltransferase OS=Aedes aegypti OX=7159 GN=UGP PE=2 SV=1 - [Q58I82_AEDAE]	1170.4	60.82	1	1	27	106	513	57.9341	7.1665	1	1.13876	0.959182	1.75261	1.67253	1.5885
Q17LA3	AAEL001421-PA OS=Aedes aegypti OX=7159 GN=5570534 PE=4 SV=1 - [Q17LA3_AEDAE]	1169.79	48.72	2	56	56	118	1246	139.676	6.3667	1	1.03117	0.977939	1.06693	1.04969	1.07675
Q17LN8	AAEL001319-PA OS=Aedes aegypti OX=7159 GN=AAEL001319 PE=4 SV=1 - [Q17LN8_AEDAE]	1167.41	15.74	1	4	4	64	235	25.3439	8.98291	1	1.05332	0.929666	0.989641	0.953259	1.03003
Q17ME9	AAEL001022-PA OS=Aedes aegypti OX=7159 GN=AAEL001022 PE=4 SV=1 - [Q17ME9_AEDAE]	1165.22	58.39	2	1	13	59	310	34.1103	5.43994	1	0.971	0.996164	1.04588	0.996074	0.993478
A0A1S4EXK0	SGL domain-containing protein OS=Aedes aegypti OX=7159 GN=5579903 PE=4 SV=1 - [A0A1S4EXK0_AEDAE]	1164.42	58.39	2	1	13	55	310	34.0783	5.43994	1	1.07913	1.20007	0.81433	1.02884	1.04406
Q179S6	AAEL005528-PA OS=Aedes aegypti OX=7159 GN=5579809 PE=4 SV=1 - [Q179S6_AEDAE]	1163.9	38.44	1	24	24	68	757	80.9408	6.91748	1	1.08116	0.970067	1.16573	1.17459	1.18589
A0A1U7XUJ4	Histone H4 OS=Nicotiana sylvestris OX=4096 GN=LOC104241368 PE=3 SV=1 - [A0A1U7XUJ4_NICSY]	1162.65	52.43	2	7	7	92	103	11.3744	11.356	1	1.02312	0.961299	1.09328	1.10329	1.07293
A0A1S4F2V5	Uncharacterized protein OS=Aedes aegypti OX=7159 GN=5576221 PE=3 SV=1 - [A0A1S4F2V5_AEDAE]	1162.57	36.87	3	14	14	84	339	37.9907	6.1001	1	0.812599	0.995127	0.660239	0.670708	0.69394
Q16SS6	AAEL010509-PA OS=Aedes aegypti OX=7159 GN=AAEL010509 PE=4 SV=1 - [Q16SS6_AEDAE]	1155.26	56.93	1	18	18	80	339	38.4974	5.24951	1	0.942229	0.989033	1.01789	1.06176	1.01851
J9EA44	AAEL007633-PB OS=Aedes aegypti OX=7159 GN=AaeL_AAEL007633 PE=4 SV=1 - [J9EA44_AEDAE]	1155.07	48.31	3	5	21	71	590	64.2774	6.66846	1	0.932475	0.98337	1.03476	0.948753	1.00932
A0A0P6J1B4	Putative bubblegum-like very long-chain fatty acid coa synthetase OS=Aedes aegypti OX=7159 PE=2 SV=1 - [A0A0P6J1B4_AEDAE]	1150.1	55.62	4	34	34	115	667	74.6471	7.07861	1	0.924548	0.94213	0.996329	0.988239	0.984458
A0A1S4G1P4	Glycine cleavage system P protein OS=Aedes aegypti OX=7159 GN=5564415 PE=3 SV=1 - [A0A1S4G1P4_AEDAE]	1149.68	41.49	3	33	33	80	1005	112	7.29834	1	0.962313	0.977791	0.908155	0.861362	0.903479
Q17JL7	AAEL001965-PA OS=Aedes aegypti OX=7159 GN=AAEL001965 PE=3 SV=1 - [Q17JL7_AEDAE]	1149.03	53.51	3	21	22	75	441	48.682	6.58057	1	0.939263	0.992928	0.682293	0.720117	0.677219
Q16P29	AAEL011778-PA OS=Aedes aegypti OX=7159 GN=5575377 PE=4 SV=1 - [Q16P29_AEDAE]	1144.43	50.83	1	23	23	60	604	65.7579	6.58057	1	0.955369	0.993476	0.927793	0.9474	0.935046
A0A1S4FB16	UTP--glucose-1-phosphate uridylyltransferase OS=Aedes aegypti OX=7159 PE=3 SV=1 - [A0A1S4FB16_AEDAE]	1142.87	58.41	1	1	27	103	541	61.1004	6.65381	1	0.846431	1.15253	1.36459	1.24319	1.38371
Q1HRJ3	Ribosomal protein OS=Aedes aegypti OX=7159 GN=5577478 PE=2 SV=1 - [Q1HRJ3_AEDAE]	1137.26	53	2	12	12	58	217	24.5944	9.83252	1	0.951971	1.01402	1.01051	1.00953	0.983037
Q16VW4	Phosphotransferase OS=Aedes aegypti OX=7159 GN=5571932 PE=3 SV=1 - [Q16VW4_AEDAE]	1137.18	64.9	4	27	27	83	453	50.4665	6.1001	1	0.938905	0.984781	0.995208	0.983348	0.992101
Q17B47	AAEL005084-PA OS=Aedes aegypti OX=7159 GN=5565954 PE=3 SV=1 - [Q17B47_AEDAE]	1135.32	54.46	1	10	19	95	448	50.4603	4.91943	1	0.954538	0.942147	0.99963	0.975829	0.981611
Q16Q68	AAEL011381-PA OS=Aedes aegypti OX=7159 GN=5574746 PE=3 SV=1 - [Q16Q68_AEDAE]	1133.39	48.08	1	16	16	80	468	52.8009	6.84424	1	1.00766	1.03254	1.01049	1.0354	1.01261
Q173X5	AAEL007023-PA OS=Aedes aegypti OX=7159 GN=5568633 PE=4 SV=1 - [Q173X5_AEDAE]	1132.32	47.15	3	30	30	69	719	77.7494	8.17725	1	0.91893	0.978845	0.881119	0.892806	0.906421
Q16TN9	AAEL010180-PA OS=Aedes aegypti OX=7159 GN=5572962 PE=4 SV=1 - [Q16TN9_AEDAE]	1131.73	84.8	1	16	16	94	204	23.4667	4.7417	1	1.01679	0.977103	1.07725	1.08569	1.0715
Q1HQU2	60S ribosomal protein L5 OS=Aedes aegypti OX=7159 GN=RpL5 PE=2 SV=1 - [RL5_AEDAE]	1131.55	57.58	1	17	17	71	297	34.027	9.75928	1	1.02938	1.01818	1.01291	1.02972	0.971045
Q1HRR3	40S ribosomal protein S3a OS=Aedes aegypti OX=7159 GN=AAEL005901 PE=2 SV=1 - [RS3A_AEDAE]	1128.72	67.78	3	18	18	82	270	30.1058	9.46631	1	1.00297	1.01659	1.04725	1.02503	0.997191
Q17BX4	AAEL004739-PA OS=Aedes aegypti OX=7159 GN=AAEL004739 PE=3 SV=1 - [Q17BX4_AEDAE]	1124.3	45.71	1	24	25	109	630	69.007	7.98682	1	0.951004	0.94394	0.93114	0.900436	0.898299
A0A1S4G6Y2	Uncharacterized protein OS=Aedes aegypti OX=7159 PE=4 SV=1 - [A0A1S4G6Y2_AEDAE]	1123.55	61.27	1	6	6	49	142	16.1998	5.57959	1	1.03613	1.01193	0.933297	0.971979	0.98831
A0A1S4F6K4	Uncharacterized protein OS=Aedes aegypti OX=7159 GN=5564039 PE=4 SV=1 - [A0A1S4F6K4_AEDAE]	1119.8	61.34	2	11	11	53	194	21.5419	7.29834	1	0.968946	0.902431	0.993996	0.98521	1.00865
Q1HR93	AAEL011414-PA OS=Aedes aegypti OX=7159 GN=AAEL011414 PE=2 SV=1 - [Q1HR93_AEDAE]	1113.05	57.14	2	9	9	50	112	12.6535	9.37842	1	0.915481	1.47256	0.557692	0.71223	0.66954
Q16Z16	AAEL008340-PA (Fragment) OS=Aedes aegypti OX=7159 GN=AAEL008340 PE=4 SV=1 - [Q16Z16_AEDAE]	1110.51	27.92	1	28	28	73	1182	132.668	5.24951	1	0.955039	1.01759	0.948071	0.969945	0.953058
Q16QH0	AAEL011288-PA OS=Aedes aegypti OX=7159 GN=5574648 PE=4 SV=1 - [Q16QH0_AEDAE]	1110.25	51.39	5	25	25	85	432	48.9089	7.6792	1	0.993061	1.00329	0.991654	1.00386	0.972983
A0A1S4EXL5	Calreticulin OS=Aedes aegypti OX=7159 GN=5567839 PE=3 SV=1 - [A0A1S4EXL5_AEDAE]	1104.59	63.64	6	31	31	139	407	46.6843	4.56396	1	0.856634	0.9893	0.827094	0.83617	0.831821
Q1HRK3	Transcription factor BTF3 OS=Aedes aegypti OX=7159 GN=AAEL012271 PE=2 SV=1 - [Q1HRK3_AEDAE]	1100.24	78.85	1	12	12	54	156	17.102	6.81494	1	0.990295	0.978162	1.03133	1.05555	1.04883
Q0IEV9	60S ribosomal protein L22 OS=Aedes aegypti OX=7159 GN=AAEL007771 PE=4 SV=1 - [Q0IEV9_AEDAE]	1098.51	49.33	2	6	6	43	150	17.4992	9.68604	1	1.065	1.03559	0.94933	0.954939	0.955823
Q1HR99	60S acidic ribosomal protein P0 OS=Aedes aegypti OX=7159 GN=5573974 PE=2 SV=1 - [Q1HR99_AEDAE]	1096.78	56.19	1	12	15	68	315	33.8117	5.60498	1	0.974494	1.02219	0.997318	1.00679	0.975593
Q17PR3	AAEL000301-PA OS=Aedes aegypti OX=7159 GN=5573731 PE=3 SV=1 - [Q17PR3_AEDAE]	1095.33	48.22	1	33	34	83	703	79.7322	7.12256	1	0.953386	0.910188	1.03599	1.03315	1.03406
Q16WW9	AAEL009073-PA OS=Aedes aegypti OX=7159 GN=AAEL009073 PE=4 SV=1 - [Q16WW9_AEDAE]	1094.73	32.34	4	26	40	85	1515	163.356	9.5249	1	1.02235	0.989462	1.1787	1.13447	1.1644
Q17B74	AAEL005069-PA OS=Aedes aegypti OX=7159 GN=5565927 PE=4 SV=1 - [Q17B74_AEDAE]	1090.22	79.61	3	11	13	47	206	22.7933	5.30029	1	0.951172	1.00746	0.944308	0.95407	0.94845
A0A1S4FEG3	Uncharacterized protein OS=Aedes aegypti OX=7159 PE=4 SV=1 - [A0A1S4FEG3_AEDAE]	1089.87	30.26	2	16	16	46	1170	115.114	9.74463	1	1.05073	1.00873	1.02227	1.10056	1.04997
A0A0P6IV48	Putative fibrillarin OS=Aedes aegypti OX=7159 PE=2 SV=1 - [A0A0P6IV48_AEDAE]	1087.34	22.01	1	2	21	55	1272	133.823	7.37158	1	0.9784	1.00006	1.08054	0.99047	1.06338
Q9GYW1	AAEL013498-PA OS=Aedes aegypti OX=7159 GN=ProPO1 PE=4 SV=1 - [Q9GYW1_AEDAE]	1086.65	52.78	2	20	27	79	684	78.2543	7.06396	1	1.00433	1.00645	0.962291	0.971581	0.975814
A0A1S4FMT6	Protein lingerer OS=Aedes aegypti OX=7159 PE=4 SV=1 - [A0A1S4FMT6_AEDAE]	1086.35	23.92	2	1	20	51	1254	132.048	7.18115	1	0.914231	1.0188	0.670735	0.720178	0.724752
Q1HQU9	AAEL010065-PA OS=Aedes aegypti OX=7159 GN=5572836 PE=2 SV=1 - [Q1HQU9_AEDAE]	1083.68	45.31	1	18	19	64	437	47.6358	5.33838	1	0.923628	0.975104	0.923111	0.871615	0.875522
Q16HU0	3-hydroxyisobutyrate dehydrogenase OS=Aedes aegypti OX=7159 GN=5578900 PE=3 SV=1 - [Q16HU0_AEDAE]	1083.23	62.65	1	12	12	42	324	33.8411	8.48486	1	0.966042	0.994953	0.868169	0.865387	0.84014
Q1HQX9	Mitochondrial phosphate carrier protein OS=Aedes aegypti OX=7159 PE=2 SV=1 - [Q1HQX9_AEDAE]	1079.86	43.43	2	3	16	128	350	38.2706	8.85107	1	0.922434	0.988698	1.0538	1.04592	1.00834
Q17GT5	AAEL002886-PB OS=Aedes aegypti OX=7159 GN=5576472 PE=3 SV=1 - [Q17GT5_AEDAE]	1076.05	49.9	2	19	19	64	497	53.9846	6.66846	1	0.934085	1.00548	0.951018	0.962344	0.947273
A0A1S4FQY3	Dolichyl-diphosphooligosaccharide--protein glycosyltransferase subunit 2 OS=Aedes aegypti OX=7159 PE=3 SV=1 - [A0A1S4FQY3_AEDAE]	1075.03	44.48	2	2	25	72	625	68.0511	9.18799	1	1.09623	1.04475	0.973809	0.932653	0.901158
Q17MA2	AAEL001082-PA OS=Aedes aegypti OX=7159 GN=5568364 PE=4 SV=1 - [Q17MA2_AEDAE]	1074.59	76.34	1	7	7	120	93	10.8114	9.5835	1	1.04507	0.985717	1.00339	1.0595	1.0179
Q176D3	AAEL006446-PA OS=Aedes aegypti OX=7159 GN=5568007 PE=4 SV=1 - [Q176D3_AEDAE]	1072.15	54.86	1	35	35	95	813	91.8915	6.87354	1	0.978023	0.959932	1.07181	1.09401	1.11654
Q16TN4	AAEL010159-PA OS=Aedes aegypti OX=7159 GN=5572967 PE=4 SV=1 - [Q16TN4_AEDAE]	1070.05	40.02	1	32	33	75	1102	123.977	4.729	1	1.00822	1.00627	1.09408	1.09043	1.05481
A0A0P6IVJ1	Putative ubiquitin-protein ligase/hyperplastic discs protein OS=Aedes aegypti OX=7159 PE=2 SV=1 - [A0A0P6IVJ1_AEDAE]	1067.52	55.62	1	5	22	81	365	38.9129	4.57666	1	1.01946	0.954496	1.06297	1.11546	1.08738
Q16MG5	AAEL012312-PA OS=Aedes aegypti OX=7159 GN=5576082 PE=4 SV=1 - [Q16MG5_AEDAE]	1066.34	43.57	1	23	23	72	443	47.9567	8.36768	1	0.957631	0.995368	1.01754	1.00516	0.9762
Q1HQX5	AAEL005270-PA OS=Aedes aegypti OX=7159 GN=5566220 PE=2 SV=1 - [Q1HQX5_AEDAE]	1061.77	75.69	1	5	5	36	144	15.3434	5.021	1	0.981955	0.999091	0.979199	0.954704	0.96934
Q16R00	AAEL011129-PA OS=Aedes aegypti OX=7159 GN=5574403 PE=3 SV=1 - [Q16R00_AEDAE]	1059.26	60.44	1	21	22	85	364	39.3031	6.94678	1	0.945728	0.959354	1.12544	1.07884	1.13164
Q16VW8	Transaldolase OS=Aedes aegypti OX=7159 GN=5571930 PE=3 SV=1 - [Q16VW8_AEDAE]	1058.08	54.35	1	1	19	71	333	36.9681	6.58057	1	1.56129	1.05326	1.18239	1.32207	1.2875
Q1HQI1	AAEL014889-PA (Fragment) OS=Aedes aegypti OX=7159 GN=AAEL014889 PE=2 SV=1 - [Q1HQI1_AEDAE]	1056.94	79.43	2	12	12	55	175	19.8888	6.87354	1	1.04364	0.925064	0.936781	0.942576	0.986517
Q16U15	T-complex protein 1 subunit gamma OS=Aedes aegypti OX=7159 GN=5572840 PE=3 SV=1 - [Q16U15_AEDAE]	1056.24	62.64	3	33	34	78	546	59.5761	6.56592	1	0.992503	0.993364	1.00378	1.03319	1.01006
Q16SW8	AAEL010467-PA OS=Aedes aegypti OX=7159 GN=AAEL010467 PE=4 SV=1 - [Q16SW8_AEDAE]	1054.85	40.68	1	1	14	46	354	38.1232	9.18799	1	1.00596	0.982293	1.01574	1.06048	1.02595
Q16QY3	Succinyl-CoA:3-ketoacid-coenzyme A transferase OS=Aedes aegypti OX=7159 GN=AAEL011137 PE=3 SV=1 - [Q16QY3_AEDAE]	1054.51	54.39	1	17	17	68	456	49.5209	6.60986	1	0.954882	0.976475	0.969392	0.969547	0.967694
A0A0P6J150	Putative conserved secreted protein OS=Aedes aegypti OX=7159 PE=2 SV=1 - [A0A0P6J150_AEDAE]	1054.22	72.81	2	3	5	51	114	12.588	9.72998	1	1.01556	0.970906	1.08151	0.906763	1.03714
Q17P27	T-complex protein 1 subunit eta OS=Aedes aegypti OX=7159 GN=5578459 PE=3 SV=1 - [Q17P27_AEDAE]	1051.18	52.58	2	27	27	86	542	59.6059	6.55127	1	0.955569	1.00036	1.02709	1.06214	1.02952
Q17B68	AAEL005056-PA OS=Aedes aegypti OX=7159 GN=AAEL005056 PE=4 SV=1 - [Q17B68_AEDAE]	1043.09	71.43	1	14	14	74	210	22.8493	8.95361	1	1.02838	1.00722	0.979434	0.952531	0.952831
A0A1S4F211	Uncharacterized protein OS=Aedes aegypti OX=7159 GN=5580194 PE=4 SV=1 - [A0A1S4F211_AEDAE]	1042.44	37.82	3	24	24	71	706	78.233	5.18604	1	0.911093	0.936402	0.909043	0.894096	0.89754
Q17GC6	AAEL003116-PA OS=Aedes aegypti OX=7159 GN=5577143 PE=4 SV=1 - [Q17GC6_AEDAE]	1041.39	60.8	1	25	26	94	398	44.797	8.33838	1	1.0973	1.07093	1.17572	1.18511	1.15247
Q17Q53	AAEL000105-PA OS=Aedes aegypti OX=7159 GN=AAEL000105 PE=4 SV=1 - [Q17Q53_AEDAE]	1041.03	47.84	2	12	12	70	278	30.9968	7.51807	1	0.901684	0.918235	0.973348	0.941654	0.995145
Q17A11	AAEL005439-PA OS=Aedes aegypti OX=7159 GN=AAEL005439 PE=4 SV=1 - [Q17A11_AEDAE]	1040.5	14.09	2	16	44	101	3542	393.731	9.26123	1	0.984777	1.00674	1.01176	1.02835	1.04
A0A1S4F2N4	SERPIN domain-containing protein OS=Aedes aegypti OX=7159 GN=5575764 PE=3 SV=1 - [A0A1S4F2N4_AEDAE]	1039.18	36.95	1	2	14	65	387	43.7711	5.50342	1	0.73561	0.949585	0.688381	0.784251	0.765879
Q17HE2	AAEL002720-PA OS=Aedes aegypti OX=7159 GN=SRPN20 PE=3 SV=1 - [Q17HE2_AEDAE]	1037.65	38.76	1	2	14	63	387	43.759	5.31299	1	1.32662	1.22908	0.982869	0.795092	0.857846
Q17GH9	AAEL003011-PA OS=Aedes aegypti OX=7159 GN=5580278 PE=4 SV=1 - [Q17GH9_AEDAE]	1036.42	53.68	1	5	5	45	95	10.5787	9.83252	1	0.939587	0.903174	0.980449	0.925093	1.01408
Q1DGM6	Dolichyl-diphosphooligosaccharide--protein glycosyltransferase subunit 2 OS=Aedes aegypti OX=7159 GN=AAEL015572 PE=3 SV=1 - [Q1DGM6_AEDAE]	1035.56	52.95	1	1	24	67	508	54.8527	8.79248	1	1.00292	1.14308	1.02152	1.00223	0.946395
Q1HQJ0	60S ribosomal protein L4 OS=Aedes aegypti OX=7159 GN=5572725 PE=2 SV=1 - [Q1HQJ0_AEDAE]	1034.86	45.94	2	20	20	92	431	48.9069	11.2974	1	1.02785	1.01145	1.0207	1.0293	0.999734
A0A1S4FI67	3-hydroxyacyl-coa dehyrogenase OS=Aedes aegypti OX=7159 GN=5569895 PE=4 SV=1 - [A0A1S4FI67_AEDAE]	1030.82	56.83	2	16	16	60	315	35.0602	6.26514	1	0.902426	0.942713	0.97074	0.94505	0.969029
Q17Q06	Eukaryotic translation initiation factor 3 subunit C OS=Aedes aegypti OX=7159 GN=eIF3-S8 PE=3 SV=1 - [EIF3C_AEDAE]	1030.2	31.76	2	30	30	83	910	106.034	6.27783	1	1.06091	0.987056	1.03412	1.02465	1.01866
Q16MJ2	AAEL012282-PC OS=Aedes aegypti OX=7159 GN=AAEL012282 PE=4 SV=1 - [Q16MJ2_AEDAE]	1027.37	58.47	3	20	20	89	354	38.7763	9.36377	1	0.972119	0.954327	1.05876	0.991288	1.03575
Q16IV1	AAEL013536-PA OS=Aedes aegypti OX=7159 GN=AAEL013536 PE=4 SV=1 - [Q16IV1_AEDAE]	1027.24	53.85	12	1	11	217	156	17.9857	9.74463	1	1.1149	1.07493	0.932347	0.873557	0.989229
A0A0N8ES72	Putative endocytosis/signaling protein ehd1 OS=Aedes aegypti OX=7159 PE=2 SV=1 - [A0A0N8ES72_AEDAE]	1026.6	31.64	1	22	22	68	809	90.7921	4.1958	1	0.901426	0.935963	1.04772	1.07294	1.01803
Q0C7B7	AAEL000081-PA (Fragment) OS=Aedes aegypti OX=7159 GN=AAEL000081 PE=4 SV=1 - [Q0C7B7_AEDAE]	1024.37	47.02	1	33	33	72	940	102.76	4.86865	1	1.12404	0.964074	1.10181	1.10461	1.09886
Q17KD0	AAEL001708-PA OS=Aedes aegypti OX=7159 GN=5572075 PE=4 SV=1 - [Q17KD0_AEDAE]	1021.37	77.89	1	5	5	38	95	10.1043	4.65283	1	1.10364	1.02763	0.978139	0.997777	1.01403
Q1HR72	60S ribosomal protein L9 OS=Aedes aegypti OX=7159 GN=AAEL007699 PE=2 SV=1 - [Q1HR72_AEDAE]	1020.76	57.89	1	9	9	63	190	21.4235	9.92041	1	0.98597	1.01322	1.02466	0.99846	0.9577
A0A1S4EZB8	Uncharacterized protein OS=Aedes aegypti OX=7159 PE=4 SV=1 - [A0A1S4EZB8_AEDAE]	1015.87	40.56	2	27	27	54	863	92.6119	4.98291	1	1.08647	0.954587	1.0884	1.06603	1.09065
Q5UG08	Peroxiredoxin OS=Aedes aegypti OX=7159 PE=2 SV=1 - [Q5UG08_AEDAE]	1013.61	77.71	2	10	10	63	157	16.6336	7.21045	1	1.04827	0.905896	1.02499	1.03107	1.04993
Q16MK3	AAEL012278-PA OS=Aedes aegypti OX=7159 GN=AAEL012278 PE=4 SV=1 - [Q16MK3_AEDAE]	1011.28	42.16	3	40	40	87	1008	115.304	6.40479	1	0.973334	0.977302	0.976562	0.955939	0.962135
Q16XA6	AAEL008936-PA OS=Aedes aegypti OX=7159 GN=AAEL008936 PE=4 SV=1 - [Q16XA6_AEDAE]	1009.98	50.8	1	8	8	40	250	26.1316	8.04541	1	0.973688	0.944707	0.656	0.671203	0.634221
Q16Y94	AAEL008620-PA OS=Aedes aegypti OX=7159 GN=5570847 PE=1 SV=1 - [Q16Y94_AEDAE]	1008.13	52.41	1	15	15	56	311	35.1881	5.35107	1	0.99673	0.99777	0.819969	0.815576	0.788611
Q16P57	AAEL011756-PA OS=Aedes aegypti OX=7159 GN=5575285 PE=3 SV=1 - [Q16P57_AEDAE]	1007.03	48.79	1	23	23	67	539	58.2572	7.23975	1	0.961581	0.986727	0.896964	0.892925	0.882609
Q17H31	AAEL002776-PA OS=Aedes aegypti OX=7159 GN=AAEL002776 PE=4 SV=1 - [Q17H31_AEDAE]	1005.01	69	1	27	27	136	371	42.7145	10.1987	1	1.09196	1.01556	1.04305	1.08539	1.05115
A0A0P6IY13	Putative adult cuticle protein 1 OS=Aedes aegypti OX=7159 PE=2 SV=1 - [A0A0P6IY13_AEDAE]	1000.96	26.73	1	1	1	34	101	10.3094	6.771	1	0.899313	1.00066	0.939156	0.954856	0.981703
Q5K6H3	Aspartate aminotransferase OS=Aedes aegypti OX=7159 GN=mAAT PE=2 SV=1 - [Q5K6H3_AEDAE]	999.159	37.76	1	16	16	74	429	47.232	8.99756	1	0.967535	0.96516	0.988456	0.964212	0.980792
Q172A6	AAEL007465-PA OS=Aedes aegypti OX=7159 GN=AAEL007465 PE=4 SV=1 - [Q172A6_AEDAE]	997.29	28.77	3	2	64	104	2294	255.16	9.0415	1	0.988687	0.952142	1.01716	1.14785	1.05401
A0A1S4G2T5	Pupal cuticle protein, putative OS=Aedes aegypti OX=7159 GN=5572911 PE=4 SV=1 - [A0A1S4G2T5_AEDAE]	994.996	76.55	3	6	6	21	145	15.5619	5.45264	1	0.965676	1.0493	0.877565	1.01886	0.933044
A0A0P6IWM1	Isocitrate dehydrogenase [NADP] OS=Aedes aegypti OX=7159 PE=2 SV=1 - [A0A0P6IWM1_AEDAE]	994.128	48.31	1	7	22	92	443	50.1274	8.20654	1	0.969792	1.00279	0.951637	0.946464	0.91809
Q17K70	AAEL001766-PA OS=Aedes aegypti OX=7159 GN=AAEL001766 PE=4 SV=1 - [Q17K70_AEDAE]	990.428	35.88	2	39	40	79	1204	136.765	4.77979	1	1.01069	0.972909	0.986503	0.974047	0.953043
A0A0P6IWS8	Putative microtubule-associated protein futsch OS=Aedes aegypti OX=7159 PE=2 SV=1 - [A0A0P6IWS8_AEDAE]	986.716	27.62	3	3	66	106	2451	272.312	9.14404	1	0.738531	0.749639	0.851872	0.792728	0.89638
J9EAN8	AAEL010145-PC OS=Aedes aegypti OX=7159 GN=5572931 PE=4 SV=1 - [J9EAN8_AEDAE]	986.075	41.1	1	3	11	73	326	37.6766	6.45557	1	1.04803	1.04777	1.165	1.15676	1.11895
A0A1S4F1W0	Uncharacterized protein OS=Aedes aegypti OX=7159 GN=5574976 PE=4 SV=1 - [A0A1S4F1W0_AEDAE]	985.983	56.93	3	19	19	65	397	44.365	5.21143	1	0.90869	0.937008	0.851624	0.836545	0.849799
Q16P06	AAEL011802-PA OS=Aedes aegypti OX=7159 GN=AAEL011802 PE=4 SV=1 - [Q16P06_AEDAE]	980.24	58.49	1	2	13	75	265	29.5694	6.65381	1	0.9041	1.00629	0.876664	1.15119	0.955456
A0A1S4F3X2	Uncharacterized protein OS=Aedes aegypti OX=7159 GN=5577499 PE=4 SV=1 - [A0A1S4F3X2_AEDAE]	974.938	45.14	2	1	14	77	381	42.3192	6.62451	1	0.886657	0.927268	1.00236	1.00522	0.982346
Q16R13	AAEL011094-PA OS=Aedes aegypti OX=7159 GN=AAEL011094 PE=4 SV=1 - [Q16R13_AEDAE]	973.675	40.76	1	32	32	81	925	101.504	9.75928	1	0.994212	1.03182	1.00704	1.04294	1.02048
Q16SR9	AAEL010508-PA OS=Aedes aegypti OX=7159 GN=AAEL010508 PE=4 SV=1 - [Q16SR9_AEDAE]	973.075	19.45	4	6	58	86	3264	368.359	5.92236	1	0.942961	0.981825	0.972002	1.00323	0.96876
Q1HR16	Inorganic pyrophosphatase OS=Aedes aegypti OX=7159 PE=2 SV=1 - [Q1HR16_AEDAE]	971.166	58.5	3	1	14	74	294	32.5955	5.18604	1	1.02204	1.02997	1.10287	1.1514	1.16391
Q16KQ6	Rab GDP dissociation inhibitor OS=Aedes aegypti OX=7159 GN=5576950 PE=3 SV=1 - [Q16KQ6_AEDAE]	962.673	51.69	1	22	22	73	443	49.8533	5.59229	1	0.940412	0.986384	1.00262	0.995486	0.978385
Q16P05	AAEL011795-PA OS=Aedes aegypti OX=7159 GN=AAEL011795 PE=4 SV=1 - [Q16P05_AEDAE]	956.044	60	1	2	13	75	265	29.4942	6.65381	1	0.868838	0.979828	0.8833	1.09404	0.914194
A0A1S4F616	Uncharacterized protein OS=Aedes aegypti OX=7159 GN=5563787 PE=4 SV=1 - [A0A1S4F616_AEDAE]	955.322	67.12	1	1	23	75	365	38.8157	4.55127	1	1.00296	1.05009	1.06598	0.803039	1.11129
A0A1S4G7C5	PPM-type phosphatase domain-containing protein OS=Aedes aegypti OX=7159 PE=3 SV=1 - [A0A1S4G7C5_AEDAE]	953.111	24.4	3	41	41	85	1787	194.907	4.57666	1	1.02984	0.964973	1.07235	1.06703	1.06073
A0A0P6JRN7	Putative vacuolar protein (Fragment) OS=Aedes aegypti OX=7159 PE=2 SV=1 - [A0A0P6JRN7_AEDAE]	946.458	21.23	3	8	60	85	3100	351.089	5.77002	1	1.07515	0.969541	1.03679	1.12698	1.03755
Q17K55	AAEL001794-PA (Fragment) OS=Aedes aegypti OX=7159 GN=AAEL001794 PE=4 SV=1 - [Q17K55_AEDAE]	946.089	28.19	4	33	33	61	1334	151.135	6.3667	1	0.965973	1.02637	0.646524	0.655007	0.656542
Q17DM9	AAEL004118-PA OS=Aedes aegypti OX=7159 GN=5564118 PE=4 SV=1 - [Q17DM9_AEDAE]	945.24	53.44	1	14	17	68	320	36.3867	7.03467	1	0.998115	0.907986	1.02203	0.989002	1.0303
Q16YP3	AAEL008485-PA OS=Aedes aegypti OX=7159 GN=5570664 PE=4 SV=1 - [Q16YP3_AEDAE]	944.68	60.23	1	15	15	69	259	28.9594	5.04639	1	1.02046	0.895491	1.3455	1.41196	1.33668
Q16TR9	AAEL010145-PA OS=Aedes aegypti OX=7159 GN=AAEL010145 PE=4 SV=1 - [Q16TR9_AEDAE]	943.205	36.22	1	2	10	67	323	37.7656	6.17627	1	0.901092	0.966317	1.1368	1.12682	1.11965
Q16K93	Adenylyl cyclase-associated protein OS=Aedes aegypti OX=7159 GN=AAEL013074 PE=3 SV=1 - [Q16K93_AEDAE]	943.106	39.37	4	21	21	69	668	72.5911	5.03369	1	0.959899	0.966933	0.932629	0.940907	0.948024
Q16JS2	AAEL013233-PA OS=Aedes aegypti OX=7159 GN=PIWI5 PE=3 SV=1 - [Q16JS2_AEDAE]	938.548	40.54	2	27	29	59	883	100.463	9.53955	1	1.02396	1.01451	1.0555	1.05157	1.01154
A0A1S4FRU9	Uncharacterized protein OS=Aedes aegypti OX=7159 GN=5574220 PE=4 SV=1 - [A0A1S4FRU9_AEDAE]	937.321	44.66	2	27	27	76	712	79.7259	8.08936	1	0.966438	1.00621	0.957117	0.964682	0.948721
Q173F1	AAEL007160-PA OS=Aedes aegypti OX=7159 GN=5568862 PE=4 SV=1 - [Q173F1_AEDAE]	933.052	37.82	1	15	15	45	505	55.1681	5.05908	1	1.03112	0.986726	1.06223	1.05284	1.07439
A0A1S4F2T8	ATP synthase-coupling factor 6, mitochondrial OS=Aedes aegypti OX=7159 GN=5576107 PE=3 SV=1 - [A0A1S4F2T8_AEDAE]	932.767	52.83	2	5	5	68	106	11.601	9.48096	1	0.956685	0.956578	0.987086	1.01501	1.00132
Q17LY0	AAEL001218-PA OS=Aedes aegypti OX=7159 GN=5569067 PE=3 SV=1 - [Q17LY0_AEDAE]	931.525	45.13	1	42	42	84	966	108.056	6.01123	1	0.971001	0.976224	1.05511	1.05628	1.04863
Q17LW8	AAEL001206-PA OS=Aedes aegypti OX=7159 GN=AAEL001206 PE=3 SV=1 - [Q17LW8_AEDAE]	930.299	44.83	2	22	27	77	716	82.2596	6.69775	1	0.929843	1.00966	0.996119	0.99759	0.978291
Q179T1	AAEL005515-PA OS=Aedes aegypti OX=7159 GN=AAEL005515 PE=4 SV=1 - [Q179T1_AEDAE]	921.269	61.79	4	1	12	56	280	29.8275	8.89502	1	1.0967	0.724021	1.31568	1.2021	1.24181
Q1HR82	AAEL013359-PB OS=Aedes aegypti OX=7159 GN=AAEL013359 PE=2 SV=1 - [Q1HR82_AEDAE]	920.663	60.15	2	22	22	70	404	45.5292	5.98584	1	0.968025	0.972735	1.03472	1.03054	1.00999
Q1HRL6	AAEL005508-PA OS=Aedes aegypti OX=7159 GN=5566654 PE=2 SV=1 - [Q1HRL6_AEDAE]	915.126	52.5	3	14	14	83	240	26.5123	7.35693	1	0.989418	0.978757	1.01087	1.00693	1.00291
Q174C6	AAEL006946-PA OS=Aedes aegypti OX=7159 GN=5568526 PE=3 SV=1 - [Q174C6_AEDAE]	914.165	50.47	1	26	26	69	531	58.5344	6.80029	1	0.977876	1.00138	1.03482	1.04196	1.00561
Q17H99	AAEL002748-PA OS=Aedes aegypti OX=7159 GN=AAEL002748 PE=3 SV=1 - [Q17H99_AEDAE]	911.853	52.25	2	27	27	77	534	59.8016	7.18115	1	0.920588	0.993817	0.987307	0.972034	0.954406
Q17IM1	AAEL002296-PA OS=Aedes aegypti OX=7159 GN=5574197 PE=3 SV=1 - [Q17IM1_AEDAE]	910.462	31.56	1	14	14	67	469	50.7195	8.99756	1	1.00647	0.979175	0.988498	0.950942	0.963396
Q0IF93	AAEL006417-PA OS=Aedes aegypti OX=7159 GN=5567956 PE=4 SV=1 - [Q0IF93_AEDAE]	909.946	49.7	3	20	20	78	332	38.6026	9.23193	1	1.02651	1.02292	1.01591	1.0964	0.998081
Q16I25	AAEL013821-PA OS=Aedes aegypti OX=7159 GN=5573033 PE=4 SV=1 - [Q16I25_AEDAE]	909.403	45.09	2	22	22	63	550	60.8384	5.84619	1	0.975356	0.933392	1.00924	1.00313	1.02077
A0A1S4G6V0	Uncharacterized protein OS=Aedes aegypti OX=7159 PE=3 SV=1 - [A0A1S4G6V0_AEDAE]	908.176	38.07	1	11	28	82	662	73.3374	5.04639	1	0.983899	0.998167	0.908976	0.956815	0.935028
Q177C0	AAEL006187-PA OS=Aedes aegypti OX=7159 GN=AAEL006187 PE=4 SV=1 - [Q177C0_AEDAE]	907.515	29.06	2	75	75	114	2657	293.045	6.30322	1	0.973732	0.988502	1.01956	1.0129	0.999444
Q1HQR0	Adenosylhomocysteinase OS=Aedes aegypti OX=7159 GN=5570455 PE=2 SV=1 - [Q1HQR0_AEDAE]	904.663	56.02	1	20	21	66	432	47.603	5.73193	1	0.925641	0.978114	1.07031	1.10939	1.07148
J9HHL7	AAEL001061-PB OS=Aedes aegypti OX=7159 GN=GSTD1 PE=3 SV=1 - [J9HHL7_AEDAE]	904.641	62.68	3	8	11	67	209	23.7781	6.07471	1	0.824444	0.83516	0.922205	0.900213	0.92902
Q17IW7	AAEL002204-PA OS=Aedes aegypti OX=7159 GN=AAEL002204 PE=4 SV=1 - [Q17IW7_AEDAE]	903.175	15.04	1	11	36	69	2340	259.666	5.80811	1	1.13	0.898226	1.44238	1.39899	1.49943
Q1HQF5	AAEL003957-PA OS=Aedes aegypti OX=7159 GN=AAEL003957 PE=2 SV=1 - [Q1HQF5_AEDAE]	903.063	75.68	1	12	12	58	148	17.0945	7.1958	1	0.931467	0.986228	0.931883	0.947792	0.949015
Q178E4	6-phosphogluconate dehydrogenase, decarboxylating OS=Aedes aegypti OX=7159 GN=AAEL005931 PE=3 SV=1 - [Q178E4_AEDAE]	902.382	53.53	1	23	24	77	482	53.0231	7.7085	1	0.93088	0.95199	1.00794	1.04318	1.02083
Q16Z93	AAEL008274-PA OS=Aedes aegypti OX=7159 GN=AAEL008274 PE=4 SV=1 - [Q16Z93_AEDAE]	901.738	58.39	2	15	15	50	286	31.478	4.79248	1	0.939676	0.95046	0.486374	0.527088	0.513817
Q9U761	40S ribosomal protein S6 OS=Aedes aegypti OX=7159 GN=RpS6 PE=2 SV=2 - [RS6_AEDAE]	897.627	38.44	4	17	17	98	346	39.3381	10.521	1	0.991497	0.991284	1.04993	1.02021	0.991657
Q16IH8	AAEL013661-PA OS=Aedes aegypti OX=7159 GN=5578382 PE=4 SV=1 - [Q16IH8_AEDAE]	896.886	60.77	1	9	9	49	130	14.5834	5.64307	1	1.05301	1.01809	1.08579	1.0603	1.22256
A0A0P6J5D2	Putative mucin-2 OS=Aedes aegypti OX=7159 PE=2 SV=1 - [A0A0P6J5D2_AEDAE]	896.681	9.99	1	2	53	71	7160	767.886	4.88135	1	1.15935	1.27466	0.980398	1.02192	0.914531
Q16KX3	Mitochondrial import inner membrane translocase subunit TIM44 OS=Aedes aegypti OX=7159 GN=5576864 PE=3 SV=1 - [Q16KX3_AEDAE]	895.23	52.19	2	22	22	54	433	48.9958	6.44287	1	1.00277	0.937227	1.01465	1.02221	1.04422
Q175R7	AAEL006573-PA OS=Aedes aegypti OX=7159 GN=AAEL006573 PE=4 SV=1 - [Q175R7_AEDAE]	894.929	61.1	1	24	24	70	527	57.9185	8.20654	1	1.04873	1.00689	1.01895	1.04695	1.0509
Q16N46	AAEL012090-PA OS=Aedes aegypti OX=7159 GN=AAEL012090 PE=4 SV=1 - [Q16N46_AEDAE]	894.221	46.28	1	4	17	53	564	63.8607	7.2251	1	1.02267	0.9112	1.04124	1.06979	1.10611
Q1HR74	Ribosomal protein L19 OS=Aedes aegypti OX=7159 PE=2 SV=1 - [Q1HR74_AEDAE]	889.722	43.14	2	11	11	53	204	24.1555	11.3706	1	1.07834	1.0531	1.07371	1.05323	1.05625
Q17KM8	AAEL001616-PA OS=Aedes aegypti OX=7159 GN=AAEL001616 PE=4 SV=1 - [Q17KM8_AEDAE]	888.753	45.99	2	34	34	73	748	83.0614	7.02002	1	0.977848	0.960594	1.08103	1.07098	1.05256
A0A1S4F550	Uncharacterized protein OS=Aedes aegypti OX=7159 GN=5578630 PE=4 SV=1 - [A0A1S4F550_AEDAE]	888.069	54.49	2	2	18	93	312	35.7163	6.41748	1	1.06988	0.976291	1.16961	1.14856	1.00755
Q179S9	AAEL005515-PF OS=Aedes aegypti OX=7159 GN=5579810 PE=4 SV=1 - [Q179S9_AEDAE]	885.988	45.85	4	1	12	59	325	34.7044	8.00146	1	0.944078	0.825923	1.09531	1.07113	1.10518
A0A1S4FYX1	SHSP domain-containing protein OS=Aedes aegypti OX=7159 GN=5577717 PE=3 SV=1 - [A0A1S4FYX1_AEDAE]	880.527	60.94	3	12	13	59	192	21.889	6.40479	1	0.819771	0.901291	0.803365	0.850772	0.819281
A0A1S4F691	Uncharacterized protein OS=Aedes aegypti OX=7159 GN=5563787 PE=4 SV=1 - [A0A1S4F691_AEDAE]	880.076	67.03	1	1	22	62	364	38.7447	4.55127	1	0.906596	0.876614	1.19385	1.1088	1.42074
Q16RS2	AAEL010850-PE OS=Aedes aegypti OX=7159 GN=AAEL010850 PE=4 SV=1 - [Q16RS2_AEDAE]	875.608	47.21	3	0	17	86	197	23.4908	9.81787	1
Q17MM4	AAEL000951-PB OS=Aedes aegypti OX=7159 GN=AAEL000951 PE=3 SV=1 - [Q17MM4_AEDAE]	872.331	68.32	3	10	12	54	202	22.2114	5.98584	1	0.977048	0.936615	0.948261	0.929692	0.927114
A0A1S4F3Y8	SERPIN domain-containing protein OS=Aedes aegypti OX=7159 GN=5577495 PE=3 SV=1 - [A0A1S4F3Y8_AEDAE]	871.999	45.22	3	19	19	66	418	47.0761	5.47803	1	0.951958	0.965023	1.19294	1.1804	1.06274
Q17A49	Annexin OS=Aedes aegypti OX=7159 GN=AAEL005407 PE=3 SV=1 - [Q17A49_AEDAE]	870.202	58.57	2	1	15	37	321	35.7327	4.75439	1	0.747689	1.02828	0.868282	0.977942	0.877844
P13080	Probable maltase OS=Aedes aegypti OX=7159 GN=MAL1 PE=2 SV=1 - [MALT_AEDAE]	867.946	37.82	2	3	19	66	579	66.6414	5.8335	1	0.895713	0.892386	0.682725	0.678048	0.702454
Q16YN9	AAEL008490-PA OS=Aedes aegypti OX=7159 GN=AAEL008490 PE=4 SV=1 - [Q16YN9_AEDAE]	867.021	48	2	7	7	38	125	14.8653	8.14795	1	0.971557	0.978035	0.9718	0.985866	0.971684
Q16RS6	AAEL010850-PH OS=Aedes aegypti OX=7159 GN=5574015 PE=4 SV=1 - [Q16RS6_AEDAE]	866.867	49.28	3	0	18	88	207	24.4042	9.70068	1
Q17GV6	AAEL002879-PA (Fragment) OS=Aedes aegypti OX=7159 GN=AAEL002879 PE=4 SV=1 - [Q17GV6_AEDAE]	866.692	53.38	3	28	28	100	517	57.43	8.48486	1	0.992338	0.966981	1.06259	1.07628	1.09997
A0A1S4FIN3	F14p3.9 protein (auxin transport protein) OS=Aedes aegypti OX=7159 PE=4 SV=1 - [A0A1S4FIN3_AEDAE]	864.123	14.13	2	71	71	82	5366	591.09	5.99854	1	0.957282	0.969489	1.0227	1.02437	1.02436
A0A1S4FQS6	SdrD_B domain-containing protein OS=Aedes aegypti OX=7159 GN=5573478 PE=4 SV=1 - [A0A1S4FQS6_AEDAE]	863.709	42.96	1	4	45	81	1201	131.017	7.79639	1	1.00673	1.06644	1.08202	1.10517	1.03761
Q16PA5	AAEL011711-PA OS=Aedes aegypti OX=7159 GN=5575242 PE=4 SV=1 - [Q16PA5_AEDAE]	861.879	78.54	2	9	9	39	219	23.2346	4.66553	1	1.02117	0.953045	1.06024	1.05196	1.06627
Q16JE9	Profilin OS=Aedes aegypti OX=7159 GN=AAEL013353 PE=3 SV=1 - [Q16JE9_AEDAE]	858.45	84.92	1	9	9	44	126	13.7079	5.90967	1	0.903231	0.921664	1.02815	0.939534	1.03183
A0A0P6IU92	Putative multifunctional pyrimidine synthesis protein cad includes carbamoyl-phosphate synthetase OS=Aedes aegypti OX=7159 PE=2 SV=1 - [A0A0P6IU92_AEDAE]	857.591	23.29	3	50	50	68	2211	245.153	6.65381	1	1.04405	1.01523	1.16447	1.18327	1.08544
Q16LK8	AAEL012614-PA OS=Aedes aegypti OX=7159 GN=AAEL012614 PE=4 SV=1 - [Q16LK8_AEDAE]	857.111	50.46	1	1	16	72	323	36.9558	8.49951	1	1.0679	0.995802	0.884103	0.972466	0.923713
A0A1S4FFX2	Uncharacterized protein OS=Aedes aegypti OX=7159 GN=5568940 PE=4 SV=1 - [A0A1S4FFX2_AEDAE]	856.384	52.86	2	9	9	51	297	31.7003	4.51318	1	0.916425	0.978084	0.901079	0.911281	0.901137
Q1HQQ9	AAEL009201-PA OS=Aedes aegypti OX=7159 GN=5571609 PE=2 SV=1 - [Q1HQQ9_AEDAE]	855.791	35.96	1	2	2	38	89	9.98713	9.86182	1	0.943729	0.959758	1.04013	0.949193	1.04595
Q16WX6	AAEL009066-PA OS=Aedes aegypti OX=7159 GN=5571429 PE=4 SV=1 - [Q16WX6_AEDAE]	855.498	59.26	1	9	9	57	162	18.7897	10.228	1	0.909179	0.912155	1.03304	0.931952	1.05213
Q17A47	Annexin OS=Aedes aegypti OX=7159 GN=AAEL005407 PE=3 SV=1 - [Q17A47_AEDAE]	854.871	61.37	3	1	16	38	321	35.7847	4.75439	1	0.503465	0.414151	0.383608	0.417108	0.397396
Q17A48	Annexin OS=Aedes aegypti OX=7159 GN=AAEL005407 PE=3 SV=1 - [Q17A48_AEDAE]	854.871	61.49	2	1	16	39	322	35.9137	4.729	1	0.844476	0.942616	0.920292	0.934776	0.943827
Q17P45	AAEL000485-PB OS=Aedes aegypti OX=7159 GN=5578443 PE=4 SV=1 - [Q17P45_AEDAE]	854.365	37.94	2	29	29	66	854	95.5037	6.60986	1	0.987054	0.956107	1.00936	1.03443	1.03185
Q5MM88	Cytochrome b-c1 complex subunit 7 OS=Aedes aegypti OX=7159 GN=5569738 PE=2 SV=1 - [Q5MM88_AEDAE]	854.188	64.55	1	9	9	57	110	13.2536	7.28369	1	0.920897	0.944235	0.992698	1.00982	0.996792
Q9GNE2	60S ribosomal protein L23 OS=Aedes aegypti OX=7159 GN=RpL23-A PE=2 SV=1 - [RL23_AEDAE]	851.228	75.71	1	9	9	61	140	14.8651	10.8286	1	1.04315	1.00055	1.0248	1.0162	0.973593
Q16ZI1	AAEL008171-PA OS=Aedes aegypti OX=7159 GN=AAEL008171 PE=4 SV=1 - [Q16ZI1_AEDAE]	850.082	35.63	1	3	29	56	884	96.4663	8.63135	1	0.962381	1.05279	0.848627	0.901283	0.880586
A0A1S4FIN9	DZF domain-containing protein OS=Aedes aegypti OX=7159 GN=5570237 PE=4 SV=1 - [A0A1S4FIN9_AEDAE]	849.43	37.44	1	1	30	57	884	96.4513	8.5874	1	1.0136	0.992011	0.985273	0.937403	0.938806
A0A1S4F3P7	Clathrin coat associated protein ap-50 OS=Aedes aegypti OX=7159 PE=3 SV=1 - [A0A1S4F3P7_AEDAE]	849.164	36.99	2	15	15	42	438	49.8303	9.48096	1	1.01829	0.999948	1.04896	1.05178	1.0366
Q1HRB4	NADH dehydrogenase [ubiquinone] iron-sulfur protein 6, mitochondrial OS=Aedes aegypti OX=7159 GN=5569074 PE=2 SV=1 - [Q1HRB4_AEDAE]	849.052	64.23	1	6	6	56	123	13.7309	8.48486	1	1.036	1.02107	0.894461	0.917159	0.942812
Q0IGB5	AAEL003046-PA OS=Aedes aegypti OX=7159 GN=AAEL003046 PE=4 SV=1 - [Q0IGB5_AEDAE]	848.009	26.16	2	27	27	86	1017	114.241	5.04639	1	0.821059	0.80696	0.787121	0.641503	0.801537
Q17P99	AAEL000424-PA OS=Aedes aegypti OX=7159 GN=5577354 PE=3 SV=1 - [Q17P99_AEDAE]	847.571	52.75	2	19	20	59	510	54.8474	6.45557	1	0.980475	0.959908	0.961808	0.976568	0.955979
Q1HRL7	AAEL005772-PA OS=Aedes aegypti OX=7159 GN=5567053 PE=1 SV=1 - [Q1HRL7_AEDAE]	845.33	63.77	1	8	8	58	138	15.8559	5.90967	1	0.948661	0.939189	0.866474	0.876156	0.82473
Q16NS4	AAEL011870-PA OS=Aedes aegypti OX=7159 GN=5575495 PE=4 SV=1 - [Q16NS4_AEDAE]	845.158	45.36	1	19	19	41	507	55.9009	9.42236	1	1.1793	1.0192	1.52635	1.47942	1.31888
Q16YJ5	Kinesin-like protein OS=Aedes aegypti OX=7159 GN=AAEL008542 PE=3 SV=1 - [Q16YJ5_AEDAE]	844.701	44.25	1	41	41	77	931	105.787	6.11279	1	0.970562	0.963221	0.937687	0.971191	0.948889
Q16XG8	Cytochrome c oxidase subunit OS=Aedes aegypti OX=7159 GN=AAEL008887 PE=3 SV=1 - [Q16XG8_AEDAE]	841.854	72.29	1	7	7	68	83	9.44158	8.73389	1	0.946812	0.888859	0.979181	1.01382	0.963232
Q17NT3	AAEL000581-PA OS=Aedes aegypti OX=7159 GN=5564314 PE=4 SV=1 - [Q17NT3_AEDAE]	840.391	38.91	1	37	37	53	1298	140.612	5.78271	1	1.00593	1.03049	0.976348	0.971999	0.988449
A0A1S4G2A6	4-hydroxyphenylpyruvate dioxygenase OS=Aedes aegypti OX=7159 GN=5564745 PE=3 SV=1 - [A0A1S4G2A6_AEDAE]	839.113	50.13	3	16	16	41	381	43.563	6.3667	1	0.978662	1.00953	0.964849	0.96322	0.845868
Q174I3	AAEL006890-PA OS=Aedes aegypti OX=7159 GN=5568474 PE=4 SV=1 - [Q174I3_AEDAE]	835.757	43.48	2	17	17	47	483	54.4242	8.96826	1	1.16006	1.01508	1.39608	1.31468	1.39312
A0A1S4F3T9	Uncharacterized protein OS=Aedes aegypti OX=7159 GN=5577227 PE=4 SV=1 - [A0A1S4F3T9_AEDAE]	833.795	36.21	6	9	9	57	232	26.7321	9.43701	1	1.07949	0.943388	1.01711	1.03303	1.026
Q17E94	AAEL003882-PA OS=Aedes aegypti OX=7159 GN=AAEL003882 PE=4 SV=1 - [Q17E94_AEDAE]	833.046	28.99	2	70	72	111	2308	258.262	4.97021	1	0.962072	0.95573	1.02305	1.0066	1.02486
A0A1S4EXN8	Uncharacterized protein OS=Aedes aegypti OX=7159 GN=5568355 PE=3 SV=1 - [A0A1S4EXN8_AEDAE]	832.13	58.29	3	1	10	54	211	23.8308	5.96045	1	0.409112	0.717451	1.37956	0.817568	1.25852
J9HXZ8	AAEL001061-PC OS=Aedes aegypti OX=7159 GN=GSTD1 PE=3 SV=1 - [J9HXZ8_AEDAE]	828.99	58.29	3	1	10	57	211	23.8448	5.96045	1	0.811051	0.820629	1.05748	0.940952	0.978926
Q1HQW5	Isocitrate dehydrogenase [NADP] OS=Aedes aegypti OX=7159 GN=5566298 PE=2 SV=1 - [Q1HQW5_AEDAE]	827.542	62.35	3	24	29	84	409	45.8083	6.84424	1	0.952093	0.97232	1.0125	1.04624	1.01169
Q17C70	AAEL004674-PA OS=Aedes aegypti OX=7159 GN=5565204 PE=4 SV=1 - [Q17C70_AEDAE]	825.113	51.69	1	2	2	14	118	12.9493	4.32275	1	1.03251	1.04499	0.929048	0.979237	0.956463
Q17BE3	AAEL004969-PA OS=Aedes aegypti OX=7159 GN=AAEL004969 PE=4 SV=1 - [Q17BE3_AEDAE]	824.895	16.64	2	72	72	92	4292	490.813	5.94775	1	1.01521	1.04587	1.10566	1.12679	1.07987
A0A1S4F7Q1	Uncharacterized protein OS=Aedes aegypti OX=7159 GN=5564633 PE=3 SV=1 - [A0A1S4F7Q1_AEDAE]	820.712	33.23	3	18	18	50	644	73.6727	6.03662	1	1.02871	0.98758	1.15133	1.17433	1.20232
A0A0P6IV08	Putative ubiquitin carboxyl-terminal hydrolase 7 OS=Aedes aegypti OX=7159 PE=2 SV=1 - [A0A0P6IV08_AEDAE]	819.9	39.64	2	40	40	81	1105	127.553	5.66846	1	1.00462	1.0136	1.00902	1.01055	0.995929
Q1HRP6	Peptidyl-prolyl cis-trans isomerase OS=Aedes aegypti OX=7159 GN=AAEL013279 PE=2 SV=1 - [Q1HRP6_AEDAE]	819.444	70.71	2	12	12	55	198	21.4351	8.76318	1	0.980715	1.02067	0.881402	0.874662	0.873659
Q16T24	AAEL010403-PA OS=Aedes aegypti OX=7159 GN=5573319 PE=3 SV=1 - [Q16T24_AEDAE]	818.051	59.14	1	33	34	71	536	61.3139	6.50732	1	1.00784	1.00037	1.01548	1.01509	0.996909
Q963B4	Thioredoxin OS=Aedes aegypti OX=7159 GN=5573851 PE=2 SV=1 - [Q963B4_AEDAE]	816.308	63.21	2	8	8	50	106	12.0142	5.26221	1	0.821331	0.909601	0.928935	0.86555	0.933047
Q17JZ6	AAEL001865-PA OS=Aedes aegypti OX=7159 GN=5572650 PE=4 SV=1 - [Q17JZ6_AEDAE]	815.587	70.3	1	14	14	77	165	19.4153	7.09326	1	1.10814	1.00589	0.940668	0.974205	0.97882
Q16IU7	AAEL013535-PA OS=Aedes aegypti OX=7159 GN=5578159 PE=4 SV=1 - [Q16IU7_AEDAE]	815.152	64.75	1	22	22	50	383	42.8231	8.27979	1	1.11517	1.07075	1.20782	1.19236	1.1304
Q16VF4	AAEL009577-PA OS=Aedes aegypti OX=7159 GN=AAEL009577 PE=4 SV=1 - [Q16VF4_AEDAE]	811.233	55.93	1	13	14	54	236	26.6543	5.10986	1	0.869163	0.86018	0.677306	0.693495	0.753014
Q16VL8	AAEL009520-PA OS=Aedes aegypti OX=7159 GN=AAEL009520 PE=4 SV=1 - [Q16VL8_AEDAE]	810.629	34.68	2	29	29	74	793	91.1642	8.17725	1	0.973678	1.02162	0.680544	0.693845	0.674112
A0A1S4FQ37	Uncharacterized protein OS=Aedes aegypti OX=7159 GN=5580038 PE=4 SV=1 - [A0A1S4FQ37_AEDAE]	809.949	58.45	3	20	20	106	219	23.9415	4.729	1	0.887569	0.907238	1.21965	1.13012	1.08429
A0A1S4G867	Uncharacterized protein OS=Aedes aegypti OX=7159 PE=4 SV=1 - [A0A1S4G867_AEDAE]	808.98	46.76	3	2	37	69	864	96.6972	6.68311	1	0.952719	0.852241	0.903495	0.841497	0.864801
Q1HRU9	Salivary anti FXa serpin OS=Aedes aegypti OX=7159 PE=2 SV=1 - [Q1HRU9_AEDAE]	808.102	39.81	3	2	14	52	417	47.8728	6.55127	1	1.05738	1.05914	1.19225	1.12671	1.03072
Q17PF8	AAEL000311-PA OS=Aedes aegypti OX=7159 GN=AAEL000311 PE=4 SV=1 - [Q17PF8_AEDAE]	807.584	51.73	1	4	23	49	636	66.9952	7.94287	1	0.912426	0.9454	0.814122	0.856432	0.859717
Q16N54	Glutathione peroxidase OS=Aedes aegypti OX=7159 GN=GPXH1 PE=3 SV=2 - [Q16N54_AEDAE]	806.904	70.18	1	11	11	44	171	18.9786	6.56592	1	1.02077	1.00345	0.993052	0.977992	0.963251
Q179P9	Succinate--CoA ligase [GDP-forming] subunit beta, mitochondrial OS=Aedes aegypti OX=7159 GN=AAEL005552 PE=3 SV=1 - [Q179P9_AEDAE]	806.743	57.01	2	22	22	61	421	45.6183	6.87354	1	0.939111	0.960262	0.944099	0.931042	0.917516
A0A1S4G5M1	Uncharacterized protein OS=Aedes aegypti OX=7159 GN=23687495 PE=4 SV=1 - [A0A1S4G5M1_AEDAE]	806.657	28.57	5	20	20	66	728	76.2048	6.1001	1	1.08754	0.982681	1.18835	1.17351	1.12306
Q17JP0	AAEL001946-PA OS=Aedes aegypti OX=7159 GN=5573016 PE=4 SV=1 - [Q17JP0_AEDAE]	806.265	72.65	2	3	23	58	351	40.3899	7.79639	1	1.05517	0.93291	0.984637	1.08989	0.988487
Q16LN3	Aspartate aminotransferase OS=Aedes aegypti OX=7159 GN=5576532 PE=4 SV=1 - [Q16LN3_AEDAE]	806.216	62.5	2	22	22	56	408	45.3341	7.41553	1	0.921058	0.971557	1.00224	1.02436	0.983272
Q1HRV1	40S ribosomal protein S2 OS=Aedes aegypti OX=7159 GN=5572968 PE=2 SV=1 - [Q1HRV1_AEDAE]	805.907	59.64	3	18	18	67	275	29.8551	10.3159	1	0.975081	1.00544	1.02963	1.01603	0.983825
Q17EV4	AAEL003670-PA OS=Aedes aegypti OX=7159 GN=5578748 PE=4 SV=1 - [Q17EV4_AEDAE]	805.297	41.4	1	21	21	81	541	59.1944	8.52881	1	1.12348	1.00016	1.08621	1.05133	1.11448
Q16SQ9	AAEL010520-PA OS=Aedes aegypti OX=7159 GN=AAEL010520 PE=4 SV=1 - [Q16SQ9_AEDAE]	804.285	38.55	1	1	42	78	1201	131.052	8.06006	1	1.00557	0.980221	0.952145	0.975667	0.899602
Q16WB0	AAEL009274-PA OS=Aedes aegypti OX=7159 GN=5571752 PE=4 SV=1 - [Q16WB0_AEDAE]	804.215	79.34	1	6	6	31	121	12.7101	8.49951	1	0.96887	0.907854	1.11446	1.11171	1.12652
Q17GV2	Dipeptidyl peptidase 3 OS=Aedes aegypti OX=7159 GN=AAEL002870 PE=3 SV=1 - [Q17GV2_AEDAE]	802.158	38.73	1	25	25	47	723	81.8264	5.16064	1	0.912817	0.952442	0.972842	0.984972	0.95532
Q17AE6	AAEL005323-PA (Fragment) OS=Aedes aegypti OX=7159 GN=AAEL005323 PE=4 SV=1 - [Q17AE6_AEDAE]	800.868	33.68	1	42	43	70	1431	162.887	5.021	1	1.00479	1.02031	0.983815	1.01668	0.991492
Q17DW3	AAEL004027-PA (Fragment) OS=Aedes aegypti OX=7159 GN=AAEL004027 PE=3 SV=1 - [Q17DW3_AEDAE]	799.942	44.84	1	19	19	58	562	61.9544	6.88818	1	0.88053	0.973658	0.733474	0.740431	0.750857
A2I874	AAEL009524-PA OS=Aedes aegypti OX=7159 GN=Aael_AAEL009524 PE=4 SV=1 - [A2I874_AEDAE]	799.06	32.98	3	2	18	63	573	66.0578	5.45264	1	1.03623	1.38122	0.728933	0.790903	0.795975
Q1HRP8	AAEL008802-PA OS=Aedes aegypti OX=7159 GN=AAEL008802 PE=2 SV=1 - [Q1HRP8_AEDAE]	797.822	71.43	1	11	11	66	84	9.28499	6.69775	1	0.963288	0.943245	1.00704	0.930896	0.990017
A0A1S4FFG0	Uncharacterized protein OS=Aedes aegypti OX=7159 GN=5568680 PE=4 SV=1 - [A0A1S4FFG0_AEDAE]	795.577	48.28	1	4	21	54	464	52.5064	4.729	1	1.03176	1.02885	1.01186	1.09933	1.04431
Q7KF35	AAEL006511-PA OS=Aedes aegypti OX=7159 GN=Ub52 PE=2 SV=1 - [Q7KF35_AEDAE]	793.64	53.91	8	1	10	212	128	14.72	9.83252	1	1.43035	1.16887	0.962406	1.07407	0.941481
Q179M3	Calcium-transporting ATPase OS=Aedes aegypti OX=7159 GN=AAEL005561 PE=3 SV=1 - [Q179M3_AEDAE]	792.132	27.97	1	26	26	63	1062	117.352	6.94678	1	0.962843	0.993999	0.990801	0.987914	0.979556
Q1HRL8	40S ribosomal protein S18 OS=Aedes aegypti OX=7159 GN=5572365 PE=2 SV=1 - [Q1HRL8_AEDAE]	791.926	56.58	1	11	11	47	152	17.5167	10.4478	1	0.987798	0.974395	1.01717	0.995338	0.96652
Q16UH1	AAEL009910-PA OS=Aedes aegypti OX=7159 GN=AAEL009910 PE=4 SV=1 - [Q16UH1_AEDAE]	791.882	37.02	1	2	17	58	624	69.2198	4.81787	1	1.03753	0.920292	1.09191	1.12517	1.07775
Q17E34	AAEL003952-PA OS=Aedes aegypti OX=7159 GN=AAEL003952 PE=3 SV=1 - [Q17E34_AEDAE]	790.107	32.62	3	19	19	39	794	91.6992	4.90674	1	0.991882	1.01582	0.957738	0.975357	1.00188
Q1HRW0	Putative 34 kDa family secreted salivary protein OS=Aedes aegypti OX=7159 PE=2 SV=1 - [Q1HRW0_AEDAE]	788.465	48.4	1	1	17	89	312	35.6983	6.41748	1	0.869724	0.727643	1.53063	1.70625	1.65876
Q16HB6	AAEL014080-PA OS=Aedes aegypti OX=7159 GN=5563729 PE=3 SV=1 - [Q16HB6_AEDAE]	788.337	49.49	1	15	21	54	489	53.0198	5.68115	1	0.944301	0.963522	0.98706	0.950212	0.931393
Q1HRQ9	40S ribosomal protein S8 OS=Aedes aegypti OX=7159 GN=5570139 PE=2 SV=1 - [Q1HRQ9_AEDAE]	787.697	45.15	2	8	8	50	206	23.402	10.7114	1	0.982509	1.00858	1.03253	1.0098	0.970804
Q17AF8	AAEL005336-PA OS=Aedes aegypti OX=7159 GN=5566353 PE=3 SV=1 - [Q17AF8_AEDAE]	786.041	62.35	2	17	17	46	332	35.3227	7.91357	1	1.00353	1.04041	0.842032	0.848742	0.838793
A0A0P6K0S5	Putative serine protease inhibitor i/ii OS=Aedes aegypti OX=7159 PE=2 SV=1 - [A0A0P6K0S5_AEDAE]	785.83	59.01	2	22	22	46	405	43.5089	7.50342	1	0.927396	0.919175	0.491192	0.518293	0.558619
Q17JX5	AAEL001869-PA OS=Aedes aegypti OX=7159 GN=AAEL001869 PE=4 SV=1 - [Q17JX5_AEDAE]	785.501	55.7	1	35	35	72	684	76.4217	6.93213	1	1.02116	1.01158	1.03016	1.0455	0.992371
A0A0P6JSU0	FK506-binding protein OS=Aedes aegypti OX=7159 PE=2 SV=1 - [A0A0P6JSU0_AEDAE]	784.133	43.54	3	16	16	85	379	41.5279	4.42432	1	1.0792	1.03075	1.17029	1.13305	1.09768
Q0IFT8	AAEL004178-PB OS=Aedes aegypti OX=7159 GN=AAEL004178 PE=3 SV=1 - [Q0IFT8_AEDAE]	782.567	42.37	4	12	12	40	354	38.7909	7.92822	1	1.02975	1.0031	0.974431	0.96739	0.914381
Q16EV7	Proteasome subunit alpha type OS=Aedes aegypti OX=7159 GN=5565869 PE=3 SV=1 - [Q16EV7_AEDAE]	781.476	74.55	2	15	15	51	275	30.5291	6.31592	1	0.971772	0.974371	1.02046	1.01614	1.01256
A0A1S4F5T3	Dynamin-type G domain-containing protein OS=Aedes aegypti OX=7159 GN=5579109 PE=3 SV=1 - [A0A1S4F5T3_AEDAE]	779.194	40.97	2	41	42	70	986	114.048	8.104	1	1.00828	0.98159	1.05684	1.04074	1.02408
Q17NV4	26S proteasome non-ATPase regulatory subunit OS=Aedes aegypti OX=7159 GN=AAEL000568 PE=4 SV=1 - [Q17NV4_AEDAE]	776.663	26.84	1	8	8	17	380	41.2415	4.94482	1	1.00836	1.0497	0.984691	0.984855	1.02664
A0A1S4FNP9	PDZ domain-containing protein OS=Aedes aegypti OX=7159 PE=4 SV=1 - [A0A1S4FNP9_AEDAE]	773.83	45.19	1	1	16	51	540	60.4455	4.90674	1	0.945949	0.791224	1.17689	1.21945	0.935958
Q17DN2	AAEL004086-PB OS=Aedes aegypti OX=7159 GN=5564124 PE=4 SV=1 - [Q17DN2_AEDAE]	772.429	52.63	2	14	17	60	323	37.0528	5.74463	1	0.937463	0.977636	0.939366	0.951708	0.961903
J9HFM9	AAEL017516-PB OS=Aedes aegypti OX=7159 GN=23687936 PE=3 SV=1 - [J9HFM9_AEDAE]	771.411	45.08	3	23	23	103	386	39.969	10.6382	1	0.993353	1.04588	1.05625	1.02326	0.99604
Q1HRQ2	AAEL013069-PA OS=Aedes aegypti OX=7159 GN=5580329 PE=2 SV=1 - [Q1HRQ2_AEDAE]	769.699	66.56	2	16	17	58	311	34.8695	7.88428	1	0.992485	1.01241	0.985242	1.01944	0.975886
Q17GL0	AAEL002978-PA OS=Aedes aegypti OX=7159 GN=AAEL002978 PE=4 SV=1 - [Q17GL0_AEDAE]	767.311	46.71	1	1	22	72	516	56.0563	6.78564	1	1.09957	1.09913	0.891719	1.03365	1.0597
Q16HN4	AAEL013966-PA OS=Aedes aegypti OX=7159 GN=5579027 PE=4 SV=1 - [Q16HN4_AEDAE]	766.581	45.97	1	21	21	45	633	68.5636	8.14795	1	1.06201	0.993696	1.02468	1.03611	1.06451
Q171W5	AAEL007506-PA OS=Aedes aegypti OX=7159 GN=AAEL007506 PE=4 SV=1 - [Q171W5_AEDAE]	766.535	22.69	1	65	66	73	3407	389.868	4.81787	1	1.00994	0.995278	0.989044	0.968487	1.01634
A0A1S4FFA2	Uncharacterized protein OS=Aedes aegypti OX=7159 GN=5568680 PE=4 SV=1 - [A0A1S4FFA2_AEDAE]	763.687	51.76	3	1	18	51	369	41.6254	5.08447	1	1.05872	1.04321	0.997754	1.06734	1.08363
Q0IFJ8	AAEL004685-PA OS=Aedes aegypti OX=7159 GN=AAEL004685 PE=3 SV=1 - [Q0IFJ8_AEDAE]	762.974	52.53	1	3	24	54	514	56.0778	7.63525	1	0.959459	0.976262	0.969685	1.07695	0.995
Q16LZ3	AAEL012472-PA OS=Aedes aegypti OX=7159 GN=AAEL012472 PE=4 SV=1 - [Q16LZ3_AEDAE]	761.693	41.1	3	22	22	51	511	58.2527	6.22705	1	1.01899	0.97933	1.03883	1.02407	1.06422
A0A1S4FC95	Coatomer subunit beta' OS=Aedes aegypti OX=7159 PE=3 SV=1 - [A0A1S4FC95_AEDAE]	760.742	42.81	2	32	32	64	946	106.065	5.24951	1	0.99525	1.00038	0.964452	0.937913	0.949473
Q17DG0	Glycogen [starch] synthase OS=Aedes aegypti OX=7159 GN=5564353 PE=3 SV=1 - [Q17DG0_AEDAE]	759.227	45.47	1	26	27	74	695	79.5466	6.68311	1	1.0514	1.03755	1.07733	1.17093	1.1088
A0A1S4F1X0	Serine hydroxymethyltransferase OS=Aedes aegypti OX=7159 GN=5574978 PE=3 SV=1 - [A0A1S4F1X0_AEDAE]	759.102	54.53	4	23	23	83	475	52.2647	7.32764	1	0.970187	0.958545	0.847408	0.869176	0.887744
A0A1S4EV92	Uncharacterized protein OS=Aedes aegypti OX=7159 GN=5570018 PE=3 SV=1 - [A0A1S4EV92_AEDAE]	758.925	42.18	2	29	29	49	671	75.5839	7.10791	1	1.00746	1.02267	0.934362	0.952977	0.939943
Q16PI3	AAEL011641-PA OS=Aedes aegypti OX=7159 GN=5575085 PE=4 SV=1 - [Q16PI3_AEDAE]	758.792	41.29	1	23	23	53	775	85.543	5.10986	1	1.00471	0.991486	0.979881	0.997029	0.992755
Q17KD5	AAEL001715-PA OS=Aedes aegypti OX=7159 GN=AAEL001715 PE=3 SV=1 - [Q17KD5_AEDAE]	758.555	44.26	2	24	24	54	540	59.0848	5.93506	1	0.978316	0.998361	0.99742	1.01996	1.00419
Q176E8	AAEL006389-PA (Fragment) OS=Aedes aegypti OX=7159 GN=AAEL006389 PE=3 SV=1 - [Q176E8_AEDAE]	757.687	38.48	3	18	18	57	538	61.1724	6.25244	1	0.925839	0.904092	0.928419	0.904993	0.96614
Q1HQL6	CLIP domain-containing serine protease OS=Aedes aegypti OX=7159 PE=2 SV=1 - [Q1HQL6_AEDAE]	752.573	50	8	15	15	53	374	42.0438	5.45264	1	0.9954	1.05911	0.90247	0.936008	0.923906
A0A1S4F3D0	CYTOSOL_AP domain-containing protein OS=Aedes aegypti OX=7159 GN=5576737 PE=4 SV=1 - [A0A1S4F3D0_AEDAE]	752.383	46.71	1	1	22	70	516	56.0423	6.78564	1	1.05991	0.922638	1.0246	1.09344	1.08347
Q171B7	T-complex protein 1 subunit delta OS=Aedes aegypti OX=7159 GN=5569514 PE=3 SV=1 - [Q171B7_AEDAE]	749.292	46.9	1	22	22	60	533	57.2273	7.47412	1	1.00753	1.00198	0.995121	1.02925	1.00194
Q16KP9	Aminopeptidase OS=Aedes aegypti OX=7159 GN=AAEL012918 PE=3 SV=1 - [Q16KP9_AEDAE]	749.149	38.91	7	27	28	51	861	97.9424	5.64307	1	1.02196	1.05157	1.03953	1.02863	1.02363
A0A0P6J107	Electron transfer flavoprotein-ubiquinone oxidoreductase OS=Aedes aegypti OX=7159 PE=2 SV=1 - [A0A0P6J107_AEDAE]	747.56	32.56	3	16	16	54	605	66.1836	7.13721	1	0.995914	0.986272	0.965538	0.959567	0.935817
A0A1S4F0N6	Uncharacterized protein OS=Aedes aegypti OX=7159 PE=4 SV=1 - [A0A1S4F0N6_AEDAE]	746.68	31.39	2	57	57	75	1937	219.791	8.63135	1	1.0224	0.973175	0.96524	0.998943	0.999434
Q17NB0	AAEL000765-PA OS=Aedes aegypti OX=7159 GN=AAEL000765 PE=4 SV=1 - [Q17NB0_AEDAE]	746.581	39.37	1	16	22	56	663	80.5979	5.90967	1	0.452903	0.565197	0.284147	0.326987	0.328589
Q16QU2	AAEL011180-PA OS=Aedes aegypti OX=7159 GN=5574458 PE=4 SV=1 - [Q16QU2_AEDAE]	745.421	52.76	1	10	10	49	290	30.9423	7.02002	1	1.04634	1.01088	0.917422	0.896309	0.92584
Q16P33	AAEL011776-PA OS=Aedes aegypti OX=7159 GN=5575372 PE=4 SV=1 - [Q16P33_AEDAE]	743.9	62.12	1	17	17	42	293	33.037	5.84619	1	0.94104	0.889221	1.05134	1.02403	1.042
A0A1S4FLY4	Uncharacterized protein OS=Aedes aegypti OX=7159 GN=5571783 PE=3 SV=1 - [A0A1S4FLY4_AEDAE]	743.516	51.89	2	29	29	64	557	59.5001	6.56592	1	0.97094	1.01721	1.04155	1.06248	1.03202
A0A1S4FA91	Pyruvate dehydrogenase E1 component subunit alpha OS=Aedes aegypti OX=7159 GN=5566309 PE=4 SV=1 - [A0A1S4FA91_AEDAE]	742.772	49.53	2	1	17	37	422	45.8617	8.33838	1	1.07186	0.938811	0.909395	1.01052	1.08053
Q172Q5	AAEL007288-PA OS=Aedes aegypti OX=7159 GN=AAEL007288 PE=3 SV=1 - [Q172Q5_AEDAE]	741.846	46.72	2	36	37	66	839	93.7355	8.14795	1	1.00729	0.971793	1.04276	1.02276	1.03043
Q17EA3	Proteasome subunit alpha type OS=Aedes aegypti OX=7159 GN=5579168 PE=3 SV=1 - [Q17EA3_AEDAE]	738.509	49.01	1	12	12	38	253	27.6679	5.0083	1	0.949774	1.01006	0.984647	1.00398	0.981017
A0A1S4F2H6	SERPIN domain-containing protein OS=Aedes aegypti OX=7159 GN=5575765 PE=3 SV=1 - [A0A1S4F2H6_AEDAE]	738.115	37.17	1	1	13	47	417	47.7197	6.43018	1	0.903223	1.12608	1.25679	1.35948	1.28578
Q174L5	Transgelin OS=Aedes aegypti OX=7159 GN=5568441 PE=3 SV=1 - [Q174L5_AEDAE]	736.653	76.09	1	14	14	52	184	20.2225	8.51416	1	0.904158	0.963178	0.830424	0.848615	0.811883
Q17GZ0	AAEL002839-PA (Fragment) OS=Aedes aegypti OX=7159 GN=AAEL002839 PE=4 SV=1 - [Q17GZ0_AEDAE]	736.38	43.01	1	6	22	46	551	64.6302	7.95752	1	1.04408	1.03846	0.990708	1.03296	1.0207
Q16EZ6	AAEL014959-PA OS=Aedes aegypti OX=7159 GN=AAEL014959 PE=4 SV=1 - [Q16EZ6_AEDAE]	732.819	52.33	1	17	17	36	430	45.665	7.1665	1	1.01684	1.0074	1.08442	1.06037	1.09322
Q17KV3	AAEL001588-PA OS=Aedes aegypti OX=7159 GN=5571265 PE=4 SV=1 - [Q17KV3_AEDAE]	729.309	50.1	1	19	19	64	483	53.4613	5.56689	1	0.979971	0.953576	0.924724	0.895061	0.903518
J9HY30	AAEL017133-PA OS=Aedes aegypti OX=7159 GN=23687553 PE=4 SV=1 - [J9HY30_AEDAE]	726.395	63.14	1	14	14	45	255	26.981	8.66064	1	0.922737	0.983357	0.987066	0.972839	0.960009
Q1HRN6	Eukaryotic translation initiation factor 5A (Fragment) OS=Aedes aegypti OX=7159 GN=AAEL003835 PE=2 SV=1 - [Q1HRN6_AEDAE]	725.027	80.63	1	19	19	83	160	17.5696	5.56689	1	1.08028	0.955253	1.17922	1.1505	1.14877
Q16G96	AAEL014456-PA OS=Aedes aegypti OX=7159 GN=AAEL014456 PE=4 SV=1 - [Q16G96_AEDAE]	724.954	43.2	1	2	5	32	169	19.5106	8.5874	1	1.076	1.09684	0.954508	0.993846	0.985149
Q174Q3	AAEL006820-PA OS=Aedes aegypti OX=7159 GN=5568403 PE=3 SV=1 - [Q174Q3_AEDAE]	724.114	48.92	6	13	13	36	323	35.7205	8.27979	1	1.05835	0.952476	1.47734	1.54905	1.6744
A0A1S4FQM2	Heterogeneous nuclear ribonucleoprotein OS=Aedes aegypti OX=7159 PE=4 SV=1 - [A0A1S4FQM2_AEDAE]	721.999	44.2	2	2	15	51	362	39.1296	8.99756	1	1.04577	1.09695	1.14603	1.06294	1.1234
A0A1S4F8B5	Aldedh domain-containing protein OS=Aedes aegypti OX=7159 GN=5565255 PE=3 SV=1 - [A0A1S4F8B5_AEDAE]	720.254	50	1	2	23	49	514	56.0588	7.62061	1	0.927327	1.19346	1.00622	0.864172	0.961678
Q16QI6	AAEL011271-PA OS=Aedes aegypti OX=7159 GN=5574637 PE=4 SV=1 - [Q16QI6_AEDAE]	717.419	37.8	1	31	31	52	836	92.7169	5.5415	1	0.900677	0.938697	0.892462	0.895371	0.895102
Q16TU0	AAEL010127-PA OS=Aedes aegypti OX=7159 GN=AAEL010127 PE=4 SV=1 - [Q16TU0_AEDAE]	716.573	45.27	2	5	5	26	148	15.6728	4.81787	1	0.99449	1.02644	1.10214	1.0751	1.01929
Q563D2	Diazepam-binding inhibitor OS=Aedes aegypti OX=7159 PE=2 SV=1 - [Q563D2_AEDAE]	716.338	62.07	1	2	6	49	87	9.82998	6.69775	1	0.660088	0.940688	0.937858	1.0735	1.04601
Q1HR01	Membrane glycoprotein LIG-1 OS=Aedes aegypti OX=7159 PE=2 SV=1 - [Q1HR01_AEDAE]	713.52	48.82	1	1	27	86	508	58.445	4.94482	1	0.910759	1.09768	0.662488	0.788126	0.629155
Q16PQ0	AAEL011574-PA OS=Aedes aegypti OX=7159 GN=AAEL011574 PE=4 SV=1 - [Q16PQ0_AEDAE]	712.474	37.13	1	18	18	35	738	81.249	4.51318	1	1.10156	0.97373	1.11479	1.10963	1.0978
Q177K7	AAEL006090-PA OS=Aedes aegypti OX=7159 GN=AAEL006090 PE=4 SV=1 - [Q177K7_AEDAE]	711.589	37.16	6	25	25	59	732	81.5759	5.05908	1	0.993024	1.05625	1.0245	1.006	0.995839
Q16WG1	AAEL009216-PB (Fragment) OS=Aedes aegypti OX=7159 GN=AAEL009216 PE=4 SV=1 - [Q16WG1_AEDAE]	710.635	58.17	3	7	16	39	306	34.8417	5.69385	1	1.00887	0.975542	1.15737	1.09621	1.13345
Q16UH5	Proteasome subunit alpha type OS=Aedes aegypti OX=7159 GN=5572582 PE=3 SV=1 - [Q16UH5_AEDAE]	709.881	55.69	1	15	15	38	246	27.662	7.23975	1	0.949675	0.991848	1.00106	0.983335	0.9753
Q17LC2	AAEL001420-PA OS=Aedes aegypti OX=7159 GN=5570480 PE=4 SV=1 - [Q17LC2_AEDAE]	709.491	48.82	1	1	27	83	508	58.4889	4.91943	1	1.40267	1.49086	0.776897	0.995631	0.85769
Q17GH8	AAEL002986-PA OS=Aedes aegypti OX=7159 GN=AAEL002986 PE=4 SV=1 - [Q17GH8_AEDAE]	706.582	17.58	1	6	18	34	1337	148.163	7.82568	1	1.40177	1.00605	1.13654	1.17956	1.16744
Q16XB2	Serine/threonine-protein phosphatase (Fragment) OS=Aedes aegypti OX=7159 GN=AAEL008930 PE=3 SV=1 - [Q16XB2_AEDAE]	703.094	39.31	6	20	20	59	491	55.2345	5.96045	1	0.975548	0.976015	1.06241	1.08605	1.07033
Q17I81	AAEL002457-PB OS=Aedes aegypti OX=7159 GN=AAEL002457 PE=4 SV=1 - [Q17I81_AEDAE]	702.083	52.33	2	17	17	45	386	43.2759	6.75635	1	1.02263	0.968494	1.17734	1.14347	1.12858
Q17DS2	AAEL004060-PA OS=Aedes aegypti OX=7159 GN=AAEL004060 PE=4 SV=1 - [Q17DS2_AEDAE]	700.782	57.14	2	1	4	48	56	6.52248	10.4331	1	0.925897	0.980032	1.00121	1.05302	0.969243
Q17N71	Clustered mitochondria protein homolog OS=Aedes aegypti OX=7159 GN=AAEL000794 PE=3 SV=1 - [CLU_AEDAE]	700.67	34.6	2	49	49	88	1442	161.475	6.90283	1	0.963076	0.94815	1.04846	1.03949	1.06713
Q1HQZ8	AAEL009313-PA OS=Aedes aegypti OX=7159 GN=5571785 PE=2 SV=1 - [Q1HQZ8_AEDAE]	699.607	76.23	1	15	17	50	265	29.0588	4.83057	1	1.00156	0.925246	1.01389	0.997872	1.02074
Q17AH1	Pyruvate dehydrogenase E1 component subunit alpha OS=Aedes aegypti OX=7159 GN=AAEL005308 PE=4 SV=1 - [Q17AH1_AEDAE]	697.687	49.53	3	1	17	35	422	45.8717	8.33838	1	0.956072	1.10415	1.32245	1.22982	1.13127
A0A1S4G769	Uncharacterized protein OS=Aedes aegypti OX=7159 PE=4 SV=1 - [A0A1S4G769_AEDAE]	696.541	27.31	4	49	49	71	1699	199.533	6.06201	1	1.04054	1.03794	1.05714	1.0461	1.09449
H2L215	SLC12-like K,Cl cotransporter OS=Aedes aegypti OX=7159 GN=KCC1A PE=2 SV=1 - [H2L215_AEDAE]	696	20.8	6	24	24	64	1096	121.292	7.06396	1	0.979518	1.03578	1.06383	1.06033	1.07794
Q17DN4	AAEL004112-PA (Fragment) OS=Aedes aegypti OX=7159 GN=TPX2 PE=4 SV=1 - [Q17DN4_AEDAE]	695.911	58.85	2	10	11	51	192	21.424	5.96045	1	0.990081	1.01431	0.992239	1.00792	0.997134
Q16NP7	AAEL011905-PA OS=Aedes aegypti OX=7159 GN=AAEL011905 PE=3 SV=1 - [Q16NP7_AEDAE]	695.653	36.82	3	33	34	114	1024	118.589	8.95361	1	1.03569	1.01242	1.18417	1.16737	1.15422
Q16QS2	AAEL011195-PA OS=Aedes aegypti OX=7159 GN=AAEL011195 PE=3 SV=1 - [Q16QS2_AEDAE]	693.944	47.39	1	1	11	74	211	23.295	8.96826	1	0.857991	0.987707	1.10837	1.05059	0.997362
Q17HP8	AAEL002595-PA OS=Aedes aegypti OX=7159 GN=5575329 PE=3 SV=1 - [Q17HP8_AEDAE]	690.954	53.04	1	15	16	47	428	47.0799	5.46533	1	0.933551	0.997936	0.84668	0.883024	0.872896
Q17JE4	AAEL002068-PA OS=Aedes aegypti OX=7159 GN=5573395 PE=3 SV=1 - [Q17JE4_AEDAE]	689.858	39.38	1	19	19	45	546	60.0474	7.00537	1	0.975338	0.933456	1.01032	0.97813	1.01066
Q16VB1	AAEL009601-PA OS=Aedes aegypti OX=7159 GN=5572209 PE=4 SV=1 - [Q16VB1_AEDAE]	689.299	35.95	1	9	11	54	306	33.7515	6.99072	1	1.05102	1.04001	1.10836	1.15781	1.07095
Q1HR70	Ribosomal protein L7AE OS=Aedes aegypti OX=7159 PE=2 SV=1 - [Q1HR70_AEDAE]	689.077	47.41	3	17	17	79	270	30.6474	10.3892	1	1.04078	1.01028	1.05095	1.04437	1.00428
Q16RS4	AAEL010850-PG OS=Aedes aegypti OX=7159 GN=AAEL010850 PE=4 SV=1 - [Q16RS4_AEDAE]	688.615	47.21	3	0	19	78	197	23.5229	9.84717	1
A0A1S4G0N4	Uncharacterized protein OS=Aedes aegypti OX=7159 GN=5579025 PE=4 SV=1 - [A0A1S4G0N4_AEDAE]	686.87	51.29	2	22	22	48	583	63.3913	8.29443	1	0.988085	1.00036	0.935521	0.915962	0.922442
Q17D48	AAEL004327-PA OS=Aedes aegypti OX=7159 GN=AAEL004327 PE=3 SV=1 - [Q17D48_AEDAE]	684.624	26.72	1	1	27	56	1048	118.578	6.65381	1	1.15926	1.13852	1.13439	1.20285	1.10861
A0A1S4FKL4	Uncharacterized protein OS=Aedes aegypti OX=7159 GN=5571172 PE=4 SV=1 - [A0A1S4FKL4_AEDAE]	683.79	34.22	2	33	33	64	1011	112.964	5.19873	1	0.917997	1.02567	0.907027	0.885002	0.884042
Q172R6	AAEL007282-PB OS=Aedes aegypti OX=7159 GN=5569005 PE=3 SV=1 - [Q172R6_AEDAE]	683.051	42.74	3	22	22	59	592	67.3165	6.91748	1	0.932556	0.972252	1.06594	1.06334	1.04592
Q17DD3	AAEL004269-PA OS=Aedes aegypti OX=7159 GN=5564467 PE=4 SV=1 - [Q17DD3_AEDAE]	682.858	67.89	1	13	13	39	190	21.8408	5.24951	1	0.918026	1.04798	1.01767	1.14428	1.03953
Q1HQM6	AAEL003716-PA OS=Aedes aegypti OX=7159 GN=5578864 PE=2 SV=1 - [Q1HQM6_AEDAE]	682.609	74.45	3	9	9	50	137	14.4336	7.23975	1	0.974984	0.943378	1.07716	0.93347	0.992586
Q17JC6	AAEL002077-PA OS=Aedes aegypti OX=7159 GN=AAEL002077 PE=4 SV=1 - [Q17JC6_AEDAE]	681.09	63.11	1	2	14	35	347	38.2451	4.75439	1	1.1586	1.00604	1.03812	1.07131	1.02545
J9HG30	AAEL009336-PB OS=Aedes aegypti OX=7159 GN=AaeL_AAEL009336 PE=4 SV=1 - [J9HG30_AEDAE]	680.773	31.93	2	1	6	28	166	18.8589	4.13232	1	1.09595	0.962072	0.975685	0.963585	0.969691
Q173C8	AAEL007194-PA OS=Aedes aegypti OX=7159 GN=5568889 PE=4 SV=1 - [Q173C8_AEDAE]	680.54	72.12	1	5	5	18	104	11.1174	4.84326	1	1.10404	1.05823	0.958247	0.953119	0.968491
A0A0P6IW68	Putative fad-dependent oxidoreductase (Fragment) OS=Aedes aegypti OX=7159 PE=2 SV=1 - [A0A0P6IW68_AEDAE]	680.283	45.5	1	17	17	40	422	46.8984	8.45557	1	0.993346	1.00278	0.967549	0.976867	0.980062
Q16RS8	AAEL010850-PA OS=Aedes aegypti OX=7159 GN=5574015 PE=4 SV=1 - [Q16RS8_AEDAE]	679.855	49.28	3	0	20	80	207	24.4363	9.72998	1
Q16K31	AAEL013138-PA OS=Aedes aegypti OX=7159 GN=5577284 PE=4 SV=1 - [Q16K31_AEDAE]	679.655	58.82	1	18	18	47	289	31.0274	8.88037	1	0.983224	0.957645	1.04137	1.04541	1.06708
Q17DS3	AAEL004060-PB OS=Aedes aegypti OX=7159 GN=5564053 PE=4 SV=1 - [Q17DS3_AEDAE]	679.492	50.85	2	1	4	43	59	6.73464	10.4331	1	0.883566	0.887337	1.01277	0.998741	1.00914
Q177C7	AAEL006171-PA (Fragment) OS=Aedes aegypti OX=7159 GN=AAEL006171 PE=4 SV=1 - [Q177C7_AEDAE]	674.467	48.4	1	13	13	32	343	37.6686	7.94287	1	0.953254	0.959479	1.10762	1.1272	1.06659
Q17GE7	AAEL003104-PA OS=Aedes aegypti OX=7159 GN=AAEL003104 PE=4 SV=1 - [Q17GE7_AEDAE]	674.262	31.48	1	30	30	41	1293	142.138	6.90283	1	1.02349	0.97645	0.973829	0.990713	0.972743
A0A0P6J603	Putative fast myosin heavy chain hciii OS=Aedes aegypti OX=7159 PE=2 SV=1 - [A0A0P6J603_AEDAE]	673.735	46.14	2	1	35	67	830	92.8663	6.52197	1	0.881455	0.875395	0.950916	0.978513	0.918773
Q16PF3	AP complex subunit beta OS=Aedes aegypti OX=7159 GN=5575109 PE=3 SV=1 - [Q16PF3_AEDAE]	672.858	32.4	1	27	27	54	929	101.748	5.16064	1	0.994594	0.979343	1.01314	1.02185	0.985678
Q16Z75	AAEL008285-PA OS=Aedes aegypti OX=7159 GN=5570385 PE=4 SV=1 - [Q16Z75_AEDAE]	672.497	19.71	5	3	3	31	137	14.5832	4.70361	1	0.973192	1.04137	0.945789	1.00258	0.969557
Q1HQT0	Mitochondrial NADH-ubuiquinone oxidoreductase 13 kDa-B subunit OS=Aedes aegypti OX=7159 PE=2 SV=1 - [Q1HQT0_AEDAE]	672.432	78.05	3	9	9	61	123	13.8174	9.56885	1	0.929875	0.862459	1.09582	0.883566	1.09916
A0A0P6IYH3	AMP deaminase OS=Aedes aegypti OX=7159 PE=2 SV=1 - [A0A0P6IYH3_AEDAE]	671.231	23.12	5	19	19	51	783	89.5806	5.97314	1	0.951275	0.9927	1.00274	1.01438	1.00687
Q172F3	UDP-glucose 4-epimerase OS=Aedes aegypti OX=7159 GN=5569141 PE=3 SV=1 - [Q172F3_AEDAE]	670.681	39.32	1	11	12	36	351	38.4303	6.91748	1	1.01651	1.05696	1.02706	1.07874	1.05385
Q16WI7	AAEL009214-PA OS=Aedes aegypti OX=7159 GN=5571685 PE=4 SV=1 - [Q16WI7_AEDAE]	669.927	62.07	1	2	6	43	87	9.878	6.75635	1	0.997108	0.735288	0.945703	0.882003	0.856137
Q17M22	AAEL001158-PA OS=Aedes aegypti OX=7159 GN=AAEL001158 PE=3 SV=1 - [Q17M22_AEDAE]	669.34	50.89	2	12	12	33	336	36.5485	6.771	1	0.96645	1.00371	0.950007	1.04391	0.986467
Q1HRM5	40S ribosomal protein S23 OS=Aedes aegypti OX=7159 GN=5576653 PE=2 SV=1 - [Q1HRM5_AEDAE]	668.167	48.25	1	8	8	43	143	16.1089	10.5796	1	0.997503	1.0178	1.02643	1.04583	0.986764
Q16QR1	AAEL011206-PA OS=Aedes aegypti OX=7159 GN=5574529 PE=4 SV=1 - [Q16QR1_AEDAE]	666.131	55.99	2	17	17	42	409	46.3923	5.38916	1	0.998282	1.03338	0.974906	0.968573	0.996839
Q17DR0	AAEL004059-PB OS=Aedes aegypti OX=7159 GN=AAEL004059 PE=3 SV=1 - [Q17DR0_AEDAE]	666.039	48.14	3	15	15	44	403	44.1807	6.48096	1	0.904576	0.946039	1.01211	1.02678	1.0057
A0A1S4FYI5	Coatomer subunit alpha OS=Aedes aegypti OX=7159 GN=5577214 PE=4 SV=1 - [A0A1S4FYI5_AEDAE]	665.58	27.3	4	29	29	51	1227	139.024	7.45947	1	0.959075	0.965088	0.97235	0.940202	0.9525
A0A1S4G0N6	Uncharacterized protein OS=Aedes aegypti OX=7159 GN=5578882 PE=4 SV=1 - [A0A1S4G0N6_AEDAE]	664.937	59.49	3	5	6	28	158	17.1258	5.87158	1	1.05161	1.08201	0.849594	0.853802	0.858955
A0A1S4F797	Uncharacterized protein OS=Aedes aegypti OX=7159 GN=5564593 PE=3 SV=1 - [A0A1S4F797_AEDAE]	663.82	27.77	1	1	27	53	1048	119.058	6.46826	1	0.846514	0.975785	1.02301	0.987662	1.04811
A0A1S4G7Y3	PPM-type phosphatase domain-containing protein OS=Aedes aegypti OX=7159 PE=3 SV=1 - [A0A1S4G7Y3_AEDAE]	663.287	41.47	3	18	18	26	692	73.8572	4.44971	1	0.918147	0.970139	1.03674	1.02917	1.02182
Q16RS3	AAEL010850-PD OS=Aedes aegypti OX=7159 GN=AAEL010850 PE=4 SV=1 - [Q16RS3_AEDAE]	663.141	46.7	3	5	17	85	197	23.3537	9.74463	1	0.976375	1.01424	0.940566	1.01751	0.978955
A0A1S4F2J6	Uncharacterized protein OS=Aedes aegypti OX=7159 GN=5575671 PE=4 SV=1 - [A0A1S4F2J6_AEDAE]	662.711	32.72	3	35	38	66	1348	148.7	6.80029	1	0.962565	0.99521	0.95133	0.951067	0.910831
Q16I21	AAEL013823-PA OS=Aedes aegypti OX=7159 GN=AAEL013823 PE=3 SV=1 - [Q16I21_AEDAE]	662.569	42.24	2	19	21	49	490	55.7072	7.28369	1	1.00463	1.04299	1.04089	1.06248	1.03286
Q17FB4	AAEL003453-PA OS=Aedes aegypti OX=7159 GN=AAEL003453 PE=4 SV=1 - [Q17FB4_AEDAE]	662.509	47	1	14	14	79	300	34.2305	5.75732	1	0.821953	0.971808	0.968826	0.976016	1.00067
Q1HQM2	AAEL003634-PA OS=Aedes aegypti OX=7159 GN=5578686 PE=2 SV=1 - [Q1HQM2_AEDAE]	660.871	49.85	1	13	13	98	327	35.9361	4.75439	1	1.05866	0.934531	1.00593	1.04234	1.03873
Q1HR19	Transgelin OS=Aedes aegypti OX=7159 GN=5568503 PE=2 SV=1 - [Q1HR19_AEDAE]	660.393	68.62	1	10	10	30	188	20.7083	8.11865	1	0.985148	0.958933	0.979072	0.96847	1.02361
Q16TK1	AAEL010205-PB OS=Aedes aegypti OX=7159 GN=5573031 PE=4 SV=1 - [Q16TK1_AEDAE]	660.228	73.49	2	10	11	73	166	19.619	9.62744	1	1.04295	1.04669	0.939382	1.05726	0.967424
Q0IEL8	Glucose-6-phosphate 1-dehydrogenase OS=Aedes aegypti OX=7159 GN=AAEL009507 PE=3 SV=1 - [Q0IEL8_AEDAE]	659.938	46.93	1	24	24	58	554	63.7461	7.18115	1	1.02704	0.982323	1.13082	1.13328	1.16539
A0A0P6IVD0	Sidoreflexin OS=Aedes aegypti OX=7159 PE=2 SV=1 - [A0A0P6IVD0_AEDAE]	659.905	45.94	2	13	13	42	320	35.6973	8.92432	1	1.03336	1.0226	1.01262	1.06305	0.992422
Q0IF77	AAEL006415-PA OS=Aedes aegypti OX=7159 GN=AAEL006415 PE=3 SV=1 - [Q0IF77_AEDAE]	659.187	25.72	1	1	28	50	1182	134.788	7.12256	1	0.932481	1.01333	0.88789	1.02745	0.813238
Q1HRJ0	AAEL014944-PA OS=Aedes aegypti OX=7159 GN=SGP2D7 PE=2 SV=1 - [Q1HRJ0_AEDAE]	658.316	44.74	1	7	9	85	152	16.9636	5.57959	1	0.991473	0.987274	1.03063	1.05347	1.02914
Q0IFR2	AAEL004195-PA OS=Aedes aegypti OX=7159 GN=5564249 PE=3 SV=1 - [Q0IFR2_AEDAE]	656.438	43.56	1	8	8	27	264	28.3851	4.62744	1	1.00356	1.00362	1.09333	1.1187	1.11027
A0A1S4F520	PUA domain-containing protein OS=Aedes aegypti OX=7159 GN=5578343 PE=4 SV=1 - [A0A1S4F520_AEDAE]	653.311	46.11	2	20	20	61	527	58.3744	9.20264	1	1.03392	1.04654	1.17111	1.11421	1.04384
Q1HQJ3	AAEL013744-PA OS=Aedes aegypti OX=7159 GN=AAEL013744 PE=2 SV=1 - [Q1HQJ3_AEDAE]	653.094	46.49	2	10	10	41	185	21.1948	9.30518	1	1.05216	0.999987	1.00202	1.0129	0.980412
Q16ZL1	AAEL008164-PA OS=Aedes aegypti OX=7159 GN=5570204 PE=4 SV=1 - [Q16ZL1_AEDAE]	649.919	55.37	1	16	17	33	363	39.4765	9.08545	1	1.04989	1.00844	1.13059	1.08852	1.13521
O96301	Glutamine synthetase OS=Aedes aegypti OX=7159 GN=GS1 PE=2 SV=1 - [O96301_AEDAE]	649.402	28	2	10	10	56	400	44.6182	7.10791	1	0.943413	0.939704	0.898853	0.846813	0.890958
Q16Q99	AAEL011355-PA OS=Aedes aegypti OX=7159 GN=AAEL011355 PE=3 SV=1 - [Q16Q99_AEDAE]	648.691	40.55	1	25	25	63	614	68.4934	8.57275	1	0.963651	0.993819	0.969936	0.969235	0.964403
Q8T9V0	Putative secreted protein OS=Aedes aegypti OX=7159 PE=2 SV=1 - [Q8T9V0_AEDAE]	648.688	32.53	1	1	8	29	292	33.6982	5.19873	1	1.05561	0.955796	1.05818	1.1753	1.05286
Q16S69	Trehalose 6-phosphate phosphatase OS=Aedes aegypti OX=7159 GN=AAEL010684 PE=3 SV=1 - [Q16S69_AEDAE]	647.56	58.01	2	14	14	40	281	31.4619	5.97314	1	0.965344	0.946039	0.986189	1.00631	1.01057
Q17FM7	NADPH--cytochrome P450 reductase OS=Aedes aegypti OX=7159 GN=AAEL003349 PE=3 SV=1 - [Q17FM7_AEDAE]	647.437	44.92	3	25	25	58	679	77.4368	5.87158	1	1.03448	1.00019	0.968206	0.945969	0.967207
Q16FL0	26S protease regulatory subunit OS=Aedes aegypti OX=7159 GN=AAEL013676 PE=3 SV=1 - [Q16FL0_AEDAE]	647.097	60.05	1	21	23	55	403	45.508	8.41162	1	0.939735	0.970681	0.987219	0.998586	0.975745
A0A1S4G770	DNA topoisomerase 2 OS=Aedes aegypti OX=7159 PE=3 SV=1 - [A0A1S4G770_AEDAE]	646.287	30.33	3	44	44	69	1507	170.909	8.27979	1	0.955318	0.995319	1.0215	1.02242	1.0313
Q0IEH6	AAEL010312-PA OS=Aedes aegypti OX=7159 GN=5573231 PE=4 SV=1 - [Q0IEH6_AEDAE]	644.381	26.13	1	18	18	41	995	108.051	6.7417	1	0.99328	0.937615	1.08715	1.03774	1.0523
Q1HRP3	40S ribosomal protein S9 OS=Aedes aegypti OX=7159 GN=5572284 PE=2 SV=1 - [Q1HRP3_AEDAE]	641.902	63.08	2	18	18	62	195	22.7846	10.6089	1	0.960058	0.98388	1.00236	0.997726	0.962208
Q17EW5	AAEL003686-PA OS=Aedes aegypti OX=7159 GN=SRPN11 PE=3 SV=1 - [Q17EW5_AEDAE]	641.834	34.14	2	8	17	46	498	56.7006	7.38623	1	0.947098	1.05714	0.727797	0.749896	0.754004
Q1HQM8	26S proteasome regulatory complex subunit RPN5/PSMD12 OS=Aedes aegypti OX=7159 GN=5564146 PE=2 SV=1 - [Q1HQM8_AEDAE]	641.171	33.99	1	16	16	41	459	52.9659	5.64307	1	0.914931	0.944208	1.00807	0.9825	0.991491
A0A1S4EX77	Uncharacterized protein OS=Aedes aegypti OX=7159 GN=5567233 PE=4 SV=1 - [A0A1S4EX77_AEDAE]	639.344	51.21	1	1	11	31	248	26.5105	8.80713	1	1.0216	0.91885	1.03274	1.012	1.07356
A0A1S4EZZ0	Uncharacterized protein OS=Aedes aegypti OX=7159 GN=5572647 PE=4 SV=1 - [A0A1S4EZZ0_AEDAE]	638.231	45.67	3	25	25	42	543	60.9425	5.16064	1	0.92711	0.895085	0.795105	0.823783	0.781914
Q16KQ9	AAEL012910-PA OS=Aedes aegypti OX=7159 GN=AAEL012910 PE=4 SV=1 - [Q16KQ9_AEDAE]	637.882	8.89	1	1	36	48	5644	604.699	4.80518	1	0.954467	1.2704	0.685479	0.739762	0.726959
Q171S4	AAEL007555-PA OS=Aedes aegypti OX=7159 GN=5569333 PE=3 SV=1 - [Q171S4_AEDAE]	636.402	33.41	1	13	13	49	422	46.38	6.43018	1	0.958348	0.95255	0.843698	0.86817	0.837362
Q17MT0	AAEL000883-PB OS=Aedes aegypti OX=7159 GN=5567242 PE=4 SV=1 - [Q17MT0_AEDAE]	635.737	41.46	2	10	10	28	328	36.4198	7.04932	1	0.918479	0.929977	0.9162	0.933605	1.00266
Q17MU1	AAEL000879-PA OS=Aedes aegypti OX=7159 GN=AAEL000879 PE=4 SV=1 - [Q17MU1_AEDAE]	634.366	60.38	1	3	12	31	260	27.8213	9.01221	1	1.05981	0.901664	0.969827	0.989896	0.953017
Q16S16	AAEL010743-PA OS=Aedes aegypti OX=7159 GN=AAEL010743 PE=3 SV=1 - [Q16S16_AEDAE]	634.299	55.61	1	19	19	35	446	49.1391	8.1333	1	1.0099	0.944049	1.02894	1.02755	1.00456
Q16N99	AAEL012046-PA OS=Aedes aegypti OX=7159 GN=AAEL012046 PE=3 SV=1 - [Q16N99_AEDAE]	633.476	46.42	2	20	20	46	405	44.9415	5.96045	1	0.979806	0.97205	1.00938	0.991639	1.00925
A0A1S4FDN6	Uncharacterized protein OS=Aedes aegypti OX=7159 GN=5567972 PE=3 SV=1 - [A0A1S4FDN6_AEDAE]	632.387	25.47	1	1	28	50	1182	134.689	7.29834	1	1.12454	1.04036	1.10448	1.14345	1.04517
Q5PY78	AAEL007962-PA OS=Aedes aegypti OX=7159 GN=GSTe4 PE=2 SV=1 - [Q5PY78_AEDAE]	631.79	46.43	1	7	8	31	224	25.0301	7.10791	1	0.902052	0.920739	0.981768	1.00633	0.996681
Q17H10	3-hydroxyacyl-coa dehyrogenase OS=Aedes aegypti OX=7159 GN=AAEL002841 PE=4 SV=1 - [Q17H10_AEDAE]	631.251	54.43	3	11	13	47	305	33.3201	8.74854	1	1.02753	0.983847	0.962849	0.9354	0.917142
Q16N24	AAEL009336-PA OS=Aedes aegypti OX=7159 GN=5575841 PE=4 SV=1 - [Q16N24_AEDAE]	630.887	30.92	2	1	6	28	152	17.358	3.99268	1
Q17JR3	AAEL001937-PA OS=Aedes aegypti OX=7159 GN=AAEL001937 PE=4 SV=1 - [Q17JR3_AEDAE]	630.784	41.58	2	17	17	40	481	54.4474	5.30029	1	0.946248	0.976445	0.934531	0.921645	0.929718
A0A0P6K119	Putative flotillin (Fragment) OS=Aedes aegypti OX=7159 PE=2 SV=1 - [A0A0P6K119_AEDAE]	629.997	54.17	2	19	19	47	408	44.8593	5.52881	1	1.00946	1.00287	1.03444	1.03124	1.02129
Q17NL8	AAEL000667-PB OS=Aedes aegypti OX=7159 GN=5565453 PE=4 SV=1 - [Q17NL8_AEDAE]	629.202	33.45	2	13	15	38	583	67.0728	5.56689	1	0.979505	1.02044	1.37822	1.39806	1.40909
Q177P1	AAEL006087-PA OS=Aedes aegypti OX=7159 GN=AAEL006087 PE=4 SV=1 - [Q177P1_AEDAE]	629.152	30.78	1	28	28	55	900	103.991	7.72314	1	0.99006	0.969775	1.06838	1.04157	1.01742
Q1HRM0	MICOS complex subunit MIC13 OS=Aedes aegypti OX=7159 GN=5576079 PE=2 SV=1 - [Q1HRM0_AEDAE]	628.666	86.29	5	7	8	28	124	13.618	8.42627	1	0.934999	0.969325	1.03064	1.05072	1.01725
Q17J37	Obg-like ATPase 1 OS=Aedes aegypti OX=7159 GN=5580070 PE=3 SV=1 - [Q17J37_AEDAE]	627.209	60.05	1	23	23	57	398	44.7623	7.04932	1	0.96206	0.99407	1.05559	1.06672	1.04645
Q173D3	AAEL007173-PB OS=Aedes aegypti OX=7159 GN=AAEL007173 PE=4 SV=1 - [Q173D3_AEDAE]	625.485	51.17	2	11	11	27	213	23.4269	5.36377	1	0.970249	0.835935	1.24906	1.11195	1.17102
Q0IG01	AAEL003750-PA OS=Aedes aegypti OX=7159 GN=5578927 PE=4 SV=1 - [Q0IG01_AEDAE]	625.222	37.36	1	5	5	35	174	19.3445	4.83057	1	1.05998	1.00405	1.03564	1.00796	1.03706
Q16IW1	AAEL013528-PA OS=Aedes aegypti OX=7159 GN=TPX1 PE=4 SV=1 - [Q16IW1_AEDAE]	625.138	41.81	1	9	10	50	232	25.8645	8.52881	1	0.98474	0.946426	0.992695	0.974574	0.971474
Q174F6	AAEL006911-PA (Fragment) OS=Aedes aegypti OX=7159 GN=AAEL006911 PE=4 SV=1 - [Q174F6_AEDAE]	625.001	32.82	4	24	26	68	847	95.7919	8.79248	1	1.02213	0.95207	1.04411	1.0642	1.06971
Q1HRS6	40S ribosomal protein S4 OS=Aedes aegypti OX=7159 PE=2 SV=1 - [Q1HRS6_AEDAE]	624.488	55.73	2	16	16	56	262	29.5872	10.3013	1	0.921675	1.00758	1.01075	0.995611	0.960309
Q17C53	AAEL004680-PA OS=Aedes aegypti OX=7159 GN=AAEL004680 PE=4 SV=1 - [Q17C53_AEDAE]	620.492	47.67	2	27	28	62	621	71.4085	5.56689	1	0.970552	0.945815	1.00468	0.98969	1.04334
Q17CI5	Coatomer subunit beta OS=Aedes aegypti OX=7159 GN=5565050 PE=4 SV=1 - [Q17CI5_AEDAE]	618.537	33.16	1	25	25	44	956	107.005	6.0874	1	0.980296	1.00125	0.999921	0.989399	0.961803
J9HT92	AAEL017368-PA OS=Aedes aegypti OX=7159 GN=23687788 PE=4 SV=1 - [J9HT92_AEDAE]	618.284	45.01	1	23	23	67	591	64.0602	5.46533	1	0.889211	0.96388	1.04527	1.00691	1.02453
A0A0P6IZ91	Putative puromycin-sensitive aminopeptidase (Fragment) OS=Aedes aegypti OX=7159 PE=2 SV=1 - [A0A0P6IZ91_AEDAE]	618.185	31.09	1	1	26	47	1023	116.039	6.04932	1	0.760817	0.770287	0.826557	0.93412	0.81389
Q17A21	AAEL005432-PA OS=Aedes aegypti OX=7159 GN=AAEL005432 PE=4 SV=1 - [Q17A21_AEDAE]	617.576	27.54	2	2	32	52	1405	160.557	5.59229	1	0.944792	1.02258	0.721014	0.812474	0.826423
Q17BE7	AAEL004972-PA OS=Aedes aegypti OX=7159 GN=AAEL004972 PE=4 SV=1 - [Q17BE7_AEDAE]	617.507	30.95	3	24	24	57	953	104.342	9.43701	1	1.05888	0.976183	1.04359	1.04681	1.09954
Q16GT3	AAEL014275-PA OS=Aedes aegypti OX=7159 GN=AAEL014275 PE=4 SV=1 - [Q16GT3_AEDAE]	617.276	61.35	1	1	16	34	326	36.5869	8.98291	1	1.13191	1.12548	0.995278	0.980897	0.990834
Q1HRH0	CLIP domain-containing serine protease OS=Aedes aegypti OX=7159 GN=5563616 PE=2 SV=1 - [Q1HRH0_AEDAE]	617.001	50.83	1	14	15	47	362	39.6306	7.62061	1	1.00725	0.98153	0.887868	0.902651	0.896624
A0A0P6J4X5	Putative puromycin-sensitive aminopeptidase (Fragment) OS=Aedes aegypti OX=7159 PE=2 SV=1 - [A0A0P6J4X5_AEDAE]	616.939	32.65	2	3	28	49	1023	116.231	6.01123	1	1.05847	1.09102	1.06374	1.03208	0.982095
Q17J76	AAEL002099-PA OS=Aedes aegypti OX=7159 GN=5573609 PE=4 SV=1 - [Q17J76_AEDAE]	616.85	55.63	4	3	5	33	142	14.6676	6.94678	1	0.901504	0.945494	0.860459	0.893666	0.875107
Q16ZP7	AAEL008134-PA OS=Aedes aegypti OX=7159 GN=AAEL008134 PE=4 SV=1 - [Q16ZP7_AEDAE]	616.845	27.71	2	16	17	30	848	96.5446	8.25049	1	1.01094	1.05613	1.03867	1.01733	1.01012
Q17HK0	AAEL002654-PA OS=Aedes aegypti OX=7159 GN=AAEL002654 PE=4 SV=1 - [Q17HK0_AEDAE]	616.441	25.25	1	1	30	48	1386	155.196	6.85889	1	1.15769	1.08808	0.853564	1.2025	1.02383
Q16P46	AAEL011763-PA OS=Aedes aegypti OX=7159 GN=PPO3 PE=4 SV=1 - [Q16P46_AEDAE]	615.517	42.01	2	25	27	52	688	78.6898	6.93213	1	1.08331	0.977945	1.0335	1.11282	1.01595
A0A1S4FFD3	Pyrroline-5-carboxylate reductase OS=Aedes aegypti OX=7159 GN=5568681 PE=3 SV=1 - [A0A1S4FFD3_AEDAE]	615.26	56.25	3	14	14	40	272	28.5236	7.79639	1	1.01678	0.979742	0.963149	0.897819	0.922922
Q17E76	AAEL003889-PA OS=Aedes aegypti OX=7159 GN=GNBPB1 PE=4 SV=1 - [Q17E76_AEDAE]	615.126	31.1	1	10	10	27	418	46.2875	5.92236	1	1.00257	1.05205	0.8755	0.921429	0.926219
Q16PT5	Phosphoacetylglucosamine mutase OS=Aedes aegypti OX=7159 GN=5574930 PE=3 SV=1 - [Q16PT5_AEDAE]	612.979	43.17	2	20	20	36	549	60.5696	5.98584	1	0.96508	1.00873	0.934393	0.912831	0.920452
Q1HQZ1	AAEL010450-PA OS=Aedes aegypti OX=7159 GN=5573361 PE=2 SV=1 - [Q1HQZ1_AEDAE]	612.91	53.26	1	8	8	28	92	10.452	7.21045	1	0.791533	0.809304	1.00203	0.941097	0.962688
Q17JH6	AAEL001964-PA OS=Aedes aegypti OX=7159 GN=5573170 PE=4 SV=1 - [Q17JH6_AEDAE]	612.71	57.94	2	7	10	53	126	14.5405	8.42627	1	0.835914	0.977437	0.436047	0.432307	0.460826
Q16KL0	26S protease regulatory subunit OS=Aedes aegypti OX=7159 GN=5577035 PE=3 SV=1 - [Q16KL0_AEDAE]	611.891	51.15	1	20	20	52	434	48.584	5.64307	1	0.941037	0.966609	0.950606	0.988158	0.957298
Q1HRM3	40S ribosomal protein S12 OS=Aedes aegypti OX=7159 GN=AAEL010299 PE=2 SV=1 - [Q1HRM3_AEDAE]	611.338	79.29	1	12	12	33	140	15.345	6.66846	1	1.086	0.971085	0.918001	0.904443	0.931699
Q1HR32	60S ribosomal protein L2/L8 OS=Aedes aegypti OX=7159 GN=5567848 PE=2 SV=1 - [Q1HR32_AEDAE]	610.874	37.16	1	9	9	40	261	28.6137	10.7993	1	1.03936	1.04274	0.986543	1.00151	0.975606
Q17NG9	Reticulon-like protein OS=Aedes aegypti OX=7159 GN=5565892 PE=4 SV=1 - [Q17NG9_AEDAE]	610.647	50.71	2	21	21	42	493	53.7544	4.93213	1	0.964887	0.945173	1.10514	1.05779	1.08728
A0A0N8ERX8	Putative ubiquinone oxidoreductase ndufs8/23 kDa subunit OS=Aedes aegypti OX=7159 PE=2 SV=1 - [A0A0N8ERX8_AEDAE]	610.387	53.46	1	10	10	51	217	24.6849	5.92236	1	0.936741	0.937907	0.987473	0.990122	1.01742
Q16HW7	Glucosamine-6-phosphate isomerase OS=Aedes aegypti OX=7159 GN=Gnpda1 PE=3 SV=1 - [GNPI_AEDAE]	610.114	46.4	1	10	10	31	278	31.3801	7.18115	1	0.941627	0.973426	1.02503	1.06438	1.00774
A0A1S4F2H0	Uncharacterized protein OS=Aedes aegypti OX=7159 GN=5575455 PE=4 SV=1 - [A0A1S4F2H0_AEDAE]	610.071	25.76	1	2	31	49	1386	155.112	6.94678	1	0.879698	1.11225	0.887165	1.29929	0.961977
Q17PU4	AAEL000219-PA OS=Aedes aegypti OX=7159 GN=5572023 PE=4 SV=1 - [Q17PU4_AEDAE]	608.625	55.21	1	15	15	46	288	32.4054	6.25244	1	0.968165	0.991744	0.926815	0.953009	0.920097
A0A1S4EUN4	Mannosyltransferase OS=Aedes aegypti OX=7159 GN=5563659 PE=3 SV=1 - [A0A1S4EUN4_AEDAE]	607.968	25.34	1	11	11	31	517	59.8771	8.29443	1	0.916265	0.963703	1.02581	0.993537	0.971854
Q17NC0	AAEL000726-PA OS=Aedes aegypti OX=7159 GN=5566287 PE=4 SV=1 - [Q17NC0_AEDAE]	607.817	32.65	1	2	9	28	291	33.6114	6.41748	1	1.03607	1.00634	1.05901	1.12338	1.00973
J9HIH5	Ferritin OS=Aedes aegypti OX=7159 GN=AaeL_AAEL007383 PE=3 SV=1 - [J9HIH5_AEDAE]	607.402	72.9	3	11	11	38	155	17.6842	5.79541	1	0.897845	0.958649	1.01224	0.859095	0.88893
Q17G46	AAEL003206-PA OS=Aedes aegypti OX=7159 GN=5577509 PE=4 SV=1 - [Q17G46_AEDAE]	607.157	53	1	10	10	22	217	23.358	5.04639	1	0.969463	0.946312	1.02197	1.0087	0.997691
Q174U3	60S ribosomal protein L18a OS=Aedes aegypti OX=7159 GN=5579919 PE=3 SV=1 - [Q174U3_AEDAE]	605.643	55.37	3	12	12	61	177	21.2174	10.6089	1	0.960603	1.02315	1.06789	1.03058	0.991068
Q1DGQ4	AAEL015534-PA (Fragment) OS=Aedes aegypti OX=7159 GN=AAEL015534 PE=4 SV=1 - [Q1DGQ4_AEDAE]	604.539	37.45	1	1	14	43	550	61.5563	8.73389	1	1.168	1.10012	1.20933	1.02743	1.22926
Q17MU2	AAEL000909-PA OS=Aedes aegypti OX=7159 GN=AAEL000909 PE=4 SV=1 - [Q17MU2_AEDAE]	601.008	57.87	1	5	12	31	254	27.1649	8.79248	1	0.959676	0.976656	0.991837	0.987948	1.05955
Q1HR18	Cytochrome b-c1 complex subunit 6 OS=Aedes aegypti OX=7159 GN=5573879 PE=2 SV=1 - [Q1HR18_AEDAE]	600.126	55.81	2	4	4	67	86	10.0109	5.80811	1	0.904569	0.85922	0.959403	0.907902	0.983579
Q0IFY0	AAEL003941-PA OS=Aedes aegypti OX=7159 GN=AAEL003941 PE=4 SV=1 - [Q0IFY0_AEDAE]	599.989	37.92	1	33	33	54	1089	116.864	9.30518	1	0.999152	0.919677	1.05929	1.11566	1.06726
Q17A20	AAEL005432-PB OS=Aedes aegypti OX=7159 GN=AAEL005432 PE=4 SV=1 - [Q17A20_AEDAE]	597.459	27.68	2	2	32	51	1427	163.236	5.63037	1	1.02732	1.31307	0.715509	0.718666	0.731825
Q17DK4	AAEL004141-PA OS=Aedes aegypti OX=7159 GN=5564179 PE=4 SV=1 - [Q17DK4_AEDAE]	596.849	50.37	1	14	14	34	272	31.5319	6.55127	1	1.00855	1.0348	1.00478	0.993325	1.00505
Q17IM5	AAEL002309-PA OS=Aedes aegypti OX=7159 GN=TPX4 PE=4 SV=1 - [Q17IM5_AEDAE]	596.692	64.09	1	14	14	60	220	24.8795	5.80811	1	0.975797	0.967082	0.875709	0.866431	0.884168
A0A1S4FM01	Uncharacterized protein OS=Aedes aegypti OX=7159 GN=5571804 PE=3 SV=1 - [A0A1S4FM01_AEDAE]	595.977	61.57	5	11	11	25	255	26.8802	8.57275	1	0.999799	0.989817	0.956262	0.99451	0.967777
Q17M80	Probable methylmalonate-semialdehyde dehydrogenase [acylating], mitochondrial OS=Aedes aegypti OX=7159 GN=AAEL001134 PE=3 SV=1 - [MMSA_AEDAE]	595.324	38.39	1	17	18	71	521	56.5355	7.76709	1	1.01206	0.951509	0.921848	0.943643	0.908005
A0A2C9GG49	ZP domain-containing protein OS=Aedes aegypti OX=7159 PE=4 SV=1 - [A0A2C9GG49_AEDAE]	594.052	34.35	1	19	19	43	1968	211.052	8.68994	1	0.986566	1.08326	0.558647	0.611703	0.575273
A0A1S4G2P1	Uncharacterized protein OS=Aedes aegypti OX=7159 GN=5565077 PE=3 SV=1 - [A0A1S4G2P1_AEDAE]	593.284	37.47	4	32	32	59	966	107.951	7.92822	1	0.982966	0.966857	0.986415	0.986823	0.967033
Q1HQM1	26S proteasome regulatory complex ATPase RPT4 OS=Aedes aegypti OX=7159 GN=5565051 PE=2 SV=1 - [Q1HQM1_AEDAE]	592.994	51.4	1	16	18	46	393	44.3674	7.41553	1	1.00879	1.01236	1.03142	1.00812	1.01543
Q17MD5	AAEL001094-PB OS=Aedes aegypti OX=7159 GN=5568331 PE=3 SV=1 - [Q17MD5_AEDAE]	591.483	43.93	3	9	9	39	214	23.8349	5.24951	1	1.02181	0.887712	0.970954	0.966046	0.985595
Q17DL1	AAEL004148-PA OS=Aedes aegypti OX=7159 GN=5564161 PE=4 SV=1 - [Q17DL1_AEDAE]	591.378	54.98	2	20	20	67	331	37.8942	7.38623	1	0.895727	0.904517	1.06326	1.06927	1.04675
Q1HR52	AAEL012026-PA OS=Aedes aegypti OX=7159 GN=AAEL012026 PE=2 SV=1 - [Q1HR52_AEDAE]	590.263	38.61	3	18	18	46	417	48.248	6.06201	1	0.955175	0.965863	1.07904	1.10671	1.03942
Q16IX9	AAEL013517-PA OS=Aedes aegypti OX=7159 GN=5578132 PE=4 SV=1 - [Q16IX9_AEDAE]	589.875	40.59	1	3	3	64	101	11.2326	4.58936	1	0.977394	0.997418	0.969506	0.971105	0.962494
Q176T4	Superoxide dismutase [Cu-Zn] OS=Aedes aegypti OX=7159 GN=CUSOD2 PE=3 SV=1 - [Q176T4_AEDAE]	588.813	39.61	1	7	7	34	207	21.343	6.78564	1	0.968309	1.03815	0.963499	0.988834	0.993949
Q16NR0	AAEL011881-PA OS=Aedes aegypti OX=7159 GN=5575512 PE=4 SV=1 - [Q16NR0_AEDAE]	588.05	38.07	1	15	15	36	394	42.5188	4.93213	1	0.966002	0.937971	1.06197	1.0229	1.01321
A0A1S4FNP6	Uncharacterized protein OS=Aedes aegypti OX=7159 GN=5572374 PE=3 SV=1 - [A0A1S4FNP6_AEDAE]	587.873	42.95	4	20	20	37	610	67.5824	6.1001	1	0.96456	0.99647	0.978716	0.960913	0.959319
A0A0P6IVG3	Putative calponin similarity domain-containing-containing protein OS=Aedes aegypti OX=7159 PE=2 SV=1 - [A0A0P6IVG3_AEDAE]	587.408	48.74	3	5	25	53	554	63.9424	7.40088	1	1.01698	1.01467	1.02641	1.04467	1.00472
Q16ZB6	Eukaryotic translation initiation factor 2A OS=Aedes aegypti OX=7159 GN=AAEL008248 PE=3 SV=1 - [Q16ZB6_AEDAE]	586.352	23.3	2	15	15	32	631	69.6997	9.37842	1	1.01192	0.96501	0.9579	0.997732	0.925271
Q16K15	Eukaryotic translation initiation factor 3 subunit I OS=Aedes aegypti OX=7159 GN=AAEL013144 PE=3 SV=1 - [EIF3I_AEDAE]	586.083	54.91	4	13	13	26	326	35.9956	5.89697	1	1.00901	0.978085	0.971326	0.946356	0.952172
Q16HL9	AAEL013982-PA OS=Aedes aegypti OX=7159 GN=5579044 PE=4 SV=1 - [Q16HL9_AEDAE]	585.572	66.97	1	23	23	69	330	38.0007	8.96826	1	1.11546	0.976006	1.05455	1.0667	1.09027
A0A1S4FI48	Uncharacterized protein OS=Aedes aegypti OX=7159 GN=5569903 PE=4 SV=1 - [A0A1S4FI48_AEDAE]	584.355	35.12	4	6	6	42	168	18.6205	4.91943	1	0.962334	1.04402	0.928852	0.906895	0.947433
A0A1S4F2H3	Peptidase S1 domain-containing protein OS=Aedes aegypti OX=7159 GN=5575351 PE=4 SV=1 - [A0A1S4F2H3_AEDAE]	584.033	44.04	1	1	18	45	445	48.2516	4.90674	1	1.03446	0.972241	1.08274	0.962018	1.01927
Q0IEP2	AAEL009160-PA OS=Aedes aegypti OX=7159 GN=AAEL009160 PE=3 SV=1 - [Q0IEP2_AEDAE]	580.342	72.22	2	12	12	39	162	18.356	4.55127	1	1.06498	1.01473	0.959774	1.02925	1.00513
A0A1S4FBM6	Uncharacterized protein OS=Aedes aegypti OX=7159 GN=5567040 PE=4 SV=1 - [A0A1S4FBM6_AEDAE]	580.08	16.88	2	2	2	17	160	16.9383	4.31006	1	0.976122	0.902545	1.02992	1.11221	1.03796
Q1HR40	AAEL008257-PA OS=Aedes aegypti OX=7159 GN=5570318 PE=2 SV=1 - [Q1HR40_AEDAE]	579.509	32.91	1	9	9	33	398	42.1975	7.03467	1	0.984925	0.996565	1.04431	1.06303	1.062
A0A1S4FMC6	Fragile X mental retardation syndrome-related protein 1, putative OS=Aedes aegypti OX=7159 PE=4 SV=1 - [A0A1S4FMC6_AEDAE]	578.86	26.57	1	1	18	42	685	74.7977	9.17334	1	1.18117	0.869403	1.05915	1.0911	1.1218
A0A1S4FDT7	Uncharacterized protein OS=Aedes aegypti OX=7159 GN=5568089 PE=4 SV=1 - [A0A1S4FDT7_AEDAE]	578.742	26.74	2	15	15	31	677	76.5134	6.81494	1	0.961537	0.985856	0.929864	0.956643	0.926557
A0A1S4G3G7	Uncharacterized protein OS=Aedes aegypti OX=7159 PE=4 SV=1 - [A0A1S4G3G7_AEDAE]	578.421	28.81	1	12	21	49	826	89.3891	8.36768	1	0.929731	1.00056	1.0392	1.08037	1.01329
Q1HR62	60S ribosomal protein L18 OS=Aedes aegypti OX=7159 GN=RpL18 PE=2 SV=1 - [RL18_AEDAE]	577.99	43.92	1	9	9	49	189	22.023	11.0337	1	1.01925	1.04625	1.00684	1.02608	0.993552
A0A0P6IX67	Uncharacterized protein OS=Aedes aegypti OX=7159 PE=2 SV=1 - [A0A0P6IX67_AEDAE]	577.634	34.43	3	20	20	38	636	70.5849	6.39209	1	0.92693	1.0347	0.862298	0.867594	0.886309
Q17HZ7	26S protease regulatory subunit 6a OS=Aedes aegypti OX=7159 GN=5574980 PE=3 SV=1 - [Q17HZ7_AEDAE]	575.614	45.79	1	15	16	43	428	47.7247	5.33838	1	0.990339	0.95492	0.944373	0.967874	0.959211
Q1HQR5	AAEL008489-PA OS=Aedes aegypti OX=7159 GN=5570663 PE=2 SV=1 - [Q1HQR5_AEDAE]	574.592	66.51	1	15	15	36	215	24.0069	5.07178	1	1.01354	0.937143	0.899976	0.935291	0.887669
A0A1S4FLI6	Uncharacterized protein OS=Aedes aegypti OX=7159 GN=5571586 PE=4 SV=1 - [A0A1S4FLI6_AEDAE]	573.777	28.65	3	25	25	41	862	96.4004	5.08447	1	1.03404	1.03051	1.0059	0.993996	1.00498
Q16UJ3	26S protease (S4) regulatory subunit, putative OS=Aedes aegypti OX=7159 GN=5572552 PE=4 SV=1 - [Q16UJ3_AEDAE]	572.482	52.86	1	33	33	66	594	67.2315	8.80713	1	1.03946	0.967068	1.03144	1.04382	1.05084
Q0IGD9	AAEL003027-PA OS=Aedes aegypti OX=7159 GN=AAEL003027 PE=4 SV=1 - [Q0IGD9_AEDAE]	572.225	48.02	1	11	11	43	354	38.8637	7.6499	1	0.987349	0.881129	0.960052	0.963634	1.01582
Q16I58	AAEL013788-PA OS=Aedes aegypti OX=7159 GN=AAEL013788 PE=3 SV=1 - [Q16I58_AEDAE]	571.524	25.21	1	11	11	32	587	65.6566	5.08447	1	0.97824	1.03872	1.03838	1.07166	1.0407
Q17M51	Ubiquitin carboxyl-terminal hydrolase OS=Aedes aegypti OX=7159 GN=AAEL001112 PE=3 SV=1 - [Q17M51_AEDAE]	570.882	36.9	3	24	24	56	813	90.0618	5.24951	1	0.960008	0.983441	1.01609	1.0386	1.03757
Q16N14	26S proteasome regulatory subunit S3 OS=Aedes aegypti OX=7159 GN=5575843 PE=4 SV=1 - [Q16N14_AEDAE]	570.335	56.39	1	27	27	61	493	56.3025	7.92822	1	0.979358	1.01338	1.00269	1.00274	1.00018
Q17F21	Amidophosphoribosyltransferase OS=Aedes aegypti OX=7159 GN=AAEL003581 PE=3 SV=1 - [Q17F21_AEDAE]	569.604	28.52	1	14	15	39	575	62.5688	6.48096	1	0.955106	1.01301	0.912802	0.921892	0.894423
A0A1S4F6E3	RRM domain-containing protein OS=Aedes aegypti OX=7159 GN=5563960 PE=4 SV=1 - [A0A1S4F6E3_AEDAE]	569.298	44.44	6	1	14	42	333	36.2877	9.1001	1	1.34386	1.14665	1.13587	1.30523	1.28381
Q17HN6	AAEL002606-PA OS=Aedes aegypti OX=7159 GN=5575341 PE=4 SV=1 - [Q17HN6_AEDAE]	569.075	51.15	1	10	10	45	131	14.0942	8.41162	1	0.789608	0.942476	0.631202	0.629678	0.677443
Q172F6	AAEL007392-PA OS=Aedes aegypti OX=7159 GN=AAEL007392 PE=4 SV=1 - [Q172F6_AEDAE]	568.418	19.74	1	5	5	23	233	25.7085	9.75928	1	1.05444	1.00791	0.982364	0.96655	1.04301
A0A0P6ITV8	Putative prohibitins and stomatins of the pid superfamily protein OS=Aedes aegypti OX=7159 GN=5564922 PE=2 SV=1 - [A0A0P6ITV8_AEDAE]	568.369	43.7	2	13	13	33	373	41.5427	7.57666	1	0.975684	0.973458	0.978714	0.941749	1.00045
Q16W64	AAEL009326-PA OS=Aedes aegypti OX=7159 GN=AAEL009326 PE=4 SV=1 - [Q16W64_AEDAE]	566.924	26.22	1	2	19	43	717	78.4324	8.26514	1	1.16755	1.03682	1.04801	1.08286	1.11883
A0A1S4F0L4	Uncharacterized protein OS=Aedes aegypti OX=7159 GN=5573407 PE=4 SV=1 - [A0A1S4F0L4_AEDAE]	566.644	58.79	1	1	13	31	347	38.2601	4.70361	1	0.963754	0.950232	0.888292	0.874364	1.00591
Q17NC3	AAEL000748-PA OS=Aedes aegypti OX=7159 GN=5566274 PE=4 SV=1 - [Q17NC3_AEDAE]	566.179	47.24	2	23	24	36	580	66.1965	6.15088	1	1.015	1.00082	1.07484	1.0368	0.929163
Q1HR35	60S ribosomal protein L30 OS=Aedes aegypti OX=7159 GN=AAEL005085 PE=2 SV=1 - [Q1HR35_AEDAE]	565.737	66.38	1	6	6	39	116	12.8348	9.68604	1	1.00051	1.07712	0.987687	0.98029	0.984027
Q16MB4	Nucleoside diphosphate kinase OS=Aedes aegypti OX=7159 GN=5576170 PE=3 SV=1 - [Q16MB4_AEDAE]	562.956	45.24	2	6	6	41	168	18.4436	8.63135	1	0.969769	0.983137	1.0876	1.04887	1.053
A0A1S4FEX4	Rab32 OS=Aedes aegypti OX=7159 PE=4 SV=1 - [A0A1S4FEX4_AEDAE]	561.667	37.21	2	15	24	34	852	91.5177	6.85889	1	1.03829	0.966933	1.05795	1.04034	1.06751
Q17I05	MICOS complex subunit MIC10 OS=Aedes aegypti OX=7159 GN=5574975 PE=3 SV=1 - [Q17I05_AEDAE]	561.597	28.57	1	3	3	27	70	7.69293	9.34912	1	0.847401	0.898978	1.16438	0.923977	1.09178
A0A1S4G1F0	MOSC domain-containing protein OS=Aedes aegypti OX=7159 GN=5564012 PE=4 SV=1 - [A0A1S4G1F0_AEDAE]	561.439	61.35	1	1	16	33	326	36.5129	8.90967	1	1.22682	1.11301	0.995862	1.07881	0.981144
Q16M01	Integrin beta OS=Aedes aegypti OX=7159 GN=AAEL012466 PE=3 SV=1 - [Q16M01_AEDAE]	559.933	28.5	2	21	21	32	835	91.5962	5.38916	1	0.954927	0.976158	0.944187	0.965124	0.949758
Q17F11	AAEL003601-PA OS=Aedes aegypti OX=7159 GN=5578631 PE=4 SV=1 - [Q17F11_AEDAE]	559.654	41.77	4	15	15	38	316	36.1703	5.31299	1	1.02582	0.976327	1.23192	1.19171	1.0161
Q170P3	AAEL007845-PA OS=Aedes aegypti OX=7159 GN=5569700 PE=4 SV=1 - [Q170P3_AEDAE]	559.582	64.02	1	10	10	29	214	23.5839	8.63135	1	0.980896	0.927897	0.993933	1.01988	0.978756
Q1HRS4	AAEL009852-PA OS=Aedes aegypti OX=7159 GN=5572523 PE=2 SV=1 - [Q1HRS4_AEDAE]	559.561	55.47	2	4	4	13	128	13.7044	5.12256	1	0.966666	0.960126	0.632726	0.689072	0.695768
Q178X7	AAEL005728-PA OS=Aedes aegypti OX=7159 GN=5566973 PE=4 SV=2 - [Q178X7_AEDAE]	559.113	33.77	1	24	25	53	758	84.8507	7.78174	1	0.944456	0.935081	1.05906	1.04635	1.00055
Q0IFY3	V-type proton ATPase subunit a OS=Aedes aegypti OX=7159 GN=5578943 PE=3 SV=1 - [Q0IFY3_AEDAE]	557.919	26.02	1	21	21	47	861	97.7117	6.50732	1	0.969167	1.01478	0.977172	0.978272	0.967447
A0A1S4FIM7	Thrombospondin OS=Aedes aegypti OX=7159 PE=4 SV=1 - [A0A1S4FIM7_AEDAE]	556.532	23.82	2	18	18	29	1062	118.904	4.98291	1	0.976128	0.97082	0.937913	0.986036	0.955503
J9HG73	AAEL017263-PA OS=Aedes aegypti OX=7159 GN=AaeL_AAEL017263 PE=4 SV=1 - [J9HG73_AEDAE]	556.514	41.84	4	32	32	55	925	103.618	5.23682	1	1.01248	0.982443	0.994883	0.986654	0.992859
Q16GU7	AAEL014252-PA OS=Aedes aegypti OX=7159 GN=AAEL014252 PE=4 SV=1 - [Q16GU7_AEDAE]	556.278	34.76	3	12	12	21	515	57.34	6.44287	1	0.950382	1.03834	1.03849	1.0481	1.01218
Q16FJ9	AAEL014734-PA OS=Aedes aegypti OX=7159 GN=5565118 PE=4 SV=1 - [Q16FJ9_AEDAE]	555.944	33.44	1	26	26	49	930	102.704	6.84424	1	1.02442	1.01859	1.03404	1.02171	1.00065
Q0IF61	AAEL006531-PA OS=Aedes aegypti OX=7159 GN=AAEL006531 PE=4 SV=1 - [Q0IF61_AEDAE]	555.531	49.48	1	30	30	58	576	64.906	5.68115	1	0.969956	0.987231	1.01209	0.983805	0.99805
A0A1S4FC16	BAT2_N domain-containing protein OS=Aedes aegypti OX=7159 GN=5579840 PE=4 SV=1 - [A0A1S4FC16_AEDAE]	554.189	17.73	8	30	30	45	2301	251.365	8.92432	1	1.03426	0.978215	0.976203	1.03239	1.02147
Q176G2	AAEL006362-PA OS=Aedes aegypti OX=7159 GN=5567930 PE=3 SV=1 - [Q176G2_AEDAE]	554.06	36.12	1	20	20	54	681	75.1757	7.86963	1	0.987691	0.989171	1.00598	1.01168	1.0285
Q17BZ1	Methionine aminopeptidase 2 OS=Aedes aegypti OX=7159 GN=5565353 PE=3 SV=1 - [Q17BZ1_AEDAE]	553.809	46.29	1	17	17	35	499	55.5968	6.31592	1	1.01171	1.01788	0.999805	1.02786	0.977548
Q16UF4	AAEL009932-PA OS=Aedes aegypti OX=7159 GN=AAEL009932 PE=4 SV=1 - [Q16UF4_AEDAE]	553.804	23.03	2	21	21	37	1194	129.099	6.22705	1	0.995848	0.977079	1.00949	1.01448	0.996015
Q16RY8	AAEL010783-PA OS=Aedes aegypti OX=7159 GN=5573862 PE=4 SV=1 - [Q16RY8_AEDAE]	553.656	45.51	1	11	11	46	312	35.9146	6.04932	1	0.993198	0.99583	1.0777	1.08352	1.06863
A0A1S4FKA5	Loquacious OS=Aedes aegypti OX=7159 PE=4 SV=1 - [A0A1S4FKA5_AEDAE]	553.376	52.25	3	14	15	40	377	41.5264	8.44092	1	1.01557	0.967385	1.07238	1.07097	1.08868
Q175R9	AAEL006568-PB OS=Aedes aegypti OX=7159 GN=AAEL006568 PE=3 SV=1 - [Q175R9_AEDAE]	552.596	57.39	2	11	11	36	291	31.7731	4.7417	1	1.00731	1.01648	0.899103	0.940439	0.946009
P62251	40S ribosomal protein S16 OS=Aedes aegypti OX=7159 GN=RpS16 PE=2 SV=1 - [RS16_AEDAE]	552.23	61.49	1	11	11	55	148	16.7383	10.228	1	0.940738	0.991759	1.00477	1.02175	0.933668
A0A1S4FQ35	Uncharacterized protein OS=Aedes aegypti OX=7159 GN=5573295 PE=4 SV=1 - [A0A1S4FQ35_AEDAE]	552.216	26.26	2	24	28	49	1268	139.438	6.72705	1	0.993676	1.02772	1.06095	1.02406	1.05094
A0A1S4FVP3	Uncharacterized protein OS=Aedes aegypti OX=7159 GN=5575925 PE=4 SV=1 - [A0A1S4FVP3_AEDAE]	551.981	33.48	4	17	18	34	663	74.6774	9.72998	1	1.01308	1.00764	1.00624	1.03046	1.02949
Q177Y5	AAEL005991-PA OS=Aedes aegypti OX=7159 GN=5567322 PE=3 SV=1 - [Q177Y5_AEDAE]	551.711	41.74	1	14	14	41	321	34.7358	9.5835	1	0.992272	0.969843	1.04724	1.11308	1.05043
Q177R1	Proteasome subunit alpha type OS=Aedes aegypti OX=7159 GN=5567383 PE=3 SV=1 - [Q177R1_AEDAE]	551.174	43.35	1	8	8	24	233	25.7099	6.55127	1	0.986968	1.00454	1.01167	1.02119	0.962815
Q17BB4	AAEL005037-PA OS=Aedes aegypti OX=7159 GN=5565854 PE=4 SV=1 - [Q17BB4_AEDAE]	550.91	43.8	1	18	18	49	500	55.9333	6.39209	1	0.970997	0.984707	0.999528	0.996845	0.987341
Q17NL7	AAEL000647-PA OS=Aedes aegypti OX=7159 GN=5565454 PE=4 SV=1 - [Q17NL7_AEDAE]	550.776	28.13	2	14	16	36	615	71.1685	6.25244	1	0.935309	0.970164	1.17552	1.22602	1.18877
Q1DGY0	AAEL015432-PA OS=Aedes aegypti OX=7159 GN=AAEL015432 PE=3 SV=1 - [Q1DGY0_AEDAE]	550.127	42.95	3	10	10	23	298	32.2497	4.71631	1	1.01275	1.02064	0.817069	0.721452	0.690242
Q17FP7	AAEL003345-PA OS=Aedes aegypti OX=7159 GN=5577897 PE=3 SV=1 - [Q17FP7_AEDAE]	548.177	48.2	1	20	20	46	471	53.2881	6.48096	1	1.0198	1.01859	0.998878	1.01124	0.957017
A0A1S4FQ28	Aminomethyltransferase OS=Aedes aegypti OX=7159 GN=5573084 PE=3 SV=1 - [A0A1S4FQ28_AEDAE]	548.176	52.43	1	5	19	48	412	45.1279	8.45557	1	0.991888	1.03823	0.958266	0.973112	0.981196
A0A1S4FNM7	Ran-binding protein OS=Aedes aegypti OX=7159 PE=4 SV=1 - [A0A1S4FNM7_AEDAE]	547.887	17.43	3	43	43	58	2634	289.927	6.75635	1	1.0539	0.986438	1.05214	1.0709	1.06199
Q16ZR8	40S ribosomal protein SA OS=Aedes aegypti OX=7159 GN=AAEL008083 PE=2 SV=2 - [RSSA_AEDAE]	546.653	46.18	2	13	13	54	288	31.5109	5.03369	1	1.01569	0.978462	1.06989	1.03241	1.03648
Q0IEW1	AAEL007765-PA OS=Aedes aegypti OX=7159 GN=SRPN10 PE=3 SV=1 - [Q0IEW1_AEDAE]	545.663	40.16	5	17	17	47	386	43.443	6.25244	1	0.930895	1.00943	0.766097	0.760654	0.760795
Q178N5	AAEL005832-PA OS=Aedes aegypti OX=7159 GN=AAEL005832 PE=4 SV=1 - [Q178N5_AEDAE]	545.622	33.33	1	14	14	34	477	53.5792	5.65576	1	1.01565	0.972772	1.15087	1.09718	1.08506
J9HSJ4	AAEL017437-PA OS=Aedes aegypti OX=7159 GN=AaeL_AAEL017437 PE=4 SV=1 - [J9HSJ4_AEDAE]	545.487	41.84	2	19	19	40	533	59.1562	8.77783	1	1.00208	1.0365	1.12503	1.1491	1.07156
A0A1S4G2B1	Uncharacterized protein OS=Aedes aegypti OX=7159 GN=5564756 PE=3 SV=1 - [A0A1S4G2B1_AEDAE]	544.539	41.04	2	2	20	32	541	62.3665	7.1958	1	0.974169	0.927897	0.769326	0.813923	0.86859
Q1HR24	40S ribosomal protein S14 OS=Aedes aegypti OX=7159 GN=RpS14 PE=2 SV=1 - [RS14_AEDAE]	544.394	44.37	1	6	6	39	151	16.2457	10.3452	1	1.01913	1.01602	1.02257	0.988809	0.992704
A0A1S4EYM9	Uncharacterized protein OS=Aedes aegypti OX=7159 GN=5570483 PE=4 SV=1 - [A0A1S4EYM9_AEDAE]	544.343	40.33	2	16	16	32	424	47.9918	5.85889	1	0.985851	1.09149	0.894864	0.962406	0.826122
Q1HRG9	Potein tyrosine phosphatase SHP1 OS=Aedes aegypti OX=7159 PE=2 SV=1 - [Q1HRG9_AEDAE]	544.246	57.18	4	20	20	41	390	42.7657	4.98291	1	1.01048	0.95579	1.02035	1.02041	1.01398
Q16Q55	AAEL011395-PA OS=Aedes aegypti OX=7159 GN=5580157 PE=3 SV=1 - [Q16Q55_AEDAE]	542.82	40.41	3	30	30	58	782	88.0479	6.44287	1	0.997052	1.00839	0.975496	0.972247	0.969685
A0A1S4F6B5	RRM domain-containing protein OS=Aedes aegypti OX=7159 GN=5563960 PE=4 SV=1 - [A0A1S4F6B5_AEDAE]	541.438	44.28	6	1	14	40	332	36.2166	9.1001	1	1.51817	1.03278	1.27925	1.319	1.22376
Q16MN2	AAEL012245-PA OS=Aedes aegypti OX=7159 GN=5576013 PE=4 SV=1 - [Q16MN2_AEDAE]	541.028	55.13	1	16	17	40	234	26.218	5.03369	1	0.85866	0.819218	0.787036	0.802969	0.868969
A0A1S4FU48	Tyrosinase_Cu-bd domain-containing protein OS=Aedes aegypti OX=7159 GN=5575359 PE=4 SV=1 - [A0A1S4FU48_AEDAE]	540.516	34.25	4	17	22	51	689	78.2464	6.3667	1	1.01686	1.02647	0.978657	0.991002	0.973887
Q17LJ1	AAEL001352-PA OS=Aedes aegypti OX=7159 GN=5570070 PE=4 SV=1 - [Q17LJ1_AEDAE]	539.973	31.94	1	30	30	83	811	90.9641	9.08545	1	1.06766	1.01654	1.00821	1.04579	1.02248
A0A1S4G0H4	Uncharacterized protein OS=Aedes aegypti OX=7159 GN=5579049 PE=4 SV=1 - [A0A1S4G0H4_AEDAE]	538.943	28.47	1	1	16	33	692	83.3616	6.18896	1	0.510482	0.545643	0.262987	0.302038	0.32583
Q16FD1	AAEL014816-PA OS=Aedes aegypti OX=7159 GN=AAEL014816 PE=4 SV=1 - [Q16FD1_AEDAE]	538.805	41.72	2	16	16	35	513	54.5595	7.79639	1	0.98543	1.0162	0.995951	0.995397	1.05261
Q1HR83	Peptidylprolyl isomerase OS=Aedes aegypti OX=7159 GN=AAEL007883 PE=1 SV=1 - [Q1HR83_AEDAE]	538.552	55.56	1	4	4	22	108	11.5319	8.17725	1	1.11285	1.02116	0.983057	0.978089	1.01179
A0A1S4F7D3	tRNA-synt_1e domain-containing protein OS=Aedes aegypti OX=7159 GN=5564589 PE=3 SV=1 - [A0A1S4F7D3_AEDAE]	538.01	36.6	1	4	25	36	735	83.7265	6.30322	1	0.957037	1.02934	0.947045	0.99691	0.989297
Q0IEL0	AAEL009646-PA OS=Aedes aegypti OX=7159 GN=AAEL009646 PE=4 SV=1 - [Q0IEL0_AEDAE]	537.681	33.68	1	19	19	45	582	66.7335	6.29053	1	1.08925	1.03915	1.02481	1.02092	1.02315
Q176M6	26S proteasome non-ATPase regulatory subunit 2 OS=Aedes aegypti OX=7159 GN=5567857 PE=3 SV=1 - [Q176M6_AEDAE]	537.363	31.03	1	26	26	47	899	99.1971	5.35107	1	0.961201	0.989922	1.01111	1.0252	0.972356
Q17DS9	AAEL004054-PA OS=Aedes aegypti OX=7159 GN=CYP4G36 PE=3 SV=1 - [Q17DS9_AEDAE]	537.291	36.57	1	17	18	35	566	64.4597	8.73389	1	1.00431	0.952706	1.29904	1.2788	1.27863
A0A1S4G7A4	AAA domain-containing protein OS=Aedes aegypti OX=7159 PE=3 SV=1 - [A0A1S4G7A4_AEDAE]	536.219	36.65	2	25	25	44	764	85.0983	8.22119	1	0.987879	0.95935	0.97187	0.951247	0.997673
Q17CY1	AAEL004391-PA OS=Aedes aegypti OX=7159 GN=AAEL004391 PE=4 SV=1 - [Q17CY1_AEDAE]	535.981	27.57	2	16	16	25	700	75.1001	9.71533	1	1.12535	0.974203	1.06772	1.12313	1.08166
A0A1S4F8S7	Multidrug resistance protein 2 (ATP-binding cassette protein c) OS=Aedes aegypti OX=7159 PE=4 SV=1 - [A0A1S4F8S7_AEDAE]	535.42	27.05	5	32	35	56	1523	171.03	7.37158	1	1.00422	1.02682	0.997647	0.988778	0.997723
Q16Z50	Calponin OS=Aedes aegypti OX=7159 GN=5570416 PE=3 SV=1 - [Q16Z50_AEDAE]	534.025	61.54	3	10	10	36	169	19.0367	7.97217	1	0.909031	0.893002	0.930167	0.943309	0.914167
Q17BE8	AAEL004984-PA OS=Aedes aegypti OX=7159 GN=5565777 PE=4 SV=1 - [Q17BE8_AEDAE]	533.003	24.72	1	26	26	41	1234	138.612	6.12549	1	1.02452	0.998238	1.0821	1.07171	1.07205
T1VZR9	Aminopeptidase OS=Aedes aegypti OX=7159 PE=2 SV=1 - [T1VZR9_AEDAE]	531.688	30.9	3	3	24	36	1000	111.942	4.95752	1	0.911911	0.976284	1.23999	1.23963	1.14295
Q177S4	AAEL006028-PA OS=Aedes aegypti OX=7159 GN=AAEL006028 PE=4 SV=1 - [Q177S4_AEDAE]	531.341	25.04	2	30	30	44	1354	154.877	6.7417	1	0.978538	1.00744	0.850278	0.891286	0.866559
J9HT71	Adenylosuccinate lyase OS=Aedes aegypti OX=7159 GN=AaeL_AAEL017333 PE=3 SV=1 - [J9HT71_AEDAE]	530.959	43.89	2	22	22	42	483	53.9839	6.94678	1	0.880303	0.891485	0.954835	0.997109	0.883049
Q16TD5	Aminomethyltransferase OS=Aedes aegypti OX=7159 GN=AAEL010276 PE=3 SV=1 - [Q16TD5_AEDAE]	530.792	50	1	4	18	45	412	45.1749	8.32373	1	1.05955	1.02104	0.97702	0.982787	0.972834
Q16ZS3	AAEL008098-PA OS=Aedes aegypti OX=7159 GN=PIWI2 PE=3 SV=1 - [Q16ZS3_AEDAE]	529.325	33.03	1	6	25	38	875	99.3421	9.30518	1	1.16193	1.15269	1.14992	1.04827	1.10448
Q179G0	AAEL005662-PA OS=Aedes aegypti OX=7159 GN=AAEL005662 PE=3 SV=1 - [Q179G0_AEDAE]	529.144	36.18	3	12	13	23	456	50.2978	7.26904	1	0.991695	1.03183	0.873164	0.889943	0.870284
A0A1S4FVM5	Peptidylprolyl isomerase OS=Aedes aegypti OX=7159 GN=5576045 PE=4 SV=1 - [A0A1S4FVM5_AEDAE]	529.077	46.37	5	16	16	29	386	43.579	5.23682	1	0.934242	0.909191	0.962394	0.949786	0.938049
A0A1S4FZX7	Uncharacterized protein OS=Aedes aegypti OX=7159 GN=5578405 PE=3 SV=1 - [A0A1S4FZX7_AEDAE]	528.706	33.79	3	8	26	44	882	99.8384	9.29053	1	1.09292	1.11789	1.16055	1.18549	1.0927
Q0IFM9	AAEL004484-PA OS=Aedes aegypti OX=7159 GN=AAEL004484 PE=4 SV=1 - [Q0IFM9_AEDAE]	528.624	34.12	1	6	6	22	211	23.6875	5.16064	1	0.972218	0.990556	1.06567	1.08352	1.05772
Q1HR73	AAEL007065-PA OS=Aedes aegypti OX=7159 GN=5568690 PE=2 SV=1 - [Q1HR73_AEDAE]	528.105	56.59	2	6	8	29	182	20.6747	6.58057	1	0.995876	1.01854	1.01656	0.996831	0.980009
A0A0P6IW57	Putative mediator of rna polymerase ii transcription subunit 26 (Fragment) OS=Aedes aegypti OX=7159 PE=2 SV=1 - [A0A0P6IW57_AEDAE]	527.163	32.18	2	31	31	54	1128	130.251	8.19189	1	1.0781	1.04345	1.07911	1.06008	1.08455
Q16HL2	AAEL013981-PA OS=Aedes aegypti OX=7159 GN=AAEL013981 PE=4 SV=1 - [Q16HL2_AEDAE]	526.952	29.34	2	3	17	28	692	83.4356	6.18896	1	0.52319	0.641804	0.332571	0.348804	0.37772
Q17CJ4	Synaptosomal-associated protein OS=Aedes aegypti OX=7159 GN=AAEL004559 PE=3 SV=1 - [Q17CJ4_AEDAE]	526.806	75.59	2	14	14	34	213	23.6682	4.64014	1	1.06055	0.964263	1.07363	1.08563	1.06546
Q1HQT6	AAEL012035-PA OS=Aedes aegypti OX=7159 GN=5575718 PE=2 SV=1 - [Q1HQT6_AEDAE]	525.309	64.16	1	14	14	66	226	25.6705	6.13818	1	1.01903	0.987208	1.08239	1.06391	1.08245
Q0IEY6	AAEL007725-PA OS=Aedes aegypti OX=7159 GN=5569534 PE=4 SV=1 - [Q0IEY6_AEDAE]	524.615	69.66	4	20	20	40	323	38.3913	4.70361	1	0.905258	0.926575	0.800928	0.827737	0.817839
A0A0P6IV55	Putative tripeptidyl-peptidase 2 OS=Aedes aegypti OX=7159 PE=2 SV=1 - [A0A0P6IV55_AEDAE]	523.716	33.39	3	15	40	65	1279	141.059	6.771	1	0.952369	0.990085	0.969549	0.997833	0.978417
Q16TK6	Dihydropyrimidine dehydrogenase [NADP(+)] OS=Aedes aegypti OX=7159 GN=AAEL010204 PE=3 SV=1 - [Q16TK6_AEDAE]	523.578	27.94	1	1	23	33	1056	114.284	7.62061	1	0.989849	0.954335	0.993791	0.999505	0.936712
Q17HM6	AAEL002610-PA OS=Aedes aegypti OX=7159 GN=AAEL002610 PE=4 SV=1 - [Q17HM6_AEDAE]	523.351	44.04	1	1	18	44	445	48.2735	4.84326	1	1.28912	1.01417	0.680815	0.745108	0.813394
Q16S00	DNA-(apurinic or apyrimidinic site) lyase OS=Aedes aegypti OX=7159 GN=5573854 PE=3 SV=1 - [Q16S00_AEDAE]	522.766	41.67	1	21	21	54	612	65.9016	9.46631	1	0.980552	1.01706	0.907233	0.955468	0.958001
A0A1S4EYW0	Dynamin-associated protein OS=Aedes aegypti OX=7159 PE=4 SV=1 - [A0A1S4EYW0_AEDAE]	522.733	28.31	2	27	27	35	1081	120.484	5.36377	1	0.99802	0.987088	1.04812	1.00923	1.06454
Q173Y9	AAEL006977-PA OS=Aedes aegypti OX=7159 GN=5568618 PE=4 SV=1 - [Q173Y9_AEDAE]	522.641	34.85	1	20	20	46	594	66.2535	5.04639	1	0.913507	0.947836	1.01792	0.998083	1.01677
Q174E7	AAEL006918-PB OS=Aedes aegypti OX=7159 GN=AAEL006918 PE=4 SV=1 - [Q174E7_AEDAE]	522.29	31.88	5	8	8	40	345	38.3246	8.60205	1	0.870779	0.962639	1.08312	1.0668	1.06704
Q2KQ97	Glutamine synthetase OS=Aedes aegypti OX=7159 GN=GS2 PE=2 SV=1 - [Q2KQ97_AEDAE]	520.836	51.36	2	14	14	52	368	41.3082	5.73193	1	0.963938	1.00742	1.0015	1.01909	1.02217
Q9GN74	60S ribosomal protein L31 OS=Aedes aegypti OX=7159 GN=RpL31 PE=2 SV=1 - [RL31_AEDAE]	520.681	37.9	1	6	6	45	124	14.5729	10.3452	1	1.08202	1.04196	1.02227	0.994926	1.007
J9HGY8	AAEL017030-PA OS=Aedes aegypti OX=7159 GN=23687450 PE=4 SV=1 - [J9HGY8_AEDAE]	519.664	40.93	1	8	8	37	193	20.2578	10.3159	1	1.16799	0.982208	1.16037	1.14128	1.15986
A0A1S4FWG0	Carboxylic ester hydrolase OS=Aedes aegypti OX=7159 GN=5576416 PE=3 SV=1 - [A0A1S4FWG0_AEDAE]	519.571	40.64	4	20	20	39	566	63.6751	6.34131	1	0.938642	0.962205	0.861861	0.828482	0.880443
J9HHX4	AAEL017455-PA OS=Aedes aegypti OX=7159 GN=AaeL_AAEL017455 PE=4 SV=1 - [J9HHX4_AEDAE]	518.959	38.93	1	8	8	24	262	26.76	4.09424	1	0.69666	0.99698	0.57777	0.53393	0.577537
Q17PW1	AAEL000185-PA OS=Aedes aegypti OX=7159 GN=5570050 PE=4 SV=1 - [Q17PW1_AEDAE]	518.524	47.67	1	18	18	29	451	50.7185	5.07178	1	0.96645	0.981412	1.0036	0.976539	0.971039
A0A0P6IZZ3	Putative long chain fatty acid acyl-coa ligase (Fragment) OS=Aedes aegypti OX=7159 PE=2 SV=1 - [A0A0P6IZZ3_AEDAE]	518.121	33.27	3	13	13	40	544	60.2039	6.63916	1	0.961414	0.945045	0.898352	0.948416	0.926749
A0A1S4FHE0	Phosphorylase b kinase regulatory subunit OS=Aedes aegypti OX=7159 PE=3 SV=1 - [A0A1S4FHE0_AEDAE]	517.689	31.11	3	37	38	58	1215	136.656	6.65381	1	0.962769	0.961794	1.06998	1.06667	1.07108
Q0IG88	AAEL003082-PA (Fragment) OS=Aedes aegypti OX=7159 GN=AAEL003082 PE=4 SV=1 - [Q0IG88_AEDAE]	516.24	29.89	1	13	13	33	445	50.1924	4.75439	1	0.962699	0.943623	1.04803	1.11095	1.06979
A0A1S4FWP6	Uncharacterized protein OS=Aedes aegypti OX=7159 GN=5576420 PE=4 SV=1 - [A0A1S4FWP6_AEDAE]	516.163	58.02	3	10	11	31	162	17.9282	7.28369	1	1.01154	0.965321	1.00909	1.02073	1.07695
A0A0P6IXJ4	Putative cuticle protein OS=Aedes aegypti OX=7159 PE=2 SV=1 - [A0A0P6IXJ4_AEDAE]	514.762	21.43	1	2	2	29	126	12.5524	9.53955	1	0.949552	1.03672	1.03946	1.01169	1.03896
A0A1S4FP45	26S proteasome non-ATPase regulatory subunit OS=Aedes aegypti OX=7159 GN=5572778 PE=4 SV=1 - [A0A1S4FP45_AEDAE]	513.429	50.9	2	21	21	45	389	45.3963	6.48096	1	0.958489	0.954334	1.03658	1.02036	1.01233
Q17JB5	AAEL002083-PA OS=Aedes aegypti OX=7159 GN=AAEL002083 PE=3 SV=1 - [Q17JB5_AEDAE]	513.093	39.06	2	1	24	55	699	75.3655	9.53955	1	0.861368	0.84789	0.99946	0.918641	0.896029
Q17GX0	AAEL002861-PA OS=Aedes aegypti OX=7159 GN=5576348 PE=4 SV=1 - [Q17GX0_AEDAE]	512.865	42.12	3	16	16	43	425	47.6242	8.57275	1	0.908053	0.987574	0.830226	0.837891	0.809916
Q16EK6	AAEL015119-PA OS=Aedes aegypti OX=7159 GN=AAEL015119 PE=4 SV=1 - [Q16EK6_AEDAE]	512.813	36.34	1	8	8	33	322	35.1212	7.02002	1	1.08581	0.970885	1.11752	1.116	1.08209
Q17KG9	AAEL001698-PA OS=Aedes aegypti OX=7159 GN=5571825 PE=4 SV=1 - [Q17KG9_AEDAE]	512.568	43.05	5	9	10	28	223	25.0196	4.76709	1	0.968134	0.978768	0.979298	1.01382	0.988488
Q16MP9	AAEL012227-PA OS=Aedes aegypti OX=7159 GN=AAEL012227 PE=4 SV=1 - [Q16MP9_AEDAE]	512.401	68.51	1	15	15	36	235	25.4117	5.50342	1	0.999197	0.933343	1.20714	1.14267	1.16232
A0A1S4F0V4	Uncharacterized protein OS=Aedes aegypti OX=7159 GN=5573418 PE=3 SV=1 - [A0A1S4F0V4_AEDAE]	511.882	39.06	2	1	24	55	699	75.3795	9.53955	1	0.779223	0.8928	1.01118	1.11007	1.26734
Q16YD0	Acyl-coenzyme A oxidase OS=Aedes aegypti OX=7159 GN=5570810 PE=3 SV=1 - [Q16YD0_AEDAE]	510.941	32.88	1	21	22	42	669	74.9131	7.18115	1	0.88571	0.95415	0.837641	0.822958	0.813269
Q178M6	Proteasome subunit alpha type OS=Aedes aegypti OX=7159 GN=5567100 PE=3 SV=1 - [Q178M6_AEDAE]	510.654	47.39	1	13	13	46	249	28.0917	8.44092	1	0.939115	0.968455	1.0206	1.03417	0.976012
Q17LC4	AAEL001401-PA OS=Aedes aegypti OX=7159 GN=5570482 PE=4 SV=1 - [Q17LC4_AEDAE]	509.629	37.12	1	14	14	41	431	49.0515	6.66846	1	0.963087	1.00794	0.966422	1.02008	0.915113
Q176A9	AAEL006473-PA OS=Aedes aegypti OX=7159 GN=5568016 PE=4 SV=1 - [Q176A9_AEDAE]	508.898	55.7	1	17	17	45	237	27.1684	9.74463	1	1.067	1.04546	0.99174	1.00501	0.985541
A0A1S4FI59	J domain-containing protein OS=Aedes aegypti OX=7159 GN=5569901 PE=4 SV=1 - [A0A1S4FI59_AEDAE]	507.956	18.87	2	11	11	18	758	86.3287	6.39209	1	0.969358	1.00509	1.01852	1.00186	0.998363
Q16H04	Dihydropyrimidine dehydrogenase [NADP(+)] OS=Aedes aegypti OX=7159 GN=AAEL014199 PE=3 SV=1 - [Q16H04_AEDAE]	507.868	28.25	2	2	24	34	1037	112.047	7.12256	1	0.939693	1.0695	0.98163	0.928371	0.966283
Q16FV9	AAEL014605-PA OS=Aedes aegypti OX=7159 GN=AAEL014605 PE=3 SV=1 - [Q16FV9_AEDAE]	506.989	38.08	1	1	19	31	541	62.4104	7.1958	1	0.929838	1.14271	1.06622	1.05325	0.942172
Q1HR50	DNAJ chaperone OS=Aedes aegypti OX=7159 PE=2 SV=1 - [Q1HR50_AEDAE]	506.556	42.54	2	19	20	40	402	44.9454	6.65381	1	0.944981	1.01213	0.953428	0.984278	0.974266
Q16FC7	AAEL014821-PB OS=Aedes aegypti OX=7159 GN=AAEL014821 PE=4 SV=1 - [Q16FC7_AEDAE]	505.099	68.16	2	10	10	32	179	19.6431	6.32861	1	1.00965	0.977712	1.04268	1.03829	1.05578
Q1HQY1	26S proteasome regulatory chain 4 OS=Aedes aegypti OX=7159 GN=5575828 PE=2 SV=1 - [Q1HQY1_AEDAE]	504.621	48.86	1	16	18	47	438	49.1006	6.58057	1	1.04302	0.98	0.979461	0.968753	1.01805
Q17FB5	AAEL003459-PA OS=Aedes aegypti OX=7159 GN=AAEL003459 PE=4 SV=1 - [Q17FB5_AEDAE]	504.034	63.97	1	8	8	29	136	14.3692	5.18604	1	0.82454	0.976944	0.934866	0.958689	0.978802
Q17LU1	AAEL001232-PA OS=Aedes aegypti OX=7159 GN=5569443 PE=3 SV=1 - [Q17LU1_AEDAE]	503.505	49.13	1	18	18	39	462	52.3593	7.73779	1	1.04442	1.03635	0.889789	0.900515	0.874576
Q17PP0	26S proteasome regulatory subunit 7, psd7 OS=Aedes aegypti OX=7159 GN=5573753 PE=4 SV=1 - [Q17PP0_AEDAE]	502.871	42.56	1	11	11	31	336	37.8267	6.48096	1	0.949048	0.972386	0.984056	0.990972	0.942602
A0A1S4F0K0	Uncharacterized protein OS=Aedes aegypti OX=7159 PE=4 SV=1 - [A0A1S4F0K0_AEDAE]	501.878	35.28	4	28	29	39	1009	113.111	7.1958	1	1.00355	1.02382	1.09051	1.0937	1.06036
Q1HRV2	Angiopoietin-like protein variant (Fragment) OS=Aedes aegypti OX=7159 GN=5566276 PE=2 SV=1 - [Q1HRV2_AEDAE]	500.308	51.38	2	3	13	33	290	33.4014	6.1001	1	1.09219	0.952284	1.1622	1.13	1.0296
Q16R85	AAEL011043-PA OS=Aedes aegypti OX=7159 GN=AAEL011043 PE=4 SV=1 - [Q16R85_AEDAE]	499.599	45.64	3	4	7	30	149	16.6821	6.65381	1	1.05317	0.966794	0.966434	1.05384	0.976295
Q16KU4	AAEL012883-PA OS=Aedes aegypti OX=7159 GN=5574853 PE=4 SV=1 - [Q16KU4_AEDAE]	499.362	70.48	2	4	5	31	105	11.4728	4.56396	1	0.99642	1.01125	0.915657	0.966073	0.912079
Q16FM7	Lysine--tRNA ligase OS=Aedes aegypti OX=7159 GN=AAEL014702 PE=3 SV=1 - [Q16FM7_AEDAE]	499.212	47.62	1	28	28	51	588	66.1124	6.40479	1	0.992565	0.967577	0.965175	0.980464	0.936445
Q17CP2	AP-2 complex subunit alpha OS=Aedes aegypti OX=7159 GN=5564871 PE=3 SV=1 - [Q17CP2_AEDAE]	498.755	28.83	1	27	27	58	933	104.334	7.34229	1	0.967551	0.979339	0.980414	0.996025	0.949099
A0A1S4G7V2	Uncharacterized protein OS=Aedes aegypti OX=7159 PE=4 SV=1 - [A0A1S4G7V2_AEDAE]	498.35	25.1	3	32	32	36	1562	171.474	8.54346	1	1.03626	0.99035	1.09074	1.11847	1.06454
A0A1S4FEY8	Uncharacterized protein OS=Aedes aegypti OX=7159 PE=4 SV=1 - [A0A1S4FEY8_AEDAE]	498.111	9.16	2	3	31	61	3779	419.73	8.66064	1	1.14171	1.0804	1.00199	0.997796	1.13928
Q16U65	3-hydroxyisobutyryl-CoA hydrolase, mitochondrial OS=Aedes aegypti OX=7159 GN=AAEL010008 PE=3 SV=1 - [Q16U65_AEDAE]	494.938	40.16	2	15	15	41	371	40.7519	7.69385	1	0.978471	1.04427	0.976851	0.969139	0.963765
A0A0P6IZN4	Putative nuclear transport receptor ranbp7/ranbp8 importin beta superfamily OS=Aedes aegypti OX=7159 PE=2 SV=1 - [A0A0P6IZN4_AEDAE]	494.9	22.39	3	20	20	38	1054	120.402	4.80518	1	0.949433	1.00123	1.10061	1.10056	1.03304
Q16SF9	AAEL010599-PA OS=Aedes aegypti OX=7159 GN=AAEL010599 PE=4 SV=1 - [Q16SF9_AEDAE]	493.96	23.71	2	36	37	67	1662	190.707	5.98584	1	0.896694	1.02427	0.913416	0.88138	0.878105
Q16RU8	AAEL010841-PA OS=Aedes aegypti OX=7159 GN=AAEL010841 PE=4 SV=1 - [Q16RU8_AEDAE]	493.09	16.07	1	16	16	24	1238	130.203	9.11475	1	1.02561	0.964303	0.993714	1.07945	1.03737
Q16PW3	AAEL011505-PA (Fragment) OS=Aedes aegypti OX=7159 GN=AAEL011505 PE=4 SV=1 - [Q16PW3_AEDAE]	491.446	23.52	3	40	40	61	1913	210.832	6.44287	1	1.01324	1.0081	0.98535	0.994364	1.00192
A0A1S4F8X0	Nervous wreck, putative OS=Aedes aegypti OX=7159 PE=4 SV=1 - [A0A1S4F8X0_AEDAE]	490.944	12.46	2	10	10	27	1019	113.899	4.64014	1	0.9992	1.06958	1.09854	1.07184	1.11312
Q17PP2	AAEL000294-PA OS=Aedes aegypti OX=7159 GN=AAEL000294 PE=4 SV=1 - [Q17PP2_AEDAE]	490.794	27.86	2	10	10	26	402	44.7227	7.23975	1	1.0619	1.04273	1.20897	1.19369	1.12683
A0A1S4FZV2	Uncharacterized protein OS=Aedes aegypti OX=7159 GN=5578374 PE=3 SV=1 - [A0A1S4FZV2_AEDAE]	490.484	41.68	1	3	22	34	631	70.091	6.3667	1	1.01792	0.813489	0.985157	0.916929	0.930556
Q1HRA6	Pyrroline-5-carboxylate reductase OS=Aedes aegypti OX=7159 PE=2 SV=1 - [Q1HRA6_AEDAE]	490.44	58.33	4	15	15	45	276	28.925	7.6792	1	0.975867	0.981493	0.997147	0.992373	0.99625
A0A0P6ISS1	Putative zinc-binding oxidoreductase (Fragment) OS=Aedes aegypti OX=7159 PE=2 SV=1 - [A0A0P6ISS1_AEDAE]	490.215	50.15	1	12	12	41	329	36.4675	5.32568	1	1.06159	1.05855	1.06526	1.05278	1.05243
Q1HR41	40S ribosomal protein S10 OS=Aedes aegypti OX=7159 GN=5573413 PE=2 SV=1 - [Q1HR41_AEDAE]	489.339	60.38	1	11	11	56	159	17.9662	9.75928	1	1.01833	0.924953	1.14398	1.09427	1.1275
Q17MF1	Tyrosine--tRNA ligase OS=Aedes aegypti OX=7159 GN=AAEL001044 PE=3 SV=1 - [Q17MF1_AEDAE]	489.277	45.99	1	25	25	39	524	58.4643	6.65381	1	0.967033	0.927368	1.02456	1.06694	1.01227
Q1HQH9	Glyoxylase 3 OS=Aedes aegypti OX=7159 PE=2 SV=1 - [Q1HQH9_AEDAE]	488.727	58.94	2	14	14	39	302	33.748	7.2251	1	1.03613	0.964975	0.998976	1.00654	1.00935
A0A1S4G789	H15 domain-containing protein OS=Aedes aegypti OX=7159 PE=3 SV=1 - [A0A1S4G789_AEDAE]	488.564	26.99	2	1	6	73	226	23.1055	10.5942	1	1.07823	1.07314	1.17078	1.18475	1.23873
A0A0P6IYK3	Putative 52k active chromatin boundary protein OS=Aedes aegypti OX=7159 PE=2 SV=1 - [A0A0P6IYK3_AEDAE]	488.519	31.96	5	14	14	32	363	41.8046	11.6343	1	0.976561	0.971957	1.02712	1.0294	0.987539
Q16ML7	AAEL012262-PC OS=Aedes aegypti OX=7159 GN=AAEL012262 PE=4 SV=1 - [Q16ML7_AEDAE]	487.333	30.43	1	2	9	28	276	30.7137	5.33838	1	1.03888	1.03965	0.991546	1.09009	0.967578
Q1HQK0	Adenylate kinase OS=Aedes aegypti OX=7159 GN=Adk2 PE=2 SV=1 - [KAD2_AEDAE]	486.953	54.36	1	14	14	40	241	26.2566	7.03467	1	1.02263	0.890591	1.10898	1.07839	1.13163
Q1HQZ0	AAEL004521-PA OS=Aedes aegypti OX=7159 GN=5564989 PE=2 SV=1 - [Q1HQZ0_AEDAE]	486.943	46.54	1	3	3	12	159	17.5844	6.44287	1	1.06974	0.968874	0.945679	0.974726	0.987916
J9E8W5	AAEL016982-PA OS=Aedes aegypti OX=7159 GN=AaeL_AAEL016982 PE=4 SV=1 - [J9E8W5_AEDAE]	486.371	51.72	1	6	6	30	87	9.21505	10.5356	1	1.22861	1.21001	1.02655	1.23907	1.08028
Q179E0	AAEL005673-PA OS=Aedes aegypti OX=7159 GN=SRPN2 PE=3 SV=2 - [Q179E0_AEDAE]	485.39	30.87	3	11	11	27	447	50.9208	5.66846	1	0.946057	1.03971	0.72888	0.772002	0.751233
Q1HRI6	40S ribosomal protein S2 OS=Aedes aegypti OX=7159 GN=5579525 PE=2 SV=1 - [Q1HRI6_AEDAE]	485.075	53.33	1	7	7	24	165	17.5553	8.96826	1	0.978855	0.958427	0.979951	1.00313	0.957738
Q1HQN3	Proteasome subunit beta OS=Aedes aegypti OX=7159 PE=2 SV=1 - [Q1HQN3_AEDAE]	484.935	40.35	1	1	8	28	228	24.6858	5.77002	1	0.754849	0.844947	0.963236	1.04778	1.03287
A0A1S4EZS3	Uncharacterized protein OS=Aedes aegypti OX=7159 GN=5572265 PE=3 SV=1 - [A0A1S4EZS3_AEDAE]	484.904	36.63	3	23	26	43	718	78.7082	9.67139	1	1.1123	0.941623	1.11469	1.08341	1.08309
Q1HQY6	Eukaryotic translation initiation factor 3 subunit E OS=Aedes aegypti OX=7159 GN=eIF3-S6 PE=2 SV=1 - [EIF3E_AEDAE]	484.834	38.85	1	17	17	29	435	50.9984	6.60986	1	1.03649	0.96792	1.05543	1.00246	1.01248
Q17JK8	AAEL001969-PA OS=Aedes aegypti OX=7159 GN=5573138 PE=4 SV=1 - [Q17JK8_AEDAE]	484.821	54.76	2	6	9	40	126	14.4204	8.98291	1	0.868074	0.950569	0.7201	0.743386	0.6963
Q1HQI8	MICOS complex subunit OS=Aedes aegypti OX=7159 PE=2 SV=1 - [Q1HQI8_AEDAE]	484.108	47.64	2	13	13	50	233	25.1912	8.89502	1	0.947363	0.969808	1.07146	1.04612	1.05946
Q17DP1	AAEL004098-PA OS=Aedes aegypti OX=7159 GN=AAEL004098 PE=4 SV=1 - [Q17DP1_AEDAE]	483.08	17.88	8	21	22	41	1460	162.195	5.99854	1	1.01798	0.984531	0.954357	0.969588	0.956258
Q17IW8	AAEL002227-PA OS=Aedes aegypti OX=7159 GN=AAEL002227 PE=3 SV=1 - [Q17IW8_AEDAE]	482.946	23.38	1	17	37	61	1557	173.106	6.45557	1	1.10415	0.89031	1.39828	1.29762	1.40581
Q178U4	AAEL005779-PB OS=Aedes aegypti OX=7159 GN=5567055 PE=4 SV=1 - [Q178U4_AEDAE]	482.84	41.56	2	13	13	25	308	34.799	6.56592	1	0.965472	0.964788	1.06394	1.09795	0.999916
A0A1S4G3R0	Uncharacterized protein OS=Aedes aegypti OX=7159 GN=5579514 PE=3 SV=1 - [A0A1S4G3R0_AEDAE]	482.426	35.05	2	23	23	53	602	68.4588	4.69092	1	0.977743	1.00326	0.996216	0.9682	0.965403
Q17P68	AAEL000415-PA OS=Aedes aegypti OX=7159 GN=5577380 PE=4 SV=1 - [Q17P68_AEDAE]	482.136	40.64	1	17	17	34	593	64.9727	7.85498	1	0.981924	0.964952	0.863851	0.883329	0.88904
A0A1S4FPU5	Membrane-associated guanylate kinase (maguk) OS=Aedes aegypti OX=7159 PE=3 SV=1 - [A0A1S4FPU5_AEDAE]	481.126	39.67	2	19	19	56	547	61.6325	5.63037	1	0.977796	0.983375	0.978133	1.02273	0.982356
Q1HQS7	Bleomycin hydrolase OS=Aedes aegypti OX=7159 GN=5569945 PE=2 SV=1 - [Q1HQS7_AEDAE]	480.585	45.93	2	20	20	52	455	52.1869	5.52881	1	0.955083	0.981542	0.996516	0.981158	0.975259
Q17MF2	AAEL001052-PA OS=Aedes aegypti OX=7159 GN=5579901 PE=3 SV=1 - [Q17MF2_AEDAE]	480.535	76	1	8	8	50	100	10.737	9.0415	1	0.980232	0.982697	0.981019	1.00283	0.978862
Q17P92	AAEL000445-PA OS=Aedes aegypti OX=7159 GN=AAEL000445 PE=4 SV=1 - [Q17P92_AEDAE]	480.005	53.95	1	11	11	47	152	16.5431	4.88135	1	0.856397	0.931118	0.697784	0.722608	0.732196
Q17D29	AAEL004345-PA OS=Aedes aegypti OX=7159 GN=AAEL004345 PE=3 SV=1 - [Q17D29_AEDAE]	479.873	33.61	1	1	22	31	735	83.8435	6.22705	1	0.823356	0.849161	1.02647	1.1411	1.07536
A0A0P6IZT9	Putative monocarboxylate transporter (Fragment) OS=Aedes aegypti OX=7159 PE=2 SV=1 - [A0A0P6IZT9_AEDAE]	479.218	13.41	1	2	6	16	783	84.5614	5.18604	1	0.918531	1.00465	1.118	1.09759	1.09532
Q17E09	AAEL003995-PA OS=Aedes aegypti OX=7159 GN=5563914 PE=4 SV=1 - [Q17E09_AEDAE]	478.757	62.32	1	15	15	26	353	38.5081	8.95361	1	1.02643	1.03979	1.02781	0.992451	1.00983
Q173N6	Proteasome subunit beta OS=Aedes aegypti OX=7159 GN=5568716 PE=3 SV=1 - [Q173N6_AEDAE]	478.753	47.41	1	11	11	20	270	29.9238	8.26514	1	0.972018	0.989425	1.02784	1.04112	0.993198
Q8I901	AAEL017029-PA OS=Aedes aegypti OX=7159 GN=23687449 PE=2 SV=1 - [Q8I901_AEDAE]	478.698	49.89	1	17	17	33	447	51.1023	5.60498	1	0.952369	1.00513	0.942464	0.982839	0.94205
A0A1S4FPI9	RAP domain-containing protein OS=Aedes aegypti OX=7159 GN=5572780 PE=4 SV=1 - [A0A1S4FPI9_AEDAE]	478.52	26.92	2	13	14	33	572	62.9438	8.52881	1	1.01712	0.914271	1.02065	0.98064	1.03707
A0A0N8ES29	Putative neural cell adhesion molecule l1 OS=Aedes aegypti OX=7159 PE=2 SV=1 - [A0A0N8ES29_AEDAE]	477.502	13.14	1	3	10	27	761	84.641	6.06201	1	1.05068	1.13306	1.22046	1.1813	1.14172
Q16SB9	SUMO-activating enzyme subunit OS=Aedes aegypti OX=7159 GN=AAEL010641 PE=3 SV=1 - [Q16SB9_AEDAE]	477.151	40.5	1	19	19	33	642	70.4731	4.93213	1	0.989056	0.975126	1.08896	1.07329	1.05149
J9HSX8	AAEL017385-PA OS=Aedes aegypti OX=7159 GN=23687805 PE=4 SV=1 - [J9HSX8_AEDAE]	476.55	30.08	2	9	9	23	512	52.1536	9.77393	1	1.08614	0.98674	1.1443	1.10042	1.13138
A0A0P6IVC2	60S ribosomal protein L13 OS=Aedes aegypti OX=7159 PE=2 SV=1 - [A0A0P6IVC2_AEDAE]	476.54	46.08	2	13	13	49	217	25.1078	11.2241	1	0.982632	1.02138	1.0138	0.961686	0.951143
Q16PH2	AAEL011639-PA OS=Aedes aegypti OX=7159 GN=5575074 PE=4 SV=1 - [Q16PH2_AEDAE]	476.139	60	1	6	6	20	115	11.8056	8.48486	1	1.10712	1.10055	0.830195	0.906313	0.946275
Q16ZH3	60S ribosomal protein L6 OS=Aedes aegypti OX=7159 GN=AAEL008188 PE=4 SV=1 - [Q16ZH3_AEDAE]	475.817	27.65	1	8	8	49	264	30.2104	11.1948	1	1.05608	1.04792	1.02818	1.00604	0.985731
A0A1S4F3T4	Uncharacterized protein OS=Aedes aegypti OX=7159 GN=5577139 PE=3 SV=1 - [A0A1S4F3T4_AEDAE]	475.253	50.24	2	16	16	33	424	46.4634	8.1626	1	0.918986	0.957766	0.884321	0.903852	0.872527
Q1HQN7	AAEL004176-PA OS=Aedes aegypti OX=7159 GN=AAEL004176 PE=2 SV=1 - [Q1HQN7_AEDAE]	474.675	49.82	2	12	12	28	285	32.257	5.43994	1	0.930305	0.873384	1.01216	0.977087	1.0067
Q17MA9	AAEL001061-PA OS=Aedes aegypti OX=7159 GN=GSTD1 PE=4 SV=1 - [Q17MA9_AEDAE]	474.533	43.84	4	3	6	33	219	24.7554	5.43994	1	0.94256	0.914124	0.981951	0.981836	0.988045
A0A1S4G7R1	Peptidase S1 domain-containing protein OS=Aedes aegypti OX=7159 PE=4 SV=1 - [A0A1S4G7R1_AEDAE]	474.508	22.81	4	7	16	23	1083	112.69	7.60596	1	1.00398	0.927011	1.04117	1.1707	1.00546
Q8T9V3	AAEL009081-PA OS=Aedes aegypti OX=7159 GN=5571443 PE=2 SV=1 - [Q8T9V3_AEDAE]	474.245	34.34	2	16	16	39	530	58.2559	6.62451	1	0.911137	1.06745	0.465994	0.487332	0.486626
Q1HR34	60S ribosomal protein L32 OS=Aedes aegypti OX=7159 GN=5577996 PE=2 SV=1 - [Q1HR34_AEDAE]	474.014	48.51	2	7	7	47	134	15.8176	10.9458	1	1.01006	1.00731	1.03911	1.03088	1.01794
Q563C9	Aldo/keto reductase OS=Aedes aegypti OX=7159 PE=2 SV=1 - [Q563C9_AEDAE]	473.821	53.46	2	17	17	43	318	35.7666	6.84424	1	0.934086	0.965768	1.01616	1.03046	0.963159
Q17DF4	AAEL004242-PA OS=Aedes aegypti OX=7159 GN=AAEL004242 PE=4 SV=1 - [Q17DF4_AEDAE]	473.743	47.78	2	20	20	35	427	49.4731	5.09717	1	1.00762	0.962688	1.09683	1.09012	1.07995
Q16ND9	AAEL012010-PA OS=Aedes aegypti OX=7159 GN=AAEL012010 PE=4 SV=1 - [Q16ND9_AEDAE]	473.667	31.33	2	4	4	22	150	16.4648	9.77393	1	0.997324	1.01919	1.1288	1.02363	1.05938
Q16S64	AAEL010698-PA (Fragment) OS=Aedes aegypti OX=7159 GN=AAEL010698 PE=4 SV=1 - [Q16S64_AEDAE]	473.196	35.05	5	32	32	54	1070	119.661	4.75439	1	0.970549	0.965264	1.0507	1.06287	1.029
A0A1S4FXH1	Aminopeptidase OS=Aedes aegypti OX=7159 GN=5576801 PE=3 SV=1 - [A0A1S4FXH1_AEDAE]	472.896	27.7	1	1	22	33	1000	111.902	4.95752	1	1.02589	1.00268	1.05291	0.956336	1.08038
J9HEV1	AAEL016988-PA OS=Aedes aegypti OX=7159 GN=AaeL_AAEL016988 PE=3 SV=1 - [J9HEV1_AEDAE]	472.481	29.11	1	22	22	49	948	104.454	6.96143	1	1.01644	1.00641	0.999649	1.00752	1.0093
A0A1S4G065	AAA domain-containing protein OS=Aedes aegypti OX=7159 GN=5578731 PE=3 SV=1 - [A0A1S4G065_AEDAE]	471.855	31.07	3	21	21	37	766	84.8241	8.96826	1	0.985541	0.983533	0.989826	0.991793	1.00533
Q17BT9	Superoxide dismutase OS=Aedes aegypti OX=7159 GN=MNSOD1 PE=3 SV=1 - [Q17BT9_AEDAE]	471.77	49.32	2	9	9	46	219	24.4467	8.25049	1	0.936434	1.01897	1.02449	1.0451	1.01093
Q17AL0	AAEL005277-PA OS=Aedes aegypti OX=7159 GN=AAEL005277 PE=4 SV=1 - [Q17AL0_AEDAE]	471.49	26.27	1	17	17	34	628	70.2705	9.17334	1	0.991066	1.05433	1.00063	0.953455	0.956751
Q17B28	AAEL005122-PA (Fragment) OS=Aedes aegypti OX=7159 GN=AAEL005122 PE=4 SV=2 - [Q17B28_AEDAE]	471.244	37.14	5	17	18	36	560	63.3594	6.48096	1	0.972783	0.971901	0.979488	0.977207	0.982451
Q171Z0	Protein transport protein SEC23 OS=Aedes aegypti OX=7159 GN=5569219 PE=3 SV=1 - [Q171Z0_AEDAE]	470.342	25.42	2	17	17	34	771	86.7449	6.66846	1	1.02811	0.98499	1.00304	1.01545	0.98725
Q17HG1	AAEL002687-PA OS=Aedes aegypti OX=7159 GN=AAEL002687 PE=3 SV=1 - [Q17HG1_AEDAE]	470.156	41.54	2	18	18	43	544	59.1809	7.62061	1	0.898761	0.921087	0.888244	0.907561	0.901372
Q17NH1	AAEL000704-PA OS=Aedes aegypti OX=7159 GN=AAEL000704 PE=4 SV=1 - [Q17NH1_AEDAE]	469.082	28.53	2	8	9	23	354	39.3363	5.68115	1	1.02421	1.02672	1.12663	1.10724	1.09102
Q16RE9	AAEL010977-PA OS=Aedes aegypti OX=7159 GN=5574167 PE=4 SV=1 - [Q16RE9_AEDAE]	467.858	26.74	1	14	15	27	602	68.5889	7.02002	1	1.00323	0.951245	1.00939	1.02287	1.01626
Q0IGE7	AAEL000388-PA OS=Aedes aegypti OX=7159 GN=AAEL000388 PE=3 SV=1 - [Q0IGE7_AEDAE]	467.413	32.54	1	5	43	82	1226	141.873	8.04541	1	0.971186	0.989745	1.03247	1.01807	0.913231
A0A1S4FDD2	Aminopeptidase OS=Aedes aegypti OX=7159 PE=3 SV=1 - [A0A1S4FDD2_AEDAE]	467.264	33.13	2	23	23	68	839	96.6108	5.35107	1	0.946127	1.05424	0.520585	0.658549	0.671883
Q176B8	Lon protease homolog, mitochondrial OS=Aedes aegypti OX=7159 GN=5568011 PE=3 SV=1 - [Q176B8_AEDAE]	467.015	35.56	1	32	32	47	956	107.681	6.90283	1	1.01099	0.980536	1.04151	1.01388	1.0385
Q17G12	AAEL003256-PA OS=Aedes aegypti OX=7159 GN=5577610 PE=4 SV=1 - [Q17G12_AEDAE]	466.796	72.36	1	4	4	16	123	13.1837	4.95752	1	1.00652	1.07414	0.982328	0.981364	1.0044
Q16TZ5	AAEL010075-PA OS=Aedes aegypti OX=7159 GN=5572855 PE=3 SV=1 - [Q16TZ5_AEDAE]	464.829	54	1	12	13	28	250	27.3664	7.91357	1	0.961324	0.993025	1.00284	1.01759	1.03335
Q17EA1	AAEL003881-PA OS=Aedes aegypti OX=7159 GN=5579170 PE=4 SV=1 - [Q17EA1_AEDAE]	463.945	72.15	1	5	7	79	79	8.97678	7.25439	1	1.02498	1.05152	1.09025	1.11387	1.13302
Q16WV4	AAEL009078-PA OS=Aedes aegypti OX=7159 GN=5571450 PE=4 SV=1 - [Q16WV4_AEDAE]	463.79	27.51	1	6	6	50	189	21.9871	9.42236	1	0.977065	1.03664	1.01444	1.03869	1.01997
Q17JH1	AAEL001979-PB OS=Aedes aegypti OX=7159 GN=AAEL001979 PE=4 SV=1 - [Q17JH1_AEDAE]	463.516	35.61	2	19	19	31	615	69.9321	5.87158	1	1.00414	1.01835	1.0584	1.03029	1.07731
Q16WE5	AAEL009241-PA (Fragment) OS=Aedes aegypti OX=7159 GN=AAEL009241 PE=4 SV=1 - [Q16WE5_AEDAE]	463.053	22.14	2	18	18	29	998	110.794	5.46533	1	0.956389	1.00428	0.980781	0.997831	0.949321
Q0IFJ1	AAEL004859-PA (Fragment) OS=Aedes aegypti OX=7159 GN=AAEL004859 PE=4 SV=1 - [Q0IFJ1_AEDAE]	462.802	24.05	1	27	27	45	1131	125.338	6.91748	1	1.01139	1.01419	1.04703	1.02637	1.01245
Q1HQU5	AAEL009808-PA OS=Aedes aegypti OX=7159 GN=5572478 PE=2 SV=1 - [Q1HQU5_AEDAE]	462.463	55.69	1	13	15	42	246	27.8871	9.56885	1	1.05155	0.974148	1.10297	1.07118	1.06875
Q16RX5	AAEL010789-PA OS=Aedes aegypti OX=7159 GN=AAEL010789 PE=4 SV=1 - [Q16RX5_AEDAE]	462.454	54.05	2	12	12	80	185	21.3461	5.03369	1	0.89726	0.844268	0.932975	0.898771	0.936064
Q1HR85	60S ribosomal protein L24 OS=Aedes aegypti OX=7159 GN=5570432 PE=2 SV=1 - [Q1HR85_AEDAE]	462.091	23.53	1	5	5	28	153	17.3408	11.2241	1	1.02984	0.974256	1.14148	1.08387	1.06185
Q16RX7	AAEL010793-PA OS=Aedes aegypti OX=7159 GN=5573867 PE=4 SV=1 - [Q16RX7_AEDAE]	460.791	30.35	2	13	13	30	514	58.4137	5.93506	1	0.936441	1.01589	1.04021	1.09952	1.01664
Q17PJ1	Inositol-1-monophosphatase OS=Aedes aegypti OX=7159 GN=AAEL000372 PE=3 SV=1 - [Q17PJ1_AEDAE]	460.476	45.99	3	10	10	21	274	30.0471	5.05908	1	0.997959	0.983966	1.08328	1.053	1.05319
Q0IFY6	Methionine aminopeptidase OS=Aedes aegypti OX=7159 GN=5578941 PE=3 SV=1 - [Q0IFY6_AEDAE]	460.327	34.5	2	13	13	27	371	42.0786	7.00537	1	0.940739	0.956502	0.984779	1.01372	0.984746
Q0IEY3	Eukaryotic translation initiation factor 3 subunit B OS=Aedes aegypti OX=7159 GN=eIF3-S9 PE=3 SV=1 - [EIF3B_AEDAE]	460.102	37.5	2	26	26	54	688	80.0671	5.79541	1	0.986163	1.02341	1.01675	0.986959	0.971847
Q170A5	AAEL007967-PB OS=Aedes aegypti OX=7159 GN=AAEL007967 PE=4 SV=1 - [Q170A5_AEDAE]	459.533	11.14	2	11	11	28	1257	137.096	5.04639	1	1.03418	0.969446	0.737946	0.771069	0.739176
B7TBH6	Heat shock 70 Ca OS=Aedes aegypti OX=7159 GN=Hsp70Ca PE=3 SV=1 - [B7TBH6_AEDAE]	457.929	16.95	13	5	10	37	637	69.9184	5.94775	1	0.876787	0.929847	0.987966	0.94507	0.938394
Q5QC94	40S ribosomal protein S13 OS=Aedes aegypti OX=7159 GN=40sRpS13 PE=2 SV=1 - [Q5QC94_AEDAE]	457.312	58.28	1	10	10	65	151	17.1746	10.5063	1	0.969885	1.00238	1.02848	1.03327	0.995034
Q16QJ1	AAEL011276-PA OS=Aedes aegypti OX=7159 GN=AAEL011276 PE=3 SV=1 - [Q16QJ1_AEDAE]	457.186	36.19	2	13	13	36	315	33.919	9.56885	1	0.97162	0.953784	1.02686	1.02127	0.98241
A0A1S4G7J5	Uncharacterized protein OS=Aedes aegypti OX=7159 PE=4 SV=1 - [A0A1S4G7J5_AEDAE]	456.819	16.11	4	30	30	51	1999	227.76	9.62744	1	1.06342	0.990426	1.06242	1.07957	1.09317
Q16ML6	AAEL012262-PA OS=Aedes aegypti OX=7159 GN=AAEL012262 PE=4 SV=1 - [Q16ML6_AEDAE]	456.456	29.17	1	2	9	25	288	32.0443	5.77002	1	1.09971	1.16478	0.95861	0.994418	0.97829
Q1HRC0	AAEL012200-PA OS=Aedes aegypti OX=7159 GN=AAEL012200 PE=2 SV=1 - [Q1HRC0_AEDAE]	456.349	71.65	2	7	7	31	127	13.9062	6.63916	1	0.90997	0.96369	0.953045	0.966629	0.931644
Q17J02	Uricase OS=Aedes aegypti OX=7159 GN=UO PE=2 SV=1 - [Q17J02_AEDAE]	455.751	64.31	1	19	19	35	325	37.1098	7.57666	1	0.969139	1.00752	0.741168	0.776944	0.749895
Q16TW3	AAEL010097-PA OS=Aedes aegypti OX=7159 GN=5572898 PE=4 SV=1 - [Q16TW3_AEDAE]	455.635	45.24	1	21	21	36	599	67.1761	6.18896	1	1.22913	0.987454	1.79623	1.6955	1.52129
Q1HQU0	Ca2+-binding protein Regucalcin/SMP30 OS=Aedes aegypti OX=7159 PE=2 SV=1 - [Q1HQU0_AEDAE]	455.193	46.75	2	10	11	37	338	36.9809	5.36377	1	0.993848	0.971872	0.966875	0.999695	0.978915
Q1HRR8	40S ribosomal protein S19 OS=Aedes aegypti OX=7159 GN=AAEL010756 PE=2 SV=1 - [Q1HRR8_AEDAE]	454.965	64.74	1	14	14	40	156	17.3174	9.96436	1	1.09405	1.04035	0.986216	1.03635	0.956506
Q173R4	AAEL007069-PA OS=Aedes aegypti OX=7159 GN=AAEL007069 PE=4 SV=1 - [Q173R4_AEDAE]	454.932	27.05	2	1	21	29	939	101.182	8.33838	1	0.855803	0.90451	1.10995	1.15203	1.10971
Q17A52	Annexin OS=Aedes aegypti OX=7159 GN=5566468 PE=3 SV=1 - [Q17A52_AEDAE]	453.394	51.4	1	5	13	30	321	36.078	5.10986	1	0.949973	1.00017	0.845193	0.883853	0.846387
Q17H64	AAEL002781-PB OS=Aedes aegypti OX=7159 GN=AAEL002781 PE=4 SV=1 - [Q17H64_AEDAE]	452.944	46.73	2	18	18	31	398	43.6382	7.37158	1	1.08088	1.06171	1.07763	1.08222	1.05689
Q16E88	AAEL015330-PA OS=Aedes aegypti OX=7159 GN=AAEL015330 PE=4 SV=1 - [Q16E88_AEDAE]	452.43	26.88	1	1	21	30	945	101.781	8.22119	1	1.05162	0.995936	1.10248	1.04971	1.13824
J9EA61	AAEL017212-PA OS=Aedes aegypti OX=7159 GN=23687632 PE=4 SV=1 - [J9EA61_AEDAE]	452.028	24.04	1	5	5	34	104	11.638	3.9165	1	1.06009	0.857779	1.14902	1.14019	1.19486
A0A1S4FTI5	Uncharacterized protein OS=Aedes aegypti OX=7159 GN=5574953 PE=4 SV=1 - [A0A1S4FTI5_AEDAE]	451.936	22.29	2	14	14	26	884	99.0207	5.78271	1	0.99074	0.98944	1.03839	0.966377	0.972242
A0A1S4G385	26S proteasome subunit OS=Aedes aegypti OX=7159 GN=5565637 PE=4 SV=1 - [A0A1S4G385_AEDAE]	449.997	38.06	2	14	15	20	381	43.2445	5.26221	1	0.963599	0.937147	1.03293	1.01017	1.00564
Q17MN3	Clathrin light chain (Fragment) OS=Aedes aegypti OX=7159 GN=AAEL000934 PE=3 SV=1 - [Q17MN3_AEDAE]	449.637	51.93	2	1	10	42	233	26.6735	5.33838	1	0.987498	0.99687	1.04399	0.977802	1.07019
Q16RF6	Ubiquitin carboxyl-terminal hydrolase OS=Aedes aegypti OX=7159 GN=AAEL010966 PE=3 SV=1 - [Q16RF6_AEDAE]	449.432	38.65	1	11	11	26	326	37.1471	5.61768	1	0.940161	0.978051	1.00454	1.01133	0.981617
Q17F70	AAEL003503-PA OS=Aedes aegypti OX=7159 GN=5578276 PE=4 SV=1 - [Q17F70_AEDAE]	449.243	62.02	1	11	11	23	208	23.5738	6.22705	1	0.93255	0.985077	0.931794	0.937209	0.903326
A0A0P6IVS8	Putative rna polymerase ii c-terminal domain-binding protein ra4 (Fragment) OS=Aedes aegypti OX=7159 PE=2 SV=1 - [A0A0P6IVS8_AEDAE]	448.838	13.28	1	1	13	24	1054	116.66	9.40771	1	1.10003	0.939104	0.974081	1.00514	0.976915
A0A1S4EZD2	CYTOSOL_AP domain-containing protein OS=Aedes aegypti OX=7159 GN=5571642 PE=4 SV=1 - [A0A1S4EZD2_AEDAE]	447.666	35.06	2	13	13	22	522	55.7444	7.25439	1	0.908007	1.01457	0.939329	0.998953	0.982485
Q1HQE4	40S ribosomal protein S26 OS=Aedes aegypti OX=7159 GN=5576215 PE=2 SV=1 - [Q1HQE4_AEDAE]	447.098	20.87	2	2	2	15	115	13.272	10.7407	1	1.09756	0.95515	0.991177	1.04031	0.999428
Q16M80	AAEL012394-PA OS=Aedes aegypti OX=7159 GN=AAEL012394 PE=4 SV=1 - [Q16M80_AEDAE]	445.661	38.59	2	20	20	34	552	62.9995	4.60205	1	1.0176	0.921193	0.887747	0.894059	0.883807
Q172D2	AAEL007439-PB OS=Aedes aegypti OX=7159 GN=5569183 PE=4 SV=1 - [Q172D2_AEDAE]	445.579	55.78	3	7	7	21	147	16.7781	4.52588	1	1.02358	0.969862	0.905673	0.906936	0.943252
A0A1S4F853	B5 domain-containing protein OS=Aedes aegypti OX=7159 GN=5565159 PE=4 SV=1 - [A0A1S4F853_AEDAE]	445.523	36.1	1	2	22	39	590	65.6832	6.21436	1	0.93687	0.912064	0.918034	0.918014	0.904944
J9HTU0	AAEL013936-PD (Fragment) OS=Aedes aegypti OX=7159 GN=SRPN4 PE=3 SV=1 - [J9HTU0_AEDAE]	444.728	28.28	3	14	16	37	534	60.1924	6.87354	1	0.95612	0.990022	0.745812	0.731448	0.762937
Q179X5	AAEL005463-PA OS=Aedes aegypti OX=7159 GN=AAEL005463 PE=4 SV=1 - [Q179X5_AEDAE]	444.724	38.46	1	13	13	21	416	47.5969	5.021	1	1.00788	1.01441	1.02661	1.0198	1.01346
A0A1S4FXJ6	DRBM domain-containing protein OS=Aedes aegypti OX=7159 PE=4 SV=1 - [A0A1S4FXJ6_AEDAE]	444.471	46.33	2	12	12	39	300	32.6499	9.33447	1	1.13018	0.928736	1.12652	1.09811	1.12845
Q178U1	AAEL005769-PA OS=Aedes aegypti OX=7159 GN=5567033 PE=3 SV=1 - [Q178U1_AEDAE]	442.6	39.54	3	19	19	33	607	66.8103	6.82959	1	0.911528	0.98415	0.803774	0.803145	0.787248
A0A1S4FUR9	Fumarylacetoacetase OS=Aedes aegypti OX=7159 GN=5575654 PE=3 SV=1 - [A0A1S4FUR9_AEDAE]	441.956	52.29	1	1	17	38	415	45.9491	6.354	1	0.879435	1.01978	0.884174	0.832973	0.892118
Q8T4S1	Dopachrome conversion enzyme OS=Aedes aegypti OX=7159 GN=DCE PE=2 SV=1 - [Q8T4S1_AEDAE]	440.613	40.39	7	14	15	40	463	52.8286	6.16357	1	0.921515	1.04868	0.859308	0.86198	0.860175
Q176A6	S-(hydroxymethyl)glutathione dehydrogenase OS=Aedes aegypti OX=7159 GN=AAEL006458 PE=3 SV=1 - [Q176A6_AEDAE]	438.085	49.07	1	13	15	34	375	40.3743	6.82959	1	0.954054	1.00068	0.98926	0.995069	0.976937
Q17J03	F-actin-capping protein subunit beta OS=Aedes aegypti OX=7159 GN=AAEL002184 PE=3 SV=1 - [Q17J03_AEDAE]	437.316	59.27	2	15	15	31	275	30.9445	5.71924	1	1.01261	1.0282	1.0145	1.03757	1.04197
Q1HRJ7	Mitochondrial ATP synthase F chain OS=Aedes aegypti OX=7159 PE=2 SV=1 - [Q1HRJ7_AEDAE]	437.313	48.6	9	4	5	70	107	12.5314	9.99365	1	1.01307	0.987413	0.989661	1.03004	0.982717
Q16Z72	AAEL008291-PA OS=Aedes aegypti OX=7159 GN=5570396 PE=4 SV=1 - [Q16Z72_AEDAE]	437.067	34.27	1	7	7	23	286	31.4588	5.92236	1	0.943181	0.984351	0.968523	0.963105	0.935451
Q17EQ5	AAEL003664-PB OS=Aedes aegypti OX=7159 GN=5578794 PE=4 SV=1 - [Q17EQ5_AEDAE]	436.732	55.47	2	24	24	48	393	45.6694	5.99854	1	1.04953	1.02303	1.077	1.0645	1.02449
Q16IY2	AAEL013511-PA OS=Aedes aegypti OX=7159 GN=5578129 PE=4 SV=1 - [Q16IY2_AEDAE]	436.115	57.87	2	7	7	36	178	20.1907	6.3667	1	1.14156	1.04835	1.1277	1.07589	1.106
Q16HY5	AAEL013863-PA OS=Aedes aegypti OX=7159 GN=AAEL013863 PE=4 SV=1 - [Q16HY5_AEDAE]	435.931	30.54	2	16	16	31	668	71.0883	8.104	1	0.969882	0.9177	1.08237	1.09331	1.06414
Q1HQQ6	AAEL006836-PA OS=Aedes aegypti OX=7159 GN=5568428 PE=2 SV=1 - [Q1HQQ6_AEDAE]	434.86	61.7	2	11	11	24	235	24.9856	5.94775	1	0.990828	1.0349	0.964586	0.982245	0.967213
Q1HQW4	AAEL007293-PA OS=Aedes aegypti OX=7159 GN=AAEL007293 PE=2 SV=1 - [Q1HQW4_AEDAE]	433.875	46.18	1	18	18	40	353	40.642	8.68994	1	1.00914	0.990451	1.05308	1.05473	1.02013
A0A1S4EWS6	SGL domain-containing protein OS=Aedes aegypti OX=7159 PE=4 SV=1 - [A0A1S4EWS6_AEDAE]	433.707	42.86	3	13	13	35	308	33.8809	5.99854	1	0.974106	0.942373	1.01182	0.982977	0.979686
Q17FQ9	AAEL003347-PA OS=Aedes aegypti OX=7159 GN=5577908 PE=4 SV=1 - [Q17FQ9_AEDAE]	432.917	44.97	2	12	12	30	318	37.4155	7.37158	1	0.972555	0.92924	1.00763	1.03325	1.02413
Q8T9T6	Putative adenosine deaminase OS=Aedes aegypti OX=7159 PE=2 SV=1 - [Q8T9T6_AEDAE]	432.71	37.17	2	17	17	31	530	60.5252	7.00537	1	0.963566	1.01667	1.05753	1.0332	0.956286
Q16WB3	Inosine-5'-monophosphate dehydrogenase OS=Aedes aegypti OX=7159 GN=5571747 PE=3 SV=1 - [Q16WB3_AEDAE]	431.568	40.43	1	17	17	32	512	55.8535	7.85498	1	1.02764	1.00826	1.15492	1.15314	1.12555
Q16PT4	AAEL011527-PA OS=Aedes aegypti OX=7159 GN=5574929 PE=4 SV=1 - [Q16PT4_AEDAE]	431.258	52.89	1	16	16	31	329	36.2061	5.77002	1	0.997287	0.930824	1.06176	1.00568	1.01715
Q16TS3	AAEL010147-PA (Fragment) OS=Aedes aegypti OX=7159 GN=AAEL010147 PE=4 SV=1 - [Q16TS3_AEDAE]	431.069	10.03	2	22	22	30	2502	280.577	5.75732	1	1.06477	1.01429	0.935454	0.961128	0.955047
Q176D0	Phosphorylase b kinase regulatory subunit OS=Aedes aegypti OX=7159 GN=5567988 PE=3 SV=1 - [Q176D0_AEDAE]	430.662	19.18	1	19	19	33	1069	122.386	6.48096	1	0.961517	1.00744	1.06732	1.07543	1.061
Q0IGD0	AAEL003019-PA OS=Aedes aegypti OX=7159 GN=AAEL003019 PE=4 SV=1 - [Q0IGD0_AEDAE]	430.501	45.67	1	12	12	25	300	33.0993	9.05615	1	1.02587	1.00373	1.06258	1.03185	1.06339
Q16YL3	AAEL008500-PA OS=Aedes aegypti OX=7159 GN=5570686 PE=3 SV=1 - [Q16YL3_AEDAE]	430.488	43.51	1	18	18	40	439	50.3682	8.19189	1	1.06288	1.02196	1.28151	1.24541	1.11629
Q17D30	Eukaryotic translation initiation factor 3 subunit M OS=Aedes aegypti OX=7159 GN=AAEL004347 PE=3 SV=1 - [EIF3M_AEDAE]	430.461	41.45	1	15	15	48	386	44.2028	6.17627	1	0.967094	0.942623	1.04605	1.01445	1.02137
A0A1S4F472	Serrate RNA effector molecule homolog OS=Aedes aegypti OX=7159 GN=5577779 PE=4 SV=2 - [A0A1S4F472_AEDAE]	429.555	30.27	2	29	29	56	935	107.13	5.22412	1	0.980532	0.999229	0.991804	0.97694	1.00424
Q1HQZ9	AAEL001623-PA OS=Aedes aegypti OX=7159 GN=AAEL001623 PE=2 SV=1 - [Q1HQZ9_AEDAE]	429.462	50.2	2	13	13	51	251	28.3377	5.26221	1	0.904962	0.999162	0.976267	0.960521	0.973992
Q1HR63	60S ribosomal protein L13a (Fragment) OS=Aedes aegypti OX=7159 PE=2 SV=1 - [Q1HR63_AEDAE]	429.121	49.58	2	17	17	63	236	27.124	10.9165	1	0.989176	0.999225	1.02894	1.00139	0.965866
J9HGS4	AAEL013980-PB OS=Aedes aegypti OX=7159 GN=5579045 PE=4 SV=1 - [J9HGS4_AEDAE]	427.921	69.64	2	1	8	21	112	12.2723	8.88037	1	0.919672	0.971108	1.03225	1.02851	1.02449
A0A1S4FAR7	Annexin OS=Aedes aegypti OX=7159 GN=5566470 PE=3 SV=1 - [A0A1S4FAR7_AEDAE]	427.513	41.12	2	8	12	33	321	35.9579	4.81787	1	0.876708	0.927626	0.873293	0.819135	0.859354
Q16K96	Serine/threonine-protein phosphatase OS=Aedes aegypti OX=7159 GN=5580325 PE=3 SV=1 - [Q16K96_AEDAE]	427.463	44.66	1	9	10	23	309	35.5174	5.5415	1	0.894634	0.972682	0.981952	0.998108	1.00825
Q17H03	AAEL002825-PA OS=Aedes aegypti OX=7159 GN=5576223 PE=4 SV=1 - [Q17H03_AEDAE]	425.561	47.75	1	4	4	25	111	12.8937	10.2134	1	1.06823	0.867606	1.09856	0.962822	1.11027
A0A1S4F8J4	3-2-trans-enoyl-CoA isomerase, putative OS=Aedes aegypti OX=7159 GN=5565372 PE=4 SV=1 - [A0A1S4F8J4_AEDAE]	425.082	40.43	2	12	12	30	282	31.2792	8.95361	1	0.892933	0.913667	0.950638	0.888266	0.900373
A0A1S4F2E7	Uncharacterized protein OS=Aedes aegypti OX=7159 GN=5575342 PE=4 SV=1 - [A0A1S4F2E7_AEDAE]	424.517	28.47	1	1	3	20	137	14.9674	4.81787	1	1.02977	0.928276	0.834404	0.929889	0.971472
A0A516AFJ3	Tubulin beta chain (Fragment) OS=Aedes aegypti OX=7159 PE=3 SV=1 - [A0A516AFJ3_AEDAE]	424.28	44.14	1	1	4	34	111	11.9457	4.62744	1	0.635452	0.896624	0.88375	0.836246	0.779947
J9HTV7	AAEL017419-PA OS=Aedes aegypti OX=7159 GN=23687839 PE=4 SV=1 - [J9HTV7_AEDAE]	424.15	69.43	1	11	11	34	157	17.0413	8.19189	1	1.19689	1.1599	1.0591	1.17478	1.04797
J9HF68	Angiotensin-converting enzyme OS=Aedes aegypti OX=7159 GN=23687871 PE=3 SV=1 - [J9HF68_AEDAE]	424.043	35.59	2	19	20	47	635	73.7053	6.771	1	0.932831	0.980965	0.962684	0.994442	0.932652
Q17HF9	AAEL002691-PA OS=Aedes aegypti OX=7159 GN=AAEL002691 PE=4 SV=1 - [Q17HF9_AEDAE]	423.618	20.28	2	24	24	32	1292	143.157	4.94482	1	1.03516	0.988918	1.00149	0.959578	0.986867
Q16FW0	AAEL014614-PA OS=Aedes aegypti OX=7159 GN=AAEL014614 PE=3 SV=1 - [Q16FW0_AEDAE]	423.496	33.27	1	2	18	28	541	62.3984	7.1958	1	0.988717	1.10932	1.11401	1.01123	1.07622
Q16UF8	Eukaryotic translation initiation factor 3 subunit D OS=Aedes aegypti OX=7159 GN=eIF3-S7 PE=3 SV=1 - [EIF3D_AEDAE]	423.428	30.53	1	15	15	41	619	68.455	6.1001	1	0.988342	0.990871	1.03292	1.0205	0.998531
Q17G75	Adenylosuccinate synthetase OS=Aedes aegypti OX=7159 GN=AAEL003161 PE=3 SV=1 - [PURA_AEDAE]	423.303	33.26	1	13	13	27	457	50.0167	7.1958	1	0.938471	1.00282	1.03584	1.08594	1.07559
A0A1S4FSU7	OMPdecase domain-containing protein OS=Aedes aegypti OX=7159 GN=5574665 PE=3 SV=1 - [A0A1S4FSU7_AEDAE]	423.21	39.22	2	18	18	36	487	53.2708	6.17627	1	0.999084	0.991919	1.03153	1.00876	1.00299
A0A1S4FQG3	Uncharacterized protein OS=Aedes aegypti OX=7159 GN=5573326 PE=3 SV=1 - [A0A1S4FQG3_AEDAE]	422.543	34.55	6	19	21	35	741	80.0818	6.39209	1	1.03451	1.03682	1.12068	1.09982	1.0934
A0A1S4FWE5	LAM_G_DOMAIN domain-containing protein OS=Aedes aegypti OX=7159 GN=5576270 PE=4 SV=1 - [A0A1S4FWE5_AEDAE]	422.483	21.73	3	27	27	35	1500	168.279	4.75439	1	0.983892	1.01254	0.920705	0.930973	0.947786
Q17JG7	AAEL002016-PA OS=Aedes aegypti OX=7159 GN=AAEL002016 PE=4 SV=1 - [Q17JG7_AEDAE]	422.482	33.98	1	20	20	38	718	78.9474	6.7124	1	0.980079	0.983135	1.00132	0.996833	0.996251
Q176A3	S-(hydroxymethyl)glutathione dehydrogenase OS=Aedes aegypti OX=7159 GN=AAEL006467 PE=3 SV=1 - [Q176A3_AEDAE]	422.357	37.57	1	10	12	23	378	40.6392	6.23975	1	1.04003	0.994283	1.02026	0.991944	0.908978
Q16RU1	AAEL010836-PA OS=Aedes aegypti OX=7159 GN=5568730 PE=4 SV=1 - [Q16RU1_AEDAE]	421.894	30.16	1	1	14	24	547	59.2688	6.78564	1	1.17639	1.11707	1.19153	1.07924	1.03546
Q16R03	AAEL011112-PA OS=Aedes aegypti OX=7159 GN=AAEL011112 PE=3 SV=1 - [Q16R03_AEDAE]	421.839	37.15	1	14	14	42	358	38.1305	6.78564	1	0.942733	0.985867	1.03861	1.05485	1.06472
Q16MI7	AAEL012286-PA OS=Aedes aegypti OX=7159 GN=AAEL012286 PE=4 SV=1 - [Q16MI7_AEDAE]	421.373	29.26	2	17	18	54	557	61.4014	7.04932	1	1.40286	5.8865	0.933651	0.949068	0.84618
Q178N8	AAEL005839-PA OS=Aedes aegypti OX=7159 GN=AAEL005839 PE=4 SV=1 - [Q178N8_AEDAE]	421.265	52.79	1	1	17	26	358	40.0632	6.66846	1	0.93661	1.04755	0.850918	0.817973	0.884544
A0A1S4G262	Uncharacterized protein OS=Aedes aegypti OX=7159 GN=5564750 PE=3 SV=1 - [A0A1S4G262_AEDAE]	421.125	34.57	2	1	19	28	541	62.3845	7.43018	1	0.823718	0.853373	0.935425	0.958375	0.945307
Q17HC3	AAEL002705-PA OS=Aedes aegypti OX=7159 GN=AAEL002705 PE=4 SV=1 - [Q17HC3_AEDAE]	421.074	19.19	2	15	15	20	1287	139.056	6.52197	1	1.02771	1.01192	1.09855	1.04529	1.08222
Q16VP5	AAEL009484-PB OS=Aedes aegypti OX=7159 GN=AAEL009484 PE=4 SV=1 - [Q16VP5_AEDAE]	420.584	19.86	5	3	4	11	277	28.1952	8.85107	1	0.86572	1.12578	0.742566	0.734049	0.761595
Q16N05	AAEL012134-PA OS=Aedes aegypti OX=7159 GN=AAEL012134 PE=4 SV=1 - [Q16N05_AEDAE]	420.404	40.51	3	9	10	20	274	30.9782	8.32373	1	0.956543	0.956284	1.00183	1.04873	0.981314
Q16V80	Trehalase OS=Aedes aegypti OX=7159 GN=AAEL009658 PE=3 SV=1 - [Q16V80_AEDAE]	420.289	31.23	3	17	17	33	618	70.2656	5.2749	1	0.912781	0.934547	1.03256	1.04828	1.03294
Q16Z02	AAEL008364-PA OS=Aedes aegypti OX=7159 GN=SRPN9 PE=3 SV=1 - [Q16Z02_AEDAE]	419.382	38.06	1	15	16	36	423	48.0476	5.90967	1	0.884964	0.99429	0.726848	0.744267	0.751627
Q1HQJ6	Sidoreflexin OS=Aedes aegypti OX=7159 GN=5572474 PE=2 SV=1 - [Q1HQJ6_AEDAE]	418.59	41.61	1	11	11	40	322	36.3775	9.08545	1	0.936456	0.979065	0.948988	0.968694	0.952979
Q17MY0	AAEL000859-PA OS=Aedes aegypti OX=7159 GN=AAEL000859 PE=4 SV=1 - [Q17MY0_AEDAE]	417.813	26.4	2	13	13	30	534	57.2017	5.17334	1	1.01979	0.950376	0.766045	0.759157	0.731662
Q17PC9	AAEL000444-PA OS=Aedes aegypti OX=7159 GN=5577322 PE=4 SV=1 - [Q17PC9_AEDAE]	417.744	18.27	1	26	27	39	1527	172.023	5.93506	1	0.968223	0.958029	0.952102	0.955712	0.930568
Q16PZ2	AAEL011479-PA OS=Aedes aegypti OX=7159 GN=AAEL011479 PE=4 SV=1 - [Q16PZ2_AEDAE]	417.031	15.56	1	2	28	33	2525	274.68	5.45264	1	1.14255	1.1418	1.06622	1.05036	1.11146
Q178D3	NADH dehydrogenase [ubiquinone] 1 subunit C2 OS=Aedes aegypti OX=7159 GN=5567286 PE=3 SV=1 - [Q178D3_AEDAE]	415.678	61.4	1	7	7	32	114	12.6764	8.70459	1	0.87957	0.9301	1.06933	1.03919	1.04714
Q16S94	AAEL010652-PA OS=Aedes aegypti OX=7159 GN=AAEL010652 PE=4 SV=1 - [Q16S94_AEDAE]	415.261	45.37	1	5	5	18	108	11.5599	4.94482	1	0.924454	0.965526	0.854141	0.870326	0.88365
Q16Y51	AAEL008657-PA OS=Aedes aegypti OX=7159 GN=AAEL008657 PE=4 SV=1 - [Q16Y51_AEDAE]	414.971	40.54	2	22	22	43	560	63.1603	6.44287	1	0.913094	1.10359	0.654341	0.650638	0.674667
Q17GT3	AAEL002901-PA OS=Aedes aegypti OX=7159 GN=AAEL002901 PE=3 SV=1 - [Q17GT3_AEDAE]	414.806	59.11	2	14	14	31	247	26.6897	8.42627	1	1.02672	0.998442	0.931503	0.953234	0.958887
Q534Q5	Dorsal isoform 1-B OS=Aedes aegypti OX=7159 GN=REL1 PE=2 SV=1 - [Q534Q5_AEDAE]	414.751	29.27	2	14	22	37	844	93.5258	5.8208	1	1.05404	1.01377	1.01385	1.04343	1.03376
Q179S1	Adenosylhomocysteinase OS=Aedes aegypti OX=7159 GN=5579820 PE=3 SV=1 - [Q179S1_AEDAE]	414.562	39.48	1	17	18	41	461	51.1608	6.72705	1	0.951891	0.986086	1.16385	1.16111	1.12483
Q17HE0	AAEL002725-PA OS=Aedes aegypti OX=7159 GN=5575766 PE=4 SV=1 - [Q17HE0_AEDAE]	414.198	55.28	1	6	6	20	123	13.2776	4.71631	1	0.999046	0.977613	0.961902	0.95093	1.02515
Q1HQR4	AAEL009317-PA OS=Aedes aegypti OX=7159 GN=5571789 PE=2 SV=1 - [Q1HQR4_AEDAE]	413.684	65.12	1	13	13	33	215	24.2894	6.01123	1	0.915401	0.975143	0.969625	0.931703	0.955375
F8UVW2	Cytochrome P450 9J10 (Fragment) OS=Aedes aegypti OX=7159 GN=CYP9J10 PE=2 SV=1 - [F8UVW2_AEDAE]	413.57	34.95	1	1	19	28	535	61.7541	7.97217	1	1.17893	0.948188	0.840958	0.881778	0.952999
A0A1S4G1W6	Pupal cuticle protein 78E, putative OS=Aedes aegypti OX=7159 PE=4 SV=1 - [A0A1S4G1W6_AEDAE]	413.51	46.67	2	6	6	18	240	27.1043	9.18799	1	1.11281	0.993662	0.998333	0.997208	0.996759
Q17C95	AAEL004613-PA OS=Aedes aegypti OX=7159 GN=AAEL004613 PE=4 SV=1 - [Q17C95_AEDAE]	412.753	33.39	1	1	21	39	590	65.7813	6.21436	1	0.965406	0.977974	1.04997	1.03489	1.01747
Q172F0	AAEL007408-PA OS=Aedes aegypti OX=7159 GN=AAEL007408 PE=4 SV=1 - [Q172F0_AEDAE]	412.58	31.67	1	8	11	26	341	38.3627	9.62744	1	0.849787	0.93776	1.02015	1.07758	1.01032
Q16R88	AAEL011037-PA OS=Aedes aegypti OX=7159 GN=AAEL011037 PE=4 SV=1 - [Q16R88_AEDAE]	411.761	44.09	3	2	5	27	93	10.2349	6.7124	1	1.03758	0.952441	0.969238	1.01294	0.983808
Q0C7C3	AAEL000084-PA OS=Aedes aegypti OX=7159 GN=5563664 PE=4 SV=1 - [Q0C7C3_AEDAE]	411.66	80.51	1	8	8	23	118	13.3417	5.12256	1	0.950049	0.977481	0.990229	0.98625	0.966202
Q178I5	AAEL005890-PA OS=Aedes aegypti OX=7159 GN=5567139 PE=4 SV=1 - [Q178I5_AEDAE]	411.626	48.79	1	7	7	21	207	23.2207	7.35693	1	1.04462	1.07569	0.981298	0.948304	0.985323
Q16NN5	AAEL011925-PA OS=Aedes aegypti OX=7159 GN=AAEL011925 PE=4 SV=1 - [Q16NN5_AEDAE]	411.599	41.1	2	17	17	35	382	42.8124	9.20264	1	0.910182	0.959456	0.998208	0.917038	0.984619
Q16SQ6	AAEL010523-PA OS=Aedes aegypti OX=7159 GN=AAEL010523 PE=4 SV=1 - [Q16SQ6_AEDAE]	411.462	26.68	1	14	14	29	742	85.901	5.2749	1	1.11928	1.02499	1.14748	1.11488	1.1435
A0A1S4G028	SGL domain-containing protein OS=Aedes aegypti OX=7159 PE=4 SV=1 - [A0A1S4G028_AEDAE]	411.35	43.23	2	10	11	36	310	34.6834	6.56592	1	0.957688	1.04922	0.948017	0.954503	0.917984
Q17FY0	Guanine deaminase OS=Aedes aegypti OX=7159 GN=AAEL003213 PE=3 SV=1 - [Q17FY0_AEDAE]	411.217	43.23	1	19	19	36	458	50.6248	5.66846	1	0.923977	0.947013	1.06856	0.989499	1.05703
Q17KX8	AAEL001516-PA OS=Aedes aegypti OX=7159 GN=AAEL001516 PE=4 SV=1 - [Q17KX8_AEDAE]	411.075	20.75	5	20	20	39	1248	136.694	6.11279	1	0.992126	0.958092	0.973569	0.952529	0.96704
Q171B3	AAEL007698-PA OS=Aedes aegypti OX=7159 GN=PIWI4 PE=3 SV=1 - [Q171B3_AEDAE]	410.072	34.77	1	17	28	48	860	98.5201	9.40771	1	1.03025	1.00133	1.02332	1.0313	1.02412
Q16NG1	Fumarylacetoacetase OS=Aedes aegypti OX=7159 GN=AAEL011973 PE=3 SV=1 - [Q16NG1_AEDAE]	410.069	52.29	1	1	17	38	415	45.9791	6.354	1	0.898281	1.01065	1.06633	1.06819	0.976036
Q16W09	1-phosphatidylinositol 4,5-bisphosphate phosphodiesterase OS=Aedes aegypti OX=7159 GN=5571895 PE=4 SV=1 - [Q16W09_AEDAE]	409.512	27.45	3	2	30	49	1082	124.244	6.12549	1	1.30256	1.15672	1.06044	1.07149	1.06267
A0A1S4G898	Oxysterol-binding protein OS=Aedes aegypti OX=7159 PE=3 SV=1 - [A0A1S4G898_AEDAE]	409.4	27.32	5	15	16	25	798	90.0395	7.18115	1	0.944068	0.959063	0.928338	0.95202	0.922228
Q17CH3	AAEL004567-PA OS=Aedes aegypti OX=7159 GN=5565048 PE=4 SV=1 - [Q17CH3_AEDAE]	409.203	31	1	24	24	48	713	80.9215	7.10791	1	0.959838	0.977566	1.05157	1.07292	1.0197
Q16IV9	AAEL013530-PA OS=Aedes aegypti OX=7159 GN=5578149 PE=3 SV=1 - [Q16IV9_AEDAE]	408.98	27.98	1	22	22	40	779	90.2783	8.00146	1	0.939537	0.940389	0.971908	0.958572	1.00634
A0A1S4FDK5	WD_REPEATS_REGION domain-containing protein OS=Aedes aegypti OX=7159 PE=4 SV=1 - [A0A1S4FDK5_AEDAE]	408.789	12.72	2	38	39	48	3404	377.242	6.18896	1	1.03733	1.01996	1.01914	1.04397	1.04066
Q16WA1	GTP-binding nuclear protein OS=Aedes aegypti OX=7159 GN=5571763 PE=3 SV=1 - [Q16WA1_AEDAE]	408.114	74.77	1	15	15	34	214	24.4535	7.81104	1	1.01264	1.02151	1.06344	1.07295	1.03661
A0A1S4F1P1	CPSF_A domain-containing protein OS=Aedes aegypti OX=7159 GN=5574598 PE=4 SV=1 - [A0A1S4F1P1_AEDAE]	407.578	21.09	3	24	24	42	1138	126.2	5.24951	1	1.01351	1.06419	1.01661	1.03078	1.00959
A0A1S4FMB2	1-phosphatidylinositol 4,5-bisphosphate phosphodiesterase OS=Aedes aegypti OX=7159 GN=5571895 PE=4 SV=1 - [A0A1S4FMB2_AEDAE]	407.079	26.8	2	1	29	47	1082	124.027	6.18896	1	0.956286	0.897282	1.02223	1.14613	1.12749
Q16RG3	AAEL010965-PA OS=Aedes aegypti OX=7159 GN=AAEL010965 PE=4 SV=1 - [Q16RG3_AEDAE]	405.392	13.19	1	7	41	48	3564	394.953	6.25244	1	0.965782	1.0232	0.905754	0.893295	0.895261
Q17GF2	AAEL003109-PA OS=Aedes aegypti OX=7159 GN=5577060 PE=4 SV=1 - [Q17GF2_AEDAE]	405.269	41.42	2	14	18	32	548	61.5631	6.49365	1	0.923045	0.963757	0.960873	0.986846	0.948409
A0A0P6IV05	Putative titin OS=Aedes aegypti OX=7159 PE=2 SV=1 - [A0A0P6IV05_AEDAE]	405.008	21.81	1	5	32	69	1504	163.717	5.52881	1	0.971081	0.955342	1.14402	1.07673	0.953356
A0A1S4FXC1	Uncharacterized protein OS=Aedes aegypti OX=7159 GN=5576917 PE=4 SV=1 - [A0A1S4FXC1_AEDAE]	404.518	64.71	4	14	15	28	238	27.3736	5.21143	1	1.06142	0.98948	1.04733	1.03745	1.03844
Q170C2	Eukaryotic translation initiation factor 3 subunit H OS=Aedes aegypti OX=7159 GN=AAEL007945 PE=2 SV=1 - [EIF3H_AEDAE]	404.348	37.8	1	11	11	24	336	38.4662	6.1001	1	0.996096	0.968257	1.06695	1.04663	1.03871
Q16NZ4	Poly [ADP-ribose] polymerase OS=Aedes aegypti OX=7159 GN=5575412 PE=4 SV=1 - [Q16NZ4_AEDAE]	404	33.23	1	31	31	45	999	113.397	8.57275	1	1.03947	1.01945	0.925175	0.937476	0.904919
A0A1S4EX13	Uncharacterized protein OS=Aedes aegypti OX=7159 GN=5566848 PE=4 SV=1 - [A0A1S4EX13_AEDAE]	403.595	18.46	2	34	34	39	1836	211.887	6.58057	1	0.941189	0.986206	0.977668	0.993004	0.987662
Q16ED0	AAEL005114-PA OS=Aedes aegypti OX=7159 GN=AAEL005114 PE=4 SV=1 - [Q16ED0_AEDAE]	403.571	54.79	1	12	12	28	261	27.3019	10.7847	1	1.26529	1.10941	1.32171	1.31265	1.22589
Q16TC4	AAEL010296-PA OS=Aedes aegypti OX=7159 GN=5573091 PE=4 SV=1 - [Q16TC4_AEDAE]	403.477	30.26	3	16	17	36	704	77.1848	7.06396	1	0.985945	0.997361	0.978156	0.952442	0.972122
Q16P70	AAEL011742-PA OS=Aedes aegypti OX=7159 GN=5575273 PE=4 SV=1 - [Q16P70_AEDAE]	403.162	25.8	1	10	10	20	438	49.1323	6.0874	1	0.986343	1.01282	1.09201	1.06383	1.03311
Q17Q54	AAEL000111-PA OS=Aedes aegypti OX=7159 GN=5567770 PE=4 SV=1 - [Q17Q54_AEDAE]	403.161	52.17	1	11	12	25	276	30.8399	5.71924	1	0.943195	0.986771	1.14453	1.16214	1.11016
A0A1S4F090	Uncharacterized protein OS=Aedes aegypti OX=7159 PE=4 SV=1 - [A0A1S4F090_AEDAE]	403.004	22.15	2	19	20	34	984	108.601	4.81787	1	1.01725	1.0483	1.01819	1.01007	1.05011
A0A0P6J4F9	Putative titin OS=Aedes aegypti OX=7159 PE=2 SV=1 - [A0A0P6J4F9_AEDAE]	401.933	13.07	1	1	27	31	2977	321.981	5.12256	1	1.03559	0.948445	1.03599	0.987293	1.09586
Q16SV8	AAEL010470-PA OS=Aedes aegypti OX=7159 GN=5573370 PE=4 SV=1 - [Q16SV8_AEDAE]	401.756	44.12	1	7	7	18	170	19.2206	4.729	1	1.07027	1.07392	1.00093	1.10638	1.03209
Q16WY5	AAEL009068-PA OS=Aedes aegypti OX=7159 GN=5571419 PE=3 SV=1 - [Q16WY5_AEDAE]	401.719	32.83	1	26	26	45	725	81.2273	6.80029	1	0.984494	0.956596	1.04329	1.06859	1.02564
Q172E4	AAEL007410-PA OS=Aedes aegypti OX=7159 GN=5569147 PE=4 SV=1 - [Q172E4_AEDAE]	400.008	66.98	1	11	11	22	212	23.7222	4.58936	1	1.0578	1.00999	1.01468	1.03475	1.03385
Q1HRT6	60S ribosomal protein L10 OS=Aedes aegypti OX=7159 GN=5574993 PE=2 SV=1 - [Q1HRT6_AEDAE]	400.004	46.58	1	9	9	47	219	25.4231	10.0083	1	1.00734	1.02188	1.02949	1.02142	0.978574
A0A1S4F960	Uncharacterized protein OS=Aedes aegypti OX=7159 GN=5565680 PE=4 SV=1 - [A0A1S4F960_AEDAE]	399.067	27.54	2	19	20	29	788	89.1177	5.21143	1	1.01409	0.96059	1.04133	1.00731	1.07003
Q0IF85	AAEL006425-PA OS=Aedes aegypti OX=7159 GN=5567964 PE=3 SV=1 - [Q0IF85_AEDAE]	398.993	30.55	1	6	6	22	275	29.1717	8.29443	1	0.986555	1.02705	0.593097	0.58225	0.617257
A0A1S4EWV3	Uncharacterized protein OS=Aedes aegypti OX=7159 GN=5566608 PE=4 SV=1 - [A0A1S4EWV3_AEDAE]	398.312	74.12	2	5	5	20	85	9.17779	9.979	1	0.974378	0.984533	0.970679	0.980148	0.978082
Q16ND1	L-lactate dehydrogenase OS=Aedes aegypti OX=7159 GN=5575706 PE=3 SV=1 - [Q16ND1_AEDAE]	398.261	22.96	1	7	7	20	331	35.5266	7.07861	1	0.919533	1.02023	0.918616	0.890149	0.902776
Q1HR65	60S ribosomal protein L17 OS=Aedes aegypti OX=7159 GN=RpL17 PE=2 SV=1 - [RL17_AEDAE]	398.143	33.33	1	8	8	49	186	21.5434	10.2866	1	1.09046	1.03669	1.06478	1.0257	1.01008
Q16TF1	AAEL010248-PA (Fragment) OS=Aedes aegypti OX=7159 GN=AAEL010248 PE=3 SV=1 - [Q16TF1_AEDAE]	397.163	53.09	4	15	16	37	324	32.7551	10.1108	1	1.10375	1.02119	1.18384	1.15894	1.09502
Q16XK1	AAEL008849-PA OS=Aedes aegypti OX=7159 GN=5571153 PE=4 SV=1 - [Q16XK1_AEDAE]	397.082	32.91	1	11	11	23	398	43.4599	6.78564	1	1.01658	1.01724	0.955983	0.993602	0.975321
Q17FK4	Signal recognition particle subunit SRP72 OS=Aedes aegypti OX=7159 GN=AAEL003377 PE=3 SV=1 - [Q17FK4_AEDAE]	396.783	37.52	1	23	23	36	661	74.4446	9.17334	1	0.989184	0.954063	1.03265	1.04512	1.00886
Q16JS6	Coatomer subunit delta OS=Aedes aegypti OX=7159 GN=5577486 PE=3 SV=1 - [Q16JS6_AEDAE]	395.244	26.78	1	12	12	24	519	57.4844	5.87158	1	0.96916	0.972622	0.990602	0.969518	0.959784
Q17BC2	AAEL005027-PA OS=Aedes aegypti OX=7159 GN=5565839 PE=3 SV=1 - [Q17BC2_AEDAE]	395.02	66.07	11	4	4	20	112	11.5017	4.25928	1	1.00599	0.975435	1.09007	1.05141	1.09691
Q16PF9	Importin subunit alpha OS=Aedes aegypti OX=7159 GN=5575103 PE=3 SV=1 - [Q16PF9_AEDAE]	394.966	34.87	1	15	15	27	519	57.4138	5.03369	1	0.992549	1.00124	1.0378	1.07285	1.03683
A0A0P6IXZ1	Putative aspartyl beta-hydroxylase OS=Aedes aegypti OX=7159 PE=2 SV=1 - [A0A0P6IXZ1_AEDAE]	394.541	18.35	1	10	12	23	861	98.4044	4.65283	1	0.896482	0.954348	0.958554	1.01778	0.902883
Q16P09	AAEL011797-PA OS=Aedes aegypti OX=7159 GN=5575393 PE=3 SV=1 - [Q16P09_AEDAE]	394.393	41.83	1	12	14	38	251	28.3546	5.68115	1	0.942092	0.940287	1.37404	1.53878	1.17918
Q0IFF1	AAEL005635-PA OS=Aedes aegypti OX=7159 GN=5566771 PE=4 SV=1 - [Q0IFF1_AEDAE]	394.092	40.29	1	12	12	19	412	43.4671	7.78174	1	1.00107	1.02031	1.21758	1.14786	1.15364
Q17N60	60S ribosomal protein L35A, putative OS=Aedes aegypti OX=7159 GN=5566843 PE=3 SV=1 - [Q17N60_AEDAE]	393.908	40.7	1	9	9	44	172	18.8754	11.2974	1	1.05281	1.07913	1.04415	1.00013	1.0005
Q0IET9	AAEL007990-PA OS=Aedes aegypti OX=7159 GN=AAEL007990 PE=4 SV=1 - [Q0IET9_AEDAE]	393.878	71.78	2	4	9	28	163	18.0885	4.42432	1	0.919968	0.865574	0.920486	0.890129	0.868353
A0A1S4EVP9	Uncharacterized protein OS=Aedes aegypti OX=7159 GN=5576333 PE=3 SV=1 - [A0A1S4EVP9_AEDAE]	393.425	29.2	1	1	39	77	1226	141.845	8.11865	1	1.07172	1.04704	0.912371	0.980376	0.977466
A0A1S4F5Q7	EMC1_C domain-containing protein OS=Aedes aegypti OX=7159 GN=5578986 PE=4 SV=1 - [A0A1S4F5Q7_AEDAE]	393.118	27.7	2	20	20	31	917	101.183	7.15186	1	1.05083	1.03705	0.953354	0.985775	0.97982
A0A1S4FEA2	Uroporphyrinogen decarboxylase OS=Aedes aegypti OX=7159 GN=5568261 PE=3 SV=1 - [A0A1S4FEA2_AEDAE]	392.295	51.12	7	16	16	30	356	39.9055	6.15088	1	0.974572	0.985416	0.968167	0.934283	0.969683
Q17I25	AAEL002469-PB OS=Aedes aegypti OX=7159 GN=AAEL002469 PE=4 SV=1 - [Q17I25_AEDAE]	390.345	47.44	2	15	15	32	390	43.3329	5.69385	1	1.02962	1.00001	1.04954	1.05101	1.06073
Q17EY5	AAEL003611-PA OS=Aedes aegypti OX=7159 GN=AAEL003611 PE=3 SV=1 - [Q17EY5_AEDAE]	390.345	28.37	1	1	10	21	363	41.3847	7.81104	1	1.14171	0.932837	1.19945	1.26295	1.15397
Q17L48	AAEL001496-PA OS=Aedes aegypti OX=7159 GN=AAEL001496 PE=4 SV=1 - [Q17L48_AEDAE]	389.938	36.96	2	10	10	18	303	34.1852	8.88037	1	0.980567	0.943717	1.04562	1.07535	1.04324
J9HIY3	AAEL017022-PA OS=Aedes aegypti OX=7159 GN=23687442 PE=4 SV=1 - [J9HIY3_AEDAE]	389.761	22.25	1	5	5	20	355	36.2473	5.68115	1	0.983199	1.00398	1.11071	1.0805	1.08186
A0A1S4FAH9	2-oxoglutarate dehydrogenase OS=Aedes aegypti OX=7159 GN=5566495 PE=4 SV=1 - [A0A1S4FAH9_AEDAE]	389.641	28.21	2	23	23	32	904	101.869	6.63916	1	1.01122	0.991372	0.978861	1.00926	0.95843
Q1HR25	40S ribosomal protein S21 OS=Aedes aegypti OX=7159 GN=AAEL000529 PE=2 SV=1 - [Q1HR25_AEDAE]	389.631	78.31	1	6	6	24	83	9.2836	7.21045	1	1.05768	1.03979	1.01005	0.984138	0.99258
Q17MK2	NADH dehydrogenase [ubiquinone] 1 beta subcomplex subunit 8, mitochondrial OS=Aedes aegypti OX=7159 GN=5567821 PE=3 SV=1 - [Q17MK2_AEDAE]	389.315	45.98	2	7	7	38	174	20.103	8.47021	1	0.960001	1.0058	0.983418	1.01331	0.975738
Q17PI9	Glycine cleavage system H protein (Fragment) OS=Aedes aegypti OX=7159 GN=AAEL000364 PE=3 SV=1 - [Q17PI9_AEDAE]	389.242	25	2	2	2	10	140	15.2636	5.021	1	0.940761	0.885807	0.924904	0.898052	0.944613
A0A1S4G076	S1 motif domain-containing protein OS=Aedes aegypti OX=7159 GN=5578388 PE=4 SV=1 - [A0A1S4G076_AEDAE]	388.988	46.75	2	15	15	34	338	38.0653	4.77979	1	0.945753	0.987303	1.04075	1.03054	0.988345
Q17BH5	AAEL004951-PA OS=Aedes aegypti OX=7159 GN=5565726 PE=4 SV=1 - [Q17BH5_AEDAE]	388.853	25.08	1	7	7	27	319	34.2394	8.03076	1	1.01403	1.07256	0.857821	0.921511	0.869052
Q16IJ3	AAEL013642-PA OS=Aedes aegypti OX=7159 GN=5565282 PE=3 SV=1 - [Q16IJ3_AEDAE]	388.343	40.14	1	13	14	35	421	46.5595	8.14795	1	0.963026	0.948003	0.96325	0.972722	0.939581
A0A0P6ITL8	Putative serine protease OS=Aedes aegypti OX=7159 PE=2 SV=1 - [A0A0P6ITL8_AEDAE]	388.141	47.31	1	6	7	27	167	17.638	8.82178	1	0.979308	0.985879	0.991074	1.01061	0.998859
A0A1S4FMU8	XendoU domain-containing protein OS=Aedes aegypti OX=7159 GN=5572213 PE=4 SV=1 - [A0A1S4FMU8_AEDAE]	387.549	27.89	2	12	12	29	570	60.7825	9.56885	1	1.04943	1.03378	0.797592	0.885987	0.776536
Q16IR4	AAEL013574-PB OS=Aedes aegypti OX=7159 GN=AAEL013574 PE=3 SV=1 - [Q16IR4_AEDAE]	387.335	32.97	3	7	7	22	279	30.7832	7.40088	1	0.986699	1.03139	0.70825	0.728491	0.687942
Q16LL9	4-aminobutyrate aminotransferase OS=Aedes aegypti OX=7159 GN=AAEL012609 PE=3 SV=1 - [Q16LL9_AEDAE]	386.284	52.53	2	22	22	44	495	55.0265	8.68994	1	0.981146	1.00927	1.0234	1.08312	1.06062
Q16GI3	AAEL014369-PA OS=Aedes aegypti OX=7159 GN=AAEL014369 PE=4 SV=1 - [Q16GI3_AEDAE]	386.197	38.14	1	12	12	30	333	38.3466	6.16357	1	0.751625	0.846773	0.711037	0.733189	0.851319
Q16II0	AAEL013656-PA OS=Aedes aegypti OX=7159 GN=AAEL013656 PE=4 SV=1 - [Q16II0_AEDAE]	386.11	46.89	1	14	14	30	322	37.0495	4.67822	1	0.999338	0.916864	0.76092	0.764717	0.796534
Q1HRJ5	AAEL002881-PA OS=Aedes aegypti OX=7159 GN=5576353 PE=2 SV=1 - [Q1HRJ5_AEDAE]	385.804	50.6	1	6	6	53	83	9.41184	9.53955	1	0.889998	0.805601	1.08949	1.04195	1.07957
A0A1S4FVT1	Uncharacterized protein OS=Aedes aegypti OX=7159 GN=5576030 PE=4 SV=1 - [A0A1S4FVT1_AEDAE]	385.661	18.52	2	30	30	41	1793	205.882	7.2251	1	0.984079	1.01436	0.994427	1.02697	1.02105
Q17CV4	Prefoldin subunit 3 OS=Aedes aegypti OX=7159 GN=5564782 PE=3 SV=1 - [Q17CV4_AEDAE]	385.562	56.54	1	12	12	45	191	22.3095	5.73193	1	0.992934	0.953193	1.02122	1.01108	1.02741
A0A0P6IUI5	Putative vesicle-associated membrane protein 2 OS=Aedes aegypti OX=7159 PE=2 SV=1 - [A0A0P6IUI5_AEDAE]	385.5	44.05	1	6	6	17	168	18.2974	6.11279	1	0.938021	0.787416	1.28791	0.990027	1.27524
Q16XX4	AAEL008738-PA OS=Aedes aegypti OX=7159 GN=5571006 PE=4 SV=1 - [Q16XX4_AEDAE]	385.265	27.44	2	17	23	44	911	98.8141	9.27588	1	1.04099	1.00619	1.05462	1.06095	1.06948
Q16LJ3	AAEL012631-PA OS=Aedes aegypti OX=7159 GN=AAEL012631 PE=3 SV=1 - [Q16LJ3_AEDAE]	384.58	30.64	2	27	28	89	1002	116.131	9.49561	1	1.00269	0.987045	0.968988	0.992225	0.97649
Q17D71	Peptidylprolyl isomerase OS=Aedes aegypti OX=7159 GN=5564542 PE=4 SV=1 - [Q17D71_AEDAE]	384.192	56.87	1	14	14	27	211	23.2324	4.84326	1	0.908158	1.02455	1.19283	1.30391	1.22815
A0A1S4FEC3	PWWP domain-containing protein OS=Aedes aegypti OX=7159 PE=4 SV=1 - [A0A1S4FEC3_AEDAE]	383.119	37.14	17	14	15	23	552	60.0577	7.66455	1	1.01689	1.00051	1.14516	1.12671	1.12183
Q8T4R8	Ferritin OS=Aedes aegypti OX=7159 GN=FerH PE=2 SV=1 - [Q8T4R8_AEDAE]	382.641	48.33	4	8	8	28	209	23.688	5.97314	1	0.960129	1.00862	0.993573	0.925697	0.893842
Q16PF7	40S ribosomal protein S15 OS=Aedes aegypti OX=7159 GN=5575105 PE=3 SV=1 - [Q16PF7_AEDAE]	382.548	48.99	2	9	9	35	149	17.0233	10.5063	1	1.10585	1.08867	1.05809	1.05061	1.00689
Q16T45	AAEL010372-PA OS=Aedes aegypti OX=7159 GN=AAEL010372 PE=4 SV=1 - [Q16T45_AEDAE]	380.96	15.1	3	15	18	30	1278	140.255	7.1958	1	0.965463	0.995045	0.943728	0.946712	0.968747
A0A1S4FEC0	Fibrinogen C-terminal domain-containing protein OS=Aedes aegypti OX=7159 GN=5568255 PE=4 SV=1 - [A0A1S4FEC0_AEDAE]	380.589	14.97	3	4	4	10	354	40.3307	6.0874	1	0.814242	0.870435	0.302552	0.320132	0.321106
A0A1S4EWT7	Aldo_ket_red domain-containing protein OS=Aedes aegypti OX=7159 GN=5566585 PE=4 SV=1 - [A0A1S4EWT7_AEDAE]	380.477	49.08	2	12	12	28	273	30.1645	5.79541	1	1.032	0.976953	1.01265	1.00441	1.02889
A0A1S4G5Y4	Uncharacterized protein OS=Aedes aegypti OX=7159 GN=23687562 PE=4 SV=1 - [A0A1S4G5Y4_AEDAE]	380.023	57.29	2	7	7	29	96	10.9113	4.97021	1	0.85209	0.949848	1.02865	0.991907	0.99052
Q16HG0	AAEL014039-PA OS=Aedes aegypti OX=7159 GN=AAEL014039 PE=4 SV=1 - [Q16HG0_AEDAE]	380.012	13.16	1	1	1	29	76	9.07661	9.84717	1	0.830085	0.873707	1.02134	1.01493	1.01931
A0A1S4F3F0	Aminopeptidase OS=Aedes aegypti OX=7159 GN=5580296 PE=3 SV=1 - [A0A1S4F3F0_AEDAE]	379.346	17.15	5	13	14	22	863	100.054	5.18604	1	0.88352	0.873246	1.1856	0.988022	1.17541
Q16P07	AAEL011798-PA OS=Aedes aegypti OX=7159 GN=5575399 PE=4 SV=1 - [Q16P07_AEDAE]	379.087	42.63	1	8	10	27	251	28.3277	5.51611	1	0.868111	1.02698	1.33224	1.70396	1.24923
Q0IEU0	AAEL007990-PB OS=Aedes aegypti OX=7159 GN=AAEL007990 PE=4 SV=1 - [Q0IEU0_AEDAE]	376.72	66.42	2	2	7	27	137	15.4853	4.4624	1	1.29114	1.18627	0.975067	1.0398	1.06626
A0A1S4F571	Uncharacterized protein OS=Aedes aegypti OX=7159 GN=5578682 PE=3 SV=1 - [A0A1S4F571_AEDAE]	376.339	28.37	1	1	10	21	363	41.4187	7.81104	1	1.06467	1.09822	1.18409	1.03729	1.12525
Q16Y75	AAEL008641-PA OS=Aedes aegypti OX=7159 GN=5570867 PE=4 SV=1 - [Q16Y75_AEDAE]	376.155	29.1	3	9	10	20	354	40.407	5.52881	1	1.00187	1.08624	1.14949	1.12384	1.14667
Q17J45	AAEL002170-PA OS=Aedes aegypti OX=7159 GN=5580057 PE=4 SV=1 - [Q17J45_AEDAE]	375.378	37.84	1	7	7	19	222	25.3039	6.13818	1	0.967193	0.973939	0.929868	0.91551	0.929907
A0A1S4FP34	Uncharacterized protein OS=Aedes aegypti OX=7159 GN=5572772 PE=4 SV=1 - [A0A1S4FP34_AEDAE]	374.891	25.49	2	16	16	27	667	76.5698	6.20166	1	0.930754	0.975596	0.962249	0.913079	0.951011
A0A1S4FXR5	Sec16_C domain-containing protein OS=Aedes aegypti OX=7159 PE=4 SV=1 - [A0A1S4FXR5_AEDAE]	374.135	15.35	4	21	21	33	1896	215.915	5.56689	1	0.987594	0.960376	1.00122	0.993768	1.02255
Q176C3	Proteasome subunit beta OS=Aedes aegypti OX=7159 GN=5567996 PE=3 SV=1 - [Q176C3_AEDAE]	373.728	38.16	1	1	8	27	228	24.6858	5.98584	1	0.998941	1.22637	1.16738	1.03971	0.968492
Q17GP4	AAEL002936-PA OS=Aedes aegypti OX=7159 GN=AAEL002936 PE=4 SV=1 - [Q17GP4_AEDAE]	373.235	37.06	3	7	7	21	286	31.1057	5.99854	1	0.968355	1.00634	1.06946	1.0888	1.08015
Q17DE6	AAEL004234-PA OS=Aedes aegypti OX=7159 GN=5564392 PE=4 SV=1 - [Q17DE6_AEDAE]	373.119	30.3	1	3	3	15	132	14.6445	8.57275	1	0.92399	0.996664	1.00903	0.973263	0.991225
Q17KP5	Galactose-1-phosphate uridylyltransferase OS=Aedes aegypti OX=7159 GN=AAEL001607 PE=3 SV=1 - [Q17KP5_AEDAE]	372.491	35.9	3	10	10	24	351	40.4852	7.84033	1	0.965045	0.960855	0.967846	0.982267	0.94254
Q1HQV9	Reverse transcriptase-like protein (Fragment) OS=Aedes aegypti OX=7159 PE=2 SV=1 - [Q1HQV9_AEDAE]	371.96	55.6	1	14	14	26	268	30.1742	9.30518	1	1.03289	0.945465	1.00875	0.986731	1.00567
Q16F86	AAEL014863-PF OS=Aedes aegypti OX=7159 GN=AAEL014863 PE=4 SV=1 - [Q16F86_AEDAE]	371.69	31.34	5	11	14	31	584	64.3605	6.68311	1	0.976265	0.981917	1.00369	0.98908	0.975326
Q1HQU3	AAEL013620-PA OS=Aedes aegypti OX=7159 GN=AAEL013620 PE=2 SV=1 - [Q1HQU3_AEDAE]	371.684	46.31	5	5	7	14	203	23.1099	8.76318	1	0.944589	0.983686	1.04068	1.05787	1.0769
Q16UK9	AAEL009869-PA OS=Aedes aegypti OX=7159 GN=AAEL009869 PE=4 SV=1 - [Q16UK9_AEDAE]	371.532	9.68	2	39	40	48	4525	504.225	5.37646	1	0.985032	0.985006	0.976809	1.01262	0.979333
Q16WA7	AAEL009304-PA OS=Aedes aegypti OX=7159 GN=AAEL009304 PE=3 SV=1 - [Q16WA7_AEDAE]	370.941	45.7	2	12	12	24	291	33.6898	5.32568	1	1.00368	1.07489	1.05214	1.10066	1.06779
Q17I13	AAEL002527-PA OS=Aedes aegypti OX=7159 GN=AAEL002527 PE=4 SV=1 - [Q17I13_AEDAE]	370.734	26.15	4	13	13	31	631	69.68	5.04639	1	0.964473	1.01269	1.05606	1.04951	1.03952
Q17L17	Sodium/hydrogen exchanger OS=Aedes aegypti OX=7159 GN=AAEL001503 PE=3 SV=1 - [Q17L17_AEDAE]	370.015	19.34	1	1	18	23	1179	130.106	7.18115	1	1.19775	1.1927	0.966937	0.979951	1.05385
Q17NQ0	AAEL000596-PA OS=Aedes aegypti OX=7159 GN=AAEL000596 PE=3 SV=1 - [Q17NQ0_AEDAE]	367.81	21.78	1	31	31	48	1561	179.555	8.646	1	1.07923	1.0239	1.10851	1.07782	1.08881
Q175Q3	AAEL006577-PA OS=Aedes aegypti OX=7159 GN=5568150 PE=4 SV=1 - [Q175Q3_AEDAE]	367.689	31.1	1	19	19	39	553	63.531	5.97314	1	0.974795	1.00099	1.00024	1.03941	1.01778
Q16V29	AAEL009700-PA OS=Aedes aegypti OX=7159 GN=AAEL009700 PE=4 SV=1 - [Q16V29_AEDAE]	367.506	36.39	3	10	10	22	294	33.0999	7.47412	1	1.04751	1.01422	0.93218	0.969963	0.905813
Q1HRJ1	60S ribosomal protein L28, putative OS=Aedes aegypti OX=7159 GN=AAEL008353 PE=2 SV=1 - [Q1HRJ1_AEDAE]	367.316	50.66	1	7	7	43	152	16.9996	11.7222	1	1.01974	1.06386	1.02171	1.02614	0.981814
Q1HRP0	60S ribosomal protein L15/L27 OS=Aedes aegypti OX=7159 PE=2 SV=1 - [Q1HRP0_AEDAE]	366.997	52.35	1	10	10	53	149	17.0683	10.8872	1	1.03092	1.02226	0.97603	1.01985	0.972519
A0A1S4F6S3	Uncharacterized protein OS=Aedes aegypti OX=7159 GN=5564158 PE=3 SV=1 - [A0A1S4F6S3_AEDAE]	366.725	41.34	2	15	17	48	404	43.7614	7.60596	1	0.958041	0.962239	0.949012	0.928842	0.92253
Q16II2	AAEL013652-PA OS=Aedes aegypti OX=7159 GN=AAEL013652 PE=3 SV=1 - [Q16II2_AEDAE]	366.116	38.67	1	2	21	31	631	69.9859	6.3667	1	0.946375	1.71047	0.878635	1.1928	1.24328
Q16TC0	AAEL010284-PA OS=Aedes aegypti OX=7159 GN=5573103 PE=4 SV=1 - [Q16TC0_AEDAE]	365.922	46.11	1	12	12	25	386	43.6378	6.46826	1	0.983624	1.02285	1.04399	1.06237	1.06867
A0A1S4F1H2	Uncharacterized protein OS=Aedes aegypti OX=7159 PE=4 SV=1 - [A0A1S4F1H2_AEDAE]	365.303	18.06	4	16	16	20	1063	113.229	6.0874	1	0.985802	1.00728	0.969597	0.983223	0.976419
Q16EU8	Acetyl-coenzyme A synthetase OS=Aedes aegypti OX=7159 GN=AAEL000321 PE=3 SV=1 - [Q16EU8_AEDAE]	365.157	32.78	1	19	19	31	668	75.676	5.85889	1	1.12171	0.967828	1.23032	1.25245	1.30153
J9E908	AAEL017082-PA OS=Aedes aegypti OX=7159 GN=23687502 PE=4 SV=1 - [J9E908_AEDAE]	365.097	31.69	1	7	7	19	243	27.1227	11.6489	1	0.949256	0.972571	0.946328	0.955171	0.926234
Q171J5	Histone H2A OS=Aedes aegypti OX=7159 GN=AAEL007609 PE=3 SV=1 - [Q171J5_AEDAE]	364.213	31.75	2	2	4	44	126	13.2153	10.4038	1	1.07123	0.996373	1.08418	1.06143	0.993924
Q16XC2	AAEL008921-PA OS=Aedes aegypti OX=7159 GN=AAEL008921 PE=4 SV=1 - [Q16XC2_AEDAE]	363.99	60.92	2	9	9	17	174	20.0346	4.80518	1	1.11942	0.954985	0.89394	0.861595	0.883463
Q16HL7	AAEL013980-PA OS=Aedes aegypti OX=7159 GN=5579045 PE=4 SV=1 - [Q16HL7_AEDAE]	363.413	72	1	1	8	21	100	11.0417	8.60205	1	0.996921	0.996984	0.947484	0.963191	0.96548
Q17GV8	Mitochondrial pyruvate carrier OS=Aedes aegypti OX=7159 GN=5576360 PE=3 SV=1 - [Q17GV8_AEDAE]	361.711	19.69	1	4	4	12	127	14.3453	9.5249	1	0.896688	0.817998	1.01541	1.27065	1.08889
Q16QW8	AAEL011157-PA OS=Aedes aegypti OX=7159 GN=5574429 PE=4 SV=1 - [Q16QW8_AEDAE]	361.649	74	1	10	10	55	100	11.3961	10.521	1	1.0863	1.05677	1.0019	1.07793	0.98086
A0A0P6IXZ9	DNA topoisomerase I OS=Aedes aegypti OX=7159 PE=2 SV=1 - [A0A0P6IXZ9_AEDAE]	361.618	27.74	15	25	26	41	1031	120.285	8.83643	1	0.968968	1.01161	0.949634	0.960331	0.973824
Q1HQR1	AAEL013876-PA OS=Aedes aegypti OX=7159 GN=5578833 PE=2 SV=1 - [Q1HQR1_AEDAE]	361.462	50.3	1	8	8	27	167	18.3173	9.59814	1	0.944918	0.986458	1.07322	1.04807	1.04364
Q17F54	AAEL003569-PA OS=Aedes aegypti OX=7159 GN=AAEL003569 PE=4 SV=1 - [Q17F54_AEDAE]	360.311	34.19	2	15	15	32	465	52.8502	8.92432	1	0.969528	0.969044	0.990582	1.011	0.977262
Q173U9	AAEL007001-PA OS=Aedes aegypti OX=7159 GN=AAEL007001 PE=4 SV=1 - [Q173U9_AEDAE]	360.154	25.16	1	8	8	23	322	34.4295	7.48877	1	0.952847	1.01008	0.994483	0.999426	1.01405
A0A1S4FWK8	Uncharacterized protein OS=Aedes aegypti OX=7159 GN=5576268 PE=4 SV=1 - [A0A1S4FWK8_AEDAE]	360.139	35.94	2	15	15	26	448	50.3241	5.43994	1	0.936706	1.00127	1.0932	1.04133	1.15185
Q1HQS1	V-type proton ATPase subunit OS=Aedes aegypti OX=7159 GN=5574244 PE=2 SV=1 - [Q1HQS1_AEDAE]	360.116	29.31	1	8	8	36	348	39.6707	4.94482	1	0.974247	0.989485	1.07099	1.06492	1.06281
Q0IF34	AAEL007088-PA OS=Aedes aegypti OX=7159 GN=AAEL007088 PE=4 SV=1 - [Q0IF34_AEDAE]	359.894	29.98	1	1	14	25	547	59.3037	6.60986	1	1.08121	1.10143	1.00938	0.958397	0.981996
J9I050	AAEL014899-PB OS=Aedes aegypti OX=7159 GN=AaeL_AAEL014899 PE=4 SV=1 - [J9I050_AEDAE]	359.246	69.92	2	13	13	24	246	26.3124	8.89502	1	1.00268	0.992776	0.984966	1.00251	0.984062
Q17K95	AAEL001760-PA OS=Aedes aegypti OX=7159 GN=AAEL001760 PE=4 SV=1 - [Q17K95_AEDAE]	358.963	12.75	2	17	19	25	2133	231.708	4.08154	1	0.977412	0.984806	0.975856	0.939212	1.00816
Q16L48	AAEL012764-PA OS=Aedes aegypti OX=7159 GN=5576784 PE=3 SV=1 - [Q16L48_AEDAE]	358.586	37.85	1	12	12	29	288	32.7163	6.02393	1	0.952207	0.843854	0.454564	0.468985	0.490933
Q17PF3	AAEL000304-PB OS=Aedes aegypti OX=7159 GN=AAEL000304 PE=4 SV=1 - [Q17PF3_AEDAE]	358.584	8.37	3	2	2	14	215	21.5452	8.96826	1	0.907986	1.04807	0.806374	0.841672	0.860761
A0A1S4F969	Uncharacterized protein OS=Aedes aegypti OX=7159 GN=5565782 PE=4 SV=1 - [A0A1S4F969_AEDAE]	358.094	30.49	2	22	22	36	843	94.5903	7.13721	1	1.04225	0.980428	0.968907	0.951288	0.97484
A0A0N8ES68	Putative eukaryotic translation initiation factor 4 gamma OS=Aedes aegypti OX=7159 PE=2 SV=1 - [A0A0N8ES68_AEDAE]	358.087	29.48	3	25	25	40	1004	112.123	6.37939	1	0.969199	0.948921	0.899946	0.888628	0.881125
A0A1S4FFE3	DEK_C domain-containing protein OS=Aedes aegypti OX=7159 PE=4 SV=1 - [A0A1S4FFE3_AEDAE]	358.004	20.93	2	15	15	31	621	69.125	4.93213	1	0.935322	1.0528	1.01072	0.991923	1.03426
Q16TF5	AAEL010254-PA OS=Aedes aegypti OX=7159 GN=AAEL010254 PE=4 SV=1 - [Q16TF5_AEDAE]	357.806	26.81	1	13	13	18	526	56.7311	9.42236	1	0.942947	0.960583	1.0492	1.04829	1.02504
Q17HQ4	AAEL002600-PA OS=Aedes aegypti OX=7159 GN=AAEL002600 PE=3 SV=1 - [Q17HQ4_AEDAE]	357.755	14.13	1	11	12	28	934	97.6565	6.63916	1	0.883258	0.992083	0.689429	0.706015	0.681565
Q0IGD8	AAEL003041-PA OS=Aedes aegypti OX=7159 GN=5576873 PE=4 SV=1 - [Q0IGD8_AEDAE]	357.641	56.42	1	9	9	29	218	24.4469	5.59229	1	0.848971	0.948929	0.917668	0.997825	0.98978
A0A1S4FVX9	2-amino-3-ketobutyrate coenzyme a ligase OS=Aedes aegypti OX=7159 GN=5576084 PE=3 SV=1 - [A0A1S4FVX9_AEDAE]	357.079	34.5	3	13	13	22	429	46.8181	7.76709	1	1.01544	1.01594	1.12583	1.0702	1.06118
A0A1S4FGJ8	Uncharacterized protein OS=Aedes aegypti OX=7159 GN=5569110 PE=4 SV=1 - [A0A1S4FGJ8_AEDAE]	356.056	30.14	2	12	12	26	428	48.33	5.04639	1	0.953443	0.997112	0.969619	1.05022	0.971857
Q16SA1	AAEL010673-PA OS=Aedes aegypti OX=7159 GN=AAEL010673 PE=4 SV=1 - [Q16SA1_AEDAE]	355.749	24.29	2	1	1	16	70	8.17512	7.25439	1	1.00295	1.06508	1.07912	0.913429	1.0677
Q17AF1	AAEL005318-PA OS=Aedes aegypti OX=7159 GN=AAEL005318 PE=4 SV=1 - [Q17AF1_AEDAE]	355.534	20.05	1	1	32	40	2075	229.816	4.52588	1	1.00118	0.832358	0.992754	1.02668	1.01512
Q17NC9	AAEL000744-PA OS=Aedes aegypti OX=7159 GN=5566267 PE=4 SV=1 - [Q17NC9_AEDAE]	355.282	57.33	1	8	8	22	150	17.1231	4.13232	1	1.0617	1.00779	0.963793	0.975906	1.04126
Q0IEH7	Phosphotriesterase-related protein OS=Aedes aegypti OX=7159 GN=AAEL010326 PE=3 SV=1 - [PTER_AEDAE]	355.23	38.2	1	9	9	15	356	39.9667	6.13818	1	0.957558	0.961204	0.983559	1.00182	0.98599
Q7Z0L7	Sodium/hydrogen exchanger OS=Aedes aegypti OX=7159 PE=2 SV=1 - [Q7Z0L7_AEDAE]	354.237	19.34	2	1	18	23	1179	130.195	7.02002	1	1.12377	1.04479	1.13086	1.12171	1.1745
J9HY95	AAEL017147-PB OS=Aedes aegypti OX=7159 GN=AaeL_AAEL017147 PE=4 SV=1 - [J9HY95_AEDAE]	354.126	32.96	2	10	22	45	631	69.9619	5.60498	1	1.00438	0.943368	1.00625	0.980233	1.01458
Q171R6	AAEL007536-PA OS=Aedes aegypti OX=7159 GN=AAEL007536 PE=3 SV=1 - [Q171R6_AEDAE]	353.502	39.69	1	12	20	39	655	74.4446	8.54346	1	1.01804	1.04164	0.956511	0.959433	0.944309
Q177W2	AAEL006000-PA OS=Aedes aegypti OX=7159 GN=AAEL006000 PE=4 SV=1 - [Q177W2_AEDAE]	352.787	59.46	1	6	6	45	74	8.20637	9.59814	1	1.16305	1.06727	0.90227	1.00607	0.908859
Q8T9V5	Putative lysozyme OS=Aedes aegypti OX=7159 PE=2 SV=1 - [Q8T9V5_AEDAE]	352.743	61.11	2	7	7	14	144	15.9077	8.66064	1	0.829464	0.912415	0.544461	0.574431	0.557567
Q17PI0	Elongation factor Ts, mitochondrial OS=Aedes aegypti OX=7159 GN=AAEL000331 PE=3 SV=1 - [EFTS_AEDAE]	352.68	51.79	1	13	13	25	307	33.846	6.32861	1	1.03346	0.972352	1.00976	0.988485	1.03091
Q16KR1	AAEL012909-PA OS=Aedes aegypti OX=7159 GN=AAEL012909 PE=4 SV=1 - [Q16KR1_AEDAE]	352.42	10.86	1	17	31	36	3461	366.957	5.07178	1	1.01139	1.21337	0.681328	0.702471	0.69927
A0A1S4FPB5	Leucine-rich immune protein (Coil-less) OS=Aedes aegypti OX=7159 PE=4 SV=1 - [A0A1S4FPB5_AEDAE]	352.404	41.19	4	13	14	20	437	49.3785	8.32373	1	1.20424	1.01394	0.602442	0.57814	0.612462
Q177U7	AAEL006041-PA (Fragment) OS=Aedes aegypti OX=7159 GN=AAEL006041 PE=4 SV=1 - [Q177U7_AEDAE]	351.934	32.08	1	4	16	30	533	60.0608	7.45947	1	1.0688	1.0249	0.975312	0.921944	0.938078
A0A1S4EUN1	ABC1 domain-containing protein OS=Aedes aegypti OX=7159 PE=4 SV=1 - [A0A1S4EUN1_AEDAE]	351.393	33.33	3	21	21	32	678	75.1581	7.73779	1	1.02807	0.991676	0.993096	0.986986	1.02902
A0A0N8ES18	Putative atpase OS=Aedes aegypti OX=7159 PE=2 SV=1 - [A0A0N8ES18_AEDAE]	351.007	20.22	2	8	8	21	460	52.3755	8.03076	1	1.09679	1.02203	1.07319	1.09669	1.08861
Q16WF9	AAEL009232-PA OS=Aedes aegypti OX=7159 GN=AAEL009232 PE=4 SV=1 - [Q16WF9_AEDAE]	350.58	26.93	2	18	18	41	687	76.3051	7.50342	1	0.962947	1.02313	0.987973	1.01416	1.01235
Q1DH15	AAEL015314-PA (Fragment) OS=Aedes aegypti OX=7159 GN=AAEL015314 PE=4 SV=1 - [Q1DH15_AEDAE]	350.11	56.65	1	2	11	25	203	23.3789	7.32764	1	0.95244	1.05488	1.07583	1.08462	1.11885
Q17L34	AAEL001480-PA OS=Aedes aegypti OX=7159 GN=5570907 PE=4 SV=1 - [Q17L34_AEDAE]	350.101	28.83	2	16	16	28	614	68.6591	5.51611	1	0.987393	1.00366	0.965376	0.982473	0.977068
Q17NC2	AAEL000732-PA OS=Aedes aegypti OX=7159 GN=5566275 PE=4 SV=1 - [Q17NC2_AEDAE]	349.895	41.55	1	22	22	47	568	64.595	6.39209	1	1.01973	1.01627	1.03442	1.05814	0.994759
Q179N3	AAEL005579-PA OS=Aedes aegypti OX=7159 GN=5566689 PE=4 SV=1 - [Q179N3_AEDAE]	349.33	45.23	1	14	14	19	367	40.9619	8.80713	1	0.97659	0.959952	1.07451	1.05136	1.05881
A0A0P6IWW1	Putative histone-lysine n-methyltransferase OS=Aedes aegypti OX=7159 PE=2 SV=1 - [A0A0P6IWW1_AEDAE]	349.141	14.21	3	7	8	13	711	79.9521	6.60986	1	0.981086	0.990926	0.928688	0.952818	0.944652
Q1HQJ5	AAEL012996-PA OS=Aedes aegypti OX=7159 GN=5577094 PE=2 SV=1 - [Q1HQJ5_AEDAE]	348.715	66.5	1	13	13	32	200	23.0747	5.19873	1	0.986539	1.01746	0.926568	0.947506	0.934085
Q17NB9	AAEL000749-PA OS=Aedes aegypti OX=7159 GN=AAEL000749 PE=4 SV=1 - [Q17NB9_AEDAE]	348.478	41.03	1	1	11	26	290	33.3614	6.1001	1	1.00397	1.03799	0.800702	1.02116	0.949891
Q178V9	Alpha-mannosidase (Fragment) OS=Aedes aegypti OX=7159 GN=AAEL005763 PE=3 SV=1 - [Q178V9_AEDAE]	348.418	23.77	3	21	21	31	997	115.277	6.34131	1	0.979429	0.974384	0.844563	0.830634	0.887086
Q0IER7	AAEL008105-PA OS=Aedes aegypti OX=7159 GN=AAEL008105 PE=4 SV=1 - [Q0IER7_AEDAE]	347.808	34.15	1	18	18	30	650	73.9491	5.89697	1	0.961657	0.959747	1.01281	0.977353	1.00662
Q16TY4	Proteasome subunit alpha type OS=Aedes aegypti OX=7159 GN=5572867 PE=3 SV=1 - [Q16TY4_AEDAE]	347.564	49.81	1	9	9	26	261	28.8388	7.28369	1	0.896533	0.949039	1.01809	0.992326	1.00278
Q9NJA3	V-type proton ATPase subunit a OS=Aedes aegypti OX=7159 GN=5567950 PE=2 SV=1 - [Q9NJA3_AEDAE]	346.892	23.63	1	15	16	32	804	92.1751	6.37939	1	0.99065	0.91554	1.17825	1.16064	1.134
Q16EX7	AAEL014980-PA (Fragment) OS=Aedes aegypti OX=7159 GN=AAEL014980 PE=3 SV=1 - [Q16EX7_AEDAE]	346.772	30.4	1	1	10	24	352	39.8826	6.43018	1	0.914006	0.848352	0.653807	0.844712	0.723255
Q16Y96	AAEL008615-PA OS=Aedes aegypti OX=7159 GN=AAEL008615 PE=4 SV=1 - [Q16Y96_AEDAE]	346.742	29.78	1	2	26	58	816	88.0167	9.23193	1	0.882035	0.952102	0.734477	0.911078	0.998894
Q173V2	Histone H2A OS=Aedes aegypti OX=7159 GN=5579084 PE=3 SV=1 - [Q173V2_AEDAE]	346.335	24.19	8	3	5	68	124	13.3545	10.7261	1	1.32991	1.10465	1.10319	1.19338	1.13153
A0A1S4F3S5	TRUD domain-containing protein OS=Aedes aegypti OX=7159 GN=5576975 PE=4 SV=1 - [A0A1S4F3S5_AEDAE]	346.18	32.78	1	3	21	39	723	81.2196	8.26514	1	0.976794	1.05603	0.949953	0.943906	0.990146
Q16P73	AAEL011731-PA OS=Aedes aegypti OX=7159 GN=AAEL011731 PE=3 SV=1 - [Q16P73_AEDAE]	346.103	15.65	3	16	16	29	1003	114.415	6.07471	1	0.957011	0.983116	0.999599	0.999356	1.00128
Q0C785	AAEL000091-PA OS=Aedes aegypti OX=7159 GN=5563654 PE=4 SV=1 - [Q0C785_AEDAE]	345.829	33.43	1	10	10	18	332	37.0103	5.75732	1	1.11074	1.04261	1.16952	1.16742	1.15896
Q16I64	F-actin-capping protein subunit alpha OS=Aedes aegypti OX=7159 GN=5578596 PE=3 SV=1 - [Q16I64_AEDAE]	345.778	40.14	1	9	9	22	289	32.9574	5.43994	1	1.07348	1.0219	0.985226	1.02173	0.98661
Q16ZI8	AAEL008152-PA OS=Aedes aegypti OX=7159 GN=5570230 PE=4 SV=1 - [Q16ZI8_AEDAE]	345.743	62.11	2	9	13	28	256	27.1039	7.7085	1	0.942124	0.94233	1.01346	1.02629	1.00391
Q1HQN4	Eukaryotic translation initiation factor 3 subunit G OS=Aedes aegypti OX=7159 GN=eIF3-S4-1 PE=2 SV=1 - [EIF3G_AEDAE]	345.736	54.78	1	10	10	21	272	30.3442	8.32373	1	0.98152	0.977374	1.03341	1.07712	1.08298
Q16SI6	Aldose 1-epimerase OS=Aedes aegypti OX=7159 GN=AAEL010590 PE=3 SV=1 - [Q16SI6_AEDAE]	345.6	25.92	1	8	8	18	436	47.4543	6.20166	1	0.866602	0.97938	0.98422	0.991263	0.997276
Q17BP4	AAEL004902-PA OS=Aedes aegypti OX=7159 GN=5565652 PE=4 SV=1 - [Q17BP4_AEDAE]	345.273	53.05	1	9	9	19	213	23.6938	6.39209	1	1.01146	1.01376	0.944311	0.958723	0.979832
A0A2I4HY34	Uncharacterized protein OS=Aedes aegypti OX=7159 GN=5568412 PE=4 SV=1 - [A0A2I4HY34_AEDAE]	344.836	15.03	2	12	12	37	878	96.936	8.44092	1	0.91133	1.0286	1.05365	1.04708	1.04823
Q16F40	AAEL014906-PA (Fragment) OS=Aedes aegypti OX=7159 GN=AAEL014906 PE=4 SV=1 - [Q16F40_AEDAE]	344.814	32.79	1	3	15	26	494	55.7805	6.99072	1	1.08313	1.03259	1.00067	0.949354	0.89271
Q16ZS6	AAEL008072-PA OS=Aedes aegypti OX=7159 GN=AAEL008072 PE=3 SV=1 - [Q16ZS6_AEDAE]	344.774	31.63	2	8	8	35	215	24.3005	9.53955	1	1.02909	1.05498	1.03958	1.0564	1.05214
Q16MG7	AAEL012310-PA OS=Aedes aegypti OX=7159 GN=5576078 PE=3 SV=1 - [Q16MG7_AEDAE]	344.637	39.23	1	14	14	34	418	46.9938	5.96045	1	0.991707	1.01492	0.942947	0.954696	0.948674
Q17N03	AAEL000854-PA OS=Aedes aegypti OX=7159 GN=AAEL000854 PE=4 SV=1 - [Q17N03_AEDAE]	344.624	53.39	1	13	13	44	339	36.6871	8.57275	1	0.977492	0.973044	0.987044	1.002	0.9878
A0A1S4FP41	PDZ domain-containing protein OS=Aedes aegypti OX=7159 GN=5572579 PE=4 SV=1 - [A0A1S4FP41_AEDAE]	343.491	36.07	2	13	13	47	305	35.4202	4.60205	1	0.966304	0.962784	1.06959	1.00656	1.07573
Q1HQE0	AAEL009257-PA OS=Aedes aegypti OX=7159 GN=5571735 PE=2 SV=1 - [Q1HQE0_AEDAE]	343.082	37.18	1	7	7	47	78	8.78465	9.49561	1	0.75605	0.790926	1.11452	0.884487	1.08033
Q177B1	AAEL006196-PA OS=Aedes aegypti OX=7159 GN=5567616 PE=4 SV=1 - [Q177B1_AEDAE]	342.935	21.8	1	1	12	32	610	66.9133	9.26123	1	0.781128	0.90204	0.94015	0.853572	0.840292
Q1HQN1	Proteasome subunit alpha type OS=Aedes aegypti OX=7159 GN=5564545 PE=2 SV=1 - [Q1HQN1_AEDAE]	342.887	51.65	1	10	10	23	242	26.9121	4.77979	1	0.948296	0.993478	0.981972	0.991112	0.974678
A0A1S4FQN7	Sugar transporter OS=Aedes aegypti OX=7159 PE=3 SV=1 - [A0A1S4FQN7_AEDAE]	342.115	10.66	1	5	5	27	488	51.9987	5.50342	1	0.961091	1.01657	1.01	1.00686	1.02994
Q16M72	AAEL012400-PA OS=Aedes aegypti OX=7159 GN=AAEL012400 PE=4 SV=1 - [Q16M72_AEDAE]	341.906	36.42	1	10	10	19	302	33.584	5.71924	1	0.897619	0.952625	0.965113	0.987197	0.949419
Q17Q52	AAEL000143-PA OS=Aedes aegypti OX=7159 GN=AAEL000143 PE=4 SV=1 - [Q17Q52_AEDAE]	341.87	53.33	2	14	15	34	285	31.3411	7.35693	1	1.05318	0.983534	0.995246	1.01207	0.990075
A0A1S4F0Z9	Uncharacterized protein OS=Aedes aegypti OX=7159 GN=5573606 PE=4 SV=1 - [A0A1S4F0Z9_AEDAE]	341.811	10.24	4	14	14	23	1552	166.606	9.21729	1	0.997489	0.942098	1.10795	1.05126	1.08589
A0A1S4F0X8	Uncharacterized protein OS=Aedes aegypti OX=7159 GN=5573903 PE=4 SV=1 - [A0A1S4F0X8_AEDAE]	341.43	21.26	2	1	1	14	127	12.3517	6.49365	1	1.11311	1.11022	0.948248	0.977296	1.01355
Q173D1	AAEL007174-PA OS=Aedes aegypti OX=7159 GN=AAEL007174 PE=4 SV=1 - [Q173D1_AEDAE]	340.838	31.74	1	1	25	43	838	90.9441	6.68311	1	0.898935	0.969052	0.879067	1.1789	1.02051
J9HFH0	AAEL005143-PB OS=Aedes aegypti OX=7159 GN=5566059 PE=4 SV=1 - [J9HFH0_AEDAE]	340.755	57.32	3	7	7	55	82	9.47988	9.62744	1	0.871152	0.902958	1.02291	1.0135	0.995863
Q17G99	AAEL003137-PA OS=Aedes aegypti OX=7159 GN=AAEL003137 PE=4 SV=1 - [Q17G99_AEDAE]	340.64	30.37	1	15	15	27	675	76.0281	4.70361	1	0.928499	0.989616	1.00382	1.0566	0.969386
Q16SL1	AAEL010567-PA (Fragment) OS=Aedes aegypti OX=7159 GN=AAEL010567 PE=4 SV=1 - [Q16SL1_AEDAE]	340.625	30.73	1	10	11	25	384	42.0134	9.23193	1	0.999315	0.974369	1.06069	1.06186	1.10461
A0A1S4FHM6	Palmitoyl-protein thioesterase OS=Aedes aegypti OX=7159 PE=4 SV=1 - [A0A1S4FHM6_AEDAE]	340.608	33.78	4	9	9	20	299	34.195	6.771	1	0.957697	0.986798	0.940194	0.965175	0.982677
A0A0P6K0T2	Putative rhoa gtpase effector dia/diaphanous (Fragment) OS=Aedes aegypti OX=7159 PE=2 SV=1 - [A0A0P6K0T2_AEDAE]	340.534	25.13	1	8	8	14	382	40.5763	10.7554	1	0.973904	0.945703	1.09669	1.10225	1.12721
Q16FL6	Eukaryotic translation initiation factor 3 subunit L OS=Aedes aegypti OX=7159 GN=AAEL009617 PE=3 SV=1 - [EIF3L_AEDAE]	340.327	38.73	1	22	22	37	537	63.4305	6.25244	1	0.939118	0.957268	0.997677	0.991861	0.957448
Q16VJ0	AAEL009547-PA OS=Aedes aegypti OX=7159 GN=AAEL009547 PE=4 SV=1 - [Q16VJ0_AEDAE]	340.231	17.68	2	14	14	28	933	105.547	7.1958	1	1.0026	1.03788	1.00982	0.975473	1.01254
Q1HR39	AAEL011873-PA OS=Aedes aegypti OX=7159 GN=AAEL011873 PE=2 SV=1 - [Q1HR39_AEDAE]	340.19	52.45	2	9	9	26	143	16.3152	6.771	1	0.947769	0.905159	0.981949	0.985745	0.931392
Q16MR3	AAEL012218-PA OS=Aedes aegypti OX=7159 GN=5575971 PE=4 SV=1 - [Q16MR3_AEDAE]	340.059	64.18	3	10	10	24	134	14.9748	9.33447	1	0.925393	0.955772	1.02951	1.04384	0.957689
Q16K24	6-phosphofructo-2-kinase/fructose-2,6-bisphosphatase short form OS=Aedes aegypti OX=7159 GN=AAEL013132 PE=4 SV=1 - [Q16K24_AEDAE]	340.037	44.51	3	21	21	36	528	60.0957	7.57666	1	1.03575	1.0376	1.16603	1.18844	1.166
Q17LC0	AAEL001414-PA OS=Aedes aegypti OX=7159 GN=AAEL001414 PE=4 SV=1 - [Q17LC0_AEDAE]	339.865	23.01	3	12	12	26	439	50.6237	5.35107	1	1.06356	1.13541	0.872882	0.906545	0.806496
Q17HN5	AAEL002587-PA OS=Aedes aegypti OX=7159 GN=AAEL002587 PE=4 SV=1 - [Q17HN5_AEDAE]	338.255	28.47	1	1	3	18	137	14.9374	4.81787	1	0.92849	0.885665	0.995674	0.741976	0.873036
Q1HR23	AAEL008768-PA OS=Aedes aegypti OX=7159 GN=AAEL008768 PE=2 SV=1 - [Q1HR23_AEDAE]	337.982	54.42	1	1	8	55	147	16.1897	9.99365	1	0.954766	1.01395	1.13136	1.15054	1.09851
Q1HQJ7	Mannose-6-phosphate isomerase OS=Aedes aegypti OX=7159 GN=AAEL015438 PE=2 SV=1 - [Q1HQJ7_AEDAE]	337.607	30.94	2	11	11	19	404	44.4916	6.07471	1	0.920906	0.949007	0.978168	1.00108	0.995968
Q177J8	Eukaryotic translation initiation factor 3 subunit K OS=Aedes aegypti OX=7159 GN=AAEL006115 PE=3 SV=1 - [EIF3K_AEDAE]	337.492	41.18	1	8	8	17	221	25.7732	6.13818	1	0.984946	0.968355	1.04308	1.0024	0.985954
A0A1S4EVS2	Monocarboxylate transporter OS=Aedes aegypti OX=7159 PE=4 SV=1 - [A0A1S4EVS2_AEDAE]	337.2	10.94	2	2	6	14	759	82.0623	5.49072	1	1.28079	1.13866	0.895503	0.934042	0.962073
Q16JS1	AAEL013227-PA OS=Aedes aegypti OX=7159 GN=PIWI6 PE=3 SV=1 - [Q16JS1_AEDAE]	337.13	22.3	1	16	18	29	888	100.963	9.30518	1	1.04307	1.04143	1.0443	1.07067	1.00878
A0A1S4F5E8	SERPIN domain-containing protein OS=Aedes aegypti OX=7159 GN=5578738 PE=3 SV=1 - [A0A1S4F5E8_AEDAE]	337.057	33.22	3	17	17	25	608	67.863	7.86963	1	0.969324	0.953944	0.858653	0.847656	0.836702
A0A0P6JSC5	Putative inositol 145-trisphosphate receptor OS=Aedes aegypti OX=7159 PE=2 SV=1 - [A0A0P6JSC5_AEDAE]	336.89	9.68	3	27	28	34	2912	329.961	5.97314	1	0.962578	0.995406	0.973949	0.975248	0.975633
A0A1S4EYI9	Uncharacterized protein OS=Aedes aegypti OX=7159 GN=5570094 PE=4 SV=1 - [A0A1S4EYI9_AEDAE]	336.541	37.66	4	7	7	16	231	23.9458	4.89404	1	0.815373	0.885316	0.733188	0.718759	0.729406
Q16P63	Actin-related protein 2 OS=Aedes aegypti OX=7159 GN=5575287 PE=3 SV=1 - [Q16P63_AEDAE]	335.332	37.97	1	12	13	60	395	44.6949	6.27783	1	1.01379	0.963013	0.927818	0.92275	0.941742
Q16U05	AAEL010059-PA OS=Aedes aegypti OX=7159 GN=5572843 PE=4 SV=1 - [Q16U05_AEDAE]	335.193	31.69	1	18	19	30	609	68.9004	7.86963	1	0.990481	1.03477	1.05776	1.0542	1.04012
A0A0N8ERX7	Putative ubiquitin specific protease 9/faf (Fragment) OS=Aedes aegypti OX=7159 PE=2 SV=1 - [A0A0N8ERX7_AEDAE]	335.027	13.36	7	30	31	37	2567	292.046	6.31592	1	0.98787	1.01722	0.993852	0.979806	0.973109
Q1HR81	60S ribosomal protein L7 OS=Aedes aegypti OX=7159 GN=5580259 PE=2 SV=1 - [Q1HR81_AEDAE]	334.834	44.87	5	17	17	56	263	30.319	10.7847	1	0.980629	1.02068	0.999225	1.02733	0.978505
A0A1S4FD43	Protein tyrosine phosphatase 69d, drome OS=Aedes aegypti OX=7159 PE=4 SV=1 - [A0A1S4FD43_AEDAE]	334.621	13.43	2	18	19	24	1474	166.367	6.11279	1	1.00507	1.02809	1.00612	0.98152	1.00422
Q16I44	AAEL013800-PA OS=Aedes aegypti OX=7159 GN=AAEL013800 PE=4 SV=1 - [Q16I44_AEDAE]	334.382	26.14	1	14	14	25	547	61.4681	5.60498	1	0.965114	0.94672	0.941289	1.02907	0.95605
Q1EGF0	AAEL009637-PA OS=Aedes aegypti OX=7159 GN=CAT-B3 PE=2 SV=1 - [Q1EGF0_AEDAE]	334.161	40.59	2	1	12	29	340	37.423	7.02002	1	0.980897	1.10984	0.911782	0.840827	0.880986
A0A1S4F5L1	Sorting nexin OS=Aedes aegypti OX=7159 GN=5578918 PE=3 SV=1 - [A0A1S4F5L1_AEDAE]	333.98	32.5	2	13	13	25	440	49.7752	6.81494	1	1.054	1.01333	0.987698	0.968296	0.990676
Q1HRD0	AAEL008128-PA OS=Aedes aegypti OX=7159 GN=5570147 PE=2 SV=1 - [Q1HRD0_AEDAE]	333.951	76.4	1	7	7	19	89	10.2419	7.73779	1	0.975676	0.896879	1.05338	0.947099	1.01883
Q16IK5	AAEL013629-PA OS=Aedes aegypti OX=7159 GN=AAEL013629 PE=4 SV=1 - [Q16IK5_AEDAE]	333.543	18.12	3	3	3	16	287	29.6298	6.82959	1	1.02327	1.00112	1.04297	0.980608	1.00718
A0A1S4F286	Peptidase S1 domain-containing protein OS=Aedes aegypti OX=7159 GN=5575326 PE=4 SV=1 - [A0A1S4F286_AEDAE]	333.528	19.49	2	10	10	13	631	69.4014	4.70361	1	0.872429	1.07477	0.498529	0.514321	0.539073
Q1HQI3	CLIP domain-containing serine protease OS=Aedes aegypti OX=7159 PE=2 SV=1 - [Q1HQI3_AEDAE]	333.252	43.6	2	15	15	40	406	45.1636	6.93213	1	0.986337	0.976568	0.852576	0.931247	0.896237
A0A0N8ES37	Putative mannose lectin ergic-53 involved in glycoprotein traffic OS=Aedes aegypti OX=7159 PE=2 SV=1 - [A0A0N8ES37_AEDAE]	333.151	32.31	3	12	12	28	520	58.4341	6.44287	1	0.989813	1.02236	1.03007	1.03198	1.02306
Q16IZ4	AAEL013501-PA OS=Aedes aegypti OX=7159 GN=PPO4 PE=4 SV=1 - [Q16IZ4_AEDAE]	332.687	40.7	4	20	25	43	688	79.3691	7.13721	1	1.07206	0.995632	0.975159	0.992819	0.966283
Q0IED9	AAEL010827-PA OS=Aedes aegypti OX=7159 GN=5573966 PE=4 SV=1 - [Q0IED9_AEDAE]	331.417	15.82	1	23	23	28	1542	174.033	8.89502	1	1.0715	1.02946	1.06928	1.08079	1.03677
A0A0N8ES04	Ribosomal protein L15 OS=Aedes aegypti OX=7159 PE=2 SV=1 - [A0A0N8ES04_AEDAE]	331.393	32.23	2	5	7	32	211	24.9215	11.3413	1	0.975289	1.06899	1.02877	0.996376	0.984529
Q176N6	AAEL006322-PB OS=Aedes aegypti OX=7159 GN=AAEL006322 PE=4 SV=1 - [Q176N6_AEDAE]	330.641	23.83	2	13	13	25	642	70.4164	7.81104	1	0.916149	0.964761	0.97149	0.990414	0.988045
A0A0P6IW70	Putative lipid storage droplets surface-binding protein 1 OS=Aedes aegypti OX=7159 PE=2 SV=1 - [A0A0P6IW70_AEDAE]	330.019	44.62	5	17	17	43	390	44.3289	8.83643	1	1.13914	0.977627	1.31434	1.29475	1.30368
Q16VJ7	AAEL009539-PA OS=Aedes aegypti OX=7159 GN=5572119 PE=4 SV=1 - [Q16VJ7_AEDAE]	329.611	50.23	1	10	10	27	219	23.795	8.08936	1	1.0754	1.05105	1.10101	1.09135	1.04908
Q0IG93	AAEL003071-PA OS=Aedes aegypti OX=7159 GN=AAEL003071 PE=4 SV=1 - [Q0IG93_AEDAE]	329.479	30.43	1	1	19	30	723	81.2466	8.01611	1	0.951147	0.929747	1.14691	1.1235	1.06343
A0A1S4G019	Uncharacterized protein OS=Aedes aegypti OX=7159 GN=5578716 PE=4 SV=1 - [A0A1S4G019_AEDAE]	329.475	22.28	2	3	3	10	202	21.2328	6.69775	1	0.805294	0.932075	0.724762	0.76578	0.762033
Q16MP1	AAEL012240-PA (Fragment) OS=Aedes aegypti OX=7159 GN=AAEL012240 PE=3 SV=1 - [Q16MP1_AEDAE]	329.307	33.05	1	10	10	22	354	39.5572	5.52881	1	0.923642	0.936914	0.932806	0.971571	0.930566
P53354	Alpha-amylase I OS=Aedes aegypti OX=7159 GN=AMY1 PE=2 SV=2 - [AMY1_AEDAE]	329.078	21.3	1	11	11	24	737	80.84	7.44482	1	0.984151	1.06549	0.871681	0.940472	0.951589
Q17A56	Ferrochelatase OS=Aedes aegypti OX=7159 GN=5566464 PE=3 SV=1 - [Q17A56_AEDAE]	329.058	39.39	1	14	14	33	391	44.2457	8.85107	1	1.01649	1.00838	1.03738	1.02511	1.00905
A0A1S4FHE4	RHD domain-containing protein OS=Aedes aegypti OX=7159 GN=5569526 PE=4 SV=1 - [A0A1S4FHE4_AEDAE]	328.934	23.83	4	3	11	18	579	64.8033	5.84619	1	0.827037	0.965187	0.936938	0.975808	0.954402
A0A0P6IVM5	Putative serine/threonine protein kinase (Fragment) OS=Aedes aegypti OX=7159 PE=2 SV=1 - [A0A0P6IVM5_AEDAE]	328.635	22.62	3	23	23	26	1198	132.391	7.98682	1	1.0343	0.973382	0.958218	1.01551	1.01045
Q1HR29	AAEL004873-PA OS=Aedes aegypti OX=7159 GN=5565612 PE=2 SV=1 - [Q1HR29_AEDAE]	328.565	52.5	1	11	11	32	240	26.3233	6.85889	1	0.961749	0.926707	0.89631	0.932237	0.922877
Q16M56	26S proteasome subunit S9 OS=Aedes aegypti OX=7159 GN=5576266 PE=4 SV=1 - [Q16M56_AEDAE]	328.499	36.06	1	14	14	25	416	46.7505	5.71924	1	0.918732	0.927861	1.0309	1.03376	1.00453
Q172T1	26S protease regulatory subunit 6b OS=Aedes aegypti OX=7159 GN=AAEL007297 PE=3 SV=1 - [Q172T1_AEDAE]	328.208	39.78	1	17	18	35	460	52.3941	5.35107	1	0.991921	1.01745	0.978689	1.0007	1.00839
Q17PZ2	AAEL000182-PA OS=Aedes aegypti OX=7159 GN=5570020 PE=4 SV=1 - [Q17PZ2_AEDAE]	327.902	48.21	2	3	3	20	56	6.56741	9.12939	1	0.513482	0.496546	1.34236	0.751964	1.20577
A0A1S4EV42	Uncharacterized protein OS=Aedes aegypti OX=7159 GN=5570055 PE=4 SV=1 - [A0A1S4EV42_AEDAE]	327.768	39.19	2	9	9	27	273	32.0734	9.01221	1	0.994638	0.95886	0.93301	0.921947	0.956331
Q17LI1	AAEL001336-PA OS=Aedes aegypti OX=7159 GN=5570080 PE=4 SV=1 - [Q17LI1_AEDAE]	327.371	44.26	1	10	10	24	235	26.078	5.63037	1	0.918217	0.966168	0.949177	0.901858	0.895581
Q178R6	60S ribosomal protein L26 OS=Aedes aegypti OX=7159 GN=5567070 PE=3 SV=1 - [Q178R6_AEDAE]	327.079	46.36	2	9	9	36	151	17.4035	10.6968	1	0.984806	0.977732	1.04585	1.01248	0.953856
Q17E14	AAEL003989-PA OS=Aedes aegypti OX=7159 GN=AAEL003989 PE=4 SV=1 - [Q17E14_AEDAE]	327.038	35.25	3	11	12	29	383	44.6764	7.84033	1	0.966481	1.02063	1.01883	1.00503	1.0063
Q16XS9	AAEL008768-PB OS=Aedes aegypti OX=7159 GN=5571047 PE=4 SV=1 - [Q16XS9_AEDAE]	327.023	55.1	1	1	8	55	147	16.1346	9.90576	1	0.872235	0.936283	0.84916	0.967012	1.03742
Q17P91	AAEL000460-PA OS=Aedes aegypti OX=7159 GN=AAEL000460 PE=4 SV=1 - [Q17P91_AEDAE]	326.914	38.65	3	13	14	22	445	49.2688	8.70459	1	0.980933	1.03792	1.01293	1.01792	0.983576
A0A1S4F0P9	Pyr_redox_2 domain-containing protein OS=Aedes aegypti OX=7159 GN=5573581 PE=4 SV=1 - [A0A1S4F0P9_AEDAE]	325.991	37.08	2	13	13	22	445	49.4454	9.02686	1	1.03545	0.998726	1.02574	1.079	1.0284
A0A0P6IY07	Density-regulated protein OS=Aedes aegypti OX=7159 PE=2 SV=1 - [A0A0P6IY07_AEDAE]	325.846	28.5	1	5	5	7	207	22.0969	5.42725	1	1.04462	0.964915	1.01715	0.95813	0.994733
A0A1S4G4Y5	Uncharacterized protein OS=Aedes aegypti OX=7159 GN=23687393 PE=4 SV=1 - [A0A1S4G4Y5_AEDAE]	325.548	38.13	2	15	15	29	611	70.6436	5.05908	1	0.932452	1.03256	0.975071	0.95251	1.0069
Q170U4	AAEL007799-PA OS=Aedes aegypti OX=7159 GN=AAEL007799 PE=4 SV=1 - [Q170U4_AEDAE]	325.372	37.76	3	18	18	46	519	55.4031	6.80029	1	0.991431	1.01497	1.00224	0.971481	1.01064
A0A0P6IVD6	Putative titin (Fragment) OS=Aedes aegypti OX=7159 PE=2 SV=1 - [A0A0P6IVD6_AEDAE]	324.941	15.9	1	2	33	41	2661	295.251	4.55127	1	0.970355	0.975191	0.966812	1.00568	0.940375
Q95NQ3	AAEL009510-PA OS=Aedes aegypti OX=7159 GN=5572082 PE=2 SV=1 - [Q95NQ3_AEDAE]	324.664	25.19	1	15	15	20	675	75.4355	6.59521	1	1.02065	1.03073	0.997369	0.994384	0.985109
Q16MQ9	Aminopeptidase OS=Aedes aegypti OX=7159 GN=5575967 PE=3 SV=1 - [Q16MQ9_AEDAE]	324.651	30.62	3	26	28	38	947	108.917	6.27783	1	0.959183	0.990099	0.95116	0.918824	0.951487
Q16NG0	AAEL011981-PA OS=Aedes aegypti OX=7159 GN=5575655 PE=3 SV=1 - [Q16NG0_AEDAE]	324.586	32.03	1	14	14	29	512	58.0073	6.7124	1	1.0058	1.05468	1.15974	1.17378	1.18775
Q178E1	AAEL005921-PA OS=Aedes aegypti OX=7159 GN=5567262 PE=4 SV=1 - [Q178E1_AEDAE]	322.805	33.27	1	12	13	20	511	56.5008	6.84424	1	1.07795	1.06253	1.03945	0.992236	1.03438
Q16FB2	AAEL014837-PA OS=Aedes aegypti OX=7159 GN=PPO9 PE=4 SV=1 - [Q16FB2_AEDAE]	322.536	33.33	3	17	19	32	690	79.2619	6.55127	1	1.00553	1.00516	0.9336	0.971839	0.908789
A0A0N8ES00	Putative serine protease (Fragment) OS=Aedes aegypti OX=7159 PE=2 SV=1 - [A0A0N8ES00_AEDAE]	321.476	24.27	2	15	15	22	750	82.4658	5.31299	1	1.00264	1.0162	0.557141	0.618755	0.602616
A0A1S4FDJ1	Uncharacterized protein OS=Aedes aegypti OX=7159 GN=5567907 PE=4 SV=1 - [A0A1S4FDJ1_AEDAE]	320.924	48.21	2	11	12	25	307	35.2265	5.021	1	1.01731	1.03388	1.09515	1.07632	1.03261
Q17JE6	Cation-transporting ATPase OS=Aedes aegypti OX=7159 GN=5573389 PE=3 SV=1 - [Q17JE6_AEDAE]	319.75	15.06	1	16	16	18	1182	133.415	7.56201	1	0.988375	1.02077	1.00459	1.00206	0.986637
A0A1S4F3W3	Aldo_ket_red domain-containing protein OS=Aedes aegypti OX=7159 GN=5577411 PE=4 SV=1 - [A0A1S4F3W3_AEDAE]	319.155	41.14	2	12	12	37	316	35.6355	5.46533	1	0.966807	0.951017	1.07367	1.10361	1.12849
Q17GC7	AAEL003112-PA OS=Aedes aegypti OX=7159 GN=5577142 PE=4 SV=1 - [Q17GC7_AEDAE]	318.205	55.64	2	9	9	23	257	29.6887	6.80029	1	1.05014	0.945354	1.04551	1.05135	1.05591
Q16JP6	AAEL013249-PA OS=Aedes aegypti OX=7159 GN=5577545 PE=4 SV=1 - [Q16JP6_AEDAE]	317.669	31.16	2	22	22	34	674	74.8738	6.66846	1	0.99052	0.971627	1.10272	1.08961	1.05917
A0A1S4FXN3	DUF3456 domain-containing protein OS=Aedes aegypti OX=7159 GN=5577105 PE=4 SV=1 - [A0A1S4FXN3_AEDAE]	317.319	57.35	2	1	9	16	204	23.2824	4.84326	1	1.24519	0.967596	1.04882	0.840194	0.952191
A2I858	AAEL001216-PA (Fragment) OS=Aedes aegypti OX=7159 GN=Aael_AAEL001216 PE=4 SV=1 - [A2I858_AEDAE]	316.903	42	2	15	15	36	419	48.2966	5.74463	1	1.05683	1.03446	1.06143	1.05356	1.02387
Q16FB1	60S ribosomal protein L27 OS=Aedes aegypti OX=7159 GN=AAEL011587 PE=3 SV=1 - [Q16FB1_AEDAE]	316.843	33.82	2	5	5	30	136	16.0319	11.0044	1	1.02018	1.02418	1.06127	1.02901	0.99166
Q17CS8	AAEL004435-PA OS=Aedes aegypti OX=7159 GN=5564787 PE=4 SV=1 - [Q17CS8_AEDAE]	316.671	37.53	1	16	17	33	477	53.4719	7.06396	1	1.01334	1.02631	0.996741	0.987048	1.00714
Q16ER5	AAEL014556-PB OS=Aedes aegypti OX=7159 GN=AAEL014556 PE=4 SV=1 - [Q16ER5_AEDAE]	316.554	56	2	8	9	17	175	20.1136	6.771	1	0.853435	0.855408	1.03987	0.94068	1.03819
Q17AC6	AAEL005321-PA OS=Aedes aegypti OX=7159 GN=AAEL005321 PE=4 SV=1 - [Q17AC6_AEDAE]	316.377	28.47	2	26	26	33	1036	116.958	5.51611	1	0.979925	0.982274	1.00447	1.00536	1.00464
A0A1S4F5A1	Leukotriene A(4) hydrolase OS=Aedes aegypti OX=7159 GN=5578759 PE=3 SV=1 - [A0A1S4F5A1_AEDAE]	316.189	31.38	3	20	20	34	615	69.1613	5.5542	1	0.978899	1.0112	0.987037	1.00673	0.938508
J9HS73	AAEL017395-PA OS=Aedes aegypti OX=7159 GN=23687815 PE=3 SV=1 - [J9HS73_AEDAE]	315.576	35.6	1	11	11	35	309	33.6405	9.75928	1	0.928469	0.967148	0.959924	0.965986	0.935264
Q16HC9	AAEL014077-PA OS=Aedes aegypti OX=7159 GN=5575852 PE=4 SV=1 - [Q16HC9_AEDAE]	315.545	32.68	2	11	11	19	514	57.3011	6.13818	1	0.982274	1.00025	0.917182	0.869999	0.901613
A0A1S4F020	Peptidase_M14 domain-containing protein OS=Aedes aegypti OX=7159 GN=5572634 PE=4 SV=1 - [A0A1S4F020_AEDAE]	315.415	31.31	3	9	10	27	412	45.8111	5.85889	1	0.977896	1.0504	0.960221	0.956997	0.950909
Q16TZ6	AAEL010071-PA OS=Aedes aegypti OX=7159 GN=5572853 PE=3 SV=1 - [Q16TZ6_AEDAE]	314.557	25.17	1	8	8	27	286	32.4503	5.80811	1	1.02579	0.990082	1.04936	1.09918	0.988601
Q174Q7	AAEL006823-PA OS=Aedes aegypti OX=7159 GN=5568406 PE=4 SV=1 - [Q174Q7_AEDAE]	314.388	28.12	1	15	15	23	537	59.6128	5.63037	1	0.910545	0.977575	0.913879	0.853028	0.954101
Q16WQ3	AAEL009129-PA OS=Aedes aegypti OX=7159 GN=CYP6Z9 PE=3 SV=1 - [Q16WQ3_AEDAE]	314.369	39.15	1	14	18	26	493	55.9728	7.44482	1	0.994097	0.995617	0.954099	0.91972	0.859892
A0A1S4FMV7	4-nitrophenylphosphatase OS=Aedes aegypti OX=7159 GN=5572084 PE=3 SV=1 - [A0A1S4FMV7_AEDAE]	313.966	33.44	2	11	11	18	317	34.7566	5.84619	1	0.943655	0.923392	0.921435	0.910757	0.930222
Q17LZ2	Ribosome biogenesis protein BOP1 homolog OS=Aedes aegypti OX=7159 GN=AAEL001169 PE=3 SV=1 - [BOP1_AEDAE]	313.455	29.45	1	25	25	31	866	99.2434	5.03369	1	0.987161	1.02735	1.07641	1.09503	0.997388
Q178N4	AAEL005833-PA OS=Aedes aegypti OX=7159 GN=AAEL005833 PE=4 SV=1 - [Q178N4_AEDAE]	313.379	33.21	2	17	17	27	551	63.4964	6.771	1	0.956748	1.00165	0.864237	0.839804	0.836301
Q0IE87	AAEL013275-PA OS=Aedes aegypti OX=7159 GN=5577561 PE=4 SV=1 - [Q0IE87_AEDAE]	313.149	21.75	2	17	17	27	878	97.5791	4.85596	1	0.990142	0.994171	1.04626	1.07927	1.03721
A0A1S4FMW6	Pept_C1 domain-containing protein OS=Aedes aegypti OX=7159 GN=5580010 PE=3 SV=1 - [A0A1S4FMW6_AEDAE]	312.969	40.59	2	1	12	25	340	37.414	6.99072	1	1.60121	1.02103	0.653898	0.874629	0.756733
Q17NY8	AAEL000549-PA OS=Aedes aegypti OX=7159 GN=AAEL000549 PE=4 SV=1 - [Q17NY8_AEDAE]	312.445	20.65	2	14	14	18	886	98.9705	4.99561	1	1.07573	0.983072	0.943886	0.999777	0.970234
Q1HQN9	Dolichyl-diphosphooligosaccharide--protein glycosyltransferase subunit 1 OS=Aedes aegypti OX=7159 PE=2 SV=1 - [Q1HQN9_AEDAE]	312.43	26.48	2	12	12	33	457	52.2191	8.22119	1	1.00983	1.06474	0.945005	0.952595	0.934634
Q17LR4	AAEL001275-PA OS=Aedes aegypti OX=7159 GN=5569604 PE=4 SV=1 - [Q17LR4_AEDAE]	312.068	33.11	1	18	18	32	592	69.7221	5.5542	1	0.943315	0.995987	0.911469	0.933074	0.912625
Q171M2	AAEL007586-PA OS=Aedes aegypti OX=7159 GN=AAEL007586 PE=4 SV=1 - [Q171M2_AEDAE]	311.708	16.01	4	25	25	36	1892	203.411	6.7417	1	0.935385	0.958671	1.04379	1.02883	1.01603
Q17FD3	Proteasome subunit beta OS=Aedes aegypti OX=7159 GN=5578121 PE=3 SV=1 - [Q17FD3_AEDAE]	311.383	40.36	1	9	9	22	280	30.4011	6.75635	1	1.08511	1.05388	1.0284	1.02421	1.05487
Q170Y4	AAEL007760-PA OS=Aedes aegypti OX=7159 GN=5569556 PE=4 SV=1 - [Q170Y4_AEDAE]	311.359	33.52	1	4	4	7	182	20.5136	8.85107	1	0.877777	0.967284	1.01778	1.01325	0.98894
Q16NH5	AAEL011982-PA OS=Aedes aegypti OX=7159 GN=AAEL011982 PE=4 SV=1 - [Q16NH5_AEDAE]	311.17	39.35	1	18	18	37	521	57.6795	5.16064	1	1.0677	0.979857	1.06057	1.05564	1.0684
A0A1S4FAH0	Uncharacterized protein OS=Aedes aegypti OX=7159 GN=5566484 PE=4 SV=1 - [A0A1S4FAH0_AEDAE]	311.118	33.45	5	8	8	21	275	30.8393	5.21143	1	0.947229	0.996046	1.05174	1.02722	1.02851
Q16IJ6	AAEL013640-PA OS=Aedes aegypti OX=7159 GN=AAEL013640 PE=4 SV=1 - [Q16IJ6_AEDAE]	310.335	61.98	2	12	12	22	242	25.8215	6.56592	1	0.980104	0.906707	1.03048	0.975989	0.991528
Q16HZ2	AAEL013566-PB OS=Aedes aegypti OX=7159 GN=CTLGA2_b PE=4 SV=1 - [Q16HZ2_AEDAE]	310.036	53	1	9	10	30	217	24.8232	7.31299	1	0.970321	0.84136	1.04082	1.03832	1.07982
Q179Z5	AAEL005458-PA OS=Aedes aegypti OX=7159 GN=5566521 PE=4 SV=1 - [Q179Z5_AEDAE]	309.898	25.16	1	20	20	43	783	89.1656	8.44092	1	0.993982	1.01941	0.90259	0.890538	0.914269
A0A1S4FNF8	Nudix hydrolase domain-containing protein OS=Aedes aegypti OX=7159 GN=5572504 PE=4 SV=1 - [A0A1S4FNF8_AEDAE]	309.893	44.19	2	11	11	17	267	30.419	9.11475	1	0.958704	0.937268	0.946408	0.890519	0.950788
A0A0P6K0R6	Putative synaptic vesicle protein ehs-1 (Fragment) OS=Aedes aegypti OX=7159 PE=2 SV=1 - [A0A0P6K0R6_AEDAE]	309.789	24.45	2	18	18	32	773	84.4956	5.05908	1	0.967127	0.991733	1.02555	0.990558	1.02736
A0A0N8ES58	Putative host cell transcription factor hcfc1 OS=Aedes aegypti OX=7159 PE=2 SV=1 - [A0A0N8ES58_AEDAE]	309.671	9.9	1	1	15	20	1929	201.485	5.73193	1	1.07793	0.99108	0.876721	0.944657	0.912153
Q176D4	Dual specificity protein phosphatase OS=Aedes aegypti OX=7159 GN=AAEL006439 PE=3 SV=1 - [Q176D4_AEDAE]	309.648	63.81	2	13	13	35	210	24.3611	8.88037	1	1.04535	1.02691	1.03331	1.03469	1.00902
A0A0N8ERX9	Putative tyrosine transporter OS=Aedes aegypti OX=7159 PE=2 SV=1 - [A0A0N8ERX9_AEDAE]	309.62	14	1	2	13	24	864	95.7638	6.31592	1	0.989277	1.03762	1.05706	1.13652	1.05184
Q17JV8	Arp2/3 complex 34 kDa subunit OS=Aedes aegypti OX=7159 GN=5572799 PE=3 SV=1 - [Q17JV8_AEDAE]	309.58	37.5	1	11	11	19	304	35.1462	7.98682	1	0.991319	1.03965	0.952542	0.986148	0.972014
Q17J62	AAEL002119-PA OS=Aedes aegypti OX=7159 GN=5573600 PE=4 SV=1 - [Q17J62_AEDAE]	309.521	41.38	2	7	7	22	203	23.2028	7.79639	1	1.01158	1.02965	1.04365	1.04253	1.06241
Q177F9	Mitochondrial import inner membrane translocase subunit TIM50 OS=Aedes aegypti OX=7159 GN=5567537 PE=3 SV=1 - [Q177F9_AEDAE]	309.479	31.41	1	13	13	26	417	48.5627	8.17725	1	1.02314	1.02855	1.00161	1.00311	1.03814
A0A0P6J142	Putative cytochrome c oxidase assembly protein OS=Aedes aegypti OX=7159 PE=2 SV=1 - [A0A0P6J142_AEDAE]	309.445	34.09	1	8	8	19	264	29.8333	8.95361	1	0.985051	0.957539	0.999963	1.02091	0.95831
Q174F7	AAEL006912-PA OS=Aedes aegypti OX=7159 GN=AAEL006912 PE=3 SV=1 - [Q174F7_AEDAE]	309.34	38.32	1	12	12	26	394	40.9711	6.69775	1	0.978165	0.995891	0.978303	0.995955	0.967612
Q17D81	AAEL004284-PA OS=Aedes aegypti OX=7159 GN=5564516 PE=4 SV=1 - [Q17D81_AEDAE]	308.957	67.89	1	8	8	28	109	12.1122	9.48096	1	0.99588	1.0023	1.05537	1.0427	1.03542
A0A1S4F152	Signal transducing adapter molecule (stam) OS=Aedes aegypti OX=7159 PE=4 SV=1 - [A0A1S4F152_AEDAE]	308.876	16.57	2	9	9	14	718	78.3128	5.97314	1	0.918841	0.911482	0.91436	0.940129	0.936171
Q16TI5	AAEL010230-PA OS=Aedes aegypti OX=7159 GN=5580036 PE=3 SV=1 - [Q16TI5_AEDAE]	308.806	59.59	1	10	10	40	146	17.6399	9.40771	1	0.972625	1.03099	1.0059	1.07895	1.03134
Q1HQM5	Pyridoxal phosphate homeostasis protein OS=Aedes aegypti OX=7159 PE=2 SV=1 - [Q1HQM5_AEDAE]	308.727	38.76	1	2	9	19	258	29.029	8.07471	1	1.12428	1.23131	1.06176	1.1256	1.06808
Q173D4	V-type proton ATPase subunit G OS=Aedes aegypti OX=7159 GN=5568880 PE=3 SV=1 - [Q173D4_AEDAE]	308.62	49.17	2	6	6	23	120	14.0775	9.75928	1	1.18731	1.05945	1.04105	1.09127	0.997887
Q1HRT9	40S ribosomal protein S5 OS=Aedes aegypti OX=7159 GN=5578313 PE=2 SV=1 - [Q1HRT9_AEDAE]	308.051	32.42	1	8	8	40	219	24.621	9.43701	1	1.0265	1.05048	1.01074	1.01464	0.975537
Q17MA4	AAEL001098-PA OS=Aedes aegypti OX=7159 GN=5568362 PE=4 SV=1 - [Q17MA4_AEDAE]	307.988	35.6	1	8	9	15	309	35.0579	7.13721	1	0.915078	0.997316	0.682115	0.753685	0.733156
Q16R02	AAEL011130-PA OS=Aedes aegypti OX=7159 GN=5574396 PE=3 SV=1 - [Q16R02_AEDAE]	307.668	39.67	1	12	14	31	363	39.2362	7.43018	1	0.908252	0.95423	1.04987	1.07379	1.06332
Q16P60	AAEL011751-PA OS=Aedes aegypti OX=7159 GN=AAEL011751 PE=4 SV=1 - [Q16P60_AEDAE]	307.283	26.96	1	11	11	17	664	75.0018	9.39307	1	1.03425	0.972117	1.06613	1.06266	1.02901
Q16RY3	AAEL010787-PA OS=Aedes aegypti OX=7159 GN=5573872 PE=3 SV=1 - [Q16RY3_AEDAE]	307.258	27.95	5	14	16	33	594	65.6081	9.46631	1	1.01187	0.953755	1.06862	1.04169	1.0773
Q17PK0	AAEL000314-PA OS=Aedes aegypti OX=7159 GN=AAEL000314 PE=4 SV=1 - [Q17PK0_AEDAE]	306.629	44.1	1	8	8	17	195	20.7774	8.55811	1	0.958545	0.950225	1.00739	1.00355	1.02499
Q17D57	AAEL004317-PA OS=Aedes aegypti OX=7159 GN=5564549 PE=4 SV=1 - [Q17D57_AEDAE]	306.179	34.29	1	19	19	28	560	63.9468	8.38232	1	1.03275	1.01656	0.892356	0.890786	0.812767
Q16GE0	AAEL014413-PA OS=Aedes aegypti OX=7159 GN=CYP304C1 PE=4 SV=1 - [Q16GE0_AEDAE]	305.327	25.34	1	13	13	20	521	59.1088	7.50342	1	0.974698	1.02398	0.878319	0.892443	0.865983
Q16JA9	AAEL013389-PA OS=Aedes aegypti OX=7159 GN=5577809 PE=4 SV=1 - [Q16JA9_AEDAE]	305.114	40.94	1	15	15	21	381	43.6277	7.56201	1	1.02104	0.996289	0.974672	0.971034	0.937851
Q17E60	AAEL003916-PA OS=Aedes aegypti OX=7159 GN=5563713 PE=4 SV=1 - [Q17E60_AEDAE]	305.084	43.24	1	12	12	25	296	30.9208	10.6235	1	1.03159	0.8994	1.21667	1.26432	1.20205
Q17CQ6	AAEL004450-PA OS=Aedes aegypti OX=7159 GN=5564862 PE=3 SV=1 - [Q17CQ6_AEDAE]	304.8	64.6	2	5	5	16	113	12.4341	5.2749	1	0.938048	0.980407	0.865095	0.842411	0.900599
Q16QG9	AAEL011289-PA OS=Aedes aegypti OX=7159 GN=5574647 PE=4 SV=1 - [Q16QG9_AEDAE]	304.5	25.09	1	31	31	36	1391	156.601	7.29834	1	0.977465	0.993517	0.991622	0.973206	0.972376
Q175U6	AAEL006557-PA OS=Aedes aegypti OX=7159 GN=5568113 PE=4 SV=1 - [Q175U6_AEDAE]	304.32	69.53	1	8	8	18	128	14.4721	5.05908	1	1.01077	0.95011	1.10054	1.07737	1.15508
Q1HQF2	Dynactin subunit 2 OS=Aedes aegypti OX=7159 GN=DCTN2-p50 PE=2 SV=2 - [DCTN2_AEDAE]	303.833	32.02	1	2	9	19	381	42.2387	5.08447	1	0.981063	0.904266	0.932388	0.936384	0.937034
Q16ME7	AAEL012325-PA OS=Aedes aegypti OX=7159 GN=AAEL012325 PE=4 SV=1 - [Q16ME7_AEDAE]	303.681	15.55	1	2	27	32	1865	207.766	6.85889	1	0.745622	0.828245	0.832833	0.894242	0.794029
A0A1S4FWG8	MYND-type domain-containing protein OS=Aedes aegypti OX=7159 GN=5576294 PE=4 SV=1 - [A0A1S4FWG8_AEDAE]	303.662	27.04	5	22	22	40	784	87.8605	7.79639	1	1.03809	0.999226	0.988831	1.01717	0.985863
Q17FF2	AAEL003428-PA OS=Aedes aegypti OX=7159 GN=5578104 PE=4 SV=1 - [Q17FF2_AEDAE]	303.544	50.44	1	13	13	31	228	26.0253	5.45264	1	0.79092	0.7519	1.05272	0.918727	1.05276
A0A1S4FC12	PNP_UDP_1 domain-containing protein OS=Aedes aegypti OX=7159 GN=5567097 PE=4 SV=1 - [A0A1S4FC12_AEDAE]	303.316	52.79	1	1	17	24	358	40.0492	6.66846	1	1.29923	0.914436	0.711385	0.731671	0.739751
A0A1S4F898	Beta-hexosaminidase OS=Aedes aegypti OX=7159 PE=3 SV=1 - [A0A1S4F898_AEDAE]	303.167	31.25	2	15	15	24	608	68.7892	5.66846	1	0.88507	1.02998	0.786143	0.806145	0.82236
Q0IEQ0	AAEL008358-PA (Fragment) OS=Aedes aegypti OX=7159 GN=AAEL008358 PE=4 SV=1 - [Q0IEQ0_AEDAE]	302.293	31.45	1	23	23	39	725	81.2321	8.41162	1	1.00517	0.961676	1.06292	1.05256	1.03473
Q174B0	AAEL006958-PA OS=Aedes aegypti OX=7159 GN=AAEL006958 PE=4 SV=1 - [Q174B0_AEDAE]	302.291	18.27	2	21	21	29	1303	148.507	6.81494	1	0.975271	0.97324	0.975974	1.00462	0.983455
Q17ND4	E3 ubiquitin protein ligase OS=Aedes aegypti OX=7159 GN=AAEL000730 PE=3 SV=1 - [Q17ND4_AEDAE]	302.172	22.81	3	20	22	25	982	113.387	6.15088	1	1.0373	1.02035	1.04213	1.00528	1.03845
A0A0P6ITZ8	Putative neurochondrin/leucine-rich protein neurochondrin OS=Aedes aegypti OX=7159 PE=2 SV=1 - [A0A0P6ITZ8_AEDAE]	301.391	20.5	1	15	15	30	727	82.8389	5.98584	1	0.942461	0.995588	0.938267	0.98807	0.970986
Q17IR9	AAEL002277-PA OS=Aedes aegypti OX=7159 GN=AAEL002277 PE=4 SV=1 - [Q17IR9_AEDAE]	301.309	35.03	1	10	10	18	334	37.4323	5.30029	1	1.11783	0.983929	1.13331	1.08723	1.11127
Q17HP9	AAEL002629-PA OS=Aedes aegypti OX=7159 GN=AAEL002629 PE=3 SV=1 - [Q17HP9_AEDAE]	299.116	28.21	1	10	10	28	397	42.837	5.65576	1	1.00054	1.02325	0.818124	0.816256	0.82304
Q16Z38	Ubiquinone biosynthesis O-methyltransferase, mitochondrial OS=Aedes aegypti OX=7159 GN=coq3 PE=3 SV=1 - [Q16Z38_AEDAE]	298.712	30.16	2	7	7	17	305	34.2637	6.97607	1	0.973	0.994243	0.884126	0.894396	0.836086
Q16PB8	Nuclear pore protein OS=Aedes aegypti OX=7159 GN=AAEL011682 PE=3 SV=1 - [Q16PB8_AEDAE]	297.293	20.47	1	16	16	20	811	93.3195	6.93213	1	1.00289	0.98202	1.05314	1.05058	1.05038
Q0IFH1	Protein lin-7 homolog OS=Aedes aegypti OX=7159 GN=AAEL004846 PE=3 SV=1 - [Q0IFH1_AEDAE]	296.498	53.81	1	10	11	27	197	21.6314	8.11865	1	0.992181	0.962611	0.990203	1.03367	1.01013
Q16TT8	AAEL010128-PA OS=Aedes aegypti OX=7159 GN=AAEL010128 PE=4 SV=1 - [Q16TT8_AEDAE]	296.318	28.08	2	13	13	19	520	58.3286	8.45557	1	0.864881	0.954411	0.885235	0.940104	0.889612
Q17J77	AAEL002110-PA OS=Aedes aegypti OX=7159 GN=AAEL002110 PE=4 SV=1 - [Q17J77_AEDAE]	296.198	69.59	1	6	7	20	148	15.4411	7.95752	1	1.02401	1.00098	0.945575	0.93183	0.905898
Q17CF5	AAEL004587-PA OS=Aedes aegypti OX=7159 GN=AAEL004587 PE=4 SV=1 - [Q17CF5_AEDAE]	296.143	20.57	1	25	25	38	1410	159.329	6.7124	1	1.01593	1.00202	0.987298	1.05213	1.05285
Q16R72	AAEL011055-PA OS=Aedes aegypti OX=7159 GN=5574282 PE=3 SV=1 - [Q16R72_AEDAE]	295.411	31.36	1	14	14	23	491	53.919	9.05615	1	0.985852	0.982232	0.96972	0.953247	0.985175
Q174Z3	AAEL006741-PA OS=Aedes aegypti OX=7159 GN=5568302 PE=4 SV=1 - [Q174Z3_AEDAE]	294.447	26.9	1	11	11	25	580	63.452	9.02686	1	0.948804	0.97888	0.963693	0.965856	0.98335
A0A1S4FYT1	Vacuolar protein sorting-associated protein 35 OS=Aedes aegypti OX=7159 PE=3 SV=1 - [A0A1S4FYT1_AEDAE]	294.371	30.68	2	22	22	28	805	92.0626	5.61768	1	0.985938	0.981205	0.9933	1.01341	0.994245
Q16ZJ0	AAEL008185-PA OS=Aedes aegypti OX=7159 GN=5570228 PE=4 SV=1 - [Q16ZJ0_AEDAE]	294.168	28.02	1	12	12	18	414	45.2367	5.13525	1	0.967853	1.00535	0.98316	1.00898	0.950751
Q17KI1	AAEL001683-PA OS=Aedes aegypti OX=7159 GN=5571813 PE=4 SV=1 - [Q17KI1_AEDAE]	293.518	28.8	1	3	4	12	184	19.0831	8.95361	1	1.12795	1.00809	0.877141	1.03104	0.980195
A0A1S4F6S6	Uncharacterized protein OS=Aedes aegypti OX=7159 PE=4 SV=1 - [A0A1S4F6S6_AEDAE]	293.478	15.38	2	28	28	37	1717	194.081	6.03662	1	0.957722	0.991712	1.02067	0.957618	1.00469
M9SYR6	Aldehyde dehydrogenase OS=Aedes aegypti OX=7159 PE=2 SV=1 - [M9SYR6_AEDAE]	293.046	26.67	7	11	12	25	495	55.2564	8.19189	1	0.944781	0.990819	0.915051	0.933926	0.920729
A0A0P6JSL8	Putative fibrillin OS=Aedes aegypti OX=7159 PE=2 SV=1 - [A0A0P6JSL8_AEDAE]	292.844	10.21	2	1	35	40	3583	396.048	6.12549	1	0.966069	1.04173	0.991793	0.886632	0.917827
Q17M15	AAEL001183-PA OS=Aedes aegypti OX=7159 GN=AAEL001183 PE=4 SV=1 - [Q17M15_AEDAE]	292.779	32.75	2	10	10	16	397	42.836	7.79639	1	0.963761	0.980919	1.00883	1.01109	0.99587
Q16Z06	2-oxoisovalerate dehydrogenase subunit alpha OS=Aedes aegypti OX=7159 GN=5570559 PE=3 SV=1 - [Q16Z06_AEDAE]	292.647	36.76	1	15	15	21	438	49.8155	6.80029	1	0.92403	0.995641	0.809059	0.80758	0.807202
Q16ZN2	AAEL008144-PA OS=Aedes aegypti OX=7159 GN=AAEL008144 PE=4 SV=1 - [Q16ZN2_AEDAE]	292.515	26.05	2	16	16	28	668	73.9869	8.39697	1	0.93619	1.00471	0.935891	0.938529	0.924793
Q17G14	AAEL003221-PA OS=Aedes aegypti OX=7159 GN=5577608 PE=4 SV=1 - [Q17G14_AEDAE]	292.111	41.48	1	3	3	10	135	14.7615	7.40088	1	0.880644	1.10455	0.906436	0.974789	0.961693
Q175G1	AAEL006677-PA OS=Aedes aegypti OX=7159 GN=AAEL006677 PE=4 SV=1 - [Q175G1_AEDAE]	291.623	21.73	2	14	14	17	796	87.3792	5.89697	1	0.991533	1.00015	0.943194	0.979743	0.945222
A0A1S4G5C7	GYF domain-containing protein OS=Aedes aegypti OX=7159 PE=4 SV=1 - [A0A1S4G5C7_AEDAE]	291.59	16.14	3	22	22	30	1605	176.673	8.55811	1	1.03051	0.952196	1.00384	0.989391	1.02125
Q16W03	AAEL009377-PA OS=Aedes aegypti OX=7159 GN=AAEL009377 PE=4 SV=1 - [Q16W03_AEDAE]	291.053	40.22	1	7	7	16	184	20.7756	5.79541	1	0.973013	0.990036	0.894698	0.922578	0.912123
Q17AQ6	AAEL005216-PA OS=Aedes aegypti OX=7159 GN=AAEL005216 PE=3 SV=1 - [Q17AQ6_AEDAE]	290.361	34.66	2	10	10	24	352	36.7984	7.00537	1	0.973956	1.03767	1.12722	1.0733	1.09167
Q16N34	Aminopeptidase OS=Aedes aegypti OX=7159 GN=AAEL012110 PE=3 SV=1 - [Q16N34_AEDAE]	290.03	19.98	2	1	16	21	936	108.2	6.7417	1	0.863797	1.01541	0.876768	0.789585	0.782802
A0A1S4FVA8	Aminopeptidase OS=Aedes aegypti OX=7159 GN=5575825 PE=3 SV=1 - [A0A1S4FVA8_AEDAE]	290.03	19.66	2	1	16	21	951	109.974	6.85889	1	0.989974	1.01204	1.15122	1.12221	1.19748
Q1HRP9	Glycogen synthase kinase 3 OS=Aedes aegypti OX=7159 PE=2 SV=1 - [Q1HRP9_AEDAE]	289.958	27.7	2	12	12	26	491	52.8307	8.67529	1	0.971399	0.991447	1.0731	1.10627	1.08112
Q16Q66	AAEL011390-PA OS=Aedes aegypti OX=7159 GN=5574752 PE=4 SV=1 - [Q16Q66_AEDAE]	289.758	31.75	1	6	6	19	252	28.6311	9.37842	1	0.955921	0.966939	1.0007	0.940109	1.02703
A0A1S4F759	Myosin VI OS=Aedes aegypti OX=7159 PE=3 SV=1 - [A0A1S4F759_AEDAE]	289.562	30.04	3	32	33	100	1245	143.151	8.68994	1	1.03182	1.03432	1.02519	0.992754	1.00935
A0A1S4FUI9	Uncharacterized protein OS=Aedes aegypti OX=7159 GN=5575523 PE=4 SV=1 - [A0A1S4FUI9_AEDAE]	288.682	39.45	2	7	7	19	218	23.9751	4.77979	1	1.06134	0.934698	0.861936	0.879673	0.891367
Q17KT6	AAEL001580-PA OS=Aedes aegypti OX=7159 GN=5571282 PE=4 SV=1 - [Q17KT6_AEDAE]	288.634	25.25	1	9	9	13	408	45.6015	9.30518	1	1.08229	0.993543	1.15583	1.12513	1.2679
A0A1S4FW64	Uncharacterized protein OS=Aedes aegypti OX=7159 GN=5580241 PE=4 SV=1 - [A0A1S4FW64_AEDAE]	288.594	14.8	1	1	26	31	1865	207.855	6.85889	1	0.919548	0.889282	0.945424	1.04487	1.10362
Q16W90	Carboxypeptidase OS=Aedes aegypti OX=7159 GN=AAEL009291 PE=3 SV=1 - [Q16W90_AEDAE]	288.113	17.67	2	9	9	26	481	54.4951	6.21436	1	0.98277	0.949192	0.765769	0.816409	0.81413
Q16H01	6-phosphogluconolactonase OS=Aedes aegypti OX=7159 GN=5563882 PE=3 SV=1 - [Q16H01_AEDAE]	288.091	31.87	1	8	8	21	251	27.631	5.30029	1	1.025	1.00868	0.943755	0.971234	0.957021
Q17GM1	AAEL002957-PA OS=Aedes aegypti OX=7159 GN=AAEL002957 PE=4 SV=1 - [Q17GM1_AEDAE]	287.793	21.56	8	3	13	25	501	54.6068	7.38623	1	1.03107	1.01073	0.913916	0.95201	0.8787
A0A0N8ERZ7	Serine/threonine protein phosphatase 2A regulatory subunit OS=Aedes aegypti OX=7159 PE=2 SV=1 - [A0A0N8ERZ7_AEDAE]	287.6	21.76	3	11	12	20	547	61.3668	7.29834	1	1.00595	1.00736	1.04305	1.00914	1.04063
Q17MN0	Clathrin light chain (Fragment) OS=Aedes aegypti OX=7159 GN=AAEL000934 PE=3 SV=1 - [Q17MN0_AEDAE]	287.546	47.22	4	1	10	35	288	32.374	4.99561	1	1.06656	1.02812	1.08465	1.08469	0.938461
Q17M58	Protein kinase C OS=Aedes aegypti OX=7159 GN=AAEL001108 PE=3 SV=1 - [Q17M58_AEDAE]	286.968	27.9	2	14	16	29	613	70.0161	7.00537	1	1.028	1.05912	1.14104	1.08594	1.06597
Q17A41	2-hydroxyacid dehydrogenase OS=Aedes aegypti OX=7159 GN=5566474 PE=3 SV=1 - [Q17A41_AEDAE]	286.334	20.44	4	8	8	16	411	44.1306	6.82959	1	0.981579	0.936272	0.996099	0.937544	1.00449
Q17NM4	AAEL000668-PA OS=Aedes aegypti OX=7159 GN=AAEL000668 PE=4 SV=1 - [Q17NM4_AEDAE]	286.207	14.78	2	4	5	21	345	39.8977	5.51611	1	0.803949	0.893504	0.466923	0.560989	0.498933
A0A1S4EXT0	Uncharacterized protein OS=Aedes aegypti OX=7159 GN=5568586 PE=4 SV=1 - [A0A1S4EXT0_AEDAE]	286.131	21.48	2	18	19	27	894	99.8326	6.40479	1	0.995868	0.937217	1.03592	1.0106	1.01736
Q16MK4	AAEL012273-PA OS=Aedes aegypti OX=7159 GN=AAEL012273 PE=4 SV=1 - [Q16MK4_AEDAE]	286.064	30.11	1	13	13	21	465	52.131	5.8335	1	1.01748	0.993947	0.977253	0.991471	0.985493
Q0IEU1	AAEL008002-PA OS=Aedes aegypti OX=7159 GN=5569898 PE=4 SV=1 - [Q0IEU1_AEDAE]	285.615	22.93	1	4	4	20	157	17.5239	5.36377	1	1.02643	1.06888	1.03911	1.0685	1.0852
Q178H4	AAEL005877-PA OS=Aedes aegypti OX=7159 GN=AAEL005877 PE=4 SV=1 - [Q178H4_AEDAE]	285.446	27.33	1	10	10	19	344	39.6102	6.07471	1	0.888936	0.98569	1.05684	1.03548	1.0202
Q16QZ1	AAEL011113-PA OS=Aedes aegypti OX=7159 GN=5574410 PE=4 SV=1 - [Q16QZ1_AEDAE]	285.295	30.61	1	10	10	24	392	43.8326	6.99072	1	0.943069	0.96051	0.989799	0.952478	1.00236
Q17G11	AAEL003216-PA OS=Aedes aegypti OX=7159 GN=5577611 PE=4 SV=1 - [Q17G11_AEDAE]	285.162	30.53	1	5	5	23	190	21.9027	6.15088	1	0.929224	0.919419	0.975518	0.954626	0.961634
A0A1S4F8M7	Uncharacterized protein OS=Aedes aegypti OX=7159 GN=5565257 PE=4 SV=1 - [A0A1S4F8M7_AEDAE]	284.938	22.63	2	25	26	37	1140	131.482	6.02393	1	0.948438	0.990018	0.89977	0.910556	0.899852
A0A0N8ES36	Putative mediator of rna polymerase ii transcription subunit 26 OS=Aedes aegypti OX=7159 PE=2 SV=1 - [A0A0N8ES36_AEDAE]	284.927	6.69	2	9	9	13	1719	188.5	8.83643	1	1.02732	1.10572	1.13539	1.10381	1.12013
Q16UB0	AAEL009959-PA OS=Aedes aegypti OX=7159 GN=5572690 PE=4 SV=1 - [Q16UB0_AEDAE]	284.492	11.58	1	27	27	32	2383	278.386	8.82178	1	0.999494	1.02733	1.00149	1.02291	0.974197
A0A1S4FW40	Uncharacterized protein OS=Aedes aegypti OX=7159 GN=5576287 PE=4 SV=1 - [A0A1S4FW40_AEDAE]	284.169	42.59	2	13	13	23	317	35.0388	7.89893	1	0.998076	0.974776	0.843472	0.817358	0.84331
Q1HRU6	Short salivary D7 protein (Fragment) OS=Aedes aegypti OX=7159 PE=2 SV=1 - [Q1HRU6_AEDAE]	282.872	32.89	2	3	4	13	149	17.1013	6.01123	1	0.910728	0.898771	1.09766	1.21298	1.18313
Q16N77	AAEL012064-PA OS=Aedes aegypti OX=7159 GN=5575792 PE=4 SV=1 - [Q16N77_AEDAE]	282.479	27.5	1	5	5	19	160	17.3531	8.35303	1	0.88828	0.982643	0.83955	0.883244	0.821163
Q0IES0	AAEL008108-PA OS=Aedes aegypti OX=7159 GN=5570133 PE=4 SV=1 - [Q0IES0_AEDAE]	282.14	35.45	1	12	12	25	347	38.2715	6.65381	1	1.04647	1.00367	1.19771	1.14782	1.13692
A0A1S4F2A6	Uncharacterized protein OS=Aedes aegypti OX=7159 GN=5575344 PE=4 SV=1 - [A0A1S4F2A6_AEDAE]	282.042	35.61	4	5	5	11	132	14.1977	5.04639	1	0.99726	0.955897	0.921315	0.920314	0.909123
Q174R1	AAEL006791-PA OS=Aedes aegypti OX=7159 GN=AAEL006791 PE=4 SV=1 - [Q174R1_AEDAE]	281.769	8.65	1	8	8	10	1318	148.077	8.11865	1	0.981277	1.03766	1.15589	1.10686	1.15758
A0A1S4G1K4	Lactoylglutathione lyase OS=Aedes aegypti OX=7159 PE=4 SV=1 - [A0A1S4G1K4_AEDAE]	281.503	49.27	1	1	11	21	205	23.4377	6.78564	1	1.12129	1.15276	1.13782	1.09393	1.08427
Q1HRI3	AAEL008692-PA OS=Aedes aegypti OX=7159 GN=5570960 PE=2 SV=1 - [Q1HRI3_AEDAE]	281.234	84.44	1	6	6	22	90	10.0068	5.17334	1	0.982628	0.975278	0.836216	0.823742	0.859429
Q17JN3	AAEL002031-PA OS=Aedes aegypti OX=7159 GN=CYP12F7 PE=3 SV=2 - [Q17JN3_AEDAE]	281.127	29.48	1	13	13	24	519	59.2116	8.71924	1	0.985468	0.987723	1.06406	1.05737	1.06313
Q173S6	AAEL007034-PA OS=Aedes aegypti OX=7159 GN=5568679 PE=4 SV=1 - [Q173S6_AEDAE]	280.859	46.82	1	7	7	13	173	19.5104	6.40479	1	1.11238	1.03959	1.20784	1.1301	1.15315
Q16IV8	AAEL013538-PA OS=Aedes aegypti OX=7159 GN=AAEL013538 PE=4 SV=1 - [Q16IV8_AEDAE]	280.737	28.32	2	11	11	23	459	51.3039	5.77002	1	0.925213	0.936986	0.945984	0.963435	0.953165
Q16UJ2	AAEL009895-PA (Fragment) OS=Aedes aegypti OX=7159 GN=AAEL009895 PE=4 SV=1 - [Q16UJ2_AEDAE]	280.469	18.8	4	12	12	22	766	87.3506	6.44287	1	0.9139	0.931739	0.971021	0.982574	1.00546
Q16HE2	V-type proton ATPase subunit a OS=Aedes aegypti OX=7159 GN=5579216 PE=3 SV=1 - [Q16HE2_AEDAE]	280.398	24.31	1	15	16	28	831	94.8553	7.07861	1	1.00405	0.993804	0.974299	0.977954	0.934729
Q17EW3	Eukaryotic translation initiation factor 6 OS=Aedes aegypti OX=7159 GN=5578734 PE=3 SV=1 - [Q17EW3_AEDAE]	280.235	25.31	1	5	5	12	245	26.0713	4.67822	1	0.993796	0.984891	1.0731	1.10152	1.02245
Q16YM8	AAEL008473-PA OS=Aedes aegypti OX=7159 GN=5570678 PE=3 SV=1 - [Q16YM8_AEDAE]	280.17	37.73	1	5	5	13	220	24.3317	8.66064	1	0.930379	0.883037	0.455449	0.502389	0.520367
Q16PI0	AAEL011627-PA OS=Aedes aegypti OX=7159 GN=5575082 PE=4 SV=1 - [Q16PI0_AEDAE]	280.109	54.24	1	10	10	17	271	29.1753	8.36768	1	0.997747	0.980781	0.986881	1.04798	0.98887
Q16K51	AAEL013116-PA OS=Aedes aegypti OX=7159 GN=5577257 PE=4 SV=1 - [Q16K51_AEDAE]	280.013	40.32	1	12	12	20	372	42.5072	9.80322	1	0.996404	0.976497	0.993893	0.923661	0.982307
A0A1S4FIJ2	Notch OS=Aedes aegypti OX=7159 PE=4 SV=1 - [A0A1S4FIJ2_AEDAE]	279.993	7.89	2	24	25	32	3586	392.051	5.16064	1	0.953084	0.964295	0.883828	0.89848	0.935335
Q16RM7	AAEL010906-PA OS=Aedes aegypti OX=7159 GN=5574060 PE=4 SV=1 - [Q16RM7_AEDAE]	279.96	57.86	1	9	9	23	140	16.6306	8.30908	1	1.02481	0.958457	1.01107	1.02654	1.01123
Q17F75	Pyridoxal phosphate homeostasis protein OS=Aedes aegypti OX=7159 GN=AAEL003491 PE=3 SV=1 - [Q17F75_AEDAE]	279.935	34.88	3	1	8	19	258	29.062	8.07471	1	1.20327	1.13515	1.34382	1.06449	1.10956
Q16ED9	AAEL015249-PA OS=Aedes aegypti OX=7159 GN=AAEL015249 PE=3 SV=1 - [Q16ED9_AEDAE]	279.922	17.09	1	1	9	20	591	64.4755	8.63135	1	0.872022	0.991062	1.19093	1.14295	1.1528
Q16ST4	Peptidylprolyl isomerase OS=Aedes aegypti OX=7159 GN=5573443 PE=4 SV=1 - [Q16ST4_AEDAE]	279.657	35.93	3	17	17	32	398	44.3603	5.64307	1	1.01358	1.00755	1.03	1.0226	0.999357
Q16RB5	Dynein light intermediate chain OS=Aedes aegypti OX=7159 GN=5574245 PE=3 SV=1 - [Q16RB5_AEDAE]	279.494	19.43	1	9	9	14	494	55.0098	5.52881	1	0.98129	0.941367	1.06125	1.07448	1.01415
Q16K20	AAEL013147-PA OS=Aedes aegypti OX=7159 GN=AAEL013147 PE=4 SV=1 - [Q16K20_AEDAE]	279.172	26.31	1	13	13	17	612	69.764	6.03662	1	0.993457	0.974949	0.933947	0.935415	0.938629
Q17DI1	AAEL004209-PA OS=Aedes aegypti OX=7159 GN=AAEL004209 PE=4 SV=1 - [Q17DI1_AEDAE]	279.116	41.71	1	17	17	31	410	46.3358	8.45557	1	1.05052	1.00055	0.982832	1.00803	1.01872
Q17A05	CTP synthase OS=Aedes aegypti OX=7159 GN=5566525 PE=3 SV=1 - [Q17A05_AEDAE]	278.831	18.95	1	13	13	25	665	73.5007	7.12256	1	1.06675	1.05943	1.14881	1.14822	1.109
Q16FA3	Innexin OS=Aedes aegypti OX=7159 GN=5565408 PE=2 SV=1 - [Q16FA3_AEDAE]	278.616	27.75	2	12	12	23	364	42.4498	8.67529	1	0.95631	0.990981	1.13198	1.11286	1.05398
Q0IEE3	AAEL010809-PA OS=Aedes aegypti OX=7159 GN=5573965 PE=3 SV=1 - [Q0IEE3_AEDAE]	278.278	31.6	1	6	6	10	250	29.3261	4.34814	1	1.09341	1.07468	1.04772	1.02294	1.01812
A0A1S4FLG0	Glutathione synthetase OS=Aedes aegypti OX=7159 GN=5571567 PE=3 SV=1 - [A0A1S4FLG0_AEDAE]	277.906	33.61	4	14	15	22	482	53.5705	5.63037	1	0.948906	0.995719	1.01569	1.01549	0.968073
Q1HQW7	AAEL002797-PA OS=Aedes aegypti OX=7159 GN=5576103 PE=2 SV=1 - [Q1HQW7_AEDAE]	277.885	41.75	1	5	5	24	103	11.1807	9.26123	1	1.07106	0.880532	1.00459	1.03306	1.08283
Q1HQV1	26S proteasome regulatory complex subunit RPN12/PSMD8 OS=Aedes aegypti OX=7159 GN=5576100 PE=2 SV=1 - [Q1HQV1_AEDAE]	277.838	37.79	1	9	9	16	262	30.2996	5.57959	1	0.969991	0.974027	1.01095	1.00157	0.989323
Q17IE1	40S ribosomal protein S11 OS=Aedes aegypti OX=7159 GN=AAEL002372 PE=4 SV=1 - [Q17IE1_AEDAE]	277.813	58.04	2	9	9	28	112	13.2192	11.2095	1	1.01066	1.03407	1.0172	0.986627	0.95239
Q17E44	AAEL003953-PA OS=Aedes aegypti OX=7159 GN=AAEL003953 PE=4 SV=1 - [Q17E44_AEDAE]	277.687	17.25	1	18	18	36	1026	111.708	9.83252	1	0.93039	0.984931	1.03477	1.03038	1.04461
A0A0P6IWX5	Putative hemomucin OS=Aedes aegypti OX=7159 PE=2 SV=1 - [A0A0P6IWX5_AEDAE]	276.829	22.98	1	2	13	33	618	67.7518	9.24658	1	0.918624	0.978383	0.799202	0.796032	0.807113
A0A1S4FA38	Ornithine aminotransferase OS=Aedes aegypti OX=7159 PE=3 SV=1 - [A0A1S4FA38_AEDAE]	276.667	42.14	2	13	14	21	420	46.1045	5.92236	1	0.935921	0.94972	1.04048	1.03688	0.989533
Q17PU3	AAEL000231-PA OS=Aedes aegypti OX=7159 GN=5572024 PE=3 SV=1 - [Q17PU3_AEDAE]	276.453	24.86	1	18	18	32	736	82.6494	7.1958	1	1.00937	1.00688	1.03258	0.979827	1.02188
Q0IFL2	RuvB-like helicase 1 OS=Aedes aegypti OX=7159 GN=pont PE=3 SV=1 - [RUVB1_AEDAE]	276.29	37.06	1	13	13	19	456	50.1415	6.23975	1	1.02431	1.01044	1.06714	1.06142	1.01452
Q16J30	AAEL013461-PA OS=Aedes aegypti OX=7159 GN=5577985 PE=4 SV=1 - [Q16J30_AEDAE]	276.152	24.32	1	7	7	20	366	41.8038	6.53662	1	0.939256	0.952265	0.96528	1.0083	0.988629
A0A1S4F5K6	Uncharacterized protein OS=Aedes aegypti OX=7159 GN=5578929 PE=4 SV=1 - [A0A1S4F5K6_AEDAE]	275.953	20.09	4	16	17	21	911	101.93	5.94775	1	1.03897	1.00658	0.972167	0.995172	1.00215
Q16F20	AAEL014931-PB OS=Aedes aegypti OX=7159 GN=AAEL014931 PE=4 SV=1 - [Q16F20_AEDAE]	275.771	14.42	3	1	18	25	1401	153.896	6.68311	1	1.07188	1.11467	0.870316	0.903309	0.968375
Q16TU7	AAEL010116-PC OS=Aedes aegypti OX=7159 GN=5572903 PE=4 SV=1 - [Q16TU7_AEDAE]	275.662	18.94	3	10	10	13	528	59.9358	8.88037	1	1.00231	0.98689	1.02607	1.04147	0.997899
Q16LM0	AAEL012605-PA OS=Aedes aegypti OX=7159 GN=AAEL012605 PE=4 SV=1 - [Q16LM0_AEDAE]	275.655	30.72	2	6	6	10	332	34.1014	8.48486	1	1.03691	0.983587	0.848457	0.808112	0.877715
Q1HQI4	V-type proton ATPase subunit G OS=Aedes aegypti OX=7159 GN=5576835 PE=2 SV=1 - [Q1HQI4_AEDAE]	275.278	43.97	1	6	6	17	116	13.5562	9.5249	1	0.921497	0.98978	1.11064	1.10572	1.05656
Q16UI5	AAEL009882-PA OS=Aedes aegypti OX=7159 GN=AAEL009882 PE=4 SV=1 - [Q16UI5_AEDAE]	275.117	23.54	1	9	9	16	429	48.3174	4.93213	1	0.984069	0.994235	1.0439	1.03172	1.03624
A0A1S4EXY1	Uncharacterized protein OS=Aedes aegypti OX=7159 GN=5568802 PE=4 SV=1 - [A0A1S4EXY1_AEDAE]	274.659	34.57	2	10	10	24	324	35.8713	5.93506	1	0.92726	0.937804	0.905082	0.937334	0.936284
Q16PP2	AAEL011567-PA OS=Aedes aegypti OX=7159 GN=5575012 PE=3 SV=1 - [Q16PP2_AEDAE]	274.584	31.32	1	8	8	9	380	41.943	4.79248	1	0.981854	0.989162	0.953951	1.01706	1.03705
Q1HRA7	Huntingtin-interacting protein HYPK (Fragment) OS=Aedes aegypti OX=7159 PE=2 SV=1 - [Q1HRA7_AEDAE]	274.571	54.24	1	7	7	16	118	13.5209	4.91943	1	0.983811	1.00166	1.00786	0.965197	1.00689
A0A1S4G7I9	Cytochrome c oxidase subunit 2 OS=Aedes aegypti OX=7159 GN=COX2 PE=3 SV=1 - [A0A1S4G7I9_AEDAE]	274.166	20.61	15	5	5	50	228	26.4815	5.68115	1	0.986409	1.00449	1.04509	0.972488	1.01008
A0A1S4EZN2	Uncharacterized protein OS=Aedes aegypti OX=7159 PE=4 SV=1 - [A0A1S4EZN2_AEDAE]	274.105	17.9	2	15	15	18	1056	117.54	4.4624	1	1.00338	0.970306	0.954809	0.988502	1.00521
Q1HQH5	AAEL004985-PB OS=Aedes aegypti OX=7159 GN=5565783 PE=2 SV=1 - [Q1HQH5_AEDAE]	273.921	29.79	2	6	6	17	292	32.0303	4.42432	1	0.962239	0.981138	0.999856	1.02774	1.06666
Q0IEM1	40S ribosomal protein S7 OS=Aedes aegypti OX=7159 GN=5572090 PE=3 SV=1 - [Q0IEM1_AEDAE]	273.686	46.35	2	9	10	43	192	22.0921	9.92041	1	0.990963	1.02071	1.04512	1.04949	0.999013
Q17LZ3	AAEL001184-PA OS=Aedes aegypti OX=7159 GN=5568837 PE=4 SV=1 - [Q17LZ3_AEDAE]	273.17	31.75	1	13	13	18	441	50.4879	7.84033	1	0.966915	1.06012	0.99227	1.04912	1.00039
Q17KD1	AAEL001725-PA OS=Aedes aegypti OX=7159 GN=AAEL001725 PE=4 SV=2 - [Q17KD1_AEDAE]	273.1	29.37	2	17	17	25	749	84.6212	5.41455	1	1.04355	1.00483	1.02765	1.04985	1.05465
A0A1S4FTK5	Protein kinase domain-containing protein OS=Aedes aegypti OX=7159 GN=5574828 PE=3 SV=1 - [A0A1S4FTK5_AEDAE]	273.074	34.04	2	10	10	14	376	42.2453	6.87354	1	1.05624	0.976661	1.07866	1.04854	1.07707
Q16Z24	AAEL008345-PA OS=Aedes aegypti OX=7159 GN=CYP4G35 PE=3 SV=1 - [Q16Z24_AEDAE]	272.901	29.78	3	14	15	22	554	63.4869	7.92822	1	1.16174	0.941226	1.77171	1.86344	1.83885
Q16YK8	AAEL008508-PA OS=Aedes aegypti OX=7159 GN=5564517 PE=4 SV=1 - [Q16YK8_AEDAE]	272.891	44.87	2	11	11	24	234	26.5768	6.25244	1	0.905359	0.94193	1.06754	0.989848	1.03226
Q16ZC1	AAEL008243-PA OS=Aedes aegypti OX=7159 GN=5570310 PE=4 SV=1 - [Q16ZC1_AEDAE]	272.81	47.25	1	14	14	20	345	37.11	5.87158	1	1.03135	0.956818	0.992362	0.997741	1.04129
A0A1S4G338	Methylenetetrahydrofolate dehydrogenase OS=Aedes aegypti OX=7159 PE=3 SV=1 - [A0A1S4G338_AEDAE]	272.754	46.41	4	12	13	25	306	33.3501	6.32861	1	0.995882	1.01954	0.650987	0.660915	0.676851
Q17KI2	AAEL001677-PA OS=Aedes aegypti OX=7159 GN=5571812 PE=4 SV=1 - [Q17KI2_AEDAE]	271.92	53.72	1	7	7	18	188	19.8814	8.6167	1	0.992256	0.953792	0.959602	0.914254	0.948919
Q16Q53	AAEL011391-PA OS=Aedes aegypti OX=7159 GN=5580161 PE=4 SV=1 - [Q16Q53_AEDAE]	271.284	40.86	4	11	13	23	394	45.0652	9.33447	1	0.969115	0.99217	0.97964	0.976667	0.999595
A0A0P6ISE4	Coatomer subunit gamma OS=Aedes aegypti OX=7159 PE=2 SV=1 - [A0A0P6ISE4_AEDAE]	270.901	32.23	1	26	26	36	878	97.3188	5.59229	1	1.02493	0.976379	0.95304	0.953022	0.966058
A0A1S4FFE9	Ubiquitin-like domain-containing protein OS=Aedes aegypti OX=7159 PE=4 SV=1 - [A0A1S4FFE9_AEDAE]	270.825	12.07	3	11	12	21	1234	132.405	5.8335	1	1.05323	0.990294	0.986589	0.992799	0.995769
Q1HQK8	V-type proton ATPase subunit F OS=Aedes aegypti OX=7159 GN=AAEL002464 PE=2 SV=1 - [VATF_AEDAE]	270.7	47.24	1	7	7	29	127	14.1152	6.17627	1	0.88472	0.879783	1.04397	1.0571	1.029
Q16QI0	AAEL011282-PA OS=Aedes aegypti OX=7159 GN=AAEL011282 PE=3 SV=1 - [Q16QI0_AEDAE]	270.652	23.65	1	3	16	22	812	91.7255	7.09326	1	0.970354	0.91528	1.17798	1.17335	1.11418
Q16KG3	AAEL013005-PA OS=Aedes aegypti OX=7159 GN=AAEL013005 PE=4 SV=1 - [Q16KG3_AEDAE]	269.847	57.35	1	1	9	17	204	23.2564	4.84326	1	0.975861	0.968164	0.894277	1.01201	0.946937
Q17L24	Anamorsin homolog OS=Aedes aegypti OX=7159 GN=AAEL001501 PE=3 SV=1 - [DRE2_AEDAE]	269.566	38.98	1	9	9	21	254	27.3686	4.81787	1	1.01449	1.0528	0.969131	1.00918	0.987005
A0A1S4FRH2	Ubiquitin carboxyl-terminal hydrolase OS=Aedes aegypti OX=7159 PE=3 SV=1 - [A0A1S4FRH2_AEDAE]	269.442	18.08	2	13	13	19	780	85.8913	8.42627	1	0.969125	0.975702	0.968822	0.956293	0.981649
Q16IN5	AAEL013600-PA (Fragment) OS=Aedes aegypti OX=7159 GN=AAEL013600 PE=3 SV=1 - [Q16IN5_AEDAE]	269.416	18.46	1	14	14	39	780	85.4619	5.05908	1	1.00437	1.01336	1.02267	1.02624	1.03137
Q17PQ5	5'-nucleotidase OS=Aedes aegypti OX=7159 GN=5573774 PE=3 SV=1 - [Q17PQ5_AEDAE]	268.458	50.99	2	12	12	21	302	34.4784	5.5415	1	1.06535	0.989826	1.04186	1.07956	1.07494
Q17DS7	AAEL004068-PA OS=Aedes aegypti OX=7159 GN=AAEL004068 PE=4 SV=1 - [Q17DS7_AEDAE]	268.383	24.5	2	17	17	25	796	87.8697	4.76709	1	1.02908	1.03352	0.96813	0.991407	1.00843
A0A1S4F445	Uncharacterized protein OS=Aedes aegypti OX=7159 GN=5577498 PE=3 SV=1 - [A0A1S4F445_AEDAE]	268.172	32.2	2	21	21	31	705	79.8829	7.53271	1	1.00527	1.02629	1.04062	1.05062	1.02825
Q17LW3	AAEL001209-PA OS=Aedes aegypti OX=7159 GN=5569083 PE=4 SV=1 - [Q17LW3_AEDAE]	267.946	17.53	1	7	7	13	485	53.3244	6.84424	1	0.980835	0.968503	1.05769	1.02082	1.03975
Q16KV5	AAEL012865-PA OS=Aedes aegypti OX=7159 GN=5576914 PE=4 SV=1 - [Q16KV5_AEDAE]	267.655	11.44	1	4	4	17	271	30.4565	6.68311	1	1.03501	1.03395	1.06272	1.04569	1.13581
Q1HRI2	AAEL000941-PA OS=Aedes aegypti OX=7159 GN=5567494 PE=2 SV=1 - [Q1HRI2_AEDAE]	267.499	59.55	1	5	5	37	89	10.0358	5.13525	1	0.997154	0.89684	0.930977	0.879958	0.975497
Q173Y4	AAEL006971-PA OS=Aedes aegypti OX=7159 GN=5568623 PE=4 SV=1 - [Q173Y4_AEDAE]	267.265	27.4	1	9	9	14	354	40.5602	7.60596	1	0.698692	1.07791	0.292747	0.334126	0.329125
Q170R4	cGMP-dependent protein kinase OS=Aedes aegypti OX=7159 GN=AAEL007826 PE=3 SV=1 - [Q170R4_AEDAE]	267.107	22.25	1	18	18	28	827	94.029	6.46826	1	0.95355	0.987762	1.10538	1.08367	1.10923
A0A1S4F9L1	Carboxylic ester hydrolase OS=Aedes aegypti OX=7159 PE=3 SV=1 - [A0A1S4F9L1_AEDAE]	266.474	25.45	9	12	13	25	554	63.0018	4.97021	1	0.935061	0.962904	0.990128	0.984548	0.919901
Q0IF95	AAEL006406-PC OS=Aedes aegypti OX=7159 GN=AAEL006406 PE=4 SV=1 - [Q0IF95_AEDAE]	266.089	44.62	6	6	7	22	130	14.7442	5.36377	1	1.03269	1.1147	1.12759	1.16673	1.0434
A0A1S4FSN6	Uncharacterized protein OS=Aedes aegypti OX=7159 GN=5574385 PE=4 SV=1 - [A0A1S4FSN6_AEDAE]	264.958	27.31	2	6	6	21	271	30.3322	5.0083	1	0.972398	1.0161	0.981939	0.964601	0.970561
Q17CZ4	AAEL004358-PA OS=Aedes aegypti OX=7159 GN=AAEL004358 PE=4 SV=1 - [Q17CZ4_AEDAE]	264.954	18.45	1	16	16	19	1171	128.213	5.57959	1	0.894484	0.953972	0.947505	0.959269	0.9673
Q16V47	Signal transducer and activator of transcription OS=Aedes aegypti OX=7159 GN=STAT1 PE=3 SV=1 - [Q16V47_AEDAE]	264.29	24.74	3	16	16	28	760	87.1601	6.34131	1	1.07546	1.08445	1.0085	0.991655	1.04125
Q17G31	AAEL003203-PA OS=Aedes aegypti OX=7159 GN=AAEL003203 PE=3 SV=1 - [Q17G31_AEDAE]	263.866	29.58	3	9	10	32	355	41.0501	9.11475	1	1.14531	1.04758	1.57749	1.55708	1.69513
Q16MW6	S-methyl-5'-thioadenosine phosphorylase OS=Aedes aegypti OX=7159 GN=AAEL012172 PE=3 SV=1 - [MTAP_AEDAE]	263.789	68.46	1	14	14	24	279	30.3765	6.52197	1	0.976368	1.02871	0.978521	1.02233	0.967723
A0A1S4F6L9	DJ-1_PfpI domain-containing protein OS=Aedes aegypti OX=7159 GN=5564065 PE=4 SV=1 - [A0A1S4F6L9_AEDAE]	263.633	54.84	3	8	8	21	186	19.7633	7.29834	1	0.983138	1.02124	1.02065	1.03852	1.0576
Q17BI2	AAEL004957-PA OS=Aedes aegypti OX=7159 GN=AAEL004957 PE=4 SV=1 - [Q17BI2_AEDAE]	263.374	29.92	2	4	4	7	254	28.5132	5.43994	1	0.946146	0.962944	1.01278	1.03303	0.976414
Q17D38	AAEL004342-PA OS=Aedes aegypti OX=7159 GN=AAEL004342 PE=4 SV=1 - [Q17D38_AEDAE]	263.333	38.57	2	3	4	12	140	16.0499	6.31592	1	0.990214	0.874847	0.76713	0.759977	0.752284
Q17D83	AAEL004278-PA OS=Aedes aegypti OX=7159 GN=5564510 PE=3 SV=1 - [Q17D83_AEDAE]	263.141	21.14	1	9	10	18	440	51.1561	7.6792	1	0.950487	0.990331	0.923579	0.907689	0.95254
Q179Z6	AAEL005457-PA OS=Aedes aegypti OX=7159 GN=5566520 PE=4 SV=1 - [Q179Z6_AEDAE]	262.997	25.23	2	8	8	22	329	37.2724	9.90576	1	0.958956	0.996002	0.906915	0.889921	0.860393
Q1HQI2	CAAX prenyl protease OS=Aedes aegypti OX=7159 PE=2 SV=1 - [Q1HQI2_AEDAE]	262.893	21.56	2	9	9	13	450	51.3625	7.62061	1	0.94678	1.01157	0.957792	0.958821	0.900687
Q17EN8	AAEL003730-PA OS=Aedes aegypti OX=7159 GN=5578854 PE=4 SV=1 - [Q17EN8_AEDAE]	262.75	31.79	1	8	8	20	195	21.6761	8.23584	1	0.935105	0.993114	0.900613	0.886252	0.922725
Q17H25	AAEL002783-PA OS=Aedes aegypti OX=7159 GN=AAEL002783 PE=4 SV=1 - [Q17H25_AEDAE]	262.705	28.06	2	11	11	18	417	47.8729	8.63135	1	1.00296	0.974593	0.967384	0.96491	0.958986
Q16XT2	AAEL008770-PA OS=Aedes aegypti OX=7159 GN=5571045 PE=4 SV=1 - [Q16XT2_AEDAE]	262.492	44.59	1	8	8	16	231	25.607	6.78564	1	0.94311	0.961785	1.01111	0.974928	0.999039
Q17DI5	AAEL004134-PA OS=Aedes aegypti OX=7159 GN=AAEL004134 PE=4 SV=1 - [Q17DI5_AEDAE]	261.854	24.59	1	1	15	22	663	73.737	6.50732	1	1.6203	0.999662	1.06694	0.693335	0.980455
Q1HRQ6	40S ribosomal protein S15/S22 OS=Aedes aegypti OX=7159 GN=5571564 PE=2 SV=1 - [Q1HRQ6_AEDAE]	261.69	41.54	1	6	6	25	130	14.7629	9.99365	1	0.970691	0.986398	1.03651	1.00937	0.993111
A0A0P6J696	Putative conserved plasma membrane protein OS=Aedes aegypti OX=7159 PE=2 SV=1 - [A0A0P6J696_AEDAE]	261.377	21.74	2	5	5	11	253	29.0387	9.87646	1	0.913291	0.877666	1.14459	0.994708	1.01982
Q176R5	AAEL006267-PA OS=Aedes aegypti OX=7159 GN=5567709 PE=4 SV=1 - [Q176R5_AEDAE]	261.129	50.68	3	8	10	14	219	24.8282	5.10986	1	0.998119	1.01378	1.10216	1.1375	1.15497
A0A1S4EXB5	Uncharacterized protein OS=Aedes aegypti OX=7159 PE=4 SV=1 - [A0A1S4EXB5_AEDAE]	260.641	23.67	5	17	17	32	693	77.5891	9.17334	1	0.918665	0.988169	0.965919	0.948111	0.924162
Q16G24	AAEL014548-PA (Fragment) OS=Aedes aegypti OX=7159 GN=TPX3 PE=4 SV=2 - [Q16G24_AEDAE]	260.628	27.31	2	5	6	12	238	26.7937	7.25439	1	0.948231	0.998002	0.996926	0.997719	0.977674
Q17JG5	AAEL002002-PA OS=Aedes aegypti OX=7159 GN=AAEL002002 PE=4 SV=1 - [Q17JG5_AEDAE]	260.52	49.04	1	1	8	18	208	23.8231	8.80713	1	0.839729	0.987392	0.981755	0.998279	0.995984
A0A1S4G1K5	Vacuolar protein sorting 26, vps26 OS=Aedes aegypti OX=7159 PE=4 SV=1 - [A0A1S4G1K5_AEDAE]	260.518	21.85	5	10	11	19	540	59.7955	5.74463	1	0.962427	1.05423	0.951638	1.02909	0.964978
Q17D61	AAEL004320-PA OS=Aedes aegypti OX=7159 GN=5564550 PE=4 SV=1 - [Q17D61_AEDAE]	259.41	13.89	1	19	19	27	1642	183.814	5.05908	1	0.967265	1.00314	1.04645	1.03966	1.05577
A0A1S4F522	DNA-J/hsp40 OS=Aedes aegypti OX=7159 PE=4 SV=1 - [A0A1S4F522_AEDAE]	259.139	33.61	2	9	11	18	363	39.5071	9.02686	1	0.979556	0.995251	0.955661	0.888281	0.908423
Q17PZ5	AAEL000208-PA OS=Aedes aegypti OX=7159 GN=5570017 PE=3 SV=1 - [Q17PZ5_AEDAE]	258.864	29.13	5	7	7	19	206	23.4297	6.34131	1	0.819327	0.896444	0.90617	0.872811	0.87065
Q1HRT4	60S ribosomal protein L38 OS=Aedes aegypti OX=7159 GN=RpL38 PE=3 SV=1 - [RL38_AEDAE]	258.749	41.43	1	5	5	18	70	8.28169	10.0522	1	0.971825	0.922828	1.04512	1.01382	0.98613
Q17MN2	Clathrin light chain (Fragment) OS=Aedes aegypti OX=7159 GN=AAEL000934 PE=3 SV=1 - [Q17MN2_AEDAE]	258.46	49.77	3	1	10	34	221	25.358	6.20166	1	1.02867	0.987131	1.00577	1.07004	1.01787
Q16QL1	AAEL011255-PA OS=Aedes aegypti OX=7159 GN=5574612 PE=4 SV=1 - [Q16QL1_AEDAE]	258.275	32.13	1	18	18	22	607	68.81	9.27588	1	1.10031	1.01574	1.34038	1.30273	1.30341
Q16K17	AAEL013139-PA OS=Aedes aegypti OX=7159 GN=5577289 PE=4 SV=1 - [Q16K17_AEDAE]	258.228	41.67	2	8	8	21	192	21.5882	7.15186	1	0.987112	1.00955	0.934352	0.951174	0.938281
A0A1S4G7T4	Angiotensin-converting enzyme OS=Aedes aegypti OX=7159 PE=3 SV=1 - [A0A1S4G7T4_AEDAE]	258.131	13.39	4	13	13	17	1210	140.364	5.13525	1	1.071	0.978383	1.38877	1.22363	1.15933
Q0IER8	AAEL008106-PA OS=Aedes aegypti OX=7159 GN=AAEL008106 PE=4 SV=1 - [Q0IER8_AEDAE]	257.904	20.07	2	2	2	4	299	29.1683	8.51416	1	1.2165	1.22211	0.838537	0.938053	0.837337
Q175A7	AAEL006717-PA OS=Aedes aegypti OX=7159 GN=5568289 PE=4 SV=1 - [Q175A7_AEDAE]	257.664	30.65	2	19	19	27	734	80.3046	9.21729	1	0.977487	1.03192	1.04022	1.03155	1.01557
Q16YH0	AAEL008521-PA OS=Aedes aegypti OX=7159 GN=5570771 PE=4 SV=1 - [Q16YH0_AEDAE]	257.656	12.15	2	7	7	9	790	87.0555	5.40186	1	0.889205	1.02288	0.920262	0.958741	0.90285
A0A1S4FZG6	Uncharacterized protein OS=Aedes aegypti OX=7159 GN=5578144 PE=3 SV=1 - [A0A1S4FZG6_AEDAE]	257.484	48.2	3	16	16	19	417	47.0542	6.55127	1	0.968782	0.971912	1.0542	1.05072	1.02791
Q173Y1	AAEL006975-PA (Fragment) OS=Aedes aegypti OX=7159 GN=AAEL006975 PE=4 SV=1 - [Q173Y1_AEDAE]	257.104	20.11	1	10	10	15	552	59.3879	6.60986	1	1.07987	1.19528	1.37121	1.5262	1.58126
Q16VD7	Receptor expression-enhancing protein OS=Aedes aegypti OX=7159 GN=AAEL009604 PE=3 SV=1 - [Q16VD7_AEDAE]	256.767	20.56	3	4	4	15	180	20.5938	8.48486	1	0.841672	0.879379	1.07282	1.04813	1.07847
A0A0P6J005	Putative leucine rich repeat some OS=Aedes aegypti OX=7159 PE=2 SV=1 - [A0A0P6J005_AEDAE]	256.737	16.15	1	15	15	22	1028	110.254	8.79248	1	0.986166	0.919343	1.07165	1.10186	1.06989
Q17A53	Annexin OS=Aedes aegypti OX=7159 GN=5566467 PE=3 SV=1 - [Q17A53_AEDAE]	256.122	50.78	1	7	12	27	321	36.3012	5.37646	1	1.02139	1.02328	0.852876	0.870217	0.910698
Q17GH2	AAEL002993-PA OS=Aedes aegypti OX=7159 GN=5580284 PE=4 SV=1 - [Q17GH2_AEDAE]	256.099	46.15	1	8	8	20	182	20.8246	9.71533	1	0.962428	0.984832	0.919275	0.885024	0.943654
Q5XNP3	Theronyl tRNA synthatase-like protein (Fragment) OS=Aedes aegypti OX=7159 GN=TtRNAS-LP1 PE=2 SV=1 - [Q5XNP3_AEDAE]	256.092	25.58	1	1	6	15	301	33.9727	9.30518	1	0.880806	0.885229	0.977454	1.03653	0.947995
Q0C732	AAEL000044-PB OS=Aedes aegypti OX=7159 GN=AAEL000044 PE=3 SV=1 - [Q0C732_AEDAE]	255.829	35.24	3	16	16	28	437	49.737	6.7417	1	0.999207	0.945728	0.620971	0.602778	0.633886
A0A1S4FEF6	RNA-binding protein, putative OS=Aedes aegypti OX=7159 PE=4 SV=1 - [A0A1S4FEF6_AEDAE]	255.621	37.54	1	10	11	24	349	38.0855	9.21729	1	0.993084	0.977053	1.03827	1.02981	1.06332
Q1HQM3	Chloride intracellular channel 6-like protein OS=Aedes aegypti OX=7159 PE=2 SV=1 - [Q1HQM3_AEDAE]	255.46	37.89	2	9	9	22	256	29.631	6.52197	1	1.02413	0.9864	1.01053	0.987402	1.02121
Q17LB3	AAEL001396-PA OS=Aedes aegypti OX=7159 GN=5570500 PE=4 SV=1 - [Q17LB3_AEDAE]	255.383	30.02	1	10	10	15	453	51.5058	5.78271	1	1.05056	1.04452	0.954944	0.966795	1.03797
Q0C791	AAEL000092-PA OS=Aedes aegypti OX=7159 GN=GSTX1 PE=4 SV=1 - [Q0C791_AEDAE]	255.336	50.46	2	8	8	18	218	24.8166	5.78271	1	1.041	1.03745	1.13602	1.03157	1.10648
Q16I56	AAEL013789-PA OS=Aedes aegypti OX=7159 GN=5578638 PE=4 SV=1 - [Q16I56_AEDAE]	255.281	34.21	4	5	5	30	190	20.476	6.93213	1	0.999921	0.901576	0.934091	0.944407	0.950158
Q17H36	AAEL002804-PA OS=Aedes aegypti OX=7159 GN=5576121 PE=4 SV=1 - [Q17H36_AEDAE]	255.243	18.69	3	14	14	22	776	87.5282	8.80713	1	0.993564	0.96239	0.965894	0.916737	0.889716
Q174T8	AAEL006794-PA OS=Aedes aegypti OX=7159 GN=5579924 PE=3 SV=1 - [Q174T8_AEDAE]	255.001	18.64	1	1	30	39	1658	190.479	6.97607	1	0.972142	0.932487	0.882113	0.851676	0.940188
Q17A73	AAEL005392-PA OS=Aedes aegypti OX=7159 GN=AAEL005392 PE=4 SV=1 - [Q17A73_AEDAE]	254.531	17.99	1	2	21	30	1173	136.386	4.94482	1	0.910383	1.00027	0.906658	0.977088	0.928071
Q178J8	AAEL005861-PA OS=Aedes aegypti OX=7159 GN=AAEL005861 PE=4 SV=1 - [Q178J8_AEDAE]	254.018	10.48	1	20	20	24	2070	232.771	5.73193	1	0.898289	0.923088	0.882897	0.857548	0.842086
Q16NS9	AAEL011876-PA OS=Aedes aegypti OX=7159 GN=AAEL011876 PE=4 SV=1 - [Q16NS9_AEDAE]	253.898	23.7	3	24	25	34	1097	125.077	6.1001	1	1.00236	1.03761	1.03609	1.03348	1.01298
J9EB97	AAEL017508-PA OS=Aedes aegypti OX=7159 GN=AaeL_AAEL017508 PE=3 SV=1 - [J9EB97_AEDAE]	253.179	34.03	1	9	9	18	288	31.6535	9.74463	1	0.933312	1.03373	1.02484	1.03031	0.958853
Q16XE7	AAEL008905-PA OS=Aedes aegypti OX=7159 GN=AAEL008905 PE=4 SV=1 - [Q16XE7_AEDAE]	253.114	10.95	2	2	16	20	1735	180.588	7.73779	1	1.0088	0.980106	1.07424	1.02159	1.08115
A0A1S4F444	CLIP domain-containing serine protease OS=Aedes aegypti OX=7159 GN=5577660 PE=3 SV=1 - [A0A1S4F444_AEDAE]	252.844	29.2	2	9	10	20	387	42.3782	7.88428	1	0.969607	0.972513	0.775875	0.807863	0.79232
A0A0P6IW43	Putative abc transporter c family member OS=Aedes aegypti OX=7159 PE=2 SV=1 - [A0A0P6IW43_AEDAE]	252.412	18.88	7	18	23	30	1388	154.512	8.25049	1	0.951792	0.990743	1.02631	1.0144	1.01155
Q16R89	AAEL011040-PA (Fragment) OS=Aedes aegypti OX=7159 GN=AAEL011040 PE=4 SV=1 - [Q16R89_AEDAE]	252.363	18.27	1	1	20	27	1100	128.137	5.021	1	0.976852	1.09662	1.01256	1.08272	0.957197
A0A1S4FDF4	STAS domain-containing protein OS=Aedes aegypti OX=7159 GN=5567927 PE=3 SV=1 - [A0A1S4FDF4_AEDAE]	252.276	15.68	2	2	10	22	657	71.5411	8.67529	1	1.11649	1.06619	1.13536	1.05358	1.09769
Q16UG1	AAEL009913-PA OS=Aedes aegypti OX=7159 GN=5572595 PE=4 SV=1 - [Q16UG1_AEDAE]	252.257	26.34	1	7	13	23	524	57.7275	5.80811	1	0.971507	1.05481	1.00245	1.05397	1.04862
A0A1S4FG90	Aldo_ket_red domain-containing protein OS=Aedes aegypti OX=7159 GN=5568977 PE=4 SV=1 - [A0A1S4FG90_AEDAE]	251.925	28.08	2	8	10	24	292	33.1692	7.85498	1	0.962859	0.972687	1.04859	1.03621	1.0703
Q17CT5	AAEL004419-PA OS=Aedes aegypti OX=7159 GN=5564781 PE=4 SV=1 - [Q17CT5_AEDAE]	251.918	22.04	1	12	12	18	726	82.4919	7.23975	1	1.04193	1.00026	1.06283	1.07334	1.08097
Q16UW1	AAEL009772-PB OS=Aedes aegypti OX=7159 GN=5572383 PE=4 SV=1 - [Q16UW1_AEDAE]	251.651	31.54	2	3	3	10	130	14.6664	5.14795	1	0.946516	0.965264	1.05951	1.05921	1.02822
Q17H57	AAEL002788-PA OS=Aedes aegypti OX=7159 GN=AAEL002788 PE=4 SV=1 - [Q17H57_AEDAE]	251.279	17.59	1	16	16	20	995	108.031	9.87646	1	1.05529	0.998923	1.10446	1.11949	1.11371
Q1HR43	Protein transport protein Sec61 subunit beta OS=Aedes aegypti OX=7159 GN=5579041 PE=2 SV=1 - [Q1HR43_AEDAE]	250.609	55.56	1	6	6	20	99	10.3293	11.6489	1	1.16534	0.995854	1.30891	1.26164	1.16854
Q1HRK0	AAEL007777-PA OS=Aedes aegypti OX=7159 GN=5569632 PE=2 SV=1 - [Q1HRK0_AEDAE]	250.318	22.94	1	6	6	11	388	43.3496	4.97021	1	1.01758	1.04544	0.970638	1.00715	1.01196
Q16UI8	AAEL009894-PA OS=Aedes aegypti OX=7159 GN=AAEL009894 PE=4 SV=1 - [Q16UI8_AEDAE]	250.294	35.49	2	13	13	18	386	42.8896	5.21143	1	0.940791	1.02459	0.96238	0.925591	0.953789
A0A1S4G733	Uncharacterized protein OS=Aedes aegypti OX=7159 PE=4 SV=1 - [A0A1S4G733_AEDAE]	250.062	25.54	3	13	13	19	603	65.1952	6.15088	1	1.04082	1.04686	1.13979	1.14424	1.12126
A0A1S4FYD4	NADH-cytochrome b5 reductase OS=Aedes aegypti OX=7159 GN=5577482 PE=3 SV=1 - [A0A1S4FYD4_AEDAE]	250.018	38.68	2	11	11	36	318	35.5716	7.88428	1	0.988497	0.980335	0.953642	0.995945	0.96248
Q16TS1	AAEL010148-PA OS=Aedes aegypti OX=7159 GN=5572929 PE=4 SV=1 - [Q16TS1_AEDAE]	249.593	34.8	1	9	10	29	319	36.097	7.25439	1	0.914095	0.964216	0.854433	0.893174	0.862906
Q17CT4	GrpE protein homolog OS=Aedes aegypti OX=7159 GN=5564769 PE=3 SV=1 - [Q17CT4_AEDAE]	249.552	48.23	1	11	11	25	226	25.3935	8.32373	1	1.03384	0.987408	1.01835	0.989179	1.01942
Q16NE9	AAEL011991-PA OS=Aedes aegypti OX=7159 GN=CLIPC1 PE=3 SV=2 - [Q16NE9_AEDAE]	248.907	24.94	1	7	7	9	389	42.0299	5.59229	1	0.989649	1.05631	0.779794	0.81481	0.785386
Q1HRH9	Pyrroline-5-carboxylate reductase OS=Aedes aegypti OX=7159 PE=2 SV=1 - [Q1HRH9_AEDAE]	248.764	22.53	3	6	6	17	293	31.087	7.73779	1	0.893668	0.963113	1.12086	0.982711	1.06534
A0A0P6IUR8	Putative ubiquitination factor e4a OS=Aedes aegypti OX=7159 PE=2 SV=1 - [A0A0P6IUR8_AEDAE]	248.361	19.94	2	5	19	28	1013	115.084	5.31299	1	0.98222	0.948159	0.964525	0.973309	0.996523
A0A1S4G0Y3	Uncharacterized protein OS=Aedes aegypti OX=7159 GN=5579042 PE=4 SV=1 - [A0A1S4G0Y3_AEDAE]	248.197	20.42	2	7	7	19	382	42.581	6.78564	1	1.01827	0.89246	0.581628	0.602912	0.567368
Q49LL4	Dicer-2 OS=Aedes aegypti OX=7159 PE=2 SV=1 - [Q49LL4_AEDAE]	247.593	18.4	1	1	30	39	1658	190.513	6.97607	1	1.13462	0.951374	0.994546	1.05552	0.976574
Q16F19	AAEL014931-PA OS=Aedes aegypti OX=7159 GN=AAEL014931 PE=4 SV=1 - [Q16F19_AEDAE]	247.372	18.03	4	1	18	25	1076	118.333	6.7124	1	2.08474	0.934474	0.832061	1.04983	0.801946
Q17GX1	AAEL002867-PA OS=Aedes aegypti OX=7159 GN=5576349 PE=4 SV=1 - [Q17GX1_AEDAE]	247.102	30.24	5	15	15	28	496	55.9397	6.81494	1	1.0467	0.977677	1.06176	1.04128	1.04658
Q172M7	AAEL007329-PA OS=Aedes aegypti OX=7159 GN=AAEL007329 PE=4 SV=1 - [Q172M7_AEDAE]	247.101	38.6	1	10	10	21	342	37.6675	6.96143	1	1.03359	0.920088	1.05914	1.03499	1.04396
Q17KR8	AAEL001548-PA OS=Aedes aegypti OX=7159 GN=5571298 PE=4 SV=1 - [Q17KR8_AEDAE]	246.745	23.84	1	12	12	19	516	57.9035	9.24658	1	1.08295	1.05796	0.995323	1.0057	1.02462
A0A1S4G391	Uncharacterized protein OS=Aedes aegypti OX=7159 GN=5565279 PE=4 SV=1 - [A0A1S4G391_AEDAE]	246.725	32.18	5	7	7	19	174	18.8279	9.30518	1	0.942111	0.997767	1.07041	1.06883	1.04467
Q172K4	AAEL007356-PA OS=Aedes aegypti OX=7159 GN=5569097 PE=4 SV=1 - [Q172K4_AEDAE]	246.458	31.92	2	11	11	16	401	45.6393	6.32861	1	0.979253	0.97751	1.01007	0.994636	0.983846
Q1HRG4	AAEL001103-PA OS=Aedes aegypti OX=7159 GN=5568602 PE=2 SV=1 - [Q1HRG4_AEDAE]	246.253	57.48	1	6	6	13	127	15.0911	9.15869	1	0.891607	0.961214	0.978923	0.956835	0.972176
Q0IFL5	Argininosuccinate synthase OS=Aedes aegypti OX=7159 GN=AAEL004701 PE=3 SV=1 - [ASSY_AEDAE]	246.09	41.75	1	17	17	25	412	45.9595	6.84424	1	0.96693	1.01066	1.11843	1.20263	1.13884
A0A1D8GRB8	Cytochrome P450 OS=Aedes aegypti OX=7159 GN=CYP9J27 PE=2 SV=1 - [A0A1D8GRB8_AEDAE]	245.975	20.71	15	2	11	17	536	61.7083	8.20654	1	0.989736	1.04362	1.03075	1.03809	1.03004
Q16LP2	AAEL012577-PA OS=Aedes aegypti OX=7159 GN=AAEL012577 PE=4 SV=1 - [Q16LP2_AEDAE]	245.779	39.29	3	8	8	19	252	27.1702	5.30029	1	1.04084	0.97489	0.827481	0.872831	0.880169
A0A0P6J652	Putative dna damage inducible protein OS=Aedes aegypti OX=7159 PE=2 SV=1 - [A0A0P6J652_AEDAE]	245.752	28.83	4	4	15	24	496	53.879	4.94482	1	0.875267	0.914142	1.10119	1.11557	1.07819
Q16LV3	AAEL012513-PA OS=Aedes aegypti OX=7159 GN=AAEL012513 PE=4 SV=1 - [Q16LV3_AEDAE]	245.471	70.72	1	9	9	11	181	20.5019	4.4751	1	1.13676	0.977055	1.02313	1.07999	1.07728
J9HJF8	AAEL017499-PA OS=Aedes aegypti OX=7159 GN=23687919 PE=4 SV=1 - [J9HJF8_AEDAE]	245.458	11.87	1	14	14	19	1457	165.045	5.98584	1	0.951243	1.01392	0.838612	0.82556	0.829784
A0A0P6IWJ5	Putative nuclear pore complex protein OS=Aedes aegypti OX=7159 PE=2 SV=1 - [A0A0P6IWJ5_AEDAE]	245.353	13.92	4	26	26	31	2004	223.433	6.41748	1	0.984211	1.01528	1.00371	0.987493	1.00198
Q16PZ7	Dynein light chain OS=Aedes aegypti OX=7159 GN=AAEL011478 PE=3 SV=1 - [Q16PZ7_AEDAE]	244.005	31.25	1	3	3	11	128	14.7134	9.48096	1	1.03855	0.952398	1.08741	1.01194	1.0678
Q177S8	AAEL006026-PA OS=Aedes aegypti OX=7159 GN=5567369 PE=4 SV=1 - [Q177S8_AEDAE]	244.003	20.74	4	19	20	30	1032	116.396	8.44092	1	0.94524	0.963528	1.01205	1.00503	1.00968
Q1HQL1	39S ribosomal protein L12, mitochondrial OS=Aedes aegypti OX=7159 GN=5567500 PE=2 SV=1 - [Q1HQL1_AEDAE]	243.673	37.3	1	7	7	21	185	19.7688	8.25049	1	0.98306	0.960277	1.06436	0.989785	1.06308
Q1HQW9	AAEL010340-PA OS=Aedes aegypti OX=7159 GN=AAEL010340 PE=2 SV=1 - [Q1HQW9_AEDAE]	243.553	30.51	2	6	7	31	177	20.4004	11.5464	1	1.09521	1.0049	0.983229	0.958889	0.984887
A0A1S4FKR6	AMP_N domain-containing protein OS=Aedes aegypti OX=7159 GN=5571208 PE=3 SV=1 - [A0A1S4FKR6_AEDAE]	243.506	22.77	2	11	11	28	483	53.3025	5.61768	1	0.917132	0.973379	0.891456	0.891964	0.866742
J9EBI8	AAEL013936-PB (Fragment) OS=Aedes aegypti OX=7159 GN=SRPN4 PE=3 SV=1 - [J9EBI8_AEDAE]	243.334	25.08	4	12	14	24	610	67.9635	8.35303	1	0.997548	0.991469	0.889834	0.922626	0.947789
Q16IF0	AAEL013697-PA (Fragment) OS=Aedes aegypti OX=7159 GN=AAEL013697 PE=4 SV=1 - [Q16IF0_AEDAE]	243.322	24.25	2	27	29	31	1237	142.03	4.98291	1	1.04766	1.0075	0.92212	0.965215	0.948126
A0A1S4G154	Uncharacterized protein OS=Aedes aegypti OX=7159 GN=5579205 PE=3 SV=1 - [A0A1S4G154_AEDAE]	243.291	48.8	3	15	15	22	375	42.2373	6.62451	1	0.915817	0.92663	0.847246	0.871498	0.903674
Q17KI6	AAEL001682-PA OS=Aedes aegypti OX=7159 GN=5571809 PE=4 SV=1 - [Q17KI6_AEDAE]	243.192	44.31	2	12	13	22	325	37.434	5.45264	1	0.995256	1.01502	1.08998	1.09466	1.0831
Q16NI7	AAEL011960-PA OS=Aedes aegypti OX=7159 GN=5575632 PE=4 SV=1 - [Q16NI7_AEDAE]	242.802	15.34	1	19	19	23	1395	154.461	8.80713	1	1.04954	1.01464	1.06375	1.04962	1.00939
Q16YR3	AAEL008454-PA OS=Aedes aegypti OX=7159 GN=AAEL008454 PE=4 SV=1 - [Q16YR3_AEDAE]	242.209	44	1	9	9	22	200	22.6799	8.14795	1	0.957909	0.905538	1.02834	0.947122	1.01462
A0A1S4FA26	Uncharacterized protein OS=Aedes aegypti OX=7159 GN=5566237 PE=4 SV=1 - [A0A1S4FA26_AEDAE]	242.209	32.15	2	13	13	20	507	53.5578	4.86865	1	0.937014	0.918607	1.01055	1.02074	1.00084
Q17KI0	AAEL001704-PA OS=Aedes aegypti OX=7159 GN=5571814 PE=4 SV=1 - [Q17KI0_AEDAE]	241.839	29.37	1	2	3	9	126	13.6172	9.37842	1	0.889525	0.913491	0.930287	1.01147	0.869451
Q16MS6	Microtubule-associated protein OS=Aedes aegypti OX=7159 GN=AAEL012206 PE=4 SV=1 - [Q16MS6_AEDAE]	241.79	39.25	3	11	11	20	293	31.7047	9.71533	1	1.05289	1.02159	1.14326	1.16361	1.16168
Q17K30	AAEL001826-PA OS=Aedes aegypti OX=7159 GN=5572456 PE=4 SV=1 - [Q17K30_AEDAE]	241.787	59.4	1	8	8	20	133	14.6742	5.97314	1	1.03858	0.956431	0.888882	0.856416	0.901736
Q16S36	AAEL010716-PA OS=Aedes aegypti OX=7159 GN=5573790 PE=3 SV=1 - [Q16S36_AEDAE]	241.582	17.02	5	8	9	21	476	52.1516	8.23584	1	0.884395	0.94002	0.989316	0.932651	0.883693
Q179D9	AAEL005665-PA (Fragment) OS=Aedes aegypti OX=7159 GN=SRPN3 PE=3 SV=2 - [Q179D9_AEDAE]	241.477	32.28	2	13	13	23	412	46.1986	5.49072	1	1.02631	1.03726	0.825732	0.832046	0.826202
Q1HRI5	AAEL011992-PA OS=Aedes aegypti OX=7159 GN=AAEL011992 PE=2 SV=1 - [Q1HRI5_AEDAE]	241.374	58.42	1	6	6	18	101	11.5675	7.21045	1	0.827487	0.813838	1.16289	0.802939	1.12089
Q17NL6	AAEL000642-PA OS=Aedes aegypti OX=7159 GN=5565449 PE=4 SV=1 - [Q17NL6_AEDAE]	241.258	28.59	1	15	16	24	612	70.0107	5.56689	1	0.913088	0.939118	0.943748	0.914592	0.949164
Q16Q61	AAEL011380-PA OS=Aedes aegypti OX=7159 GN=AAEL011380 PE=4 SV=1 - [Q16Q61_AEDAE]	241.186	25.9	1	9	9	23	278	31.5616	8.11865	1	0.958676	0.949678	1.12973	1.13471	1.09196
Q0IFN0	Amino acid transporter OS=Aedes aegypti OX=7159 GN=AAEL004496 PE=3 SV=1 - [Q0IFN0_AEDAE]	240.985	18.3	1	7	7	12	481	52.2136	8.22119	1	1.07538	1.06612	1.04009	1.07052	1.06372
Q174U0	AAEL006808-PA OS=Aedes aegypti OX=7159 GN=5579923 PE=4 SV=1 - [Q174U0_AEDAE]	240.747	38.42	1	17	17	22	518	59.6662	8.90967	1	1.01211	1.00949	1.03464	1.05902	1.0585
A0A1S4FK97	Importin N-terminal domain-containing protein OS=Aedes aegypti OX=7159 GN=5570999 PE=4 SV=1 - [A0A1S4FK97_AEDAE]	240.542	21.81	2	19	19	28	972	109.518	5.23682	1	0.974636	0.959335	1.04096	1.04237	1.028
Q174H5	AAEL006880-PA OS=Aedes aegypti OX=7159 GN=AAEL006880 PE=4 SV=1 - [Q174H5_AEDAE]	240.445	35.37	1	1	10	16	294	32.704	9.56885	1	0.808824	0.919142	1.02534	1.00228	0.960133
Q17FG7	AAEL003434-PA OS=Aedes aegypti OX=7159 GN=AAEL003434 PE=4 SV=1 - [Q17FG7_AEDAE]	240.331	24.5	3	4	14	22	600	68.4271	5.47803	1	1.13849	1.09147	1.04011	1.00898	1.04722
A0A0P6K164	5'-3' exoribonuclease OS=Aedes aegypti OX=7159 PE=2 SV=1 - [A0A0P6K164_AEDAE]	240.321	18.09	3	15	16	25	1006	113.753	8.27979	1	1.02882	0.976525	1.03541	1.04198	0.99893
A0A0P6IYC3	Putative bisphosphate 3'-nucleotidase bpnt1/inositol polyphosphate 1-phosphatase OS=Aedes aegypti OX=7159 PE=2 SV=1 - [A0A0P6IYC3_AEDAE]	239.664	37.12	3	12	12	17	361	40.9172	5.18604	1	0.97715	1.01305	1.07987	1.08763	1.04436
Q0IFU0	AAEL004152-PA OS=Aedes aegypti OX=7159 GN=AAEL004152 PE=3 SV=1 - [Q0IFU0_AEDAE]	239.487	44.72	2	9	9	16	199	22.4985	6.12549	1	1.11189	1.02327	1.05288	1.07016	1.05488
A0A1S4EZE3	Endonuclease_NS domain-containing protein OS=Aedes aegypti OX=7159 GN=5571667 PE=4 SV=1 - [A0A1S4EZE3_AEDAE]	239.452	40.29	2	18	18	34	407	46.2436	6.85889	1	1.02417	1.0807	0.740385	0.782582	0.76508
Q17N78	AAEL000793-PA OS=Aedes aegypti OX=7159 GN=5566624 PE=3 SV=1 - [Q17N78_AEDAE]	239.134	36.08	2	7	7	18	255	28.8779	8.88037	1	1.14126	0.984229	1.01262	1.04413	0.990929
Q16TA2	RuvB-like helicase 2 OS=Aedes aegypti OX=7159 GN=rept PE=3 SV=1 - [RUVB2_AEDAE]	239.097	32.9	1	14	14	21	465	51.8178	5.75732	1	0.978164	0.961158	1.0516	1.04801	1.04612
A0A1S4FHU5	Uncharacterized protein OS=Aedes aegypti OX=7159 GN=5569767 PE=4 SV=1 - [A0A1S4FHU5_AEDAE]	239.041	32.03	1	2	7	14	256	27.3842	7.84033	1	0.990555	0.986521	1.24907	1.12428	1.03081
Q5QC99	AAEL010843-PA OS=Aedes aegypti OX=7159 GN=SUI1 PE=2 SV=1 - [Q5QC99_AEDAE]	238.977	68.18	1	7	7	12	110	12.3483	6.771	1	1.02577	1.01447	1.09992	0.995653	0.993675
Q16GV5	AAEL014250-PA OS=Aedes aegypti OX=7159 GN=5563946 PE=4 SV=1 - [Q16GV5_AEDAE]	238.562	36.84	1	6	6	8	247	26.3517	5.38916	1	0.875564	0.988638	0.867954	0.904057	0.909343
Q6GW02	AAEL001627-PA OS=Aedes aegypti OX=7159 GN=UAP PE=2 SV=1 - [Q6GW02_AEDAE]	238.513	38.84	2	19	19	33	484	54.5638	5.70654	1	0.897958	0.93726	1.02135	1.02111	1.06034
Q175Y5	AAEL006485-PA OS=Aedes aegypti OX=7159 GN=AAEL006485 PE=4 SV=1 - [Q175Y5_AEDAE]	238.356	31.95	2	11	11	23	338	37.9112	5.07178	1	1.06614	1.02294	1.08693	1.06505	0.998619
Q17DW7	AAEL004023-PA OS=Aedes aegypti OX=7159 GN=5563971 PE=4 SV=1 - [Q17DW7_AEDAE]	238.29	35.38	1	17	17	27	424	48.6467	5.46533	1	0.984657	1.0517	1.02433	1.01565	1.04126
Q16MK2	Eukaryotic translation initiation factor 3 subunit J OS=Aedes aegypti OX=7159 GN=AAEL012279 PE=3 SV=1 - [EIF3J_AEDAE]	238.087	40.66	1	9	9	16	241	28.1541	4.77979	1	0.986904	0.94003	1.04539	1.05136	1.05164
Q16I17	Methylthioribose-1-phosphate isomerase OS=Aedes aegypti OX=7159 GN=AAEL013828 PE=3 SV=1 - [MTNA_AEDAE]	238.044	25.83	1	10	10	18	360	39.2486	6.94678	1	0.927141	1.04391	1.117	0.854974	1.02279
A0A1S4FHB6	Hect E3 ubiquitin ligase OS=Aedes aegypti OX=7159 PE=4 SV=1 - [A0A1S4FHB6_AEDAE]	237.829	13.92	2	35	35	40	2816	308.002	5.45264	1	1.01058	1.02972	0.994997	1.01965	1.02988
Q17AT3	AAEL005175-PA OS=Aedes aegypti OX=7159 GN=AAEL005175 PE=4 SV=1 - [Q17AT3_AEDAE]	237.788	15.11	2	12	12	23	1019	113.683	5.04639	1	0.945594	0.980471	1.06795	0.989419	1.01557
Q16EY8	AAEL014965-PA OS=Aedes aegypti OX=7159 GN=AAEL014965 PE=4 SV=1 - [Q16EY8_AEDAE]	237.329	30.27	1	13	13	20	479	49.4276	7.78174	1	0.939521	0.929874	1.01542	1.00285	1.0211
A0A1S4F3Z0	HMA domain-containing protein OS=Aedes aegypti OX=7159 GN=5577242 PE=4 SV=1 - [A0A1S4F3Z0_AEDAE]	237.157	65.75	2	5	5	9	73	8.0302	7.12256	1	0.973601	0.855852	1.22656	1.06745	1.24792
Q1HQP4	AAEL004378-PA OS=Aedes aegypti OX=7159 GN=5564636 PE=2 SV=1 - [Q1HQP4_AEDAE]	237.153	29.05	1	5	5	14	148	17.0686	5.13525	1	1.08271	0.957893	1.03	0.989747	0.990789
Q170L1	AAEL007882-PA OS=Aedes aegypti OX=7159 GN=5569735 PE=4 SV=1 - [Q170L1_AEDAE]	236.923	27.99	2	15	15	18	661	76.0573	8.71924	1	1.06373	1.0868	1.2098	1.19689	1.16703
Q179J5	AAEL005605-PA OS=Aedes aegypti OX=7159 GN=AAEL005605 PE=3 SV=1 - [Q179J5_AEDAE]	236.832	36.41	2	17	17	29	618	69.7562	6.25244	1	0.988407	0.982352	0.963582	0.958127	0.964483
Q17HE5	AAEL002709-PA OS=Aedes aegypti OX=7159 GN=AAEL002709 PE=4 SV=1 - [Q17HE5_AEDAE]	236.609	18.77	3	19	19	22	1215	135.091	5.52881	1	0.99731	1.00996	1.02042	1.02039	1.01072
Q1HR91	Conserved possible Golgi protein OS=Aedes aegypti OX=7159 GN=5577023 PE=2 SV=1 - [Q1HR91_AEDAE]	236	41.77	3	3	3	16	158	16.0029	8.55811	1	0.977517	0.896577	1.22247	1.05632	1.15854
A0A1S4FN36	Uncharacterized protein OS=Aedes aegypti OX=7159 GN=5572170 PE=4 SV=1 - [A0A1S4FN36_AEDAE]	235.864	38.94	1	1	7	21	226	25.1004	5.74463	1	0.905879	0.8205	0.756517	0.77931	0.796109
Q17AR9	AAEL005211-PA OS=Aedes aegypti OX=7159 GN=AAEL005211 PE=4 SV=1 - [Q17AR9_AEDAE]	235.77	13.01	2	16	17	23	1453	162.397	8.88037	1	1.0407	1.04473	1.05409	1.0093	1.09017
A0A1S4EYW6	Non-lysosomal glucosylceramidase OS=Aedes aegypti OX=7159 PE=3 SV=1 - [A0A1S4EYW6_AEDAE]	235.676	14.88	2	12	12	14	887	101.846	5.79541	1	0.93173	0.979604	0.971701	0.970857	0.967373
Q16N28	AAEL012094-PA OS=Aedes aegypti OX=7159 GN=5575837 PE=3 SV=1 - [Q16N28_AEDAE]	235.456	46.49	1	12	12	22	342	40.5356	7.92822	1	0.987845	1.04865	1.01788	1.02924	0.998658
Q16XG7	Cytochrome c oxidase subunit OS=Aedes aegypti OX=7159 GN=AAEL008880 PE=3 SV=1 - [Q16XG7_AEDAE]	235.308	63.95	1	6	6	43	86	9.99179	5.47803	1	0.921617	0.8003	1.03725	0.958611	1.02324
A0A1S4EXB7	Carboxylic ester hydrolase OS=Aedes aegypti OX=7159 GN=5567217 PE=3 SV=1 - [A0A1S4EXB7_AEDAE]	235.184	26.33	1	2	13	19	581	63.8202	6.31592	1	1.1448	1.10454	1.0033	0.970235	0.965426
Q16RC6	AAEL011006-PA OS=Aedes aegypti OX=7159 GN=5574237 PE=4 SV=1 - [Q16RC6_AEDAE]	235.16	22.84	1	5	5	8	232	25.9854	6.93213	1	0.989097	0.915096	1.17244	1.17252	1.11573
Q16VX0	AAEL009413-PA OS=Aedes aegypti OX=7159 GN=AAEL009413 PE=4 SV=1 - [Q16VX0_AEDAE]	234.869	49.55	1	2	21	43	448	52.1569	6.0874	1	0.863367	0.922032	0.921299	0.892972	0.928681
Q1HRS9	40S ribosomal protein S20 OS=Aedes aegypti OX=7159 GN=5572088 PE=2 SV=1 - [Q1HRS9_AEDAE]	234.825	54.17	1	5	5	22	120	13.3844	10.1255	1	0.982855	1.05794	1.02037	1.0374	1.01929
Q16R66	AAEL011068-PA OS=Aedes aegypti OX=7159 GN=5574294 PE=4 SV=1 - [Q16R66_AEDAE]	234.756	15.69	1	2	2	13	153	15.5859	9.18799	1	0.862147	0.953047	0.934836	1.04755	0.923373
Q16HJ4	AAEL014004-PA (Fragment) OS=Aedes aegypti OX=7159 GN=AAEL014004 PE=3 SV=1 - [Q16HJ4_AEDAE]	234.306	47.99	2	8	8	14	273	30.438	6.3667	1	0.948454	0.971637	0.702125	0.671689	0.702445
Q16JD9	AAEL013367-PA OS=Aedes aegypti OX=7159 GN=AAEL013367 PE=4 SV=1 - [Q16JD9_AEDAE]	234.06	6.69	1	7	16	28	2691	300.269	8.63135	1	0.990489	1.06136	0.917739	0.929752	0.945098
A0A1S4G679	DUF1989 domain-containing protein OS=Aedes aegypti OX=7159 PE=4 SV=1 - [A0A1S4G679_AEDAE]	233.439	29.93	1	8	8	15	304	34.1014	7.97217	1	0.928081	0.889291	1.07014	0.980087	1.03744
Q16VU4	AAEL009431-PA OS=Aedes aegypti OX=7159 GN=AAEL009431 PE=4 SV=1 - [Q16VU4_AEDAE]	233.389	55.47	2	16	16	21	256	29.3305	9.11475	1	0.886484	1.03955	0.979487	0.953957	0.961267
A0A1S4F859	Beta-galactosidase OS=Aedes aegypti OX=7159 GN=5565066 PE=3 SV=1 - [A0A1S4F859_AEDAE]	233.389	26.98	2	14	14	18	656	73.908	5.021	1	0.960658	0.937397	0.981593	0.896066	0.967153
Q17DC9	Cleavage and polyadenylation specificity factor subunit 5 OS=Aedes aegypti OX=7159 GN=5570338 PE=3 SV=1 - [Q17DC9_AEDAE]	233.387	40.43	2	9	9	13	230	26.2816	8.85107	1	0.874692	0.973579	1.02418	1.00447	0.980358
J9HTQ6	AAEL013253-PB OS=Aedes aegypti OX=7159 GN=AAEL801174 PE=4 SV=1 - [J9HTQ6_AEDAE]	233.141	12.83	2	12	12	17	1107	123.59	6.20166	1	1.00862	1.00455	1.07374	1.03756	1.12584
Q17JP1	AAEL001916-PB OS=Aedes aegypti OX=7159 GN=5573015 PE=3 SV=1 - [Q17JP1_AEDAE]	233.034	41.23	2	8	8	20	211	24.2231	5.89697	1	1.00064	0.946721	1.05806	0.983175	1.04353
J9HH04	AAEL017345-PA OS=Aedes aegypti OX=7159 GN=23687765 PE=4 SV=1 - [J9HH04_AEDAE]	233.011	11.97	1	6	6	22	309	29.7664	7.10791	1	1.10337	0.935741	0.721837	0.707366	0.739455
Q17GH7	2-deoxyglucose-6-phosphate phosphatase OS=Aedes aegypti OX=7159 GN=AAEL003006 PE=4 SV=1 - [Q17GH7_AEDAE]	232.984	15.08	1	7	7	17	577	65.1936	9.48096	1	0.991124	0.981344	0.996826	1.00982	1.01834
A0A1S4G5Z6	Uncharacterized protein OS=Aedes aegypti OX=7159 GN=23687740 PE=3 SV=1 - [A0A1S4G5Z6_AEDAE]	232.615	51.84	3	3	12	31	245	26.6521	6.80029	1	1.22379	1.13527	1.07889	1.0698	1.01456
Q52UT2	40S ribosomal protein S17 OS=Aedes aegypti OX=7159 GN=5564226 PE=2 SV=2 - [Q52UT2_AEDAE]	232.225	65.38	1	7	7	26	130	15.2402	9.87646	1	1.02672	1.0173	1.02825	0.986266	0.988145
A2I883	AAEL014711-PA OS=Aedes aegypti OX=7159 GN=Aael_AAEL014711 PE=4 SV=1 - [A2I883_AEDAE]	231.999	13.64	5	19	19	21	1716	189.938	8.14795	1	0.971472	1.00171	1.07775	1.05441	1.0714
A0A1S4FKW7	Uncharacterized protein OS=Aedes aegypti OX=7159 GN=5571305 PE=4 SV=1 - [A0A1S4FKW7_AEDAE]	231.972	14	2	7	8	14	693	73.2218	8.36768	1	1.08516	1.08827	0.991358	1.04881	1.00391
Q171G2	AAEL007660-PA OS=Aedes aegypti OX=7159 GN=5569471 PE=4 SV=1 - [Q171G2_AEDAE]	231.529	29.12	1	15	16	27	594	68.0769	8.74854	1	1.02831	1.00819	0.922963	0.968165	0.937602
Q17PZ7	AAEL000211-PA OS=Aedes aegypti OX=7159 GN=5570015 PE=4 SV=1 - [Q17PZ7_AEDAE]	231.457	61.8	1	5	5	14	89	9.33774	8.48486	1	0.914536	1.04133	0.910935	0.925632	0.936351
Q16RY7	AAEL010765-PA OS=Aedes aegypti OX=7159 GN=5573863 PE=3 SV=1 - [Q16RY7_AEDAE]	231.13	10.97	1	3	3	21	310	33.526	6.66846	1	0.852057	0.968255	0.721921	0.750377	0.718872
A0A0P6IXE5	Putative dystrophin-like protein OS=Aedes aegypti OX=7159 PE=2 SV=1 - [A0A0P6IXE5_AEDAE]	231.042	7.84	3	24	25	28	3343	382.928	5.60498	1	1.01956	0.994837	1.03628	1.0193	1.01397
Q0IE95	Pescadillo homolog OS=Aedes aegypti OX=7159 GN=AAEL012980 PE=3 SV=1 - [PESC_AEDAE]	230.931	23.48	1	13	14	19	609	71.7773	9.15869	1	1.01635	1.00816	1.10484	1.1083	1.03665
Q17JS5	PRA1 family protein OS=Aedes aegypti OX=7159 GN=AAEL001930 PE=3 SV=1 - [Q17JS5_AEDAE]	230.738	32.45	1	5	5	12	188	21.0431	9.46631	1	1.07881	1.04738	0.913016	0.872382	0.89952
Q17HE9	AAEL002728-PA OS=Aedes aegypti OX=7159 GN=5575752 PE=4 SV=1 - [Q17HE9_AEDAE]	230.545	32.01	1	13	13	21	378	43.6695	8.71924	1	0.923593	0.968021	0.96518	0.925548	0.973688
Q16SI8	AAEL010592-PA OS=Aedes aegypti OX=7159 GN=AAEL010592 PE=4 SV=1 - [Q16SI8_AEDAE]	230.341	34.81	1	12	12	28	293	32.3298	8.38232	1	1.01379	0.93414	1.02224	1.0795	1.00627
Q17JE1	AAEL002065-PA OS=Aedes aegypti OX=7159 GN=5573392 PE=4 SV=1 - [Q17JE1_AEDAE]	230.238	24.62	1	8	8	12	325	34.5688	7.62061	1	1.02585	0.969534	1.05854	1.0543	1.02652
Q1HR28	40S ribosomal protein S28 OS=Aedes aegypti OX=7159 GN=5568465 PE=2 SV=1 - [Q1HR28_AEDAE]	229.589	58.46	1	4	4	16	65	7.38707	10.3745	1	1.0295	1.03729	1.1608	0.95435	1.14461
Q16HD2	AAEL012116-PA OS=Aedes aegypti OX=7159 GN=AAEL012116 PE=4 SV=1 - [Q16HD2_AEDAE]	229.064	56.39	1	8	8	28	133	15.3589	6.39209	1	0.987887	1.081	0.886194	0.922155	0.881583
Q0IFQ5	Ubiquinone biosynthesis monooxygenase COQ6, mitochondrial OS=Aedes aegypti OX=7159 GN=coq6 PE=3 SV=1 - [Q0IFQ5_AEDAE]	228.618	30.06	1	5	11	16	469	50.8914	7.51807	1	1.03769	1.04751	1.02009	0.983016	1.01322
Q16VR4	AAEL009467-PA OS=Aedes aegypti OX=7159 GN=5571976 PE=4 SV=1 - [Q16VR4_AEDAE]	228.457	48.47	1	7	7	20	163	18.5481	5.05908	1	0.986633	0.992262	0.991537	0.948583	0.952297
A0A1S4FBX8	Structural maintenance of chromosomes protein OS=Aedes aegypti OX=7159 GN=5567061 PE=3 SV=1 - [A0A1S4FBX8_AEDAE]	228.333	13.77	3	16	17	21	1227	140.917	7.62061	1	1.04633	1.00057	0.988466	0.995562	1.02316
A0A1S4F5P0	28S ribosomal protein S5 OS=Aedes aegypti OX=7159 GN=5578994 PE=3 SV=1 - [A0A1S4F5P0_AEDAE]	228.281	27.67	2	12	12	21	459	51.4077	9.80322	1	0.938665	0.953039	1.01582	0.970756	0.991196
Q16QJ8	AAEL011264-PA OS=Aedes aegypti OX=7159 GN=5574626 PE=4 SV=1 - [Q16QJ8_AEDAE]	228.146	40.63	3	6	6	8	224	24.9584	6.04932	1	0.986368	0.983317	1.05992	1.03332	1.05001
Q16IR9	AAEL013567-PA (Fragment) OS=Aedes aegypti OX=7159 GN=AAEL013567 PE=4 SV=1 - [Q16IR9_AEDAE]	228.086	16.32	4	18	18	21	1311	145.962	6.81494	1	1.0034	0.992961	1.0302	1.01399	1.01326
Q16SL9	Vacuolar protein sorting-associated protein 16 homolog OS=Aedes aegypti OX=7159 GN=5573512 PE=3 SV=1 - [Q16SL9_AEDAE]	228.028	10.82	1	8	8	9	841	95.5759	8.01611	1	1.00244	0.966175	0.98678	0.976773	0.947469
Q1HRP1	60S ribosomal protein L14 OS=Aedes aegypti OX=7159 PE=2 SV=1 - [Q1HRP1_AEDAE]	227.944	44.94	2	9	9	31	178	20.5236	11.0776	1	1.04148	1.05286	0.987958	0.997274	0.963238
Q17MR0	AAEL000930-PB OS=Aedes aegypti OX=7159 GN=5567464 PE=4 SV=1 - [Q17MR0_AEDAE]	227.738	24.19	3	4	4	14	215	22.3543	7.12256	1	1.02468	0.999003	1.08316	1.02471	1.04209
A0A1S4FNS9	Ge1_WD40 domain-containing protein OS=Aedes aegypti OX=7159 PE=4 SV=1 - [A0A1S4FNS9_AEDAE]	227.518	18.68	3	21	21	27	1397	153.931	5.51611	1	0.979223	0.950305	1.0175	0.964471	0.989239
Q16HN8	AAEL013968-PA OS=Aedes aegypti OX=7159 GN=5579023 PE=3 SV=1 - [Q16HN8_AEDAE]	227.496	32.45	1	20	21	27	752	85.9329	5.5542	1	1.00404	1.00429	1.04425	1.01005	0.988059
A0A1S4FFU6	Mitochondrial uncoupling protein OS=Aedes aegypti OX=7159 PE=3 SV=1 - [A0A1S4FFU6_AEDAE]	227.419	35.84	2	11	11	20	346	37.7138	9.71533	1	1.00652	0.932138	1.16996	1.21	1.08552
A0A1S4FJL0	Uncharacterized protein OS=Aedes aegypti OX=7159 GN=5570661 PE=4 SV=1 - [A0A1S4FJL0_AEDAE]	227.101	32.47	2	6	6	17	308	34.6747	5.22412	1	0.984688	0.951493	0.999987	1.06413	1.04151
A0A1S4FF27	Transcription elongation factor spt6 OS=Aedes aegypti OX=7159 GN=5568538 PE=3 SV=1 - [A0A1S4FF27_AEDAE]	226.992	12.09	2	19	20	27	1779	204.778	5.13525	1	1.05075	1.0795	1.03492	1.05948	1.03637
Q16IJ8	AAEL013643-PA OS=Aedes aegypti OX=7159 GN=AAEL013643 PE=4 SV=1 - [Q16IJ8_AEDAE]	226.915	38.82	3	10	10	24	255	29.2717	9.979	1	1.02225	0.951432	1.03896	1.09405	1.0594
Q16WG3	AAEL009217-PA OS=Aedes aegypti OX=7159 GN=AAEL009217 PE=4 SV=1 - [Q16WG3_AEDAE]	226.896	39.82	1	3	11	17	329	38.0155	8.71924	1	0.920013	0.922368	0.941499	0.889386	0.968323
A0A1S4G7P5	Uncharacterized protein OS=Aedes aegypti OX=7159 PE=4 SV=1 - [A0A1S4G7P5_AEDAE]	226.591	19.49	3	18	18	19	1175	130.229	7.76709	1	1.01065	1.01667	1.02749	1.00709	1.01662
A0A0N8ERW8	Coatomer subunit epsilon OS=Aedes aegypti OX=7159 PE=2 SV=1 - [A0A0N8ERW8_AEDAE]	226.484	32.13	1	10	10	19	305	34.9837	5.03369	1	0.966354	0.986403	0.963584	0.877413	0.920148
Q17N55	AAEL000825-PA OS=Aedes aegypti OX=7159 GN=5566879 PE=4 SV=1 - [Q17N55_AEDAE]	226.037	23.97	1	16	16	20	701	78.0987	5.8208	1	0.988476	0.996401	1.03938	1.02273	1.01347
Q16YX0	AAEL008401-PA OS=Aedes aegypti OX=7159 GN=AAEL008401 PE=4 SV=1 - [Q16YX0_AEDAE]	225.987	47.81	1	9	9	18	228	25.8488	5.5415	1	0.993093	1.05416	1.13385	1.12915	1.09104
Q17PM5	AAEL000288-PA OS=Aedes aegypti OX=7159 GN=5573780 PE=4 SV=1 - [Q17PM5_AEDAE]	225.829	22.68	1	4	4	13	194	21.2026	9.48096	1	1.04034	1.02215	0.902842	0.934177	0.997944
Q16IR6	AAEL013571-PA OS=Aedes aegypti OX=7159 GN=5578234 PE=4 SV=1 - [Q16IR6_AEDAE]	225.724	48.25	1	3	3	5	114	12.4895	8.54346	1	1.02423	0.924614	1.10905	0.87788	1.13348
Q16TN7	AAEL010174-PA OS=Aedes aegypti OX=7159 GN=AAEL010174 PE=4 SV=1 - [Q16TN7_AEDAE]	225.64	62.99	1	8	8	12	154	17.9163	8.5874	1	1.04332	0.975022	1.11565	1.05057	1.119
Q17BB0	Ribosome biogenesis protein WDR12 homolog OS=Aedes aegypti OX=7159 GN=AAEL005041 PE=3 SV=1 - [WDR12_AEDAE]	225.621	23.65	1	10	10	16	427	48.0854	6.7124	1	1.09551	1.03325	1.08415	1.09754	1.04413
Q17MR1	Autophagy-related protein 3 OS=Aedes aegypti OX=7159 GN=5567463 PE=3 SV=1 - [Q17MR1_AEDAE]	225.579	19.15	1	6	6	9	329	37.0057	4.70361	1	1.03939	1.03756	1.08048	1.05433	1.06315
Q6A2E2	Acetylcholinesterase (Fragment) OS=Aedes aegypti OX=7159 GN=ace-1 PE=2 SV=1 - [Q6A2E2_AEDAE]	225.276	13.53	4	8	8	11	702	78.1443	6.56592	1	0.963799	1.03119	1.11028	1.11162	1.06251
Q16NI5	AAEL011963-PA OS=Aedes aegypti OX=7159 GN=AAEL011963 PE=4 SV=1 - [Q16NI5_AEDAE]	224.991	14.48	3	11	11	12	891	102.168	5.49072	1	0.972925	1.01436	1.07242	1.07747	1.01493
Q17IB9	AAEL002374-PA OS=Aedes aegypti OX=7159 GN=AAEL002374 PE=4 SV=1 - [Q17IB9_AEDAE]	224.876	26.37	2	13	13	16	531	61.2142	6.44287	1	0.954426	0.990785	1.0333	1.03331	1.03376
Q17BL7	AAEL004930-PA OS=Aedes aegypti OX=7159 GN=5565700 PE=3 SV=1 - [Q17BL7_AEDAE]	224.665	36.59	1	9	9	26	276	31.2874	6.13818	1	1.02444	0.989971	1.15167	1.13268	1.07341
A0A0P6IY33	Putative cop9 signalosome complex subunit OS=Aedes aegypti OX=7159 PE=2 SV=1 - [A0A0P6IY33_AEDAE]	224.568	22.98	2	8	8	10	483	54.5605	7.35693	1	0.966199	0.982122	0.97076	1.00224	0.964046
Q16V69	AAEL009676-PA OS=Aedes aegypti OX=7159 GN=5572232 PE=3 SV=1 - [Q16V69_AEDAE]	224.306	28.07	1	10	10	21	367	40.2959	6.68311	1	0.992937	0.999498	0.983194	0.998526	0.966649
Q1HQX4	Transmembrane trafficking protein OS=Aedes aegypti OX=7159 PE=2 SV=1 - [Q1HQX4_AEDAE]	223.943	34.13	2	7	7	18	208	23.8302	6.58057	1	0.844484	1.00944	0.968626	0.974471	0.929652
Q16KL2	60S ribosomal protein L11 OS=Aedes aegypti OX=7159 GN=5577034 PE=3 SV=1 - [Q16KL2_AEDAE]	223.502	24.04	3	4	4	15	183	21.0382	10.0522	1	0.858233	0.96163	0.917676	0.950137	0.933225
Q16JW3	AAEL013188-PA OS=Aedes aegypti OX=7159 GN=5577451 PE=4 SV=1 - [Q16JW3_AEDAE]	222.865	42.4	1	9	9	16	250	28.5019	6.59521	1	0.975343	0.944392	1.00241	0.969261	1.00567
A0A1S4FM73	Uncharacterized protein OS=Aedes aegypti OX=7159 GN=5571928 PE=4 SV=1 - [A0A1S4FM73_AEDAE]	222.864	45.31	1	2	21	43	448	52.1919	6.17627	1	0.866527	0.986768	1.1201	0.951055	1.01968
Q16TQ1	AAEL010170-PA OS=Aedes aegypti OX=7159 GN=5572947 PE=4 SV=1 - [Q16TQ1_AEDAE]	222.652	47.12	3	7	12	23	208	23.8782	8.77783	1	0.966515	0.976974	1.09157	1.04253	1.0479
A0A1S4FC11	Ubiquitin-protein ligase OS=Aedes aegypti OX=7159 PE=4 SV=1 - [A0A1S4FC11_AEDAE]	222.571	9.36	2	28	28	33	3184	343.576	5.64307	1	1.01241	0.974259	0.988075	0.962474	0.987369
Q16ZK4	AAEL008176-PA OS=Aedes aegypti OX=7159 GN=AAEL008176 PE=4 SV=1 - [Q16ZK4_AEDAE]	222.131	60.34	1	3	3	12	58	6.12353	6.31592	1	0.753633	1.12643	1.48216	1.17555	1.14176
Q1DGR8	Protein-L-isoaspartate O-methyltransferase OS=Aedes aegypti OX=7159 GN=AAEL001465 PE=3 SV=1 - [Q1DGR8_AEDAE]	221.969	63.44	1	10	10	21	227	24.9548	6.91748	1	1.01	1.03013	1.09194	1.02867	1.07641
Q16LS4	DNA helicase OS=Aedes aegypti OX=7159 GN=5580252 PE=3 SV=1 - [Q16LS4_AEDAE]	221.936	18.02	1	13	13	27	810	91.7964	5.14795	1	0.939746	0.972403	1.02124	0.990316	1.04365
Q16V01	AAEL009731-PA OS=Aedes aegypti OX=7159 GN=5572349 PE=4 SV=1 - [Q16V01_AEDAE]	221.811	16.27	1	10	10	14	713	80.8675	5.51611	1	1.14494	1.03807	1.0773	1.03807	1.10411
Q178Y6	AAEL005738-PA OS=Aedes aegypti OX=7159 GN=5566992 PE=4 SV=1 - [Q178Y6_AEDAE]	221.714	14.57	1	6	6	9	460	51.1523	6.94678	1	0.902623	0.981019	0.957093	0.991315	0.947561
A0A1S4G560	Uncharacterized protein OS=Aedes aegypti OX=7159 GN=23687505 PE=3 SV=1 - [A0A1S4G560_AEDAE]	221.476	37.35	5	11	11	25	257	29.6182	8.51416	1	0.944609	0.930179	0.956553	0.959031	0.926894
Q16Z61	AAEL008305-PA OS=Aedes aegypti OX=7159 GN=AAEL008305 PE=4 SV=1 - [Q16Z61_AEDAE]	221.383	42.11	3	4	4	10	95	10.7743	8.44092	1	1.18459	0.890937	1.10951	1.11748	1.04205
Q1HR47	Eukaryotic translation initiation factor 3 subunit F OS=Aedes aegypti OX=7159 GN=eIF3-S5 PE=2 SV=1 - [EIF3F_AEDAE]	221.195	21.95	1	6	6	20	287	31.6391	5.21143	1	0.974081	0.979536	1.13293	1.06592	1.04897
Q17IR8	26S proteasome regulatory subunit S3 OS=Aedes aegypti OX=7159 GN=5574100 PE=4 SV=1 - [Q17IR8_AEDAE]	221.114	28.87	1	13	13	19	433	49.246	6.53662	1	1.00429	1.00021	0.993547	0.987641	0.98506
A0A0P6IV56	Carboxylic ester hydrolase (Fragment) OS=Aedes aegypti OX=7159 PE=2 SV=1 - [A0A0P6IV56_AEDAE]	220.921	25.31	1	1	12	18	573	62.8298	6.25244	1	0.903519	0.918728	0.808279	0.834399	0.900726
Q17J35	Dolichyl-diphosphooligosaccharide--protein glycosyltransferase 48 kDa subunit OS=Aedes aegypti OX=7159 GN=AAEL002174 PE=3 SV=1 - [Q17J35_AEDAE]	220.82	31.03	3	13	13	23	448	49.4143	5.50342	1	0.907721	0.964156	0.948627	0.951711	0.903421
Q17D13	AAEL004361-PA OS=Aedes aegypti OX=7159 GN=AAEL004361 PE=3 SV=1 - [Q17D13_AEDAE]	220.704	24.39	1	12	12	15	611	71.1384	5.03369	1	1.01717	1.07558	1.05472	1.07097	1.09353
Q17J46	Ferritin OS=Aedes aegypti OX=7159 GN=5580073 PE=2 SV=1 - [Q17J46_AEDAE]	220.505	42.13	1	10	10	25	216	24.1852	6.01123	1	0.936788	1.04049	1.05592	0.951463	0.967053
A0A1S4FSP5	SAM_MT_RSMB_NOP domain-containing protein OS=Aedes aegypti OX=7159 GN=5574643 PE=3 SV=1 - [A0A1S4FSP5_AEDAE]	220.072	18.84	1	1	14	20	812	91.7775	7.29834	1	0.929613	0.956191	1.14281	1.08601	1.05485
Q16JR9	AAEL013231-PA OS=Aedes aegypti OX=7159 GN=AAEL013231 PE=4 SV=1 - [Q16JR9_AEDAE]	220.069	23.79	2	7	7	20	248	26.9516	6.32861	1	1.08761	1.17755	1.24893	1.27547	1.32054
Q17JQ6	AAEL001917-PA OS=Aedes aegypti OX=7159 GN=AAEL001917 PE=4 SV=1 - [Q17JQ6_AEDAE]	219.986	41.54	1	2	15	25	390	45.3189	9.65674	1	1.04171	1.02522	0.971497	0.983269	0.937885
A0A0P6J521	Putative gtpase-activating protein OS=Aedes aegypti OX=7159 PE=2 SV=1 - [A0A0P6J521_AEDAE]	219.398	29.64	3	12	12	19	550	59.5629	7.41553	1	0.985161	0.96337	1.0438	1.04893	1.0221
A0A1S4FLB8	Uncharacterized protein OS=Aedes aegypti OX=7159 GN=5571467 PE=3 SV=1 - [A0A1S4FLB8_AEDAE]	219.268	35.29	3	10	10	17	306	33.5816	9.48096	1	0.908248	0.966635	0.950338	0.964435	0.91044
Q16U06	Signal recognition particle subunit SRP68 OS=Aedes aegypti OX=7159 GN=5572847 PE=3 SV=1 - [Q16U06_AEDAE]	219.028	27.75	1	17	17	24	609	69.5418	7.41553	1	0.95925	0.997402	0.99744	0.991764	1.02092
Q17LF3	Coronin OS=Aedes aegypti OX=7159 GN=5570333 PE=3 SV=1 - [Q17LF3_AEDAE]	218.68	17.28	2	10	10	22	567	61.4019	6.48096	1	0.930874	0.971482	0.881173	0.91609	0.882781
Q17JH7	AAEL002022-PA OS=Aedes aegypti OX=7159 GN=5573169 PE=4 SV=1 - [Q17JH7_AEDAE]	218.495	53.54	5	6	6	19	127	14.5832	4.70361	1	0.846482	0.908661	0.887632	0.925658	0.837073
A0A1S4FY20	Chromodomain helicase DNA binding protein OS=Aedes aegypti OX=7159 PE=4 SV=1 - [A0A1S4FY20_AEDAE]	217.776	11.8	4	21	21	24	1983	225.877	5.35107	1	1.0072	1.02886	1.02391	1.01392	1.02989
Q0IFU5	AAEL004161-PA OS=Aedes aegypti OX=7159 GN=5564228 PE=4 SV=1 - [Q0IFU5_AEDAE]	217.535	44.2	1	6	6	13	138	15.7821	9.70068	1	0.957893	0.884561	1.01407	1.00878	1.00874
A0A1S4FSX8	Uncharacterized protein OS=Aedes aegypti OX=7159 GN=5574456 PE=4 SV=1 - [A0A1S4FSX8_AEDAE]	217.383	45.44	3	19	19	34	471	51.9043	8.06006	1	0.919431	0.950905	0.949451	1.07572	0.968748
Q16LJ4	AAEL012629-PA OS=Aedes aegypti OX=7159 GN=5576571 PE=4 SV=1 - [Q16LJ4_AEDAE]	217.301	76.19	3	9	9	14	147	16.0361	6.15088	1	1.12438	1.00258	1.15483	1.08058	1.09917
A0A1S4G3V8	Uncharacterized protein OS=Aedes aegypti OX=7159 GN=5565994 PE=3 SV=1 - [A0A1S4G3V8_AEDAE]	217.171	29.31	1	2	9	16	331	37.5511	8.90967	1	0.987448	1.09586	1.07572	1.0633	1.08614
Q16X81	AAEL008940-PA OS=Aedes aegypti OX=7159 GN=AAEL008940 PE=4 SV=1 - [Q16X81_AEDAE]	217.084	14.1	2	17	17	21	1376	153.915	6.0874	1	1.02442	0.998542	0.999028	1.06966	1.03153
Q16QT3	AAEL011189-PA OS=Aedes aegypti OX=7159 GN=5579491 PE=4 SV=1 - [Q16QT3_AEDAE]	216.882	32.88	2	7	7	18	222	25.1852	9.5249	1	0.97432	1.01038	0.940133	0.971825	0.972948
A0A1S4G3V6	Striatin OS=Aedes aegypti OX=7159 PE=4 SV=1 - [A0A1S4G3V6_AEDAE]	216.445	11.79	2	6	6	9	636	70.5159	5.31299	1	1.021	1.052	0.973551	0.996398	1.0154
A0A1S4FNM3	Alanine aminotransferase OS=Aedes aegypti OX=7159 PE=4 SV=1 - [A0A1S4FNM3_AEDAE]	216.427	14.29	3	3	7	25	539	59.7504	7.04932	1	1.1856	1.08786	0.834619	0.746109	0.829386
Q16T93	AAEL010339-PA OS=Aedes aegypti OX=7159 GN=5573252 PE=4 SV=1 - [Q16T93_AEDAE]	216.313	38	1	7	7	10	200	22.9841	10.5649	1	0.935094	0.952077	0.973317	0.950822	0.98302
Q16XW6	AAEL008734-PA OS=Aedes aegypti OX=7159 GN=AAEL008734 PE=4 SV=1 - [Q16XW6_AEDAE]	216.31	32.87	1	11	11	23	362	41.2065	9.61279	1	0.958725	0.972888	1.01369	1.16976	1.09143
Q16X86	Inositol hexakisphosphate and diphosphoinositol-pentakisphosphate kinase (Fragment) OS=Aedes aegypti OX=7159 GN=AAEL008950 PE=3 SV=1 - [Q16X86_AEDAE]	216.277	15.72	1	20	20	25	1279	142.815	7.66455	1	1.01998	0.981823	1.03078	0.974997	1.01505
J9E921	AAEL017500-PA OS=Aedes aegypti OX=7159 GN=23687920 PE=4 SV=1 - [J9E921_AEDAE]	215.867	21.37	1	2	2	9	131	13.398	9.34912	1	0.799266	0.89692	1.08876	0.983202	1.02664
Q17K08	AAEL001838-PA OS=Aedes aegypti OX=7159 GN=5572640 PE=4 SV=1 - [Q17K08_AEDAE]	215.714	41.98	1	6	6	13	131	15.1848	8.03076	1	0.904201	0.909913	1.07027	1.03536	1.03435
A0A1S4G257	Uncharacterized protein OS=Aedes aegypti OX=7159 GN=5564749 PE=3 SV=1 - [A0A1S4G257_AEDAE]	215.29	19.25	11	1	9	14	535	61.566	7.53271	1	0.994292	0.956889	1.03381	1.06728	1.08469
A0A0P6J658	Putative cytoskeleton-associated protein (Fragment) OS=Aedes aegypti OX=7159 PE=2 SV=1 - [A0A0P6J658_AEDAE]	215.227	35.13	5	9	9	14	353	38.1794	9.37842	1	1.07395	0.963244	1.08357	1.12173	1.08029
A0A1S4FQW9	Ribonucleoside-diphosphate reductase OS=Aedes aegypti OX=7159 GN=5573651 PE=3 SV=1 - [A0A1S4FQW9_AEDAE]	215.105	24.53	2	18	18	23	844	95.6464	6.97607	1	0.987022	0.998826	1.12494	1.11811	1.12242
A0A1S4F4L7	FAA_hydrolase domain-containing protein OS=Aedes aegypti OX=7159 GN=5578010 PE=4 SV=1 - [A0A1S4F4L7_AEDAE]	214.662	40	3	7	8	19	215	23.5779	4.90674	1	0.957706	1.00778	0.930322	0.911435	0.92887
A0A1S4F7U9	Dynamin-type G domain-containing protein OS=Aedes aegypti OX=7159 GN=5564882 PE=3 SV=1 - [A0A1S4F7U9_AEDAE]	214.147	18.88	2	14	14	16	784	88.1389	6.90283	1	1.05187	1.02307	1.16802	1.09911	1.11628
A0A1S4G5Q9	Carboxylic ester hydrolase OS=Aedes aegypti OX=7159 GN=23687491 PE=3 SV=1 - [A0A1S4G5Q9_AEDAE]	213.905	30.24	2	4	15	26	539	60.4999	5.64307	1	0.960195	0.993881	0.802675	0.821053	0.851728
Q16J03	AAEL013491-PA OS=Aedes aegypti OX=7159 GN=5578054 PE=3 SV=1 - [Q16J03_AEDAE]	213.554	36.53	1	9	9	13	323	35.9628	9.33447	1	1.00267	1.00755	1.0739	1.10499	1.06455
A0A1S4FB01	ANK_REP_REGION domain-containing protein OS=Aedes aegypti OX=7159 GN=5566698 PE=3 SV=1 - [A0A1S4FB01_AEDAE]	213.373	10.64	2	3	13	17	1325	147.976	8.1333	1	0.984411	1.03407	1.16883	1.15205	1.11432
J9E9B6	AAEL017223-PA OS=Aedes aegypti OX=7159 GN=AaeL_AAEL017223 PE=4 SV=1 - [J9E9B6_AEDAE]	213.327	21.3	1	11	11	19	554	62.7174	5.12256	1	1.03443	1.0059	1.06141	1.03759	1.03114
Q16XV0	AAEL008764-PA OS=Aedes aegypti OX=7159 GN=5571030 PE=4 SV=1 - [Q16XV0_AEDAE]	213.257	22.98	3	3	3	10	161	17.6463	4.94482	1	0.954482	1.05976	0.911043	0.903097	0.931617
J9EAN1	AAEL017421-PA OS=Aedes aegypti OX=7159 GN=23687841 PE=4 SV=1 - [J9EAN1_AEDAE]	212.982	34.46	1	13	13	22	502	55.424	8.99756	1	1.12748	0.988279	1.20082	1.20572	1.15082
Q16LJ8	AAEL012621-PA OS=Aedes aegypti OX=7159 GN=AAEL012621 PE=4 SV=1 - [Q16LJ8_AEDAE]	212.951	23.98	1	9	9	22	342	39.6362	11.312	1	1.00441	1.00974	1.08129	1.08176	1.09055
A0A1S4FKB1	Uncharacterized protein OS=Aedes aegypti OX=7159 GN=5570994 PE=4 SV=1 - [A0A1S4FKB1_AEDAE]	212.89	21.33	2	7	7	13	300	33.8366	9.65674	1	1.04312	0.901161	1.28286	1.28785	1.23944
Q1DGW4	AAEL015449-PA OS=Aedes aegypti OX=7159 GN=AAEL015449 PE=4 SV=1 - [Q1DGW4_AEDAE]	212.73	49.36	1	1	14	23	312	36.338	9.42236	1	0.864295	1.19449	1.09161	1.12384	1.08925
Q8T9U0	Putative C-type lectin OS=Aedes aegypti OX=7159 PE=2 SV=1 - [Q8T9U0_AEDAE]	212.614	35.71	1	1	5	19	154	17.6645	5.51611	1	0.826447	0.9678	1.17354	1.03483	1.03403
Q1HQU6	AAEL012238-PA OS=Aedes aegypti OX=7159 GN=5576010 PE=2 SV=1 - [Q1HQU6_AEDAE]	211.976	36.51	1	4	4	12	126	14.2038	5.08447	1	1.09853	1.03166	1.06721	1.04586	1.04994
Q17M81	Glutaredoxin OS=Aedes aegypti OX=7159 GN=5568553 PE=3 SV=1 - [Q17M81_AEDAE]	211.919	37.67	1	7	7	12	146	16.0692	7.40088	1	1.05613	1.0421	1.04008	1.05147	1.03592
Q0IFD6	AAEL005712-PA OS=Aedes aegypti OX=7159 GN=AAEL005712 PE=4 SV=1 - [Q0IFD6_AEDAE]	211.658	11.77	2	23	24	25	2065	227.367	8.32373	1	1.0201	0.992744	0.950539	0.9465	0.957778
Q16XY6	AAEL008723-PA OS=Aedes aegypti OX=7159 GN=5570996 PE=4 SV=1 - [Q16XY6_AEDAE]	211.543	30	2	2	2	9	90	9.745	8.71924	1	0.988285	0.968049	1.07419	1.02124	1.04763
Q1HQJ8	AAEL001102-PA OS=Aedes aegypti OX=7159 GN=AAEL001102 PE=2 SV=1 - [Q1HQJ8_AEDAE]	211.156	32.56	1	1	9	18	344	37.9951	4.84326	1	1.01892	1.01743	1.06458	1.15161	1.12101
Q17LP7	AAEL001252-PA OS=Aedes aegypti OX=7159 GN=AAEL001252 PE=4 SV=1 - [Q17LP7_AEDAE]	210.895	23.23	2	14	14	18	607	67.5454	5.12256	1	1.00661	1.01474	0.997548	0.993056	1.02564
A0A0P6J1D4	Uncharacterized protein (Fragment) OS=Aedes aegypti OX=7159 PE=2 SV=1 - [A0A0P6J1D4_AEDAE]	210.692	14.23	2	8	8	9	710	77.1589	7.06396	1	1.02904	1.01073	1.06688	1.05501	1.04647
Q17GP0	AAEL002924-PA OS=Aedes aegypti OX=7159 GN=AAEL002924 PE=4 SV=1 - [Q17GP0_AEDAE]	210.689	30.95	2	13	13	22	336	39.1353	6.94678	1	0.944709	0.962198	1.02809	1.05084	1.00502
Q17K03	AAEL001874-PA OS=Aedes aegypti OX=7159 GN=5572643 PE=4 SV=1 - [Q17K03_AEDAE]	210.079	47.68	1	19	19	27	409	46.6842	5.77002	1	0.966382	0.965042	0.998985	0.990127	1.02445
A0A1S4F117	Nudix hydrolase domain-containing protein OS=Aedes aegypti OX=7159 GN=5573956 PE=4 SV=1 - [A0A1S4F117_AEDAE]	209.605	29.37	2	4	4	8	143	16.7695	6.12549	1	0.98092	0.994016	0.968343	1.0328	0.97127
Q17BR1	AAEL004868-PA OS=Aedes aegypti OX=7159 GN=5565617 PE=4 SV=1 - [Q17BR1_AEDAE]	209.597	26.92	1	8	9	13	442	48.1907	8.49951	1	0.989008	1.06945	0.921418	0.975261	0.948886
A0A0P6J3X4	Putative zinc finger ccch domain-containing protein OS=Aedes aegypti OX=7159 PE=2 SV=1 - [A0A0P6J3X4_AEDAE]	209.402	28.4	3	13	13	19	419	47.3996	5.30029	1	1.04513	1.04734	1.10808	1.10027	1.10655
Q16W22	Lipoyl synthase, mitochondrial OS=Aedes aegypti OX=7159 GN=AAEL009368 PE=3 SV=1 - [LIAS_AEDAE]	209.378	30.03	1	10	10	16	393	44.2784	8.104	1	0.997298	0.910176	0.969089	0.947169	0.930255
Q171Z7	AAEL007454-PA OS=Aedes aegypti OX=7159 GN=AAEL007454 PE=4 SV=1 - [Q171Z7_AEDAE]	209.238	25.94	1	11	11	18	401	45.8265	9.46631	1	0.979168	0.915003	1.05618	0.941875	1.0084
Q16H92	AAEL014107-PA OS=Aedes aegypti OX=7159 GN=AAEL014107 PE=4 SV=1 - [Q16H92_AEDAE]	209.067	30.25	2	14	14	25	443	50.8822	5.31299	1	0.977777	1.01183	1.02618	1.03302	1.01611
Q17F20	AAEL003605-PA OS=Aedes aegypti OX=7159 GN=AAEL003605 PE=4 SV=1 - [Q17F20_AEDAE]	208.837	16.14	2	20	20	33	1326	148.272	6.81494	1	1.03456	1.04941	1.03374	1.0585	1.02099
Q16VF6	AAEL009585-PA OS=Aedes aegypti OX=7159 GN=AAEL009585 PE=4 SV=1 - [Q16VF6_AEDAE]	208.771	38.94	1	1	7	20	226	25.1014	5.60498	1	1.37635	1.25748	1.02767	1.04963	1.04079
Q170J0	AAEL007893-PA OS=Aedes aegypti OX=7159 GN=AAEL007893 PE=4 SV=1 - [Q170J0_AEDAE]	208.365	28.91	1	1	6	12	256	27.3721	6.53662	1	0.818022	0.989191	1.01072	1.10533	1.06709
Q16RL5	AAEL010912-PA OS=Aedes aegypti OX=7159 GN=AAEL010912 PE=3 SV=1 - [Q16RL5_AEDAE]	208.172	23.13	1	16	16	22	804	89.8551	6.34131	1	0.984055	0.970275	0.964865	1.00006	0.992956
Q16JI4	AAEL013320-PA OS=Aedes aegypti OX=7159 GN=5577687 PE=4 SV=1 - [Q16JI4_AEDAE]	208.163	36.84	1	7	7	12	171	18.2025	9.05615	1	0.859768	0.942954	1.04563	0.978168	0.952069
A0A1S4F9V4	Queuosine salvage protein OS=Aedes aegypti OX=7159 GN=5566125 PE=3 SV=1 - [A0A1S4F9V4_AEDAE]	208.06	33.61	2	12	12	22	366	42.0277	7.32764	1	0.937768	0.983758	0.952038	1.00945	1.01915
Q178P3	Aminopeptidase OS=Aedes aegypti OX=7159 GN=AAEL005821 PE=3 SV=1 - [Q178P3_AEDAE]	207.738	23.77	5	20	20	25	934	107.149	5.32568	1	1.07591	0.988598	1.21544	1.14874	1.16339
A0A1S4FYV3	Uncharacterized protein OS=Aedes aegypti OX=7159 GN=5577475 PE=4 SV=1 - [A0A1S4FYV3_AEDAE]	207.564	39.33	2	12	12	27	328	37.0449	5.88428	1	1.01995	0.895802	0.891106	0.89333	0.938677
Q17HP3	AAEL002593-PA OS=Aedes aegypti OX=7159 GN=5575334 PE=4 SV=1 - [Q17HP3_AEDAE]	207.369	29.88	1	8	8	15	415	45.3382	5.87158	1	0.993366	1.07883	0.739004	0.780027	0.773768
A0A1S4EW64	CHK domain-containing protein OS=Aedes aegypti OX=7159 GN=5578484 PE=4 SV=1 - [A0A1S4EW64_AEDAE]	207.11	20.63	2	9	9	11	441	51.5668	6.32861	1	1.00742	0.981253	0.880195	0.882059	0.86592
A0A1S4EXT2	PfkB domain-containing protein OS=Aedes aegypti OX=7159 GN=5568600 PE=4 SV=1 - [A0A1S4EXT2_AEDAE]	206.675	32.56	1	1	9	17	344	37.9812	4.84326	1	1.0103	0.898842	0.988465	1.08541	1.04732
Q179P3	AAEL005544-PA (Fragment) OS=Aedes aegypti OX=7159 GN=AAEL005544 PE=4 SV=1 - [Q179P3_AEDAE]	206.438	21	2	14	14	27	824	91.5929	9.0708	1	0.984808	1.00254	1.0483	1.05762	1.09483
Q17PV7	AAEL000210-PA OS=Aedes aegypti OX=7159 GN=5570052 PE=4 SV=1 - [Q17PV7_AEDAE]	205.931	39.73	1	10	10	14	297	32.8567	10.0669	1	0.986609	0.976705	0.959026	0.91944	0.978982
Q1HQW0	Ribonucloprotein OS=Aedes aegypti OX=7159 GN=5577910 PE=2 SV=1 - [Q1HQW0_AEDAE]	205.82	33.86	1	4	4	11	127	14.0555	7.85498	1	1.02273	0.991996	1.20013	0.945554	1.10104
Q16GR0	AAEL014296-PA OS=Aedes aegypti OX=7159 GN=5564078 PE=4 SV=1 - [Q16GR0_AEDAE]	205.572	23.11	1	9	9	10	515	59.2582	6.7124	1	0.934517	0.914332	0.9393	0.913943	0.931572
Q16MT6	AAEL000348-PA OS=Aedes aegypti OX=7159 GN=AAEL000348 PE=4 SV=1 - [Q16MT6_AEDAE]	205.53	68.03	1	9	9	15	147	16.1224	8.23584	1	0.863667	0.984114	1.002	1.03253	1.0205
Q173Y5	AAEL006968-PA OS=Aedes aegypti OX=7159 GN=5568622 PE=4 SV=1 - [Q173Y5_AEDAE]	205.121	16.54	1	6	6	12	381	43.0152	7.06396	1	1.01639	0.957508	0.460454	0.493179	0.472021
Q17AI3	AAEL005307-PA OS=Aedes aegypti OX=7159 GN=5573473 PE=4 SV=1 - [Q17AI3_AEDAE]	205.075	39.13	2	13	13	28	322	35.0138	9.29053	1	1.04087	0.967605	0.986822	0.970919	0.993528
Q16NZ6	AAEL011814-PA OS=Aedes aegypti OX=7159 GN=AAEL011814 PE=4 SV=1 - [Q16NZ6_AEDAE]	204.946	39.86	1	1	22	39	557	65.3891	7.89893	1	0.998846	0.835257	0.973198	0.933867	0.997338
Q16GE2	AAEL014414-PA OS=Aedes aegypti OX=7159 GN=5564379 PE=3 SV=1 - [Q16GE2_AEDAE]	204.911	19.5	1	9	9	19	400	45.7425	6.02393	1	1.00058	1.03424	1.07688	1.05397	1.02181
Q16W35	AAEL009351-PA OS=Aedes aegypti OX=7159 GN=5571869 PE=4 SV=1 - [Q16W35_AEDAE]	204.858	37.16	1	5	5	12	148	16.6569	9.29053	1	0.847279	0.833754	0.99636	0.959612	0.987148
Q177Q9	AAEL006048-PA OS=Aedes aegypti OX=7159 GN=AAEL006048 PE=4 SV=1 - [Q177Q9_AEDAE]	204.568	38.69	2	12	12	19	398	44.2906	6.59521	1	0.97217	1.01125	1.05899	1.04978	1.04105
Q16SS3	AAEL010506-PA OS=Aedes aegypti OX=7159 GN=5573467 PE=4 SV=1 - [Q16SS3_AEDAE]	204.545	39.09	1	5	14	23	353	41.6791	5.26221	1	0.961129	0.991244	1.1	1.07984	1.07389
Q16FT8	AAEL014639-PA OS=Aedes aegypti OX=7159 GN=AAEL014639 PE=3 SV=1 - [Q16FT8_AEDAE]	204.362	42.76	1	6	6	15	152	17.3391	5.60498	1	1.00711	0.976526	0.947258	1.04452	0.981237
A0A1S4F2E1	Peptidase S1 domain-containing protein OS=Aedes aegypti OX=7159 GN=5575349 PE=3 SV=1 - [A0A1S4F2E1_AEDAE]	204.336	22.45	2	8	8	14	383	41.9452	4.88135	1	0.924596	1.03766	0.672005	0.698075	0.720681
Q17PP8	Superoxide dismutase [Cu-Zn] OS=Aedes aegypti OX=7159 GN=CUSOD4 PE=3 SV=2 - [Q17PP8_AEDAE]	204.116	70.25	1	9	9	15	158	17.0774	6.29053	1	1.0314	1.07432	1.04028	1.11132	1.07985
Q17GS9	Armadillo segment polarity protein OS=Aedes aegypti OX=7159 GN=arm PE=3 SV=1 - [ARM_AEDAE]	204.033	14.66	1	9	9	12	832	90.2503	5.22412	1	1.01432	0.973459	1.01546	1.02113	1.01328
Q17LH0	AAEL001356-PA OS=Aedes aegypti OX=7159 GN=5570090 PE=4 SV=1 - [Q17LH0_AEDAE]	203.955	41.98	1	6	6	12	131	15.5098	11.4585	1	0.993732	0.960443	0.90703	0.940694	0.971902
F8UVW5	Cytochrome P450 9J26 (Fragment) OS=Aedes aegypti OX=7159 GN=CYP9J26 PE=2 SV=1 - [F8UVW5_AEDAE]	203.901	18.39	10	1	9	14	522	60.0472	7.7085	1	1.01294	1.16876	1.1251	1.06459	1.12411
A0A1S4G2E4	Neuronal cell adhesion molecule OS=Aedes aegypti OX=7159 PE=4 SV=1 - [A0A1S4G2E4_AEDAE]	203.418	16.47	3	10	10	21	680	77.7405	6.44287	1	0.990102	1.04029	1.10335	1.06321	1.04838
Q17ET0	AAEL003655-PA OS=Aedes aegypti OX=7159 GN=AAEL003655 PE=4 SV=1 - [Q17ET0_AEDAE]	202.819	15.16	5	20	21	26	1629	185.355	6.26514	1	1.01023	1.00393	1.08545	1.05808	1.00435
Q16ZI6	AAEL008159-PA OS=Aedes aegypti OX=7159 GN=AAEL008159 PE=4 SV=1 - [Q16ZI6_AEDAE]	202.449	43.51	4	6	10	25	262	27.7425	8.60205	1	0.94055	0.939919	1.10763	1.17141	1.05523
Q1HRL9	40S ribosomal protein S25 OS=Aedes aegypti OX=7159 GN=Aael_AAEL010573 PE=2 SV=1 - [Q1HRL9_AEDAE]	202.437	34.45	3	5	5	30	119	13.3885	10.3159	1	1.03587	1.07001	0.971044	1.02136	0.962009
A0A1S4FR97	Phospholipid scramblase OS=Aedes aegypti OX=7159 GN=5573678 PE=3 SV=1 - [A0A1S4FR97_AEDAE]	202.204	18.31	2	5	5	8	355	38.1121	5.07178	1	0.901484	1.06933	0.873367	0.828885	0.854542
A0A1S4F2J0	Uncharacterized protein OS=Aedes aegypti OX=7159 PE=4 SV=1 - [A0A1S4F2J0_AEDAE]	202.137	38.81	3	12	12	23	286	32.3503	8.33838	1	1.01128	0.996593	1.01611	1.02408	1.03919
Q16HK1	AAEL013991-PA OS=Aedes aegypti OX=7159 GN=AAEL013991 PE=4 SV=1 - [Q16HK1_AEDAE]	202.08	25.59	1	1	7	13	340	37.228	6.50732	1	0.882994	0.992129	0.850704	0.90123	0.953501
Q16UX8	AAEL009760-PA OS=Aedes aegypti OX=7159 GN=5572372 PE=4 SV=1 - [Q16UX8_AEDAE]	202.013	49.33	1	7	7	15	150	16.1517	8.44092	1	0.895144	1.06836	0.749091	0.72154	0.738737
Q16HR6	AAEL013936-PA OS=Aedes aegypti OX=7159 GN=SRPN4 PE=3 SV=2 - [Q16HR6_AEDAE]	201.895	17	3	8	10	14	653	72.5354	8.14795	1	0.918619	1.01024	0.742406	0.753167	0.749788
Q17N30	AAEL000802-PA (Fragment) OS=Aedes aegypti OX=7159 GN=AAEL000802 PE=4 SV=1 - [Q17N30_AEDAE]	201.893	24.17	3	19	19	26	869	99.3281	5.16064	1	0.978759	0.946917	0.969845	0.954406	0.982033
Q176L8	AAEL006333-PA OS=Aedes aegypti OX=7159 GN=5567872 PE=3 SV=1 - [Q176L8_AEDAE]	201.886	26.22	2	14	14	20	572	63.1989	8.38232	1	1.13568	1.0549	1.1321	1.19426	1.08162
Q17ND6	Ribosomal protein S6 kinase OS=Aedes aegypti OX=7159 GN=AAEL000728 PE=3 SV=1 - [Q17ND6_AEDAE]	201.833	19.45	2	2	9	14	550	61.948	6.55127	1	1.02539	0.964333	1.18999	1.20515	1.23798
Q16N40	Aminopeptidase OS=Aedes aegypti OX=7159 GN=AAEL012099 PE=3 SV=1 - [Q16N40_AEDAE]	201.617	16.67	1	14	14	15	888	103.148	5.97314	1	0.936998	1.00293	0.811542	0.820178	0.830444
A0A0P6JSB5	Putative lysophospholipase OS=Aedes aegypti OX=7159 PE=2 SV=1 - [A0A0P6JSB5_AEDAE]	201.522	48.82	3	12	12	23	254	28.2174	6.80029	1	0.976396	1.00986	1.02099	1.01237	1.03303
Q17AP3	AAEL005214-PA OS=Aedes aegypti OX=7159 GN=AAEL005214 PE=4 SV=1 - [Q17AP3_AEDAE]	201.505	20.68	1	12	12	16	735	83.8809	9.59814	1	0.981543	0.964997	1.02786	1.00753	1.01678
Q177M1	AAEL006091-PA OS=Aedes aegypti OX=7159 GN=AAEL006091 PE=4 SV=1 - [Q177M1_AEDAE]	201.406	38.76	4	7	8	12	209	23.5327	5.36377	1	0.953514	0.996964	0.982387	0.990642	0.97625
A0A1S4G3F7	Tyrosinase_Cu-bd domain-containing protein OS=Aedes aegypti OX=7159 GN=5566259 PE=4 SV=1 - [A0A1S4G3F7_AEDAE]	201.322	16.79	4	4	11	24	685	78.2003	7.25439	1	1.10014	1.17315	0.972221	0.958468	1.04739
A0A1S4EYU4	ZZ-type domain-containing protein OS=Aedes aegypti OX=7159 PE=4 SV=1 - [A0A1S4EYU4_AEDAE]	201.241	18.45	2	10	10	18	748	81.1409	6.3667	1	0.995129	1.07229	0.64822	0.672463	0.741116
Q17PX2	AAEL000200-PA OS=Aedes aegypti OX=7159 GN=5570040 PE=4 SV=1 - [Q17PX2_AEDAE]	201.141	32.14	2	4	4	22	112	12.2829	6.34131	1	0.87685	0.966546	0.663388	0.726816	0.675838
A0A1S4FJV3	Uncharacterized protein OS=Aedes aegypti OX=7159 PE=4 SV=1 - [A0A1S4FJV3_AEDAE]	200.81	50	2	8	9	18	224	24.0622	9.1001	1	1.31267	0.996213	1.08987	1.02411	1.16287
Q0IFZ6	AAEL003755-PA OS=Aedes aegypti OX=7159 GN=5578931 PE=3 SV=1 - [Q0IFZ6_AEDAE]	200.733	27.86	1	3	3	6	140	15.4501	8.47021	1	1.06737	0.999417	1.17123	1.16023	1.16043
Q16NB4	AAEL012025-PA OS=Aedes aegypti OX=7159 GN=5575717 PE=4 SV=1 - [Q16NB4_AEDAE]	200.551	29.04	1	10	10	17	334	38.822	8.90967	1	0.915057	0.94651	0.969323	0.90369	0.990773
Q1HQH2	AAEL009964-PA OS=Aedes aegypti OX=7159 GN=5572696 PE=2 SV=1 - [Q1HQH2_AEDAE]	200.518	40.24	4	5	5	41	82	9.15302	9.92041	1	0.808019	0.722232	1.35432	0.85016	1.28631
Q175X5	AAEL006480-PA OS=Aedes aegypti OX=7159 GN=5568054 PE=4 SV=1 - [Q175X5_AEDAE]	200.327	22.73	1	4	4	21	154	16.6533	7.09326	1	0.93443	0.960576	0.874292	0.90535	0.960168
Q16L31	Aminopeptidase OS=Aedes aegypti OX=7159 GN=5576800 PE=2 SV=1 - [Q16L31_AEDAE]	199.978	14.87	4	13	13	19	955	107.508	5.84619	1	1.00572	0.977732	1.18082	1.07266	1.07731
A0A1S4F6R8	Uncharacterized protein OS=Aedes aegypti OX=7159 PE=4 SV=1 - [A0A1S4F6R8_AEDAE]	199.976	12.49	2	13	13	17	969	110.98	6.82959	1	0.973725	0.964837	1.01513	1.004	0.990727
Q17PJ5	AAEL000378-PA OS=Aedes aegypti OX=7159 GN=5575137 PE=4 SV=1 - [Q17PJ5_AEDAE]	199.956	29.02	1	14	14	23	448	50.8057	7.28369	1	1.01074	0.997543	1.0584	1.08812	1.03866
Q17B01	AAEL005146-PA OS=Aedes aegypti OX=7159 GN=AAEL005146 PE=4 SV=1 - [Q17B01_AEDAE]	199.81	20	1	2	5	11	275	32.4537	9.39307	1	0.726778	0.889021	0.646897	0.517956	0.667869
Q17DV3	Serine/threonine-protein phosphatase OS=Aedes aegypti OX=7159 GN=5563955 PE=3 SV=1 - [Q17DV3_AEDAE]	199.796	18.57	1	3	4	6	307	35.1833	5.12256	1	0.93843	0.968251	0.937678	0.961198	0.934362
A0A1S4FYT3	Proteasome subunit beta OS=Aedes aegypti OX=7159 GN=5577483 PE=3 SV=1 - [A0A1S4FYT3_AEDAE]	199.509	22.34	2	6	6	15	282	31.1433	6.94678	1	0.975162	0.997266	1.00723	0.961889	0.977043
A0A1S4FB03	Septin OS=Aedes aegypti OX=7159 PE=3 SV=1 - [A0A1S4FB03_AEDAE]	199.336	41.1	2	11	11	19	365	42.0146	6.23975	1	0.983204	1.02292	0.942722	0.932091	0.939197
Q17AD2	AAEL005337-PA OS=Aedes aegypti OX=7159 GN=AAEL005337 PE=3 SV=1 - [Q17AD2_AEDAE]	199.215	17	1	4	4	11	347	38.8131	5.63037	1	1.07389	1.02981	1.08497	1.14438	1.11154
Q16V97	AAEL009634-PC OS=Aedes aegypti OX=7159 GN=AAEL009634 PE=3 SV=1 - [Q16V97_AEDAE]	199.209	38.56	2	12	12	19	319	34.7644	9.5249	1	1.01384	1.00557	1.14058	1.15179	1.11184
A0A1S4FP08	Cytochrome b5 heme-binding domain-containing protein OS=Aedes aegypti OX=7159 GN=5572759 PE=3 SV=1 - [A0A1S4FP08_AEDAE]	199.123	65.63	3	8	8	22	128	14.7055	5.17334	1	0.876384	0.962846	1.00267	1.00185	0.970971
Q16GY8	Nicotinate phosphoribosyltransferase OS=Aedes aegypti OX=7159 GN=AAEL014217 PE=3 SV=1 - [Q16GY8_AEDAE]	198.874	16.28	3	5	5	9	344	38.3505	6.18896	1	0.993183	1.04105	1.03938	1.03812	1.02802
A0A1S4FLQ0	MRP-S28 domain-containing protein OS=Aedes aegypti OX=7159 GN=5571703 PE=4 SV=1 - [A0A1S4FLQ0_AEDAE]	198.858	37.08	1	1	9	15	329	37.9845	8.85107	1	0.918078	1.14774	0.860608	0.847802	1.00129
Q1HR30	AAEL010012-PA OS=Aedes aegypti OX=7159 GN=5572735 PE=2 SV=1 - [Q1HR30_AEDAE]	198.827	53.37	1	8	8	22	193	21.9073	7.03467	1	0.968363	0.977131	0.966266	0.971068	0.982626
Q16NC6	AAEL012015-PA OS=Aedes aegypti OX=7159 GN=5575707 PE=4 SV=1 - [Q16NC6_AEDAE]	198.636	16.67	1	1	7	10	510	56.5829	5.93506	1	1.21545	1.02523	1.92867	1.73423	1.58732
Q0IFD5	AAEL005715-PA OS=Aedes aegypti OX=7159 GN=AAEL005715 PE=3 SV=1 - [Q0IFD5_AEDAE]	198.627	32.98	1	5	5	9	188	21.6349	6.29053	1	0.920222	0.952254	1.02877	1.02597	1.06823
Q0IG18	E3 UFM1-protein ligase 1 homolog OS=Aedes aegypti OX=7159 GN=AAEL003536 PE=3 SV=1 - [UFL1_AEDAE]	198.57	23.42	1	17	17	20	777	85.9865	6.59521	1	1.02147	1.00808	1.00646	1.00422	1.02749
Q17IE3	Proteasome subunit beta OS=Aedes aegypti OX=7159 GN=5574484 PE=3 SV=1 - [Q17IE3_AEDAE]	198.331	46.6	1	12	12	24	206	23.1309	6.65381	1	0.911508	0.967824	1.00419	0.973586	0.96638
A0A1S4G7I0	Uncharacterized protein OS=Aedes aegypti OX=7159 PE=4 SV=1 - [A0A1S4G7I0_AEDAE]	198.28	12.18	2	14	14	19	1158	128.764	9.05615	1	0.989398	1.05438	0.978715	1.04311	1.00274
Q16HT0	AAEL005292-PA OS=Aedes aegypti OX=7159 GN=AAEL005292 PE=4 SV=1 - [Q16HT0_AEDAE]	198.265	34.62	1	2	2	35	52	5.64007	9.81787	1	0.770893	0.838694	1.06621	1.04441	0.999478
A0A0P6J1F2	Putative actin-binding protein (Fragment) OS=Aedes aegypti OX=7159 PE=2 SV=1 - [A0A0P6J1F2_AEDAE]	198.189	14.43	3	2	17	24	1192	133.699	5.47803	1	1.14115	1.06361	1.02217	0.980739	0.960285
Q16QP9	AAEL011209-PA OS=Aedes aegypti OX=7159 GN=5574541 PE=4 SV=1 - [Q16QP9_AEDAE]	198.188	18.73	3	8	8	10	518	58.7575	6.39209	1	0.966197	1.02462	0.96016	0.982189	0.94719
Q16F84	AAEL014863-PC OS=Aedes aegypti OX=7159 GN=AAEL014863 PE=4 SV=1 - [Q16F84_AEDAE]	198.166	20	1	2	5	8	275	31.5827	5.8335	1	1.03468	0.91587	1.49154	1.49487	1.46143
Q17MD0	AAEL001069-PA OS=Aedes aegypti OX=7159 GN=AAEL001069 PE=4 SV=1 - [Q17MD0_AEDAE]	198.057	20.87	1	16	16	21	1059	118.669	5.66846	1	1.04741	1.04098	1.0357	1.06333	1.09325
A0A1S4G7V5	Ubiquitinyl hydrolase 1 OS=Aedes aegypti OX=7159 PE=3 SV=1 - [A0A1S4G7V5_AEDAE]	197.931	11.61	3	11	11	23	930	101.475	6.29053	1	0.965716	0.995898	1.01793	0.960723	1.02303
A0A0P6J5U5	Putative hexamerin 2 beta OS=Aedes aegypti OX=7159 PE=2 SV=1 - [A0A0P6J5U5_AEDAE]	197.671	22.72	3	15	15	17	691	82.1457	5.89697	1	1.00942	1.0383	0.918382	0.991181	0.974655
Q0IEX8	AAEL007717-PA OS=Aedes aegypti OX=7159 GN=AAEL007717 PE=3 SV=1 - [Q0IEX8_AEDAE]	197.653	65.32	2	5	5	9	124	13.5627	7.18115	1	0.970783	0.997992	1.17525	1.14037	1.10902
Q16GS1	AAEL014282-PA OS=Aedes aegypti OX=7159 GN=5564024 PE=4 SV=1 - [Q16GS1_AEDAE]	197.408	30.94	1	10	10	15	362	40.012	5.97314	1	0.926908	1.02134	1.01748	0.99635	1.01473
Q8T4T0	Cellular retinaldehyde-binding protein OS=Aedes aegypti OX=7159 GN=CRALBP PE=2 SV=1 - [Q8T4T0_AEDAE]	197.061	31.72	8	9	9	18	290	33.8547	8.35303	1	0.982797	0.922455	1.13402	1.10614	1.16077
Q1HRF1	AAEL000019-PA OS=Aedes aegypti OX=7159 GN=AAEL000019 PE=2 SV=1 - [Q1HRF1_AEDAE]	196.956	32.88	1	3	3	10	73	7.90579	5.31299	1	0.966227	1.10685	0.434763	0.454645	0.515844
J9HTH8	AAEL017299-PA OS=Aedes aegypti OX=7159 GN=AaeL_AAEL017299 PE=4 SV=1 - [J9HTH8_AEDAE]	196.762	20.13	1	3	14	23	894	99.8545	7.89893	1	0.986547	1.02916	1.02487	0.967569	1.00489
Q1HRA0	AAEL000458-PA (Fragment) OS=Aedes aegypti OX=7159 GN=AAEL000458 PE=2 SV=1 - [Q1HRA0_AEDAE]	196.759	35.53	1	3	3	18	76	8.40033	9.77393	1	0.836303	0.81552	1.27447	0.975728	1.16267
Q17E28	AAEL003968-PA OS=Aedes aegypti OX=7159 GN=5579656 PE=4 SV=1 - [Q17E28_AEDAE]	196.594	17.92	1	18	18	22	1027	119.179	7.88428	1	1.08156	1.02429	1.04217	1.03645	1.02961
Q16TZ3	AAEL010070-PA OS=Aedes aegypti OX=7159 GN=5572857 PE=4 SV=1 - [Q16TZ3_AEDAE]	196.404	6.53	1	2	2	10	352	38.7508	5.65576	1	0.862649	1.11423	1.05141	1.01775	1.17392
Q16MN4	AAEL012234-PA OS=Aedes aegypti OX=7159 GN=AAEL012234 PE=4 SV=1 - [Q16MN4_AEDAE]	196.233	19.53	2	10	10	14	645	72.0556	5.8208	1	0.970059	1.00538	1.0136	0.996991	0.98065
Q16Q43	AAEL011406-PA OS=Aedes aegypti OX=7159 GN=5574761 PE=4 SV=1 - [Q16Q43_AEDAE]	196.148	10.53	1	1	3	19	152	17.1176	5.63037	1	1.01621	1.10583	1.17807	1.22601	1.28905
A0A0P6J6E0	Putative calcineurin-mediated signaling pathway inhibitor dscr1 (Fragment) OS=Aedes aegypti OX=7159 PE=2 SV=1 - [A0A0P6J6E0_AEDAE]	196.101	17.99	2	3	3	4	239	26.1548	4.75439	1	1.0597	1.02277	0.983334	1.02172	1.06889
Q16NG7	AAEL011984-PA OS=Aedes aegypti OX=7159 GN=AAEL011984 PE=4 SV=1 - [Q16NG7_AEDAE]	195.82	18.37	2	13	13	18	822	91.2349	5.31299	1	1.06843	1.03789	0.99794	0.97056	1.02631
Q16R55	AAEL011078-PA (Fragment) OS=Aedes aegypti OX=7159 GN=CTLGA1 PE=4 SV=1 - [Q16R55_AEDAE]	195.638	38.89	1	4	5	11	198	22.8159	7.6792	1	1.07825	1.01511	0.95294	1.04309	1.00395
Q176Z2	AAEL006224-PA OS=Aedes aegypti OX=7159 GN=AAEL006224 PE=4 SV=1 - [Q176Z2_AEDAE]	195.42	36.2	1	1	10	19	279	29.2943	8.71924	1	1.20319	1.10881	1.18314	1.11521	1.09654
A0A1S4FCV9	Uncharacterized protein OS=Aedes aegypti OX=7159 GN=5567637 PE=4 SV=1 - [A0A1S4FCV9_AEDAE]	195.42	36.2	1	1	10	19	279	29.2803	8.71924	1	0.887791	0.945464	0.731329	0.700828	0.787555
Q1HRN7	AAEL007441-PA OS=Aedes aegypti OX=7159 GN=5569181 PE=2 SV=1 - [Q1HRN7_AEDAE]	195.353	17.39	1	5	5	10	184	20.9428	9.08545	1	0.865888	0.859702	1.21927	0.990712	1.0666
Q17LG1	AAEL001379-PA OS=Aedes aegypti OX=7159 GN=5570325 PE=4 SV=1 - [Q17LG1_AEDAE]	195.261	18.82	1	7	7	12	441	49.3047	6.49365	1	0.949404	0.97449	1.07218	1.06756	1.06756
Q8T9T9	AAEL007776-PA OS=Aedes aegypti OX=7159 GN=5569635 PE=2 SV=1 - [Q8T9T9_AEDAE]	195.207	17.82	2	4	4	6	275	30.5052	5.5415	1	0.789048	0.896284	0.440369	0.488806	0.506639
Q16PQ1	AAEL011573-PA OS=Aedes aegypti OX=7159 GN=AAEL011573 PE=4 SV=1 - [Q16PQ1_AEDAE]	195.192	9.05	1	12	12	14	1835	202.656	4.53857	1	1.01313	0.953744	1.09178	1.04699	1.11823
Q170F9	Carboxypeptidase OS=Aedes aegypti OX=7159 GN=5569780 PE=3 SV=1 - [Q170F9_AEDAE]	194.438	13.9	1	5	5	7	446	50.0291	4.97021	1	1.01802	1.00442	1.05672	1.03711	1.12328
Q17JC2	AAEL002048-PA OS=Aedes aegypti OX=7159 GN=5573411 PE=3 SV=1 - [Q17JC2_AEDAE]	194.348	35.8	2	18	18	33	514	57.9654	6.41748	1	0.975413	1.00407	1.05532	1.05503	1.01912
Q16VZ6	AAEL009398-PA OS=Aedes aegypti OX=7159 GN=5571906 PE=3 SV=1 - [Q16VZ6_AEDAE]	194.196	37.95	1	10	10	11	303	33.8631	7.66455	1	1.03869	0.994971	1.01114	0.987651	1.03122
Q1HQH0	Delta-aminolevulinic acid dehydratase OS=Aedes aegypti OX=7159 GN=5574180 PE=2 SV=1 - [Q1HQH0_AEDAE]	194.092	26.3	1	8	8	18	327	35.9725	6.85889	1	0.930245	0.990625	1.0026	1.00969	0.974869
Q16U96	AAEL009976-PA OS=Aedes aegypti OX=7159 GN=AAEL009976 PE=4 SV=1 - [Q16U96_AEDAE]	194.028	8.58	3	10	10	15	1620	177.57	5.42725	1	0.937166	0.858725	1.04751	1.07791	1.08066
Q16Z37	AAEL008319-PA OS=Aedes aegypti OX=7159 GN=5570429 PE=4 SV=1 - [Q16Z37_AEDAE]	193.944	29.4	1	16	17	23	636	71.4321	8.47021	1	0.967452	0.996179	0.947301	0.943798	0.943078
Q4PKD7	Proliferating cell nuclear antigen OS=Aedes aegypti OX=7159 GN=PCNA PE=2 SV=1 - [Q4PKD7_AEDAE]	193.834	39.23	1	9	9	19	260	28.9381	4.76709	1	1.03548	0.960905	1.01769	0.995554	1.00217
Q16KZ3	AAEL012820-PA OS=Aedes aegypti OX=7159 GN=AAEL012820 PE=4 SV=1 - [Q16KZ3_AEDAE]	193.78	26.64	1	2	8	16	289	31.6891	9.39307	1	0.864039	0.959186	0.911109	0.960706	0.941349
A0A1S4FUE6	Uncharacterized protein OS=Aedes aegypti OX=7159 GN=5575410 PE=4 SV=1 - [A0A1S4FUE6_AEDAE]	193.752	37.88	1	1	22	39	557	65.4311	7.48877	1	0.974291	0.926361	1.11799	1.03292	1.04009
Q16YA5	AAEL008589-PA OS=Aedes aegypti OX=7159 GN=AAEL008589 PE=4 SV=1 - [Q16YA5_AEDAE]	193.673	16.55	2	1	10	12	695	75.5351	6.75635	1	0.971527	0.956906	0.782449	0.806885	0.807776
Q179M4	AAEL005575-PA OS=Aedes aegypti OX=7159 GN=AAEL005575 PE=4 SV=1 - [Q179M4_AEDAE]	193.634	14.95	1	1	10	14	776	85.3657	9.27588	1	0.799247	1.97313	0.621375	0.675723	0.632958
A0A1S4FJ35	Uncharacterized protein OS=Aedes aegypti OX=7159 GN=5570373 PE=4 SV=1 - [A0A1S4FJ35_AEDAE]	193.37	21.02	2	7	7	13	295	33.4024	7.34229	1	0.962792	0.994905	0.662257	0.664765	0.68537
Q16TW0	AAEL010099-PA OS=Aedes aegypti OX=7159 GN=AAEL010099 PE=3 SV=1 - [Q16TW0_AEDAE]	193.056	48.28	2	12	12	27	319	35.156	5.19873	1	1.02456	1.00109	0.866439	0.881499	0.933942
A0A1S4FLB5	Liquid facets OS=Aedes aegypti OX=7159 PE=4 SV=1 - [A0A1S4FLB5_AEDAE]	193.041	20.29	3	10	10	16	616	66.156	5.71924	1	1.02327	0.935194	1.03519	1.03095	1.03521
Q17P57	AAEL000520-PA OS=Aedes aegypti OX=7159 GN=AAEL000520 PE=4 SV=1 - [Q17P57_AEDAE]	192.931	25.98	3	8	8	9	381	44.4308	5.97314	1	0.989887	1.05287	1.01073	1.08123	1.04361
Q177P9	AAEL006079-PA OS=Aedes aegypti OX=7159 GN=AAEL006079 PE=4 SV=1 - [Q177P9_AEDAE]	192.65	47.17	1	4	4	12	106	12.2054	8.77783	1	0.965308	0.935681	1.01853	0.935705	1.07558
Q16YG0	Cdc42 homolog OS=Aedes aegypti OX=7159 GN=Cdc42 PE=3 SV=1 - [CDC42_AEDAE]	192.6	39.27	1	6	7	18	191	21.3851	7.13721	1	0.992126	1.04699	0.996429	1.01259	1.00068
Q5K6H6	Glutathione peroxidase OS=Aedes aegypti OX=7159 GN=GPx PE=2 SV=1 - [Q5K6H6_AEDAE]	192.527	35.48	2	7	7	12	217	24.2513	8.23584	1	0.970633	0.972883	0.813481	1.07373	0.954
Q17F43	AAEL003568-PA OS=Aedes aegypti OX=7159 GN=AAEL003568 PE=4 SV=1 - [Q17F43_AEDAE]	192.525	23.97	2	8	12	16	463	50.3717	6.21436	1	0.893387	0.89991	0.927648	0.927796	0.977437
Q1HRF3	Putative 14.5 kDa salivary protein OS=Aedes aegypti OX=7159 PE=2 SV=1 - [Q1HRF3_AEDAE]	192.474	29.61	2	5	6	14	152	17.039	7.23975	1	0.918561	1.03543	1.00753	0.975093	1.02624
Q17PT8	AAEL000233-PA OS=Aedes aegypti OX=7159 GN=AAEL000233 PE=4 SV=1 - [Q17PT8_AEDAE]	192.115	40.56	2	5	5	10	143	16.5836	6.02393	1	0.913132	0.950657	0.974166	0.953883	0.998513
Q16YL7	AAEL008497-PA OS=Aedes aegypti OX=7159 GN=5570694 PE=4 SV=1 - [Q16YL7_AEDAE]	192.113	25.42	1	3	3	4	177	19.983	7.72314	1	1.03378	0.97415	1.03889	0.952742	1.05883
Q1HQY8	TPR_REGION domain-containing protein (Fragment) OS=Aedes aegypti OX=7159 GN=5575416 PE=2 SV=1 - [Q1HQY8_AEDAE]	192.068	36.3	2	11	11	14	303	34.5305	7.15186	1	1.07163	1.04075	0.954884	0.942039	0.971801
Q16PF1	AAEL011658-PA OS=Aedes aegypti OX=7159 GN=AAEL011658 PE=4 SV=1 - [Q16PF1_AEDAE]	191.756	30.32	2	15	15	21	531	58.0965	5.68115	1	0.935469	0.952144	0.783219	0.8347	0.867101
A0A1S4FM37	Myosin v OS=Aedes aegypti OX=7159 PE=3 SV=1 - [A0A1S4FM37_AEDAE]	191.679	13.28	3	20	21	74	1792	208.12	8.74854	1	1.03773	1.03807	1.04247	1.02456	1.04886
Q16PN5	AAEL011578-PA OS=Aedes aegypti OX=7159 GN=5575025 PE=4 SV=1 - [Q16PN5_AEDAE]	191.617	18.98	1	8	8	12	527	57.785	5.75732	1	0.970488	1.00253	1.04533	1.08518	1.00904
Q17GP3	AAEL002938-PA OS=Aedes aegypti OX=7159 GN=5576605 PE=3 SV=1 - [Q17GP3_AEDAE]	191.376	34.99	2	16	16	26	443	48.9663	7.76709	1	0.975157	0.988194	1.04283	1.01664	1.0199
Q177H2	Nicalin OS=Aedes aegypti OX=7159 GN=5567525 PE=3 SV=1 - [Q177H2_AEDAE]	191.364	23.87	1	13	13	23	553	62.5152	6.80029	1	1.0101	1.02838	0.999365	0.987646	0.967281
Q16WT5	AAEL009099-PA OS=Aedes aegypti OX=7159 GN=5571454 PE=4 SV=1 - [Q16WT5_AEDAE]	191.312	34.22	1	9	9	21	263	29.4499	6.12549	1	1.03455	1.01358	1.05392	1.07381	1.06658
Q16H28	AAEL014177-PA OS=Aedes aegypti OX=7159 GN=5563849 PE=3 SV=1 - [Q16H28_AEDAE]	191.209	17.22	1	2	2	4	180	20.1694	6.17627	1	0.954049	1.01383	0.99471	0.941431	0.955099
A0A1S4F242	Uncharacterized protein OS=Aedes aegypti OX=7159 GN=5574815 PE=4 SV=1 - [A0A1S4F242_AEDAE]	191.042	26.45	2	17	17	25	726	81.0519	6.78564	1	1.00557	1.00624	0.984811	0.966906	0.972821
Q17HL5	AAEL002652-PA OS=Aedes aegypti OX=7159 GN=5575445 PE=4 SV=1 - [Q17HL5_AEDAE]	190.94	23.03	1	12	12	16	634	70.8457	9.27588	1	1.08011	1.05842	1.27636	1.22893	1.10196
Q17KE9	AAEL001716-PA OS=Aedes aegypti OX=7159 GN=AAEL001716 PE=4 SV=1 - [Q17KE9_AEDAE]	190.398	7.47	1	10	11	16	1540	177.158	8.76318	1	1.01244	0.980742	1.06367	1.04809	1.0367
Q173B8	Fatty acyl-CoA reductase OS=Aedes aegypti OX=7159 GN=AAEL007218 PE=3 SV=1 - [Q173B8_AEDAE]	190.236	19.77	2	8	8	9	531	61.758	7.35693	1	0.884487	0.950047	0.9557	0.963114	0.978092
Q17FN9	AAEL003326-PA OS=Aedes aegypti OX=7159 GN=AAEL003326 PE=3 SV=1 - [Q17FN9_AEDAE]	190.22	21.39	1	9	9	26	388	42.3076	4.95752	1	1.02447	0.947166	1.06361	1.08783	1.04794
Q16WF1	AAEL009240-PA OS=Aedes aegypti OX=7159 GN=5571711 PE=4 SV=1 - [Q16WF1_AEDAE]	190.195	15.58	1	13	13	15	860	95.2764	5.14795	1	0.930822	1.02368	1.03994	1.02049	1.11384
Q16SV4	AAEL010483-PA OS=Aedes aegypti OX=7159 GN=AAEL010483 PE=4 SV=1 - [Q16SV4_AEDAE]	190.033	19.34	2	14	14	23	817	91.7376	7.59131	1	1.01095	1.03508	0.99004	1.01943	1.01185
Q0IFH8	1,2-dihydroxy-3-keto-5-methylthiopentene dioxygenase OS=Aedes aegypti OX=7159 GN=5565540 PE=3 SV=1 - [Q0IFH8_AEDAE]	189.903	42.08	1	5	6	7	183	21.6466	5.23682	1	0.997647	1.01553	1.10096	1.04173	1.06532
Q16KD8	AAEL013030-PA OS=Aedes aegypti OX=7159 GN=AAEL013030 PE=4 SV=1 - [Q16KD8_AEDAE]	189.776	34.05	3	8	8	14	326	33.9434	4.99561	1	1.01189	0.941157	0.886339	0.949202	0.918164
Q16I34	Fascin OS=Aedes aegypti OX=7159 GN=5578659 PE=3 SV=1 - [Q16I34_AEDAE]	189.745	24.85	1	9	10	15	511	57.4606	6.90283	1	0.992864	0.993129	1.00917	1.00874	1.0317
Q16RA3	AAEL011022-PA OS=Aedes aegypti OX=7159 GN=5574255 PE=4 SV=1 - [Q16RA3_AEDAE]	189.679	47.75	1	9	9	20	178	20.2778	8.45557	1	0.985213	0.951163	1.15116	1.2491	1.15028
Q172A0	AAEL007473-PA OS=Aedes aegypti OX=7159 GN=CYP6AH1 PE=3 SV=1 - [Q172A0_AEDAE]	189.521	26.44	1	5	14	21	503	57.6246	7.13721	1	1.00111	1.0187	1.00407	1.03843	1.00906
Q17BU7	Ubiquinone biosynthesis O-methyltransferase, mitochondrial OS=Aedes aegypti OX=7159 GN=5565506 PE=3 SV=1 - [Q17BU7_AEDAE]	189.183	28.33	1	6	6	8	293	33.1163	7.04932	1	0.993306	0.912687	0.939072	0.949282	0.917832
Q173Z9	AAEL006978-PA OS=Aedes aegypti OX=7159 GN=5568609 PE=4 SV=1 - [Q173Z9_AEDAE]	189.021	18.41	1	13	13	16	804	90.4321	6.1001	1	0.93269	1.01128	0.943098	0.978915	0.936345
Q176E9	AAEL006386-PA OS=Aedes aegypti OX=7159 GN=AAEL006386 PE=4 SV=1 - [Q176E9_AEDAE]	188.79	48.59	3	10	10	13	284	31.5523	8.01611	1	1.01071	0.986596	0.992037	0.929561	1.01395
Q16RZ0	10-formyltetrahydrofolate dehydrogenase OS=Aedes aegypti OX=7159 GN=AAEL010764 PE=3 SV=1 - [Q16RZ0_AEDAE]	188.753	13.2	1	11	11	15	932	101.948	6.50732	1	0.963575	0.981211	0.907541	0.927957	0.885123
Q17G53	AAEL001852-PA OS=Aedes aegypti OX=7159 GN=AAEL001852 PE=4 SV=1 - [Q17G53_AEDAE]	188.736	19.8	1	3	3	12	197	20.9088	9.59814	1	0.895169	0.933693	1.0717	0.983599	1.02808
Q175S9	AAEL006575-PA OS=Aedes aegypti OX=7159 GN=5568131 PE=4 SV=1 - [Q175S9_AEDAE]	188.692	27.27	3	7	7	38	154	17.5794	4.03076	1	1.15271	1.09977	0.92576	1.03509	0.958157
Q17GX3	AAEL002862-PA OS=Aedes aegypti OX=7159 GN=AAEL002862 PE=4 SV=1 - [Q17GX3_AEDAE]	188.441	33.15	1	13	13	18	531	59.1002	9.72998	1	1.07629	0.994318	1.09637	1.06183	1.04899
Q177Q3	AAEL006050-PA OS=Aedes aegypti OX=7159 GN=5567391 PE=4 SV=1 - [Q177Q3_AEDAE]	188.109	20.95	1	18	18	24	931	107.081	6.90283	1	1.01385	1.0308	1.02297	1.00872	0.990504
Q1HR05	Serine/threonine-protein phosphatase OS=Aedes aegypti OX=7159 GN=5571745 PE=2 SV=1 - [Q1HR05_AEDAE]	187.744	29.97	2	4	7	12	327	37.2856	6.32861	1	1.00383	1.01988	1.07901	1.14429	1.05287
A0A0P6IT12	Putative translocon-associated protein OS=Aedes aegypti OX=7159 PE=2 SV=1 - [A0A0P6IT12_AEDAE]	187.424	13.49	1	4	4	14	289	31.8479	4.64014	1	0.993893	0.87372	1.0865	1.05496	0.98632
Q1HRV4	Translation machinery-associated protein 7 homolog OS=Aedes aegypti OX=7159 PE=3 SV=1 - [TMA7_AEDAE]	187.338	31.25	1	2	2	8	64	6.99676	9.99365	1	0.955251	0.959219	1.3881	1.359	1.22696
Q17CA4	AAEL004643-PA OS=Aedes aegypti OX=7159 GN=AAEL004643 PE=4 SV=1 - [Q17CA4_AEDAE]	187.304	42.9	2	15	15	32	359	40.3192	8.88037	1	0.950667	0.978704	0.933676	0.921009	0.953941
Q1DGM1	Carboxylic ester hydrolase OS=Aedes aegypti OX=7159 GN=AAEL015578 PE=3 SV=1 - [Q1DGM1_AEDAE]	187.137	25.75	1	1	12	20	501	56.3287	5.45264	1	0.909771	1.02044	0.886439	0.819242	0.80124
A0A0P6J5T2	Putative hydroxysteroid 17-beta dehydrogenase 11 OS=Aedes aegypti OX=7159 PE=2 SV=1 - [A0A0P6J5T2_AEDAE]	187.042	14.65	1	4	4	13	314	34.6701	7.07861	1	1.00644	0.997878	0.999083	1.01857	0.969355
Q1HRE2	AAEL002436-PA (Fragment) OS=Aedes aegypti OX=7159 GN=AAEL002436 PE=2 SV=1 - [Q1HRE2_AEDAE]	186.939	20	1	5	5	15	275	30.2613	9.12939	1	0.866646	0.953259	0.98718	1.00794	0.957955
Q16GB0	AAEL014445-PA OS=Aedes aegypti OX=7159 GN=AAEL014445 PE=4 SV=1 - [Q16GB0_AEDAE]	186.877	10.11	1	2	2	6	445	44.2409	5.07178	1	1.07686	1.11336	1.07818	1.05434	1.02233
Q16FR3	AAEL014662-PA OS=Aedes aegypti OX=7159 GN=AAEL014662 PE=4 SV=1 - [Q16FR3_AEDAE]	186.693	26.13	1	1	12	21	597	65.5501	7.82568	1	1.16748	1.13596	1.03306	0.986583	0.994671
Q17CL4	AAEL004532-PA OS=Aedes aegypti OX=7159 GN=AAEL004532 PE=3 SV=1 - [Q17CL4_AEDAE]	186.672	36.39	1	9	9	11	327	35.4826	6.55127	1	1.04175	0.989931	0.974339	0.921645	0.988067
Q16YE0	AAEL008575-PA OS=Aedes aegypti OX=7159 GN=5570801 PE=4 SV=1 - [Q16YE0_AEDAE]	186.496	15.69	1	7	7	9	478	52.5036	7.88428	1	0.928647	1.03305	0.957105	1.01378	0.970413
A0A1S4F4R7	Uncharacterized protein OS=Aedes aegypti OX=7159 GN=5578083 PE=4 SV=1 - [A0A1S4F4R7_AEDAE]	186.323	18.3	2	15	15	21	776	86.8949	6.84424	1	0.980904	1.1362	0.53126	0.608236	0.659198
Q16U72	AAEL009995-PA OS=Aedes aegypti OX=7159 GN=5572732 PE=4 SV=1 - [Q16U72_AEDAE]	185.605	25.78	1	7	8	12	322	35.9419	8.88037	1	0.92698	0.948556	0.894439	0.914902	0.865214
Q17NH6	Serine/threonine-protein kinase TOR OS=Aedes aegypti OX=7159 GN=AAEL000693 PE=3 SV=1 - [Q17NH6_AEDAE]	185.357	10.68	2	23	23	25	2444	278.904	6.96143	1	1.03943	1.04166	1.02305	1.03585	1.03356
Q17D68	AAEL004307-PC OS=Aedes aegypti OX=7159 GN=AAEL004307 PE=4 SV=1 - [Q17D68_AEDAE]	185.177	23.61	4	9	9	15	415	45.5797	6.45557	1	0.959479	0.940305	1.00229	1.00873	0.991052
Q16I00	AAEL013845-PA OS=Aedes aegypti OX=7159 GN=AAEL013845 PE=4 SV=1 - [Q16I00_AEDAE]	185.159	25.94	1	11	11	18	401	46.1234	6.88818	1	0.964155	0.9716	0.910824	0.901003	0.919609
Q16HK0	AAEL013997-PA OS=Aedes aegypti OX=7159 GN=AAEL013997 PE=4 SV=1 - [Q16HK0_AEDAE]	185.095	29.12	1	2	9	15	340	37.27	6.52197	1	1.12367	1.1313	0.98735	0.976578	1.02913
Q172Z9	AAEL007209-PA OS=Aedes aegypti OX=7159 GN=5568914 PE=3 SV=1 - [Q172Z9_AEDAE]	185.039	45.16	1	6	6	11	186	21.2198	7.18115	1	0.980261	1.00415	1.02345	1.01741	1.00399
Q16LM7	AAEL012594-PA (Fragment) OS=Aedes aegypti OX=7159 GN=AAEL012594 PE=4 SV=1 - [Q16LM7_AEDAE]	184.81	16.01	2	1	11	15	606	70.3735	5.87158	1	1.01486	0.94464	0.891863	0.902894	0.925861
Q17IK8	AAEL002346-PB OS=Aedes aegypti OX=7159 GN=AAEL002346 PE=4 SV=1 - [Q17IK8_AEDAE]	184.784	10.29	2	17	17	22	1866	209.439	6.41748	1	0.974543	1.02349	1.00593	1.00993	0.995541
Q17EH7	AAEL003774-PA OS=Aedes aegypti OX=7159 GN=AAEL003774 PE=4 SV=1 - [Q17EH7_AEDAE]	184.773	39.39	1	1	6	10	198	22.0991	6.68311	1	1.09685	1.03939	1.03089	1.01471	1.02444
Q17HJ3	AAEL002658-PB OS=Aedes aegypti OX=7159 GN=5575571 PE=4 SV=1 - [Q17HJ3_AEDAE]	184.633	26.54	2	11	11	13	535	59.2516	6.15088	1	0.989223	0.956883	0.939107	0.958636	1.00063
Q17B76	CLIP domain-containing serine protease OS=Aedes aegypti OX=7159 GN=CLIPB5 PE=3 SV=1 - [Q17B76_AEDAE]	184.324	33.78	1	10	10	14	370	40.5774	5.35107	1	0.960781	1.08505	0.840259	0.855339	0.864528
A0A1S4F318	Uncharacterized protein OS=Aedes aegypti OX=7159 GN=5576483 PE=3 SV=1 - [A0A1S4F318_AEDAE]	184.047	33.03	2	7	7	20	221	24.6695	9.34912	1	0.990742	0.917609	0.983784	0.919645	1.01669
Q16MM8	AAEL012250-PA OS=Aedes aegypti OX=7159 GN=5576019 PE=4 SV=1 - [Q16MM8_AEDAE]	183.903	29.48	1	9	9	11	363	40.8245	8.11865	1	1.01332	1.02048	1.0711	1.09762	1.08884
A0A1S4FTM4	CRAL-TRIO domain-containing protein OS=Aedes aegypti OX=7159 GN=5574845 PE=4 SV=1 - [A0A1S4FTM4_AEDAE]	183.873	38.92	2	11	11	16	316	37.0779	6.21436	1	0.945657	0.955942	0.935351	0.976608	0.99799
Q16JV4	AAEL013203-PA OS=Aedes aegypti OX=7159 GN=AAEL013203 PE=3 SV=1 - [Q16JV4_AEDAE]	183.545	12.35	2	15	15	20	1296	148.024	5.2749	1	0.976596	0.989876	0.984595	0.998136	0.964584
Q0IEF7	AAEL010750-PB OS=Aedes aegypti OX=7159 GN=AAEL010750 PE=4 SV=1 - [Q0IEF7_AEDAE]	183.291	39.12	2	2	11	17	317	34.4789	10.0376	1	0.947267	0.958731	1.11925	1.1543	1.04714
Q16SS1	Ribulose-phosphate 3-epimerase OS=Aedes aegypti OX=7159 GN=AAEL010505 PE=3 SV=1 - [Q16SS1_AEDAE]	183.128	37.95	3	7	7	17	224	24.5363	5.5542	1	0.984331	0.870495	1.04076	1.03714	1.00096
Q179F0	AAEL005655-PB OS=Aedes aegypti OX=7159 GN=AAEL005655 PE=4 SV=1 - [Q179F0_AEDAE]	183	44.32	2	1	18	30	449	51.363	5.33838	1	1.08489	0.912991	1.0132	1.01357	0.977685
Q16FA2	Innexin OS=Aedes aegypti OX=7159 GN=5565409 PE=2 SV=1 - [Q16FA2_AEDAE]	182.956	30.92	1	10	10	14	359	42.0106	6.44287	1	1.00078	0.973807	1.2196	1.1719	1.1252
Q16X80	AAEL008942-PA OS=Aedes aegypti OX=7159 GN=AAEL008942 PE=4 SV=1 - [Q16X80_AEDAE]	182.896	24.3	1	8	8	13	321	36.1124	10.0229	1	1.11908	1.0175	1.16502	1.16924	1.13242
Q16SM5	AAEL003215-PA OS=Aedes aegypti OX=7159 GN=AAEL003215 PE=4 SV=1 - [Q16SM5_AEDAE]	182.74	70.11	1	4	4	7	87	9.75671	4.22119	1	1.17318	1.06992	1.05909	1.04504	1.0348
A0A1S4G1X7	RanBD1 domain-containing protein OS=Aedes aegypti OX=7159 GN=5564604 PE=4 SV=1 - [A0A1S4G1X7_AEDAE]	182.663	17.63	2	7	7	16	465	48.5494	5.12256	1	0.996938	0.956138	1.05353	1.05759	1.04094
[truncated: 3,894 more rows]
