# Supplementary material for: Combined analysis of the proteome and metabolome provides insight into microRNA-1174 function in Aedes aegypti mosquitoes
Source: Parasit Vectors. 2023 Aug 9;16:271. doi: 10.1186/s13071-023-05859-1 (PMC10413549; doi:10.1186/s13071-023-05859-1)
Supplement: Supplementary file 2 — Additional file 2: Table S2. The retained 5875 proteins after pretreatment. [file 13071_2023_5859_MOESM2_ESM.xlsx]

## Sheet: Table S2-Mean
Additional file 2_Table S2_The retained 5,875 proteins after pretreatment
Accession	Description	Score	Coverage	#.Proteins	#.Unique.Peptides	#.Peptides	#.PSMs	#.AAs	MW.[kDa]	calc..pI	126/126	127/126	128/126	Mean Ant1174	129/126	130/126	131/126	Mean Control
Q179E8	AAEL005656-PA OS=Aedes aegypti OX=7159 GN=AAEL005656 PE=3 SV=1 - [Q179E8_AEDAE]	80489.3	70.82	2	26	190	5057	1940	221.327	5.98584	0.000170213	0.000172188	0.000172238	0.000171546	0.000160489	0.000162719	0.000165886	0.000163031
A0A1S4FBG2	Myosin heavy chain, nonmuscle or smooth muscle OS=Aedes aegypti OX=7159 PE=3 SV=1 - [A0A1S4FBG2_AEDAE]	70993.1	69.91	1	3	164	4368	1635	187.019	5.70654	0.000170213	0.000173958	0.000171561	0.000171911	0.000161803	0.000172071	0.000170635	0.00016817
W0FUL2	Myosin heavy chain OS=Aedes aegypti OX=7159 GN=myo-sex PE=2 SV=1 - [W0FUL2_AEDAE]	70768.9	59.07	2	1	166	4551	1940	221.189	5.96045	0.000170213	0.000158632	0.000170997	0.000166614	0.000177239	0.000176297	0.000175381	0.000176306
Q178Y4	AAEL005733-PB OS=Aedes aegypti OX=7159 GN=AAEL005733 PE=3 SV=1 - [Q178Y4_AEDAE]	70562.7	70.66	2	19	186	4370	1963	224.072	5.96045	0.000170213	0.000160797	0.00017054	0.000167183	0.000165879	0.000176907	0.000167755	0.00017018
A0A1S4F231	Uncharacterized protein OS=Aedes aegypti OX=7159 GN=5580168 PE=4 SV=1 - [A0A1S4F231_AEDAE]	23371.1	58.94	4	9	398	1618	7935	891.883	6.66846	0.000170213	0.000173496	0.000176533	0.000173414	0.000169662	0.000174225	0.00017172	0.000171869
Q17HV9	AAEL002565-PA OS=Aedes aegypti OX=7159 GN=AAEL002565 PE=4 SV=1 - [Q17HV9_AEDAE]	22181	60.1	4	4	362	1487	7100	796.632	6.48096	0.000170213	0.000158443	0.0001707	0.000166452	0.000168682	0.000175219	0.000171679	0.00017186
Q6QNY2	AAEL001951-PA OS=Aedes aegypti OX=7159 GN=5572985 PE=2 SV=1 - [Q6QNY2_AEDAE]	17865.6	77.93	1	6	27	1022	376	41.5557	5.47803	0.000170213	0.000167824	0.000170866	0.000169634	0.000166633	0.000172579	0.0001705	0.000169904
Q0IFK9	AAEL004699-PA OS=Aedes aegypti OX=7159 GN=AAEL004699 PE=4 SV=1 - [Q0IFK9_AEDAE]	17807.1	81.91	2	67	67	995	1006	111.968	9.5249	0.000170213	0.000190137	0.000179856	0.000180069	0.000201028	0.000204222	0.000206775	0.000204008
Q175R4	Calcium-transporting ATPase OS=Aedes aegypti OX=7159 GN=AAEL006582 PE=3 SV=1 - [Q175R4_AEDAE]	16522.6	53.21	5	1	60	823	998	109.528	5.50342	0.000170213	0.000212079	0.00018956	0.000190617	0.000185768	0.000183141	0.000182865	0.000183925
A0A1S4FE53	Calcium-transporting ATPase OS=Aedes aegypti OX=7159 GN=5568141 PE=3 SV=1 - [A0A1S4FE53_AEDAE]	16400.4	52.95	6	1	60	828	999	109.648	5.50342	0.000170213	0.000154582	0.000182586	0.000169127	0.00017306	0.000188488	0.000172627	0.000178058
Q178A9	AAEL005961-PA OS=Aedes aegypti OX=7159 GN=5567310 PE=3 SV=1 - [Q178A9_AEDAE]	16209	71.28	1	1	25	984	376	41.6158	5.47803	0.000170213	0.00014557	0.000194277	0.00017002	0.000156282	0.000163728	0.000173596	0.000164535
P49128	Actin-1 OS=Aedes aegypti OX=7159 GN=ACT-1 PE=2 SV=2 - [ACT1_AEDAE]	15636.6	71.28	1	3	25	944	376	41.6458	5.47803	0.000170213	0.00015878	0.000179515	0.000169503	0.000170795	0.000185422	0.000170919	0.000175712
P84184	Actin-A3b, cytoplasmic OS=Helicoverpa armigera OX=29058 GN=actA3b PE=2 SV=1 - [ACT3B_HELAM]	15507.1	66.49	2	2	24	971	376	41.7948	5.47803	0.000170213	0.000160819	0.000173277	0.000168103	0.000171543	0.000176612	0.000173695	0.00017395
Q16UB8	AAEL009955-PA OS=Aedes aegypti OX=7159 GN=AAEL009955 PE=4 SV=1 - [Q16UB8_AEDAE]	14479.1	63.54	2	182	206	1038	3321	367.244	7.50342	0.000170213	0.000157311	0.000178679	0.000168734	0.000190876	0.000196601	0.00018577	0.000191082
B2Z6M6	Muscle actin OS=Agrotis ipsilon OX=56364 PE=2 SV=1 - [B2Z6M6_AGRIP]	14341.3	66.49	3	3	24	939	376	41.7498	5.38916	0.000170213	0.00016998	0.00017509	0.000171761	0.000168513	0.000178285	0.000170482	0.000172427
Q16IU1	AAEL013559-PA OS=Aedes aegypti OX=7159 GN=AAEL013559 PE=4 SV=1 - [Q16IU1_AEDAE]	13164	51.6	1	210	211	901	4560	516.464	6.30322	0.000170213	0.000164684	0.000169119	0.000168005	0.00016889	0.000170891	0.000170285	0.000170022
Q17C87	AAEL004631-PA OS=Aedes aegypti OX=7159 GN=5565155 PE=3 SV=1 - [Q17C87_AEDAE]	12614	66.49	1	4	24	897	376	41.7608	5.47803	0.000170213	0.000166124	0.00016471	0.000167016	0.000166968	0.000172007	0.000167982	0.000168986
A0A1S4FA77	Titin OS=Aedes aegypti OX=7159 PE=4 SV=1 - [A0A1S4FA77_AEDAE]	12529.7	57.72	2	227	227	922	4856	546.134	5.97314	0.000170213	0.000162981	0.000171424	0.000168206	0.000169976	0.00017563	0.000172893	0.000172833
A0A1S4EY19	Uncharacterized protein OS=Aedes aegypti OX=7159 GN=5568814 PE=4 SV=1 - [A0A1S4EY19_AEDAE]	12331.7	52.64	2	113	113	700	2422	264.873	6.62451	0.000170213	0.000171733	0.000163673	0.00016854	0.000193352	0.000192897	0.000202841	0.000196363
A0A1S4F4H1	ATP synthase subunit beta OS=Aedes aegypti OX=7159 GN=5577999 PE=3 SV=1 - [A0A1S4F4H1_AEDAE]	11652.5	78.77	4	28	28	673	504	53.9544	5.12256	0.000170213	0.000173308	0.000168983	0.000170834	0.000174644	0.00017506	0.000175558	0.000175088
Q16KR4	Aconitate hydratase, mitochondrial OS=Aedes aegypti OX=7159 GN=5580315 PE=3 SV=1 - [Q16KR4_AEDAE]	11489.9	71.45	2	50	50	655	788	85.6697	8.44092	0.000170213	0.000170639	0.000168053	0.000169635	0.000173693	0.000172264	0.000175768	0.000173909
Q1HRQ7	ATP synthase subunit alpha OS=Aedes aegypti OX=7159 GN=5575914 PE=2 SV=1 - [Q1HRQ7_AEDAE]	10508.5	63.16	1	38	38	665	551	59.3553	8.93896	0.000170213	0.000174494	0.000170165	0.000171624	0.000176066	0.000175954	0.00017652	0.00017618
Q17HX1	AAEL002572-PA OS=Aedes aegypti OX=7159 GN=5580173 PE=4 SV=1 - [Q17HX1_AEDAE]	9974.26	72.38	1	17	17	488	210	22.8191	4.76709	0.000170213	0.000169842	0.000170974	0.000170343	0.000168697	0.000170267	0.000170899	0.000169954
A0A1S4FCE2	Uncharacterized protein OS=Aedes aegypti OX=7159 GN=5567309 PE=3 SV=1 - [A0A1S4FCE2_AEDAE]	9867.2	60.37	2	5	22	711	376	41.5157	5.47803	0.000170213	0.000164346	0.000173405	0.000169321	0.00017451	0.000190086	0.000176377	0.000180325
Q16RF4	AAEL010975-PA OS=Aedes aegypti OX=7159 GN=5574161 PE=4 SV=1 - [Q16RF4_AEDAE]	9818.47	70.67	1	68	69	631	883	103.164	5.57959	0.000170213	0.000164702	0.000171571	0.000168829	0.000167713	0.000178895	0.000168142	0.000171583
Q17C86	AAEL004616-PA OS=Aedes aegypti OX=7159 GN=5565156 PE=3 SV=1 - [Q17C86_AEDAE]	9794.17	56.12	1	6	19	713	376	41.6588	5.47803	0.000170213	0.000164473	0.000172933	0.000169206	0.000177074	0.000182542	0.000182421	0.000180679
Q6ELZ6	Muscle-specific actin 3 OS=Aedes aegypti OX=7159 PE=2 SV=1 - [Q6ELZ6_AEDAE]	9035.4	50.27	1	4	21	710	376	41.6488	5.69385	0.000170213	0.000180153	0.000183982	0.000178116	0.000175426	0.000182608	0.000180178	0.000179404
Q17H82	AAEL002759-PD OS=Aedes aegypti OX=7159 GN=5575993 PE=3 SV=1 - [Q17H82_AEDAE]	8916.45	81.34	1	4	45	796	284	32.3563	4.85596	0.000170213	0.000160096	0.000165353	0.000165221	0.000169259	0.000169359	0.000169317	0.000169312
Q17H80	AAEL002759-PA OS=Aedes aegypti OX=7159 GN=AAEL002759 PE=3 SV=1 - [Q17H80_AEDAE]	8684.7	75.7	2	3	44	779	284	32.4454	4.89404	0.000170213	0.00021864	0.000190418	0.00019309	0.000126754	0.000151939	0.000145817	0.000141503
A0A1S4FIY1	Uncharacterized protein OS=Aedes aegypti OX=7159 GN=5570233 PE=3 SV=1 - [A0A1S4FIY1_AEDAE]	8666.67	85.16	2	26	26	415	337	35.2739	9.0415	0.000170213	0.000171998	0.00016674	0.00016965	0.000171571	0.000175982	0.000175357	0.000174304
Q17H75	AAEL002761-PC OS=Aedes aegypti OX=7159 GN=5575995 PE=2 SV=1 - [Q17H75_AEDAE]	8397.85	73.33	4	8	39	556	285	32.7017	4.729	0.000170213	0.000168491	0.000167747	0.000168817	0.000165322	0.000165618	0.0001722	0.000167713
Q17A09	AAEL005435-PA OS=Aedes aegypti OX=7159 GN=AAEL005435 PE=3 SV=1 - [Q17A09_AEDAE]	8273.64	76.74	1	33	33	507	473	52.2162	6.26514	0.000170213	0.000177343	0.000168908	0.000172155	0.000174452	0.000176618	0.000175783	0.000175618
Q16XK7	AAEL008844-PA OS=Aedes aegypti OX=7159 GN=5571151 PE=4 SV=1 - [Q16XK7_AEDAE]	8046.73	86.91	1	21	21	561	191	21.8955	4.83057	0.000170213	0.00015826	0.000166786	0.000165086	0.000166735	0.000182869	0.000169211	0.000172938
Q1HR57	AAEL001872-PA (Fragment) OS=Aedes aegypti OX=7159 GN=VDAC PE=2 SV=1 - [Q1HR57_AEDAE]	7536.31	75.53	1	23	23	361	282	30.6774	8.54346	0.000170213	0.000168968	0.000172955	0.000170712	0.000172987	0.000174744	0.00017309	0.000173607
Q16EQ1	AAEL015065-PA OS=Aedes aegypti OX=7159 GN=5566099 PE=4 SV=1 - [Q16EQ1_AEDAE]	7332.37	63.46	4	146	148	483	2414	277.79	5.24951	0.000170213	0.000167102	0.000166301	0.000167872	0.000175929	0.000176374	0.000173528	0.000175277
J9HYM2	Glyceraldehyde-3-phosphate dehydrogenase OS=Aedes aegypti OX=7159 GN=23687404 PE=3 SV=1 - [J9HYM2_AEDAE]	7266.81	78.31	1	23	23	442	332	35.4183	8.17725	0.000170213	0.000166524	0.000165948	0.000167562	0.000177084	0.000176802	0.000175015	0.000176301
Q17KK5	AAEL001668-PA OS=Aedes aegypti OX=7159 GN=AAEL001668 PE=3 SV=1 - [Q17KK5_AEDAE]	7063.33	84.76	2	31	31	376	433	46.592	6.75635	0.000170213	0.000166076	0.000168377	0.000168222	0.000173145	0.000173948	0.000173178	0.000173424
A0A1S4FVC6	Sodium/potassium-transporting ATPase subunit alpha OS=Aedes aegypti OX=7159 PE=3 SV=1 - [A0A1S4FVC6_AEDAE]	6947.74	55.12	8	56	56	406	1036	114.752	5.68115	0.000170213	0.000168741	0.000173504	0.000170819	0.000187156	0.000187865	0.000182733	0.000185918
Q1HR67	AAEL009185-PA OS=Aedes aegypti OX=7159 GN=5571596 PE=2 SV=1 - [Q1HR67_AEDAE]	6892.29	73.52	2	30	31	533	355	39.8489	6.40479	0.000170213	0.000167859	0.000168566	0.000168879	0.00016497	0.000175351	0.000167364	0.000169228
Q172T4	AAEL007306-PA OS=Aedes aegypti OX=7159 GN=AAEL007306 PE=4 SV=1 - [Q172T4_AEDAE]	6878.79	73.88	2	67	67	535	896	103.58	5.60498	0.000170213	0.000166319	0.000170807	0.000169113	0.000172753	0.000176922	0.000173243	0.000174306
A0A1S4FII7	Uncharacterized protein OS=Aedes aegypti OX=7159 GN=5569989 PE=4 SV=1 - [A0A1S4FII7_AEDAE]	6846.62	61.19	2	121	121	523	2327	265.714	5.0083	0.000170213	0.000163335	0.000169567	0.000167705	0.000174734	0.000173693	0.000174312	0.000174246
A0A1S4G7Z7	Uncharacterized protein OS=Aedes aegypti OX=7159 PE=4 SV=2 - [A0A1S4G7Z7_AEDAE]	6827.31	37.08	4	44	301	658	8971	1004.68	5.79541	0.000170213	0.000164883	0.000173193	0.00016943	0.000171584	0.000180562	0.000171926	0.000174691
Q16F38	Pyruvate kinase OS=Aedes aegypti OX=7159 GN=5565629 PE=1 SV=1 - [Q16F38_AEDAE]	6665.34	63.14	3	29	29	333	529	57.4207	7.38623	0.000170213	0.000167062	0.000170971	0.000169415	0.000176751	0.000178367	0.000177429	0.000177516
Q178U9	Fructose-bisphosphate aldolase OS=Aedes aegypti OX=7159 GN=5567031 PE=3 SV=1 - [Q178U9_AEDAE]	6495.16	76.58	1	2	26	345	363	39.0952	7.86963	0.000170213	0.000169869	0.000163944	0.000168009	0.000187445	0.000186401	0.000184728	0.000186191
A0A1S4G744	Uncharacterized protein OS=Aedes aegypti OX=7159 PE=4 SV=1 - [A0A1S4G744_AEDAE]	6420.91	44.16	3	135	135	428	4112	455.785	5.0083	0.000170213	0.000172921	0.000173685	0.000172273	0.000157173	0.000166138	0.000160939	0.000161417
Q178U8	Fructose-bisphosphate aldolase OS=Aedes aegypti OX=7159 GN=5567031 PE=3 SV=1 - [Q178U8_AEDAE]	6352.64	75.55	1	2	26	330	364	39.4594	8.17725	0.000170213	0.000156815	0.000162287	0.000163105	0.000173938	0.000179586	0.000185225	0.000179583
Q17NG8	Alpha-1,4 glucan phosphorylase OS=Aedes aegypti OX=7159 GN=5565921 PE=3 SV=1 - [Q17NG8_AEDAE]	6205.48	70.53	1	54	55	468	845	96.895	6.32861	0.000170213	0.000167915	0.000168437	0.000168855	0.000183119	0.000186965	0.000186129	0.000185404
Q16Z73	AAEL008289-PA OS=Aedes aegypti OX=7159 GN=AAEL008289 PE=4 SV=1 - [Q16Z73_AEDAE]	5966.31	36.02	1	6	6	223	211	22.8034	5.96045	0.000170213	0.000174549	0.000177247	0.000174003	0.000166181	0.000169341	0.000167064	0.000167529
Q175A3	2-oxoglutarate dehydrogenase OS=Aedes aegypti OX=7159 GN=AAEL006721 PE=4 SV=1 - [Q175A3_AEDAE]	5573.46	54.49	2	49	49	345	1057	118.543	7.13721	0.000170213	0.000171399	0.000170233	0.000170615	0.000170843	0.000173805	0.000173142	0.000172596
Q17I94	AAEL002417-PC OS=Aedes aegypti OX=7159 GN=5574604 PE=4 SV=1 - [Q17I94_AEDAE]	5546.36	55.8	1	2	34	454	362	43.7258	4.83057	0.000170213	0.00018116	0.000188196	0.000179856	0.000149372	0.000154205	0.000151948	0.000151842
Q176P0	AAEL006307-PA OS=Aedes aegypti OX=7159 GN=AAEL006307 PE=4 SV=1 - [Q176P0_AEDAE]	5440.38	49.7	1	107	107	353	2529	284.71	6.32861	0.000170213	0.000160354	0.000157909	0.000162825	0.000186719	0.000185762	0.000190421	0.000187634
J9HJK5	AAEL017481-PA OS=Aedes aegypti OX=7159 GN=23687901 PE=4 SV=1 - [J9HJK5_AEDAE]	5427.76	68.18	1	11	11	176	176	18.6678	8.1333	0.000170213	0.000208046	0.000163886	0.000180715	0.000197928	0.00018991	0.00019825	0.000195363
A0A1S4FFZ7	Stretchin-mlck OS=Aedes aegypti OX=7159 PE=4 SV=1 - [A0A1S4FFZ7_AEDAE]	5417.7	54.86	2	38	38	455	731	81.7109	5.31299	0.000170213	0.000165119	0.000167072	0.000167468	0.000171953	0.000171078	0.000173234	0.000172088
Q16PM9	AAEL011584-PA OS=Aedes aegypti OX=7159 GN=5575032 PE=3 SV=1 - [Q16PM9_AEDAE]	5358.89	63.59	1	31	31	263	574	60.7555	5.61768	0.000170213	0.00016732	0.000164512	0.000167348	0.000172344	0.000168749	0.000168897	0.000169996
Q17GY9	AAEL002829-PA (Fragment) OS=Aedes aegypti OX=7159 GN=AAEL002829 PE=4 SV=1 - [Q17GY9_AEDAE]	5277.57	36.23	3	2	243	537	7342	817.963	5.56689	0.000170213	0.000209161	0.00019295	0.000190775	0.000182148	0.000187182	0.000179047	0.000182792
A0A0P6IUV3	Putative heat shock 70 kDa protein cognate 5 OS=Aedes aegypti OX=7159 PE=2 SV=1 - [A0A0P6IUV3_AEDAE]	5116.94	62.44	2	43	45	217	671	72.5755	6.21436	0.000170213	0.000159496	0.000164935	0.000164881	0.000165845	0.000165824	0.000164576	0.000165415
Q17EB5	AAEL003837-PA OS=Aedes aegypti OX=7159 GN=AAEL003837 PE=4 SV=1 - [Q17EB5_AEDAE]	5109.48	36.85	3	163	164	361	5118	578.181	5.50342	0.000170213	0.000165622	0.00017244	0.000169425	0.000172219	0.000181272	0.000171366	0.000174953
Q16921	Pyruvate carboxylase OS=Aedes aegypti OX=7159 PE=2 SV=1 - [Q16921_AEDAE]	5079.25	59.92	1	1	65	311	1195	132.118	6.81494	0.000170213	0.000158294	0.000155035	0.00016118	0.000181753	0.000167697	0.000175007	0.000174819
Q16V52	Pyruvate carboxylase OS=Aedes aegypti OX=7159 GN=5572254 PE=4 SV=1 - [Q16V52_AEDAE]	5063.19	60.17	1	1	65	313	1180	130.551	6.87354	0.000170213	0.000154994	0.00016848	0.000164562	0.000177793	0.000174685	0.000170196	0.000174224
Q17AK0	AAEL005269-PA OS=Aedes aegypti OX=7159 GN=AAEL005269 PE=4 SV=1 - [Q17AK0_AEDAE]	4966.54	72.34	1	24	24	265	441	45.542	7.78174	0.000170213	0.000170773	0.000172278	0.000171088	0.000177444	0.000179289	0.000176709	0.000177814
Q17KS4	Glycerol-3-phosphate dehydrogenase [NAD(+)] OS=Aedes aegypti OX=7159 GN=5571293 PE=3 SV=1 - [Q17KS4_AEDAE]	4963.29	88.86	4	30	30	289	359	39.2664	7.18115	0.000170213	0.000171197	0.000169032	0.000170147	0.000185082	0.000184237	0.000184173	0.000184498
Q178J6	Spectrin beta chain OS=Aedes aegypti OX=7159 GN=AAEL005845 PE=3 SV=1 - [Q178J6_AEDAE]	4918.6	56.94	1	120	122	365	2299	266.035	5.32568	0.000170213	0.000168096	0.000169286	0.000169198	0.000177911	0.000178252	0.000175855	0.00017734
Q17I96	AAEL002417-PB OS=Aedes aegypti OX=7159 GN=5574604 PE=4 SV=1 - [Q17I96_AEDAE]	4776.74	58.12	1	3	35	432	382	45.9477	4.76709	0.000170213	0.000156318	0.000170282	0.000165604	0.000161231	0.000173218	0.000161582	0.000165344
Q17I95	AAEL002417-PA OS=Aedes aegypti OX=7159 GN=5574604 PE=4 SV=1 - [Q17I95_AEDAE]	4605.13	57.45	1	2	34	422	376	45.3644	4.76709	0.000170213	0.000157677	0.000220044	0.000182644	0.000120026	0.000140321	0.000134535	0.000131627
A0A0P6IYG4	Putative adp/atp transporter on adenylate translocase (Fragment) OS=Aedes aegypti OX=7159 PE=2 SV=1 - [A0A0P6IYG4_AEDAE]	4584.17	72.05	1	6	30	407	297	32.6181	9.74463	0.000170213	0.000173376	0.000163417	0.000169002	0.000179379	0.000180439	0.000174686	0.000178168
A0A1S4G7U5	Thioredoxin domain-containing protein OS=Aedes aegypti OX=7159 PE=4 SV=1 - [A0A1S4G7U5_AEDAE]	4529.86	42.17	2	18	62	313	1653	192.12	4.36084	0.000170213	0.000169179	0.000169446	0.000169612	0.000164713	0.000179262	0.000167988	0.000170654
A0A1S4FPC9	Tox-SGS domain-containing protein OS=Aedes aegypti OX=7159 GN=5572722 PE=4 SV=1 - [A0A1S4FPC9_AEDAE]	4505.85	43.34	3	7	136	361	3364	379.721	8.06006	0.000170213	0.000160712	0.000173896	0.000168274	0.000182257	0.000182687	0.000178152	0.000181032
Q16RN6	AAEL010884-PA OS=Aedes aegypti OX=7159 GN=AAEL010884 PE=3 SV=1 - [Q16RN6_AEDAE]	4498.28	67.7	1	1	25	360	257	28.5657	9.65674	0.000170213	0.000163944	0.000168157	0.000167438	0.000175711	0.000175071	0.000175277	0.000175353
A0A1S4G5W3	Uncharacterized protein OS=Aedes aegypti OX=7159 GN=23687536 PE=4 SV=1 - [A0A1S4G5W3_AEDAE]	4429.22	68.05	1	2	33	252	601	68.0395	8.96826	0.000170213	0.000163919	0.000158574	0.000164235	0.000181311	0.000190182	0.00019327	0.000188254
Q4VQB1	SGS1 OS=Aedes aegypti OX=7159 PE=2 SV=1 - [Q4VQB1_AEDAE]	4417.78	48.07	3	6	135	355	3060	345.663	8.57275	0.000170213	0.000180858	0.000190283	0.000180451	0.000199427	0.000192364	0.000177931	0.000189907
J9HFH4	AAEL017116-PA OS=Aedes aegypti OX=7159 GN=23687536 PE=4 SV=1 - [J9HFH4_AEDAE]	4355.89	68	1	1	32	250	600	67.9115	8.96826	0.000170213	0.000179449	0.00016368	0.000171114	0.000184614	0.000185342	0.000189811	0.000186589
Q16P20	Probable citrate synthase 2, mitochondrial OS=Aedes aegypti OX=7159 GN=AAEL011789 PE=3 SV=1 - [CISY2_AEDAE]	4184.67	54.6	2	27	27	343	467	51.6078	8.82178	0.000170213	0.00016009	0.000162657	0.00016432	0.000174597	0.000173741	0.000173903	0.00017408
Q0IGD5	AAEL003049-PA OS=Aedes aegypti OX=7159 GN=5576876 PE=4 SV=1 - [Q0IGD5_AEDAE]	4125.86	57.87	1	14	14	162	254	28.5927	7.07861	0.000170213	0.000158465	0.000154699	0.000161126	0.000154417	0.000171605	0.000170416	0.000165479
Q8WQL0	Phosphoglycerate kinase OS=Aedes aegypti OX=7159 GN=PGK PE=3 SV=1 - [Q8WQL0_AEDAE]	4069.51	71.57	6	19	25	220	415	43.8288	7.09326	0.000170213	0.000169235	0.000171235	0.000170228	0.000174952	0.000174695	0.000179511	0.000176386
Q17GX9	Tubulin beta chain OS=Aedes aegypti OX=7159 GN=5576244 PE=3 SV=1 - [Q17GX9_AEDAE]	4053.18	61.07	2	1	22	348	447	50.0871	4.85596	0.000170213	0.000187992	0.000165767	0.000174657	0.000175461	0.00018777	0.000181748	0.00018166
Q0IFN2	AAEL004500-PA OS=Aedes aegypti OX=7159 GN=AAEL004500 PE=4 SV=1 - [Q0IFN2_AEDAE]	3993.97	61.02	6	42	43	233	844	94.3319	6.39209	0.000170213	0.000162477	0.000167116	0.000166602	0.000173669	0.000175507	0.0001703	0.000173159
A0A1S4FZI4	Proline dehydrogenase OS=Aedes aegypti OX=7159 PE=3 SV=1 - [A0A1S4FZI4_AEDAE]	3946.5	61.54	4	36	37	219	663	75.1417	8.73389	0.000170213	0.0001667	0.000169643	0.000168852	0.000172876	0.000175181	0.000171251	0.000173103
Q17E81	Glycerol-3-phosphate dehydrogenase OS=Aedes aegypti OX=7159 GN=5579187 PE=3 SV=1 - [Q17E81_AEDAE]	3943.08	58.82	2	41	41	271	726	80.9185	7.78174	0.000170213	0.000166986	0.000172466	0.000169888	0.000170178	0.000178105	0.000173166	0.000173816
Q16RV8	AAEL010833-PA (Fragment) OS=Aedes aegypti OX=7159 GN=AAEL010833 PE=4 SV=1 - [Q16RV8_AEDAE]	3929.2	50.37	1	3	47	271	1080	125.744	4.27197	0.000170213	0.000160325	0.000165952	0.000165497	0.00016231	0.000191383	0.000167137	0.00017361
Q16XT3	AAEL008773-PA OS=Aedes aegypti OX=7159 GN=AAEL008773 PE=4 SV=1 - [Q16XT3_AEDAE]	3913.99	41.37	1	1	116	281	3701	411.663	5.021	0.000170213	0.000127264	0.000169022	0.0001555	0.000149917	0.000157977	0.000143814	0.000150569
A0A1S4FKJ6	Uncharacterized protein OS=Aedes aegypti OX=7159 GN=5571044 PE=4 SV=1 - [A0A1S4FKJ6_AEDAE]	3892.74	41.5	1	1	116	278	3701	411.636	5.021	0.000170213	0.000149921	0.000164933	0.000161689	0.000156981	0.000172478	0.00014679	0.00015875
Q1HR88	Elongation factor 1-alpha OS=Aedes aegypti OX=7159 GN=23687516 PE=2 SV=1 - [Q1HR88_AEDAE]	3866.05	56.16	2	9	21	278	463	50.4414	9.08545	0.000170213	0.000175808	0.000162495	0.000169505	0.000192371	0.000188691	0.000183398	0.000188154
Q17HW3	Triosephosphate isomerase OS=Aedes aegypti OX=7159 GN=5580166 PE=3 SV=1 - [Q17HW3_AEDAE]	3748.13	91.5	1	18	18	181	247	26.3055	6.34131	0.000170213	0.000167247	0.000163095	0.000166851	0.000171299	0.00017892	0.000179814	0.000176678
Q1HR53	Tubulin alpha chain OS=Aedes aegypti OX=7159 GN=5568211 PE=2 SV=1 - [Q1HR53_AEDAE]	3660.11	70.67	2	8	24	221	450	49.8765	5.13525	0.000170213	0.000166053	0.000168004	0.00016809	0.000174377	0.000177457	0.000176499	0.000176111
Q16MS4	AAEL012207-PA OS=Aedes aegypti OX=7159 GN=AAEL012207 PE=4 SV=1 - [Q16MS4_AEDAE]	3628.16	79.25	2	4	14	255	159	18.125	4.58936	0.000170213	0.000160026	0.000159462	0.000163233	0.000173049	0.00018029	0.000174602	0.00017598
A0A1S4FZ80	Uncharacterized protein OS=Aedes aegypti OX=7159 GN=5578131 PE=4 SV=1 - [A0A1S4FZ80_AEDAE]	3534.77	70.09	2	6	7	171	107	11.7448	4.62744	0.000170213	0.000182017	0.000166288	0.000172839	0.000172682	0.000175253	0.000174759	0.000174231
Q0PHP1	Tubulin beta chain OS=Aedes aegypti OX=7159 GN=B4t PE=3 SV=1 - [Q0PHP1_AEDAE]	3521.59	54.14	1	1	21	312	447	50.1351	4.85596	0.000170213	0.000158831	0.000153752	0.000160932	0.000213026	0.000201577	0.000208445	0.000207682
Q16UP5	AAEL009838-PA OS=Aedes aegypti OX=7159 GN=5572509 PE=4 SV=1 - [Q16UP5_AEDAE]	3445.64	54.52	1	76	76	262	1550	175.74	6.80029	0.000170213	0.000167476	0.000164127	0.000167272	0.000192393	0.000190298	0.000185701	0.000189464
Q170I4	AAEL007898-PA OS=Aedes aegypti OX=7159 GN=AAEL007898 PE=4 SV=1 - [Q170I4_AEDAE]	3357.35	24.46	2	246	246	327	11328	1314.7	5.14795	0.000170213	0.000164188	0.000166113	0.000166838	0.000165248	0.000169266	0.000161803	0.000165439
Q17G27	AAEL003235-PA OS=Aedes aegypti OX=7159 GN=AAEL003235 PE=4 SV=1 - [Q17G27_AEDAE]	3347.05	63.94	3	14	14	186	269	29.0632	8.51416	0.000170213	0.000188512	0.000167444	0.00017539	0.000180357	0.000189013	0.000183045	0.000184138
Q16SW1	AAEL010464-PB OS=Aedes aegypti OX=7159 GN=AAEL010464 PE=3 SV=1 - [Q16SW1_AEDAE]	3330.1	57.95	1	2	30	207	566	62.6277	7.84033	0.000170213	0.000161415	0.000163177	0.000164935	0.000170138	0.000174172	0.000166668	0.000170326
Q16FA5	AAEL011704-PA OS=Aedes aegypti OX=7159 GN=AAEL011704 PE=3 SV=1 - [Q16FA5_AEDAE]	3241.17	57.06	4	39	40	206	715	81.4833	5.03369	0.000170213	0.000161401	0.000167584	0.000166399	0.000178749	0.000181112	0.000177654	0.000179172
Q16MS5	AAEL012207-PE OS=Aedes aegypti OX=7159 GN=5580231 PE=4 SV=1 - [Q16MS5_AEDAE]	3233.86	77.71	2	3	13	211	157	17.9188	4.53857	0.000170213	0.000184616	0.000162459	0.000172429	0.000150454	0.000158611	0.000162713	0.000157259
Q16UT3	AAEL009795-PA OS=Aedes aegypti OX=7159 GN=AAEL009795 PE=4 SV=1 - [Q16UT3_AEDAE]	3227.93	34.95	1	72	72	211	2632	286.391	4.62744	0.000170213	0.000163099	0.000159498	0.00016427	0.000156328	0.000163057	0.00015842	0.000159269
A0A1S4FF23	Dihydrolipoyl dehydrogenase OS=Aedes aegypti OX=7159 GN=5568521 PE=3 SV=1 - [A0A1S4FF23_AEDAE]	3183.37	59.45	2	21	21	198	508	53.6435	6.82959	0.000170213	0.000168766	0.000171929	0.000170302	0.000170011	0.000174615	0.000170637	0.000171754
Q17A27	Multifunctional fusion protein OS=Aedes aegypti OX=7159 GN=5566485 PE=3 SV=1 - [Q17A27_AEDAE]	3182.25	55.61	2	35	35	266	570	63.2345	8.76318	0.000170213	0.000167314	0.000169753	0.000169093	0.000169167	0.00017157	0.00016776	0.000169499
A0A1S4EXR8	Malic enzyme OS=Aedes aegypti OX=7159 PE=3 SV=1 - [A0A1S4EXR8_AEDAE]	3107.91	45.51	4	24	25	170	624	68.7194	7.12256	0.000170213	0.000162733	0.000167067	0.000166671	0.000172129	0.000167432	0.000170402	0.000169987
Q16IL6	AAEL013612-PA OS=Aedes aegypti OX=7159 GN=5578300 PE=4 SV=1 - [Q16IL6_AEDAE]	3065.66	64.39	1	22	22	111	469	50.1762	7.03467	0.000170213	0.00018218	0.000157402	0.000169931	0.000162816	0.000185577	0.000174616	0.000174336
Q16SH1	AAEL010585-PA OS=Aedes aegypti OX=7159 GN=5573545 PE=3 SV=1 - [Q16SH1_AEDAE]	3041.34	64.88	2	44	44	152	803	88.7502	5.46533	0.000170213	0.000163681	0.000164225	0.00016604	0.000167442	0.000168526	0.000165958	0.000167309
Q17EA0	AAEL003888-PA OS=Aedes aegypti OX=7159 GN=5579172 PE=4 SV=1 - [Q17EA0_AEDAE]	3031.92	77.27	1	9	13	350	154	17.2493	8.35303	0.000170213	0.000163798	0.000171012	0.000168341	0.000173737	0.000174298	0.000174709	0.000174248
Q16XK3	ATP synthase subunit gamma OS=Aedes aegypti OX=7159 GN=5571150 PE=3 SV=1 - [Q16XK3_AEDAE]	3029.56	62.96	1	20	20	232	297	32.73	8.88037	0.000170213	0.000164279	0.000164615	0.000166369	0.000180305	0.000177391	0.000178753	0.000178816
Q1HR21	ATP synthase subunit d, mitochondrial OS=Aedes aegypti OX=7159 GN=5564798 PE=2 SV=1 - [Q1HR21_AEDAE]	2984.84	77.91	2	10	10	173	172	19.5446	5.38916	0.000170213	0.000163089	0.000151764	0.000161689	0.000169336	0.000164795	0.000171448	0.000168526
Q17H77	AAEL002761-PA OS=Aedes aegypti OX=7159 GN=5575995 PE=3 SV=1 - [Q17H77_AEDAE]	2954.78	74.7	1	2	29	248	253	29.1669	4.83057	0.000170213	0.00016773	0.000162149	0.000166697	0.000187642	0.000185863	0.000191148	0.000188218
Q16N35	Tubulin alpha chain OS=Aedes aegypti OX=7159 GN=AAEL012101 PE=3 SV=1 - [Q16N35_AEDAE]	2944.97	57.91	2	5	21	185	449	49.8364	5.05908	0.000170213	0.000159591	0.000173403	0.000167736	0.000171016	0.00018696	0.000176743	0.00017824
Q1HRU0	AAEL004855-PA OS=Aedes aegypti OX=7159 GN=5565544 PE=2 SV=1 - [Q1HRU0_AEDAE]	2938.11	62.91	3	18	23	231	302	32.931	9.65674	0.000170213	0.000162552	0.000166798	0.000166521	0.000189126	0.000188516	0.000181397	0.000186346
Q2KQ98	AAEL010464-PA OS=Aedes aegypti OX=7159 GN=GDH PE=2 SV=1 - [Q2KQ98_AEDAE]	2935.98	56.88	2	1	29	190	552	60.9949	8.104	0.000170213	0.000281262	0.000218135	0.000223203	0.000170373	0.000188448	0.000230678	0.0001965
Q16TS7	3-hydroxyacyl-coa dehyrogenase OS=Aedes aegypti OX=7159 GN=AAEL010146 PE=3 SV=1 - [Q16TS7_AEDAE]	2924.8	55.45	4	39	39	185	770	82.4717	9.29053	0.000170213	0.000166149	0.000171653	0.000169338	0.000169186	0.000166195	0.000167872	0.000167751
Q17AF2	AAEL005319-PA OS=Aedes aegypti OX=7159 GN=AAEL005319 PE=4 SV=1 - [Q17AF2_AEDAE]	2917.34	33.43	1	36	133	241	4604	522.524	5.021	0.000170213	0.000168257	0.000168634	0.000169035	0.000170297	0.00017928	0.000170301	0.000173293
Q16P79	AAEL011741-PA OS=Aedes aegypti OX=7159 GN=GSTS1 PE=4 SV=2 - [Q16P79_AEDAE]	2912.12	63.05	1	11	14	258	203	23.2488	5.19873	0.000170213	0.000164288	0.000162974	0.000165825	0.000166862	0.000165263	0.00016953	0.000167218
A0A1S4FWT8	Uncharacterized protein OS=Aedes aegypti OX=7159 GN=5576501 PE=3 SV=1 - [A0A1S4FWT8_AEDAE]	2891.97	60.96	2	37	37	232	730	79.1778	6.96143	0.000170213	0.000171146	0.00017119	0.00017085	0.000170941	0.000175602	0.000174344	0.000173629
Q1HQZ5	Heat shock cognate 70 OS=Aedes aegypti OX=7159 PE=2 SV=1 - [Q1HQZ5_AEDAE]	2890.64	58.83	1	32	39	218	651	71.1032	5.46533	0.000170213	0.000169667	0.000169289	0.000169723	0.000169774	0.000170373	0.000168856	0.000169667
A0A1S4FHF8	Malate dehydrogenase OS=Aedes aegypti OX=7159 GN=5569520 PE=3 SV=1 - [A0A1S4FHF8_AEDAE]	2887.47	70.87	3	22	23	168	333	35.6613	6.69775	0.000170213	0.000163548	0.000168564	0.000167441	0.000170563	0.000171176	0.000169843	0.000170527
Q174N2	Delta-1-pyrroline-5-carboxylate synthase OS=Aedes aegypti OX=7159 GN=5568426 PE=3 SV=1 - [Q174N2_AEDAE]	2848.18	58.93	2	44	44	213	801	86.904	7.21045	0.000170213	0.000162627	0.000154651	0.000162497	0.000156346	0.000153123	0.000158959	0.000156142
Q17D87	ATP-citrate synthase OS=Aedes aegypti OX=7159 GN=5564509 PE=3 SV=1 - [Q17D87_AEDAE]	2843.54	53.06	1	47	47	230	1127	122.798	7.18115	0.000170213	0.000163824	0.000162613	0.00016555	0.000176899	0.000180053	0.0001803	0.000179084
A0A0P6J6K6	Putative actin-binding cytoskeleton protein filamin (Fragment) OS=Aedes aegypti OX=7159 PE=2 SV=1 - [A0A0P6J6K6_AEDAE]	2825.96	43.37	2	80	80	222	2331	250.721	6.27783	0.000170213	0.000157913	0.000168251	0.000165459	0.000158145	0.000167646	0.000158902	0.000161564
Q16KI0	Glucose-6-phosphate isomerase OS=Aedes aegypti OX=7159 GN=5577095 PE=3 SV=1 - [Q16KI0_AEDAE]	2814.76	63.46	2	32	32	202	561	63.162	6.41748	0.000170213	0.000160634	0.000169787	0.000166878	0.000175809	0.000177351	0.000173266	0.000175475
J9HS62	AAEL002504-PB OS=Aedes aegypti OX=7159 GN=AaeL_AAEL002504 PE=3 SV=1 - [J9HS62_AEDAE]	2811.78	82.61	3	10	10	122	161	16.9626	5.31299	0.000170213	0.000173655	0.000169006	0.000170958	0.000166135	0.000165838	0.000170383	0.000167452
A0A0N8ERZ1	Putative talin OS=Aedes aegypti OX=7159 PE=2 SV=1 - [A0A0N8ERZ1_AEDAE]	2773.08	44.43	3	107	108	214	2890	313.199	6.48096	0.000170213	0.000167758	0.000167071	0.000168347	0.000168119	0.000172368	0.000170623	0.00017037
Q16P83	Succinate--CoA ligase [ADP-forming] subunit beta, mitochondrial OS=Aedes aegypti OX=7159 GN=5575274 PE=3 SV=1 - [Q16P83_AEDAE]	2720.49	61.21	2	1	24	191	446	48.4706	7.86963	0.000170213	0.000189789	0.000192628	0.00018421	0.00018236	0.000188867	0.000179748	0.000183658
Q16SE4	Succinate dehydrogenase (quinone) (Fragment) OS=Aedes aegypti OX=7159 GN=AAEL010608 PE=3 SV=1 - [Q16SE4_AEDAE]	2718.72	58.57	2	29	29	213	659	72.0089	6.81494	0.000170213	0.000177359	0.000170957	0.000172843	0.000170838	0.000174705	0.000172848	0.000172797
Q17AE8	AAEL005317-PB (Fragment) OS=Aedes aegypti OX=7159 GN=AAEL005317 PE=4 SV=1 - [Q17AE8_AEDAE]	2699.13	52.05	1	10	58	182	1393	153.078	5.85889	0.000170213	0.000190475	0.000174405	0.000178364	0.000165421	0.000182583	0.000171541	0.000173181
Q16P82	Succinate--CoA ligase [ADP-forming] subunit beta, mitochondrial OS=Aedes aegypti OX=7159 GN=AAEL011746 PE=3 SV=1 - [Q16P82_AEDAE]	2692.22	61.25	1	1	24	192	449	48.7727	7.86963	0.000170213	0.00017234	0.00016941	0.000170654	0.000160604	0.000158414	0.000162833	0.000160617
A0A1S4EYP3	Uncharacterized protein OS=Aedes aegypti OX=7159 GN=5570505 PE=3 SV=1 - [A0A1S4EYP3_AEDAE]	2692.19	47.18	5	98	99	257	1969	226.89	5.47803	0.000170213	0.000165562	0.000171847	0.000169207	0.000152929	0.000151348	0.000155262	0.00015318
Q17Q32	Enolase-phosphatase E1 OS=Aedes aegypti OX=7159 GN=AAEL000109 PE=3 SV=1 - [ENOPH_AEDAE]	2663.17	53.93	1	56	56	167	1107	120.534	4.41162	0.000170213	0.000170909	0.000169564	0.000170229	0.000183625	0.000179988	0.000180492	0.000181368
Q179D0	AAEL005667-PA (Fragment) OS=Aedes aegypti OX=7159 GN=AAEL005667 PE=4 SV=1 - [Q179D0_AEDAE]	2629.44	43.77	2	40	40	197	1172	130.283	6.82959	0.000170213	0.000169735	0.000162111	0.000167353	0.000171282	0.000171346	0.000178804	0.000173811
Q17DD6	AAEL004264-PA OS=Aedes aegypti OX=7159 GN=AAEL004264 PE=4 SV=1 - [Q17DD6_AEDAE]	2629.39	60.49	1	11	14	94	286	32.0885	9.46631	0.000170213	0.000166951	0.000164561	0.000167242	0.000168116	0.000176318	0.000171633	0.000172022
Q17H89	AAEL002764-PA OS=Aedes aegypti OX=7159 GN=AAEL002764 PE=4 SV=1 - [Q17H89_AEDAE]	2575.27	32.18	1	16	16	141	491	51.9384	9.21729	0.000170213	0.000161556	0.000167201	0.000166323	0.000172229	0.000175436	0.000172442	0.000173369
Q17LF6	AAEL001390-PA OS=Aedes aegypti OX=7159 GN=5570331 PE=4 SV=1 - [Q17LF6_AEDAE]	2566.98	74.14	1	4	6	82	116	12.629	9.56885	0.000170213	0.00018269	0.000165774	0.000172892	0.000163733	0.000172811	0.000172903	0.000169816
Q16ZL0	AAEL008167-PB OS=Aedes aegypti OX=7159 GN=5570205 PE=3 SV=1 - [Q16ZL0_AEDAE]	2538.19	61.43	1	5	25	170	503	54.3281	8.38232	0.000170213	0.000174742	0.000175221	0.000173392	0.000167849	0.000172365	0.000170806	0.00017034
A0A1S4FTJ1	Adhesion regulating molecule 1 (110 kda cell membrane glycoprotein) OS=Aedes aegypti OX=7159 PE=4 SV=1 - [A0A1S4FTJ1_AEDAE]	2480.31	49.78	6	16	16	92	446	47.0328	6.21436	0.000170213	0.000152577	0.000162617	0.000161802	0.000179299	0.000168286	0.000182102	0.000176562
Q16FG2	AAEL014768-PA OS=Aedes aegypti OX=7159 GN=AAEL014768 PE=4 SV=1 - [Q16FG2_AEDAE]	2475.28	48.7	2	84	84	174	2084	229.508	6.69775	0.000170213	0.000172299	0.000173806	0.000172106	0.000178783	0.000178465	0.000176273	0.00017784
Q17G16	AAEL003259-PA OS=Aedes aegypti OX=7159 GN=5577606 PE=4 SV=1 - [Q17G16_AEDAE]	2463.02	39.85	1	4	4	83	133	14.2872	4.56396	0.000170213	0.000168173	0.000168729	0.000169038	0.000170663	0.000173279	0.000170252	0.000171398
Q170K4	AAEL007888-PA OS=Aedes aegypti OX=7159 GN=AAEL007888 PE=4 SV=1 - [Q170K4_AEDAE]	2440.38	53.95	2	72	74	197	1659	180.667	7.09326	0.000170213	0.000167215	0.000173187	0.000170205	0.000168206	0.000171012	0.000170447	0.000169888
A0A1S4FA74	Myosin light chain kinase OS=Aedes aegypti OX=7159 PE=4 SV=1 - [A0A1S4FA74_AEDAE]	2433.58	35.37	1	3	100	184	3305	371.878	5.04639	0.000170213	0.000174012	0.000183891	0.000176038	0.000181204	0.000180288	0.000184713	0.000182068
Q16IL3	Pyruvate dehydrogenase E1 component subunit alpha OS=Aedes aegypti OX=7159 GN=AAEL013613 PE=4 SV=1 - [Q16IL3_AEDAE]	2415.28	53.75	1	24	25	172	387	42.0655	7.06396	0.000170213	0.000166691	0.000161463	0.000166122	0.000167769	0.000167844	0.000170621	0.000168745
Q16VW0	AAEL001279-PB OS=Aedes aegypti OX=7159 GN=5571937 PE=4 SV=1 - [Q16VW0_AEDAE]	2411.98	46.31	5	6	26	105	609	67.8659	6.60986	0.000170213	0.000106352	0.000144525	0.000140364	0.000135822	0.000148052	0.000160488	0.00014812
Q177P3	Phosphoglycerate mutase OS=Aedes aegypti OX=7159 GN=5567423 PE=3 SV=1 - [Q177P3_AEDAE]	2395.57	67.45	1	18	18	182	255	28.5377	6.81494	0.000170213	0.00016169	0.000167115	0.000166339	0.000177291	0.000178431	0.000179287	0.000178336
A0A1S4FJW9	Tep3 OS=Aedes aegypti OX=7159 PE=4 SV=1 - [A0A1S4FJW9_AEDAE]	2386.01	36.97	3	1	48	136	1466	163.001	5.80811	0.000170213	0.000185629	0.000184265	0.000180036	0.000138511	0.000161348	0.000145008	0.000148289
Q16YC2	AAEL008607-PA OS=Aedes aegypti OX=7159 GN=AAEL008607 PE=4 SV=1 - [Q16YC2_AEDAE]	2384.41	36.6	3	2	49	138	1451	162.337	6.55127	0.000170213	0.000190109	0.000167672	0.000175998	0.000201745	0.000221027	0.000206578	0.000209783
Q16U81	AAEL009992-PA OS=Aedes aegypti OX=7159 GN=AAEL009992 PE=4 SV=1 - [Q16U81_AEDAE]	2370.39	40.12	4	114	120	233	3340	379.831	7.88428	0.000170213	0.000173796	0.000181996	0.000175335	0.000195093	0.00019835	0.000179958	0.000191134
Q17CT0	AAEL004434-PA OS=Aedes aegypti OX=7159 GN=5564768 PE=4 SV=1 - [Q17CT0_AEDAE]	2346.81	63	3	30	31	166	627	67.8907	7.00537	0.000170213	0.00017293	0.000167479	0.000170207	0.00016299	0.000166374	0.000165972	0.000165112
A0A1S4G6X4	Uncharacterized protein OS=Aedes aegypti OX=7159 PE=4 SV=1 - [A0A1S4G6X4_AEDAE]	2337.9	65.8	1	1	10	99	193	20.0833	8.27979	0.000170213	0.000155628	0.000177406	0.000167749	0.000176017	0.000184353	0.00016599	0.000175453
Q17J75	AAEL002092-PA OS=Aedes aegypti OX=7159 GN=5573587 PE=4 SV=1 - [Q17J75_AEDAE]	2314.41	78.24	1	2	11	103	170	17.5042	7.47412	0.000170213	0.000146221	0.000170705	0.00016238	0.000152145	0.000178267	0.000148668	0.000159693
A0A1S4FX57	MGS domain-containing protein OS=Aedes aegypti OX=7159 GN=5576840 PE=3 SV=1 - [A0A1S4FX57_AEDAE]	2313.1	65.25	3	3	36	136	590	64.1541	8.03076	0.000170213	0.000161006	0.000155374	0.000162198	0.000174518	0.000164194	0.000160106	0.000166273
Q1HRN3	Superoxide dismutase [Cu-Zn] OS=Aedes aegypti OX=7159 GN=CUSOD3_b PE=2 SV=1 - [Q1HRN3_AEDAE]	2295.02	71.9	1	9	9	150	153	15.3876	6.23975	0.000170213	0.000204914	0.00017022	0.000181782	0.000168291	0.000166264	0.000171227	0.000168594
O16109	V-type proton ATPase catalytic subunit A OS=Aedes aegypti OX=7159 GN=VhaA PE=2 SV=2 - [VATA_AEDAE]	2290.31	68.89	1	35	35	163	614	68.1856	5.38916	0.000170213	0.00017475	0.000168359	0.000171107	0.000179818	0.000177984	0.00017699	0.000178264
Q0IEE4	AAEL010823-PA OS=Aedes aegypti OX=7159 GN=5573968 PE=3 SV=1 - [Q0IEE4_AEDAE]	2288.45	60.95	1	15	15	151	210	22.5892	9.70068	0.000170213	0.000167795	0.000159655	0.000165888	0.000178345	0.000173345	0.00017795	0.000176547
Q175S7	AAEL006572-PA OS=Aedes aegypti OX=7159 GN=5568132 PE=4 SV=1 - [Q175S7_AEDAE]	2273.05	49.67	2	1	7	132	153	17.3342	4.06885	0.000170213	0.000248428	0.000226024	0.000214888	0.000150127	0.000189049	0.000164105	0.00016776
Q175S8	AAEL006572-PC OS=Aedes aegypti OX=7159 GN=5568132 PE=4 SV=1 - [Q175S8_AEDAE]	2243.35	50	2	1	7	124	156	17.6354	4.06885	0.000170213	0.000230512	0.000183288	0.000194671	0.000154597	0.000171496	0.000166866	0.00016432
A0A0P6J6M3	Putative 5-formyltetrahydrofolate cyclo-ligase (Fragment) OS=Aedes aegypti OX=7159 PE=2 SV=1 - [A0A0P6J6M3_AEDAE]	2234.87	51.55	4	30	30	165	516	58.1202	9.17334	0.000170213	0.000165184	0.000167455	0.000167617	0.000181259	0.000179522	0.000175074	0.000178618
Q16ZK9	AAEL008167-PA OS=Aedes aegypti OX=7159 GN=AAEL008167 PE=3 SV=1 - [Q16ZK9_AEDAE]	2215.44	65.06	1	1	21	140	435	46.6901	7.45947	0.000170213	0.000155416	0.000172999	0.000166209	0.000172894	0.000156753	0.000164819	0.000164822
Q0PHP3	Tubulin beta chain OS=Aedes aegypti OX=7159 GN=B2t PE=3 SV=1 - [Q0PHP3_AEDAE]	2202.43	40	1	3	16	226	445	49.6578	4.83057	0.000170213	0.000182653	0.000141983	0.000164949	0.000178962	0.000175882	0.000182955	0.000179266
Q16KZ1	AAEL012825-PA OS=Aedes aegypti OX=7159 GN=AAEL012825 PE=3 SV=1 - [Q16KZ1_AEDAE]	2200.61	60.34	3	1	34	132	590	64.127	8.03076	0.000170213	0.000136745	0.000159625	0.000155528	0.000134393	0.000151041	0.000170891	0.000152108
Q177K9	AAEL006096-PA OS=Aedes aegypti OX=7159 GN=AAEL006096 PE=4 SV=1 - [Q177K9_AEDAE]	2175.68	65.3	2	1	26	135	389	43.0214	9.0415	0.000170213	0.000157889	0.000183606	0.000170569	9.36324e-05	9.53926e-05	9.41256e-05	9.43835e-05
A0A1S4FZB1	Ankyrin 2,3/unc44 OS=Aedes aegypti OX=7159 PE=4 SV=1 - [A0A1S4FZB1_AEDAE]	2172.69	40.68	4	9	65	155	2038	222.527	5.05908	0.000170213	0.000187331	0.000167514	0.000175019	0.00017006	0.000173392	0.00017736	0.000173604
A0A1S4F2B7	Myomesin OS=Aedes aegypti OX=7159 PE=4 SV=1 - [A0A1S4F2B7_AEDAE]	2160.75	48.26	2	8	39	151	922	104.223	7.06396	0.000170213	0.000168158	0.000182338	0.00017357	0.000172978	0.000180494	0.000180774	0.000178082
Q16VV7	AAEL001279-PA OS=Aedes aegypti OX=7159 GN=AAEL001279 PE=4 SV=1 - [Q16VV7_AEDAE]	2160.7	44.66	4	1	21	82	524	59.131	7.18115	0.000170213	0.000135058	0.000175987	0.000160419	0.000151253	0.000151638	0.000156709	0.0001532
A0A1S4FCK2	Uncharacterized protein OS=Aedes aegypti OX=7159 GN=5567446 PE=4 SV=1 - [A0A1S4FCK2_AEDAE]	2145.45	64.52	1	1	26	131	389	43.0274	9.0415	0.000170213	0.000130831	0.000168414	0.000156486	0.000115403	0.000114266	0.00010849	0.00011272
A0A1S4FES9	Muscle lim protein OS=Aedes aegypti OX=7159 PE=4 SV=1 - [A0A1S4FES9_AEDAE]	2142.7	51.63	2	15	17	121	490	52.8383	8.20654	0.000170213	0.000174155	0.000165676	0.000170015	0.000171317	0.000177668	0.000174574	0.000174519
Q179J9	AAEL005610-PA OS=Aedes aegypti OX=7159 GN=5566726 PE=4 SV=1 - [Q179J9_AEDAE]	2127.62	46.64	1	19	19	216	238	27.023	8.85107	0.000170213	0.000158228	0.000157916	0.000162119	0.000176949	0.000166049	0.000177039	0.000173345
Q17EL5	AAEL003711-PA OS=Aedes aegypti OX=7159 GN=AAEL003711 PE=4 SV=1 - [Q17EL5_AEDAE]	2121.02	38.71	2	2	2	50	124	13.2526	5.33838	0.000170213	0.000173473	0.000168503	0.000170729	0.000166292	0.000164282	0.000165027	0.0001652
Q1HR36	14-3-3 protein zeta OS=Aedes aegypti OX=7159 GN=14-3-3zeta PE=2 SV=1 - [1433Z_AEDAE]	2113.21	71.77	1	14	16	135	248	28.2101	4.88135	0.000170213	0.000164057	0.000166036	0.000166769	0.000184652	0.000178577	0.0001841	0.000182443
A0A1S4F7M2	Pyruvate dehydrogenase E1 component subunit beta OS=Aedes aegypti OX=7159 GN=5564584 PE=4 SV=1 - [A0A1S4F7M2_AEDAE]	2106.42	66.67	2	16	16	117	354	38.4746	6.80029	0.000170213	0.000167168	0.000164112	0.000167164	0.000169669	0.000172298	0.00017416	0.000172042
Q17DA3	AAEL004294-PA OS=Aedes aegypti OX=7159 GN=5564492 PE=4 SV=1 - [Q17DA3_AEDAE]	2079.5	45.53	1	23	23	145	503	53.799	8.89502	0.000170213	0.000173932	0.000168618	0.000170921	0.000172002	0.000169528	0.00017147	0.000171
Q174J0	ATP-dependent 6-phosphofructokinase OS=Aedes aegypti OX=7159 GN=AAEL006895 PE=3 SV=1 - [Q174J0_AEDAE]	2071.38	53.67	3	33	34	167	790	86.4946	7.29834	0.000170213	0.000174223	0.000169788	0.000171408	0.000176378	0.000180149	0.000175766	0.000177431
A0A1S4FIT0	Carrier domain-containing protein OS=Aedes aegypti OX=7159 GN=5570229 PE=4 SV=1 - [A0A1S4FIT0_AEDAE]	2065.26	37.4	2	75	80	202	2385	264.009	6.29053	0.000170213	0.000178642	0.000153347	0.000167401	0.000252017	0.000250032	0.000248064	0.000250037
Q1HR69	AAEL017349-PA OS=Aedes aegypti OX=7159 GN=23687769 PE=2 SV=1 - [Q1HR69_AEDAE]	2054.41	62.9	1	24	43	163	655	72.2422	5.19873	0.000170213	0.000164048	0.000166056	0.000166772	0.000147283	0.000143062	0.00014813	0.000146158
Q17B45	Tubulin beta chain OS=Aedes aegypti OX=7159 GN=5565955 PE=3 SV=1 - [Q17B45_AEDAE]	2053.41	51.67	2	7	20	149	449	50.5683	4.89404	0.000170213	0.000156283	0.00016246	0.000162985	0.000168775	0.000170077	0.000168759	0.000169204
Q16S56	AAEL010697-PA OS=Aedes aegypti OX=7159 GN=AAEL010697 PE=3 SV=1 - [Q16S56_AEDAE]	2048.49	61.81	2	18	18	102	398	41.5989	8.54346	0.000170213	0.000166473	0.00016424	0.000166975	0.000155458	0.000147167	0.00015157	0.000151398
Q16RS9	AAEL010850-PC OS=Aedes aegypti OX=7159 GN=5574015 PE=4 SV=1 - [Q16RS9_AEDAE]	2041.38	54.19	3	1	20	168	203	24.1979	9.61279	0.000170213	0.000174414	0.000159256	0.000167961	0.000132045	0.000127718	0.000127069	0.000128944
Q1HR33	Succinate--CoA ligase [ADP/GDP-forming] subunit alpha, mitochondrial OS=Aedes aegypti OX=7159 GN=AAEL006833 PE=2 SV=1 - [Q1HR33_AEDAE]	2018.54	51.38	1	15	15	181	327	34.451	9.0708	0.000170213	0.000173791	0.000168459	0.000170821	0.000162284	0.000165396	0.000166324	0.000164668
A0A1S4EVW3	Isocitrate dehydrogenase [NAD] subunit, mitochondrial OS=Aedes aegypti OX=7159 GN=5577369 PE=3 SV=1 - [A0A1S4EVW3_AEDAE]	2018.05	56.21	4	19	19	188	354	38.7488	8.07471	0.000170213	0.000170049	0.000169918	0.00017006	0.000171392	0.000173824	0.000170655	0.000171957
Q16WP2	AAEL009142-PA OS=Aedes aegypti OX=7159 GN=5571557 PE=4 SV=1 - [Q16WP2_AEDAE]	2010.83	40.26	1	29	29	103	775	88.3024	6.7124	0.000170213	0.000155598	0.00016507	0.000163627	0.000162253	0.000162623	0.000163581	0.000162819
Q179M1	AAEL005593-PA OS=Aedes aegypti OX=7159 GN=5566701 PE=4 SV=1 - [Q179M1_AEDAE]	2006.07	88.65	1	20	20	132	185	19.6878	5.21143	0.000170213	0.000163091	0.000156974	0.000163426	0.000209124	0.000218148	0.000209768	0.000212347
Q16J86	Catalase OS=Aedes aegypti OX=7159 GN=CAT1B PE=3 SV=1 - [Q16J86_AEDAE]	2000.56	59.8	1	16	24	118	505	56.8631	7.85498	0.000170213	0.000160919	0.000167695	0.000166275	0.000158964	0.000166272	0.000166392	0.000163876
Q17N85	AAEL000758-PB OS=Aedes aegypti OX=7159 GN=5566596 PE=3 SV=1 - [Q17N85_AEDAE]	1998.91	46.14	2	42	42	124	1088	121.165	5.33838	0.000170213	0.000162428	0.000168678	0.000167106	0.000172483	0.000175579	0.000170124	0.000172729
Q17AV0	AAEL005179-PA OS=Aedes aegypti OX=7159 GN=5566110 PE=4 SV=1 - [Q17AV0_AEDAE]	1993.61	84.17	1	12	12	72	139	14.38	5.07178	0.000170213	0.000155702	0.000157349	0.000161088	0.00016328	0.000157346	0.000158193	0.000159606
A0A1S4F2Y4	Tubulin beta chain OS=Aedes aegypti OX=7159 GN=5576245 PE=3 SV=1 - [A0A1S4F2Y4_AEDAE]	1975.64	44.49	3	4	17	144	454	50.7824	4.97021	0.000170213	0.000132293	0.000154316	0.000152274	0.000127649	0.000136704	0.000126754	0.000130369
Q16S95	AAEL010668-PA OS=Aedes aegypti OX=7159 GN=AAEL010668 PE=4 SV=1 - [Q16S95_AEDAE]	1968.29	52.49	1	22	22	76	461	50.5248	5.80811	0.000170213	0.000153419	0.000162597	0.000162076	0.000145988	0.000145228	0.000149017	0.000146744
Q178T5	Malic enzyme OS=Aedes aegypti OX=7159 GN=AAEL005790 PE=3 SV=1 - [Q178T5_AEDAE]	1962.69	57.88	4	29	30	113	660	72.138	6.48096	0.000170213	0.000167329	0.000166294	0.000167945	0.000222539	0.000220704	0.000236653	0.000226632
J9HGP0	Catalase OS=Aedes aegypti OX=7159 GN=CAT1B PE=3 SV=1 - [J9HGP0_AEDAE]	1958.44	64.09	2	21	28	128	504	56.8042	7.56201	0.000170213	0.000171726	0.000167414	0.000169784	0.000160547	0.000154968	0.000161532	0.000159016
B1A651	Phosphoglycerate kinase (Fragment) OS=Aedes aegypti OX=7159 PE=3 SV=1 - [B1A651_AEDAE]	1957.86	72.97	1	2	8	75	148	15.2987	5.50342	0.000170213	0.000197197	0.000171242	0.000179551	0.000171859	0.000167054	0.000171397	0.000170103
Q16VZ4	AAEL009414-PA OS=Aedes aegypti OX=7159 GN=5571907 PE=4 SV=1 - [Q16VZ4_AEDAE]	1957.09	65.34	1	21	21	126	401	46.0387	8.92432	0.000170213	0.000175493	0.000180744	0.000175483	0.000173641	0.000176231	0.000176345	0.000175405
Q17DD4	AAEL004249-PA OS=Aedes aegypti OX=7159 GN=5564443 PE=4 SV=1 - [Q17DD4_AEDAE]	1939.85	60.28	1	3	9	97	141	17.2358	9.75928	0.000170213	0.000168102	0.000167526	0.000168613	0.000166077	0.000173316	0.000159938	0.000166444
Q1HQV6	NADH dehydrogenase [ubiquinone] 1 alpha subcomplex subunit 10, mitochondrial OS=Aedes aegypti OX=7159 GN=5577026 PE=2 SV=1 - [Q1HQV6_AEDAE]	1938.26	45.45	1	18	18	118	407	47.0826	5.85889	0.000170213	0.000167291	0.000167666	0.00016839	0.000170375	0.00017108	0.000172283	0.000171246
J9HFG0	AAEL017262-PA OS=Aedes aegypti OX=7159 GN=23687682 PE=4 SV=1 - [J9HFG0_AEDAE]	1928.98	60.78	1	16	16	164	255	29.7393	6.15088	0.000170213	0.000238134	0.000198107	0.000202151	0.000197874	0.000206179	0.000195752	0.000199935
Q17AS8	AAEL005187-PA OS=Aedes aegypti OX=7159 GN=AAEL005187 PE=4 SV=1 - [Q17AS8_AEDAE]	1926.69	39.29	2	54	55	138	1624	179.959	5.46533	0.000170213	0.000173051	0.000166504	0.000169923	0.000155672	0.0001662	0.000160709	0.00016086
A0A1S4G7W6	Uncharacterized protein OS=Aedes aegypti OX=7159 PE=3 SV=1 - [A0A1S4G7W6_AEDAE]	1920.42	34.31	5	38	49	106	1638	184.305	6.23975	0.000170213	0.00015811	0.000164192	0.000164172	0.000152466	0.000152342	0.000153577	0.000152795
Q17I57	AAEL002449-PA OS=Aedes aegypti OX=7159 GN=5580149 PE=4 SV=1 - [Q17I57_AEDAE]	1918.76	75.74	1	8	8	131	136	14.388	4.70361	0.000170213	0.000179153	0.000165796	0.000171721	0.000173187	0.000165571	0.000179097	0.000172618
Q16ZT8	AAEL008073-PA OS=Aedes aegypti OX=7159 GN=5569984 PE=4 SV=1 - [Q16ZT8_AEDAE]	1912.88	61.34	5	29	29	150	419	47.5424	9.12939	0.000170213	0.000181699	0.000167684	0.000173199	0.000204167	0.000200766	0.000202752	0.000202562
Q1HRR9	Peptidyl-prolyl cis-trans isomerase OS=Aedes aegypti OX=7159 PE=2 SV=1 - [Q1HRR9_AEDAE]	1889.62	81.1	2	12	13	104	164	17.9548	8.08936	0.000170213	0.000167324	0.000166574	0.000168037	0.000168482	0.000169703	0.000167799	0.000168661
Q16QZ7	14-3-3 protein sigma, gamma, zeta, beta/alpha OS=Aedes aegypti OX=7159 GN=5574404 PE=3 SV=1 - [Q16QZ7_AEDAE]	1886.67	60.08	2	14	17	127	258	29.4366	4.85596	0.000170213	0.000169222	0.00016879	0.000169408	0.000172434	0.000175193	0.000174368	0.000173998
Q1HR66	Polyadenylate-binding protein OS=Aedes aegypti OX=7159 GN=5573211 PE=2 SV=1 - [Q1HR66_AEDAE]	1882.03	53.34	1	24	24	96	628	69.6793	9.46631	0.000170213	0.000171122	0.000162576	0.00016797	0.000180684	0.000180814	0.000179327	0.000180275
Q16X08	AAEL009029-PA OS=Aedes aegypti OX=7159 GN=AAEL009029 PE=3 SV=1 - [Q16X08_AEDAE]	1877.25	68.99	1	23	25	101	516	56.5821	8.06006	0.000170213	0.000163006	0.000163399	0.000165539	0.000173352	0.000169682	0.000172975	0.000172003
Q17FG6	AAEL003415-PA OS=Aedes aegypti OX=7159 GN=AAEL003415 PE=3 SV=1 - [Q17FG6_AEDAE]	1864.43	64.87	3	37	38	139	558	63.8976	6.17627	0.000170213	0.000173816	0.000171918	0.000171982	0.00017071	0.0001715	0.000174682	0.000172297
Q16QE8	Annexin OS=Aedes aegypti OX=7159 GN=AAEL011302 PE=3 SV=1 - [Q16QE8_AEDAE]	1861.41	53.4	5	1	17	108	324	35.7159	4.81787	0.000170213	0.000126796	0.000180301	0.000159103	0.000172804	0.000159911	0.000148847	0.000160521
Q16J24	AAEL013466-PA OS=Aedes aegypti OX=7159 GN=AAEL013466 PE=4 SV=1 - [Q16J24_AEDAE]	1845.07	42.56	5	2	58	138	1633	178.536	6.31592	0.000170213	0.000170934	0.000170259	0.000170469	0.000173087	0.000176759	0.000170378	0.000173408
Q16QS3	AAEL011184-PA OS=Aedes aegypti OX=7159 GN=AAEL011184 PE=3 SV=1 - [Q16QS3_AEDAE]	1842.75	40.96	1	7	14	176	354	38.5937	8.63135	0.000170213	0.00016934	0.000167995	0.000169183	0.000179414	0.000181474	0.00017387	0.000178253
Q16QF1	Annexin OS=Aedes aegypti OX=7159 GN=5574667 PE=3 SV=1 - [Q16QF1_AEDAE]	1836.6	50.62	5	1	17	109	324	35.734	4.81787	0.000170213	0.000138185	0.000154388	0.000154262	0.000151012	0.000151997	0.000144976	0.000149328
Q16QE7	Annexin OS=Aedes aegypti OX=7159 GN=5574667 PE=3 SV=1 - [Q16QE7_AEDAE]	1825.43	50.46	6	1	17	108	325	35.704	4.93213	0.000170213	0.000128602	0.000152102	0.000150306	0.00014151	0.000135412	0.000137409	0.000138111
Q17AF0	AAEL005338-PA OS=Aedes aegypti OX=7159 GN=AAEL005338 PE=4 SV=1 - [Q17AF0_AEDAE]	1817.91	24.97	3	58	59	124	2679	308.526	5.12256	0.000170213	0.000164728	0.000168628	0.000167856	0.000168662	0.000178158	0.000175209	0.00017401
A0A1S4FNL0	Aminotran_1_2 domain-containing protein OS=Aedes aegypti OX=7159 GN=5572547 PE=4 SV=1 - [A0A1S4FNL0_AEDAE]	1804.31	46.14	3	20	22	146	544	59.5122	8.27979	0.000170213	0.000165967	0.000166333	0.000167504	0.000167603	0.000170374	0.000166175	0.000168051
A0A1S4G7S4	Uncharacterized protein OS=Aedes aegypti OX=7159 PE=4 SV=1 - [A0A1S4G7S4_AEDAE]	1802.28	26.98	7	72	83	161	3529	391.85	5.40186	0.000170213	0.000169871	0.000166213	0.000168765	0.000183163	0.000180572	0.000179336	0.000181024
Q16KF6	AAEL013009-PA OS=Aedes aegypti OX=7159 GN=AAEL013009 PE=4 SV=1 - [Q16KF6_AEDAE]	1798.5	58.76	2	13	13	130	177	20.2495	9.43701	0.000170213	0.000164959	0.000169043	0.000168072	0.000173466	0.000179026	0.000172846	0.000175113
Q1HQT8	AAEL007549-PA OS=Aedes aegypti OX=7159 GN=5569310 PE=2 SV=1 - [Q1HQT8_AEDAE]	1795.74	57.35	4	8	9	71	211	23.1987	7.43018	0.000170213	0.000162152	0.00016242	0.000164928	0.000172287	0.000168879	0.000168382	0.000169849
Q17EW2	AAEL003658-PA OS=Aedes aegypti OX=7159 GN=AAEL003658 PE=4 SV=1 - [Q17EW2_AEDAE]	1778.37	43.27	4	65	65	143	1761	197.568	5.32568	0.000170213	0.000166107	0.0001651	0.00016714	0.000159385	0.000165686	0.000157608	0.000160893
Q17AE7	AAEL005317-PA (Fragment) OS=Aedes aegypti OX=7159 GN=AAEL005317 PE=4 SV=1 - [Q17AE7_AEDAE]	1758.86	48.53	1	3	51	124	1323	145.205	6.07471	0.000170213	0.000205449	0.000171407	0.000182356	0.000200479	0.000218908	0.000218221	0.000212536
A0A1S4G522	Uncharacterized protein OS=Aedes aegypti OX=7159 PE=4 SV=1 - [A0A1S4G522_AEDAE]	1741.71	28.11	4	30	30	99	996	103.713	4.25928	0.000170213	0.000152082	0.000157618	0.000159971	0.000166249	0.000171055	0.000175863	0.000171056
Q16SB2	Trifunctional purine biosynthetic protein adenosine-3 OS=Aedes aegypti OX=7159 GN=5573654 PE=3 SV=1 - [Q16SB2_AEDAE]	1732.26	50.66	2	65	65	146	1372	147.026	7.35693	0.000170213	0.000167352	0.000161097	0.00016622	0.00014854	0.000146378	0.000144874	0.000146598
Q1HQM4	Mitochondrial medium-chain acyl-CoA dehydrogenase OS=Aedes aegypti OX=7159 PE=2 SV=1 - [Q1HQM4_AEDAE]	1725.68	52.61	2	23	23	111	422	45.6429	7.92822	0.000170213	0.000163665	0.000164242	0.00016604	0.000166228	0.000159653	0.00016406	0.000163314
Q0IG02	4-Hydroxybutyrate CoA-transferase, putative OS=Aedes aegypti OX=7159 GN=5578926 PE=4 SV=1 - [Q0IG02_AEDAE]	1709.86	59.92	1	21	21	133	479	51.8166	8.08936	0.000170213	0.000172206	0.000171696	0.000171371	0.000162265	0.000159993	0.000160898	0.000161052
A0A1S4FQW4	Ubiquitin carboxyl-terminal hydrolase OS=Aedes aegypti OX=7159 PE=3 SV=1 - [A0A1S4FQW4_AEDAE]	1708.84	46.88	2	19	19	55	512	57.2017	5.36377	0.000170213	0.000150835	0.000159553	0.0001602	0.000169771	0.000169851	0.000168116	0.000169246
Q17IX0	AAEL002228-PA OS=Aedes aegypti OX=7159 GN=AAEL002228 PE=4 SV=1 - [Q17IX0_AEDAE]	1705.61	31.88	2	8	69	135	2324	257.799	6.37939	0.000170213	0.000184417	0.000148982	0.000167871	0.000296717	0.000285155	0.000276149	0.000286007
A0A1S4FW12	Uncharacterized protein OS=Aedes aegypti OX=7159 GN=5576001 PE=4 SV=1 - [A0A1S4FW12_AEDAE]	1693.49	66.21	3	45	45	133	737	83.3435	8.88037	0.000170213	0.000172746	0.000168934	0.000170631	0.000184155	0.000179303	0.000179985	0.000181147
Q1HR78	Protein disulfide-isomerase OS=Aedes aegypti OX=7159 GN=5565441 PE=2 SV=1 - [Q1HR78_AEDAE]	1689.33	69.43	1	35	36	122	494	55.9183	5.021	0.000170213	0.000165841	0.000165815	0.00016729	0.000155051	0.000152453	0.000150134	0.000152546
Q1HR08	Mitochondrial cytochrome c1 OS=Aedes aegypti OX=7159 PE=2 SV=1 - [Q1HR08_AEDAE]	1688.98	68.13	2	12	12	75	251	27.6377	6.93213	0.000170213	0.000169348	0.000166275	0.000168612	0.000164847	0.000166393	0.00016682	0.00016602
P18153	37 kDa salivary gland allergen Aed a 2 OS=Aedes aegypti OX=7159 GN=D7 PE=1 SV=2 - [ALL2_AEDAE]	1680.55	69.78	1	28	28	116	321	36.8714	7.78174	0.000170213	0.000181746	0.000165097	0.000172352	0.000181684	0.000185916	0.000167437	0.000178346
Q171R0	AAEL007565-PA OS=Aedes aegypti OX=7159 GN=AAEL007565 PE=4 SV=1 - [Q171R0_AEDAE]	1665.75	46.38	1	60	60	136	1382	155.056	6.56592	0.000170213	0.000159087	0.000148558	0.000159286	0.000171899	0.000169884	0.000174957	0.000172247
Q9XYC8	Vacuolar proton pump subunit B OS=Aedes aegypti OX=7159 GN=VATB PE=2 SV=1 - [Q9XYC8_AEDAE]	1660.99	68.75	1	26	26	109	496	55.1812	5.56689	0.000170213	0.000172401	0.000166687	0.000169767	0.000176764	0.000181494	0.00017629	0.000178183
O44534	Apolipophorin II (Fragment) OS=Aedes aegypti OX=7159 PE=2 SV=1 - [O44534_AEDAE]	1656.15	58.81	1	1	25	129	386	42.064	9.27588	0.000170213	0.000155104	0.000184377	0.000169898	0.000203802	0.000211949	0.000205824	0.000207192
Q17LF0	AAEL001375-PA OS=Aedes aegypti OX=7159 GN=AAEL001375 PE=4 SV=1 - [Q17LF0_AEDAE]	1647.08	60.53	1	14	15	77	304	33.7245	10.6821	0.000170213	0.000187508	0.000170713	0.000176145	0.000198378	0.000204794	0.000194274	0.000199149
A0A1S4F156	Carrier domain-containing protein OS=Aedes aegypti OX=7159 GN=5573927 PE=4 SV=1 - [A0A1S4F156_AEDAE]	1646.3	29.17	1	1	62	127	2324	257.86	6.39209	0.000170213	0.000194941	0.000160488	0.000175214	0.000260199	0.000225689	0.000267412	0.0002511
Q3ZDP2	AAEL004978-PA OS=Aedes aegypti OX=7159 GN=5565755 PE=2 SV=1 - [Q3ZDP2_AEDAE]	1640.89	48.28	1	20	22	59	638	68.6996	5.50342	0.000170213	0.000185748	0.000178912	0.000178291	0.000220119	0.000210964	0.000200702	0.000210595
Q16U43	AAEL010037-PA OS=Aedes aegypti OX=7159 GN=AAEL010037 PE=3 SV=1 - [Q16U43_AEDAE]	1637.92	61.85	3	26	26	103	561	60.8285	6.23975	0.000170213	0.000156251	0.000165818	0.000164094	0.000173679	0.000173332	0.000173616	0.000173542
A0A1S4FLH5	Synaptotagmin, putative OS=Aedes aegypti OX=7159 PE=4 SV=1 - [A0A1S4FLH5_AEDAE]	1632.58	39.65	2	32	32	79	860	94.551	5.63037	0.000170213	0.00015927	0.00016658	0.000165354	0.000156647	0.000158823	0.000156098	0.000157189
A0A1S4FNY8	MICOS complex subunit MIC60 OS=Aedes aegypti OX=7159 GN=5572730 PE=3 SV=1 - [A0A1S4FNY8_AEDAE]	1630.6	50.75	1	3	38	147	731	81.1382	9.08545	0.000170213	0.000170936	0.000142307	0.000161152	0.000178602	0.000198592	0.0001788	0.000185331
J9HSH6	AAEL017315-PA OS=Aedes aegypti OX=7159 GN=AaeL_AAEL017315 PE=4 SV=1 - [J9HSH6_AEDAE]	1618.7	62.02	1	41	41	115	803	90.1973	5.84619	0.000170213	0.000167951	0.00016664	0.000168268	0.000169959	0.00017418	0.000173347	0.000172495
Q17L92	Protein disulfide-isomerase OS=Aedes aegypti OX=7159 GN=AAEL001432 PE=3 SV=1 - [Q17L92_AEDAE]	1610.11	47.87	2	24	25	114	493	55.211	5.68115	0.000170213	0.000159828	0.000166559	0.000165533	0.000149122	0.000148433	0.000148414	0.000148656
Q17DD5	AAEL004249-PB OS=Aedes aegypti OX=7159 GN=5564443 PE=4 SV=1 - [Q17DD5_AEDAE]	1607.09	55.22	1	1	7	77	134	16.5425	9.80322	0.000170213	0.000164086	0.000178312	0.00017087	0.000174083	0.000196885	0.000162583	0.00017785
Q16U39	AAEL010028-PA OS=Aedes aegypti OX=7159 GN=AAEL010028 PE=4 SV=1 - [Q16U39_AEDAE]	1606.62	51.39	1	3	40	125	899	100.333	6.68311	0.000170213	0.000153781	0.000162428	0.000162141	0.000160519	0.000142519	0.000153207	0.000152082
Q1DGV3	AAEL015464-PA OS=Aedes aegypti OX=7159 GN=AAEL015464 PE=3 SV=1 - [Q1DGV3_AEDAE]	1603.37	29.33	2	1	6	100	208	21.9612	10.1548	0.000170213	0.000171276	0.000162115	0.000167868	0.000222801	0.000212285	0.000211051	0.000215379
Q17DM5	AAEL004088-PA OS=Aedes aegypti OX=7159 GN=AAEL004088 PE=4 SV=1 - [Q17DM5_AEDAE]	1600.07	78.3	1	1	20	90	318	35.5513	6.45557	0.000170213	0.00017608	0.000176136	0.000174143	0.000177189	0.000170641	0.000182004	0.000176611
Q17DM4	AAEL004088-PC OS=Aedes aegypti OX=7159 GN=AAEL004088 PE=4 SV=1 - [Q17DM4_AEDAE]	1596.33	79.18	1	1	20	89	317	35.4812	6.18896	0.000170213	0.00013272	0.000146615	0.000149849	0.000131442	0.00013717	0.000140785	0.000136466
Q03168	Lysosomal aspartic protease OS=Aedes aegypti OX=7159 GN=AAEL006169 PE=1 SV=2 - [ASPP_AEDAE]	1592.59	44.19	1	11	11	66	387	41.7629	5.41455	0.000170213	0.000153733	0.000160151	0.000161365	0.000141552	0.00014193	0.000140531	0.000141338
Q178C5	AAEL005947-PA OS=Aedes aegypti OX=7159 GN=5567290 PE=4 SV=1 - [Q178C5_AEDAE]	1589.4	51.17	2	18	18	61	471	50.0521	5.57959	0.000170213	0.00016951	0.000164983	0.000168235	0.000175576	0.00018007	0.00018053	0.000178725
Q1HR77	Ribosomal protein L3 OS=Aedes aegypti OX=7159 PE=2 SV=1 - [Q1HR77_AEDAE]	1576.87	46.02	1	23	23	122	415	46.7521	10.228	0.000170213	0.000163688	0.000170255	0.000168052	0.000175327	0.000174222	0.000165976	0.000171842
Q176W5	AAEL006242-PA OS=Aedes aegypti OX=7159 GN=AAEL006242 PE=4 SV=1 - [Q176W5_AEDAE]	1572.22	31.96	2	119	123	185	4155	476.438	6.3667	0.000170213	0.000167285	0.000167943	0.00016848	0.000175075	0.000170678	0.000175116	0.000173623
Q16UN4	AAEL009847-PA OS=Aedes aegypti OX=7159 GN=AAEL009847 PE=4 SV=1 - [Q16UN4_AEDAE]	1572.1	29.88	1	127	128	200	4478	490.589	5.04639	0.000170213	0.00017241	0.000166268	0.00016963	0.000185946	0.000185943	0.000183908	0.000185266
J9HYQ9	Elongation factor 1-alpha OS=Aedes aegypti OX=7159 GN=23687721 PE=3 SV=1 - [J9HYQ9_AEDAE]	1558.12	44.16	1	5	17	158	462	50.4585	8.95361	0.000170213	0.000159527	0.000163152	0.000164297	0.000177444	0.00017264	0.000178814	0.000176299
Q16SE5	AAEL010602-PA OS=Aedes aegypti OX=7159 GN=5573623 PE=4 SV=1 - [Q16SE5_AEDAE]	1555.29	60.53	1	3	39	132	684	79.5354	6.63916	0.000170213	0.000163093	0.000179783	0.00017103	0.000177192	0.000188131	0.000181166	0.000182163
Q0IED0	AAEL010814-PC OS=Aedes aegypti OX=7159 GN=5573976 PE=4 SV=1 - [Q0IED0_AEDAE]	1540.63	46.61	4	16	16	121	384	42.1914	6.99072	0.000170213	0.000167865	0.00016722	0.000168433	0.000175418	0.00017161	0.000174957	0.000173995
A0A1S4G351	Uncharacterized protein OS=Aedes aegypti OX=7159 GN=5565677 PE=4 SV=1 - [A0A1S4G351_AEDAE]	1540.47	50.39	2	1	38	116	899	100.325	6.63916	0.000170213	0.000124114	0.000164359	0.000152895	8.5465e-05	0.000117276	0.000104366	0.000102369
Q4F6X0	40S ribosomal protein S3 OS=Aedes aegypti OX=7159 GN=5570243 PE=2 SV=1 - [Q4F6X0_AEDAE]	1537.59	78.19	2	18	18	134	243	26.8923	9.61279	0.000170213	0.000162187	0.000170183	0.000167527	0.000175716	0.000172447	0.000167413	0.000171858
Q177Y4	AAEL005997-PA OS=Aedes aegypti OX=7159 GN=5567329 PE=3 SV=1 - [Q177Y4_AEDAE]	1530.47	71.97	1	11	11	96	132	14.7935	7.13721	0.000170213	0.000165277	0.000156614	0.000164035	0.000170643	0.000164615	0.000169442	0.000168234
Q175S6	AAEL006572-PB OS=Aedes aegypti OX=7159 GN=AAEL006572 PE=4 SV=1 - [Q175S6_AEDAE]	1530.27	37.4	1	1	4	72	123	13.8705	3.94189	0.000170213	0.000148807	0.000199364	0.000172794	0.000212102	0.000207545	0.000208573	0.000209406
Q16IM0	Clathrin heavy chain OS=Aedes aegypti OX=7159 GN=AAEL013614 PE=3 SV=1 - [Q16IM0_AEDAE]	1525.48	42.28	1	62	63	140	1677	191.391	5.79541	0.000170213	0.000165109	0.000166756	0.000167359	0.000164462	0.000164211	0.000162743	0.000163805
Q17PM3	Staphylococcal nuclease domain-containing protein OS=Aedes aegypti OX=7159 GN=5573778 PE=4 SV=1 - [Q17PM3_AEDAE]	1522.55	56.03	1	45	45	160	921	103.314	7.38623	0.000170213	0.000172478	0.000164328	0.000169006	0.000180077	0.000174057	0.000171959	0.000175364
Q1HR13	Prohibitin OS=Aedes aegypti OX=7159 GN=5571854 PE=2 SV=1 - [Q1HR13_AEDAE]	1518.81	62.5	1	16	16	77	272	29.8847	5.52881	0.000170213	0.000160263	0.000165954	0.000165477	0.000182761	0.000172369	0.000178524	0.000177884
Q16PC7	AAEL011686-PA OS=Aedes aegypti OX=7159 GN=AAEL011686 PE=4 SV=1 - [Q16PC7_AEDAE]	1512.49	55.7	1	1	37	125	684	79.5395	6.63916	0.000170213	0.00016189	0.000169922	0.000167342	0.000154534	0.000199082	0.000186929	0.000180181
CL1077.Contig84_All	72 518 calmodulin 2 [Gracilariopsis lemaneiformis]	1500.94	73.83	1	14	14	88	149	16.7998	4.22119	0.000170213	0.000182017	0.000176271	0.000176167	0.000164611	0.00017261	0.00017137	0.00016953
Q16R25	AAEL011089-PB OS=Aedes aegypti OX=7159 GN=AAEL011089 PE=4 SV=1 - [Q16R25_AEDAE]	1488.55	48.95	3	48	48	130	952	106.152	8.646	0.000170213	0.000166582	0.000166052	0.000167615	0.000177915	0.000175105	0.000175	0.000176007
A0A1S4FI93	Uncharacterized protein OS=Aedes aegypti OX=7159 GN=5569937 PE=4 SV=1 - [A0A1S4FI93_AEDAE]	1487.19	47.83	3	32	33	120	692	84.0727	6.59521	0.000170213	7.96312e-05	9.41544e-05	0.000114666	3.96972e-05	4.9878e-05	5.21177e-05	4.7231e-05
Q1HRL1	Phosphoserine aminotransferase OS=Aedes aegypti OX=7159 GN=5576518 PE=2 SV=1 - [Q1HRL1_AEDAE]	1481.9	52.76	2	18	18	83	362	39.5363	8.76318	0.000170213	0.000156944	0.0001652	0.000164119	0.000154676	0.000156089	0.000153358	0.000154708
Q16R87	AAEL011045-PA OS=Aedes aegypti OX=7159 GN=AAEL011045 PE=4 SV=1 - [Q16R87_AEDAE]	1477.05	64.42	1	3	6	70	104	11.1675	4.88135	0.000170213	0.000165543	0.000164074	0.00016661	0.000170542	0.000175946	0.000172767	0.000173085
A0A1S4FP00	MICOS complex subunit MIC60 OS=Aedes aegypti OX=7159 PE=3 SV=1 - [A0A1S4FP00_AEDAE]	1476.03	47.83	3	2	37	144	738	82.0707	8.90967	0.000170213	0.000137271	0.000177317	0.0001616	0.000154946	0.000145011	0.000157591	0.000152516
Q16KZ2	AAEL012827-PA OS=Aedes aegypti OX=7159 GN=5576841 PE=3 SV=1 - [Q16KZ2_AEDAE]	1472.66	46.16	1	35	35	101	795	91.0721	4.90674	0.000170213	0.000160907	0.000161055	0.000164058	0.000154948	0.00015051	0.000151305	0.000152254
Q16XP0	AAEL008789-PA OS=Aedes aegypti OX=7159 GN=5571084 PE=4 SV=1 - [Q16XP0_AEDAE]	1464.58	60.71	1	12	12	62	196	22.1126	5.71924	0.000170213	0.000142753	0.000141462	0.000151476	8.02324e-05	7.50784e-05	8.0886e-05	7.87323e-05
Q16W53	AAEL009337-PB OS=Aedes aegypti OX=7159 GN=AAEL009337 PE=3 SV=1 - [Q16W53_AEDAE]	1460.52	72.28	2	14	15	136	202	22.3996	5.5415	0.000170213	0.000148243	0.000153826	0.000157427	0.000185911	0.000183308	0.000185188	0.000184803
Q1HR79	Translationally-controlled tumor protein homolog OS=Aedes aegypti OX=7159 GN=Tctp PE=2 SV=1 - [TCTP_AEDAE]	1451.98	66.67	1	11	11	47	171	19.5896	4.77979	0.000170213	0.000166349	0.000159472	0.000165345	0.000182237	0.000177818	0.000180073	0.000180043
Q173I7	AAEL007132-PA OS=Aedes aegypti OX=7159 GN=AAEL007132 PE=4 SV=1 - [Q173I7_AEDAE]	1451.86	24.26	3	107	107	148	4662	531.814	6.32861	0.000170213	0.000167417	0.000167099	0.000168243	0.000174829	0.000176763	0.000169841	0.000173811
Q17F22	AAEL003606-PA OS=Aedes aegypti OX=7159 GN=5578622 PE=3 SV=1 - [Q17F22_AEDAE]	1446.87	47.31	1	21	21	80	427	47.2377	7.98682	0.000170213	0.000152514	0.000154975	0.000159234	0.000136123	0.000134721	0.000135747	0.00013553
Q17IA4	AAEL002416-PA OS=Aedes aegypti OX=7159 GN=AAEL002416 PE=4 SV=1 - [Q17IA4_AEDAE]	1444.1	73.25	4	25	27	86	415	44.634	8.70459	0.000170213	0.000163891	0.000161352	0.000165152	0.000160369	0.00015174	0.000154639	0.000155583
Q17JL4	AAEL002023-PA OS=Aedes aegypti OX=7159 GN=AAEL002023 PE=3 SV=1 - [Q17JL4_AEDAE]	1440.15	62.36	3	22	22	95	441	47.9975	8.20654	0.000170213	0.000159491	0.000169029	0.000166245	0.000116426	0.000118541	0.000114389	0.000116452
Q16P80	AAEL011741-PB OS=Aedes aegypti OX=7159 GN=GSTS1 PE=4 SV=2 - [Q16P80_AEDAE]	1424.36	52.22	1	7	10	127	203	23.2161	5.17334	0.000170213	0.000161559	0.000162109	0.000164627	0.0001817	0.000175564	0.000184246	0.000180503
Q16UH3	AAEL009906-PA OS=Aedes aegypti OX=7159 GN=AAEL009906 PE=4 SV=1 - [Q16UH3_AEDAE]	1418.32	73.24	3	6	20	91	299	33.7444	6.17627	0.000170213	0.000165453	0.00017067	0.000168779	0.000171272	0.000173136	0.000170116	0.000171508
Q16UC5	AAEL009948-PA OS=Aedes aegypti OX=7159 GN=AAEL009948 PE=3 SV=1 - [Q16UC5_AEDAE]	1404.67	54.3	1	16	23	79	488	52.6377	5.85889	0.000170213	0.000159758	0.000162141	0.000164037	0.000175954	0.000174869	0.000174799	0.000175207
O01949	30 kDa salivary gland allergen Aed a 3 OS=Aedes aegypti OX=7159 GN=AAEL010235 PE=1 SV=2 - [ALL3_AEDAE]	1401.48	27.84	2	12	12	72	273	29.1372	4.27197	0.000170213	0.00017036	0.000166209	0.000168927	0.000171054	0.000181948	0.000167279	0.000173427
A0A1S4F5I0	53-BP1_Tudor domain-containing protein OS=Aedes aegypti OX=7159 PE=4 SV=1 - [A0A1S4F5I0_AEDAE]	1392.07	40.54	2	43	43	82	1342	142.652	4.43701	0.000170213	0.000157034	0.000157837	0.000161695	0.000179358	0.000169485	0.000177831	0.000175558
A0A2Z4EF26	V-type proton ATPase subunit C OS=Aedes aegypti OX=7159 PE=2 SV=1 - [A0A2Z4EF26_AEDAE]	1386.95	69.09	4	29	29	96	385	44.2238	7.73779	0.000170213	0.000167369	0.000158462	0.000165348	0.000177142	0.000177849	0.000174471	0.000176487
Q17GS7	26S proteasome non-ATPase regulatory subunit 1 OS=Aedes aegypti OX=7159 GN=AAEL002906 PE=3 SV=1 - [Q17GS7_AEDAE]	1385.91	37.89	2	34	34	93	1016	111.319	5.79541	0.000170213	0.000161347	0.000166266	0.000165942	0.00017175	0.000174069	0.000169337	0.000171719
Q170J7	Moesin/ezrin/radixin homolog 1 OS=Aedes aegypti OX=7159 GN=Moe PE=3 SV=1 - [MOEH_AEDAE]	1384.43	58.15	1	3	33	97	583	69.0242	6.01123	0.000170213	0.000156353	0.000179161	0.000168576	0.000158211	0.000165806	0.000165386	0.000163134
A0A1S4FPD7	Isocitrate dehydrogenase [NAD] subunit, mitochondrial OS=Aedes aegypti OX=7159 GN=5572925 PE=3 SV=1 - [A0A1S4FPD7_AEDAE]	1379.74	38.11	2	15	15	105	370	40.5379	8.47021	0.000170213	0.000174031	0.000169618	0.000171288	0.000172107	0.000176127	0.000174908	0.00017438
Q16KF9	AAEL008697-PA OS=Aedes aegypti OX=7159 GN=AAEL008697 PE=4 SV=1 - [Q16KF9_AEDAE]	1371.48	58.82	1	5	5	92	119	13.6707	8.27979	0.000170213	0.000163848	0.000157987	0.000164016	0.000162511	0.000162713	0.000168377	0.000164534
Q173M7	Eukaryotic translation initiation factor 3 subunit A OS=Aedes aegypti OX=7159 GN=eIF3-S10 PE=3 SV=1 - [EIF3A_AEDAE]	1368.59	36.98	1	43	43	132	1133	133.215	8.66064	0.000170213	0.000183167	0.000171636	0.000175005	0.00017031	0.000169386	0.00016898	0.000169559
A0A1S4FEV9	Muscle lim protein OS=Aedes aegypti OX=7159 PE=4 SV=1 - [A0A1S4FEV9_AEDAE]	1348.32	52.13	1	1	3	52	94	10.0915	8.39697	0.000170213	0.000178569	0.000170132	0.000172971	0.000172701	0.000181008	0.000170569	0.000174759
M9NCK7	Adducin isoform A OS=Aedes aegypti OX=7159 PE=2 SV=1 - [M9NCK7_AEDAE]	1346.52	43.24	3	1	27	80	710	78.629	7.02002	0.000170213	0.000171044	0.000179419	0.000173559	0.000184507	0.000176115	0.000201733	0.000187452
A0A1S4FNN7	PDZ domain-containing protein OS=Aedes aegypti OX=7159 GN=5572585 PE=4 SV=1 - [A0A1S4FNN7_AEDAE]	1346.28	62.59	1	1	15	77	286	31.5142	6.13818	0.000170213	0.000162664	0.000165183	0.00016602	0.000162329	0.000164098	0.000172036	0.000166154
Q16EP2	AAEL015076-PA OS=Aedes aegypti OX=7159 GN=AAEL015076 PE=4 SV=1 - [Q16EP2_AEDAE]	1340.16	48.87	2	15	19	83	399	44.2284	9.11475	0.000170213	0.000175057	0.000173635	0.000172968	0.000177767	0.000179453	0.000179033	0.000178751
A0A1S4F806	Uncharacterized protein OS=Aedes aegypti OX=7159 GN=5564860 PE=3 SV=1 - [A0A1S4F806_AEDAE]	1329.56	51.13	6	33	37	106	796	86.8029	7.26904	0.000170213	0.000176749	0.000167501	0.000171488	0.00018385	0.000178354	0.000177443	0.000179883
A0A1S4FXK5	Uncharacterized protein OS=Aedes aegypti OX=7159 PE=4 SV=1 - [A0A1S4FXK5_AEDAE]	1329.01	14.29	2	51	52	83	5506	589.841	5.36377	0.000170213	0.000189731	0.000192241	0.000184062	0.000122259	0.000132604	0.000132171	0.000129011
A0A1S4FI28	Moesin/ezrin/radixin homolog 1 OS=Aedes aegypti OX=7159 PE=4 SV=1 - [A0A1S4FI28_AEDAE]	1323.19	55.65	1	1	31	91	593	70.1177	6.20166	0.000170213	0.000146775	0.000151582	0.00015619	0.000180231	0.000173154	0.000182934	0.000178773
A0A1S4FE42	Uncharacterized protein OS=Aedes aegypti OX=7159 GN=5568202 PE=3 SV=1 - [A0A1S4FE42_AEDAE]	1310.05	54.52	2	16	16	55	409	43.2613	8.36768	0.000170213	0.000167808	0.000168347	0.000168789	0.000165015	0.000168824	0.000160371	0.000164737
Q0IG89	AAEL003078-PA OS=Aedes aegypti OX=7159 GN=AAEL003078 PE=4 SV=1 - [Q0IG89_AEDAE]	1309.35	33.23	1	59	59	102	2290	259.687	7.21045	0.000170213	0.000176454	0.000168858	0.000171842	0.000180259	0.000183203	0.000181527	0.000181663
A0A1S4FCI2	Methylenetetrahydrofolate dehydrogenase OS=Aedes aegypti OX=7159 PE=3 SV=1 - [A0A1S4FCI2_AEDAE]	1309.02	41.7	2	36	36	109	1024	110.41	7.85498	0.000170213	0.000161895	0.000166281	0.00016613	0.000178257	0.00018251	0.000174609	0.000178459
Q17G30	AAEL003272-PA OS=Aedes aegypti OX=7159 GN=5577600 PE=4 SV=1 - [Q17G30_AEDAE]	1306.92	75	2	5	5	52	132	14.4182	4.4624	0.000170213	0.000181309	0.00017142	0.000174314	0.000167455	0.000169685	0.000166798	0.000167979
Q16PW8	AAEL011504-PA OS=Aedes aegypti OX=7159 GN=5574899 PE=4 SV=1 - [Q16PW8_AEDAE]	1303.41	70	1	8	11	98	140	14.8466	6.91748	0.000170213	0.000171758	0.00017257	0.000171514	0.0001669	0.000162404	0.000164477	0.000164594
Q16R24	AAEL011105-PA OS=Aedes aegypti OX=7159 GN=AAEL011105 PE=4 SV=1 - [Q16R24_AEDAE]	1295.41	43.24	5	1	27	80	710	78.599	7.02002	0.000170213	0.000149947	0.000153657	0.000157939	0.000183895	0.000195453	0.000173282	0.00018421
A0A1S4EVK1	Uncharacterized protein OS=Aedes aegypti OX=7159 GN=5575174 PE=4 SV=1 - [A0A1S4EVK1_AEDAE]	1290.86	54.09	1	4	23	55	636	67.0061	7.94287	0.000170213	0.000179048	0.000176053	0.000175105	0.000154669	0.000159822	0.000155901	0.000156797
Q17ER9	Histone H2B OS=Aedes aegypti OX=7159 GN=AAEL015684 PE=3 SV=2 - [Q17ER9_AEDAE]	1289.78	34.83	3	6	13	116	333	35.8874	10.4038	0.000170213	0.000202197	0.000170474	0.000180961	0.000192738	0.000194207	0.000191456	0.000192801
A0A1S4EVI9	PKS_ER domain-containing protein OS=Aedes aegypti OX=7159 PE=4 SV=1 - [A0A1S4EVI9_AEDAE]	1285.17	45.77	2	16	16	60	437	47.4027	6.25244	0.000170213	0.000171688	0.000172112	0.000171338	0.000192963	0.000195945	0.000197262	0.00019539
Q174Z2	AAEL006751-PA OS=Aedes aegypti OX=7159 GN=5568303 PE=4 SV=1 - [Q174Z2_AEDAE]	1280.95	50.53	1	30	30	92	665	71.8455	9.77393	0.000170213	0.000188977	0.000180186	0.000179792	0.000183833	0.000183445	0.0001957	0.000187659
Q1HR11	NADH dehydrogenase [ubiquinone] flavoprotein 1, mitochondrial OS=Aedes aegypti OX=7159 GN=5569497 PE=2 SV=1 - [Q1HR11_AEDAE]	1278.51	52.26	2	18	18	81	486	53.285	8.68994	0.000170213	0.000164769	0.000171346	0.000168776	0.000170413	0.000179909	0.000172066	0.000174129
Q16ZG5	AAEL008216-PA OS=Aedes aegypti OX=7159 GN=5570276 PE=3 SV=1 - [Q16ZG5_AEDAE]	1276.09	54.5	2	43	43	102	901	98.6816	6.16357	0.000170213	0.000167015	0.000169812	0.000169013	0.000178254	0.000182713	0.000180123	0.000180363
A0A1S4FG03	Uncharacterized protein OS=Aedes aegypti OX=7159 GN=5568942 PE=4 SV=1 - [A0A1S4FG03_AEDAE]	1263.62	34.67	2	33	33	75	1298	143.366	4.76709	0.000170213	0.000164871	0.000165231	0.000166771	0.000159644	0.000164797	0.000164802	0.000163081
A0A1S4FX45	Uncharacterized protein OS=Aedes aegypti OX=7159 GN=5576555 PE=4 SV=1 - [A0A1S4FX45_AEDAE]	1256.89	35.55	2	29	29	75	1066	111.693	7.54736	0.000170213	0.000168663	0.000168018	0.000168964	0.000175124	0.00017057	0.000171968	0.000172554
Q1DGU6	AAEL015474-PA OS=Aedes aegypti OX=7159 GN=AAEL015474 PE=4 SV=1 - [Q1DGU6_AEDAE]	1255.83	74.44	3	4	4	57	90	9.53258	4.86865	0.000170213	0.000162583	0.000178625	0.000170474	0.000165343	0.000162966	0.000171356	0.000166555
Q1HRM9	60S acidic ribosomal protein P2 OS=Aedes aegypti OX=7159 GN=AAEL014583 PE=2 SV=1 - [Q1HRM9_AEDAE]	1255.05	93.75	2	8	8	49	112	11.3367	4.58936	0.000170213	0.000157727	0.000164261	0.000164067	0.000178396	0.000176828	0.000176226	0.00017715
Q1DGV7	Transferrin OS=Aedes aegypti OX=7159 GN=AAEL015458 PE=3 SV=1 - [Q1DGV7_AEDAE]	1248.53	59.08	10	1	39	134	633	70.5156	7.57666	0.000170213	0.000128191	0.000144185	0.00014753	0.000110164	0.000117695	0.000109918	0.000112593
P50635	Apyrase OS=Aedes aegypti OX=7159 GN=APY PE=1 SV=2 - [APY_AEDAE]	1248.36	53.2	1	28	28	91	562	62.7148	8.1626	0.000170213	0.000174705	0.000178534	0.000174484	0.000184764	0.000190272	0.000172344	0.00018246
Q178Q6	AAEL005801-PA OS=Aedes aegypti OX=7159 GN=AAEL005801 PE=3 SV=1 - [Q178Q6_AEDAE]	1245.61	39.72	4	64	64	125	1702	190.107	8.54346	0.000170213	0.00016238	0.000166828	0.000166474	0.000168743	0.000169409	0.000164325	0.000167492
J9HFE1	Elongation factor Tu OS=Aedes aegypti OX=7159 GN=AaeL_AAEL017378 PE=4 SV=1 - [J9HFE1_AEDAE]	1240.3	39.68	2	24	26	84	751	84.3792	6.97607	0.000170213	0.000168069	0.000167603	0.000168628	0.000178686	0.000175498	0.000178106	0.00017743
Q17E10	AAEL003993-PA OS=Aedes aegypti OX=7159 GN=5563904 PE=3 SV=1 - [Q17E10_AEDAE]	1234.05	46.23	1	12	13	87	292	31.5099	8.47021	0.000170213	0.000169411	0.000163369	0.000167664	0.0001722	0.000171404	0.000165832	0.000169812
Q17EQ1	Cytochrome b-c1 complex subunit Rieske, mitochondrial OS=Aedes aegypti OX=7159 GN=5578796 PE=4 SV=1 - [Q17EQ1_AEDAE]	1231.63	56.77	2	14	14	99	266	28.2376	8.44092	0.000170213	0.000165518	0.000169016	0.000168249	0.000180962	0.000166982	0.000179396	0.00017578
Q17A67	AAEL005384-PA OS=Aedes aegypti OX=7159 GN=5566442 PE=3 SV=1 - [Q17A67_AEDAE]	1220.63	29.73	1	36	36	100	1342	148.091	5.90967	0.000170213	0.000163281	0.000162906	0.000165466	0.000151529	0.000149702	0.000143436	0.000148222
Q0IF50	V-type proton ATPase subunit H OS=Aedes aegypti OX=7159 GN=5568081 PE=3 SV=1 - [Q0IF50_AEDAE]	1216.47	61.05	1	26	26	76	475	54.7541	6.354	0.000170213	0.000170965	0.000161684	0.000167621	0.00018282	0.0001795	0.000174204	0.000178841
Q8WQL6	Transferrin OS=Aedes aegypti OX=7159 GN=TSF PE=3 SV=1 - [Q8WQL6_AEDAE]	1215.56	59.08	16	1	39	135	633	70.5566	7.59131	0.000170213	0.000170817	0.000169396	0.000170142	0.000179961	0.000159311	0.000172758	0.000170677
A0A1S4FHA0	Chaperonin OS=Aedes aegypti OX=7159 PE=3 SV=1 - [A0A1S4FHA0_AEDAE]	1211.48	67.98	3	33	33	89	534	57.8571	5.84619	0.000170213	0.00016276	0.000163353	0.000165442	0.000173347	0.000179415	0.000171862	0.000174875
Q16TA7	Succinate dehydrogenase [ubiquinone] iron-sulfur subunit, mitochondrial OS=Aedes aegypti OX=7159 GN=5573238 PE=3 SV=1 - [Q16TA7_AEDAE]	1205.73	54.33	1	18	18	96	289	32.3193	8.63135	0.000170213	0.000178004	0.000170258	0.000172825	0.00017445	0.000173785	0.000175457	0.000174564
Q173T5	AAEL006993-PC OS=Aedes aegypti OX=7159 GN=AAEL006993 PE=4 SV=1 - [Q173T5_AEDAE]	1202.58	43.74	3	18	18	52	471	50.4844	4.56396	0.000170213	0.00016931	0.000160532	0.000166685	0.00018653	0.000188277	0.000191936	0.000188914
A0A1S4FHC5	Amidohydro-rel domain-containing protein OS=Aedes aegypti OX=7159 GN=5569430 PE=4 SV=1 - [A0A1S4FHC5_AEDAE]	1202.46	40.75	1	2	18	68	611	66.5041	6.41748	0.000170213	0.000160461	0.000167148	0.000165941	0.000168317	0.000182286	0.000183239	0.000177948
Q175S3	AAEL006576-PB OS=Aedes aegypti OX=7159 GN=AAEL006576 PE=3 SV=1 - [Q175S3_AEDAE]	1197.82	66.67	4	16	16	83	327	36.0838	5.94775	0.000170213	0.000152349	0.000166356	0.000162973	0.000115023	0.000114224	0.000117079	0.000115442
Q1HRI9	AAEL004457-PA OS=Aedes aegypti OX=7159 GN=AAEL004457 PE=2 SV=1 - [Q1HRI9_AEDAE]	1194.19	64.81	1	9	9	99	108	11.7531	9.48096	0.000170213	0.000169718	0.000165056	0.000168329	0.000166236	0.000165476	0.000176263	0.000169325
Q16I79	AAEL013766-PA OS=Aedes aegypti OX=7159 GN=5578580 PE=4 SV=1 - [Q16I79_AEDAE]	1194.03	68.94	1	14	14	56	264	28.9952	4.93213	0.000170213	0.000150365	0.000143673	0.00015475	0.000120514	0.000126176	0.000141001	0.00012923
Q17ER2	Histone H2B OS=Aedes aegypti OX=7159 GN=5578788 PE=3 SV=1 - [Q17ER2_AEDAE]	1193.79	54.03	1	1	8	97	124	13.8555	10.2866	0.000170213	0.000258752	0.000205086	0.00021135	0.000206789	0.000209768	0.000207112	0.00020789
Q16IA8	AAEL013739-PA OS=Aedes aegypti OX=7159 GN=5578532 PE=4 SV=1 - [Q16IA8_AEDAE]	1191.42	50.15	1	16	16	82	329	34.3832	8.42627	0.000170213	0.000162746	0.000165739	0.000166233	0.000166983	0.000166558	0.000163352	0.000165631
A0A1S4FXE3	Uncharacterized protein OS=Aedes aegypti OX=7159 GN=5576765 PE=3 SV=1 - [A0A1S4FXE3_AEDAE]	1191.36	60.99	2	34	34	95	546	59.4504	5.42725	0.000170213	0.000163761	0.000168303	0.000167426	0.000176741	0.000178667	0.000174971	0.000176793
Q178I1	AAEL005879-PA OS=Aedes aegypti OX=7159 GN=5567126 PE=4 SV=1 - [Q178I1_AEDAE]	1189	43.36	1	40	40	93	964	107.12	6.52197	0.000170213	0.000171762	0.000168127	0.000170034	0.000167012	0.000165552	0.000168763	0.000167109
Q1HQU8	Transaldolase OS=Aedes aegypti OX=7159 PE=2 SV=1 - [Q1HQU8_AEDAE]	1187.27	58.57	1	2	20	74	321	35.6243	5.63037	0.000170213	0.000153397	0.000172004	0.000165204	0.000159074	0.00015305	0.000154772	0.000155632
Q16YE9	AAEL008565-PA OS=Aedes aegypti OX=7159 GN=AAEL008565 PE=3 SV=1 - [Q16YE9_AEDAE]	1181.93	43.45	2	30	30	80	771	84.0919	6.96143	0.000170213	0.000167948	0.000162195	0.000166785	0.000173596	0.000170583	0.00016884	0.000171006
Q173N9	AAEL007042-PA OS=Aedes aegypti OX=7159 GN=AAEL007042 PE=4 SV=1 - [Q173N9_AEDAE]	1178.34	41.64	2	25	25	94	706	73.7694	7.57666	0.000170213	0.00017093	0.000164843	0.000168662	0.000185876	0.000181536	0.000186404	0.000184605
Q58I82	UTP--glucose-1-phosphate uridylyltransferase OS=Aedes aegypti OX=7159 GN=UGP PE=2 SV=1 - [Q58I82_AEDAE]	1170.4	60.82	1	1	27	106	513	57.9341	7.1665	0.000170213	0.000193123	0.000162755	0.000175364	0.000300622	0.000286827	0.000271717	0.000286389
Q17LA3	AAEL001421-PA OS=Aedes aegypti OX=7159 GN=5570534 PE=4 SV=1 - [Q17LA3_AEDAE]	1169.79	48.72	2	56	56	118	1246	139.676	6.3667	0.000170213	0.000174877	0.000165938	0.000170343	0.000183007	0.000180014	0.000184181	0.000182401
Q17LN8	AAEL001319-PA OS=Aedes aegypti OX=7159 GN=AAEL001319 PE=4 SV=1 - [Q17LN8_AEDAE]	1167.41	15.74	1	4	4	64	235	25.3439	8.98291	0.000170213	0.000178633	0.000157747	0.000168864	0.000169751	0.000163477	0.000176189	0.000169805
Q17ME9	AAEL001022-PA OS=Aedes aegypti OX=7159 GN=AAEL001022 PE=4 SV=1 - [Q17ME9_AEDAE]	1165.22	58.39	2	1	13	59	310	34.1103	5.43994	0.000170213	0.000164673	0.000169031	0.000167972	0.000179398	0.000170819	0.000169937	0.000173384
A0A1S4EXK0	SGL domain-containing protein OS=Aedes aegypti OX=7159 GN=5579903 PE=4 SV=1 - [A0A1S4EXK0_AEDAE]	1164.42	58.39	2	1	13	55	310	34.0783	5.43994	0.000170213	0.000183011	0.000203629	0.000185618	0.00013968	0.000176438	0.000178589	0.000164902
Q179S6	AAEL005528-PA OS=Aedes aegypti OX=7159 GN=5579809 PE=4 SV=1 - [Q179S6_AEDAE]	1163.9	38.44	1	24	24	68	757	80.9408	6.91748	0.000170213	0.000183355	0.000164603	0.000172724	0.000199954	0.000201434	0.000202849	0.000201412
A0A1U7XUJ4	Histone H4 OS=Nicotiana sylvestris OX=4096 GN=LOC104241368 PE=3 SV=1 - [A0A1U7XUJ4_NICSY]	1162.65	52.43	2	7	7	92	103	11.3744	11.356	0.000170213	0.000173511	0.000163115	0.000168946	0.000187529	0.000189206	0.000183527	0.000186754
A0A1S4F2V5	Uncharacterized protein OS=Aedes aegypti OX=7159 GN=5576221 PE=3 SV=1 - [A0A1S4F2V5_AEDAE]	1162.57	36.87	3	14	14	84	339	37.9907	6.1001	0.000170213	0.000137809	0.000168855	0.000158959	0.000113249	0.000115021	0.0001187	0.000115657
Q16SS6	AAEL010509-PA OS=Aedes aegypti OX=7159 GN=AAEL010509 PE=4 SV=1 - [Q16SS6_AEDAE]	1155.26	56.93	1	18	18	80	339	38.4974	5.24951	0.000170213	0.000159793	0.000167821	0.000165942	0.000174596	0.000182084	0.000174219	0.000176966
J9EA44	AAEL007633-PB OS=Aedes aegypti OX=7159 GN=AaeL_AAEL007633 PE=4 SV=1 - [J9EA44_AEDAE]	1155.07	48.31	3	5	21	71	590	64.2774	6.66846	0.000170213	0.000158139	0.00016686	0.000165071	0.00017749	0.000162704	0.000172646	0.000170947
A0A0P6J1B4	Putative bubblegum-like very long-chain fatty acid coa synthetase OS=Aedes aegypti OX=7159 PE=2 SV=1 - [A0A0P6J1B4_AEDAE]	1150.1	55.62	4	34	34	115	667	74.6471	7.07861	0.000170213	0.000156795	0.000159862	0.00016229	0.000170898	0.000169476	0.000168394	0.000169589
A0A1S4G1P4	Glycine cleavage system P protein OS=Aedes aegypti OX=7159 GN=5564415 PE=3 SV=1 - [A0A1S4G1P4_AEDAE]	1149.68	41.49	3	33	33	80	1005	112	7.29834	0.000170213	0.000163199	0.000165913	0.000166442	0.000155774	0.000147717	0.000154542	0.000152678
Q17JL7	AAEL001965-PA OS=Aedes aegypti OX=7159 GN=AAEL001965 PE=3 SV=1 - [Q17JL7_AEDAE]	1149.03	53.51	3	21	22	75	441	48.682	6.58057	0.000170213	0.00015929	0.000168481	0.000165995	0.000117032	0.000123495	0.00011584	0.000118789
Q16P29	AAEL011778-PA OS=Aedes aegypti OX=7159 GN=5575377 PE=4 SV=1 - [Q16P29_AEDAE]	1144.43	50.83	1	23	23	60	604	65.7579	6.58057	0.000170213	0.000162022	0.000168575	0.000166936	0.000159142	0.000162472	0.000159942	0.000160519
A0A1S4FB16	UTP--glucose-1-phosphate uridylyltransferase OS=Aedes aegypti OX=7159 PE=3 SV=1 - [A0A1S4FB16_AEDAE]	1142.87	58.41	1	1	27	103	541	61.1004	6.65381	0.000170213	0.000143547	0.000195563	0.000169774	0.000234065	0.000213198	0.000236686	0.000227983
Q1HRJ3	Ribosomal protein OS=Aedes aegypti OX=7159 GN=5577478 PE=2 SV=1 - [Q1HRJ3_AEDAE]	1137.26	53	2	12	12	58	217	24.5944	9.83252	0.000170213	0.000161445	0.00017206	0.000167906	0.00017333	0.000173127	0.000168151	0.000171536
Q16VW4	Phosphotransferase OS=Aedes aegypti OX=7159 GN=5571932 PE=3 SV=1 - [Q16VW4_AEDAE]	1137.18	64.9	4	27	27	83	453	50.4665	6.1001	0.000170213	0.00015923	0.000167099	0.000165514	0.000170706	0.000168637	0.000169701	0.000169681
Q17B47	AAEL005084-PA OS=Aedes aegypti OX=7159 GN=5565954 PE=3 SV=1 - [Q17B47_AEDAE]	1135.32	54.46	1	10	19	95	448	50.4603	4.91943	0.000170213	0.000161881	0.000159865	0.000163986	0.000171464	0.000167347	0.000167907	0.000168906
Q16Q68	AAEL011381-PA OS=Aedes aegypti OX=7159 GN=5574746 PE=3 SV=1 - [Q16Q68_AEDAE]	1133.39	48.08	1	16	16	80	468	52.8009	6.84424	0.000170213	0.00017089	0.000175202	0.000172102	0.000173327	0.000177563	0.000173209	0.0001747
Q173X5	AAEL007023-PA OS=Aedes aegypti OX=7159 GN=5568633 PE=4 SV=1 - [Q173X5_AEDAE]	1132.32	47.15	3	30	30	69	719	77.7494	8.17725	0.000170213	0.000155842	0.000166092	0.000164049	0.000151136	0.000153109	0.000155045	0.000153097
Q16TN9	AAEL010180-PA OS=Aedes aegypti OX=7159 GN=5572962 PE=4 SV=1 - [Q16TN9_AEDAE]	1131.73	84.8	1	16	16	94	204	23.4667	4.7417	0.000170213	0.000172439	0.000165796	0.000169483	0.000184779	0.000186188	0.000183283	0.00018475
Q1HQU2	60S ribosomal protein L5 OS=Aedes aegypti OX=7159 GN=RpL5 PE=2 SV=1 - [RL5_AEDAE]	1131.55	57.58	1	17	17	71	297	34.027	9.75928	0.000170213	0.000174574	0.000172767	0.000172518	0.000173742	0.000176588	0.000166099	0.000172143
Q1HRR3	40S ribosomal protein S3a OS=Aedes aegypti OX=7159 GN=AAEL005901 PE=2 SV=1 - [RS3A_AEDAE]	1128.72	67.78	3	18	18	82	270	30.1058	9.46631	0.000170213	0.000170094	0.000172497	0.000170934	0.000179633	0.000175785	0.000170572	0.00017533
Q17BX4	AAEL004739-PA OS=Aedes aegypti OX=7159 GN=AAEL004739 PE=3 SV=1 - [Q17BX4_AEDAE]	1124.3	45.71	1	24	25	109	630	69.007	7.98682	0.000170213	0.000161281	0.000160169	0.000163888	0.000159716	0.000154418	0.000153656	0.00015593
A0A1S4G6Y2	Uncharacterized protein OS=Aedes aegypti OX=7159 PE=4 SV=1 - [A0A1S4G6Y2_AEDAE]	1123.55	61.27	1	6	6	49	142	16.1998	5.57959	0.000170213	0.000175718	0.000171705	0.000172545	0.000160086	0.000166687	0.000169053	0.000165275
A0A1S4F6K4	Uncharacterized protein OS=Aedes aegypti OX=7159 GN=5564039 PE=4 SV=1 - [A0A1S4F6K4_AEDAE]	1119.8	61.34	2	11	11	53	194	21.5419	7.29834	0.000170213	0.000164324	0.000153126	0.000162554	0.000170498	0.000168956	0.000172532	0.000170662
Q1HR93	AAEL011414-PA OS=Aedes aegypti OX=7159 GN=AAEL011414 PE=2 SV=1 - [Q1HR93_AEDAE]	1113.05	57.14	2	9	9	50	112	12.6535	9.37842	0.000170213	0.000155257	0.000249866	0.000191779	9.56597e-05	0.000122142	0.000114526	0.000110776
Q16Z16	AAEL008340-PA (Fragment) OS=Aedes aegypti OX=7159 GN=AAEL008340 PE=4 SV=1 - [Q16Z16_AEDAE]	1110.51	27.92	1	28	28	73	1182	132.668	5.24951	0.000170213	0.000161966	0.000172666	0.000168282	0.000162621	0.000166338	0.000163023	0.000163994
Q16QH0	AAEL011288-PA OS=Aedes aegypti OX=7159 GN=5574648 PE=4 SV=1 - [Q16QH0_AEDAE]	1110.25	51.39	5	25	25	85	432	48.9089	7.6792	0.000170213	0.000168414	0.000170239	0.000169622	0.000170096	0.000172154	0.000166431	0.000169561
A0A1S4EXL5	Calreticulin OS=Aedes aegypti OX=7159 GN=5567839 PE=3 SV=1 - [A0A1S4EXL5_AEDAE]	1104.59	63.64	6	31	31	139	407	46.6843	4.56396	0.000170213	0.000145277	0.000167866	0.000161119	0.00014187	0.000143397	0.000142285	0.000142517
Q1HRK3	Transcription factor BTF3 OS=Aedes aegypti OX=7159 GN=AAEL012271 PE=2 SV=1 - [Q1HRK3_AEDAE]	1100.24	78.85	1	12	12	54	156	17.102	6.81494	0.000170213	0.000167945	0.000165976	0.000168045	0.000176902	0.000181018	0.000179404	0.000179108
Q0IEV9	60S ribosomal protein L22 OS=Aedes aegypti OX=7159 GN=AAEL007771 PE=4 SV=1 - [Q0IEV9_AEDAE]	1098.51	49.33	2	6	6	43	150	17.4992	9.68604	0.000170213	0.000180614	0.00017572	0.000175516	0.000162837	0.000163765	0.000163496	0.000163366
Q1HR99	60S acidic ribosomal protein P0 OS=Aedes aegypti OX=7159 GN=5573974 PE=2 SV=1 - [Q1HR99_AEDAE]	1096.78	56.19	1	12	15	68	315	33.8117	5.60498	0.000170213	0.000165265	0.000173447	0.000169642	0.000171068	0.000172656	0.000166877	0.0001702
Q17PR3	AAEL000301-PA OS=Aedes aegypti OX=7159 GN=5573731 PE=3 SV=1 - [Q17PR3_AEDAE]	1095.33	48.22	1	33	34	83	703	79.7322	7.12256	0.000170213	0.000161685	0.000154442	0.000162113	0.000177701	0.000177177	0.000176878	0.000177252
Q16WW9	AAEL009073-PA OS=Aedes aegypti OX=7159 GN=AAEL009073 PE=4 SV=1 - [Q16WW9_AEDAE]	1094.73	32.34	4	26	40	85	1515	163.356	9.5249	0.000170213	0.000173382	0.000167893	0.000170496	0.000202181	0.000194553	0.000199173	0.000198636
Q17B74	AAEL005069-PA OS=Aedes aegypti OX=7159 GN=5565927 PE=4 SV=1 - [Q17B74_AEDAE]	1090.22	79.61	3	11	13	47	206	22.7933	5.30029	0.000170213	0.00016131	0.000170947	0.00016749	0.000161975	0.000163616	0.000162234	0.000162608
A0A1S4FEG3	Uncharacterized protein OS=Aedes aegypti OX=7159 PE=4 SV=1 - [A0A1S4FEG3_AEDAE]	1089.87	30.26	2	16	16	46	1170	115.114	9.74463	0.000170213	0.000178195	0.000171162	0.00017319	0.000175348	0.000188738	0.0001796	0.000181229
A0A0P6IV48	Putative fibrillarin OS=Aedes aegypti OX=7159 PE=2 SV=1 - [A0A0P6IV48_AEDAE]	1087.34	22.01	1	2	21	55	1272	133.823	7.37158	0.000170213	0.000165928	0.000169691	0.000168611	0.000185342	0.000169858	0.000181894	0.000179031
Q9GYW1	AAEL013498-PA OS=Aedes aegypti OX=7159 GN=ProPO1 PE=4 SV=1 - [Q9GYW1_AEDAE]	1086.65	52.78	2	20	27	79	684	78.2543	7.06396	0.000170213	0.000170325	0.000170775	0.000170438	0.00016506	0.000166619	0.000166915	0.000166198
A0A1S4FMT6	Protein lingerer OS=Aedes aegypti OX=7159 PE=4 SV=1 - [A0A1S4FMT6_AEDAE]	1086.35	23.92	2	1	20	51	1254	132.048	7.18115	0.000170213	0.000155045	0.000172871	0.000166043	0.00011505	0.000123505	0.000123971	0.000120842
Q1HQU9	AAEL010065-PA OS=Aedes aegypti OX=7159 GN=5572836 PE=2 SV=1 - [Q1HQU9_AEDAE]	1083.68	45.31	1	18	19	64	437	47.6358	5.33838	0.000170213	0.000156639	0.000165457	0.000164103	0.000158339	0.000149475	0.00014976	0.000152525
Q16HU0	3-hydroxyisobutyrate dehydrogenase OS=Aedes aegypti OX=7159 GN=5578900 PE=3 SV=1 - [Q16HU0_AEDAE]	1083.23	62.65	1	12	12	42	324	33.8411	8.48486	0.000170213	0.000163832	0.000168825	0.000167623	0.000148915	0.000148407	0.000143708	0.00014701
Q1HQX9	Mitochondrial phosphate carrier protein OS=Aedes aegypti OX=7159 PE=2 SV=1 - [Q1HQX9_AEDAE]	1079.86	43.43	2	3	16	128	350	38.2706	8.85107	0.000170213	0.000156436	0.000167764	0.000164804	0.000180755	0.000179367	0.000172478	0.000177533
Q17GT5	AAEL002886-PB OS=Aedes aegypti OX=7159 GN=5576472 PE=3 SV=1 - [Q17GT5_AEDAE]	1076.05	49.9	2	19	19	64	497	53.9846	6.66846	0.000170213	0.000158412	0.000170611	0.000166412	0.000163126	0.000165035	0.000162033	0.000163398
A0A1S4FQY3	Dolichyl-diphosphooligosaccharide--protein glycosyltransferase subunit 2 OS=Aedes aegypti OX=7159 PE=3 SV=1 - [A0A1S4FQY3_AEDAE]	1075.03	44.48	2	2	25	72	625	68.0511	9.18799	0.000170213	0.00018591	0.000177275	0.000177799	0.000167035	0.000159943	0.000154145	0.000160374
Q17MA2	AAEL001082-PA OS=Aedes aegypti OX=7159 GN=5568364 PE=4 SV=1 - [Q17MA2_AEDAE]	1074.59	76.34	1	7	7	120	93	10.8114	9.5835	0.000170213	0.000177235	0.000167258	0.000171568	0.00017211	0.000181697	0.000174114	0.000175974
Q176D3	AAEL006446-PA OS=Aedes aegypti OX=7159 GN=5568007 PE=4 SV=1 - [Q176D3_AEDAE]	1072.15	54.86	1	35	35	95	813	91.8915	6.87354	0.000170213	0.000165864	0.000162883	0.00016632	0.000183844	0.000187615	0.000190987	0.000187482
Q16TN4	AAEL010159-PA OS=Aedes aegypti OX=7159 GN=5572967 PE=4 SV=1 - [Q16TN4_AEDAE]	1070.05	40.02	1	32	33	75	1102	123.977	4.729	0.000170213	0.000170985	0.000170745	0.000170648	0.000187666	0.000187001	0.000180428	0.000185032
A0A0P6IVJ1	Putative ubiquitin-protein ligase/hyperplastic discs protein OS=Aedes aegypti OX=7159 PE=2 SV=1 - [A0A0P6IVJ1_AEDAE]	1067.52	55.62	1	5	22	81	365	38.9129	4.57666	0.000170213	0.00017289	0.00016196	0.000168354	0.000182329	0.000191292	0.000185999	0.00018654
Q16MG5	AAEL012312-PA OS=Aedes aegypti OX=7159 GN=5576082 PE=4 SV=1 - [Q16MG5_AEDAE]	1066.34	43.57	1	23	23	72	443	47.9567	8.36768	0.000170213	0.000162405	0.000168895	0.000167171	0.000174537	0.000172378	0.000166981	0.000171299
Q1HQX5	AAEL005270-PA OS=Aedes aegypti OX=7159 GN=5566220 PE=2 SV=1 - [Q1HQX5_AEDAE]	1061.77	75.69	1	5	5	36	144	15.3434	5.021	0.000170213	0.000166531	0.000169527	0.000168757	0.00016796	0.000163724	0.000165808	0.000165831
Q16R00	AAEL011129-PA OS=Aedes aegypti OX=7159 GN=5574403 PE=3 SV=1 - [Q16R00_AEDAE]	1059.26	60.44	1	21	22	85	364	39.3031	6.94678	0.000170213	0.000160387	0.000162785	0.000164461	0.000193045	0.000185012	0.000193569	0.000190542
Q16VW8	Transaldolase OS=Aedes aegypti OX=7159 GN=5571930 PE=3 SV=1 - [Q16VW8_AEDAE]	1058.08	54.35	1	1	19	71	333	36.9681	6.58057	0.000170213	0.000264781	0.000178718	0.000204571	0.000202812	0.000226725	0.00022023	0.000216589
Q1HQI1	AAEL014889-PA (Fragment) OS=Aedes aegypti OX=7159 GN=AAEL014889 PE=2 SV=1 - [Q1HQI1_AEDAE]	1056.94	79.43	2	12	12	55	175	19.8888	6.87354	0.000170213	0.000176991	0.000156966	0.000168057	0.000160684	0.000161645	0.000168746	0.000163692
Q16U15	T-complex protein 1 subunit gamma OS=Aedes aegypti OX=7159 GN=5572840 PE=3 SV=1 - [Q16U15_AEDAE]	1056.24	62.64	3	33	34	78	546	59.5761	6.56592	0.000170213	0.000168319	0.000168556	0.000169029	0.000172176	0.000177184	0.000172774	0.000174044
Q16SW8	AAEL010467-PA OS=Aedes aegypti OX=7159 GN=AAEL010467 PE=4 SV=1 - [Q16SW8_AEDAE]	1054.85	40.68	1	1	14	46	354	38.1232	9.18799	0.000170213	0.000170602	0.000166677	0.000169164	0.000174228	0.000181865	0.000175492	0.000177195
Q16QY3	Succinyl-CoA:3-ketoacid-coenzyme A transferase OS=Aedes aegypti OX=7159 GN=AAEL011137 PE=3 SV=1 - [Q16QY3_AEDAE]	1054.51	54.39	1	17	17	68	456	49.5209	6.60986	0.000170213	0.000161939	0.00016569	0.000165947	0.000166278	0.00016627	0.000165526	0.000166025
A0A0P6J150	Putative conserved secreted protein OS=Aedes aegypti OX=7159 PE=2 SV=1 - [A0A0P6J150_AEDAE]	1054.22	72.81	2	3	5	51	114	12.588	9.72998	0.000170213	0.000172229	0.000164745	0.000169062	0.000185508	0.000155503	0.000177405	0.000172805
Q17P27	T-complex protein 1 subunit eta OS=Aedes aegypti OX=7159 GN=5578459 PE=3 SV=1 - [Q17P27_AEDAE]	1051.18	52.58	2	27	27	86	542	59.6059	6.55127	0.000170213	0.000162056	0.000169742	0.000167337	0.000176175	0.000182149	0.000176102	0.000178142
Q17B68	AAEL005056-PA OS=Aedes aegypti OX=7159 GN=AAEL005056 PE=4 SV=1 - [Q17B68_AEDAE]	1043.09	71.43	1	14	14	74	210	22.8493	8.95361	0.000170213	0.000174403	0.000170906	0.000171841	0.000168	0.000163352	0.000162984	0.000164779
A0A1S4F211	Uncharacterized protein OS=Aedes aegypti OX=7159 GN=5580194 PE=4 SV=1 - [A0A1S4F211_AEDAE]	1042.44	37.82	3	24	24	71	706	78.233	5.18604	0.000170213	0.000154513	0.00015889	0.000161205	0.000155926	0.000153331	0.000153526	0.000154261
Q17GC6	AAEL003116-PA OS=Aedes aegypti OX=7159 GN=5577143 PE=4 SV=1 - [Q17GC6_AEDAE]	1041.39	60.8	1	25	26	94	398	44.797	8.33838	0.000170213	0.000186092	0.000181718	0.000179341	0.000201669	0.000203237	0.000197133	0.00020068
Q17Q53	AAEL000105-PA OS=Aedes aegypti OX=7159 GN=AAEL000105 PE=4 SV=1 - [Q17Q53_AEDAE]	1041.03	47.84	2	12	12	70	278	30.9968	7.51807	0.000170213	0.000152917	0.000155807	0.000159646	0.000166956	0.000161486	0.000170222	0.000166222
Q17A11	AAEL005439-PA OS=Aedes aegypti OX=7159 GN=AAEL005439 PE=4 SV=1 - [Q17A11_AEDAE]	1040.5	14.09	2	16	44	101	3542	393.731	9.26123	0.000170213	0.000167009	0.000170824	0.000169349	0.000173545	0.000176354	0.000177894	0.000175931
A0A1S4F2N4	SERPIN domain-containing protein OS=Aedes aegypti OX=7159 GN=5575764 PE=3 SV=1 - [A0A1S4F2N4_AEDAE]	1039.18	36.95	1	2	14	65	387	43.7711	5.50342	0.000170213	0.000124753	0.000161127	0.000152031	0.000118077	0.000134493	0.000131005	0.000127858
Q17HE2	AAEL002720-PA OS=Aedes aegypti OX=7159 GN=SRPN20 PE=3 SV=1 - [Q17HE2_AEDAE]	1037.65	38.76	1	2	14	63	387	43.759	5.31299	0.000170213	0.000224983	0.000208552	0.000201249	0.000168589	0.000136352	0.000146737	0.000150559
Q17GH9	AAEL003011-PA OS=Aedes aegypti OX=7159 GN=5580278 PE=4 SV=1 - [Q17GH9_AEDAE]	1036.42	53.68	1	5	5	45	95	10.5787	9.83252	0.000170213	0.000159345	0.000153252	0.000160937	0.000168174	0.000158646	0.000173461	0.00016676
Q1DGM6	Dolichyl-diphosphooligosaccharide--protein glycosyltransferase subunit 2 OS=Aedes aegypti OX=7159 GN=AAEL015572 PE=3 SV=1 - [Q1DGM6_AEDAE]	1035.56	52.95	1	1	24	67	508	54.8527	8.79248	0.000170213	0.000170086	0.00019396	0.000178086	0.000175219	0.000171875	0.000161883	0.000169659
Q1HQJ0	60S ribosomal protein L4 OS=Aedes aegypti OX=7159 GN=5572725 PE=2 SV=1 - [Q1HQJ0_AEDAE]	1034.86	45.94	2	20	20	92	431	48.9069	11.2974	0.000170213	0.000174314	0.000171624	0.00017205	0.000175078	0.000176517	0.000171007	0.000174201
A0A1S4FI67	3-hydroxyacyl-coa dehyrogenase OS=Aedes aegypti OX=7159 GN=5569895 PE=4 SV=1 - [A0A1S4FI67_AEDAE]	1030.82	56.83	2	16	16	60	315	35.0602	6.26514	0.000170213	0.000153043	0.000159961	0.000161072	0.000166509	0.000162069	0.000165755	0.000164777
Q17Q06	Eukaryotic translation initiation factor 3 subunit C OS=Aedes aegypti OX=7159 GN=eIF3-S8 PE=3 SV=1 - [EIF3C_AEDAE]	1030.2	31.76	2	30	30	83	910	106.034	6.27783	0.000170213	0.000179921	0.000167485	0.00017254	0.00017738	0.000175719	0.000174243	0.000175781
Q16MJ2	AAEL012282-PC OS=Aedes aegypti OX=7159 GN=AAEL012282 PE=4 SV=1 - [Q16MJ2_AEDAE]	1027.37	58.47	3	20	20	89	354	38.7763	9.36377	0.000170213	0.000164862	0.000161932	0.000165669	0.000181607	0.000169998	0.000177167	0.000176258
Q16IV1	AAEL013536-PA OS=Aedes aegypti OX=7159 GN=AAEL013536 PE=4 SV=1 - [Q16IV1_AEDAE]	1027.24	53.85	12	1	11	217	156	17.9857	9.74463	0.000170213	0.000189076	0.000182396	0.000180562	0.000159923	0.000149808	0.00016921	0.000159647
A0A0N8ES72	Putative endocytosis/signaling protein ehd1 OS=Aedes aegypti OX=7159 PE=2 SV=1 - [A0A0N8ES72_AEDAE]	1026.6	31.64	1	22	22	68	809	90.7921	4.1958	0.000170213	0.000152874	0.000158816	0.000160634	0.000179713	0.000184	0.000174136	0.000179283
Q0C7B7	AAEL000081-PA (Fragment) OS=Aedes aegypti OX=7159 GN=AAEL000081 PE=4 SV=1 - [Q0C7B7_AEDAE]	1024.37	47.02	1	33	33	72	940	102.76	4.86865	0.000170213	0.000190628	0.000163585	0.000174809	0.000188991	0.000189433	0.000187963	0.000188796
Q17KD0	AAEL001708-PA OS=Aedes aegypti OX=7159 GN=5572075 PE=4 SV=1 - [Q17KD0_AEDAE]	1021.37	77.89	1	5	5	38	95	10.1043	4.65283	0.000170213	0.000187167	0.000174369	0.00017725	0.000167778	0.000171111	0.000173452	0.00017078
Q1HR72	60S ribosomal protein L9 OS=Aedes aegypti OX=7159 GN=AAEL007699 PE=2 SV=1 - [Q1HR72_AEDAE]	1020.76	57.89	1	9	9	63	190	21.4235	9.92041	0.000170213	0.000167211	0.000171925	0.000169783	0.000175758	0.000171228	0.000163817	0.000170268
A0A1S4EZB8	Uncharacterized protein OS=Aedes aegypti OX=7159 PE=4 SV=1 - [A0A1S4EZB8_AEDAE]	1015.87	40.56	2	27	27	54	863	92.6119	4.98291	0.000170213	0.000184256	0.000161976	0.000172148	0.000186691	0.000182817	0.000186558	0.000185355
Q5UG08	Peroxiredoxin OS=Aedes aegypti OX=7159 PE=2 SV=1 - [Q5UG08_AEDAE]	1013.61	77.71	2	10	10	63	157	16.6336	7.21045	0.000170213	0.000177777	0.000153714	0.000167234	0.000175814	0.000176821	0.000179593	0.000177409
Q16MK3	AAEL012278-PA OS=Aedes aegypti OX=7159 GN=AAEL012278 PE=4 SV=1 - [Q16MK3_AEDAE]	1011.28	42.16	3	40	40	87	1008	115.304	6.40479	0.000170213	0.000165068	0.00016583	0.000167037	0.000167508	0.000163936	0.000164575	0.00016534
Q16XA6	AAEL008936-PA OS=Aedes aegypti OX=7159 GN=AAEL008936 PE=4 SV=1 - [Q16XA6_AEDAE]	1009.98	50.8	1	8	8	40	250	26.1316	8.04541	0.000170213	0.000165129	0.000160299	0.000165214	0.000112522	0.000115106	0.000108485	0.000112038
Q16Y94	AAEL008620-PA OS=Aedes aegypti OX=7159 GN=5570847 PE=1 SV=1 - [Q16Y94_AEDAE]	1008.13	52.41	1	15	15	56	311	35.1881	5.35107	0.000170213	0.000169036	0.000169303	0.000169517	0.000140648	0.000139865	0.000134894	0.000138469
Q16P57	AAEL011756-PA OS=Aedes aegypti OX=7159 GN=5575285 PE=3 SV=1 - [Q16P57_AEDAE]	1007.03	48.79	1	23	23	67	539	58.2572	7.23975	0.000170213	0.000163075	0.000167429	0.000166906	0.000153854	0.00015313	0.000150972	0.000152652
Q17H31	AAEL002776-PA OS=Aedes aegypti OX=7159 GN=AAEL002776 PE=4 SV=1 - [Q17H31_AEDAE]	1005.01	69	1	27	27	136	371	42.7145	10.1987	0.000170213	0.000185186	0.000172321	0.000175907	0.000178912	0.000186137	0.000179802	0.000181617
A0A0P6IY13	Putative adult cuticle protein 1 OS=Aedes aegypti OX=7159 PE=2 SV=1 - [A0A0P6IY13_AEDAE]	1000.96	26.73	1	1	1	34	101	10.3094	6.771	0.000170213	0.000152515	0.000169793	0.000164174	0.000161091	0.00016375	0.000167923	0.000164255
Q5K6H3	Aspartate aminotransferase OS=Aedes aegypti OX=7159 GN=mAAT PE=2 SV=1 - [Q5K6H3_AEDAE]	999.159	37.76	1	16	16	74	429	47.232	8.99756	0.000170213	0.000164085	0.00016377	0.000166023	0.000169548	0.000165355	0.000167767	0.000167556
Q172A6	AAEL007465-PA OS=Aedes aegypti OX=7159 GN=AAEL007465 PE=4 SV=1 - [Q172A6_AEDAE]	997.29	28.77	3	2	64	104	2294	255.16	9.0415	0.000170213	0.000167672	0.000161561	0.000166482	0.000174472	0.000196847	0.00018029	0.00018387
A0A1S4G2T5	Pupal cuticle protein, putative OS=Aedes aegypti OX=7159 GN=5572911 PE=4 SV=1 - [A0A1S4G2T5_AEDAE]	994.996	76.55	3	6	6	21	145	15.5619	5.45264	0.000170213	0.00016377	0.000178047	0.000170676	0.000150527	0.000174727	0.000159599	0.000161618
A0A0P6IWM1	Isocitrate dehydrogenase [NADP] OS=Aedes aegypti OX=7159 PE=2 SV=1 - [A0A0P6IWM1_AEDAE]	994.128	48.31	1	7	22	92	443	50.1274	8.20654	0.000170213	0.000164468	0.000170155	0.000168279	0.000163232	0.000162311	0.000157041	0.000160862
Q17K70	AAEL001766-PA OS=Aedes aegypti OX=7159 GN=AAEL001766 PE=4 SV=1 - [Q17K70_AEDAE]	990.428	35.88	2	39	40	79	1204	136.765	4.77979	0.000170213	0.000171404	0.000165085	0.000168901	0.000169213	0.000167042	0.00016302	0.000166425
A0A0P6IWS8	Putative microtubule-associated protein futsch OS=Aedes aegypti OX=7159 PE=2 SV=1 - [A0A0P6IWS8_AEDAE]	986.716	27.62	3	3	66	106	2451	272.312	9.14404	0.000170213	0.000125248	0.0001272	0.000140887	0.00014612	0.000135947	0.000153328	0.000145132
J9EAN8	AAEL010145-PC OS=Aedes aegypti OX=7159 GN=5572931 PE=4 SV=1 - [J9EAN8_AEDAE]	986.075	41.1	1	3	11	73	326	37.6766	6.45557	0.000170213	0.000177737	0.000177786	0.000175245	0.00019983	0.000198375	0.000191399	0.000196535
A0A1S4F1W0	Uncharacterized protein OS=Aedes aegypti OX=7159 GN=5574976 PE=4 SV=1 - [A0A1S4F1W0_AEDAE]	985.983	56.93	3	19	19	65	397	44.365	5.21143	0.000170213	0.000154105	0.000158993	0.000161104	0.000146077	0.000143461	0.00014536	0.000144966
Q16P06	AAEL011802-PA OS=Aedes aegypti OX=7159 GN=AAEL011802 PE=4 SV=1 - [Q16P06_AEDAE]	980.24	58.49	1	2	13	75	265	29.5694	6.65381	0.000170213	0.000153327	0.000170748	0.000164763	0.000150372	0.000197421	0.000163433	0.000170409
A0A1S4F3X2	Uncharacterized protein OS=Aedes aegypti OX=7159 GN=5577499 PE=4 SV=1 - [A0A1S4F3X2_AEDAE]	974.938	45.14	2	1	14	77	381	42.3192	6.62451	0.000170213	0.000150369	0.00015734	0.000159307	0.000171933	0.000172388	0.000168033	0.000170784
Q16R13	AAEL011094-PA OS=Aedes aegypti OX=7159 GN=AAEL011094 PE=4 SV=1 - [Q16R13_AEDAE]	973.675	40.76	1	32	32	81	925	101.504	9.75928	0.000170213	0.000168609	0.000175081	0.000171301	0.000172735	0.000178856	0.000174556	0.000175382
Q16SR9	AAEL010508-PA OS=Aedes aegypti OX=7159 GN=AAEL010508 PE=4 SV=1 - [Q16SR9_AEDAE]	973.075	19.45	4	6	58	86	3264	368.359	5.92236	0.000170213	0.000159918	0.000166598	0.000165576	0.000166725	0.000172046	0.000165709	0.00016816
Q1HR16	Inorganic pyrophosphatase OS=Aedes aegypti OX=7159 PE=2 SV=1 - [Q1HR16_AEDAE]	971.166	58.5	3	1	14	74	294	32.5955	5.18604	0.000170213	0.000173329	0.000174767	0.00017277	0.000189173	0.000197456	0.00019909	0.00019524
Q16KQ6	Rab GDP dissociation inhibitor OS=Aedes aegypti OX=7159 GN=5576950 PE=3 SV=1 - [Q16KQ6_AEDAE]	962.673	51.69	1	22	22	73	443	49.8533	5.59229	0.000170213	0.000159485	0.000167371	0.00016569	0.000171977	0.000170718	0.000167355	0.000170017
Q16P05	AAEL011795-PA OS=Aedes aegypti OX=7159 GN=AAEL011795 PE=4 SV=1 - [Q16P05_AEDAE]	956.044	60	1	2	13	75	265	29.4942	6.65381	0.000170213	0.000147347	0.000166259	0.000161273	0.000151511	0.00018762	0.000156375	0.000165168
A0A1S4F616	Uncharacterized protein OS=Aedes aegypti OX=7159 GN=5563787 PE=4 SV=1 - [A0A1S4F616_AEDAE]	955.322	67.12	1	1	23	75	365	38.8157	4.55127	0.000170213	0.000170093	0.000178181	0.000172829	0.000182845	0.000137715	0.000190088	0.000170216
A0A1S4G7C5	PPM-type phosphatase domain-containing protein OS=Aedes aegypti OX=7159 PE=3 SV=1 - [A0A1S4G7C5_AEDAE]	953.111	24.4	3	41	41	85	1787	194.907	4.57666	0.000170213	0.000174652	0.000163738	0.000169534	0.000183938	0.000182988	0.00018144	0.000182789
A0A0P6JRN7	Putative vacuolar protein (Fragment) OS=Aedes aegypti OX=7159 PE=2 SV=1 - [A0A0P6JRN7_AEDAE]	946.458	21.23	3	8	60	85	3100	351.089	5.77002	0.000170213	0.000182335	0.000164513	0.000172354	0.000177838	0.000193268	0.000177475	0.00018286
Q17K55	AAEL001794-PA (Fragment) OS=Aedes aegypti OX=7159 GN=AAEL001794 PE=4 SV=1 - [Q17K55_AEDAE]	946.089	28.19	4	33	33	61	1334	151.135	6.3667	0.000170213	0.00016382	0.000174156	0.000169396	0.000110897	0.000112329	0.000112303	0.000111843
Q17DM9	AAEL004118-PA OS=Aedes aegypti OX=7159 GN=5564118 PE=4 SV=1 - [Q17DM9_AEDAE]	945.24	53.44	1	14	17	68	320	36.3867	7.03467	0.000170213	0.000169271	0.000154068	0.000164517	0.000175306	0.000169606	0.000176234	0.000173716
Q16YP3	AAEL008485-PA OS=Aedes aegypti OX=7159 GN=5570664 PE=4 SV=1 - [Q16YP3_AEDAE]	944.68	60.23	1	15	15	69	259	28.9594	5.04639	0.000170213	0.00017306	0.000151948	0.000165074	0.000230791	0.00024214	0.000228642	0.000233858
Q16TR9	AAEL010145-PA OS=Aedes aegypti OX=7159 GN=AAEL010145 PE=4 SV=1 - [Q16TR9_AEDAE]	943.205	36.22	1	2	10	67	323	37.7656	6.17627	0.000170213	0.000152817	0.000163966	0.000162332	0.000194993	0.000193241	0.000191518	0.000193251
Q16K93	Adenylyl cyclase-associated protein OS=Aedes aegypti OX=7159 GN=AAEL013074 PE=3 SV=1 - [Q16K93_AEDAE]	943.106	39.37	4	21	21	69	668	72.5911	5.03369	0.000170213	0.00016279	0.000164071	0.000165691	0.000159972	0.000161358	0.000162162	0.000161164
Q16JS2	AAEL013233-PA OS=Aedes aegypti OX=7159 GN=PIWI5 PE=3 SV=1 - [Q16JS2_AEDAE]	938.548	40.54	2	27	29	59	883	100.463	9.53955	0.000170213	0.000173655	0.000172144	0.000172004	0.000181047	0.000180336	0.000173027	0.000178136
A0A1S4FRU9	Uncharacterized protein OS=Aedes aegypti OX=7159 GN=5574220 PE=4 SV=1 - [A0A1S4FRU9_AEDAE]	937.321	44.66	2	27	27	76	712	79.7259	8.08936	0.000170213	0.000163899	0.000170735	0.000168282	0.000164172	0.000165436	0.000162281	0.000163963
Q173F1	AAEL007160-PA OS=Aedes aegypti OX=7159 GN=5568862 PE=4 SV=1 - [Q173F1_AEDAE]	933.052	37.82	1	15	15	45	505	55.1681	5.05908	0.000170213	0.000174869	0.000167429	0.000170837	0.000182201	0.000180554	0.000183777	0.000182177
A0A1S4F2T8	ATP synthase-coupling factor 6, mitochondrial OS=Aedes aegypti OX=7159 GN=5576107 PE=3 SV=1 - [A0A1S4F2T8_AEDAE]	932.767	52.83	2	5	5	68	106	11.601	9.48096	0.000170213	0.000162245	0.000162314	0.000164924	0.000169313	0.000174066	0.000171278	0.000171552
Q17LY0	AAEL001218-PA OS=Aedes aegypti OX=7159 GN=5569067 PE=3 SV=1 - [Q17LY0_AEDAE]	931.525	45.13	1	42	42	84	966	108.056	6.01123	0.000170213	0.000164673	0.000165647	0.000166844	0.00018098	0.000181143	0.00017937	0.000180498
Q17LW8	AAEL001206-PA OS=Aedes aegypti OX=7159 GN=AAEL001206 PE=3 SV=1 - [Q17LW8_AEDAE]	930.299	44.83	2	22	27	77	716	82.2596	6.69775	0.000170213	0.000157693	0.000171321	0.000166409	0.000170862	0.000171079	0.000167339	0.00016976
Q179T1	AAEL005515-PA OS=Aedes aegypti OX=7159 GN=AAEL005515 PE=4 SV=1 - [Q179T1_AEDAE]	921.269	61.79	4	1	12	56	280	29.8275	8.89502	0.000170213	0.000185991	0.000122853	0.000159685	0.000225676	0.000206152	0.000212415	0.000214748
Q1HR82	AAEL013359-PB OS=Aedes aegypti OX=7159 GN=AAEL013359 PE=2 SV=1 - [Q1HR82_AEDAE]	920.663	60.15	2	22	22	70	404	45.5292	5.98584	0.000170213	0.000164168	0.000165055	0.000166479	0.000177484	0.000176729	0.000172762	0.000175658
Q1HRL6	AAEL005508-PA OS=Aedes aegypti OX=7159 GN=5566654 PE=2 SV=1 - [Q1HRL6_AEDAE]	915.126	52.5	3	14	14	83	240	26.5123	7.35693	0.000170213	0.000167796	0.000166077	0.000168029	0.000173392	0.000172681	0.000171551	0.000172541
Q174C6	AAEL006946-PA OS=Aedes aegypti OX=7159 GN=5568526 PE=3 SV=1 - [Q174C6_AEDAE]	914.165	50.47	1	26	26	69	531	58.5344	6.80029	0.000170213	0.000165839	0.000169916	0.000168656	0.0001775	0.000178688	0.000172011	0.000176066
Q17H99	AAEL002748-PA OS=Aedes aegypti OX=7159 GN=AAEL002748 PE=3 SV=1 - [Q17H99_AEDAE]	911.853	52.25	2	27	27	77	534	59.8016	7.18115	0.000170213	0.000156123	0.000168632	0.000164989	0.000169351	0.000166696	0.000163253	0.000166433
Q17IM1	AAEL002296-PA OS=Aedes aegypti OX=7159 GN=5574197 PE=3 SV=1 - [Q17IM1_AEDAE]	910.462	31.56	1	14	14	67	469	50.7195	8.99756	0.000170213	0.000170689	0.000166148	0.000169016	0.000169555	0.000163079	0.000164791	0.000165808
Q0IF93	AAEL006417-PA OS=Aedes aegypti OX=7159 GN=5567956 PE=4 SV=1 - [Q0IF93_AEDAE]	909.946	49.7	3	20	20	78	332	38.6026	9.23193	0.000170213	0.000174087	0.00017357	0.000172623	0.000174256	0.000188024	0.000170724	0.000177668
Q16I25	AAEL013821-PA OS=Aedes aegypti OX=7159 GN=5573033 PE=4 SV=1 - [Q16I25_AEDAE]	909.403	45.09	2	22	22	63	550	60.8384	5.84619	0.000170213	0.000165411	0.000158379	0.000164668	0.000173113	0.000172029	0.000174605	0.000173249
A0A1S4G6V0	Uncharacterized protein OS=Aedes aegypti OX=7159 PE=3 SV=1 - [A0A1S4G6V0_AEDAE]	908.176	38.07	1	11	28	82	662	73.3374	5.04639	0.000170213	0.00016686	0.00016937	0.000168814	0.000155915	0.000164087	0.000159939	0.00015998
Q177C0	AAEL006187-PA OS=Aedes aegypti OX=7159 GN=AAEL006187 PE=4 SV=1 - [Q177C0_AEDAE]	907.515	29.06	2	75	75	114	2657	293.045	6.30322	0.000170213	0.000165136	0.00016773	0.000167693	0.000174883	0.000173704	0.000170957	0.000173181
Q1HQR0	Adenosylhomocysteinase OS=Aedes aegypti OX=7159 GN=5570455 PE=2 SV=1 - [Q1HQR0_AEDAE]	904.663	56.02	1	20	21	66	432	47.603	5.73193	0.000170213	0.00015698	0.000165968	0.000164387	0.000183587	0.000190252	0.000183279	0.000185706
J9HHL7	AAEL001061-PB OS=Aedes aegypti OX=7159 GN=GSTD1 PE=3 SV=1 - [J9HHL7_AEDAE]	904.641	62.68	3	8	11	67	209	23.7781	6.07471	0.000170213	0.000139818	0.000141711	0.000150581	0.000158184	0.00015438	0.000158911	0.000157158
Q17IW7	AAEL002204-PA OS=Aedes aegypti OX=7159 GN=AAEL002204 PE=4 SV=1 - [Q17IW7_AEDAE]	903.175	15.04	1	11	36	69	2340	259.666	5.80811	0.000170213	0.000191638	0.000152412	0.000171421	0.000247409	0.000239917	0.00025648	0.000247935
Q1HQF5	AAEL003957-PA OS=Aedes aegypti OX=7159 GN=AAEL003957 PE=2 SV=1 - [Q1HQF5_AEDAE]	903.063	75.68	1	12	12	58	148	17.0945	7.1958	0.000170213	0.000157968	0.000167345	0.000165175	0.000159844	0.000162539	0.000162331	0.000161571
Q178E4	6-phosphogluconate dehydrogenase, decarboxylating OS=Aedes aegypti OX=7159 GN=AAEL005931 PE=3 SV=1 - [Q178E4_AEDAE]	902.382	53.53	1	23	24	77	482	53.0231	7.7085	0.000170213	0.000157869	0.000161535	0.000163206	0.000172891	0.000178897	0.000174615	0.000175468
Q16Z93	AAEL008274-PA OS=Aedes aegypti OX=7159 GN=AAEL008274 PE=4 SV=1 - [Q16Z93_AEDAE]	901.738	58.39	2	15	15	50	286	31.478	4.79248	0.000170213	0.00015936	0.000161275	0.000163616	8.34266e-05	9.03915e-05	8.78896e-05	8.72359e-05
Q9U761	40S ribosomal protein S6 OS=Aedes aegypti OX=7159 GN=RpS6 PE=2 SV=2 - [RS6_AEDAE]	897.627	38.44	4	17	17	98	346	39.3381	10.521	0.000170213	0.000168149	0.000168203	0.000168855	0.000180092	0.000174959	0.000169625	0.000174892
Q16IH8	AAEL013661-PA OS=Aedes aegypti OX=7159 GN=5578382 PE=4 SV=1 - [Q16IH8_AEDAE]	896.886	60.77	1	9	9	49	130	14.5834	5.64307	0.000170213	0.00017858	0.000172751	0.000173848	0.000186242	0.000181833	0.000209122	0.000192399
A0A0P6J5D2	Putative mucin-2 OS=Aedes aegypti OX=7159 PE=2 SV=1 - [A0A0P6J5D2_AEDAE]	896.681	9.99	1	2	53	71	7160	767.886	4.88135	0.000170213	0.000196615	0.000216287	0.000194371	0.000168166	0.000175251	0.000156433	0.000166616
Q16KX3	Mitochondrial import inner membrane translocase subunit TIM44 OS=Aedes aegypti OX=7159 GN=5576864 PE=3 SV=1 - [Q16KX3_AEDAE]	895.23	52.19	2	22	22	54	433	48.9958	6.44287	0.000170213	0.000170061	0.00015903	0.000166435	0.000174041	0.000175301	0.000178615	0.000175986
Q175R7	AAEL006573-PA OS=Aedes aegypti OX=7159 GN=AAEL006573 PE=4 SV=1 - [Q175R7_AEDAE]	894.929	61.1	1	24	24	70	527	57.9185	8.20654	0.000170213	0.000177855	0.00017085	0.000172973	0.000174778	0.000179543	0.000179758	0.000178027
Q16N46	AAEL012090-PA OS=Aedes aegypti OX=7159 GN=AAEL012090 PE=4 SV=1 - [Q16N46_AEDAE]	894.221	46.28	1	4	17	53	564	63.8607	7.2251	0.000170213	0.000173436	0.000154614	0.000166087	0.000178601	0.000183461	0.000189202	0.000183755
Q1HR74	Ribosomal protein L19 OS=Aedes aegypti OX=7159 PE=2 SV=1 - [Q1HR74_AEDAE]	889.722	43.14	2	11	11	53	204	24.1555	11.3706	0.000170213	0.000182876	0.000178691	0.00017726	0.000184172	0.00018062	0.000180674	0.000181822
Q17KM8	AAEL001616-PA OS=Aedes aegypti OX=7159 GN=AAEL001616 PE=4 SV=1 - [Q17KM8_AEDAE]	888.753	45.99	2	34	34	73	748	83.0614	7.02002	0.000170213	0.000165834	0.000162995	0.000166347	0.000185427	0.000183665	0.000180044	0.000183045
A0A1S4F550	Uncharacterized protein OS=Aedes aegypti OX=7159 GN=5578630 PE=4 SV=1 - [A0A1S4F550_AEDAE]	888.069	54.49	2	2	18	93	312	35.7163	6.41748	0.000170213	0.000181441	0.000165659	0.000172437	0.000200621	0.000196969	0.000172344	0.000189978
Q179S9	AAEL005515-PF OS=Aedes aegypti OX=7159 GN=5579810 PE=4 SV=1 - [Q179S9_AEDAE]	885.988	45.85	4	1	12	59	325	34.7044	8.00146	0.000170213	0.000160107	0.000140144	0.000156821	0.000187876	0.00018369	0.000189044	0.00018687
A0A1S4FYX1	SHSP domain-containing protein OS=Aedes aegypti OX=7159 GN=5577717 PE=3 SV=1 - [A0A1S4FYX1_AEDAE]	880.527	60.94	3	12	13	59	192	21.889	6.40479	0.000170213	0.000139026	0.000152932	0.000154057	0.0001378	0.000145901	0.00014014	0.00014128
A0A1S4F691	Uncharacterized protein OS=Aedes aegypti OX=7159 GN=5563787 PE=4 SV=1 - [A0A1S4F691_AEDAE]	880.076	67.03	1	1	22	62	364	38.7447	4.55127	0.000170213	0.00015375	0.000148745	0.000157569	0.000204778	0.000190151	0.000243021	0.00021265
Q17MM4	AAEL000951-PB OS=Aedes aegypti OX=7159 GN=AAEL000951 PE=3 SV=1 - [Q17MM4_AEDAE]	872.331	68.32	3	10	12	54	202	22.2114	5.98584	0.000170213	0.000165698	0.000158926	0.000164946	0.000162653	0.000159435	0.000158585	0.000160224
A0A1S4F3Y8	SERPIN domain-containing protein OS=Aedes aegypti OX=7159 GN=5577495 PE=3 SV=1 - [A0A1S4F3Y8_AEDAE]	871.999	45.22	3	19	19	66	418	47.0761	5.47803	0.000170213	0.000161443	0.000163747	0.000165134	0.000204622	0.00020243	0.000181783	0.000196279
Q17A49	Annexin OS=Aedes aegypti OX=7159 GN=AAEL005407 PE=3 SV=1 - [Q17A49_AEDAE]	870.202	58.57	2	1	15	37	321	35.7327	4.75439	0.000170213	0.000126801	0.00017448	0.000157165	0.000148935	0.00016771	0.000150157	0.0001556
P13080	Probable maltase OS=Aedes aegypti OX=7159 GN=MAL1 PE=2 SV=1 - [MALT_AEDAE]	867.946	37.82	2	3	19	66	579	66.6414	5.8335	0.000170213	0.000151905	0.000151421	0.000157846	0.000117106	0.00011628	0.000120156	0.000117848
Q16YN9	AAEL008490-PA OS=Aedes aegypti OX=7159 GN=AAEL008490 PE=4 SV=1 - [Q16YN9_AEDAE]	867.021	48	2	7	7	38	125	14.8653	8.14795	0.000170213	0.000164767	0.000165955	0.000166978	0.000166691	0.000169068	0.000166209	0.000167323
Q17GV6	AAEL002879-PA (Fragment) OS=Aedes aegypti OX=7159 GN=AAEL002879 PE=4 SV=1 - [Q17GV6_AEDAE]	866.692	53.38	3	28	28	100	517	57.43	8.48486	0.000170213	0.000168291	0.000164079	0.000167528	0.000182264	0.000184575	0.000188152	0.000184997
A0A1S4FIN3	F14p3.9 protein (auxin transport protein) OS=Aedes aegypti OX=7159 PE=4 SV=1 - [A0A1S4FIN3_AEDAE]	864.123	14.13	2	71	71	82	5366	591.09	5.99854	0.000170213	0.000162346	0.000164504	0.000165688	0.000175422	0.000175672	0.000175219	0.000175437
A0A1S4FQS6	SdrD_B domain-containing protein OS=Aedes aegypti OX=7159 GN=5573478 PE=4 SV=1 - [A0A1S4FQS6_AEDAE]	863.709	42.96	1	4	45	81	1201	131.017	7.79639	0.000170213	0.000170733	0.000180956	0.000173967	0.000185596	0.000189528	0.000177486	0.000184203
Q16PA5	AAEL011711-PA OS=Aedes aegypti OX=7159 GN=5575242 PE=4 SV=1 - [Q16PA5_AEDAE]	861.879	78.54	2	9	9	39	219	23.2346	4.66553	0.000170213	0.00017318	0.000161714	0.000168369	0.00018186	0.000180403	0.000182388	0.00018155
Q16JE9	Profilin OS=Aedes aegypti OX=7159 GN=AAEL013353 PE=3 SV=1 - [Q16JE9_AEDAE]	858.45	84.92	1	9	9	44	126	13.7079	5.90967	0.000170213	0.00015318	0.000156389	0.000159927	0.000176357	0.000161123	0.000176497	0.000171326
A0A0P6IU92	Putative multifunctional pyrimidine synthesis protein cad includes carbamoyl-phosphate synthetase OS=Aedes aegypti OX=7159 PE=2 SV=1 - [A0A0P6IU92_AEDAE]	857.591	23.29	3	50	50	68	2211	245.153	6.65381	0.000170213	0.000177062	0.000172266	0.00017318	0.000199739	0.000202922	0.000185667	0.000196109
Q16LK8	AAEL012614-PA OS=Aedes aegypti OX=7159 GN=AAEL012614 PE=4 SV=1 - [Q16LK8_AEDAE]	857.111	50.46	1	1	16	72	323	36.9558	8.49951	0.000170213	0.000181106	0.000168969	0.000173429	0.000151648	0.000166771	0.000158003	0.000158807
A0A1S4FFX2	Uncharacterized protein OS=Aedes aegypti OX=7159 GN=5568940 PE=4 SV=1 - [A0A1S4FFX2_AEDAE]	856.384	52.86	2	9	9	51	297	31.7003	4.51318	0.000170213	0.000155417	0.000165963	0.000163864	0.00015456	0.000156278	0.000154142	0.000154993
Q1HQQ9	AAEL009201-PA OS=Aedes aegypti OX=7159 GN=5571609 PE=2 SV=1 - [Q1HQQ9_AEDAE]	855.791	35.96	1	2	2	38	89	9.98713	9.86182	0.000170213	0.000160048	0.000162853	0.000164371	0.000178412	0.000162779	0.000178911	0.000173368
Q16WX6	AAEL009066-PA OS=Aedes aegypti OX=7159 GN=5571429 PE=4 SV=1 - [Q16WX6_AEDAE]	855.498	59.26	1	9	9	57	162	18.7897	10.228	0.000170213	0.000154188	0.000154776	0.000159726	0.000177195	0.000159823	0.000179969	0.000172329
Q17A47	Annexin OS=Aedes aegypti OX=7159 GN=AAEL005407 PE=3 SV=1 - [Q17A47_AEDAE]	854.871	61.37	3	1	16	38	321	35.7847	4.75439	0.000170213	8.5383e-05	7.02738e-05	0.000108623	6.57994e-05	7.15308e-05	6.79755e-05	6.84352e-05
Q17A48	Annexin OS=Aedes aegypti OX=7159 GN=AAEL005407 PE=3 SV=1 - [Q17A48_AEDAE]	854.871	61.49	2	1	16	39	322	35.9137	4.729	0.000170213	0.000143215	0.000159945	0.000157791	0.000157856	0.000160307	0.000161444	0.000159869
Q17P45	AAEL000485-PB OS=Aedes aegypti OX=7159 GN=5578443 PE=4 SV=1 - [Q17P45_AEDAE]	854.365	37.94	2	29	29	66	854	95.5037	6.60986	0.000170213	0.000167395	0.000162234	0.000166614	0.000173133	0.000177396	0.0001765	0.000175677
Q5MM88	Cytochrome b-c1 complex subunit 7 OS=Aedes aegypti OX=7159 GN=5569738 PE=2 SV=1 - [Q5MM88_AEDAE]	854.188	64.55	1	9	9	57	110	13.2536	7.28369	0.000170213	0.000156176	0.000160219	0.000162203	0.000170275	0.000173177	0.000170503	0.000171319
Q9GNE2	60S ribosomal protein L23 OS=Aedes aegypti OX=7159 GN=RpL23-A PE=2 SV=1 - [RL23_AEDAE]	851.228	75.71	1	9	9	61	140	14.8651	10.8286	0.000170213	0.000176909	0.000169775	0.000172299	0.000175782	0.00017427	0.000166535	0.000172196
Q16ZI1	AAEL008171-PA OS=Aedes aegypti OX=7159 GN=AAEL008171 PE=4 SV=1 - [Q16ZI1_AEDAE]	850.082	35.63	1	3	29	56	884	96.4663	8.63135	0.000170213	0.000163211	0.000178639	0.000170688	0.000145563	0.000154563	0.000150626	0.000150251
A0A1S4FIN9	DZF domain-containing protein OS=Aedes aegypti OX=7159 GN=5570237 PE=4 SV=1 - [A0A1S4FIN9_AEDAE]	849.43	37.44	1	1	30	57	884	96.4513	8.5874	0.000170213	0.000171897	0.000168326	0.000170145	0.000169002	0.000160757	0.000160585	0.000163448
A0A1S4F3P7	Clathrin coat associated protein ap-50 OS=Aedes aegypti OX=7159 PE=3 SV=1 - [A0A1S4F3P7_AEDAE]	849.164	36.99	2	15	15	42	438	49.8303	9.48096	0.000170213	0.000172693	0.000169673	0.000170859	0.000179926	0.000180372	0.000177313	0.000179204
Q1HRB4	NADH dehydrogenase [ubiquinone] iron-sulfur protein 6, mitochondrial OS=Aedes aegypti OX=7159 GN=5569074 PE=2 SV=1 - [Q1HRB4_AEDAE]	849.052	64.23	1	6	6	56	123	13.7309	8.48486	0.000170213	0.000175697	0.000173257	0.000173056	0.000153425	0.000157286	0.00016127	0.000157327
Q0IGB5	AAEL003046-PA OS=Aedes aegypti OX=7159 GN=AAEL003046 PE=4 SV=1 - [Q0IGB5_AEDAE]	848.009	26.16	2	27	27	86	1017	114.241	5.04639	0.000170213	0.000139244	0.000136926	0.000148794	0.000135013	0.000110013	0.000137105	0.000127377
Q17P99	AAEL000424-PA OS=Aedes aegypti OX=7159 GN=5577354 PE=3 SV=1 - [Q17P99_AEDAE]	847.571	52.75	2	19	20	59	510	54.8474	6.45557	0.000170213	0.00016628	0.000162879	0.000166457	0.000164977	0.000167474	0.000163522	0.000165324
Q1HRL7	AAEL005772-PA OS=Aedes aegypti OX=7159 GN=5567053 PE=1 SV=1 - [Q1HRL7_AEDAE]	845.33	63.77	1	8	8	58	138	15.8559	5.90967	0.000170213	0.000160884	0.000159363	0.000163487	0.000148624	0.000150254	0.000141072	0.00014665
Q16NS4	AAEL011870-PA OS=Aedes aegypti OX=7159 GN=5575495 PE=4 SV=1 - [Q16NS4_AEDAE]	845.158	45.36	1	19	19	41	507	55.9009	9.42236	0.000170213	0.000199998	0.000172939	0.00018105	0.000261812	0.000253709	0.000225597	0.000247039
Q16YJ5	Kinesin-like protein OS=Aedes aegypti OX=7159 GN=AAEL008542 PE=3 SV=1 - [Q16YJ5_AEDAE]	844.701	44.25	1	41	41	77	931	105.787	6.11279	0.000170213	0.000164598	0.000163441	0.000166084	0.00016084	0.000166552	0.00016231	0.000163234
Q16XG8	Cytochrome c oxidase subunit OS=Aedes aegypti OX=7159 GN=AAEL008887 PE=3 SV=1 - [Q16XG8_AEDAE]	841.854	72.29	1	7	7	68	83	9.44158	8.73389	0.000170213	0.000160571	0.000150823	0.000160535	0.000167957	0.000173862	0.000164763	0.000168861
Q17NT3	AAEL000581-PA OS=Aedes aegypti OX=7159 GN=5564314 PE=4 SV=1 - [Q17NT3_AEDAE]	840.391	38.91	1	37	37	53	1298	140.612	5.78271	0.000170213	0.000170596	0.000174855	0.000171888	0.000167471	0.00016669	0.000169076	0.000167746
A0A1S4G2A6	4-hydroxyphenylpyruvate dioxygenase OS=Aedes aegypti OX=7159 GN=5564745 PE=3 SV=1 - [A0A1S4G2A6_AEDAE]	839.113	50.13	3	16	16	41	381	43.563	6.3667	0.000170213	0.000165972	0.000171298	0.000169161	0.000165499	0.000165185	0.000144688	0.000158457
Q174I3	AAEL006890-PA OS=Aedes aegypti OX=7159 GN=5568474 PE=4 SV=1 - [Q174I3_AEDAE]	835.757	43.48	2	17	17	47	483	54.4242	8.96826	0.000170213	0.000196736	0.00017224	0.000179729	0.000239467	0.000225458	0.000238296	0.000234407
A0A1S4F3T9	Uncharacterized protein OS=Aedes aegypti OX=7159 GN=5577227 PE=4 SV=1 - [A0A1S4F3T9_AEDAE]	833.795	36.21	6	9	9	57	232	26.7321	9.43701	0.000170213	0.000183071	0.000160075	0.00017112	0.000174463	0.000177156	0.0001755	0.000175707
Q17E94	AAEL003882-PA OS=Aedes aegypti OX=7159 GN=AAEL003882 PE=4 SV=1 - [Q17E94_AEDAE]	833.046	28.99	2	70	72	111	2308	258.262	4.97021	0.000170213	0.000163158	0.00016217	0.00016518	0.000175481	0.000172624	0.000175305	0.00017447
A0A1S4EXN8	Uncharacterized protein OS=Aedes aegypti OX=7159 GN=5568355 PE=3 SV=1 - [A0A1S4EXN8_AEDAE]	832.13	58.29	3	1	10	54	211	23.8308	5.96045	0.000170213	6.93816e-05	0.000121738	0.000120444	0.000236633	0.000140207	0.000215273	0.000197371
J9HXZ8	AAEL001061-PC OS=Aedes aegypti OX=7159 GN=GSTD1 PE=3 SV=1 - [J9HXZ8_AEDAE]	828.99	58.29	3	1	10	57	211	23.8448	5.96045	0.000170213	0.000137547	0.000139246	0.000149002	0.000181388	0.000161366	0.000167448	0.000170067
Q1HQW5	Isocitrate dehydrogenase [NADP] OS=Aedes aegypti OX=7159 GN=5566298 PE=2 SV=1 - [Q1HQW5_AEDAE]	827.542	62.35	3	24	29	84	409	45.8083	6.84424	0.000170213	0.000161466	0.000164985	0.000165555	0.000173672	0.000179422	0.000173052	0.000175382
Q17C70	AAEL004674-PA OS=Aedes aegypti OX=7159 GN=5565204 PE=4 SV=1 - [Q17C70_AEDAE]	825.113	51.69	1	2	2	14	118	12.9493	4.32275	0.000170213	0.000175103	0.000177315	0.00017421	0.000159358	0.000167932	0.000163605	0.000163632
Q17BE3	AAEL004969-PA OS=Aedes aegypti OX=7159 GN=AAEL004969 PE=4 SV=1 - [Q17BE3_AEDAE]	824.895	16.64	2	72	72	92	4292	490.813	5.94775	0.000170213	0.000172171	0.000177464	0.000173282	0.000189652	0.000193236	0.000184714	0.000189201
A0A1S4F7Q1	Uncharacterized protein OS=Aedes aegypti OX=7159 GN=5564633 PE=3 SV=1 - [A0A1S4F7Q1_AEDAE]	820.712	33.23	3	18	18	50	644	73.6727	6.03662	0.000170213	0.000174459	0.000167574	0.000170749	0.000197485	0.000201389	0.00020566	0.000201511
A0A0P6IV08	Putative ubiquitin carboxyl-terminal hydrolase 7 OS=Aedes aegypti OX=7159 PE=2 SV=1 - [A0A0P6IV08_AEDAE]	819.9	39.64	2	40	40	81	1105	127.553	5.66846	0.000170213	0.000170375	0.000171989	0.000170859	0.000173074	0.000173302	0.000170356	0.000172244
Q1HRP6	Peptidyl-prolyl cis-trans isomerase OS=Aedes aegypti OX=7159 GN=AAEL013279 PE=2 SV=1 - [Q1HRP6_AEDAE]	819.444	70.71	2	12	12	55	198	21.4351	8.76318	0.000170213	0.00016632	0.000173189	0.000169907	0.000151185	0.000149998	0.000149441	0.000150208
Q16T24	AAEL010403-PA OS=Aedes aegypti OX=7159 GN=5573319 PE=3 SV=1 - [Q16T24_AEDAE]	818.051	59.14	1	33	34	71	536	61.3139	6.50732	0.000170213	0.000170921	0.000169744	0.000170293	0.000174184	0.00017408	0.000170524	0.000172929
Q963B4	Thioredoxin OS=Aedes aegypti OX=7159 GN=5573851 PE=2 SV=1 - [Q963B4_AEDAE]	816.308	63.21	2	8	8	50	106	12.0142	5.26221	0.000170213	0.00013929	0.000154343	0.000154615	0.000159338	0.000148435	0.0001596	0.000155791
Q17JZ6	AAEL001865-PA OS=Aedes aegypti OX=7159 GN=5572650 PE=4 SV=1 - [Q17JZ6_AEDAE]	815.587	70.3	1	14	14	77	165	19.4153	7.09326	0.000170213	0.00018793	0.00017068	0.000176274	0.000161351	0.000167069	0.000167429	0.000165283
Q16IU7	AAEL013535-PA OS=Aedes aegypti OX=7159 GN=5578159 PE=4 SV=1 - [Q16IU7_AEDAE]	815.152	64.75	1	22	22	50	383	42.8231	8.27979	0.000170213	0.000189122	0.000181686	0.00018034	0.000207175	0.00020448	0.000193357	0.000201671
Q16VF4	AAEL009577-PA OS=Aedes aegypti OX=7159 GN=AAEL009577 PE=4 SV=1 - [Q16VF4_AEDAE]	811.233	55.93	1	13	14	54	236	26.6543	5.10986	0.000170213	0.000147402	0.000145957	0.000154524	0.000116177	0.000118929	0.000128805	0.000121304
Q16VL8	AAEL009520-PA OS=Aedes aegypti OX=7159 GN=AAEL009520 PE=4 SV=1 - [Q16VL8_AEDAE]	810.629	34.68	2	29	29	74	793	91.1642	8.17725	0.000170213	0.000165127	0.00017335	0.000169563	0.000116732	0.000118989	0.000115308	0.00011701
A0A1S4FQ37	Uncharacterized protein OS=Aedes aegypti OX=7159 GN=5580038 PE=4 SV=1 - [A0A1S4FQ37_AEDAE]	809.949	58.45	3	20	20	106	219	23.9415	4.729	0.000170213	0.000150524	0.000153942	0.000158226	0.000209205	0.000193808	0.00018547	0.000196161
A0A1S4G867	Uncharacterized protein OS=Aedes aegypti OX=7159 PE=4 SV=1 - [A0A1S4G867_AEDAE]	808.98	46.76	3	2	37	69	864	96.6972	6.68311	0.000170213	0.000161572	0.00014461	0.000158798	0.000154975	0.00014431	0.000147926	0.00014907
Q1HRU9	Salivary anti FXa serpin OS=Aedes aegypti OX=7159 PE=2 SV=1 - [Q1HRU9_AEDAE]	808.102	39.81	3	2	14	52	417	47.8728	6.55127	0.000170213	0.000179322	0.000179717	0.000176417	0.000204504	0.000193222	0.000176307	0.000191344
Q17PF8	AAEL000311-PA OS=Aedes aegypti OX=7159 GN=AAEL000311 PE=4 SV=1 - [Q17PF8_AEDAE]	807.584	51.73	1	4	23	49	636	66.9952	7.94287	0.000170213	0.000154739	0.000160417	0.00016179	0.000139645	0.000146872	0.000147057	0.000144524
Q16N54	Glutathione peroxidase OS=Aedes aegypti OX=7159 GN=GPXH1 PE=3 SV=2 - [Q16N54_AEDAE]	806.904	70.18	1	11	11	44	171	18.9786	6.56592	0.000170213	0.000173113	0.000170267	0.000171198	0.000170336	0.000167718	0.000164766	0.000167607
Q179P9	Succinate--CoA ligase [GDP-forming] subunit beta, mitochondrial OS=Aedes aegypti OX=7159 GN=AAEL005552 PE=3 SV=1 - [Q179P9_AEDAE]	806.743	57.01	2	22	22	61	421	45.6183	6.87354	0.000170213	0.000159264	0.000162939	0.000164139	0.000161939	0.000159667	0.000156943	0.000159516
A0A1S4G5M1	Uncharacterized protein OS=Aedes aegypti OX=7159 GN=23687495 PE=4 SV=1 - [A0A1S4G5M1_AEDAE]	806.657	28.57	5	20	20	66	728	76.2048	6.1001	0.000170213	0.000184437	0.000166743	0.000173797	0.000203836	0.000201248	0.000192103	0.000199062
Q17JP0	AAEL001946-PA OS=Aedes aegypti OX=7159 GN=5573016 PE=4 SV=1 - [Q17JP0_AEDAE]	806.265	72.65	2	3	23	58	351	40.3899	7.79639	0.000170213	0.000178947	0.000158298	0.000169153	0.000168893	0.000186907	0.000169083	0.000174961
Q16LN3	Aspartate aminotransferase OS=Aedes aegypti OX=7159 GN=5576532 PE=4 SV=1 - [Q16LN3_AEDAE]	806.216	62.5	2	22	22	56	408	45.3341	7.41553	0.000170213	0.000156203	0.000164855	0.000163757	0.000171913	0.00017567	0.000168191	0.000171925
Q1HRV1	40S ribosomal protein S2 OS=Aedes aegypti OX=7159 GN=5572968 PE=2 SV=1 - [Q1HRV1_AEDAE]	805.907	59.64	3	18	18	67	275	29.8551	10.3159	0.000170213	0.000165365	0.000170605	0.000168727	0.00017661	0.000174242	0.000168286	0.000173046
Q17EV4	AAEL003670-PA OS=Aedes aegypti OX=7159 GN=5578748 PE=4 SV=1 - [Q17EV4_AEDAE]	805.297	41.4	1	21	21	81	541	59.1944	8.52881	0.000170213	0.000190531	0.000169709	0.000176818	0.000186314	0.000180296	0.000190634	0.000185748
Q16SQ9	AAEL010520-PA OS=Aedes aegypti OX=7159 GN=AAEL010520 PE=4 SV=1 - [Q16SQ9_AEDAE]	804.285	38.55	1	1	42	78	1201	131.052	8.06006	0.000170213	0.000170535	0.000166325	0.000169024	0.000163319	0.00016732	0.000153879	0.000161506
Q16WB0	AAEL009274-PA OS=Aedes aegypti OX=7159 GN=5571752 PE=4 SV=1 - [Q16WB0_AEDAE]	804.215	79.34	1	6	6	31	121	12.7101	8.49951	0.000170213	0.000164311	0.000154046	0.000162857	0.00019116	0.000190649	0.000192693	0.000191501
Q17GV2	Dipeptidyl peptidase 3 OS=Aedes aegypti OX=7159 GN=AAEL002870 PE=3 SV=1 - [Q17GV2_AEDAE]	802.158	38.73	1	25	25	47	723	81.8264	5.16064	0.000170213	0.000154805	0.000161612	0.00016221	0.000166869	0.000168915	0.00016341	0.000166398
Q17AE6	AAEL005323-PA (Fragment) OS=Aedes aegypti OX=7159 GN=AAEL005323 PE=4 SV=1 - [Q17AE6_AEDAE]	800.868	33.68	1	42	43	70	1431	162.887	5.021	0.000170213	0.000170403	0.000173128	0.000171248	0.000168752	0.000174352	0.000169597	0.0001709
Q17DW3	AAEL004027-PA (Fragment) OS=Aedes aegypti OX=7159 GN=AAEL004027 PE=3 SV=1 - [Q17DW3_AEDAE]	799.942	44.84	1	19	19	58	562	61.9544	6.88818	0.000170213	0.00014933	0.000165212	0.000161585	0.000125811	0.000126978	0.000128436	0.000127075
A2I874	AAEL009524-PA OS=Aedes aegypti OX=7159 GN=Aael_AAEL009524 PE=4 SV=1 - [A2I874_AEDAE]	799.06	32.98	3	2	18	63	573	66.0578	5.45264	0.000170213	0.000175736	0.000234368	0.000193439	0.000125032	0.000135634	0.000136153	0.000132273
Q1HRP8	AAEL008802-PA OS=Aedes aegypti OX=7159 GN=AAEL008802 PE=2 SV=1 - [Q1HRP8_AEDAE]	797.822	71.43	1	11	11	66	84	9.28499	6.69775	0.000170213	0.000163365	0.000160051	0.000164543	0.000172736	0.000159642	0.000169345	0.000167241
A0A1S4FFG0	Uncharacterized protein OS=Aedes aegypti OX=7159 GN=5568680 PE=4 SV=1 - [A0A1S4FFG0_AEDAE]	795.577	48.28	1	4	21	54	464	52.5064	4.729	0.000170213	0.000174977	0.000174577	0.000173255	0.000173561	0.000188526	0.000178632	0.00018024
Q7KF35	AAEL006511-PA OS=Aedes aegypti OX=7159 GN=Ub52 PE=2 SV=1 - [Q7KF35_AEDAE]	793.64	53.91	8	1	10	212	128	14.72	9.83252	0.000170213	0.000242575	0.000198335	0.000203708	0.00016508	0.000184194	0.000161043	0.000170105
Q179M3	Calcium-transporting ATPase OS=Aedes aegypti OX=7159 GN=AAEL005561 PE=3 SV=1 - [Q179M3_AEDAE]	792.132	27.97	1	26	26	63	1062	117.352	6.94678	0.000170213	0.000163289	0.000168663	0.000167388	0.00016995	0.00016942	0.000167555	0.000168975
Q1HRL8	40S ribosomal protein S18 OS=Aedes aegypti OX=7159 GN=5572365 PE=2 SV=1 - [Q1HRL8_AEDAE]	791.926	56.58	1	11	11	47	152	17.5167	10.4478	0.000170213	0.000167521	0.000165337	0.00016769	0.000174473	0.000170693	0.000165326	0.000170164
Q16UH1	AAEL009910-PA OS=Aedes aegypti OX=7159 GN=AAEL009910 PE=4 SV=1 - [Q16UH1_AEDAE]	791.882	37.02	1	2	17	58	624	69.2198	4.81787	0.000170213	0.000175956	0.000156157	0.000167442	0.000187293	0.000192958	0.000184352	0.000188201
Q17E34	AAEL003952-PA OS=Aedes aegypti OX=7159 GN=AAEL003952 PE=3 SV=1 - [Q17E34_AEDAE]	790.107	32.62	3	19	19	39	794	91.6992	4.90674	0.000170213	0.000168214	0.000172365	0.000170264	0.000164279	0.000167266	0.000171375	0.00016764
Q1HRW0	Putative 34 kDa family secreted salivary protein OS=Aedes aegypti OX=7159 PE=2 SV=1 - [Q1HRW0_AEDAE]	788.465	48.4	1	1	17	89	312	35.6983	6.41748	0.000170213	0.000147497	0.000123468	0.000147059	0.000262546	0.000292609	0.000283734	0.00027963
Q16HB6	AAEL014080-PA OS=Aedes aegypti OX=7159 GN=5563729 PE=3 SV=1 - [Q16HB6_AEDAE]	788.337	49.49	1	15	21	54	489	53.0198	5.68115	0.000170213	0.000160145	0.000163492	0.000164616	0.000169308	0.000162954	0.000159317	0.00016386
Q1HRQ9	40S ribosomal protein S8 OS=Aedes aegypti OX=7159 GN=5570139 PE=2 SV=1 - [Q1HRQ9_AEDAE]	787.697	45.15	2	8	8	50	206	23.402	10.7114	0.000170213	0.000166625	0.000171138	0.000169325	0.000177108	0.000173174	0.000166058	0.000172113
Q17AF8	AAEL005336-PA OS=Aedes aegypti OX=7159 GN=5566353 PE=3 SV=1 - [Q17AF8_AEDAE]	786.041	62.35	2	17	17	46	332	35.3227	7.91357	0.000170213	0.00017019	0.000176539	0.000172314	0.000144432	0.000145553	0.000143478	0.000144487
A0A0P6K0S5	Putative serine protease inhibitor i/ii OS=Aedes aegypti OX=7159 PE=2 SV=1 - [A0A0P6K0S5_AEDAE]	785.83	59.01	2	22	22	46	405	43.5089	7.50342	0.000170213	0.000157278	0.000155967	0.000161153	8.42531e-05	8.88833e-05	9.5553e-05	8.95631e-05
Q17JX5	AAEL001869-PA OS=Aedes aegypti OX=7159 GN=AAEL001869 PE=4 SV=1 - [Q17JX5_AEDAE]	785.501	55.7	1	35	35	72	684	76.4217	6.93213	0.000170213	0.000173179	0.000171647	0.00017168	0.000176701	0.000179295	0.000169747	0.000175248
A0A0P6JSU0	FK506-binding protein OS=Aedes aegypti OX=7159 PE=2 SV=1 - [A0A0P6JSU0_AEDAE]	784.133	43.54	3	16	16	85	379	41.5279	4.42432	0.000170213	0.000183022	0.000174899	0.000176045	0.000200737	0.000194309	0.00018776	0.000194269
Q0IFT8	AAEL004178-PB OS=Aedes aegypti OX=7159 GN=AAEL004178 PE=3 SV=1 - [Q0IFT8_AEDAE]	782.567	42.37	4	12	12	40	354	38.7909	7.92822	0.000170213	0.000174636	0.000170208	0.000171686	0.000167142	0.0001659	0.000156407	0.00016315
Q16EV7	Proteasome subunit alpha type OS=Aedes aegypti OX=7159 GN=5565869 PE=3 SV=1 - [Q16EV7_AEDAE]	781.476	74.55	2	15	15	51	275	30.5291	6.31592	0.000170213	0.000164804	0.000165333	0.000166783	0.000175038	0.000174261	0.0001732	0.000174166
A0A1S4F5T3	Dynamin-type G domain-containing protein OS=Aedes aegypti OX=7159 GN=5579109 PE=3 SV=1 - [A0A1S4F5T3_AEDAE]	779.194	40.97	2	41	42	70	986	114.048	8.104	0.000170213	0.000170994	0.000166558	0.000169255	0.000181278	0.000178479	0.000175172	0.00017831
Q17NV4	26S proteasome non-ATPase regulatory subunit OS=Aedes aegypti OX=7159 GN=AAEL000568 PE=4 SV=1 - [Q17NV4_AEDAE]	776.663	26.84	1	8	8	17	380	41.2415	4.94482	0.000170213	0.000171009	0.000178115	0.000173112	0.000168902	0.000168895	0.000175608	0.000171135
A0A1S4FNP9	PDZ domain-containing protein OS=Aedes aegypti OX=7159 PE=4 SV=1 - [A0A1S4FNP9_AEDAE]	773.83	45.19	1	1	16	51	540	60.4455	4.90674	0.000170213	0.000160424	0.000134256	0.000154964	0.000201869	0.000209126	0.000160098	0.000190364
Q17DN2	AAEL004086-PB OS=Aedes aegypti OX=7159 GN=5564124 PE=4 SV=1 - [Q17DN2_AEDAE]	772.429	52.63	2	14	17	60	323	37.0528	5.74463	0.000170213	0.000158985	0.000165887	0.000165028	0.000161127	0.000163211	0.000164536	0.000162958
J9HFM9	AAEL017516-PB OS=Aedes aegypti OX=7159 GN=23687936 PE=3 SV=1 - [J9HFM9_AEDAE]	771.411	45.08	3	23	23	103	386	39.969	10.6382	0.000170213	0.000168464	0.000177466	0.000172047	0.000181176	0.000175482	0.000170375	0.000175678
Q1HRQ2	AAEL013069-PA OS=Aedes aegypti OX=7159 GN=5580329 PE=2 SV=1 - [Q1HRQ2_AEDAE]	769.699	66.56	2	16	17	58	311	34.8695	7.88428	0.000170213	0.000168316	0.000171788	0.000170106	0.000168996	0.000174826	0.000166928	0.00017025
Q17GL0	AAEL002978-PA OS=Aedes aegypti OX=7159 GN=AAEL002978 PE=4 SV=1 - [Q17GL0_AEDAE]	767.311	46.71	1	1	22	72	516	56.0563	6.78564	0.000170213	0.000186477	0.000186502	0.000181064	0.000152955	0.000177263	0.000181263	0.000170494
Q16HN4	AAEL013966-PA OS=Aedes aegypti OX=7159 GN=5579027 PE=4 SV=1 - [Q16HN4_AEDAE]	766.581	45.97	1	21	21	45	633	68.5636	8.14795	0.000170213	0.000180108	0.000168612	0.000172977	0.000175762	0.000177685	0.000182086	0.000178511
Q171W5	AAEL007506-PA OS=Aedes aegypti OX=7159 GN=AAEL007506 PE=4 SV=1 - [Q171W5_AEDAE]	766.535	22.69	1	65	66	73	3407	389.868	4.81787	0.000170213	0.000171277	0.00016888	0.000170123	0.000169649	0.000166088	0.000173846	0.000169861
A0A1S4FFA2	Uncharacterized protein OS=Aedes aegypti OX=7159 GN=5568680 PE=4 SV=1 - [A0A1S4FFA2_AEDAE]	763.687	51.76	3	1	18	51	369	41.6254	5.08447	0.000170213	0.00017955	0.000177013	0.000175592	0.000171143	0.000183041	0.000185358	0.000179847
Q0IFJ8	AAEL004685-PA OS=Aedes aegypti OX=7159 GN=AAEL004685 PE=3 SV=1 - [Q0IFJ8_AEDAE]	762.974	52.53	1	3	24	54	514	56.0778	7.63525	0.000170213	0.000162715	0.000165654	0.000166194	0.000166328	0.000184689	0.000170197	0.000173738
Q16LZ3	AAEL012472-PA OS=Aedes aegypti OX=7159 GN=AAEL012472 PE=4 SV=1 - [Q16LZ3_AEDAE]	761.693	41.1	3	22	22	51	511	58.2527	6.22705	0.000170213	0.000172811	0.000166174	0.000169733	0.000178188	0.00017562	0.000182037	0.000178615
A0A1S4FC95	Coatomer subunit beta' OS=Aedes aegypti OX=7159 PE=3 SV=1 - [A0A1S4FC95_AEDAE]	760.742	42.81	2	32	32	64	946	106.065	5.24951	0.000170213	0.000168785	0.000169747	0.000169582	0.00016543	0.000160845	0.00016241	0.000162895
Q17DG0	Glycogen [starch] synthase OS=Aedes aegypti OX=7159 GN=5564353 PE=3 SV=1 - [Q17DG0_AEDAE]	759.227	45.47	1	26	27	74	695	79.5466	6.68311	0.000170213	0.000178307	0.000176053	0.000174858	0.000184791	0.000200806	0.000189663	0.000191753
A0A1S4F1X0	Serine hydroxymethyltransferase OS=Aedes aegypti OX=7159 GN=5574978 PE=3 SV=1 - [A0A1S4F1X0_AEDAE]	759.102	54.53	4	23	23	83	475	52.2647	7.32764	0.000170213	0.000164535	0.000162647	0.000165798	0.000145354	0.000149057	0.000151851	0.000148754
A0A1S4EV92	Uncharacterized protein OS=Aedes aegypti OX=7159 GN=5570018 PE=3 SV=1 - [A0A1S4EV92_AEDAE]	758.925	42.18	2	29	29	49	671	75.5839	7.10791	0.000170213	0.000170856	0.000173528	0.000171532	0.000160269	0.000163428	0.000160779	0.000161492
Q16PI3	AAEL011641-PA OS=Aedes aegypti OX=7159 GN=5575085 PE=4 SV=1 - [Q16PI3_AEDAE]	758.792	41.29	1	23	23	53	775	85.543	5.10986	0.000170213	0.00017039	0.000168237	0.000169613	0.000168077	0.000170983	0.000169813	0.000169624
Q17KD5	AAEL001715-PA OS=Aedes aegypti OX=7159 GN=AAEL001715 PE=3 SV=1 - [Q17KD5_AEDAE]	758.555	44.26	2	24	24	54	540	59.0848	5.93506	0.000170213	0.000165913	0.000169403	0.00016851	0.000171085	0.000174915	0.000171768	0.000172589
Q176E8	AAEL006389-PA (Fragment) OS=Aedes aegypti OX=7159 GN=AAEL006389 PE=3 SV=1 - [Q176E8_AEDAE]	757.687	38.48	3	18	18	57	538	61.1724	6.25244	0.000170213	0.000157014	0.000153408	0.000160211	0.00015925	0.000155199	0.000165261	0.000159903
Q1HQL6	CLIP domain-containing serine protease OS=Aedes aegypti OX=7159 PE=2 SV=1 - [Q1HQL6_AEDAE]	752.573	50	8	15	15	53	374	42.0438	5.45264	0.000170213	0.000168811	0.000179711	0.000172912	0.000154799	0.000160518	0.000158036	0.000157784
A0A1S4F3D0	CYTOSOL_AP domain-containing protein OS=Aedes aegypti OX=7159 GN=5576737 PE=4 SV=1 - [A0A1S4F3D0_AEDAE]	752.383	46.71	1	1	22	70	516	56.0423	6.78564	0.000170213	0.000179751	0.000156555	0.000168839	0.000175748	0.000187516	0.00018533	0.000182865
Q171B7	T-complex protein 1 subunit delta OS=Aedes aegypti OX=7159 GN=5569514 PE=3 SV=1 - [Q171B7_AEDAE]	749.292	46.9	1	22	22	60	533	57.2273	7.47412	0.000170213	0.000170869	0.000170018	0.000170366	0.000170691	0.000176508	0.000171385	0.000172861
Q16KP9	Aminopeptidase OS=Aedes aegypti OX=7159 GN=AAEL012918 PE=3 SV=1 - [Q16KP9_AEDAE]	749.149	38.91	7	27	28	51	861	97.9424	5.64307	0.000170213	0.000173315	0.000178431	0.000173986	0.000178309	0.000176401	0.000175094	0.000176601
A0A0P6J107	Electron transfer flavoprotein-ubiquinone oxidoreductase OS=Aedes aegypti OX=7159 PE=2 SV=1 - [A0A0P6J107_AEDAE]	747.56	32.56	3	16	16	54	605	66.1836	7.13721	0.000170213	0.000168898	0.000167352	0.000168821	0.000165617	0.000164558	0.000160074	0.000163416
A0A1S4F0N6	Uncharacterized protein OS=Aedes aegypti OX=7159 PE=4 SV=1 - [A0A1S4F0N6_AEDAE]	746.68	31.39	2	57	57	75	1937	219.791	8.63135	0.000170213	0.000173389	0.00016513	0.000169577	0.000165566	0.000171311	0.000170955	0.000169277
Q17NB0	AAEL000765-PA OS=Aedes aegypti OX=7159 GN=AAEL000765 PE=4 SV=1 - [Q17NB0_AEDAE]	746.581	39.37	1	16	22	56	663	80.5979	5.90967	0.000170213	7.68081e-05	9.59035e-05	0.000114308	4.87391e-05	5.60757e-05	5.6206e-05	5.36736e-05
Q16QU2	AAEL011180-PA OS=Aedes aegypti OX=7159 GN=5574458 PE=4 SV=1 - [Q16QU2_AEDAE]	745.421	52.76	1	10	10	49	290	30.9423	7.02002	0.000170213	0.00017745	0.000171528	0.000173064	0.000157363	0.00015371	0.000158367	0.00015648
Q16P33	AAEL011776-PA OS=Aedes aegypti OX=7159 GN=5575372 PE=4 SV=1 - [Q16P33_AEDAE]	743.9	62.12	1	17	17	42	293	33.037	5.84619	0.000170213	0.000159592	0.000150884	0.00016023	0.000180334	0.000175613	0.000178237	0.000178061
A0A1S4FLY4	Uncharacterized protein OS=Aedes aegypti OX=7159 GN=5571783 PE=3 SV=1 - [A0A1S4FLY4_AEDAE]	743.516	51.89	2	29	29	64	557	59.5001	6.56592	0.000170213	0.000164663	0.000172602	0.000169159	0.000178654	0.000182207	0.00017653	0.00017913
A0A1S4FA91	Pyruvate dehydrogenase E1 component subunit alpha OS=Aedes aegypti OX=7159 GN=5566309 PE=4 SV=1 - [A0A1S4FA91_AEDAE]	742.772	49.53	2	1	17	37	422	45.8617	8.33838	0.000170213	0.000181778	0.000159299	0.00017043	0.000155987	0.000173296	0.000184827	0.00017137
Q172Q5	AAEL007288-PA OS=Aedes aegypti OX=7159 GN=AAEL007288 PE=3 SV=1 - [Q172Q5_AEDAE]	741.846	46.72	2	36	37	66	839	93.7355	8.14795	0.000170213	0.000170827	0.000164895	0.000168645	0.000178863	0.000175396	0.000176257	0.000176839
Q17EA3	Proteasome subunit alpha type OS=Aedes aegypti OX=7159 GN=5579168 PE=3 SV=1 - [Q17EA3_AEDAE]	738.509	49.01	1	12	12	38	253	27.6679	5.0083	0.000170213	0.000161073	0.000171388	0.000167558	0.000168894	0.000172175	0.000167805	0.000169625
A0A1S4F2H6	SERPIN domain-containing protein OS=Aedes aegypti OX=7159 GN=5575765 PE=3 SV=1 - [A0A1S4F2H6_AEDAE]	738.115	37.17	1	1	13	47	417	47.7197	6.43018	0.000170213	0.000153178	0.000191075	0.000171489	0.000215574	0.000233141	0.000219935	0.000222883
Q174L5	Transgelin OS=Aedes aegypti OX=7159 GN=5568441 PE=3 SV=1 - [Q174L5_AEDAE]	736.653	76.09	1	14	14	52	184	20.2225	8.51416	0.000170213	0.000153337	0.000163433	0.000162328	0.000142441	0.000145531	0.000138874	0.000142282
Q17GZ0	AAEL002839-PA (Fragment) OS=Aedes aegypti OX=7159 GN=AAEL002839 PE=4 SV=1 - [Q17GZ0_AEDAE]	736.38	43.01	1	6	22	46	551	64.6302	7.95752	0.000170213	0.000177067	0.000176207	0.000174496	0.000169934	0.000177144	0.000174594	0.000173891
Q16EZ6	AAEL014959-PA OS=Aedes aegypti OX=7159 GN=AAEL014959 PE=4 SV=1 - [Q16EZ6_AEDAE]	732.819	52.33	1	17	17	36	430	45.665	7.1665	0.000170213	0.000172446	0.000170937	0.000171199	0.000186009	0.000181845	0.000186998	0.000184951
Q17KV3	AAEL001588-PA OS=Aedes aegypti OX=7159 GN=5571265 PE=4 SV=1 - [Q17KV3_AEDAE]	729.309	50.1	1	19	19	64	483	53.4613	5.56689	0.000170213	0.000166194	0.000161804	0.00016607	0.000158616	0.000153496	0.000154549	0.000155554
J9HY30	AAEL017133-PA OS=Aedes aegypti OX=7159 GN=23687553 PE=4 SV=1 - [J9HY30_AEDAE]	726.395	63.14	1	14	14	45	255	26.981	8.66064	0.000170213	0.000156488	0.000166858	0.000164519	0.000169309	0.000166834	0.000164212	0.000166785
Q1HRN6	Eukaryotic translation initiation factor 5A (Fragment) OS=Aedes aegypti OX=7159 GN=AAEL003835 PE=2 SV=1 - [Q1HRN6_AEDAE]	725.027	80.63	1	19	19	83	160	17.5696	5.56689	0.000170213	0.000183206	0.000162089	0.000171836	0.00020227	0.000197303	0.000196501	0.000198691
Q16G96	AAEL014456-PA OS=Aedes aegypti OX=7159 GN=AAEL014456 PE=4 SV=1 - [Q16G96_AEDAE]	724.954	43.2	1	2	5	32	169	19.5106	8.5874	0.000170213	0.00018248	0.000186113	0.000179602	0.000163725	0.000170437	0.000168512	0.000167558
Q174Q3	AAEL006820-PA OS=Aedes aegypti OX=7159 GN=5568403 PE=3 SV=1 - [Q174Q3_AEDAE]	724.114	48.92	6	13	13	36	323	35.7205	8.27979	0.000170213	0.000179486	0.000161617	0.000170439	0.000253405	0.00026565	0.000286409	0.000268488
A0A1S4FQM2	Heterogeneous nuclear ribonucleoprotein OS=Aedes aegypti OX=7159 PE=4 SV=1 - [A0A1S4FQM2_AEDAE]	721.999	44.2	2	2	15	51	362	39.1296	8.99756	0.000170213	0.000177353	0.000186133	0.000177899	0.000196575	0.000182286	0.000192161	0.000190341
A0A1S4F8B5	Aldedh domain-containing protein OS=Aedes aegypti OX=7159 GN=5565255 PE=3 SV=1 - [A0A1S4F8B5_AEDAE]	720.254	50	1	2	23	49	514	56.0588	7.62061	0.000170213	0.000157266	0.000202508	0.000176662	0.000172594	0.000148199	0.000164497	0.000161763
Q16QI6	AAEL011271-PA OS=Aedes aegypti OX=7159 GN=5574637 PE=4 SV=1 - [Q16QI6_AEDAE]	717.419	37.8	1	31	31	52	836	92.7169	5.5415	0.000170213	0.000152747	0.000159279	0.000160746	0.000153082	0.000153549	0.000153109	0.000153247
Q16TU0	AAEL010127-PA OS=Aedes aegypti OX=7159 GN=AAEL010127 PE=4 SV=1 - [Q16TU0_AEDAE]	716.573	45.27	2	5	5	26	148	15.6728	4.81787	0.000170213	0.000168656	0.000174169	0.000171013	0.000189048	0.000184372	0.000174351	0.00018259
Q563D2	Diazepam-binding inhibitor OS=Aedes aegypti OX=7159 PE=2 SV=1 - [Q563D2_AEDAE]	716.338	62.07	1	2	6	49	87	9.82998	6.69775	0.000170213	0.000111945	0.000159617	0.000147258	0.000160869	0.000184097	0.000178922	0.000174629
Q1HR01	Membrane glycoprotein LIG-1 OS=Aedes aegypti OX=7159 PE=2 SV=1 - [Q1HR01_AEDAE]	713.52	48.82	1	1	27	86	508	58.445	4.94482	0.000170213	0.000154456	0.000186256	0.000170308	0.000113635	0.000135158	0.000107618	0.000118804
Q16PQ0	AAEL011574-PA OS=Aedes aegypti OX=7159 GN=AAEL011574 PE=4 SV=1 - [Q16PQ0_AEDAE]	712.474	37.13	1	18	18	35	738	81.249	4.51318	0.000170213	0.000186814	0.000165224	0.000174084	0.000191217	0.000190293	0.000187782	0.000189764
Q177K7	AAEL006090-PA OS=Aedes aegypti OX=7159 GN=AAEL006090 PE=4 SV=1 - [Q177K7_AEDAE]	711.589	37.16	6	25	25	59	732	81.5759	5.05908	0.000170213	0.000168408	0.000179225	0.000172615	0.00017573	0.000172522	0.000170341	0.000172864
Q16WG1	AAEL009216-PB (Fragment) OS=Aedes aegypti OX=7159 GN=AAEL009216 PE=4 SV=1 - [Q16WG1_AEDAE]	710.635	58.17	3	7	16	39	306	34.8417	5.69385	0.000170213	0.000171095	0.000165531	0.000168947	0.000198521	0.000187992	0.000193879	0.000193464
Q16UH5	Proteasome subunit alpha type OS=Aedes aegypti OX=7159 GN=5572582 PE=3 SV=1 - [Q16UH5_AEDAE]	709.881	55.69	1	15	15	38	246	27.662	7.23975	0.000170213	0.000161056	0.000168298	0.000166522	0.000171709	0.000168634	0.000166827	0.000169057
Q17LC2	AAEL001420-PA OS=Aedes aegypti OX=7159 GN=5570480 PE=4 SV=1 - [Q17LC2_AEDAE]	709.491	48.82	1	1	27	83	508	58.4889	4.91943	0.000170213	0.000237879	0.000252971	0.000220354	0.000133259	0.000170743	0.00014671	0.000150237
Q17GH8	AAEL002986-PA OS=Aedes aegypti OX=7159 GN=AAEL002986 PE=4 SV=1 - [Q17GH8_AEDAE]	706.582	17.58	1	6	18	34	1337	148.163	7.82568	0.000170213	0.000237727	0.000170708	0.000192883	0.000194948	0.000202286	0.000199693	0.000198976
Q16XB2	Serine/threonine-protein phosphatase (Fragment) OS=Aedes aegypti OX=7159 GN=AAEL008930 PE=3 SV=1 - [Q16XB2_AEDAE]	703.094	39.31	6	20	20	59	491	55.2345	5.96045	0.000170213	0.000165444	0.000165612	0.000167089	0.000182232	0.00018625	0.000183083	0.000183855
Q17I81	AAEL002457-PB OS=Aedes aegypti OX=7159 GN=AAEL002457 PE=4 SV=1 - [Q17I81_AEDAE]	702.083	52.33	2	17	17	45	386	43.2759	6.75635	0.000170213	0.000173429	0.000164335	0.000169326	0.000201946	0.000196096	0.000193047	0.00019703
Q17DS2	AAEL004060-PA OS=Aedes aegypti OX=7159 GN=AAEL004060 PE=4 SV=1 - [Q17DS2_AEDAE]	700.782	57.14	2	1	4	48	56	6.52248	10.4331	0.000170213	0.000157024	0.000166293	0.00016451	0.000171735	0.000180585	0.000165791	0.000172704
Q17N71	Clustered mitochondria protein homolog OS=Aedes aegypti OX=7159 GN=AAEL000794 PE=3 SV=1 - [CLU_AEDAE]	700.67	34.6	2	49	49	88	1442	161.475	6.90283	0.000170213	0.000163329	0.000160884	0.000164808	0.00017984	0.000178264	0.000182535	0.000180213
Q1HQZ8	AAEL009313-PA OS=Aedes aegypti OX=7159 GN=5571785 PE=2 SV=1 - [Q1HQZ8_AEDAE]	699.607	76.23	1	15	17	50	265	29.0588	4.83057	0.000170213	0.000169855	0.000156997	0.000165688	0.00017391	0.000171127	0.0001746	0.000173213
Q17AH1	Pyruvate dehydrogenase E1 component subunit alpha OS=Aedes aegypti OX=7159 GN=AAEL005308 PE=4 SV=1 - [Q17AH1_AEDAE]	697.687	49.53	3	1	17	35	422	45.8717	8.33838	0.000170213	0.000162141	0.000187354	0.000173236	0.000226837	0.000210905	0.000193506	0.000210416
A0A1S4G769	Uncharacterized protein OS=Aedes aegypti OX=7159 PE=4 SV=1 - [A0A1S4G769_AEDAE]	696.541	27.31	4	49	49	71	1699	199.533	6.06201	0.000170213	0.000176466	0.000176119	0.000174266	0.000181329	0.000179398	0.000187215	0.000182647
H2L215	SLC12-like K,Cl cotransporter OS=Aedes aegypti OX=7159 GN=KCC1A PE=2 SV=1 - [H2L215_AEDAE]	696	20.8	6	24	24	64	1096	121.292	7.06396	0.000170213	0.000166117	0.000175753	0.000170694	0.000182477	0.000181838	0.000184384	0.000182899
Q17DN4	AAEL004112-PA (Fragment) OS=Aedes aegypti OX=7159 GN=TPX2 PE=4 SV=1 - [Q17DN4_AEDAE]	695.911	58.85	2	10	11	51	192	21.424	5.96045	0.000170213	0.000167909	0.000172109	0.000170077	0.000170197	0.000172851	0.000170562	0.000171203
Q16NP7	AAEL011905-PA OS=Aedes aegypti OX=7159 GN=AAEL011905 PE=3 SV=1 - [Q16NP7_AEDAE]	695.653	36.82	3	33	34	114	1024	118.589	8.95361	0.000170213	0.000175644	0.000171789	0.000172549	0.000203118	0.000200195	0.000197433	0.000200248
Q16QS2	AAEL011195-PA OS=Aedes aegypti OX=7159 GN=AAEL011195 PE=3 SV=1 - [Q16QS2_AEDAE]	693.944	47.39	1	1	11	74	211	23.295	8.96826	0.000170213	0.000145507	0.000167596	0.000161105	0.000190117	0.000180169	0.000170601	0.000180296
Q17HP8	AAEL002595-PA OS=Aedes aegypti OX=7159 GN=5575329 PE=3 SV=1 - [Q17HP8_AEDAE]	690.954	53.04	1	15	16	47	428	47.0799	5.46533	0.000170213	0.000158322	0.000169331	0.000165955	0.000145229	0.000151432	0.000149311	0.000148657
Q17JE4	AAEL002068-PA OS=Aedes aegypti OX=7159 GN=5573395 PE=3 SV=1 - [Q17JE4_AEDAE]	689.858	39.38	1	19	19	45	546	60.0474	7.00537	0.000170213	0.000165408	0.00015839	0.00016467	0.000173298	0.000167742	0.000172876	0.000171305
Q16VB1	AAEL009601-PA OS=Aedes aegypti OX=7159 GN=5572209 PE=4 SV=1 - [Q16VB1_AEDAE]	689.299	35.95	1	9	11	54	306	33.7515	6.99072	0.000170213	0.000178243	0.00017647	0.000174975	0.000190115	0.000198556	0.000183188	0.000190619
Q1HR70	Ribosomal protein L7AE OS=Aedes aegypti OX=7159 PE=2 SV=1 - [Q1HR70_AEDAE]	689.077	47.41	3	17	17	79	270	30.6474	10.3892	0.000170213	0.000176506	0.000171427	0.000172715	0.000180267	0.000179102	0.000171784	0.000177051
A0A1S4G0N4	Uncharacterized protein OS=Aedes aegypti OX=7159 GN=5579025 PE=4 SV=1 - [A0A1S4G0N4_AEDAE]	686.87	51.29	2	22	22	48	583	63.3913	8.29443	0.000170213	0.00016757	0.000169742	0.000169175	0.000160468	0.000157081	0.000157786	0.000158445
Q17D48	AAEL004327-PA OS=Aedes aegypti OX=7159 GN=AAEL004327 PE=3 SV=1 - [Q17D48_AEDAE]	684.624	26.72	1	1	27	56	1048	118.578	6.65381	0.000170213	0.0001966	0.000193185	0.000186666	0.00019458	0.00020628	0.00018963	0.00019683
A0A1S4FKL4	Uncharacterized protein OS=Aedes aegypti OX=7159 GN=5571172 PE=4 SV=1 - [A0A1S4FKL4_AEDAE]	683.79	34.22	2	33	33	64	1011	112.964	5.19873	0.000170213	0.000155684	0.000174037	0.000166645	0.00015558	0.000151771	0.000151217	0.000152856
Q172R6	AAEL007282-PB OS=Aedes aegypti OX=7159 GN=5569005 PE=3 SV=1 - [Q172R6_AEDAE]	683.051	42.74	3	22	22	59	592	67.3165	6.91748	0.000170213	0.000158153	0.000164973	0.000164446	0.000182839	0.000182355	0.000178906	0.000181367
Q17DD3	AAEL004269-PA OS=Aedes aegypti OX=7159 GN=5564467 PE=4 SV=1 - [Q17DD3_AEDAE]	682.858	67.89	1	13	13	39	190	21.8408	5.24951	0.000170213	0.000155689	0.000177824	0.000167908	0.000174558	0.000196235	0.000177813	0.000182869
Q1HQM6	AAEL003716-PA OS=Aedes aegypti OX=7159 GN=5578864 PE=2 SV=1 - [Q1HQM6_AEDAE]	682.609	74.45	3	9	9	50	137	14.4336	7.23975	0.000170213	0.000165348	0.000160074	0.000165212	0.000184763	0.000160083	0.000169784	0.000171543
Q17JC6	AAEL002077-PA OS=Aedes aegypti OX=7159 GN=AAEL002077 PE=4 SV=1 - [Q17JC6_AEDAE]	681.09	63.11	1	2	14	35	347	38.2451	4.75439	0.000170213	0.000196488	0.000170707	0.000179136	0.000178066	0.000183721	0.000175405	0.000179064
J9HG30	AAEL009336-PB OS=Aedes aegypti OX=7159 GN=AaeL_AAEL009336 PE=4 SV=1 - [J9HG30_AEDAE]	680.773	31.93	2	1	6	28	166	18.8589	4.13232	0.000170213	0.000185862	0.000163246	0.000173107	0.000167357	0.000165248	0.000165868	0.000166157
Q173C8	AAEL007194-PA OS=Aedes aegypti OX=7159 GN=5568889 PE=4 SV=1 - [Q173C8_AEDAE]	680.54	72.12	1	5	5	18	104	11.1174	4.84326	0.000170213	0.000187234	0.000179562	0.000179003	0.000164366	0.000163453	0.000165663	0.000164494
A0A0P6IW68	Putative fad-dependent oxidoreductase (Fragment) OS=Aedes aegypti OX=7159 PE=2 SV=1 - [A0A0P6IW68_AEDAE]	680.283	45.5	1	17	17	40	422	46.8984	8.45557	0.000170213	0.000168462	0.000170153	0.000169609	0.000165962	0.000167525	0.000167642	0.000167043
Q16K31	AAEL013138-PA OS=Aedes aegypti OX=7159 GN=5577284 PE=4 SV=1 - [Q16K31_AEDAE]	679.655	58.82	1	18	18	47	289	31.0274	8.88037	0.000170213	0.000166746	0.000162495	0.000166484	0.000178624	0.000179279	0.000182527	0.000180144
Q17DS3	AAEL004060-PB OS=Aedes aegypti OX=7159 GN=5564053 PE=4 SV=1 - [Q17DS3_AEDAE]	679.492	50.85	2	1	4	43	59	6.73464	10.4331	0.000170213	0.000149845	0.000150565	0.000156874	0.000173719	0.000171276	0.000172615	0.000172537
Q177C7	AAEL006171-PA (Fragment) OS=Aedes aegypti OX=7159 GN=AAEL006171 PE=4 SV=1 - [Q177C7_AEDAE]	674.467	48.4	1	13	13	32	343	37.6686	7.94287	0.000170213	0.000161663	0.000162806	0.000164894	0.000189988	0.000193307	0.000182442	0.000188579
Q17GE7	AAEL003104-PA OS=Aedes aegypti OX=7159 GN=AAEL003104 PE=4 SV=1 - [Q17GE7_AEDAE]	674.262	31.48	1	30	30	41	1293	142.138	6.90283	0.000170213	0.000173574	0.000165685	0.000169824	0.000167039	0.0001699	0.00016639	0.000167776
A0A0P6J603	Putative fast myosin heavy chain hciii OS=Aedes aegypti OX=7159 PE=2 SV=1 - [A0A0P6J603_AEDAE]	673.735	46.14	2	1	35	67	830	92.8663	6.52197	0.000170213	0.000149487	0.000148538	0.000156079	0.000163109	0.000167808	0.000157158	0.000162691
Q16PF3	AP complex subunit beta OS=Aedes aegypti OX=7159 GN=5575109 PE=3 SV=1 - [Q16PF3_AEDAE]	672.858	32.4	1	27	27	54	929	101.748	5.16064	0.000170213	0.000168674	0.000166176	0.000168354	0.000173781	0.000175239	0.000168603	0.000172541
Q16Z75	AAEL008285-PA OS=Aedes aegypti OX=7159 GN=5570385 PE=4 SV=1 - [Q16Z75_AEDAE]	672.497	19.71	5	3	3	31	137	14.5832	4.70361	0.000170213	0.000165044	0.0001767	0.000170653	0.000162229	0.000171934	0.000165845	0.000166669
Q1HQT0	Mitochondrial NADH-ubuiquinone oxidoreductase 13 kDa-B subunit OS=Aedes aegypti OX=7159 PE=2 SV=1 - [Q1HQT0_AEDAE]	672.432	78.05	3	9	9	61	123	13.8174	9.56885	0.000170213	0.000157698	0.000146343	0.000158085	0.000187964	0.000151525	0.000188014	0.000175834
A0A0P6IYH3	AMP deaminase OS=Aedes aegypti OX=7159 PE=2 SV=1 - [A0A0P6IYH3_AEDAE]	671.231	23.12	5	19	19	51	783	89.5806	5.97314	0.000170213	0.000161327	0.000168443	0.000166661	0.000171998	0.000173958	0.000172227	0.000172728
Q172F3	UDP-glucose 4-epimerase OS=Aedes aegypti OX=7159 GN=5569141 PE=3 SV=1 - [Q172F3_AEDAE]	670.681	39.32	1	11	12	36	351	38.4303	6.91748	0.000170213	0.000172391	0.000179347	0.000173983	0.00017617	0.000184995	0.000180263	0.000180476
Q16WI7	AAEL009214-PA OS=Aedes aegypti OX=7159 GN=5571685 PE=4 SV=1 - [Q16WI7_AEDAE]	669.927	62.07	1	2	6	43	87	9.878	6.75635	0.000170213	0.0001691	0.000124765	0.000154693	0.000162214	0.000151257	0.000146444	0.000153305
Q17M22	AAEL001158-PA OS=Aedes aegypti OX=7159 GN=AAEL001158 PE=3 SV=1 - [Q17M22_AEDAE]	669.34	50.89	2	12	12	33	336	36.5485	6.771	0.000170213	0.000163901	0.000170311	0.000168142	0.000162953	0.000179023	0.000168737	0.000170238
Q1HRM5	40S ribosomal protein S23 OS=Aedes aegypti OX=7159 GN=5576653 PE=2 SV=1 - [Q1HRM5_AEDAE]	668.167	48.25	1	8	8	43	143	16.1089	10.5796	0.000170213	0.000169167	0.000172703	0.000170694	0.000176061	0.000179353	0.000168788	0.000174734
Q16QR1	AAEL011206-PA OS=Aedes aegypti OX=7159 GN=5574529 PE=4 SV=1 - [Q16QR1_AEDAE]	666.131	55.99	2	17	17	42	409	46.3923	5.38916	0.000170213	0.000169299	0.000175345	0.000171619	0.000167223	0.000166103	0.000170512	0.000167946
Q17DR0	AAEL004059-PB OS=Aedes aegypti OX=7159 GN=AAEL004059 PE=3 SV=1 - [Q17DR0_AEDAE]	666.039	48.14	3	15	15	44	403	44.1807	6.48096	0.000170213	0.000153408	0.000160525	0.000161382	0.000173606	0.000176085	0.000172028	0.000173906
A0A1S4FYI5	Coatomer subunit alpha OS=Aedes aegypti OX=7159 GN=5577214 PE=4 SV=1 - [A0A1S4FYI5_AEDAE]	665.58	27.3	4	29	29	51	1227	139.024	7.45947	0.000170213	0.00016265	0.000163758	0.00016554	0.000166785	0.000161238	0.000162927	0.00016365
A0A1S4G0N6	Uncharacterized protein OS=Aedes aegypti OX=7159 GN=5578882 PE=4 SV=1 - [A0A1S4G0N6_AEDAE]	664.937	59.49	3	5	6	28	158	17.1258	5.87158	0.000170213	0.000178343	0.000183597	0.000177384	0.000145729	0.000146421	0.000146926	0.000146359
A0A1S4F797	Uncharacterized protein OS=Aedes aegypti OX=7159 GN=5564593 PE=3 SV=1 - [A0A1S4F797_AEDAE]	663.82	27.77	1	1	27	53	1048	119.058	6.46826	0.000170213	0.000143561	0.000165573	0.000159782	0.000175475	0.000169376	0.000179282	0.000174711
A0A1S4G7Y3	PPM-type phosphatase domain-containing protein OS=Aedes aegypti OX=7159 PE=3 SV=1 - [A0A1S4G7Y3_AEDAE]	663.287	41.47	3	18	18	26	692	73.8572	4.44971	0.000170213	0.000155709	0.000164615	0.000163512	0.00017783	0.000176495	0.000174784	0.00017637
Q16RS3	AAEL010850-PD OS=Aedes aegypti OX=7159 GN=AAEL010850 PE=4 SV=1 - [Q16RS3_AEDAE]	663.141	46.7	3	5	17	85	197	23.3537	9.74463	0.000170213	0.000165584	0.000172099	0.000169299	0.000161333	0.000174494	0.000167452	0.00016776
A0A1S4F2J6	Uncharacterized protein OS=Aedes aegypti OX=7159 GN=5575671 PE=4 SV=1 - [A0A1S4F2J6_AEDAE]	662.711	32.72	3	35	38	66	1348	148.7	6.80029	0.000170213	0.000163242	0.000168869	0.000167441	0.00016318	0.000163101	0.0001558	0.000160693
Q16I21	AAEL013823-PA OS=Aedes aegypti OX=7159 GN=AAEL013823 PE=3 SV=1 - [Q16I21_AEDAE]	662.569	42.24	2	19	21	49	490	55.7072	7.28369	0.000170213	0.000170376	0.000176977	0.000172522	0.000178541	0.000182207	0.000176673	0.000179141
Q17FB4	AAEL003453-PA OS=Aedes aegypti OX=7159 GN=AAEL003453 PE=4 SV=1 - [Q17FB4_AEDAE]	662.509	47	1	14	14	79	300	34.2305	5.75732	0.000170213	0.000139396	0.000164898	0.000158169	0.000166181	0.000167379	0.000171166	0.000168242
Q1HQM2	AAEL003634-PA OS=Aedes aegypti OX=7159 GN=5578686 PE=2 SV=1 - [Q1HQM2_AEDAE]	660.871	49.85	1	13	13	98	327	35.9361	4.75439	0.000170213	0.000179539	0.000158573	0.000169441	0.000172546	0.000178753	0.000177678	0.000176325
Q1HR19	Transgelin OS=Aedes aegypti OX=7159 GN=5568503 PE=2 SV=1 - [Q1HR19_AEDAE]	660.393	68.62	1	10	10	30	188	20.7083	8.11865	0.000170213	0.000167072	0.000162713	0.000166666	0.000167938	0.000166085	0.000175091	0.000169705
Q16TK1	AAEL010205-PB OS=Aedes aegypti OX=7159 GN=5573031 PE=4 SV=1 - [Q16TK1_AEDAE]	660.228	73.49	2	10	11	73	166	19.619	9.62744	0.000170213	0.000176875	0.000177604	0.000174897	0.00016113	0.000181312	0.00016548	0.000169307
Q0IEL8	Glucose-6-phosphate 1-dehydrogenase OS=Aedes aegypti OX=7159 GN=AAEL009507 PE=3 SV=1 - [Q0IEL8_AEDAE]	659.938	46.93	1	24	24	58	554	63.7461	7.18115	0.000170213	0.000174177	0.000166682	0.000170357	0.000193968	0.000194349	0.000199343	0.000195887
A0A0P6IVD0	Sidoreflexin OS=Aedes aegypti OX=7159 PE=2 SV=1 - [A0A0P6IVD0_AEDAE]	659.905	45.94	2	13	13	42	320	35.6973	8.92432	0.000170213	0.000175248	0.000173517	0.000172992	0.000173692	0.000182304	0.000169756	0.000175251
Q0IF77	AAEL006415-PA OS=Aedes aegypti OX=7159 GN=AAEL006415 PE=3 SV=1 - [Q0IF77_AEDAE]	659.187	25.72	1	1	28	50	1182	134.788	7.12256	0.000170213	0.00015814	0.000171943	0.000166765	0.000152298	0.0001762	0.000139106	0.000155868
Q1HRJ0	AAEL014944-PA OS=Aedes aegypti OX=7159 GN=SGP2D7 PE=2 SV=1 - [Q1HRJ0_AEDAE]	658.316	44.74	1	7	9	85	152	16.9636	5.57959	0.000170213	0.000168145	0.000167522	0.000168627	0.000176782	0.000180662	0.000176037	0.000177827
Q0IFR2	AAEL004195-PA OS=Aedes aegypti OX=7159 GN=5564249 PE=3 SV=1 - [Q0IFR2_AEDAE]	656.438	43.56	1	8	8	27	264	28.3851	4.62744	0.000170213	0.000170194	0.000170296	0.000170234	0.000187537	0.000191849	0.000189914	0.000189767
A0A1S4F520	PUA domain-containing protein OS=Aedes aegypti OX=7159 GN=5578343 PE=4 SV=1 - [A0A1S4F520_AEDAE]	653.311	46.11	2	20	20	61	527	58.3744	9.20264	0.000170213	0.000175344	0.000177578	0.000174378	0.000200877	0.000191079	0.00017855	0.000190169
Q1HQJ3	AAEL013744-PA OS=Aedes aegypti OX=7159 GN=AAEL013744 PE=2 SV=1 - [Q1HQJ3_AEDAE]	653.094	46.49	2	10	10	41	185	21.1948	9.30518	0.000170213	0.000178436	0.000169679	0.000172776	0.000171874	0.000173704	0.000167702	0.000171093
Q16ZL1	AAEL008164-PA OS=Aedes aegypti OX=7159 GN=5570204 PE=4 SV=1 - [Q16ZL1_AEDAE]	649.919	55.37	1	16	17	33	363	39.4765	9.08545	0.000170213	0.000178051	0.000171114	0.000173126	0.000193928	0.000186673	0.00019418	0.000191594
O96301	Glutamine synthetase OS=Aedes aegypti OX=7159 GN=GS1 PE=2 SV=1 - [O96301_AEDAE]	649.402	28	2	10	10	56	400	44.6182	7.10791	0.000170213	0.000159994	0.00015945	0.000163219	0.000154178	0.000145222	0.0001524	0.0001506
Q16Q99	AAEL011355-PA OS=Aedes aegypti OX=7159 GN=AAEL011355 PE=3 SV=1 - [Q16Q99_AEDAE]	648.691	40.55	1	25	25	63	614	68.4934	8.57275	0.000170213	0.000163426	0.000168633	0.000167424	0.000166371	0.000166216	0.000164963	0.00016585
Q8T9V0	Putative secreted protein OS=Aedes aegypti OX=7159 PE=2 SV=1 - [Q8T9V0_AEDAE]	648.688	32.53	1	1	8	29	292	33.6982	5.19873	0.000170213	0.000179022	0.000162181	0.000170472	0.000181507	0.000201554	0.000180095	0.000187719
Q16S69	Trehalose 6-phosphate phosphatase OS=Aedes aegypti OX=7159 GN=AAEL010684 PE=3 SV=1 - [Q16S69_AEDAE]	647.56	58.01	2	14	14	40	281	31.4619	5.97314	0.000170213	0.000163713	0.000160525	0.000164817	0.000169159	0.000172574	0.00017286	0.000171531
Q17FM7	NADPH--cytochrome P450 reductase OS=Aedes aegypti OX=7159 GN=AAEL003349 PE=3 SV=1 - [Q17FM7_AEDAE]	647.437	44.92	3	25	25	58	679	77.4368	5.87158	0.000170213	0.000175438	0.000169713	0.000171788	0.000166074	0.000162227	0.000165443	0.000164581
Q16FL0	26S protease regulatory subunit OS=Aedes aegypti OX=7159 GN=AAEL013676 PE=3 SV=1 - [Q16FL0_AEDAE]	647.097	60.05	1	21	23	55	403	45.508	8.41162	0.000170213	0.00015937	0.000164707	0.000164763	0.000169336	0.00017125	0.000166903	0.000169163
A0A1S4G770	DNA topoisomerase 2 OS=Aedes aegypti OX=7159 PE=3 SV=1 - [A0A1S4G770_AEDAE]	646.287	30.33	3	44	44	69	1507	170.909	8.27979	0.000170213	0.000162013	0.000168887	0.000167038	0.000175216	0.000175336	0.000176406	0.000175653
Q0IEH6	AAEL010312-PA OS=Aedes aegypti OX=7159 GN=5573231 PE=4 SV=1 - [Q0IEH6_AEDAE]	644.381	26.13	1	18	18	41	995	108.051	6.7417	0.000170213	0.000168451	0.000159096	0.00016592	0.000186476	0.000177965	0.000179998	0.00018148
Q1HRP3	40S ribosomal protein S9 OS=Aedes aegypti OX=7159 GN=5572284 PE=2 SV=1 - [Q1HRP3_AEDAE]	641.902	63.08	2	18	18	62	195	22.7846	10.6089	0.000170213	0.000162817	0.000166946	0.000166659	0.000171933	0.000171102	0.000164588	0.000169208
Q17EW5	AAEL003686-PA OS=Aedes aegypti OX=7159 GN=SRPN11 PE=3 SV=1 - [Q17EW5_AEDAE]	641.834	34.14	2	8	17	46	498	56.7006	7.38623	0.000170213	0.000160619	0.000179377	0.00017007	0.000124837	0.000128601	0.000128974	0.000127471
Q1HQM8	26S proteasome regulatory complex subunit RPN5/PSMD12 OS=Aedes aegypti OX=7159 GN=5564146 PE=2 SV=1 - [Q1HQM8_AEDAE]	641.171	33.99	1	16	16	41	459	52.9659	5.64307	0.000170213	0.000155164	0.000160215	0.000161864	0.000172912	0.000168491	0.000169597	0.000170333
A0A1S4EX77	Uncharacterized protein OS=Aedes aegypti OX=7159 GN=5567233 PE=4 SV=1 - [A0A1S4EX77_AEDAE]	639.344	51.21	1	1	11	31	248	26.5105	8.80713	0.000170213	0.000173253	0.000155912	0.000166459	0.000177144	0.00017355	0.000183634	0.00017811
A0A1S4EZZ0	Uncharacterized protein OS=Aedes aegypti OX=7159 GN=5572647 PE=4 SV=1 - [A0A1S4EZZ0_AEDAE]	638.231	45.67	3	25	25	42	543	60.9425	5.16064	0.000170213	0.000157229	0.000151879	0.000159774	0.000136383	0.000141273	0.000133748	0.000137134
Q16KQ9	AAEL012910-PA OS=Aedes aegypti OX=7159 GN=AAEL012910 PE=4 SV=1 - [Q16KQ9_AEDAE]	637.882	8.89	1	1	36	48	5644	604.699	4.80518	0.000170213	0.000161869	0.000215563	0.000182548	0.000117579	0.000126864	0.000124348	0.00012293
Q171S4	AAEL007555-PA OS=Aedes aegypti OX=7159 GN=5569333 PE=3 SV=1 - [Q171S4_AEDAE]	636.402	33.41	1	13	13	49	422	46.38	6.43018	0.000170213	0.000162527	0.00016163	0.00016479	0.000144718	0.000148885	0.000143233	0.000145612
Q17MT0	AAEL000883-PB OS=Aedes aegypti OX=7159 GN=5567242 PE=4 SV=1 - [Q17MT0_AEDAE]	635.737	41.46	2	10	10	28	328	36.4198	7.04932	0.000170213	0.000155766	0.0001578	0.000161259	0.000157154	0.000160106	0.000171508	0.000162923
Q17MU1	AAEL000879-PA OS=Aedes aegypti OX=7159 GN=AAEL000879 PE=4 SV=1 - [Q17MU1_AEDAE]	634.366	60.38	1	3	12	31	260	27.8213	9.01221	0.000170213	0.000179735	0.000152996	0.000167648	0.000166352	0.00016976	0.000163016	0.000166376
Q16S16	AAEL010743-PA OS=Aedes aegypti OX=7159 GN=AAEL010743 PE=3 SV=1 - [Q16S16_AEDAE]	634.299	55.61	1	19	19	35	446	49.1391	8.1333	0.000170213	0.000171269	0.000160188	0.000167223	0.000176491	0.000176217	0.000171832	0.000174847
Q16N99	AAEL012046-PA OS=Aedes aegypti OX=7159 GN=AAEL012046 PE=3 SV=1 - [Q16N99_AEDAE]	633.476	46.42	2	20	20	46	405	44.9415	5.96045	0.000170213	0.000166166	0.000164939	0.000167106	0.000173137	0.000170059	0.000172634	0.000171943
A0A1S4FDN6	Uncharacterized protein OS=Aedes aegypti OX=7159 GN=5567972 PE=3 SV=1 - [A0A1S4FDN6_AEDAE]	632.387	25.47	1	1	28	50	1182	134.689	7.29834	0.000170213	0.000190712	0.00017653	0.000179152	0.000189449	0.000196092	0.000178778	0.000188106
Q5PY78	AAEL007962-PA OS=Aedes aegypti OX=7159 GN=GSTe4 PE=2 SV=1 - [Q5PY78_AEDAE]	631.79	46.43	1	7	8	31	224	25.0301	7.10791	0.000170213	0.00015298	0.000156232	0.000159808	0.000168401	0.000172578	0.000170485	0.000170488
Q17H10	3-hydroxyacyl-coa dehyrogenase OS=Aedes aegypti OX=7159 GN=AAEL002841 PE=4 SV=1 - [Q17H10_AEDAE]	631.251	54.43	3	11	13	47	305	33.3201	8.74854	0.000170213	0.00017426	0.000166941	0.000170471	0.000165155	0.000160414	0.000156879	0.000160816
Q17JR3	AAEL001937-PA OS=Aedes aegypti OX=7159 GN=AAEL001937 PE=4 SV=1 - [Q17JR3_AEDAE]	630.784	41.58	2	17	17	40	481	54.4474	5.30029	0.000170213	0.000160475	0.000165685	0.000165457	0.000160298	0.000158055	0.00015903	0.000159128
A0A0P6K119	Putative flotillin (Fragment) OS=Aedes aegypti OX=7159 PE=2 SV=1 - [A0A0P6K119_AEDAE]	629.997	54.17	2	19	19	47	408	44.8593	5.52881	0.000170213	0.000171195	0.000170168	0.000170525	0.000177436	0.00017685	0.000174694	0.000176327
Q17NL8	AAEL000667-PB OS=Aedes aegypti OX=7159 GN=5565453 PE=4 SV=1 - [Q17NL8_AEDAE]	629.202	33.45	2	13	15	38	583	67.0728	5.56689	0.000170213	0.000166115	0.00017315	0.000169826	0.000236404	0.000239757	0.000241027	0.000239063
Q177P1	AAEL006087-PA OS=Aedes aegypti OX=7159 GN=AAEL006087 PE=4 SV=1 - [Q177P1_AEDAE]	629.152	30.78	1	28	28	55	900	103.991	7.72314	0.000170213	0.000167905	0.000164553	0.000167557	0.000183257	0.000178622	0.000174032	0.000178637
Q1HRM0	MICOS complex subunit MIC13 OS=Aedes aegypti OX=7159 GN=5576079 PE=2 SV=1 - [Q1HRM0_AEDAE]	628.666	86.29	5	7	8	28	124	13.618	8.42627	0.000170213	0.000158567	0.000164476	0.000164419	0.000176783	0.00018019	0.000174002	0.000176992
Q17J37	Obg-like ATPase 1 OS=Aedes aegypti OX=7159 GN=5580070 PE=3 SV=1 - [Q17J37_AEDAE]	627.209	60.05	1	23	23	57	398	44.7623	7.04932	0.000170213	0.000163156	0.000168675	0.000167348	0.000181064	0.000182935	0.000178997	0.000180999
Q173D3	AAEL007173-PB OS=Aedes aegypti OX=7159 GN=AAEL007173 PE=4 SV=1 - [Q173D3_AEDAE]	625.485	51.17	2	11	11	27	213	23.4269	5.36377	0.000170213	0.000164545	0.000141843	0.000158867	0.000214249	0.000190692	0.000200306	0.000201749
Q0IG01	AAEL003750-PA OS=Aedes aegypti OX=7159 GN=5578927 PE=4 SV=1 - [Q0IG01_AEDAE]	625.222	37.36	1	5	5	35	174	19.3445	4.83057	0.000170213	0.000179763	0.000170369	0.000173448	0.000177641	0.000172858	0.000177392	0.000175964
Q16IW1	AAEL013528-PA OS=Aedes aegypti OX=7159 GN=TPX1 PE=4 SV=1 - [Q16IW1_AEDAE]	625.138	41.81	1	9	10	50	232	25.8645	8.52881	0.000170213	0.000167003	0.000160591	0.000165936	0.000170275	0.000167132	0.000166173	0.00016786
Q174F6	AAEL006911-PA (Fragment) OS=Aedes aegypti OX=7159 GN=AAEL006911 PE=4 SV=1 - [Q174F6_AEDAE]	625.001	32.82	4	24	26	68	847	95.7919	8.79248	0.000170213	0.000173344	0.000161549	0.000168368	0.000179094	0.000182503	0.000182977	0.000181524
Q1HRS6	40S ribosomal protein S4 OS=Aedes aegypti OX=7159 PE=2 SV=1 - [Q1HRS6_AEDAE]	624.488	55.73	2	16	16	56	262	29.5872	10.3013	0.000170213	0.000156308	0.000170968	0.00016583	0.000173372	0.00017074	0.000164263	0.000169458
Q17C53	AAEL004680-PA OS=Aedes aegypti OX=7159 GN=AAEL004680 PE=4 SV=1 - [Q17C53_AEDAE]	620.492	47.67	2	27	28	62	621	71.4085	5.56689	0.000170213	0.000164597	0.000160487	0.000165099	0.00017233	0.000169724	0.000178465	0.000173506
Q17CI5	Coatomer subunit beta OS=Aedes aegypti OX=7159 GN=5565050 PE=4 SV=1 - [Q17CI5_AEDAE]	618.537	33.16	1	25	25	44	956	107.005	6.0874	0.000170213	0.000166249	0.000169894	0.000168785	0.000171514	0.000169674	0.000164519	0.000168569
J9HT92	AAEL017368-PA OS=Aedes aegypti OX=7159 GN=23687788 PE=4 SV=1 - [J9HT92_AEDAE]	618.284	45.01	1	23	23	67	591	64.0602	5.46533	0.000170213	0.000150802	0.000163553	0.000161522	0.000179292	0.000172678	0.000175248	0.00017574
A0A0P6IZ91	Putative puromycin-sensitive aminopeptidase (Fragment) OS=Aedes aegypti OX=7159 PE=2 SV=1 - [A0A0P6IZ91_AEDAE]	618.185	31.09	1	1	26	47	1023	116.039	6.04932	0.000170213	0.000129028	0.000130703	0.000143315	0.000141778	0.000160194	0.000139218	0.000147063
Q17A21	AAEL005432-PA OS=Aedes aegypti OX=7159 GN=AAEL005432 PE=4 SV=1 - [Q17A21_AEDAE]	617.576	27.54	2	2	32	52	1405	160.557	5.59229	0.000170213	0.000160228	0.000173513	0.000167985	0.000123674	0.000139333	0.000141362	0.00013479
Q17BE7	AAEL004972-PA OS=Aedes aegypti OX=7159 GN=AAEL004972 PE=4 SV=1 - [Q17BE7_AEDAE]	617.507	30.95	3	24	24	57	953	104.342	9.43701	0.000170213	0.000179576	0.00016564	0.00017181	0.000179004	0.00017952	0.000188079	0.000182201
Q16GT3	AAEL014275-PA OS=Aedes aegypti OX=7159 GN=AAEL014275 PE=4 SV=1 - [Q16GT3_AEDAE]	617.276	61.35	1	1	16	34	326	36.5869	8.98291	0.000170213	0.000191961	0.000190974	0.000184382	0.000170718	0.000168216	0.000169484	0.000169473
Q1HRH0	CLIP domain-containing serine protease OS=Aedes aegypti OX=7159 GN=5563616 PE=2 SV=1 - [Q1HRH0_AEDAE]	617.001	50.83	1	14	15	47	362	39.6306	7.62061	0.000170213	0.000170821	0.000166547	0.000169194	0.000152294	0.000154798	0.00015337	0.000153487
A0A0P6J4X5	Putative puromycin-sensitive aminopeptidase (Fragment) OS=Aedes aegypti OX=7159 PE=2 SV=1 - [A0A0P6J4X5_AEDAE]	616.939	32.65	2	3	28	49	1023	116.231	6.01123	0.000170213	0.000179507	0.000185125	0.000178282	0.00018246	0.000176994	0.00016799	0.000175815
Q17J76	AAEL002099-PA OS=Aedes aegypti OX=7159 GN=5573609 PE=4 SV=1 - [Q17J76_AEDAE]	616.85	55.63	4	3	5	33	142	14.6676	6.94678	0.000170213	0.000152887	0.000160433	0.000161177	0.000147593	0.000153257	0.000149689	0.00015018
Q16ZP7	AAEL008134-PA OS=Aedes aegypti OX=7159 GN=AAEL008134 PE=4 SV=1 - [Q16ZP7_AEDAE]	616.845	27.71	2	16	17	30	848	96.5446	8.25049	0.000170213	0.000171446	0.000179206	0.000173622	0.00017816	0.000174465	0.000172784	0.000175136
Q17HK0	AAEL002654-PA OS=Aedes aegypti OX=7159 GN=AAEL002654 PE=4 SV=1 - [Q17HK0_AEDAE]	616.441	25.25	1	1	30	48	1386	155.196	6.85889	0.000170213	0.000196334	0.000184627	0.000183725	0.00014641	0.000206219	0.000175129	0.00017592
Q16P46	AAEL011763-PA OS=Aedes aegypti OX=7159 GN=PPO3 PE=4 SV=1 - [Q16P46_AEDAE]	615.517	42.01	2	25	27	52	688	78.6898	6.93213	0.000170213	0.000183719	0.000165939	0.00017329	0.000177275	0.00019084	0.000173781	0.000180632
A0A1S4FFD3	Pyrroline-5-carboxylate reductase OS=Aedes aegypti OX=7159 GN=5568681 PE=3 SV=1 - [A0A1S4FFD3_AEDAE]	615.26	56.25	3	14	14	40	272	28.5236	7.79639	0.000170213	0.000172437	0.000166244	0.000169631	0.000165207	0.000153969	0.000157868	0.000159015
Q17E76	AAEL003889-PA OS=Aedes aegypti OX=7159 GN=GNBPB1 PE=4 SV=1 - [Q17E76_AEDAE]	615.126	31.1	1	10	10	27	418	46.2875	5.92236	0.000170213	0.000170027	0.000178514	0.000172918	0.000150173	0.000158018	0.000158432	0.000155541
Q16PT5	Phosphoacetylglucosamine mutase OS=Aedes aegypti OX=7159 GN=5574930 PE=3 SV=1 - [Q16PT5_AEDAE]	612.979	43.17	2	20	20	36	549	60.5696	5.98584	0.000170213	0.000163669	0.000171163	0.000168348	0.000160274	0.000156544	0.000157445	0.000158088
Q1HQZ1	AAEL010450-PA OS=Aedes aegypti OX=7159 GN=5573361 PE=2 SV=1 - [Q1HQZ1_AEDAE]	612.91	53.26	1	8	8	28	92	10.452	7.21045	0.000170213	0.000134237	0.000137324	0.000147258	0.000171876	0.000161391	0.00016467	0.000165979
Q17JH6	AAEL001964-PA OS=Aedes aegypti OX=7159 GN=5573170 PE=4 SV=1 - [Q17JH6_AEDAE]	612.71	57.94	2	7	10	53	126	14.5405	8.42627	0.000170213	0.000141763	0.000165853	0.000159276	7.47942e-05	7.41374e-05	7.88253e-05	7.5919e-05
Q16KL0	26S protease regulatory subunit OS=Aedes aegypti OX=7159 GN=5577035 PE=3 SV=1 - [Q16KL0_AEDAE]	611.891	51.15	1	20	20	52	434	48.584	5.64307	0.000170213	0.000159591	0.000164016	0.000164607	0.000163055	0.000169462	0.000163748	0.000165422
Q1HRM3	40S ribosomal protein S12 OS=Aedes aegypti OX=7159 GN=AAEL010299 PE=2 SV=1 - [Q1HRM3_AEDAE]	611.338	79.29	1	12	12	33	140	15.345	6.66846	0.000170213	0.000184176	0.000164775	0.000173055	0.000157463	0.000155105	0.000159369	0.000157312
Q1HR32	60S ribosomal protein L2/L8 OS=Aedes aegypti OX=7159 GN=5567848 PE=2 SV=1 - [Q1HR32_AEDAE]	610.874	37.16	1	9	9	40	261	28.6137	10.7993	0.000170213	0.000176265	0.000176933	0.00017447	0.00016922	0.000171751	0.00016688	0.000169283
Q17NG9	Reticulon-like protein OS=Aedes aegypti OX=7159 GN=5565892 PE=4 SV=1 - [Q17NG9_AEDAE]	610.647	50.71	2	21	21	42	493	53.7544	4.93213	0.000170213	0.000163636	0.000160378	0.000164742	0.000189562	0.000181403	0.000185982	0.000185649
A0A0N8ERX8	Putative ubiquinone oxidoreductase ndufs8/23 kDa subunit OS=Aedes aegypti OX=7159 PE=2 SV=1 - [A0A0N8ERX8_AEDAE]	610.387	53.46	1	10	10	51	217	24.6849	5.92236	0.000170213	0.000158863	0.000159145	0.00016274	0.000169379	0.000169798	0.000174032	0.00017107
Q16HW7	Glucosamine-6-phosphate isomerase OS=Aedes aegypti OX=7159 GN=Gnpda1 PE=3 SV=1 - [GNPI_AEDAE]	610.114	46.4	1	10	10	31	278	31.3801	7.18115	0.000170213	0.000159691	0.000165172	0.000165025	0.000175821	0.000182533	0.000172377	0.00017691
A0A1S4F2H0	Uncharacterized protein OS=Aedes aegypti OX=7159 GN=5575455 PE=4 SV=1 - [A0A1S4F2H0_AEDAE]	610.071	25.76	1	2	31	49	1386	155.112	6.94678	0.000170213	0.000149189	0.000188728	0.000169377	0.000152173	0.000222818	0.000164548	0.000179847
Q17PU4	AAEL000219-PA OS=Aedes aegypti OX=7159 GN=5572023 PE=4 SV=1 - [Q17PU4_AEDAE]	608.625	55.21	1	15	15	46	288	32.4054	6.25244	0.000170213	0.000164192	0.000168281	0.000167562	0.000158974	0.000163434	0.000157385	0.000159931
A0A1S4EUN4	Mannosyltransferase OS=Aedes aegypti OX=7159 GN=5563659 PE=3 SV=1 - [A0A1S4EUN4_AEDAE]	607.968	25.34	1	11	11	31	517	59.8771	8.29443	0.000170213	0.00015539	0.000163523	0.000163042	0.000175955	0.000170384	0.000166238	0.000170859
Q17NC0	AAEL000726-PA OS=Aedes aegypti OX=7159 GN=5566287 PE=4 SV=1 - [Q17NC0_AEDAE]	607.817	32.65	1	2	9	28	291	33.6114	6.41748	0.000170213	0.000175707	0.000170757	0.000172226	0.000181649	0.000192652	0.000172716	0.000182339
J9HIH5	Ferritin OS=Aedes aegypti OX=7159 GN=AaeL_AAEL007383 PE=3 SV=1 - [J9HIH5_AEDAE]	607.402	72.9	3	11	11	38	155	17.6842	5.79541	0.000170213	0.000152266	0.000162665	0.000161715	0.000173627	0.000147328	0.000152054	0.00015767
Q17G46	AAEL003206-PA OS=Aedes aegypti OX=7159 GN=5577509 PE=4 SV=1 - [Q17G46_AEDAE]	607.157	53	1	10	10	22	217	23.358	5.04639	0.000170213	0.000164412	0.000160572	0.000165065	0.000175297	0.000172985	0.000170657	0.00017298
Q174U3	60S ribosomal protein L18a OS=Aedes aegypti OX=7159 GN=5579919 PE=3 SV=1 - [Q174U3_AEDAE]	605.643	55.37	3	12	12	61	177	21.2174	10.6089	0.000170213	0.000162909	0.00017361	0.000168911	0.000183173	0.000176737	0.000169525	0.000176478
Q1DGQ4	AAEL015534-PA (Fragment) OS=Aedes aegypti OX=7159 GN=AAEL015534 PE=4 SV=1 - [Q1DGQ4_AEDAE]	604.539	37.45	1	1	14	43	550	61.5563	8.73389	0.000170213	0.000198081	0.00018667	0.000184988	0.000207434	0.000176197	0.000210267	0.000197966
Q17MU2	AAEL000909-PA OS=Aedes aegypti OX=7159 GN=AAEL000909 PE=4 SV=1 - [Q17MU2_AEDAE]	601.008	57.87	1	5	12	31	254	27.1649	8.79248	0.000170213	0.000162752	0.00016572	0.000166228	0.000170128	0.000169426	0.000181238	0.000173597
Q1HR18	Cytochrome b-c1 complex subunit 6 OS=Aedes aegypti OX=7159 GN=5573879 PE=2 SV=1 - [Q1HR18_AEDAE]	600.126	55.81	2	4	4	67	86	10.0109	5.80811	0.000170213	0.000153407	0.000145794	0.000156471	0.000164564	0.000155698	0.000168243	0.000162835
Q0IFY0	AAEL003941-PA OS=Aedes aegypti OX=7159 GN=AAEL003941 PE=4 SV=1 - [Q0IFY0_AEDAE]	599.989	37.92	1	33	33	54	1089	116.864	9.30518	0.000170213	0.000169447	0.000156052	0.000165237	0.000181698	0.000191326	0.000182557	0.000185194
Q17A20	AAEL005432-PB OS=Aedes aegypti OX=7159 GN=AAEL005432 PE=4 SV=1 - [Q17A20_AEDAE]	597.459	27.68	2	2	32	51	1427	163.236	5.63037	0.000170213	0.000174223	0.000222804	0.00018908	0.00012273	0.000123246	0.00012518	0.000123719
Q17DK4	AAEL004141-PA OS=Aedes aegypti OX=7159 GN=5564179 PE=4 SV=1 - [Q17DK4_AEDAE]	596.849	50.37	1	14	14	34	272	31.5319	6.55127	0.000170213	0.000171041	0.000175587	0.00017228	0.000172348	0.000170348	0.000171917	0.000171537
Q17IM5	AAEL002309-PA OS=Aedes aegypti OX=7159 GN=TPX4 PE=4 SV=1 - [Q17IM5_AEDAE]	596.692	64.09	1	14	14	60	220	24.8795	5.80811	0.000170213	0.000165486	0.000164096	0.000166598	0.000150208	0.000148586	0.000151239	0.000150011
A0A1S4FM01	Uncharacterized protein OS=Aedes aegypti OX=7159 GN=5571804 PE=3 SV=1 - [A0A1S4FM01_AEDAE]	595.977	61.57	5	11	11	25	255	26.8802	8.57275	0.000170213	0.000169557	0.000167954	0.000169241	0.000164026	0.000170551	0.00016554	0.000166706
Q17M80	Probable methylmalonate-semialdehyde dehydrogenase [acylating], mitochondrial OS=Aedes aegypti OX=7159 GN=AAEL001134 PE=3 SV=1 - [MMSA_AEDAE]	595.324	38.39	1	17	18	71	521	56.5355	7.76709	0.000170213	0.000171636	0.000161453	0.000167767	0.000158123	0.000161828	0.000155316	0.000158422
A0A2C9GG49	ZP domain-containing protein OS=Aedes aegypti OX=7159 PE=4 SV=1 - [A0A2C9GG49_AEDAE]	594.052	34.35	1	19	19	43	1968	211.052	8.68994	0.000170213	0.000167313	0.000183809	0.000173778	9.58235e-05	0.000104902	9.84018e-05	9.97092e-05
A0A1S4G2P1	Uncharacterized protein OS=Aedes aegypti OX=7159 GN=5565077 PE=3 SV=1 - [A0A1S4G2P1_AEDAE]	593.284	37.47	4	32	32	59	966	107.951	7.92822	0.000170213	0.000166702	0.000164058	0.000166991	0.000169198	0.000169233	0.000165413	0.000167948
Q1HQM1	26S proteasome regulatory complex ATPase RPT4 OS=Aedes aegypti OX=7159 GN=5565051 PE=2 SV=1 - [Q1HQM1_AEDAE]	592.994	51.4	1	16	18	46	393	44.3674	7.41553	0.000170213	0.000171082	0.000171779	0.000171024	0.000176917	0.000172885	0.000173692	0.000174498
Q17MD5	AAEL001094-PB OS=Aedes aegypti OX=7159 GN=5568331 PE=3 SV=1 - [Q17MD5_AEDAE]	591.483	43.93	3	9	9	39	214	23.8349	5.24951	0.000170213	0.000173289	0.000150628	0.00016471	0.000166546	0.000165669	0.000168588	0.000166934
Q17DL1	AAEL004148-PA OS=Aedes aegypti OX=7159 GN=5564161 PE=4 SV=1 - [Q17DL1_AEDAE]	591.378	54.98	2	20	20	67	331	37.8942	7.38623	0.000170213	0.000151907	0.00015348	0.000158533	0.000182379	0.000183372	0.000179049	0.0001816
Q1HR52	AAEL012026-PA OS=Aedes aegypti OX=7159 GN=AAEL012026 PE=2 SV=1 - [Q1HR52_AEDAE]	590.263	38.61	3	18	18	46	417	48.248	6.06201	0.000170213	0.000161989	0.000163889	0.000165364	0.000185086	0.000189793	0.000177796	0.000184225
Q16IX9	AAEL013517-PA OS=Aedes aegypti OX=7159 GN=5578132 PE=4 SV=1 - [Q16IX9_AEDAE]	589.875	40.59	1	3	3	64	101	11.2326	4.58936	0.000170213	0.000165757	0.000169243	0.000168404	0.000166297	0.000166537	0.000164637	0.000165824
Q176T4	Superoxide dismutase [Cu-Zn] OS=Aedes aegypti OX=7159 GN=CUSOD2 PE=3 SV=1 - [Q176T4_AEDAE]	588.813	39.61	1	7	7	34	207	21.343	6.78564	0.000170213	0.000164216	0.000176155	0.000170195	0.000165267	0.000169578	0.000170017	0.000168287
Q16NR0	AAEL011881-PA OS=Aedes aegypti OX=7159 GN=5575512 PE=4 SV=1 - [Q16NR0_AEDAE]	588.05	38.07	1	15	15	36	394	42.5188	4.93213	0.000170213	0.000163825	0.000159156	0.000164398	0.000182157	0.000175419	0.000173313	0.000176963
A0A1S4FNP6	Uncharacterized protein OS=Aedes aegypti OX=7159 GN=5572374 PE=3 SV=1 - [A0A1S4FNP6_AEDAE]	587.873	42.95	4	20	20	37	610	67.5824	6.1001	0.000170213	0.00016358	0.000169083	0.000167625	0.000167877	0.000164789	0.000164094	0.000165587
A0A0P6IVG3	Putative calponin similarity domain-containing-containing protein OS=Aedes aegypti OX=7159 PE=2 SV=1 - [A0A0P6IVG3_AEDAE]	587.408	48.74	3	5	25	53	554	63.9424	7.40088	0.000170213	0.00017247	0.00017217	0.000171618	0.000176057	0.000179153	0.000171859	0.00017569
Q16ZB6	Eukaryotic translation initiation factor 2A OS=Aedes aegypti OX=7159 GN=AAEL008248 PE=3 SV=1 - [Q16ZB6_AEDAE]	586.352	23.3	2	15	15	32	631	69.6997	9.37842	0.000170213	0.000171612	0.000163744	0.000168523	0.000164307	0.000171103	0.00015827	0.00016456
Q16K15	Eukaryotic translation initiation factor 3 subunit I OS=Aedes aegypti OX=7159 GN=AAEL013144 PE=3 SV=1 - [EIF3I_AEDAE]	586.083	54.91	4	13	13	26	326	35.9956	5.89697	0.000170213	0.000171119	0.000165963	0.000169098	0.000166609	0.000162293	0.000162871	0.000163925
Q16HL9	AAEL013982-PA OS=Aedes aegypti OX=7159 GN=5579044 PE=4 SV=1 - [Q16HL9_AEDAE]	585.572	66.97	1	23	23	69	330	38.0007	8.96826	0.000170213	0.000189172	0.00016561	0.000174998	0.000180884	0.00018293	0.000186493	0.000183436
A0A1S4FI48	Uncharacterized protein OS=Aedes aegypti OX=7159 GN=5569903 PE=4 SV=1 - [A0A1S4FI48_AEDAE]	584.355	35.12	4	6	6	42	168	18.6205	4.91943	0.000170213	0.000163203	0.00017715	0.000170189	0.000159324	0.000155526	0.000162061	0.00015897
A0A1S4F2H3	Peptidase S1 domain-containing protein OS=Aedes aegypti OX=7159 GN=5575351 PE=4 SV=1 - [A0A1S4F2H3_AEDAE]	584.033	44.04	1	1	18	45	445	48.2516	4.90674	0.000170213	0.000175435	0.000164971	0.000170206	0.000185721	0.000164979	0.000174349	0.000175016
Q0IEP2	AAEL009160-PA OS=Aedes aegypti OX=7159 GN=AAEL009160 PE=3 SV=1 - [Q0IEP2_AEDAE]	580.342	72.22	2	12	12	39	162	18.356	4.55127	0.000170213	0.00018061	0.00017218	0.000174334	0.000164628	0.000176508	0.00017193	0.000171022
A0A1S4FBM6	Uncharacterized protein OS=Aedes aegypti OX=7159 GN=5567040 PE=4 SV=1 - [A0A1S4FBM6_AEDAE]	580.08	16.88	2	2	2	17	160	16.9383	4.31006	0.000170213	0.000165541	0.000153145	0.000162966	0.000176659	0.000190735	0.000177545	0.000181646
Q1HR40	AAEL008257-PA OS=Aedes aegypti OX=7159 GN=5570318 PE=2 SV=1 - [Q1HR40_AEDAE]	579.509	32.91	1	9	9	33	398	42.1975	7.03467	0.000170213	0.000167034	0.000169099	0.000168782	0.000179128	0.000182302	0.000181657	0.000181029
A0A1S4FMC6	Fragile X mental retardation syndrome-related protein 1, putative OS=Aedes aegypti OX=7159 PE=4 SV=1 - [A0A1S4FMC6_AEDAE]	578.86	26.57	1	1	18	42	685	74.7977	9.17334	0.000170213	0.000200315	0.000147522	0.000172683	0.000181673	0.000187115	0.000191886	0.000186891
A0A1S4FDT7	Uncharacterized protein OS=Aedes aegypti OX=7159 GN=5568089 PE=4 SV=1 - [A0A1S4FDT7_AEDAE]	578.742	26.74	2	15	15	31	677	76.5134	6.81494	0.000170213	0.000163068	0.000167281	0.000166854	0.000159497	0.000164057	0.00015849	0.000160681
A0A1S4G3G7	Uncharacterized protein OS=Aedes aegypti OX=7159 PE=4 SV=1 - [A0A1S4G3G7_AEDAE]	578.421	28.81	1	12	21	49	826	89.3891	8.36768	0.000170213	0.000157674	0.000169776	0.000165888	0.000178252	0.000185275	0.000173325	0.000178951
Q1HR62	60S ribosomal protein L18 OS=Aedes aegypti OX=7159 GN=RpL18 PE=2 SV=1 - [RL18_AEDAE]	577.99	43.92	1	9	9	49	189	22.023	11.0337	0.000170213	0.000172856	0.000177528	0.000173532	0.0001727	0.000175966	0.000169949	0.000172872
A0A0P6IX67	Uncharacterized protein OS=Aedes aegypti OX=7159 PE=2 SV=1 - [A0A0P6IX67_AEDAE]	577.634	34.43	3	20	20	38	636	70.5849	6.39209	0.000170213	0.000157199	0.00017557	0.00016766	0.000147908	0.000148786	0.000151605	0.000149433
Q17HZ7	26S protease regulatory subunit 6a OS=Aedes aegypti OX=7159 GN=5574980 PE=3 SV=1 - [Q17HZ7_AEDAE]	575.614	45.79	1	15	16	43	428	47.7247	5.33838	0.000170213	0.000167952	0.000162032	0.000166732	0.000161986	0.000165983	0.000164075	0.000164015
Q1HQR5	AAEL008489-PA OS=Aedes aegypti OX=7159 GN=5570663 PE=2 SV=1 - [Q1HQR5_AEDAE]	574.592	66.51	1	15	15	36	215	24.0069	5.07178	0.000170213	0.000171887	0.000159016	0.000167038	0.000154371	0.000160395	0.000151838	0.000155535
A0A1S4FLI6	Uncharacterized protein OS=Aedes aegypti OX=7159 GN=5571586 PE=4 SV=1 - [A0A1S4FLI6_AEDAE]	573.777	28.65	3	25	25	41	862	96.4004	5.08447	0.000170213	0.000175363	0.000174859	0.000173478	0.00017254	0.000170463	0.000171905	0.000171636
Q16UJ3	26S protease (S4) regulatory subunit, putative OS=Aedes aegypti OX=7159 GN=5572552 PE=4 SV=1 - [Q16UJ3_AEDAE]	572.482	52.86	1	33	33	66	594	67.2315	8.80713	0.000170213	0.000176282	0.000164093	0.000170196	0.000176921	0.000179007	0.000179749	0.000178559
Q0IGD9	AAEL003027-PA OS=Aedes aegypti OX=7159 GN=AAEL003027 PE=4 SV=1 - [Q0IGD9_AEDAE]	572.225	48.02	1	11	11	43	354	38.8637	7.6499	0.000170213	0.000167445	0.000149511	0.00016239	0.000164676	0.000165256	0.000173759	0.000167897
Q16I58	AAEL013788-PA OS=Aedes aegypti OX=7159 GN=AAEL013788 PE=3 SV=1 - [Q16I58_AEDAE]	571.524	25.21	1	11	11	32	587	65.6566	5.08447	0.000170213	0.000165901	0.000176252	0.000170788	0.000178111	0.000183782	0.000178013	0.000179969
Q17M51	Ubiquitin carboxyl-terminal hydrolase OS=Aedes aegypti OX=7159 GN=AAEL001112 PE=3 SV=1 - [Q17M51_AEDAE]	570.882	36.9	3	24	24	56	813	90.0618	5.24951	0.000170213	0.000162809	0.000166872	0.000166631	0.000174288	0.000178112	0.000177479	0.000176626
Q16N14	26S proteasome regulatory subunit S3 OS=Aedes aegypti OX=7159 GN=5575843 PE=4 SV=1 - [Q16N14_AEDAE]	570.335	56.39	1	27	27	61	493	56.3025	7.92822	0.000170213	0.00016609	0.000171952	0.000169418	0.00017199	0.000171962	0.000171083	0.000171678
Q17F21	Amidophosphoribosyltransferase OS=Aedes aegypti OX=7159 GN=AAEL003581 PE=3 SV=1 - [Q17F21_AEDAE]	569.604	28.52	1	14	15	39	575	62.5688	6.48096	0.000170213	0.000161977	0.000171889	0.000168026	0.000156571	0.000158098	0.000152993	0.000155887
A0A1S4F6E3	RRM domain-containing protein OS=Aedes aegypti OX=7159 GN=5563960 PE=4 SV=1 - [A0A1S4F6E3_AEDAE]	569.298	44.44	6	1	14	42	333	36.2877	9.1001	0.000170213	0.000227906	0.000194566	0.000197562	0.000194833	0.000223837	0.000219599	0.000212756
Q17HN6	AAEL002606-PA OS=Aedes aegypti OX=7159 GN=5575341 PE=4 SV=1 - [Q17HN6_AEDAE]	569.075	51.15	1	10	10	45	131	14.0942	8.41162	0.000170213	0.00013391	0.000159921	0.000154681	0.000108269	0.000107985	0.000115878	0.000110711
Q172F6	AAEL007392-PA OS=Aedes aegypti OX=7159 GN=AAEL007392 PE=4 SV=1 - [Q172F6_AEDAE]	568.418	19.74	1	5	5	23	233	25.7085	9.75928	0.000170213	0.000178823	0.000171024	0.000173353	0.000168503	0.000165756	0.000178409	0.000170889
A0A0P6ITV8	Putative prohibitins and stomatins of the pid superfamily protein OS=Aedes aegypti OX=7159 GN=5564922 PE=2 SV=1 - [A0A0P6ITV8_AEDAE]	568.369	43.7	2	13	13	33	373	41.5427	7.57666	0.000170213	0.000165467	0.000165178	0.000166953	0.000167877	0.000161503	0.00017113	0.000166837
Q16W64	AAEL009326-PA OS=Aedes aegypti OX=7159 GN=AAEL009326 PE=4 SV=1 - [Q16W64_AEDAE]	566.924	26.22	1	2	19	43	717	78.4324	8.26514	0.000170213	0.000198006	0.000175929	0.000181383	0.000179762	0.000185702	0.000191379	0.000185614
A0A1S4F0L4	Uncharacterized protein OS=Aedes aegypti OX=7159 GN=5573407 PE=4 SV=1 - [A0A1S4F0L4_AEDAE]	566.644	58.79	1	1	13	31	347	38.2601	4.70361	0.000170213	0.000163444	0.000161237	0.000164964	0.000152367	0.000149947	0.000172064	0.000158126
Q17NC3	AAEL000748-PA OS=Aedes aegypti OX=7159 GN=5566274 PE=4 SV=1 - [Q17NC3_AEDAE]	566.179	47.24	2	23	24	36	580	66.1965	6.15088	0.000170213	0.000172134	0.00016982	0.000170722	0.000184366	0.000177804	0.000158935	0.000173702
Q1HR35	60S ribosomal protein L30 OS=Aedes aegypti OX=7159 GN=AAEL005085 PE=2 SV=1 - [Q1HR35_AEDAE]	565.737	66.38	1	6	6	39	116	12.8348	9.68604	0.000170213	0.000169677	0.000182768	0.000174219	0.000169416	0.000168112	0.00016832	0.000168616
Q16MB4	Nucleoside diphosphate kinase OS=Aedes aegypti OX=7159 GN=5576170 PE=3 SV=1 - [Q16MB4_AEDAE]	562.956	45.24	2	6	6	41	168	18.4436	8.63135	0.000170213	0.000164464	0.00016682	0.000167166	0.000186554	0.000179873	0.000180119	0.000182182
A0A1S4FEX4	Rab32 OS=Aedes aegypti OX=7159 PE=4 SV=1 - [A0A1S4FEX4_AEDAE]	561.667	37.21	2	15	24	34	852	91.5177	6.85889	0.000170213	0.000176085	0.000164071	0.000170123	0.000181468	0.000178411	0.0001826	0.000180826
Q17I05	MICOS complex subunit MIC10 OS=Aedes aegypti OX=7159 GN=5574975 PE=3 SV=1 - [Q17I05_AEDAE]	561.597	28.57	1	3	3	27	70	7.69293	9.34912	0.000170213	0.000143711	0.00015254	0.000155488	0.000199724	0.000158455	0.000186751	0.000181643
A0A1S4G1F0	MOSC domain-containing protein OS=Aedes aegypti OX=7159 GN=5564012 PE=4 SV=1 - [A0A1S4G1F0_AEDAE]	561.439	61.35	1	1	16	33	326	36.5129	8.90967	0.000170213	0.000208057	0.000188857	0.000189042	0.000170818	0.000185008	0.000167827	0.000174551
Q16M01	Integrin beta OS=Aedes aegypti OX=7159 GN=AAEL012466 PE=3 SV=1 - [Q16M01_AEDAE]	559.933	28.5	2	21	21	32	835	91.5962	5.38916	0.000170213	0.000161947	0.000165636	0.000165932	0.000161954	0.000165511	0.000162458	0.000163308
Q17F11	AAEL003601-PA OS=Aedes aegypti OX=7159 GN=5578631 PE=4 SV=1 - [Q17F11_AEDAE]	559.654	41.77	4	15	15	38	316	36.1703	5.31299	0.000170213	0.000173969	0.000165665	0.000169949	0.000211309	0.000204369	0.000173807	0.000196495
Q170P3	AAEL007845-PA OS=Aedes aegypti OX=7159 GN=5569700 PE=4 SV=1 - [Q170P3_AEDAE]	559.582	64.02	1	10	10	29	214	23.5839	8.63135	0.000170213	0.000166351	0.000157447	0.00016467	0.000170487	0.000174902	0.000167419	0.000170936
Q1HRS4	AAEL009852-PA OS=Aedes aegypti OX=7159 GN=5572523 PE=2 SV=1 - [Q1HRS4_AEDAE]	559.561	55.47	2	4	4	13	128	13.7044	5.12256	0.000170213	0.000163938	0.000162916	0.000165689	0.00010853	0.000118171	0.000119013	0.000115238
Q178X7	AAEL005728-PA OS=Aedes aegypti OX=7159 GN=5566973 PE=4 SV=2 - [Q178X7_AEDAE]	559.113	33.77	1	24	25	53	758	84.8507	7.78174	0.000170213	0.000160171	0.000158666	0.000163017	0.000181658	0.000179441	0.000171146	0.000177415
Q0IFY3	V-type proton ATPase subunit a OS=Aedes aegypti OX=7159 GN=5578943 PE=3 SV=1 - [Q0IFY3_AEDAE]	557.919	26.02	1	21	21	47	861	97.7117	6.50732	0.000170213	0.000164362	0.000172189	0.000168921	0.000167612	0.000167766	0.000165484	0.000166954
A0A1S4FIM7	Thrombospondin OS=Aedes aegypti OX=7159 PE=4 SV=1 - [A0A1S4FIM7_AEDAE]	556.532	23.82	2	18	18	29	1062	118.904	4.98291	0.000170213	0.000165542	0.00016473	0.000166828	0.000160878	0.000169098	0.000163441	0.000164472
J9HG73	AAEL017263-PA OS=Aedes aegypti OX=7159 GN=AaeL_AAEL017263 PE=4 SV=1 - [J9HG73_AEDAE]	556.514	41.84	4	32	32	55	925	103.618	5.23682	0.000170213	0.000171707	0.000166702	0.000169541	0.00017065	0.000169204	0.000169831	0.000169895
Q16GU7	AAEL014252-PA OS=Aedes aegypti OX=7159 GN=AAEL014252 PE=4 SV=1 - [Q16GU7_AEDAE]	556.278	34.76	3	12	12	21	515	57.34	6.44287	0.000170213	0.000161176	0.000176187	0.000169192	0.00017813	0.000179742	0.000173135	0.000177002
Q16FJ9	AAEL014734-PA OS=Aedes aegypti OX=7159 GN=5565118 PE=4 SV=1 - [Q16FJ9_AEDAE]	555.944	33.44	1	26	26	49	930	102.704	6.84424	0.000170213	0.000173732	0.000172836	0.00017226	0.000177367	0.000175216	0.000171164	0.000174582
Q0IF61	AAEL006531-PA OS=Aedes aegypti OX=7159 GN=AAEL006531 PE=4 SV=1 - [Q0IF61_AEDAE]	555.531	49.48	1	30	30	58	576	64.906	5.68115	0.000170213	0.000164496	0.000167515	0.000167408	0.000173601	0.000168715	0.000170719	0.000171012
A0A1S4FC16	BAT2_N domain-containing protein OS=Aedes aegypti OX=7159 GN=5579840 PE=4 SV=1 - [A0A1S4FC16_AEDAE]	554.189	17.73	8	30	30	45	2301	251.365	8.92432	0.000170213	0.000175402	0.000165985	0.000170533	0.000167446	0.000177047	0.000174725	0.000173073
Q176G2	AAEL006362-PA OS=Aedes aegypti OX=7159 GN=5567930 PE=3 SV=1 - [Q176G2_AEDAE]	554.06	36.12	1	20	20	54	681	75.1757	7.86963	0.000170213	0.000167503	0.000167844	0.00016852	0.000172554	0.000173495	0.000175927	0.000173992
Q17BZ1	Methionine aminopeptidase 2 OS=Aedes aegypti OX=7159 GN=5565353 PE=3 SV=1 - [Q17BZ1_AEDAE]	553.809	46.29	1	17	17	35	499	55.5968	6.31592	0.000170213	0.000171577	0.000172716	0.000171502	0.000171494	0.000176271	0.000167212	0.000171659
Q16UF4	AAEL009932-PA OS=Aedes aegypti OX=7159 GN=AAEL009932 PE=4 SV=1 - [Q16UF4_AEDAE]	553.804	23.03	2	21	21	37	1194	129.099	6.22705	0.000170213	0.000168887	0.000165792	0.000168297	0.000173156	0.000173976	0.000170371	0.000172501
Q16RY8	AAEL010783-PA OS=Aedes aegypti OX=7159 GN=5573862 PE=4 SV=1 - [Q16RY8_AEDAE]	553.656	45.51	1	11	11	46	312	35.9146	6.04932	0.000170213	0.000168437	0.000168974	0.000169208	0.000184855	0.000185816	0.000182792	0.000184487
A0A1S4FKA5	Loquacious OS=Aedes aegypti OX=7159 PE=4 SV=1 - [A0A1S4FKA5_AEDAE]	553.376	52.25	3	14	15	40	377	41.5264	8.44092	0.000170213	0.000172232	0.000164147	0.000168864	0.000183944	0.000183663	0.000186222	0.000184609
Q175R9	AAEL006568-PB OS=Aedes aegypti OX=7159 GN=AAEL006568 PE=3 SV=1 - [Q175R9_AEDAE]	552.596	57.39	2	11	11	36	291	31.7731	4.7417	0.000170213	0.000170831	0.000172478	0.000171174	0.000154221	0.000161278	0.000161817	0.000159105
P62251	40S ribosomal protein S16 OS=Aedes aegypti OX=7159 GN=RpS16 PE=2 SV=1 - [RS16_AEDAE]	552.23	61.49	1	11	11	55	148	16.7383	10.228	0.000170213	0.00015954	0.000168283	0.000166012	0.000172347	0.000175222	0.000159706	0.000169092
A0A1S4FQ35	Uncharacterized protein OS=Aedes aegypti OX=7159 GN=5573295 PE=4 SV=1 - [A0A1S4FQ35_AEDAE]	552.216	26.26	2	24	28	49	1268	139.438	6.72705	0.000170213	0.000168518	0.000174385	0.000171039	0.000181982	0.000175619	0.000179766	0.000179122
A0A1S4FVP3	Uncharacterized protein OS=Aedes aegypti OX=7159 GN=5575925 PE=4 SV=1 - [A0A1S4FVP3_AEDAE]	551.981	33.48	4	17	18	34	663	74.6774	9.72998	0.000170213	0.00017181	0.000170978	0.000171	0.000172598	0.000176716	0.000176097	0.000175137
Q177Y5	AAEL005991-PA OS=Aedes aegypti OX=7159 GN=5567322 PE=3 SV=1 - [Q177Y5_AEDAE]	551.711	41.74	1	14	14	41	321	34.7358	9.5835	0.000170213	0.00016828	0.000164564	0.000167686	0.00017963	0.000190885	0.000179678	0.000183398
Q177R1	Proteasome subunit alpha type OS=Aedes aegypti OX=7159 GN=5567383 PE=3 SV=1 - [Q177R1_AEDAE]	551.174	43.35	1	8	8	24	233	25.7099	6.55127	0.000170213	0.000167381	0.000170451	0.000169348	0.00017353	0.000175126	0.000164692	0.000171116
Q17BB4	AAEL005037-PA OS=Aedes aegypti OX=7159 GN=5565854 PE=4 SV=1 - [Q17BB4_AEDAE]	550.91	43.8	1	18	18	49	500	55.9333	6.39209	0.000170213	0.000164672	0.000167087	0.000167324	0.000171447	0.000170951	0.000168887	0.000170428
Q17NL7	AAEL000647-PA OS=Aedes aegypti OX=7159 GN=5565454 PE=4 SV=1 - [Q17NL7_AEDAE]	550.776	28.13	2	14	16	36	615	71.1685	6.25244	0.000170213	0.00015862	0.000164619	0.000164484	0.000201634	0.000210252	0.000203341	0.000205076
Q1DGY0	AAEL015432-PA OS=Aedes aegypti OX=7159 GN=AAEL015432 PE=3 SV=1 - [Q1DGY0_AEDAE]	550.127	42.95	3	10	10	23	298	32.2497	4.71631	0.000170213	0.000171752	0.000173183	0.000171716	0.00014015	0.000123724	0.000118067	0.000127314
Q17FP7	AAEL003345-PA OS=Aedes aegypti OX=7159 GN=5577897 PE=3 SV=1 - [Q17FP7_AEDAE]	548.177	48.2	1	20	20	46	471	53.2881	6.48096	0.000170213	0.000172949	0.000172836	0.000171999	0.000171335	0.00017342	0.0001637	0.000169485
A0A1S4FQ28	Aminomethyltransferase OS=Aedes aegypti OX=7159 GN=5573084 PE=3 SV=1 - [A0A1S4FQ28_AEDAE]	548.176	52.43	1	5	19	48	412	45.1279	8.45557	0.000170213	0.000168215	0.000176169	0.000171532	0.000164369	0.000166881	0.000167836	0.000166362
A0A1S4FNM7	Ran-binding protein OS=Aedes aegypti OX=7159 PE=4 SV=1 - [A0A1S4FNM7_AEDAE]	547.887	17.43	3	43	43	58	2634	289.927	6.75635	0.000170213	0.000178733	0.00016738	0.000172109	0.000180472	0.000183651	0.000181655	0.000181926
Q16ZR8	40S ribosomal protein SA OS=Aedes aegypti OX=7159 GN=AAEL008083 PE=2 SV=2 - [RSSA_AEDAE]	546.653	46.18	2	13	13	54	288	31.5109	5.03369	0.000170213	0.000172251	0.000166027	0.000169497	0.000183517	0.00017705	0.000177293	0.000179287
Q0IEW1	AAEL007765-PA OS=Aedes aegypti OX=7159 GN=SRPN10 PE=3 SV=1 - [Q0IEW1_AEDAE]	545.663	40.16	5	17	17	47	386	43.443	6.25244	0.000170213	0.000157871	0.000171281	0.000166455	0.000131407	0.000130446	0.000130136	0.000130663
Q178N5	AAEL005832-PA OS=Aedes aegypti OX=7159 GN=AAEL005832 PE=4 SV=1 - [Q178N5_AEDAE]	545.622	33.33	1	14	14	34	477	53.5792	5.65576	0.000170213	0.000172245	0.000165061	0.000169173	0.000197406	0.000188158	0.000185602	0.000190389
J9HSJ4	AAEL017437-PA OS=Aedes aegypti OX=7159 GN=AaeL_AAEL017437 PE=4 SV=1 - [J9HSJ4_AEDAE]	545.487	41.84	2	19	19	40	533	59.1562	8.77783	0.000170213	0.000169944	0.000175875	0.000172011	0.000192975	0.000197062	0.000183293	0.00019111
A0A1S4G2B1	Uncharacterized protein OS=Aedes aegypti OX=7159 GN=5564756 PE=3 SV=1 - [A0A1S4G2B1_AEDAE]	544.539	41.04	2	2	20	32	541	62.3665	7.1958	0.000170213	0.00016521	0.000157447	0.00016429	0.000131961	0.000139582	0.000148574	0.000140039
Q1HR24	40S ribosomal protein S14 OS=Aedes aegypti OX=7159 GN=RpS14 PE=2 SV=1 - [RS14_AEDAE]	544.394	44.37	1	6	6	39	151	16.2457	10.3452	0.000170213	0.000172835	0.0001724	0.000171816	0.000175399	0.000169573	0.000169804	0.000171592
A0A1S4EYM9	Uncharacterized protein OS=Aedes aegypti OX=7159 GN=5570483 PE=4 SV=1 - [A0A1S4EYM9_AEDAE]	544.343	40.33	2	16	16	32	424	47.9918	5.85889	0.000170213	0.000167191	0.000185206	0.000174203	0.000153494	0.000165045	0.00014131	0.000153283
Q1HRG9	Potein tyrosine phosphatase SHP1 OS=Aedes aegypti OX=7159 PE=2 SV=1 - [Q1HRG9_AEDAE]	544.246	57.18	4	20	20	41	390	42.7657	4.98291	0.000170213	0.000171368	0.00016218	0.00016792	0.000175019	0.000174992	0.000173444	0.000174485
Q16Q55	AAEL011395-PA OS=Aedes aegypti OX=7159 GN=5580157 PE=3 SV=1 - [Q16Q55_AEDAE]	542.82	40.41	3	30	30	58	782	88.0479	6.44287	0.000170213	0.000169091	0.000171104	0.000170136	0.000167325	0.000166733	0.000165867	0.000166642
A0A1S4F6B5	RRM domain-containing protein OS=Aedes aegypti OX=7159 GN=5563960 PE=4 SV=1 - [A0A1S4F6B5_AEDAE]	541.438	44.28	6	1	14	40	332	36.2166	9.1001	0.000170213	0.000257468	0.000175244	0.000200975	0.000219427	0.000226198	0.000209326	0.000218317
Q16MN2	AAEL012245-PA OS=Aedes aegypti OX=7159 GN=5576013 PE=4 SV=1 - [Q16MN2_AEDAE]	541.028	55.13	1	16	17	40	234	26.218	5.03369	0.000170213	0.000145621	0.000139006	0.000151613	0.000134999	0.000137703	0.000148639	0.000140447
A0A1S4FU48	Tyrosinase_Cu-bd domain-containing protein OS=Aedes aegypti OX=7159 GN=5575359 PE=4 SV=1 - [A0A1S4FU48_AEDAE]	540.516	34.25	4	17	22	51	689	78.2464	6.3667	0.000170213	0.00017245	0.000174174	0.000172279	0.000167867	0.000169949	0.000166586	0.000168134
Q17LJ1	AAEL001352-PA OS=Aedes aegypti OX=7159 GN=5570070 PE=4 SV=1 - [Q17LJ1_AEDAE]	539.973	31.94	1	30	30	83	811	90.9641	9.08545	0.000170213	0.000181065	0.000172488	0.000174589	0.000172937	0.000179344	0.000174897	0.000175726
A0A1S4G0H4	Uncharacterized protein OS=Aedes aegypti OX=7159 GN=5579049 PE=4 SV=1 - [A0A1S4G0H4_AEDAE]	538.943	28.47	1	1	16	33	692	83.3616	6.18896	0.000170213	8.65731e-05	9.25856e-05	0.000116457	4.51095e-05	5.17972e-05	5.5734e-05	5.08802e-05
Q16FD1	AAEL014816-PA OS=Aedes aegypti OX=7159 GN=AAEL014816 PE=4 SV=1 - [Q16FD1_AEDAE]	538.805	41.72	2	16	16	35	513	54.5595	7.79639	0.000170213	0.00016712	0.00017243	0.000169921	0.000170833	0.000170703	0.000180051	0.000173862
Q1HR83	Peptidylprolyl isomerase OS=Aedes aegypti OX=7159 GN=AAEL007883 PE=1 SV=1 - [Q1HR83_AEDAE]	538.552	55.56	1	4	4	22	108	11.5319	8.17725	0.000170213	0.00018873	0.000173273	0.000177405	0.000168622	0.000167735	0.000173069	0.000169808
A0A1S4F7D3	tRNA-synt_1e domain-containing protein OS=Aedes aegypti OX=7159 GN=5564589 PE=3 SV=1 - [A0A1S4F7D3_AEDAE]	538.01	36.6	1	4	25	36	735	83.7265	6.30322	0.000170213	0.000162305	0.00017466	0.000169059	0.000162445	0.000170962	0.000169222	0.000167543
Q0IEL0	AAEL009646-PA OS=Aedes aegypti OX=7159 GN=AAEL009646 PE=4 SV=1 - [Q0IEL0_AEDAE]	537.681	33.68	1	19	19	45	582	66.7335	6.29053	0.000170213	0.000184727	0.000176324	0.000177088	0.000175783	0.00017508	0.000175012	0.000175292
Q176M6	26S proteasome non-ATPase regulatory subunit 2 OS=Aedes aegypti OX=7159 GN=5567857 PE=3 SV=1 - [Q176M6_AEDAE]	537.363	31.03	1	26	26	47	899	99.1971	5.35107	0.000170213	0.000163011	0.000167971	0.000167065	0.000173433	0.000175814	0.000166324	0.000171857
Q17DS9	AAEL004054-PA OS=Aedes aegypti OX=7159 GN=CYP4G36 PE=3 SV=1 - [Q17DS9_AEDAE]	537.291	36.57	1	17	18	35	566	64.4597	8.73389	0.000170213	0.000170321	0.000161657	0.000167397	0.000222822	0.000219304	0.000218712	0.000220279
A0A1S4G7A4	AAA domain-containing protein OS=Aedes aegypti OX=7159 PE=3 SV=1 - [A0A1S4G7A4_AEDAE]	536.219	36.65	2	25	25	44	764	85.0983	8.22119	0.000170213	0.000167535	0.000162784	0.000166844	0.000166703	0.000163132	0.000170654	0.00016683
Q17CY1	AAEL004391-PA OS=Aedes aegypti OX=7159 GN=AAEL004391 PE=4 SV=1 - [Q17CY1_AEDAE]	535.981	27.57	2	16	16	25	700	75.1001	9.71533	0.000170213	0.000190849	0.000165304	0.000175455	0.000183144	0.000192609	0.00018502	0.000186924
A0A1S4F8S7	Multidrug resistance protein 2 (ATP-binding cassette protein c) OS=Aedes aegypti OX=7159 PE=4 SV=1 - [A0A1S4F8S7_AEDAE]	535.42	27.05	5	32	35	56	1523	171.03	7.37158	0.000170213	0.000170307	0.000174233	0.000171584	0.000171124	0.000169568	0.000170663	0.000170452
Q16Z50	Calponin OS=Aedes aegypti OX=7159 GN=5570416 PE=3 SV=1 - [Q16Z50_AEDAE]	534.025	61.54	3	10	10	36	169	19.0367	7.97217	0.000170213	0.000154163	0.000151526	0.000158634	0.00015955	0.00016177	0.00015637	0.00015923
Q17BE8	AAEL004984-PA OS=Aedes aegypti OX=7159 GN=5565777 PE=4 SV=1 - [Q17BE8_AEDAE]	533.003	24.72	1	26	26	41	1234	138.612	6.12549	0.000170213	0.000173749	0.000169383	0.000171115	0.000185611	0.000183791	0.000183377	0.00018426
T1VZR9	Aminopeptidase OS=Aedes aegypti OX=7159 PE=2 SV=1 - [T1VZR9_AEDAE]	531.688	30.9	3	3	24	36	1000	111.942	4.95752	0.000170213	0.000154652	0.000165657	0.000163507	0.000212694	0.000212588	0.000195505	0.000206929
Q177S4	AAEL006028-PA OS=Aedes aegypti OX=7159 GN=AAEL006028 PE=4 SV=1 - [Q177S4_AEDAE]	531.341	25.04	2	30	30	44	1354	154.877	6.7417	0.000170213	0.000165951	0.000170944	0.000169036	0.000145846	0.000152849	0.000148227	0.000148974
J9HT71	Adenylosuccinate lyase OS=Aedes aegypti OX=7159 GN=AaeL_AAEL017333 PE=3 SV=1 - [J9HT71_AEDAE]	530.959	43.89	2	22	22	42	483	53.9839	6.94678	0.000170213	0.000149291	0.000151269	0.000156924	0.000163781	0.000170997	0.000151048	0.000161942
Q16TD5	Aminomethyltransferase OS=Aedes aegypti OX=7159 GN=AAEL010276 PE=3 SV=1 - [Q16TD5_AEDAE]	530.792	50	1	4	18	45	412	45.1749	8.32373	0.000170213	0.000179689	0.000173251	0.000174384	0.000167586	0.000168541	0.000166405	0.000167511
Q16ZS3	AAEL008098-PA OS=Aedes aegypti OX=7159 GN=PIWI2 PE=3 SV=1 - [Q16ZS3_AEDAE]	529.325	33.03	1	6	25	38	875	99.3421	9.30518	0.000170213	0.000197053	0.000195589	0.000187618	0.000197244	0.00017977	0.000188924	0.000188646
Q179G0	AAEL005662-PA OS=Aedes aegypti OX=7159 GN=AAEL005662 PE=3 SV=1 - [Q179G0_AEDAE]	529.144	36.18	3	12	13	23	456	50.2978	7.26904	0.000170213	0.000168182	0.000175083	0.000171159	0.000149772	0.000152618	0.000148864	0.000150418
A0A1S4FVM5	Peptidylprolyl isomerase OS=Aedes aegypti OX=7159 GN=5576045 PE=4 SV=1 - [A0A1S4FVM5_AEDAE]	529.077	46.37	5	16	16	29	386	43.579	5.23682	0.000170213	0.000158439	0.000154273	0.000160975	0.000165077	0.000162881	0.000160455	0.000162805
A0A1S4FZX7	Uncharacterized protein OS=Aedes aegypti OX=7159 GN=5578405 PE=3 SV=1 - [A0A1S4FZX7_AEDAE]	528.706	33.79	3	8	26	44	882	99.8384	9.29053	0.000170213	0.000185349	0.000189685	0.000181749	0.000199067	0.000203303	0.000186909	0.000196427
Q0IFM9	AAEL004484-PA OS=Aedes aegypti OX=7159 GN=AAEL004484 PE=4 SV=1 - [Q0IFM9_AEDAE]	528.624	34.12	1	6	6	22	211	23.6875	5.16064	0.000170213	0.000164879	0.000168079	0.000167724	0.000182792	0.000185816	0.000180925	0.000183178
Q1HR73	AAEL007065-PA OS=Aedes aegypti OX=7159 GN=5568690 PE=2 SV=1 - [Q1HR73_AEDAE]	528.105	56.59	2	6	8	29	182	20.6747	6.58057	0.000170213	0.000168891	0.000172828	0.000170644	0.000174369	0.000170949	0.000167633	0.000170983
A0A0P6IW57	Putative mediator of rna polymerase ii transcription subunit 26 (Fragment) OS=Aedes aegypti OX=7159 PE=2 SV=1 - [A0A0P6IW57_AEDAE]	527.163	32.18	2	31	31	54	1128	130.251	8.19189	0.000170213	0.000182836	0.000177054	0.000176701	0.000185097	0.000181795	0.000185514	0.000184136
Q16HL2	AAEL013981-PA OS=Aedes aegypti OX=7159 GN=AAEL013981 PE=4 SV=1 - [Q16HL2_AEDAE]	526.952	29.34	2	3	17	28	692	83.4356	6.18896	0.000170213	8.87282e-05	0.000108902	0.000122614	5.70451e-05	5.98172e-05	6.461e-05	6.04907e-05
Q17CJ4	Synaptosomal-associated protein OS=Aedes aegypti OX=7159 GN=AAEL004559 PE=3 SV=1 - [Q17CJ4_AEDAE]	526.806	75.59	2	14	14	34	213	23.6682	4.64014	0.000170213	0.000179859	0.000163618	0.00017123	0.000184158	0.000186177	0.000182249	0.000184195
Q1HQT6	AAEL012035-PA OS=Aedes aegypti OX=7159 GN=5575718 PE=2 SV=1 - [Q1HQT6_AEDAE]	525.309	64.16	1	14	14	66	226	25.6705	6.13818	0.000170213	0.000172818	0.000167511	0.000170181	0.00018566	0.000182453	0.000185156	0.000184423
Q0IEY6	AAEL007725-PA OS=Aedes aegypti OX=7159 GN=5569534 PE=4 SV=1 - [Q0IEY6_AEDAE]	524.615	69.66	4	20	20	40	323	38.3913	4.70361	0.000170213	0.000153523	0.000157223	0.00016032	0.000137381	0.000141951	0.000139893	0.000139742
A0A0P6IV55	Putative tripeptidyl-peptidase 2 OS=Aedes aegypti OX=7159 PE=2 SV=1 - [A0A0P6IV55_AEDAE]	523.716	33.39	3	15	40	65	1279	141.059	6.771	0.000170213	0.000161513	0.000167999	0.000166575	0.000166305	0.000171121	0.000167361	0.000168262
Q16TK6	Dihydropyrimidine dehydrogenase [NADP(+)] OS=Aedes aegypti OX=7159 GN=AAEL010204 PE=3 SV=1 - [Q16TK6_AEDAE]	523.578	27.94	1	1	23	33	1056	114.284	7.62061	0.000170213	0.000167869	0.000161933	0.000166672	0.000170463	0.000171407	0.000160227	0.000167366
Q17HM6	AAEL002610-PA OS=Aedes aegypti OX=7159 GN=AAEL002610 PE=4 SV=1 - [Q17HM6_AEDAE]	523.351	44.04	1	1	18	44	445	48.2735	4.84326	0.000170213	0.000218623	0.000172086	0.000186974	0.000116779	0.00012778	0.000139133	0.000127897
Q16S00	DNA-(apurinic or apyrimidinic site) lyase OS=Aedes aegypti OX=7159 GN=5573854 PE=3 SV=1 - [Q16S00_AEDAE]	522.766	41.67	1	21	21	54	612	65.9016	9.46631	0.000170213	0.000166293	0.000172576	0.000169694	0.000155616	0.000163855	0.000163868	0.000161113
A0A1S4EYW0	Dynamin-associated protein OS=Aedes aegypti OX=7159 PE=4 SV=1 - [A0A1S4EYW0_AEDAE]	522.733	28.31	2	27	27	35	1081	120.484	5.36377	0.000170213	0.000169255	0.000167491	0.000168986	0.000179781	0.000173075	0.000182092	0.000178316
Q173Y9	AAEL006977-PA OS=Aedes aegypti OX=7159 GN=5568618 PE=4 SV=1 - [Q173Y9_AEDAE]	522.641	34.85	1	20	20	46	594	66.2535	5.04639	0.000170213	0.000154922	0.00016083	0.000161988	0.000174601	0.000171164	0.00017392	0.000173228
Q174E7	AAEL006918-PB OS=Aedes aegypti OX=7159 GN=AAEL006918 PE=4 SV=1 - [Q174E7_AEDAE]	522.29	31.88	5	8	8	40	345	38.3246	8.60205	0.000170213	0.000147676	0.000163342	0.00016041	0.000185785	0.000182949	0.00018252	0.000183751
Q2KQ97	Glutamine synthetase OS=Aedes aegypti OX=7159 GN=GS2 PE=2 SV=1 - [Q2KQ97_AEDAE]	520.836	51.36	2	14	14	52	368	41.3082	5.73193	0.000170213	0.000163475	0.00017094	0.000168209	0.000171784	0.000174765	0.000174844	0.000173798
Q9GN74	60S ribosomal protein L31 OS=Aedes aegypti OX=7159 GN=RpL31 PE=2 SV=1 - [RL31_AEDAE]	520.681	37.9	1	6	6	45	124	14.5729	10.3452	0.000170213	0.000183501	0.000176801	0.000176838	0.000175347	0.000170622	0.00017225	0.00017274
J9HGY8	AAEL017030-PA OS=Aedes aegypti OX=7159 GN=23687450 PE=4 SV=1 - [J9HGY8_AEDAE]	519.664	40.93	1	8	8	37	193	20.2578	10.3159	0.000170213	0.000198081	0.000166663	0.000178319	0.000199036	0.00019572	0.000198396	0.000197717
A0A1S4FWG0	Carboxylic ester hydrolase OS=Aedes aegypti OX=7159 GN=5576416 PE=3 SV=1 - [A0A1S4FWG0_AEDAE]	519.571	40.64	4	20	20	39	566	63.6751	6.34131	0.000170213	0.000159185	0.000163268	0.000164222	0.000147833	0.000142078	0.000150602	0.000146838
J9HHX4	AAEL017455-PA OS=Aedes aegypti OX=7159 GN=AaeL_AAEL017455 PE=4 SV=1 - [J9HHX4_AEDAE]	518.959	38.93	1	8	8	24	262	26.76	4.09424	0.000170213	0.000118147	0.000169169	0.00015251	9.91036e-05	9.15649e-05	9.8789e-05	9.64859e-05
Q17PW1	AAEL000185-PA OS=Aedes aegypti OX=7159 GN=5570050 PE=4 SV=1 - [Q17PW1_AEDAE]	518.524	47.67	1	18	18	29	451	50.7185	5.07178	0.000170213	0.000163901	0.000166527	0.00016688	0.000172146	0.000167469	0.000166098	0.000168571
A0A0P6IZZ3	Putative long chain fatty acid acyl-coa ligase (Fragment) OS=Aedes aegypti OX=7159 PE=2 SV=1 - [A0A0P6IZZ3_AEDAE]	518.121	33.27	3	13	13	40	544	60.2039	6.63916	0.000170213	0.000163047	0.000160357	0.000164539	0.000154092	0.000162646	0.000158523	0.00015842
A0A1S4FHE0	Phosphorylase b kinase regulatory subunit OS=Aedes aegypti OX=7159 PE=3 SV=1 - [A0A1S4FHE0_AEDAE]	517.689	31.11	3	37	38	58	1215	136.656	6.65381	0.000170213	0.000163277	0.000163199	0.000165563	0.000183532	0.000182925	0.000183211	0.000183223
Q0IG88	AAEL003082-PA (Fragment) OS=Aedes aegypti OX=7159 GN=AAEL003082 PE=4 SV=1 - [Q0IG88_AEDAE]	516.24	29.89	1	13	13	33	445	50.1924	4.75439	0.000170213	0.000163265	0.000160115	0.000164531	0.000179766	0.00019052	0.00018299	0.000184425
A0A1S4FWP6	Uncharacterized protein OS=Aedes aegypti OX=7159 GN=5576420 PE=4 SV=1 - [A0A1S4FWP6_AEDAE]	516.163	58.02	3	10	11	31	162	17.9282	7.28369	0.000170213	0.000171548	0.000163797	0.000168519	0.000173087	0.000175048	0.000184215	0.00017745
A0A0P6IXJ4	Putative cuticle protein OS=Aedes aegypti OX=7159 PE=2 SV=1 - [A0A0P6IXJ4_AEDAE]	514.762	21.43	1	2	2	29	126	12.5524	9.53955	0.000170213	0.000161035	0.000175913	0.000169054	0.000178296	0.000173497	0.000177716	0.000176503
A0A1S4FP45	26S proteasome non-ATPase regulatory subunit OS=Aedes aegypti OX=7159 GN=5572778 PE=4 SV=1 - [A0A1S4FP45_AEDAE]	513.429	50.9	2	21	21	45	389	45.3963	6.48096	0.000170213	0.000162551	0.000161933	0.000164899	0.000177802	0.000174984	0.000173161	0.000175316
Q17JB5	AAEL002083-PA OS=Aedes aegypti OX=7159 GN=AAEL002083 PE=3 SV=1 - [Q17JB5_AEDAE]	513.093	39.06	2	1	24	55	699	75.3655	9.53955	0.000170213	0.00014608	0.000143871	0.000153388	0.000171435	0.00015754	0.000153268	0.000160748
Q17GX0	AAEL002861-PA OS=Aedes aegypti OX=7159 GN=5576348 PE=4 SV=1 - [Q17GX0_AEDAE]	512.865	42.12	3	16	16	43	425	47.6242	8.57275	0.000170213	0.000153997	0.000167573	0.000163928	0.000142407	0.000143692	0.000138538	0.000141546
Q16EK6	AAEL015119-PA OS=Aedes aegypti OX=7159 GN=AAEL015119 PE=4 SV=1 - [Q16EK6_AEDAE]	512.813	36.34	1	8	8	33	322	35.1212	7.02002	0.000170213	0.000184144	0.000164741	0.000173033	0.000191686	0.000191385	0.000185095	0.000189388
Q17KG9	AAEL001698-PA OS=Aedes aegypti OX=7159 GN=5571825 PE=4 SV=1 - [Q17KG9_AEDAE]	512.568	43.05	5	9	10	28	223	25.0196	4.76709	0.000170213	0.000164187	0.000166079	0.000166826	0.000167977	0.000173862	0.000169083	0.000170307
Q16MP9	AAEL012227-PA OS=Aedes aegypti OX=7159 GN=AAEL012227 PE=4 SV=1 - [Q16MP9_AEDAE]	512.401	68.51	1	15	15	36	235	25.4117	5.50342	0.000170213	0.000169455	0.000158371	0.000166013	0.000207058	0.000195959	0.000198818	0.000200612
A0A1S4F0V4	Uncharacterized protein OS=Aedes aegypti OX=7159 GN=5573418 PE=3 SV=1 - [A0A1S4F0V4_AEDAE]	511.882	39.06	2	1	24	55	699	75.3795	9.53955	0.000170213	0.000132149	0.000151492	0.000151285	0.000173446	0.000190368	0.000216782	0.000193532
Q16YD0	Acyl-coenzyme A oxidase OS=Aedes aegypti OX=7159 GN=5570810 PE=3 SV=1 - [Q16YD0_AEDAE]	510.941	32.88	1	21	22	42	669	74.9131	7.18115	0.000170213	0.000150208	0.000161902	0.000160774	0.000143679	0.000141131	0.000139111	0.000141307
Q178M6	Proteasome subunit alpha type OS=Aedes aegypti OX=7159 GN=5567100 PE=3 SV=1 - [Q178M6_AEDAE]	510.654	47.39	1	13	13	46	249	28.0917	8.44092	0.000170213	0.000159265	0.000164329	0.000164602	0.000175062	0.000177352	0.000166949	0.000173121
Q17LC4	AAEL001401-PA OS=Aedes aegypti OX=7159 GN=5570482 PE=4 SV=1 - [Q17LC4_AEDAE]	509.629	37.12	1	14	14	41	431	49.0515	6.66846	0.000170213	0.000163331	0.000171029	0.000168191	0.000165768	0.000174936	0.000156532	0.000165745
Q176A9	AAEL006473-PA OS=Aedes aegypti OX=7159 GN=5568016 PE=4 SV=1 - [Q176A9_AEDAE]	508.898	55.7	1	17	17	45	237	27.1684	9.74463	0.000170213	0.000180953	0.000177394	0.000176187	0.000170111	0.000172352	0.000168579	0.000170347
A0A1S4FI59	J domain-containing protein OS=Aedes aegypti OX=7159 GN=5569901 PE=4 SV=1 - [A0A1S4FI59_AEDAE]	507.956	18.87	2	11	11	18	758	86.3287	6.39209	0.000170213	0.000164394	0.000170544	0.000168384	0.000174705	0.000171812	0.000170772	0.00017243
Q16H04	Dihydropyrimidine dehydrogenase [NADP(+)] OS=Aedes aegypti OX=7159 GN=AAEL014199 PE=3 SV=1 - [Q16H04_AEDAE]	507.868	28.25	2	2	24	34	1037	112.047	7.12256	0.000170213	0.000159363	0.000181475	0.00017035	0.000168377	0.000159209	0.000165285	0.00016429
Q16FV9	AAEL014605-PA OS=Aedes aegypti OX=7159 GN=AAEL014605 PE=3 SV=1 - [Q16FV9_AEDAE]	506.989	38.08	1	1	19	31	541	62.4104	7.1958	0.000170213	0.000157692	0.000193897	0.000173934	0.000182887	0.000180625	0.000161161	0.000174891
Q1HR50	DNAJ chaperone OS=Aedes aegypti OX=7159 PE=2 SV=1 - [Q1HR50_AEDAE]	506.556	42.54	2	19	20	40	402	44.9454	6.65381	0.000170213	0.00016026	0.00017174	0.000167404	0.000163539	0.000168796	0.00016665	0.000166329
Q16FC7	AAEL014821-PB OS=Aedes aegypti OX=7159 GN=AAEL014821 PE=4 SV=1 - [Q16FC7_AEDAE]	505.099	68.16	2	10	10	32	179	19.6431	6.32861	0.000170213	0.000171227	0.0001659	0.000169113	0.000178848	0.000178059	0.000180593	0.000179167
Q1HQY1	26S proteasome regulatory chain 4 OS=Aedes aegypti OX=7159 GN=5575828 PE=2 SV=1 - [Q1HQY1_AEDAE]	504.621	48.86	1	16	18	47	438	49.1006	6.58057	0.000170213	0.000176886	0.000166288	0.000171129	0.000168005	0.000166134	0.000174141	0.000169426
Q17FB5	AAEL003459-PA OS=Aedes aegypti OX=7159 GN=AAEL003459 PE=4 SV=1 - [Q17FB5_AEDAE]	504.034	63.97	1	8	8	29	136	14.3692	5.18604	0.000170213	0.000139834	0.000165769	0.000158605	0.000160356	0.000164408	0.000167426	0.000164063
Q17LU1	AAEL001232-PA OS=Aedes aegypti OX=7159 GN=5569443 PE=3 SV=1 - [Q17LU1_AEDAE]	503.505	49.13	1	18	18	39	462	52.3593	7.73779	0.000170213	0.000177124	0.000175849	0.000174395	0.000152624	0.000154431	0.000149598	0.000152218
Q17PP0	26S proteasome regulatory subunit 7, psd7 OS=Aedes aegypti OX=7159 GN=5573753 PE=4 SV=1 - [Q17PP0_AEDAE]	502.871	42.56	1	11	11	31	336	37.8267	6.48096	0.000170213	0.00016095	0.000164996	0.000165386	0.000168793	0.000169944	0.000161234	0.000166657
A0A1S4F0K0	Uncharacterized protein OS=Aedes aegypti OX=7159 PE=4 SV=1 - [A0A1S4F0K0_AEDAE]	501.878	35.28	4	28	29	39	1009	113.111	7.1958	0.000170213	0.000170193	0.000173724	0.000171377	0.000187053	0.000187562	0.000181377	0.000185331
Q1HRV2	Angiopoietin-like protein variant (Fragment) OS=Aedes aegypti OX=7159 GN=5566276 PE=2 SV=1 - [Q1HRV2_AEDAE]	500.308	51.38	2	3	13	33	290	33.4014	6.1001	0.000170213	0.000185225	0.000161585	0.000172341	0.000199349	0.000193786	0.000176116	0.00018975
Q16R85	AAEL011043-PA OS=Aedes aegypti OX=7159 GN=AAEL011043 PE=4 SV=1 - [Q16R85_AEDAE]	499.599	45.64	3	4	7	30	149	16.6821	6.65381	0.000170213	0.000178607	0.000164047	0.000170956	0.00016577	0.000180725	0.000166997	0.000171164
Q16KU4	AAEL012883-PA OS=Aedes aegypti OX=7159 GN=5574853 PE=4 SV=1 - [Q16KU4_AEDAE]	499.362	70.48	2	4	5	31	105	11.4728	4.56396	0.000170213	0.000168984	0.00017159	0.000170262	0.000157061	0.000165674	0.000156013	0.000159583
Q16FM7	Lysine--tRNA ligase OS=Aedes aegypti OX=7159 GN=AAEL014702 PE=3 SV=1 - [Q16FM7_AEDAE]	499.212	47.62	1	28	28	51	588	66.1124	6.40479	0.000170213	0.00016833	0.00016418	0.000167574	0.000165554	0.000168142	0.000160181	0.000164626
Q17CP2	AP-2 complex subunit alpha OS=Aedes aegypti OX=7159 GN=5564871 PE=3 SV=1 - [Q17CP2_AEDAE]	498.755	28.83	1	27	27	58	933	104.334	7.34229	0.000170213	0.000164088	0.000166176	0.000166825	0.000168168	0.000170811	0.000162346	0.000167108
A0A1S4G7V2	Uncharacterized protein OS=Aedes aegypti OX=7159 PE=4 SV=1 - [A0A1S4G7V2_AEDAE]	498.35	25.1	3	32	32	36	1562	171.474	8.54346	0.000170213	0.00017574	0.000168044	0.000171332	0.000187092	0.000191809	0.000182092	0.000186998
A0A1S4FEY8	Uncharacterized protein OS=Aedes aegypti OX=7159 PE=4 SV=1 - [A0A1S4FEY8_AEDAE]	498.111	9.16	2	3	31	61	3779	419.73	8.66064	0.000170213	0.000193623	0.000183324	0.000182387	0.000171868	0.000171114	0.000194876	0.000179286
Q16U65	3-hydroxyisobutyryl-CoA hydrolase, mitochondrial OS=Aedes aegypti OX=7159 GN=AAEL010008 PE=3 SV=1 - [Q16U65_AEDAE]	494.938	40.16	2	15	15	41	371	40.7519	7.69385	0.000170213	0.00016594	0.000177193	0.000171115	0.000167557	0.0001662	0.000164854	0.000166204
A0A0P6IZN4	Putative nuclear transport receptor ranbp7/ranbp8 importin beta superfamily OS=Aedes aegypti OX=7159 PE=2 SV=1 - [A0A0P6IZN4_AEDAE]	494.9	22.39	3	20	20	38	1054	120.402	4.80518	0.000170213	0.000161015	0.000169889	0.000167039	0.000188786	0.000188738	0.000176703	0.000184742
Q16SF9	AAEL010599-PA OS=Aedes aegypti OX=7159 GN=AAEL010599 PE=4 SV=1 - [Q16SF9_AEDAE]	493.96	23.71	2	36	37	67	1662	190.707	5.98584	0.000170213	0.000152071	0.0001738	0.000165361	0.000156676	0.00015115	0.000150202	0.000152676
Q16RU8	AAEL010841-PA OS=Aedes aegypti OX=7159 GN=AAEL010841 PE=4 SV=1 - [Q16RU8_AEDAE]	493.09	16.07	1	16	16	24	1238	130.203	9.11475	0.000170213	0.000173934	0.000163624	0.000169257	0.00017045	0.000185118	0.000177445	0.000177671
Q16PW3	AAEL011505-PA (Fragment) OS=Aedes aegypti OX=7159 GN=AAEL011505 PE=4 SV=1 - [Q16PW3_AEDAE]	491.446	23.52	3	40	40	61	1913	210.832	6.44287	0.000170213	0.000171837	0.000171056	0.000171035	0.000169015	0.000170526	0.000171381	0.000170307
A0A1S4F8X0	Nervous wreck, putative OS=Aedes aegypti OX=7159 PE=4 SV=1 - [A0A1S4F8X0_AEDAE]	490.944	12.46	2	10	10	27	1019	113.899	4.64014	0.000170213	0.000169455	0.000181487	0.000173718	0.00018843	0.000183813	0.000190402	0.000187548
Q17PP2	AAEL000294-PA OS=Aedes aegypti OX=7159 GN=AAEL000294 PE=4 SV=1 - [Q17PP2_AEDAE]	490.794	27.86	2	10	10	26	402	44.7227	7.23975	0.000170213	0.000180089	0.000176933	0.000175745	0.000207371	0.000204709	0.000192747	0.000201609
A0A1S4FZV2	Uncharacterized protein OS=Aedes aegypti OX=7159 GN=5578374 PE=3 SV=1 - [A0A1S4FZV2_AEDAE]	490.484	41.68	1	3	22	34	631	70.091	6.3667	0.000170213	0.000172629	0.000138034	0.000160292	0.000168982	0.000157246	0.000159174	0.000161801
Q1HRA6	Pyrroline-5-carboxylate reductase OS=Aedes aegypti OX=7159 PE=2 SV=1 - [Q1HRA6_AEDAE]	490.44	58.33	4	15	15	45	276	28.925	7.6792	0.000170213	0.000165498	0.000166541	0.000167417	0.000171038	0.000170184	0.000170411	0.000170545
A0A0P6ISS1	Putative zinc-binding oxidoreductase (Fragment) OS=Aedes aegypti OX=7159 PE=2 SV=1 - [A0A0P6ISS1_AEDAE]	490.215	50.15	1	12	12	41	329	36.4675	5.32568	0.000170213	0.000180036	0.000179616	0.000176622	0.000182722	0.000180544	0.00018002	0.000181096
Q1HR41	40S ribosomal protein S10 OS=Aedes aegypti OX=7159 GN=5573413 PE=2 SV=1 - [Q1HR41_AEDAE]	489.339	60.38	1	11	11	56	159	17.9662	9.75928	0.000170213	0.000172699	0.000156947	0.00016662	0.000196224	0.000187658	0.000192861	0.000192248
Q17MF1	Tyrosine--tRNA ligase OS=Aedes aegypti OX=7159 GN=AAEL001044 PE=3 SV=1 - [Q17MF1_AEDAE]	489.277	45.99	1	25	25	39	524	58.4643	6.65381	0.000170213	0.000164	0.000157357	0.000163857	0.00017574	0.000182972	0.000173151	0.000177287
Q1HQH9	Glyoxylase 3 OS=Aedes aegypti OX=7159 PE=2 SV=1 - [Q1HQH9_AEDAE]	488.727	58.94	2	14	14	39	302	33.748	7.2251	0.000170213	0.000175719	0.000163738	0.00016989	0.000171352	0.000172613	0.000172652	0.000172206
A0A1S4G789	H15 domain-containing protein OS=Aedes aegypti OX=7159 PE=3 SV=1 - [A0A1S4G789_AEDAE]	488.564	26.99	2	1	6	73	226	23.1055	10.5942	0.000170213	0.000182858	0.000182092	0.000178388	0.000200822	0.000203176	0.000211887	0.000205295
A0A0P6IYK3	Putative 52k active chromatin boundary protein OS=Aedes aegypti OX=7159 PE=2 SV=1 - [A0A0P6IYK3_AEDAE]	488.519	31.96	5	14	14	32	363	41.8046	11.6343	0.000170213	0.000165616	0.000164923	0.000166917	0.00017618	0.000176535	0.000168921	0.000173878
Q16ML7	AAEL012262-PC OS=Aedes aegypti OX=7159 GN=AAEL012262 PE=4 SV=1 - [Q16ML7_AEDAE]	487.333	30.43	1	2	9	28	276	30.7137	5.33838	0.000170213	0.000176185	0.000176409	0.000174269	0.000170078	0.000186942	0.000165506	0.000174175
Q1HQK0	Adenylate kinase OS=Aedes aegypti OX=7159 GN=Adk2 PE=2 SV=1 - [KAD2_AEDAE]	486.953	54.36	1	14	14	40	241	26.2566	7.03467	0.000170213	0.000173429	0.000151117	0.000164919	0.000190221	0.000184936	0.000193567	0.000189575
Q1HQZ0	AAEL004521-PA OS=Aedes aegypti OX=7159 GN=5564989 PE=2 SV=1 - [Q1HQZ0_AEDAE]	486.943	46.54	1	3	3	12	159	17.5844	6.44287	0.000170213	0.000181418	0.0001644	0.00017201	0.00016221	0.000167158	0.000168985	0.000166118
J9E8W5	AAEL016982-PA OS=Aedes aegypti OX=7159 GN=AaeL_AAEL016982 PE=4 SV=1 - [J9E8W5_AEDAE]	486.371	51.72	1	6	6	30	87	9.21505	10.5356	0.000170213	0.000208361	0.000205316	0.00019463	0.000176082	0.000212491	0.000184784	0.000191119
Q179E0	AAEL005673-PA OS=Aedes aegypti OX=7159 GN=SRPN2 PE=3 SV=2 - [Q179E0_AEDAE]	485.39	30.87	3	11	11	27	447	50.9208	5.66846	0.000170213	0.000160442	0.00017642	0.000169025	0.000125023	0.000132392	0.0001285	0.000128639
Q1HRI6	40S ribosomal protein S2 OS=Aedes aegypti OX=7159 GN=5579525 PE=2 SV=1 - [Q1HRI6_AEDAE]	485.075	53.33	1	7	7	24	165	17.5553	8.96826	0.000170213	0.000166005	0.000162627	0.000166282	0.000168089	0.000172029	0.000163823	0.00016798
Q1HQN3	Proteasome subunit beta OS=Aedes aegypti OX=7159 PE=2 SV=1 - [Q1HQN3_AEDAE]	484.935	40.35	1	1	8	28	228	24.6858	5.77002	0.000170213	0.000128015	0.000143372	0.0001472	0.000165222	0.000179686	0.000176675	0.000173861
A0A1S4EZS3	Uncharacterized protein OS=Aedes aegypti OX=7159 GN=5572265 PE=3 SV=1 - [A0A1S4EZS3_AEDAE]	484.904	36.63	3	23	26	43	718	78.7082	9.67139	0.000170213	0.000188636	0.000159776	0.000172875	0.0001912	0.000185797	0.000185265	0.000187421
Q1HQY6	Eukaryotic translation initiation factor 3 subunit E OS=Aedes aegypti OX=7159 GN=eIF3-S6 PE=2 SV=1 - [EIF3E_AEDAE]	484.834	38.85	1	17	17	29	435	50.9984	6.60986	0.000170213	0.000175779	0.000164238	0.000170077	0.000181035	0.000171914	0.000173187	0.000175379
Q17JK8	AAEL001969-PA OS=Aedes aegypti OX=7159 GN=5573138 PE=4 SV=1 - [Q17JK8_AEDAE]	484.821	54.76	2	6	9	40	126	14.4204	8.98291	0.000170213	0.000147217	0.000161294	0.000159575	0.000123517	0.000127485	0.000119104	0.000123369
Q1HQI8	MICOS complex subunit OS=Aedes aegypti OX=7159 PE=2 SV=1 - [Q1HQI8_AEDAE]	484.108	47.64	2	13	13	50	233	25.1912	8.89502	0.000170213	0.000160664	0.000164558	0.000165145	0.000183785	0.000179401	0.000181224	0.00018147
Q17DP1	AAEL004098-PA OS=Aedes aegypti OX=7159 GN=AAEL004098 PE=4 SV=1 - [Q17DP1_AEDAE]	483.08	17.88	8	21	22	41	1460	162.195	5.99854	0.000170213	0.00017264	0.000167057	0.00016997	0.000163699	0.000166277	0.00016357	0.000164515
Q17IW8	AAEL002227-PA OS=Aedes aegypti OX=7159 GN=AAEL002227 PE=3 SV=1 - [Q17IW8_AEDAE]	482.946	23.38	1	17	37	61	1557	173.106	6.45557	0.000170213	0.000187253	0.000151069	0.000169512	0.000239843	0.000222532	0.000240467	0.000234281
Q178U4	AAEL005779-PB OS=Aedes aegypti OX=7159 GN=5567055 PE=4 SV=1 - [Q178U4_AEDAE]	482.84	41.56	2	13	13	25	308	34.799	6.56592	0.000170213	0.000163735	0.000163707	0.000165885	0.000182496	0.00018829	0.000171038	0.000180608
A0A1S4G3R0	Uncharacterized protein OS=Aedes aegypti OX=7159 GN=5579514 PE=3 SV=1 - [A0A1S4G3R0_AEDAE]	482.426	35.05	2	23	23	53	602	68.4588	4.69092	0.000170213	0.000165816	0.000170235	0.000168755	0.000170879	0.000166039	0.000165134	0.000167351
Q17P68	AAEL000415-PA OS=Aedes aegypti OX=7159 GN=5577380 PE=4 SV=1 - [Q17P68_AEDAE]	482.136	40.64	1	17	17	34	593	64.9727	7.85498	0.000170213	0.000166525	0.000163734	0.000166824	0.000148175	0.000151484	0.000152072	0.000150577
A0A1S4FPU5	Membrane-associated guanylate kinase (maguk) OS=Aedes aegypti OX=7159 PE=3 SV=1 - [A0A1S4FPU5_AEDAE]	481.126	39.67	2	19	19	56	547	61.6325	5.63037	0.000170213	0.000165825	0.000166861	0.000167633	0.000167777	0.00017539	0.000168034	0.000170401
Q1HQS7	Bleomycin hydrolase OS=Aedes aegypti OX=7159 GN=5569945 PE=2 SV=1 - [Q1HQS7_AEDAE]	480.585	45.93	2	20	20	52	455	52.1869	5.52881	0.000170213	0.000161973	0.00016655	0.000166245	0.00017093	0.000168261	0.00016682	0.000168671
Q17MF2	AAEL001052-PA OS=Aedes aegypti OX=7159 GN=5579901 PE=3 SV=1 - [Q17MF2_AEDAE]	480.535	76	1	8	8	50	100	10.737	9.0415	0.000170213	0.000166238	0.000166745	0.000167732	0.000168272	0.000171977	0.000167437	0.000169229
Q17P92	AAEL000445-PA OS=Aedes aegypti OX=7159 GN=AAEL000445 PE=4 SV=1 - [Q17P92_AEDAE]	480.005	53.95	1	11	11	47	152	16.5431	4.88135	0.000170213	0.000145237	0.000157994	0.000157814	0.000119689	0.000123922	0.000125244	0.000122952
Q17D29	AAEL004345-PA OS=Aedes aegypti OX=7159 GN=AAEL004345 PE=3 SV=1 - [Q17D29_AEDAE]	479.873	33.61	1	1	22	31	735	83.8435	6.22705	0.000170213	0.000139634	0.000144087	0.000151311	0.000176069	0.00019569	0.000183943	0.000185234
A0A0P6IZT9	Putative monocarboxylate transporter (Fragment) OS=Aedes aegypti OX=7159 PE=2 SV=1 - [A0A0P6IZT9_AEDAE]	479.218	13.41	1	2	6	16	783	84.5614	5.18604	0.000170213	0.000155774	0.00017047	0.000165486	0.000191767	0.000188228	0.000187357	0.000189117
Q17E09	AAEL003995-PA OS=Aedes aegypti OX=7159 GN=5563914 PE=4 SV=1 - [Q17E09_AEDAE]	478.757	62.32	1	15	15	26	353	38.5081	8.95361	0.000170213	0.000174073	0.000176433	0.000173573	0.000176298	0.000170198	0.000172734	0.000173077
Q173N6	Proteasome subunit beta OS=Aedes aegypti OX=7159 GN=5568716 PE=3 SV=1 - [Q173N6_AEDAE]	478.753	47.41	1	11	11	20	270	29.9238	8.26514	0.000170213	0.000164845	0.000167887	0.000167648	0.000176303	0.000178545	0.000169889	0.000174912
Q8I901	AAEL017029-PA OS=Aedes aegypti OX=7159 GN=23687449 PE=2 SV=1 - [Q8I901_AEDAE]	478.698	49.89	1	17	17	33	447	51.1023	5.60498	0.000170213	0.000161513	0.000170551	0.000167426	0.000161659	0.000168549	0.00016114	0.000163783
A0A1S4FPI9	RAP domain-containing protein OS=Aedes aegypti OX=7159 GN=5572780 PE=4 SV=1 - [A0A1S4FPI9_AEDAE]	478.52	26.92	2	13	14	33	572	62.9438	8.52881	0.000170213	0.000172494	0.000155135	0.000165947	0.000175071	0.000168172	0.000177393	0.000173545
A0A0N8ES29	Putative neural cell adhesion molecule l1 OS=Aedes aegypti OX=7159 PE=2 SV=1 - [A0A0N8ES29_AEDAE]	477.502	13.14	1	3	10	27	761	84.641	6.06201	0.000170213	0.000178186	0.000192259	0.000180219	0.000209342	0.000202585	0.000195293	0.000202407
Q16SB9	SUMO-activating enzyme subunit OS=Aedes aegypti OX=7159 GN=AAEL010641 PE=3 SV=1 - [Q16SB9_AEDAE]	477.151	40.5	1	19	19	33	642	70.4731	4.93213	0.000170213	0.000167735	0.000165461	0.000167803	0.000186788	0.000184061	0.000179859	0.000183569
J9HSX8	AAEL017385-PA OS=Aedes aegypti OX=7159 GN=23687805 PE=4 SV=1 - [J9HSX8_AEDAE]	476.55	30.08	2	9	9	23	512	52.1536	9.77393	0.000170213	0.0001842	0.000167432	0.000173948	0.00019628	0.000188714	0.000193526	0.00019284
A0A0P6IVC2	60S ribosomal protein L13 OS=Aedes aegypti OX=7159 PE=2 SV=1 - [A0A0P6IVC2_AEDAE]	476.54	46.08	2	13	13	49	217	25.1078	11.2241	0.000170213	0.000166645	0.000173309	0.000170056	0.000173895	0.000164922	0.000162695	0.000167171
Q16PH2	AAEL011639-PA OS=Aedes aegypti OX=7159 GN=5575074 PE=4 SV=1 - [Q16PH2_AEDAE]	476.139	60	1	6	6	20	115	11.8056	8.48486	0.000170213	0.000187758	0.000186743	0.000181571	0.000142402	0.000155426	0.000161863	0.00015323
Q16ZH3	60S ribosomal protein L6 OS=Aedes aegypti OX=7159 GN=AAEL008188 PE=4 SV=1 - [Q16ZH3_AEDAE]	475.817	27.65	1	8	8	49	264	30.2104	11.1948	0.000170213	0.000179102	0.000177812	0.000175709	0.000176361	0.000172529	0.000168612	0.000172501
A0A1S4F3T4	Uncharacterized protein OS=Aedes aegypti OX=7159 GN=5577139 PE=3 SV=1 - [A0A1S4F3T4_AEDAE]	475.253	50.24	2	16	16	33	424	46.4634	8.1626	0.000170213	0.000155851	0.000162515	0.00016286	0.000151686	0.000155004	0.000149248	0.000151979
Q1HQN7	AAEL004176-PA OS=Aedes aegypti OX=7159 GN=AAEL004176 PE=2 SV=1 - [Q1HQN7_AEDAE]	474.675	49.82	2	12	12	28	285	32.257	5.43994	0.000170213	0.000157771	0.000148197	0.000158727	0.000173614	0.000167563	0.000172198	0.000171125
Q17MA9	AAEL001061-PA OS=Aedes aegypti OX=7159 GN=GSTD1 PE=4 SV=1 - [Q17MA9_AEDAE]	474.533	43.84	4	3	6	33	219	24.7554	5.43994	0.000170213	0.00015985	0.00015511	0.000161724	0.000168432	0.000168377	0.000169007	0.000168606
A0A1S4G7R1	Peptidase S1 domain-containing protein OS=Aedes aegypti OX=7159 PE=4 SV=1 - [A0A1S4G7R1_AEDAE]	474.508	22.81	4	7	16	23	1083	112.69	7.60596	0.000170213	0.000170266	0.000157297	0.000165925	0.00017859	0.000200766	0.000171987	0.000183781
Q8T9V3	AAEL009081-PA OS=Aedes aegypti OX=7159 GN=5571443 PE=2 SV=1 - [Q8T9V3_AEDAE]	474.245	34.34	2	16	16	39	530	58.2559	6.62451	0.000170213	0.00015452	0.000181127	0.00016862	7.99309e-05	8.35737e-05	8.32385e-05	8.22477e-05
Q1HR34	60S ribosomal protein L32 OS=Aedes aegypti OX=7159 GN=5577996 PE=2 SV=1 - [Q1HR34_AEDAE]	474.014	48.51	2	7	7	47	134	15.8176	10.9458	0.000170213	0.000171297	0.000170923	0.000170811	0.000178236	0.000176788	0.000174121	0.000176382
Q563C9	Aldo/keto reductase OS=Aedes aegypti OX=7159 PE=2 SV=1 - [Q563C9_AEDAE]	473.821	53.46	2	17	17	43	318	35.7666	6.84424	0.000170213	0.000158412	0.000163873	0.000164166	0.000174299	0.000176715	0.000164751	0.000171922
Q17DF4	AAEL004242-PA OS=Aedes aegypti OX=7159 GN=AAEL004242 PE=4 SV=1 - [Q17DF4_AEDAE]	473.743	47.78	2	20	20	35	427	49.4731	5.09717	0.000170213	0.000170882	0.00016335	0.000168149	0.000188136	0.000186948	0.000184729	0.000186604
Q16ND9	AAEL012010-PA OS=Aedes aegypti OX=7159 GN=AAEL012010 PE=4 SV=1 - [Q16ND9_AEDAE]	473.667	31.33	2	4	4	22	150	16.4648	9.77393	0.000170213	0.000169137	0.000172938	0.000170763	0.00019362	0.000175545	0.00018121	0.000183458
Q16S64	AAEL010698-PA (Fragment) OS=Aedes aegypti OX=7159 GN=AAEL010698 PE=4 SV=1 - [Q16S64_AEDAE]	473.196	35.05	5	32	32	54	1070	119.661	4.75439	0.000170213	0.000164596	0.000163788	0.000166199	0.000180225	0.000182275	0.000176012	0.000179504
A0A1S4FXH1	Aminopeptidase OS=Aedes aegypti OX=7159 GN=5576801 PE=3 SV=1 - [A0A1S4FXH1_AEDAE]	472.896	27.7	1	1	22	33	1000	111.902	4.95752	0.000170213	0.000173982	0.000170135	0.000171443	0.000180604	0.000164004	0.000184802	0.00017647
J9HEV1	AAEL016988-PA OS=Aedes aegypti OX=7159 GN=AaeL_AAEL016988 PE=3 SV=1 - [J9HEV1_AEDAE]	472.481	29.11	1	22	22	49	948	104.454	6.96143	0.000170213	0.000172379	0.000170769	0.00017112	0.000171468	0.000172782	0.000172643	0.000172298
A0A1S4G065	AAA domain-containing protein OS=Aedes aegypti OX=7159 GN=5578731 PE=3 SV=1 - [A0A1S4G065_AEDAE]	471.855	31.07	3	21	21	37	766	84.8241	8.96826	0.000170213	0.000167139	0.000166887	0.00016808	0.000169783	0.000170085	0.000171965	0.000170611
Q17BT9	Superoxide dismutase OS=Aedes aegypti OX=7159 GN=MNSOD1 PE=3 SV=1 - [Q17BT9_AEDAE]	471.77	49.32	2	9	9	46	219	24.4467	8.25049	0.000170213	0.000158811	0.000172901	0.000167308	0.000175729	0.000179227	0.000172923	0.000175959
Q17AL0	AAEL005277-PA OS=Aedes aegypti OX=7159 GN=AAEL005277 PE=4 SV=1 - [Q17AL0_AEDAE]	471.49	26.27	1	17	17	34	628	70.2705	9.17334	0.000170213	0.000168076	0.000178901	0.000172396	0.000171636	0.00016351	0.000163654	0.000166267
Q17B28	AAEL005122-PA (Fragment) OS=Aedes aegypti OX=7159 GN=AAEL005122 PE=4 SV=2 - [Q17B28_AEDAE]	471.244	37.14	5	17	18	36	560	63.3594	6.48096	0.000170213	0.000164975	0.000164914	0.0001667	0.000168009	0.000167584	0.00016805	0.000167881
Q171Z0	Protein transport protein SEC23 OS=Aedes aegypti OX=7159 GN=5569219 PE=3 SV=1 - [Q171Z0_AEDAE]	470.342	25.42	2	17	17	34	771	86.7449	6.66846	0.000170213	0.000174357	0.000167135	0.000170568	0.00017205	0.000174142	0.000168871	0.000171688
Q17HG1	AAEL002687-PA OS=Aedes aegypti OX=7159 GN=AAEL002687 PE=3 SV=1 - [Q17HG1_AEDAE]	470.156	41.54	2	18	18	43	544	59.1809	7.62061	0.000170213	0.000152422	0.000156291	0.000159642	0.000152359	0.00015564	0.000154182	0.00015406
Q17NH1	AAEL000704-PA OS=Aedes aegypti OX=7159 GN=AAEL000704 PE=4 SV=1 - [Q17NH1_AEDAE]	469.082	28.53	2	8	9	23	354	39.3363	5.68115	0.000170213	0.000173696	0.000174215	0.000172708	0.000193248	0.000189884	0.000186621	0.000189918
Q16RE9	AAEL010977-PA OS=Aedes aegypti OX=7159 GN=5574167 PE=4 SV=1 - [Q16RE9_AEDAE]	467.858	26.74	1	14	15	27	602	68.5889	7.02002	0.000170213	0.000170139	0.000161409	0.000167253	0.000173139	0.000175415	0.000173834	0.000174129
Q0IGE7	AAEL000388-PA OS=Aedes aegypti OX=7159 GN=AAEL000388 PE=3 SV=1 - [Q0IGE7_AEDAE]	467.413	32.54	1	5	43	82	1226	141.873	8.04541	0.000170213	0.000164704	0.000167941	0.000167619	0.000177098	0.000174591	0.00015621	0.0001693
A0A1S4FDD2	Aminopeptidase OS=Aedes aegypti OX=7159 PE=3 SV=1 - [A0A1S4FDD2_AEDAE]	467.264	33.13	2	23	23	68	839	96.6108	5.35107	0.000170213	0.000160454	0.000178885	0.000169851	8.92948e-05	0.000112936	0.000114927	0.000105719
Q176B8	Lon protease homolog, mitochondrial OS=Aedes aegypti OX=7159 GN=5568011 PE=3 SV=1 - [Q176B8_AEDAE]	467.015	35.56	1	32	32	47	956	107.681	6.90283	0.000170213	0.000171455	0.000166379	0.000169349	0.000178649	0.000173873	0.000177638	0.00017672
Q17G12	AAEL003256-PA OS=Aedes aegypti OX=7159 GN=5577610 PE=4 SV=1 - [Q17G12_AEDAE]	466.796	72.36	1	4	4	16	123	13.1837	4.95752	0.000170213	0.000170697	0.000182263	0.000174391	0.000168497	0.000168297	0.000171804	0.000169533
Q16TZ5	AAEL010075-PA OS=Aedes aegypti OX=7159 GN=5572855 PE=3 SV=1 - [Q16TZ5_AEDAE]	464.829	54	1	12	13	28	250	27.3664	7.91357	0.000170213	0.000163032	0.000168498	0.000167247	0.000172016	0.000174509	0.000176758	0.000174428
Q17EA1	AAEL003881-PA OS=Aedes aegypti OX=7159 GN=5579170 PE=4 SV=1 - [Q17EA1_AEDAE]	463.945	72.15	1	5	7	79	79	8.97678	7.25439	0.000170213	0.000173827	0.000178424	0.000174155	0.000187008	0.00019102	0.000193805	0.000190611
Q16WV4	AAEL009078-PA OS=Aedes aegypti OX=7159 GN=5571450 PE=4 SV=1 - [Q16WV4_AEDAE]	463.79	27.51	1	6	6	50	189	21.9871	9.42236	0.000170213	0.000165701	0.000175899	0.000170604	0.000174005	0.000178127	0.000174468	0.000175533
Q17JH1	AAEL001979-PB OS=Aedes aegypti OX=7159 GN=AAEL001979 PE=4 SV=1 - [Q17JH1_AEDAE]	463.516	35.61	2	19	19	31	615	69.9321	5.87158	0.000170213	0.000170293	0.000172796	0.000171101	0.000181545	0.000176686	0.000184276	0.000180836
Q16WE5	AAEL009241-PA (Fragment) OS=Aedes aegypti OX=7159 GN=AAEL009241 PE=4 SV=1 - [Q16WE5_AEDAE]	463.053	22.14	2	18	18	29	998	110.794	5.46533	0.000170213	0.000162195	0.000170408	0.000167605	0.000168231	0.00017112	0.000162384	0.000167245
Q0IFJ1	AAEL004859-PA (Fragment) OS=Aedes aegypti OX=7159 GN=AAEL004859 PE=4 SV=1 - [Q0IFJ1_AEDAE]	462.802	24.05	1	27	27	45	1131	125.338	6.91748	0.000170213	0.000171522	0.000172089	0.000171275	0.000179596	0.000176015	0.000173183	0.000176265
Q1HQU5	AAEL009808-PA OS=Aedes aegypti OX=7159 GN=5572478 PE=2 SV=1 - [Q1HQU5_AEDAE]	462.463	55.69	1	13	15	42	246	27.8871	9.56885	0.000170213	0.000178333	0.000165295	0.00017128	0.00018919	0.000183699	0.000182812	0.000185233
Q16RX5	AAEL010789-PA OS=Aedes aegypti OX=7159 GN=AAEL010789 PE=4 SV=1 - [Q16RX5_AEDAE]	462.454	54.05	2	12	12	80	185	21.3461	5.03369	0.000170213	0.000152167	0.000143257	0.000155212	0.000160031	0.000154132	0.000160116	0.000158093
Q1HR85	60S ribosomal protein L24 OS=Aedes aegypti OX=7159 GN=5570432 PE=2 SV=1 - [Q1HR85_AEDAE]	462.091	23.53	1	5	5	28	153	17.3408	11.2241	0.000170213	0.000174652	0.000165313	0.000170059	0.000195796	0.000185875	0.000181632	0.000187768
Q16RX7	AAEL010793-PA OS=Aedes aegypti OX=7159 GN=5573867 PE=4 SV=1 - [Q16RX7_AEDAE]	460.791	30.35	2	13	13	30	514	58.4137	5.93506	0.000170213	0.000158812	0.000172378	0.000167134	0.000178425	0.000188559	0.000173898	0.000180294
Q17PJ1	Inositol-1-monophosphatase OS=Aedes aegypti OX=7159 GN=AAEL000372 PE=3 SV=1 - [Q17PJ1_AEDAE]	460.476	45.99	3	10	10	21	274	30.0471	5.05908	0.000170213	0.000169245	0.000166961	0.000168806	0.000185813	0.000180581	0.00018015	0.000182181
Q0IFY6	Methionine aminopeptidase OS=Aedes aegypti OX=7159 GN=5578941 PE=3 SV=1 - [Q0IFY6_AEDAE]	460.327	34.5	2	13	13	27	371	42.0786	7.00537	0.000170213	0.000159541	0.000162301	0.000164018	0.000168917	0.000173846	0.000168443	0.000170402
Q0IEY3	Eukaryotic translation initiation factor 3 subunit B OS=Aedes aegypti OX=7159 GN=eIF3-S9 PE=3 SV=1 - [EIF3B_AEDAE]	460.102	37.5	2	26	26	54	688	80.0671	5.79541	0.000170213	0.000167244	0.000173654	0.00017037	0.000174402	0.000169256	0.000166237	0.000169965
Q170A5	AAEL007967-PB OS=Aedes aegypti OX=7159 GN=AAEL007967 PE=4 SV=1 - [Q170A5_AEDAE]	459.533	11.14	2	11	11	28	1257	137.096	5.04639	0.000170213	0.000175387	0.000164497	0.000170032	0.000126578	0.000132233	0.000126438	0.000128416
B7TBH6	Heat shock 70 Ca OS=Aedes aegypti OX=7159 GN=Hsp70Ca PE=3 SV=1 - [B7TBH6_AEDAE]	457.929	16.95	13	5	10	37	637	69.9184	5.94775	0.000170213	0.000148695	0.000157778	0.000158895	0.000169464	0.000162072	0.000160514	0.000164017
Q5QC94	40S ribosomal protein S13 OS=Aedes aegypti OX=7159 GN=40sRpS13 PE=2 SV=1 - [Q5QC94_AEDAE]	457.312	58.28	1	10	10	65	151	17.1746	10.5063	0.000170213	0.000164484	0.000170085	0.00016826	0.000176413	0.000177197	0.000170203	0.000174604
Q16QJ1	AAEL011276-PA OS=Aedes aegypti OX=7159 GN=AAEL011276 PE=3 SV=1 - [Q16QJ1_AEDAE]	457.186	36.19	2	13	13	36	315	33.919	9.56885	0.000170213	0.000164778	0.000161839	0.00016561	0.000176135	0.00017514	0.000168044	0.000173106
A0A1S4G7J5	Uncharacterized protein OS=Aedes aegypti OX=7159 PE=4 SV=1 - [A0A1S4G7J5_AEDAE]	456.819	16.11	4	30	30	51	1999	227.76	9.62744	0.000170213	0.000180347	0.000168057	0.000172872	0.000182235	0.000185139	0.00018699	0.000184788
Q16ML6	AAEL012262-PA OS=Aedes aegypti OX=7159 GN=AAEL012262 PE=4 SV=1 - [Q16ML6_AEDAE]	456.456	29.17	1	2	9	25	288	32.0443	5.77002	0.000170213	0.000186501	0.000197642	0.000184785	0.000164428	0.000170535	0.000167339	0.000167434
Q1HRC0	AAEL012200-PA OS=Aedes aegypti OX=7159 GN=AAEL012200 PE=2 SV=1 - [Q1HRC0_AEDAE]	456.349	71.65	2	7	7	31	127	13.9062	6.63916	0.000170213	0.000154323	0.00016352	0.000162685	0.000163474	0.000165769	0.00015936	0.000162868
Q17J02	Uricase OS=Aedes aegypti OX=7159 GN=UO PE=2 SV=1 - [Q17J02_AEDAE]	455.751	64.31	1	19	19	35	325	37.1098	7.57666	0.000170213	0.000164357	0.000170958	0.000168509	0.000127131	0.00013324	0.000128271	0.000129547
Q16TW3	AAEL010097-PA OS=Aedes aegypti OX=7159 GN=5572898 PE=4 SV=1 - [Q16TW3_AEDAE]	455.635	45.24	1	21	21	36	599	67.1761	6.18896	0.000170213	0.000208449	0.000167553	0.000182072	0.000308103	0.000290765	0.00026022	0.000286363
Q1HQU0	Ca2+-binding protein Regucalcin/SMP30 OS=Aedes aegypti OX=7159 PE=2 SV=1 - [Q1HQU0_AEDAE]	455.193	46.75	2	10	11	37	338	36.9809	5.36377	0.000170213	0.000168548	0.000164909	0.00016789	0.000165846	0.00017144	0.000167446	0.000168244
Q1HRR8	40S ribosomal protein S19 OS=Aedes aegypti OX=7159 GN=AAEL010756 PE=2 SV=1 - [Q1HRR8_AEDAE]	454.965	64.74	1	14	14	40	156	17.3174	9.96436	0.000170213	0.000185541	0.000176528	0.000177427	0.000169163	0.000177727	0.000163613	0.000170168
Q173R4	AAEL007069-PA OS=Aedes aegypti OX=7159 GN=AAEL007069 PE=4 SV=1 - [Q173R4_AEDAE]	454.932	27.05	2	1	21	29	939	101.182	8.33838	0.000170213	0.000145136	0.000153479	0.000156276	0.000190388	0.000197565	0.000189818	0.00019259
Q17A52	Annexin OS=Aedes aegypti OX=7159 GN=5566468 PE=3 SV=1 - [Q17A52_AEDAE]	453.394	51.4	1	5	13	30	321	36.078	5.10986	0.000170213	0.000161107	0.000169711	0.00016701	0.000144974	0.000151574	0.000144776	0.000147108
Q17H64	AAEL002781-PB OS=Aedes aegypti OX=7159 GN=AAEL002781 PE=4 SV=1 - [Q17H64_AEDAE]	452.944	46.73	2	18	18	31	398	43.6382	7.37158	0.000170213	0.000183307	0.000180153	0.000177891	0.000184844	0.000185593	0.000180784	0.00018374
Q16E88	AAEL015330-PA OS=Aedes aegypti OX=7159 GN=AAEL015330 PE=4 SV=1 - [Q16E88_AEDAE]	452.43	26.88	1	1	21	30	945	101.781	8.22119	0.000170213	0.000178345	0.000168992	0.000172517	0.000189105	0.000180017	0.000194699	0.00018794
J9EA61	AAEL017212-PA OS=Aedes aegypti OX=7159 GN=23687632 PE=4 SV=1 - [J9EA61_AEDAE]	452.028	24.04	1	5	5	34	104	11.638	3.9165	0.000170213	0.000179781	0.000145549	0.000165181	0.000197088	0.000195534	0.000204384	0.000199002
A0A1S4FTI5	Uncharacterized protein OS=Aedes aegypti OX=7159 GN=5574953 PE=4 SV=1 - [A0A1S4FTI5_AEDAE]	451.936	22.29	2	14	14	26	884	99.0207	5.78271	0.000170213	0.00016802	0.00016789	0.000168708	0.000178112	0.000165726	0.000166304	0.000170048
A0A1S4G385	26S proteasome subunit OS=Aedes aegypti OX=7159 GN=5565637 PE=4 SV=1 - [A0A1S4G385_AEDAE]	449.997	38.06	2	14	15	20	381	43.2445	5.26221	0.000170213	0.000163418	0.000159016	0.000164216	0.000177176	0.000173236	0.000172018	0.000174143
Q17MN3	Clathrin light chain (Fragment) OS=Aedes aegypti OX=7159 GN=AAEL000934 PE=3 SV=1 - [Q17MN3_AEDAE]	449.637	51.93	2	1	10	42	233	26.6735	5.33838	0.000170213	0.000167471	0.00016915	0.000168945	0.000179073	0.000167686	0.000183058	0.000176606
Q16RF6	Ubiquitin carboxyl-terminal hydrolase OS=Aedes aegypti OX=7159 GN=AAEL010966 PE=3 SV=1 - [Q16RF6_AEDAE]	449.432	38.65	1	11	11	26	326	37.1471	5.61768	0.000170213	0.000159443	0.000165957	0.000165204	0.000172306	0.000173435	0.000167908	0.000171217
Q17F70	AAEL003503-PA OS=Aedes aegypti OX=7159 GN=5578276 PE=4 SV=1 - [Q17F70_AEDAE]	449.243	62.02	1	11	11	23	208	23.5738	6.22705	0.000170213	0.000158152	0.000167149	0.000165171	0.000159829	0.000160724	0.000154516	0.000158356
A0A0P6IVS8	Putative rna polymerase ii c-terminal domain-binding protein ra4 (Fragment) OS=Aedes aegypti OX=7159 PE=2 SV=1 - [A0A0P6IVS8_AEDAE]	448.838	13.28	1	1	13	24	1054	116.66	9.40771	0.000170213	0.000186555	0.000159349	0.000172039	0.000167082	0.000172374	0.000167104	0.000168853
A0A1S4EZD2	CYTOSOL_AP domain-containing protein OS=Aedes aegypti OX=7159 GN=5571642 PE=4 SV=1 - [A0A1S4EZD2_AEDAE]	447.666	35.06	2	13	13	22	522	55.7444	7.25439	0.000170213	0.00015399	0.000172154	0.000165452	0.000161121	0.000171313	0.000168056	0.00016683
Q1HQE4	40S ribosomal protein S26 OS=Aedes aegypti OX=7159 GN=5576215 PE=2 SV=1 - [Q1HQE4_AEDAE]	447.098	20.87	2	2	2	15	115	13.272	10.7407	0.000170213	0.000186137	0.000162071	0.000172807	0.000170014	0.000178406	0.000170955	0.000173125
Q16M80	AAEL012394-PA OS=Aedes aegypti OX=7159 GN=AAEL012394 PE=4 SV=1 - [Q16M80_AEDAE]	445.661	38.59	2	20	20	34	552	62.9995	4.60205	0.000170213	0.000172575	0.000156309	0.000166366	0.000152273	0.000153324	0.000151177	0.000152258
Q172D2	AAEL007439-PB OS=Aedes aegypti OX=7159 GN=5569183 PE=4 SV=1 - [Q172D2_AEDAE]	445.579	55.78	3	7	7	21	147	16.7781	4.52588	0.000170213	0.00017359	0.000164568	0.000169457	0.000155348	0.000155533	0.000161345	0.000157409
A0A1S4F853	B5 domain-containing protein OS=Aedes aegypti OX=7159 GN=5565159 PE=4 SV=1 - [A0A1S4F853_AEDAE]	445.523	36.1	1	2	22	39	590	65.6832	6.21436	0.000170213	0.000158885	0.00015476	0.000161286	0.000157468	0.000157432	0.000154793	0.000156564
J9HTU0	AAEL013936-PD (Fragment) OS=Aedes aegypti OX=7159 GN=SRPN4 PE=3 SV=1 - [J9HTU0_AEDAE]	444.728	28.28	3	14	16	37	534	60.1924	6.87354	0.000170213	0.000162149	0.000167988	0.000166783	0.000127927	0.000125438	0.000130502	0.000127956
Q179X5	AAEL005463-PA OS=Aedes aegypti OX=7159 GN=AAEL005463 PE=4 SV=1 - [Q179X5_AEDAE]	444.724	38.46	1	13	13	21	416	47.5969	5.021	0.000170213	0.000170927	0.000172127	0.000171089	0.000176092	0.000174889	0.000173355	0.000174779
A0A1S4FXJ6	DRBM domain-containing protein OS=Aedes aegypti OX=7159 PE=4 SV=1 - [A0A1S4FXJ6_AEDAE]	444.471	46.33	2	12	12	39	300	32.6499	9.33447	0.000170213	0.000191668	0.000157589	0.000173157	0.00019323	0.000188318	0.000193023	0.000191524
Q178U1	AAEL005769-PA OS=Aedes aegypti OX=7159 GN=5567033 PE=3 SV=1 - [Q178U1_AEDAE]	442.6	39.54	3	19	19	33	607	66.8103	6.82959	0.000170213	0.000154587	0.000166992	0.000163931	0.00013787	0.000137733	0.000134661	0.000136755
A0A1S4FUR9	Fumarylacetoacetase OS=Aedes aegypti OX=7159 GN=5575654 PE=3 SV=1 - [A0A1S4FUR9_AEDAE]	441.956	52.29	1	1	17	38	415	45.9491	6.354	0.000170213	0.000149144	0.000173037	0.000164131	0.00015166	0.000142848	0.000152599	0.000149036
Q8T4S1	Dopachrome conversion enzyme OS=Aedes aegypti OX=7159 GN=DCE PE=2 SV=1 - [Q8T4S1_AEDAE]	440.613	40.39	7	14	15	40	463	52.8286	6.16357	0.000170213	0.000156281	0.000177941	0.000168145	0.000147395	0.000147823	0.000147135	0.000147451
Q176A6	S-(hydroxymethyl)glutathione dehydrogenase OS=Aedes aegypti OX=7159 GN=AAEL006458 PE=3 SV=1 - [Q176A6_AEDAE]	438.085	49.07	1	13	15	34	375	40.3743	6.82959	0.000170213	0.000161799	0.000169797	0.000167269	0.000169686	0.000170647	0.000167107	0.000169147
Q17J03	F-actin-capping protein subunit beta OS=Aedes aegypti OX=7159 GN=AAEL002184 PE=3 SV=1 - [Q17J03_AEDAE]	437.316	59.27	2	15	15	31	275	30.9445	5.71924	0.000170213	0.00017173	0.000174467	0.000172136	0.000174014	0.000177936	0.000178231	0.000176727
Q1HRJ7	Mitochondrial ATP synthase F chain OS=Aedes aegypti OX=7159 PE=2 SV=1 - [Q1HRJ7_AEDAE]	437.313	48.6	9	4	5	70	107	12.5314	9.99365	0.000170213	0.000171807	0.000167546	0.000169855	0.000169754	0.000176644	0.000168096	0.000171498
Q16Z72	AAEL008291-PA OS=Aedes aegypti OX=7159 GN=5570396 PE=4 SV=1 - [Q16Z72_AEDAE]	437.067	34.27	1	7	7	23	286	31.4588	5.92236	0.000170213	0.000159955	0.000167026	0.000165731	0.000166129	0.000165165	0.000160011	0.000163768
Q17EQ5	AAEL003664-PB OS=Aedes aegypti OX=7159 GN=5578794 PE=4 SV=1 - [Q17EQ5_AEDAE]	436.732	55.47	2	24	24	48	393	45.6694	5.99854	0.000170213	0.000177991	0.00017359	0.000173931	0.000184736	0.000182554	0.000175242	0.000180844
Q16IY2	AAEL013511-PA OS=Aedes aegypti OX=7159 GN=5578129 PE=4 SV=1 - [Q16IY2_AEDAE]	436.115	57.87	2	7	7	36	178	20.1907	6.3667	0.000170213	0.000193599	0.000177885	0.000180566	0.000193431	0.000184506	0.000189185	0.000189041
Q16HY5	AAEL013863-PA OS=Aedes aegypti OX=7159 GN=AAEL013863 PE=4 SV=1 - [Q16HY5_AEDAE]	435.931	30.54	2	16	16	31	668	71.0883	8.104	0.000170213	0.000164483	0.000155717	0.000163471	0.000185656	0.000187495	0.000182024	0.000185058
Q1HQQ6	AAEL006836-PA OS=Aedes aegypti OX=7159 GN=5568428 PE=2 SV=1 - [Q1HQQ6_AEDAE]	434.86	61.7	2	11	11	24	235	24.9856	5.94775	0.000170213	0.000168035	0.000175603	0.000171284	0.000165453	0.000168448	0.000165444	0.000166448
Q1HQW4	AAEL007293-PA OS=Aedes aegypti OX=7159 GN=AAEL007293 PE=2 SV=1 - [Q1HQW4_AEDAE]	433.875	46.18	1	18	18	40	353	40.642	8.68994	0.000170213	0.000171141	0.000168061	0.000169805	0.000180632	0.000180878	0.000174496	0.000178669
A0A1S4EWS6	SGL domain-containing protein OS=Aedes aegypti OX=7159 PE=4 SV=1 - [A0A1S4EWS6_AEDAE]	433.707	42.86	3	13	13	35	308	33.8809	5.99854	0.000170213	0.000165199	0.000159903	0.000165105	0.000173556	0.000168573	0.000167578	0.000169902
Q17FQ9	AAEL003347-PA OS=Aedes aegypti OX=7159 GN=5577908 PE=4 SV=1 - [Q17FQ9_AEDAE]	432.917	44.97	2	12	12	30	318	37.4155	7.37158	0.000170213	0.000164936	0.000157675	0.000164275	0.000172836	0.000177195	0.000175179	0.00017507
Q8T9T6	Putative adenosine deaminase OS=Aedes aegypti OX=7159 PE=2 SV=1 - [Q8T9T6_AEDAE]	432.71	37.17	2	17	17	31	530	60.5252	7.00537	0.000170213	0.000163412	0.00017251	0.000168711	0.000181396	0.000177186	0.000163575	0.000174052
Q16WB3	Inosine-5'-monophosphate dehydrogenase OS=Aedes aegypti OX=7159 GN=5571747 PE=3 SV=1 - [Q16WB3_AEDAE]	431.568	40.43	1	17	17	32	512	55.8535	7.85498	0.000170213	0.000174278	0.000171083	0.000171858	0.000198101	0.000197755	0.000192528	0.000196128
Q16PT4	AAEL011527-PA OS=Aedes aegypti OX=7159 GN=5574929 PE=4 SV=1 - [Q16PT4_AEDAE]	431.258	52.89	1	16	16	31	329	36.2061	5.77002	0.000170213	0.000169131	0.000157944	0.000165762	0.000182121	0.000172467	0.000173986	0.000176192
Q16TS3	AAEL010147-PA (Fragment) OS=Aedes aegypti OX=7159 GN=AAEL010147 PE=4 SV=1 - [Q16TS3_AEDAE]	431.069	10.03	2	22	22	30	2502	280.577	5.75732	0.000170213	0.000180575	0.000172107	0.000174298	0.000160456	0.000164826	0.000163363	0.000162882
Q176D0	Phosphorylase b kinase regulatory subunit OS=Aedes aegypti OX=7159 GN=5567988 PE=3 SV=1 - [Q176D0_AEDAE]	430.662	19.18	1	19	19	33	1069	122.386	6.48096	0.000170213	0.000163064	0.000170945	0.000168074	0.000183076	0.000184428	0.000181486	0.000182997
Q0IGD0	AAEL003019-PA OS=Aedes aegypti OX=7159 GN=AAEL003019 PE=4 SV=1 - [Q0IGD0_AEDAE]	430.501	45.67	1	12	12	25	300	33.0993	9.05615	0.000170213	0.000173978	0.000170315	0.000171502	0.000182263	0.000176955	0.000181895	0.000180371
Q16YL3	AAEL008500-PA OS=Aedes aegypti OX=7159 GN=5570686 PE=3 SV=1 - [Q16YL3_AEDAE]	430.488	43.51	1	18	18	40	439	50.3682	8.19189	0.000170213	0.000180255	0.000173408	0.000174625	0.000219814	0.000213578	0.000190944	0.000208112
Q17D30	Eukaryotic translation initiation factor 3 subunit M OS=Aedes aegypti OX=7159 GN=AAEL004347 PE=3 SV=1 - [EIF3M_AEDAE]	430.461	41.45	1	15	15	48	386	44.2028	6.17627	0.000170213	0.00016401	0.000159946	0.000164723	0.000179427	0.000173971	0.000174708	0.000176035
A0A1S4F472	Serrate RNA effector molecule homolog OS=Aedes aegypti OX=7159 GN=5577779 PE=4 SV=2 - [A0A1S4F472_AEDAE]	429.555	30.27	2	29	29	56	935	107.13	5.22412	0.000170213	0.000166289	0.000169551	0.000168684	0.000170122	0.000167538	0.000171777	0.000169812
Q1HQZ9	AAEL001623-PA OS=Aedes aegypti OX=7159 GN=AAEL001623 PE=2 SV=1 - [Q1HQZ9_AEDAE]	429.462	50.2	2	13	13	51	251	28.3377	5.26221	0.000170213	0.000153473	0.000169539	0.000164408	0.000167457	0.000164722	0.000166604	0.000166261
Q1HR63	60S ribosomal protein L13a (Fragment) OS=Aedes aegypti OX=7159 PE=2 SV=1 - [Q1HR63_AEDAE]	429.121	49.58	2	17	17	63	236	27.124	10.9165	0.000170213	0.000167755	0.00016955	0.000169173	0.000176493	0.00017173	0.000165214	0.000171146
J9HGS4	AAEL013980-PB OS=Aedes aegypti OX=7159 GN=5579045 PE=4 SV=1 - [J9HGS4_AEDAE]	427.921	69.64	2	1	8	21	112	12.2723	8.88037	0.000170213	0.000155968	0.000164779	0.000163653	0.00017706	0.000176381	0.000175242	0.000176228
A0A1S4FAR7	Annexin OS=Aedes aegypti OX=7159 GN=5566470 PE=3 SV=1 - [A0A1S4FAR7_AEDAE]	427.513	41.12	2	8	12	33	321	35.9579	4.81787	0.000170213	0.000148682	0.000157401	0.000158765	0.000149794	0.000140475	0.000146995	0.000145755
Q16K96	Serine/threonine-protein phosphatase OS=Aedes aegypti OX=7159 GN=5580325 PE=3 SV=1 - [Q16K96_AEDAE]	427.463	44.66	1	9	10	23	309	35.5174	5.5415	0.000170213	0.000151722	0.000165046	0.000162327	0.000168432	0.000171168	0.000172463	0.000170688
Q17H03	AAEL002825-PA OS=Aedes aegypti OX=7159 GN=5576223 PE=4 SV=1 - [Q17H03_AEDAE]	425.561	47.75	1	4	4	25	111	12.8937	10.2134	0.000170213	0.000181161	0.000147217	0.000166197	0.000188434	0.000165117	0.000189914	0.000181155
A0A1S4F8J4	3-2-trans-enoyl-CoA isomerase, putative OS=Aedes aegypti OX=7159 GN=5565372 PE=4 SV=1 - [A0A1S4F8J4_AEDAE]	425.082	40.43	2	12	12	30	282	31.2792	8.95361	0.000170213	0.000151433	0.000155032	0.000158893	0.000163061	0.000152331	0.000154011	0.000156468
A0A1S4F2E7	Uncharacterized protein OS=Aedes aegypti OX=7159 GN=5575342 PE=4 SV=1 - [A0A1S4F2E7_AEDAE]	424.517	28.47	1	1	3	20	137	14.9674	4.81787	0.000170213	0.00017464	0.000157511	0.000167455	0.000143123	0.000159469	0.000166173	0.000156255
A0A516AFJ3	Tubulin beta chain (Fragment) OS=Aedes aegypti OX=7159 PE=3 SV=1 - [A0A516AFJ3_AEDAE]	424.28	44.14	1	1	4	34	111	11.9457	4.62744	0.000170213	0.000107767	0.000152141	0.000143373	0.000151588	0.00014341	0.000133412	0.000142803
J9HTV7	AAEL017419-PA OS=Aedes aegypti OX=7159 GN=23687839 PE=4 SV=1 - [J9HTV7_AEDAE]	424.15	69.43	1	11	11	34	157	17.0413	8.19189	0.000170213	0.000202981	0.000196814	0.000190002	0.000181666	0.000201466	0.000179257	0.000187463
J9HF68	Angiotensin-converting enzyme OS=Aedes aegypti OX=7159 GN=23687871 PE=3 SV=1 - [J9HF68_AEDAE]	424.043	35.59	2	19	20	47	635	73.7053	6.771	0.000170213	0.000158199	0.000166452	0.000164955	0.000165127	0.000170539	0.000159532	0.000165066
Q17HF9	AAEL002691-PA OS=Aedes aegypti OX=7159 GN=AAEL002691 PE=4 SV=1 - [Q17HF9_AEDAE]	423.618	20.28	2	24	24	32	1292	143.157	4.94482	0.000170213	0.000175553	0.000167801	0.000171189	0.000171784	0.00016456	0.000168806	0.000168383
Q16FW0	AAEL014614-PA OS=Aedes aegypti OX=7159 GN=AAEL014614 PE=3 SV=1 - [Q16FW0_AEDAE]	423.496	33.27	1	2	18	28	541	62.3984	7.1958	0.000170213	0.000167677	0.00018823	0.000175373	0.000191085	0.000173419	0.000184091	0.000182865
Q16UF8	Eukaryotic translation initiation factor 3 subunit D OS=Aedes aegypti OX=7159 GN=eIF3-S7 PE=3 SV=1 - [EIF3D_AEDAE]	423.428	30.53	1	15	15	41	619	68.455	6.1001	0.000170213	0.000167614	0.000168133	0.000168653	0.000177175	0.000175008	0.000170801	0.000174328
Q17G75	Adenylosuccinate synthetase OS=Aedes aegypti OX=7159 GN=AAEL003161 PE=3 SV=1 - [PURA_AEDAE]	423.303	33.26	1	13	13	27	457	50.0167	7.1958	0.000170213	0.000159156	0.00017016	0.000166509	0.000177675	0.00018623	0.000183983	0.000182629
A0A1S4FSU7	OMPdecase domain-containing protein OS=Aedes aegypti OX=7159 GN=5574665 PE=3 SV=1 - [A0A1S4FSU7_AEDAE]	423.21	39.22	2	18	18	36	487	53.2708	6.17627	0.000170213	0.000169435	0.00016831	0.000169319	0.000176937	0.000172995	0.000171564	0.000173832
A0A1S4FQG3	Uncharacterized protein OS=Aedes aegypti OX=7159 GN=5573326 PE=3 SV=1 - [A0A1S4FQG3_AEDAE]	422.543	34.55	6	19	21	35	741	80.0818	6.39209	0.000170213	0.000175444	0.000175929	0.000173862	0.000192228	0.000188611	0.000187029	0.00018929
A0A1S4FWE5	LAM_G_DOMAIN domain-containing protein OS=Aedes aegypti OX=7159 GN=5576270 PE=4 SV=1 - [A0A1S4FWE5_AEDAE]	422.483	21.73	3	27	27	35	1500	168.279	4.75439	0.000170213	0.000166859	0.00017181	0.000169627	0.000157927	0.000159655	0.000162121	0.000159901
Q17JG7	AAEL002016-PA OS=Aedes aegypti OX=7159 GN=AAEL002016 PE=4 SV=1 - [Q17JG7_AEDAE]	422.482	33.98	1	20	20	38	718	78.9474	6.7124	0.000170213	0.000166212	0.00016682	0.000167748	0.000171754	0.000170949	0.000170411	0.000171038
Q176A3	S-(hydroxymethyl)glutathione dehydrogenase OS=Aedes aegypti OX=7159 GN=AAEL006467 PE=3 SV=1 - [Q176A3_AEDAE]	422.357	37.57	1	10	12	23	378	40.6392	6.23975	0.000170213	0.000176379	0.000168711	0.000171768	0.000175003	0.000170111	0.000155483	0.000166865
Q16RU1	AAEL010836-PA OS=Aedes aegypti OX=7159 GN=5568730 PE=4 SV=1 - [Q16RU1_AEDAE]	421.894	30.16	1	1	14	24	547	59.2688	6.78564	0.000170213	0.000199506	0.000189547	0.000186422	0.000204381	0.000185082	0.000177117	0.00018886
Q16R03	AAEL011112-PA OS=Aedes aegypti OX=7159 GN=AAEL011112 PE=3 SV=1 - [Q16R03_AEDAE]	421.839	37.15	1	14	14	42	358	38.1305	6.78564	0.000170213	0.000159879	0.000167283	0.000165792	0.00017815	0.000180899	0.000182123	0.000180391
Q16MI7	AAEL012286-PA OS=Aedes aegypti OX=7159 GN=AAEL012286 PE=4 SV=1 - [Q16MI7_AEDAE]	421.373	29.26	2	17	18	54	557	61.4014	7.04932	0.000170213	0.000237912	0.00099883	0.000468985	0.000160147	0.000162758	0.000144741	0.000155882
Q178N8	AAEL005839-PA OS=Aedes aegypti OX=7159 GN=AAEL005839 PE=4 SV=1 - [Q178N8_AEDAE]	421.265	52.79	1	1	17	26	358	40.0632	6.66846	0.000170213	0.00015884	0.00017775	0.000168934	0.000145956	0.000140276	0.000151303	0.000145845
A0A1S4G262	Uncharacterized protein OS=Aedes aegypti OX=7159 GN=5564750 PE=3 SV=1 - [A0A1S4G262_AEDAE]	421.125	34.57	2	1	19	28	541	62.3845	7.43018	0.000170213	0.000139695	0.000144802	0.00015157	0.000160451	0.000164354	0.000161697	0.000162167
Q17HC3	AAEL002705-PA OS=Aedes aegypti OX=7159 GN=AAEL002705 PE=4 SV=1 - [Q17HC3_AEDAE]	421.074	19.19	2	15	15	20	1287	139.056	6.52197	0.000170213	0.00017429	0.000171705	0.000172069	0.000188431	0.00017926	0.000185117	0.000184269
Q16VP5	AAEL009484-PB OS=Aedes aegypti OX=7159 GN=AAEL009484 PE=4 SV=1 - [Q16VP5_AEDAE]	420.584	19.86	5	3	4	11	277	28.1952	8.85107	0.000170213	0.000146818	0.000191024	0.000169352	0.000127371	0.000125884	0.000130273	0.000127842
Q16N05	AAEL012134-PA OS=Aedes aegypti OX=7159 GN=AAEL012134 PE=4 SV=1 - [Q16N05_AEDAE]	420.404	40.51	3	9	10	20	274	30.9782	8.32373	0.000170213	0.000162221	0.000162264	0.000164899	0.000171841	0.000179849	0.000167856	0.000173182
Q16V80	Trehalase OS=Aedes aegypti OX=7159 GN=AAEL009658 PE=3 SV=1 - [Q16V80_AEDAE]	420.289	31.23	3	17	17	33	618	70.2656	5.2749	0.000170213	0.000154799	0.000158575	0.000161196	0.000177112	0.000179771	0.000176688	0.000177857
Q16Z02	AAEL008364-PA OS=Aedes aegypti OX=7159 GN=SRPN9 PE=3 SV=1 - [Q16Z02_AEDAE]	419.382	38.06	1	15	16	36	423	48.0476	5.90967	0.000170213	0.000150082	0.000168713	0.000163002	0.000124675	0.000127636	0.000128567	0.000126959
Q1HQJ6	Sidoreflexin OS=Aedes aegypti OX=7159 GN=5572474 PE=2 SV=1 - [Q1HQJ6_AEDAE]	418.59	41.61	1	11	11	40	322	36.3775	9.08545	0.000170213	0.000158814	0.000166129	0.000165052	0.000162778	0.000166124	0.000163009	0.00016397
Q17MY0	AAEL000859-PA OS=Aedes aegypti OX=7159 GN=AAEL000859 PE=4 SV=1 - [Q17MY0_AEDAE]	417.813	26.4	2	13	13	30	534	57.2017	5.17334	0.000170213	0.000172948	0.000161261	0.000168141	0.000131398	0.00013019	0.000125152	0.000128913
Q17PC9	AAEL000444-PA OS=Aedes aegypti OX=7159 GN=5577322 PE=4 SV=1 - [Q17PC9_AEDAE]	417.744	18.27	1	26	27	39	1527	172.023	5.93506	0.000170213	0.000164202	0.00016256	0.000165658	0.000163312	0.000163897	0.000159176	0.000162128
Q16PZ2	AAEL011479-PA OS=Aedes aegypti OX=7159 GN=AAEL011479 PE=4 SV=1 - [Q16PZ2_AEDAE]	417.031	15.56	1	2	28	33	2525	274.68	5.45264	0.000170213	0.000193766	0.000193742	0.000185907	0.000182886	0.000180128	0.000190118	0.000184378
Q178D3	NADH dehydrogenase [ubiquinone] 1 subunit C2 OS=Aedes aegypti OX=7159 GN=5567286 PE=3 SV=1 - [Q178D3_AEDAE]	415.678	61.4	1	7	7	32	114	12.6764	8.70459	0.000170213	0.000149167	0.000157821	0.000159067	0.000183421	0.000178214	0.000179115	0.00018025
Q16S94	AAEL010652-PA OS=Aedes aegypti OX=7159 GN=AAEL010652 PE=4 SV=1 - [Q16S94_AEDAE]	415.261	45.37	1	5	5	18	108	11.5599	4.94482	0.000170213	0.000156779	0.000163832	0.000163608	0.000146509	0.000149254	0.00015115	0.000148971
Q16Y51	AAEL008657-PA OS=Aedes aegypti OX=7159 GN=AAEL008657 PE=4 SV=1 - [Q16Y51_AEDAE]	414.971	40.54	2	22	22	43	560	63.1603	6.44287	0.000170213	0.000154852	0.00018726	0.000170775	0.000112238	0.000111579	0.000115403	0.000113073
Q17GT3	AAEL002901-PA OS=Aedes aegypti OX=7159 GN=AAEL002901 PE=3 SV=1 - [Q17GT3_AEDAE]	414.806	59.11	2	14	14	31	247	26.6897	8.42627	0.000170213	0.000174121	0.000169417	0.00017125	0.000159779	0.000163472	0.00016402	0.000162424
Q534Q5	Dorsal isoform 1-B OS=Aedes aegypti OX=7159 GN=REL1 PE=2 SV=1 - [Q534Q5_AEDAE]	414.751	29.27	2	14	22	37	844	93.5258	5.8208	0.000170213	0.000178755	0.000172017	0.000173662	0.000173903	0.000178941	0.000176827	0.000176557
Q179S1	Adenosylhomocysteinase OS=Aedes aegypti OX=7159 GN=5579820 PE=3 SV=1 - [Q179S1_AEDAE]	414.562	39.48	1	17	18	41	461	51.1608	6.72705	0.000170213	0.000161432	0.000167321	0.000166322	0.000199633	0.000199121	0.000192405	0.000197053
Q17HE0	AAEL002725-PA OS=Aedes aegypti OX=7159 GN=5575766 PE=4 SV=1 - [Q17HE0_AEDAE]	414.198	55.28	1	6	6	20	123	13.2776	4.71631	0.000170213	0.000169429	0.000165883	0.000168508	0.000164993	0.000163077	0.000175355	0.000167808
Q1HQR4	AAEL009317-PA OS=Aedes aegypti OX=7159 GN=5571789 PE=2 SV=1 - [Q1HQR4_AEDAE]	413.684	65.12	1	13	13	33	215	24.2894	6.01123	0.000170213	0.000155244	0.000165464	0.00016364	0.000166318	0.00015978	0.000163419	0.000163172
F8UVW2	Cytochrome P450 9J10 (Fragment) OS=Aedes aegypti OX=7159 GN=CYP9J10 PE=2 SV=1 - [F8UVW2_AEDAE]	413.57	34.95	1	1	19	28	535	61.7541	7.97217	0.000170213	0.000199935	0.00016089	0.000177013	0.000144248	0.000151218	0.000163013	0.000152826
A0A1S4G1W6	Pupal cuticle protein 78E, putative OS=Aedes aegypti OX=7159 PE=4 SV=1 - [A0A1S4G1W6_AEDAE]	413.51	46.67	2	6	6	18	240	27.1043	9.18799	0.000170213	0.000188723	0.000168606	0.000175847	0.000171242	0.000171014	0.000170498	0.000170918
Q17C95	AAEL004613-PA OS=Aedes aegypti OX=7159 GN=AAEL004613 PE=4 SV=1 - [Q17C95_AEDAE]	412.753	33.39	1	1	21	39	590	65.7813	6.21436	0.000170213	0.000163724	0.000165944	0.000166627	0.000180099	0.000177477	0.000174041	0.000177206
Q172F0	AAEL007408-PA OS=Aedes aegypti OX=7159 GN=AAEL007408 PE=4 SV=1 - [Q172F0_AEDAE]	412.58	31.67	1	8	11	26	341	38.3627	9.62744	0.000170213	0.000144116	0.00015912	0.000157816	0.000174984	0.000184796	0.000172817	0.000177533
Q16R88	AAEL011037-PA OS=Aedes aegypti OX=7159 GN=AAEL011037 PE=4 SV=1 - [Q16R88_AEDAE]	411.761	44.09	3	2	5	27	93	10.2349	6.7124	0.000170213	0.000175963	0.000161612	0.000169263	0.000166251	0.000173712	0.000168283	0.000169415
Q0C7C3	AAEL000084-PA OS=Aedes aegypti OX=7159 GN=5563664 PE=4 SV=1 - [Q0C7C3_AEDAE]	411.66	80.51	1	8	8	23	118	13.3417	5.12256	0.000170213	0.000161119	0.00016586	0.000165731	0.000169852	0.000169134	0.000165271	0.000168086
Q178I5	AAEL005890-PA OS=Aedes aegypti OX=7159 GN=5567139 PE=4 SV=1 - [Q178I5_AEDAE]	411.626	48.79	1	7	7	21	207	23.2207	7.35693	0.000170213	0.000177157	0.000182524	0.000176631	0.00016832	0.000162627	0.000168542	0.000166496
Q16NN5	AAEL011925-PA OS=Aedes aegypti OX=7159 GN=AAEL011925 PE=4 SV=1 - [Q16NN5_AEDAE]	411.599	41.1	2	17	17	35	382	42.8124	9.20264	0.000170213	0.000154359	0.000162802	0.000162458	0.00017122	0.000157265	0.000168421	0.000165636
Q16SQ6	AAEL010523-PA OS=Aedes aegypti OX=7159 GN=AAEL010523 PE=4 SV=1 - [Q16SQ6_AEDAE]	411.462	26.68	1	14	14	29	742	85.901	5.2749	0.000170213	0.00018982	0.000173921	0.000177985	0.000196825	0.000191194	0.000195597	0.000194539
A0A1S4G028	SGL domain-containing protein OS=Aedes aegypti OX=7159 PE=4 SV=1 - [A0A1S4G028_AEDAE]	411.35	43.23	2	10	11	36	310	34.6834	6.56592	0.000170213	0.000162415	0.000178033	0.00017022	0.000162611	0.00016369	0.000157023	0.000161108
Q17FY0	Guanine deaminase OS=Aedes aegypti OX=7159 GN=AAEL003213 PE=3 SV=1 - [Q17FY0_AEDAE]	411.217	43.23	1	19	19	36	458	50.6248	5.66846	0.000170213	0.000156698	0.000160691	0.000162534	0.000183289	0.000169691	0.000180808	0.000177929
Q17KX8	AAEL001516-PA OS=Aedes aegypti OX=7159 GN=AAEL001516 PE=4 SV=1 - [Q17KX8_AEDAE]	411.075	20.75	5	20	20	39	1248	136.694	6.11279	0.000170213	0.000168255	0.00016257	0.000167013	0.000166994	0.000163351	0.000165414	0.000165253
Q171B3	AAEL007698-PA OS=Aedes aegypti OX=7159 GN=PIWI4 PE=3 SV=1 - [Q171B3_AEDAE]	410.072	34.77	1	17	28	48	860	98.5201	9.40771	0.000170213	0.000174721	0.000169907	0.000171614	0.000175527	0.000176859	0.000175178	0.000175855
Q16NG1	Fumarylacetoacetase OS=Aedes aegypti OX=7159 GN=AAEL011973 PE=3 SV=1 - [Q16NG1_AEDAE]	410.069	52.29	1	1	17	38	415	45.9791	6.354	0.000170213	0.00015234	0.000171489	0.000164681	0.000182905	0.000183187	0.000166953	0.000177681
Q16W09	1-phosphatidylinositol 4,5-bisphosphate phosphodiesterase OS=Aedes aegypti OX=7159 GN=5571895 PE=4 SV=1 - [Q16W09_AEDAE]	409.512	27.45	3	2	30	49	1082	124.244	6.12549	0.000170213	0.000220902	0.000196273	0.000195796	0.000181895	0.000183752	0.000181773	0.000182473
A0A1S4G898	Oxysterol-binding protein OS=Aedes aegypti OX=7159 PE=3 SV=1 - [A0A1S4G898_AEDAE]	409.4	27.32	5	15	16	25	798	90.0395	7.18115	0.000170213	0.000160105	0.000162735	0.000164351	0.000159236	0.000163264	0.000157749	0.000160083
Q17CH3	AAEL004567-PA OS=Aedes aegypti OX=7159 GN=5565048 PE=4 SV=1 - [Q17CH3_AEDAE]	409.203	31	1	24	24	48	713	80.9215	7.10791	0.000170213	0.00016278	0.000165875	0.000166289	0.000180373	0.000183998	0.000174422	0.000179598
Q16IV9	AAEL013530-PA OS=Aedes aegypti OX=7159 GN=5578149 PE=3 SV=1 - [Q16IV9_AEDAE]	408.98	27.98	1	22	22	40	779	90.2783	8.00146	0.000170213	0.000159337	0.000159567	0.000163039	0.000166709	0.000164388	0.000172137	0.000167745
A0A1S4FDK5	WD_REPEATS_REGION domain-containing protein OS=Aedes aegypti OX=7159 PE=4 SV=1 - [A0A1S4FDK5_AEDAE]	408.789	12.72	2	38	39	48	3404	377.242	6.18896	0.000170213	0.000175921	0.000173068	0.000173067	0.000174812	0.000179032	0.000178008	0.000177284
Q16WA1	GTP-binding nuclear protein OS=Aedes aegypti OX=7159 GN=5571763 PE=3 SV=1 - [Q16WA1_AEDAE]	408.114	74.77	1	15	15	34	214	24.4535	7.81104	0.000170213	0.000171735	0.000173331	0.000171759	0.00018241	0.000184004	0.000177314	0.000181243
A0A1S4F1P1	CPSF_A domain-containing protein OS=Aedes aegypti OX=7159 GN=5574598 PE=4 SV=1 - [A0A1S4F1P1_AEDAE]	407.578	21.09	3	24	24	42	1138	126.2	5.24951	0.000170213	0.000171881	0.000180573	0.000174222	0.000174377	0.000176771	0.000172693	0.000174614
A0A1S4FMB2	1-phosphatidylinositol 4,5-bisphosphate phosphodiesterase OS=Aedes aegypti OX=7159 GN=5571895 PE=4 SV=1 - [A0A1S4FMB2_AEDAE]	407.079	26.8	2	1	29	47	1082	124.027	6.18896	0.000170213	0.000162177	0.000152252	0.000161547	0.000175341	0.000196553	0.00019286	0.000188252
Q16RG3	AAEL010965-PA OS=Aedes aegypti OX=7159 GN=AAEL010965 PE=4 SV=1 - [Q16RG3_AEDAE]	405.392	13.19	1	7	41	48	3564	394.953	6.25244	0.000170213	0.000163788	0.000173618	0.000169206	0.000155362	0.000153193	0.000153136	0.000153897
Q17GF2	AAEL003109-PA OS=Aedes aegypti OX=7159 GN=5577060 PE=4 SV=1 - [Q17GF2_AEDAE]	405.269	41.42	2	14	18	32	548	61.5631	6.49365	0.000170213	0.00015654	0.000163532	0.000163428	0.000164816	0.000169237	0.000162228	0.000165427
A0A0P6IV05	Putative titin OS=Aedes aegypti OX=7159 PE=2 SV=1 - [A0A0P6IV05_AEDAE]	405.008	21.81	1	5	32	69	1504	163.717	5.52881	0.000170213	0.000164686	0.000162104	0.000165668	0.000196232	0.000184651	0.000163074	0.000181319
A0A1S4FXC1	Uncharacterized protein OS=Aedes aegypti OX=7159 GN=5576917 PE=4 SV=1 - [A0A1S4FXC1_AEDAE]	404.518	64.71	4	14	15	28	238	27.3736	5.21143	0.000170213	0.000180007	0.000167896	0.000172706	0.000179647	0.000177914	0.000177628	0.000178396
Q170C2	Eukaryotic translation initiation factor 3 subunit H OS=Aedes aegypti OX=7159 GN=AAEL007945 PE=2 SV=1 - [EIF3H_AEDAE]	404.348	37.8	1	11	11	24	336	38.4662	6.1001	0.000170213	0.000168929	0.000164295	0.000167812	0.000183011	0.000179489	0.000177674	0.000180058
Q16NZ4	Poly [ADP-ribose] polymerase OS=Aedes aegypti OX=7159 GN=5575412 PE=4 SV=1 - [Q16NZ4_AEDAE]	404	33.23	1	31	31	45	999	113.397	8.57275	0.000170213	0.000176284	0.000172982	0.00017316	0.000158693	0.00016077	0.000154788	0.000158084
A0A1S4EX13	Uncharacterized protein OS=Aedes aegypti OX=7159 GN=5566848 PE=4 SV=1 - [A0A1S4EX13_AEDAE]	403.595	18.46	2	34	34	39	1836	211.887	6.58057	0.000170213	0.000159617	0.000167341	0.000165724	0.000167697	0.000170293	0.000168942	0.000168977
Q16ED0	AAEL005114-PA OS=Aedes aegypti OX=7159 GN=AAEL005114 PE=4 SV=1 - [Q16ED0_AEDAE]	403.571	54.79	1	12	12	28	261	27.3019	10.7847	0.000170213	0.000214582	0.000188246	0.000191014	0.000226709	0.00022511	0.000209691	0.000220503
Q16TC4	AAEL010296-PA OS=Aedes aegypti OX=7159 GN=5573091 PE=4 SV=1 - [Q16TC4_AEDAE]	403.477	30.26	3	16	17	36	704	77.1848	7.06396	0.000170213	0.000167207	0.000169234	0.000168885	0.000167781	0.000163337	0.000166284	0.0001658
Q16P70	AAEL011742-PA OS=Aedes aegypti OX=7159 GN=5575273 PE=4 SV=1 - [Q16P70_AEDAE]	403.162	25.8	1	10	10	20	438	49.1323	6.0874	0.000170213	0.000167275	0.000171857	0.000169782	0.00018731	0.000182438	0.000176716	0.000182155
Q17Q54	AAEL000111-PA OS=Aedes aegypti OX=7159 GN=5567770 PE=4 SV=1 - [Q17Q54_AEDAE]	403.161	52.17	1	11	12	25	276	30.8399	5.71924	0.000170213	0.000159957	0.000167437	0.000165869	0.000196319	0.000199299	0.000189896	0.000195171
A0A1S4F090	Uncharacterized protein OS=Aedes aegypti OX=7159 PE=4 SV=1 - [A0A1S4F090_AEDAE]	403.004	22.15	2	19	20	34	984	108.601	4.81787	0.000170213	0.000172516	0.000177877	0.000173535	0.000174648	0.000173219	0.000179623	0.00017583
A0A0P6J4F9	Putative titin OS=Aedes aegypti OX=7159 PE=2 SV=1 - [A0A0P6J4F9_AEDAE]	401.933	13.07	1	1	27	31	2977	321.981	5.12256	0.000170213	0.000175627	0.000160934	0.000168925	0.000177702	0.000169313	0.000187449	0.000178155
Q16SV8	AAEL010470-PA OS=Aedes aegypti OX=7159 GN=5573370 PE=4 SV=1 - [Q16SV8_AEDAE]	401.756	44.12	1	7	7	18	170	19.2206	4.729	0.000170213	0.000181508	0.000182225	0.000177982	0.000171687	0.000189736	0.000176541	0.000179322
Q16WY5	AAEL009068-PA OS=Aedes aegypti OX=7159 GN=5571419 PE=3 SV=1 - [Q16WY5_AEDAE]	401.719	32.83	1	26	26	45	725	81.2273	6.80029	0.000170213	0.000166961	0.000162317	0.000166497	0.000178954	0.000183255	0.000175437	0.000179215
Q172E4	AAEL007410-PA OS=Aedes aegypti OX=7159 GN=5569147 PE=4 SV=1 - [Q172E4_AEDAE]	400.008	66.98	1	11	11	22	212	23.7222	4.58936	0.000170213	0.000179394	0.000171377	0.000173661	0.000174045	0.000177452	0.000176843	0.000176113
Q1HRT6	60S ribosomal protein L10 OS=Aedes aegypti OX=7159 GN=5574993 PE=2 SV=1 - [Q1HRT6_AEDAE]	400.004	46.58	1	9	9	47	219	25.4231	10.0083	0.000170213	0.000170835	0.000173394	0.000171481	0.000176586	0.000175166	0.000167387	0.000173047
A0A1S4F960	Uncharacterized protein OS=Aedes aegypti OX=7159 GN=5565680 PE=4 SV=1 - [A0A1S4F960_AEDAE]	399.067	27.54	2	19	20	29	788	89.1177	5.21143	0.000170213	0.000171979	0.000162994	0.000168396	0.000178616	0.000172746	0.000183032	0.000178131
Q0IF85	AAEL006425-PA OS=Aedes aegypti OX=7159 GN=5567964 PE=3 SV=1 - [Q0IF85_AEDAE]	398.993	30.55	1	6	6	22	275	29.1717	8.29443	0.000170213	0.000167311	0.000174272	0.000170598	0.000101733	9.98515e-05	0.000105583	0.000102389
A0A1S4EWV3	Uncharacterized protein OS=Aedes aegypti OX=7159 GN=5566608 PE=4 SV=1 - [A0A1S4EWV3_AEDAE]	398.312	74.12	2	5	5	20	85	9.17779	9.979	0.000170213	0.000165246	0.000167057	0.000167505	0.000166498	0.000168088	0.000167303	0.000167297
Q16ND1	L-lactate dehydrogenase OS=Aedes aegypti OX=7159 GN=5575706 PE=3 SV=1 - [Q16ND1_AEDAE]	398.261	22.96	1	7	7	20	331	35.5266	7.07861	0.000170213	0.000155944	0.000173114	0.000166424	0.000157568	0.000152654	0.000154422	0.000154881
Q1HR65	60S ribosomal protein L17 OS=Aedes aegypti OX=7159 GN=RpL17 PE=2 SV=1 - [RL17_AEDAE]	398.143	33.33	1	8	8	49	186	21.5434	10.2866	0.000170213	0.000184933	0.000175907	0.000177017	0.00018264	0.0001759	0.000172777	0.000177106
Q16TF1	AAEL010248-PA (Fragment) OS=Aedes aegypti OX=7159 GN=AAEL010248 PE=3 SV=1 - [Q16TF1_AEDAE]	397.163	53.09	4	15	16	37	324	32.7551	10.1108	0.000170213	0.000187186	0.000173276	0.000176892	0.000203061	0.000198749	0.000187306	0.000196372
Q16XK1	AAEL008849-PA OS=Aedes aegypti OX=7159 GN=5571153 PE=4 SV=1 - [Q16XK1_AEDAE]	397.082	32.91	1	11	11	23	398	43.4599	6.78564	0.000170213	0.000172403	0.000172607	0.000171741	0.000163978	0.000170395	0.000166831	0.000167068
Q17FK4	Signal recognition particle subunit SRP72 OS=Aedes aegypti OX=7159 GN=AAEL003377 PE=3 SV=1 - [Q17FK4_AEDAE]	396.783	37.52	1	23	23	36	661	74.4446	9.17334	0.000170213	0.000167756	0.000161887	0.000166619	0.000177129	0.000179229	0.000172569	0.000176309
Q16JS6	Coatomer subunit delta OS=Aedes aegypti OX=7159 GN=5577486 PE=3 SV=1 - [Q16JS6_AEDAE]	395.244	26.78	1	12	12	24	519	57.4844	5.87158	0.000170213	0.000164361	0.000165036	0.000166536	0.000169916	0.000166265	0.000164173	0.000166785
Q17BC2	AAEL005027-PA OS=Aedes aegypti OX=7159 GN=5565839 PE=3 SV=1 - [Q17BC2_AEDAE]	395.02	66.07	11	4	4	20	112	11.5017	4.25928	0.000170213	0.000170607	0.000165513	0.000168778	0.000186977	0.000180309	0.00018763	0.000184972
Q16PF9	Importin subunit alpha OS=Aedes aegypti OX=7159 GN=5575103 PE=3 SV=1 - [Q16PF9_AEDAE]	394.966	34.87	1	15	15	27	519	57.4138	5.03369	0.000170213	0.000168327	0.000169892	0.000169477	0.000178012	0.000183985	0.000177353	0.000179784
A0A0P6IXZ1	Putative aspartyl beta-hydroxylase OS=Aedes aegypti OX=7159 PE=2 SV=1 - [A0A0P6IXZ1_AEDAE]	394.541	18.35	1	10	12	23	861	98.4044	4.65283	0.000170213	0.000152035	0.000161935	0.000161394	0.000164419	0.000174541	0.00015444	0.000164467
Q16P09	AAEL011797-PA OS=Aedes aegypti OX=7159 GN=5575393 PE=3 SV=1 - [Q16P09_AEDAE]	394.393	41.83	1	12	14	38	251	28.3546	5.68115	0.000170213	0.00015977	0.000159549	0.000163177	0.000235686	0.000263889	0.000201701	0.000233759
Q0IFF1	AAEL005635-PA OS=Aedes aegypti OX=7159 GN=5566771 PE=4 SV=1 - [Q0IFF1_AEDAE]	394.092	40.29	1	12	12	19	412	43.4671	7.78174	0.000170213	0.000169773	0.000173127	0.000171038	0.000208849	0.000196849	0.000197333	0.00020101
Q17N60	60S ribosomal protein L35A, putative OS=Aedes aegypti OX=7159 GN=5566843 PE=3 SV=1 - [Q17N60_AEDAE]	393.908	40.7	1	9	9	44	172	18.8754	11.2974	0.000170213	0.000178546	0.000183109	0.000177289	0.000179102	0.000171515	0.000171138	0.000173918
Q0IET9	AAEL007990-PA OS=Aedes aegypti OX=7159 GN=AAEL007990 PE=4 SV=1 - [Q0IET9_AEDAE]	393.878	71.78	2	4	9	28	163	18.0885	4.42432	0.000170213	0.000156018	0.000146872	0.000157701	0.000157889	0.00015265	0.000148534	0.000153024
A0A1S4EVP9	Uncharacterized protein OS=Aedes aegypti OX=7159 GN=5576333 PE=3 SV=1 - [A0A1S4EVP9_AEDAE]	393.425	29.2	1	1	39	77	1226	141.845	8.11865	0.000170213	0.000181754	0.000177663	0.000176543	0.000156497	0.000168127	0.000167198	0.000163941
A0A1S4F5Q7	EMC1_C domain-containing protein OS=Aedes aegypti OX=7159 GN=5578986 PE=4 SV=1 - [A0A1S4F5Q7_AEDAE]	393.118	27.7	2	20	20	31	917	101.183	7.15186	0.000170213	0.000178211	0.000175968	0.000174797	0.000163527	0.000169053	0.000167601	0.000166727
A0A1S4FEA2	Uroporphyrinogen decarboxylase OS=Aedes aegypti OX=7159 GN=5568261 PE=3 SV=1 - [A0A1S4FEA2_AEDAE]	392.295	51.12	7	16	16	30	356	39.9055	6.15088	0.000170213	0.000165278	0.000167207	0.000167566	0.000166068	0.000160222	0.000165866	0.000164052
Q17I25	AAEL002469-PB OS=Aedes aegypti OX=7159 GN=AAEL002469 PE=4 SV=1 - [Q17I25_AEDAE]	390.345	47.44	2	15	15	32	390	43.3329	5.69385	0.000170213	0.000174614	0.000169684	0.000171504	0.000180026	0.000180239	0.000181441	0.000180569
Q17EY5	AAEL003611-PA OS=Aedes aegypti OX=7159 GN=AAEL003611 PE=3 SV=1 - [Q17EY5_AEDAE]	390.345	28.37	1	1	10	21	363	41.3847	7.81104	0.000170213	0.000193624	0.000158285	0.000174041	0.000205739	0.000216586	0.00019739	0.000206572
Q17L48	AAEL001496-PA OS=Aedes aegypti OX=7159 GN=AAEL001496 PE=4 SV=1 - [Q17L48_AEDAE]	389.938	36.96	2	10	10	18	303	34.1852	8.88037	0.000170213	0.000166295	0.000160131	0.000165546	0.000179353	0.000184414	0.000178449	0.000180739
J9HIY3	AAEL017022-PA OS=Aedes aegypti OX=7159 GN=23687442 PE=4 SV=1 - [J9HIY3_AEDAE]	389.761	22.25	1	5	5	20	355	36.2473	5.68115	0.000170213	0.000166742	0.000170356	0.000169104	0.000190518	0.000185298	0.000185055	0.000186957
A0A1S4FAH9	2-oxoglutarate dehydrogenase OS=Aedes aegypti OX=7159 GN=5566495 PE=4 SV=1 - [A0A1S4FAH9_AEDAE]	389.641	28.21	2	23	23	32	904	101.869	6.63916	0.000170213	0.000171494	0.000168218	0.000169975	0.000167902	0.000173081	0.000163942	0.000168308
Q1HR25	40S ribosomal protein S21 OS=Aedes aegypti OX=7159 GN=AAEL000529 PE=2 SV=1 - [Q1HR25_AEDAE]	389.631	78.31	1	6	6	24	83	9.2836	7.21045	0.000170213	0.000179373	0.000176433	0.000175339	0.000173251	0.000168772	0.000169783	0.000170602
Q17MK2	NADH dehydrogenase [ubiquinone] 1 beta subcomplex subunit 8, mitochondrial OS=Aedes aegypti OX=7159 GN=5567821 PE=3 SV=1 - [Q17MK2_AEDAE]	389.315	45.98	2	7	7	38	174	20.103	8.47021	0.000170213	0.000162807	0.000170665	0.000167895	0.000168684	0.000173775	0.000166902	0.000169787
Q17PI9	Glycine cleavage system H protein (Fragment) OS=Aedes aegypti OX=7159 GN=AAEL000364 PE=3 SV=1 - [Q17PI9_AEDAE]	389.242	25	2	2	2	10	140	15.2636	5.021	0.000170213	0.000159544	0.000150305	0.000160021	0.000158647	0.000154009	0.000161578	0.000158078
A0A1S4G076	S1 motif domain-containing protein OS=Aedes aegypti OX=7159 GN=5578388 PE=4 SV=1 - [A0A1S4G076_AEDAE]	388.988	46.75	2	15	15	34	338	38.0653	4.77979	0.000170213	0.000160391	0.000167527	0.000166044	0.000178518	0.00017673	0.000169059	0.000174769
Q17BH5	AAEL004951-PA OS=Aedes aegypti OX=7159 GN=5565726 PE=4 SV=1 - [Q17BH5_AEDAE]	388.853	25.08	1	7	7	27	319	34.2394	8.03076	0.000170213	0.00017197	0.000181994	0.000174726	0.00014714	0.000158032	0.000148653	0.000151275
Q16IJ3	AAEL013642-PA OS=Aedes aegypti OX=7159 GN=5565282 PE=3 SV=1 - [Q16IJ3_AEDAE]	388.343	40.14	1	13	14	35	421	46.5595	8.14795	0.000170213	0.00016332	0.000160859	0.000164797	0.000165224	0.000166814	0.000160718	0.000164252
A0A0P6ITL8	Putative serine protease OS=Aedes aegypti OX=7159 PE=2 SV=1 - [A0A0P6ITL8_AEDAE]	388.141	47.31	1	6	7	27	167	17.638	8.82178	0.000170213	0.000166082	0.000167285	0.00016786	0.000169997	0.000173311	0.000170857	0.000171388
A0A1S4FMU8	XendoU domain-containing protein OS=Aedes aegypti OX=7159 GN=5572213 PE=4 SV=1 - [A0A1S4FMU8_AEDAE]	387.549	27.89	2	12	12	29	570	60.7825	9.56885	0.000170213	0.000177973	0.000175413	0.000174533	0.000136809	0.00015194	0.000132828	0.000140526
Q16IR4	AAEL013574-PB OS=Aedes aegypti OX=7159 GN=AAEL013574 PE=3 SV=1 - [Q16IR4_AEDAE]	387.335	32.97	3	7	7	22	279	30.7832	7.40088	0.000170213	0.000167335	0.000175008	0.000170852	0.000121485	0.000124931	0.000117674	0.000121363
Q16LL9	4-aminobutyrate aminotransferase OS=Aedes aegypti OX=7159 GN=AAEL012609 PE=3 SV=1 - [Q16LL9_AEDAE]	386.284	52.53	2	22	22	44	495	55.0265	8.68994	0.000170213	0.000166393	0.000171254	0.000169287	0.000175542	0.000185746	0.000181422	0.000180903
Q16GI3	AAEL014369-PA OS=Aedes aegypti OX=7159 GN=AAEL014369 PE=4 SV=1 - [Q16GI3_AEDAE]	386.197	38.14	1	12	12	30	333	38.3466	6.16357	0.000170213	0.000127469	0.000143682	0.000147121	0.000121963	0.000125736	0.00014562	0.000131106
Q16II0	AAEL013656-PA OS=Aedes aegypti OX=7159 GN=AAEL013656 PE=4 SV=1 - [Q16II0_AEDAE]	386.11	46.89	1	14	14	30	322	37.0495	4.67822	0.000170213	0.000169479	0.000155575	0.000165089	0.000130519	0.000131143	0.000136249	0.000132637
Q1HRJ5	AAEL002881-PA OS=Aedes aegypti OX=7159 GN=5576353 PE=2 SV=1 - [Q1HRJ5_AEDAE]	385.804	50.6	1	6	6	53	83	9.41184	9.53955	0.000170213	0.000150935	0.000136696	0.000152615	0.000186877	0.000178686	0.000184664	0.000183409
A0A1S4FVT1	Uncharacterized protein OS=Aedes aegypti OX=7159 GN=5576030 PE=4 SV=1 - [A0A1S4FVT1_AEDAE]	385.661	18.52	2	30	30	41	1793	205.882	7.2251	0.000170213	0.000166891	0.000172119	0.000169741	0.000170572	0.000176118	0.000174653	0.000173781
Q17CV4	Prefoldin subunit 3 OS=Aedes aegypti OX=7159 GN=5564782 PE=3 SV=1 - [Q17CV4_AEDAE]	385.562	56.54	1	12	12	45	191	22.3095	5.73193	0.000170213	0.000168392	0.000161739	0.000166781	0.000175168	0.000173392	0.00017574	0.000174767
A0A0P6IUI5	Putative vesicle-associated membrane protein 2 OS=Aedes aegypti OX=7159 PE=2 SV=1 - [A0A0P6IUI5_AEDAE]	385.5	44.05	1	6	6	17	168	18.2974	6.11279	0.000170213	0.00015908	0.00013361	0.000154301	0.000220912	0.000169782	0.000218133	0.000202942
Q16XX4	AAEL008738-PA OS=Aedes aegypti OX=7159 GN=5571006 PE=4 SV=1 - [Q16XX4_AEDAE]	385.265	27.44	2	17	23	44	911	98.8141	9.27588	0.000170213	0.000176542	0.000170732	0.000172496	0.000180898	0.000181946	0.000182938	0.000181927
Q16LJ3	AAEL012631-PA OS=Aedes aegypti OX=7159 GN=AAEL012631 PE=3 SV=1 - [Q16LJ3_AEDAE]	384.58	30.64	2	27	28	89	1002	116.131	9.49561	0.000170213	0.000170046	0.000167483	0.000169247	0.000166208	0.000170159	0.000167031	0.000167799
Q17D71	Peptidylprolyl isomerase OS=Aedes aegypti OX=7159 GN=5564542 PE=4 SV=1 - [Q17D71_AEDAE]	384.192	56.87	1	14	14	27	211	23.2324	4.84326	0.000170213	0.000154015	0.000173848	0.000166025	0.000204603	0.000223611	0.000210078	0.000212764
A0A1S4FEC3	PWWP domain-containing protein OS=Aedes aegypti OX=7159 PE=4 SV=1 - [A0A1S4FEC3_AEDAE]	383.119	37.14	17	14	15	23	552	60.0577	7.66455	0.000170213	0.000172455	0.000169768	0.000170812	0.000196426	0.000193222	0.000191892	0.000193847
Q8T4R8	Ferritin OS=Aedes aegypti OX=7159 GN=FerH PE=2 SV=1 - [Q8T4R8_AEDAE]	382.641	48.33	4	8	8	28	209	23.688	5.97314	0.000170213	0.000162829	0.000171145	0.000168062	0.000170425	0.00015875	0.000152894	0.00016069
Q16PF7	40S ribosomal protein S15 OS=Aedes aegypti OX=7159 GN=5575105 PE=3 SV=1 - [Q16PF7_AEDAE]	382.548	48.99	2	9	9	35	149	17.0233	10.5063	0.000170213	0.000187542	0.000184727	0.000180827	0.000181492	0.000180172	0.00017223	0.000177965
Q16T45	AAEL010372-PA OS=Aedes aegypti OX=7159 GN=AAEL010372 PE=4 SV=1 - [Q16T45_AEDAE]	380.96	15.1	3	15	18	30	1278	140.255	7.1958	0.000170213	0.000163734	0.000168841	0.000167596	0.000161876	0.000162354	0.000165706	0.000163312
A0A1S4FEC0	Fibrinogen C-terminal domain-containing protein OS=Aedes aegypti OX=7159 GN=5568255 PE=4 SV=1 - [A0A1S4FEC0_AEDAE]	380.589	14.97	3	4	4	10	354	40.3307	6.0874	0.000170213	0.000138088	0.000147697	0.000151999	5.18961e-05	5.49003e-05	5.49259e-05	5.39074e-05
A0A1S4EWT7	Aldo_ket_red domain-containing protein OS=Aedes aegypti OX=7159 GN=5566585 PE=4 SV=1 - [A0A1S4EWT7_AEDAE]	380.477	49.08	2	12	12	28	273	30.1645	5.79541	0.000170213	0.000175018	0.000165771	0.000170334	0.000173698	0.000172249	0.000175993	0.00017398
A0A1S4G5Y4	Uncharacterized protein OS=Aedes aegypti OX=7159 GN=23687562 PE=4 SV=1 - [A0A1S4G5Y4_AEDAE]	380.023	57.29	2	7	7	29	96	10.9113	4.97021	0.000170213	0.000144507	0.000161172	0.00015863	0.000176442	0.000170105	0.000169431	0.000171993
Q16HG0	AAEL014039-PA OS=Aedes aegypti OX=7159 GN=AAEL014039 PE=4 SV=1 - [Q16HG0_AEDAE]	380.012	13.16	1	1	1	29	76	9.07661	9.84717	0.000170213	0.000140775	0.000148252	0.00015308	0.000175189	0.000174052	0.000174356	0.000174532
A0A1S4F3F0	Aminopeptidase OS=Aedes aegypti OX=7159 GN=5580296 PE=3 SV=1 - [A0A1S4F3F0_AEDAE]	379.346	17.15	5	13	14	22	863	100.054	5.18604	0.000170213	0.000149837	0.000148174	0.000156074	0.000203364	0.000169438	0.000201057	0.000191286
Q16P07	AAEL011798-PA OS=Aedes aegypti OX=7159 GN=5575399 PE=4 SV=1 - [Q16P07_AEDAE]	379.087	42.63	1	8	10	27	251	28.3277	5.51611	0.000170213	0.000147224	0.00017426	0.000163899	0.000228516	0.000292216	0.000213684	0.000244806
Q0IEU0	AAEL007990-PB OS=Aedes aegypti OX=7159 GN=AAEL007990 PE=4 SV=1 - [Q0IEU0_AEDAE]	376.72	66.42	2	2	7	27	137	15.4853	4.4624	0.000170213	0.000218966	0.000201289	0.000196823	0.000167251	0.000178318	0.000182386	0.000175985
A0A1S4F571	Uncharacterized protein OS=Aedes aegypti OX=7159 GN=5578682 PE=3 SV=1 - [A0A1S4F571_AEDAE]	376.339	28.37	1	1	10	21	363	41.4187	7.81104	0.000170213	0.000180559	0.000186347	0.00017904	0.000203105	0.000177888	0.000192477	0.000191157
Q16Y75	AAEL008641-PA OS=Aedes aegypti OX=7159 GN=5570867 PE=4 SV=1 - [Q16Y75_AEDAE]	376.155	29.1	3	9	10	20	354	40.407	5.52881	0.000170213	0.000169908	0.000184315	0.000174812	0.000197169	0.00019273	0.000196141	0.000195347
Q17J45	AAEL002170-PA OS=Aedes aegypti OX=7159 GN=5580057 PE=4 SV=1 - [Q17J45_AEDAE]	375.378	37.84	1	7	7	19	222	25.3039	6.13818	0.000170213	0.000164027	0.000165259	0.0001665	0.000159498	0.000157003	0.000159063	0.000158521
A0A1S4FP34	Uncharacterized protein OS=Aedes aegypti OX=7159 GN=5572772 PE=4 SV=1 - [A0A1S4FP34_AEDAE]	374.891	25.49	2	16	16	27	667	76.5698	6.20166	0.000170213	0.000157847	0.000165541	0.000164534	0.000165053	0.000156586	0.000162673	0.000161437
A0A1S4FXR5	Sec16_C domain-containing protein OS=Aedes aegypti OX=7159 PE=4 SV=1 - [A0A1S4FXR5_AEDAE]	374.135	15.35	4	21	21	33	1896	215.915	5.56689	0.000170213	0.000167487	0.000162958	0.000166886	0.000171737	0.000170424	0.000174909	0.000172357
Q176C3	Proteasome subunit beta OS=Aedes aegypti OX=7159 GN=5567996 PE=3 SV=1 - [Q176C3_AEDAE]	373.728	38.16	1	1	8	27	228	24.6858	5.98584	0.000170213	0.000169411	0.000208092	0.000182572	0.000200238	0.000178303	0.000165663	0.000181401
Q17GP4	AAEL002936-PA OS=Aedes aegypti OX=7159 GN=AAEL002936 PE=4 SV=1 - [Q17GP4_AEDAE]	373.235	37.06	3	7	7	21	286	31.1057	5.99854	0.000170213	0.000164224	0.000170757	0.000168398	0.000183443	0.000186721	0.000184763	0.000184976
Q17DE6	AAEL004234-PA OS=Aedes aegypti OX=7159 GN=5564392 PE=4 SV=1 - [Q17DE6_AEDAE]	373.119	30.3	1	3	3	15	132	14.6445	8.57275	0.000170213	0.0001567	0.000169115	0.000165343	0.000173076	0.000166907	0.000169551	0.000169845
Q17KP5	Galactose-1-phosphate uridylyltransferase OS=Aedes aegypti OX=7159 GN=AAEL001607 PE=3 SV=1 - [Q17KP5_AEDAE]	372.491	35.9	3	10	10	24	351	40.4852	7.84033	0.000170213	0.000163663	0.000163039	0.000165638	0.000166012	0.000168451	0.000161224	0.000165229
Q1HQV9	Reverse transcriptase-like protein (Fragment) OS=Aedes aegypti OX=7159 PE=2 SV=1 - [Q1HQV9_AEDAE]	371.96	55.6	1	14	14	26	268	30.1742	9.30518	0.000170213	0.000175169	0.000160428	0.000168603	0.000173029	0.000169217	0.000172023	0.000171423
Q16F86	AAEL014863-PF OS=Aedes aegypti OX=7159 GN=AAEL014863 PE=4 SV=1 - [Q16F86_AEDAE]	371.69	31.34	5	11	14	31	584	64.3605	6.68311	0.000170213	0.000165566	0.000166613	0.000167464	0.000172161	0.00016962	0.000166832	0.000169537
Q1HQU3	AAEL013620-PA OS=Aedes aegypti OX=7159 GN=AAEL013620 PE=2 SV=1 - [Q1HQU3_AEDAE]	371.684	46.31	5	5	7	14	203	23.1099	8.76318	0.000170213	0.000160194	0.000166913	0.000165773	0.000178506	0.000181417	0.000184207	0.000181377
Q16UK9	AAEL009869-PA OS=Aedes aegypti OX=7159 GN=AAEL009869 PE=4 SV=1 - [Q16UK9_AEDAE]	371.532	9.68	2	39	40	48	4525	504.225	5.37646	0.000170213	0.000167052	0.000167137	0.000168134	0.00016755	0.000173657	0.000167517	0.000169575
Q16WA7	AAEL009304-PA OS=Aedes aegypti OX=7159 GN=AAEL009304 PE=3 SV=1 - [Q16WA7_AEDAE]	370.941	45.7	2	12	12	24	291	33.6898	5.32568	0.000170213	0.000170215	0.00018239	0.000174272	0.000180471	0.000188754	0.000182648	0.000183958
Q17I13	AAEL002527-PA OS=Aedes aegypti OX=7159 GN=AAEL002527 PE=4 SV=1 - [Q17I13_AEDAE]	370.734	26.15	4	13	13	31	631	69.68	5.04639	0.000170213	0.000163566	0.000171834	0.000168538	0.000181144	0.000179984	0.000177812	0.000179647
Q17L17	Sodium/hydrogen exchanger OS=Aedes aegypti OX=7159 GN=AAEL001503 PE=3 SV=1 - [Q17L17_AEDAE]	370.015	19.34	1	1	18	23	1179	130.106	7.18115	0.000170213	0.000203127	0.000202379	0.000191906	0.000165857	0.000168054	0.000180264	0.000171391
Q17NQ0	AAEL000596-PA OS=Aedes aegypti OX=7159 GN=AAEL000596 PE=3 SV=1 - [Q17NQ0_AEDAE]	367.81	21.78	1	31	31	48	1561	179.555	8.646	0.000170213	0.000183028	0.000173737	0.000175659	0.000190141	0.000184839	0.000186244	0.000187074
Q175Q3	AAEL006577-PA OS=Aedes aegypti OX=7159 GN=5568150 PE=4 SV=1 - [Q175Q3_AEDAE]	367.689	31.1	1	19	19	39	553	63.531	5.97314	0.000170213	0.000165316	0.000169849	0.000168459	0.000171569	0.00017825	0.000174094	0.000174638
Q16V29	AAEL009700-PA OS=Aedes aegypti OX=7159 GN=AAEL009700 PE=4 SV=1 - [Q16V29_AEDAE]	367.506	36.39	3	10	10	22	294	33.0999	7.47412	0.000170213	0.000177648	0.000172095	0.000173318	0.000159895	0.000166341	0.000154941	0.000160393
Q1HRJ1	60S ribosomal protein L28, putative OS=Aedes aegypti OX=7159 GN=AAEL008353 PE=2 SV=1 - [Q1HRJ1_AEDAE]	367.316	50.66	1	7	7	43	152	16.9996	11.7222	0.000170213	0.000172939	0.000180518	0.000174556	0.000175251	0.000175976	0.000167942	0.000173056
Q1HRP0	60S ribosomal protein L15/L27 OS=Aedes aegypti OX=7159 PE=2 SV=1 - [Q1HRP0_AEDAE]	366.997	52.35	1	10	10	53	149	17.0683	10.8872	0.000170213	0.000174834	0.000173458	0.000172835	0.000167416	0.000174896	0.000166352	0.000169555
A0A1S4F6S3	Uncharacterized protein OS=Aedes aegypti OX=7159 GN=5564158 PE=3 SV=1 - [A0A1S4F6S3_AEDAE]	366.725	41.34	2	15	17	48	404	43.7614	7.60596	0.000170213	0.000162475	0.000163274	0.000165321	0.000162782	0.000159289	0.000157801	0.000159957
Q16II2	AAEL013652-PA OS=Aedes aegypti OX=7159 GN=AAEL013652 PE=3 SV=1 - [Q16II2_AEDAE]	366.116	38.67	1	2	21	31	631	69.9859	6.3667	0.000170213	0.000160496	0.000290235	0.000206982	0.00015071	0.000204556	0.000212665	0.00018931
Q16TC0	AAEL010284-PA OS=Aedes aegypti OX=7159 GN=5573103 PE=4 SV=1 - [Q16TC0_AEDAE]	365.922	46.11	1	12	12	25	386	43.6378	6.46826	0.000170213	0.000166814	0.000173559	0.000170195	0.000179073	0.000182188	0.000182799	0.000181353
A0A1S4F1H2	Uncharacterized protein OS=Aedes aegypti OX=7159 PE=4 SV=1 - [A0A1S4F1H2_AEDAE]	365.303	18.06	4	16	16	20	1063	113.229	6.0874	0.000170213	0.000167183	0.000170917	0.000169438	0.000166313	0.000168615	0.000167019	0.000167316
Q16EU8	Acetyl-coenzyme A synthetase OS=Aedes aegypti OX=7159 GN=AAEL000321 PE=3 SV=1 - [Q16EU8_AEDAE]	365.157	32.78	1	19	19	31	668	75.676	5.85889	0.000170213	0.000190232	0.000164222	0.000174889	0.000211034	0.000214786	0.000222629	0.00021615
J9E908	AAEL017082-PA OS=Aedes aegypti OX=7159 GN=23687502 PE=4 SV=1 - [J9E908_AEDAE]	365.097	31.69	1	7	7	19	243	27.1227	11.6489	0.000170213	0.000160985	0.000165027	0.000165408	0.000162322	0.000163804	0.000158434	0.00016152
Q171J5	Histone H2A OS=Aedes aegypti OX=7159 GN=AAEL007609 PE=3 SV=1 - [Q171J5_AEDAE]	364.213	31.75	2	2	4	44	126	13.2153	10.4038	0.000170213	0.000181671	0.000169066	0.00017365	0.000185968	0.000182026	0.000170013	0.000179336
Q16XC2	AAEL008921-PA OS=Aedes aegypti OX=7159 GN=AAEL008921 PE=4 SV=1 - [Q16XC2_AEDAE]	363.99	60.92	2	9	9	17	174	20.0346	4.80518	0.000170213	0.000189843	0.000162043	0.000174033	0.000153336	0.000147757	0.000151118	0.000150737
Q16HL7	AAEL013980-PA OS=Aedes aegypti OX=7159 GN=5579045 PE=4 SV=1 - [Q16HL7_AEDAE]	363.413	72	1	1	8	21	100	11.0417	8.60205	0.000170213	0.000169069	0.00016917	0.000169484	0.00016252	0.00016518	0.000165148	0.000164282
Q17GV8	Mitochondrial pyruvate carrier OS=Aedes aegypti OX=7159 GN=5576360 PE=3 SV=1 - [Q17GV8_AEDAE]	361.711	19.69	1	4	4	12	127	14.3453	9.5249	0.000170213	0.00015207	0.000138799	0.000153694	0.000174172	0.000217907	0.000186257	0.000192779
Q16QW8	AAEL011157-PA OS=Aedes aegypti OX=7159 GN=5574429 PE=4 SV=1 - [Q16QW8_AEDAE]	361.649	74	1	10	10	55	100	11.3961	10.521	0.000170213	0.000184226	0.000179315	0.000177918	0.000171853	0.000184857	0.000167778	0.000174829
A0A0P6IXZ9	DNA topoisomerase I OS=Aedes aegypti OX=7159 PE=2 SV=1 - [A0A0P6IXZ9_AEDAE]	361.618	27.74	15	25	26	41	1031	120.285	8.83643	0.000170213	0.000164328	0.000171652	0.000168731	0.000162889	0.000164689	0.000166575	0.000164718
Q1HQR1	AAEL013876-PA OS=Aedes aegypti OX=7159 GN=5578833 PE=2 SV=1 - [Q1HQR1_AEDAE]	361.462	50.3	1	8	8	27	167	18.3173	9.59814	0.000170213	0.000160249	0.000167384	0.000165949	0.000184088	0.000179735	0.000178517	0.00018078
Q17F54	AAEL003569-PA OS=Aedes aegypti OX=7159 GN=AAEL003569 PE=4 SV=1 - [Q17F54_AEDAE]	360.311	34.19	2	15	15	32	465	52.8502	8.92432	0.000170213	0.000164423	0.000164429	0.000166355	0.000169912	0.000173379	0.000167163	0.000170152
Q173U9	AAEL007001-PA OS=Aedes aegypti OX=7159 GN=AAEL007001 PE=4 SV=1 - [Q173U9_AEDAE]	360.154	25.16	1	8	8	23	322	34.4295	7.48877	0.000170213	0.000161594	0.000171393	0.000167733	0.000170581	0.000171394	0.000173456	0.000171811
A0A1S4FWK8	Uncharacterized protein OS=Aedes aegypti OX=7159 GN=5576268 PE=4 SV=1 - [A0A1S4FWK8_AEDAE]	360.139	35.94	2	15	15	26	448	50.3241	5.43994	0.000170213	0.000158857	0.000169897	0.000166322	0.000187515	0.000178581	0.000197027	0.000187707
Q1HQS1	V-type proton ATPase subunit OS=Aedes aegypti OX=7159 GN=5574244 PE=2 SV=1 - [Q1HQS1_AEDAE]	360.116	29.31	1	8	8	36	348	39.6707	4.94482	0.000170213	0.000165223	0.000167897	0.000167778	0.000183704	0.000182626	0.000181796	0.000182709
Q0IF34	AAEL007088-PA OS=Aedes aegypti OX=7159 GN=AAEL007088 PE=4 SV=1 - [Q0IF34_AEDAE]	359.894	29.98	1	1	14	25	547	59.3037	6.60986	0.000170213	0.000183363	0.000186893	0.000180156	0.000173136	0.000164358	0.000167973	0.000168489
J9I050	AAEL014899-PB OS=Aedes aegypti OX=7159 GN=AaeL_AAEL014899 PE=4 SV=1 - [J9I050_AEDAE]	359.246	69.92	2	13	13	24	246	26.3124	8.89502	0.000170213	0.000170046	0.000168456	0.000169572	0.000168949	0.000171923	0.000168326	0.000169733
Q17K95	AAEL001760-PA OS=Aedes aegypti OX=7159 GN=AAEL001760 PE=4 SV=1 - [Q17K95_AEDAE]	358.963	12.75	2	17	19	25	2133	231.708	4.08154	0.000170213	0.00016576	0.000167103	0.000167692	0.000167387	0.000161068	0.000172448	0.000166967
Q16L48	AAEL012764-PA OS=Aedes aegypti OX=7159 GN=5576784 PE=3 SV=1 - [Q16L48_AEDAE]	358.586	37.85	1	12	12	29	288	32.7163	6.02393	0.000170213	0.000161486	0.000143186	0.000158295	7.79705e-05	8.04273e-05	8.39753e-05	8.0791e-05
Q17PF3	AAEL000304-PB OS=Aedes aegypti OX=7159 GN=AAEL000304 PE=4 SV=1 - [Q17PF3_AEDAE]	358.584	8.37	3	2	2	14	215	21.5452	8.96826	0.000170213	0.000153986	0.000177838	0.000167346	0.000138316	0.00014434	0.000147235	0.000143297
A0A1S4F969	Uncharacterized protein OS=Aedes aegypti OX=7159 GN=5565782 PE=4 SV=1 - [A0A1S4F969_AEDAE]	358.094	30.49	2	22	22	36	843	94.5903	7.13721	0.000170213	0.000176757	0.00016636	0.00017111	0.000166195	0.000163139	0.000166749	0.000165361
A0A0N8ES68	Putative eukaryotic translation initiation factor 4 gamma OS=Aedes aegypti OX=7159 PE=2 SV=1 - [A0A0N8ES68_AEDAE]	358.087	29.48	3	25	25	40	1004	112.123	6.37939	0.000170213	0.000164367	0.000161014	0.000165198	0.000154366	0.000152393	0.000150718	0.000152492
A0A1S4FFE3	DEK_C domain-containing protein OS=Aedes aegypti OX=7159 PE=4 SV=1 - [A0A1S4FFE3_AEDAE]	358.004	20.93	2	15	15	31	621	69.125	4.93213	0.000170213	0.000158622	0.00017864	0.000169158	0.000173366	0.000170107	0.000176913	0.000173462
Q16TF5	AAEL010254-PA OS=Aedes aegypti OX=7159 GN=AAEL010254 PE=4 SV=1 - [Q16TF5_AEDAE]	357.806	26.81	1	13	13	18	526	56.7311	9.42236	0.000170213	0.000159915	0.000162993	0.000164374	0.000179967	0.000179775	0.000175335	0.000178359
Q17HQ4	AAEL002600-PA OS=Aedes aegypti OX=7159 GN=AAEL002600 PE=3 SV=1 - [Q17HQ4_AEDAE]	357.755	14.13	1	11	12	28	934	97.6565	6.63916	0.000170213	0.000149792	0.000168338	0.000162781	0.000118256	0.000121076	0.000116583	0.000118639
Q0IGD8	AAEL003041-PA OS=Aedes aegypti OX=7159 GN=5576873 PE=4 SV=1 - [Q0IGD8_AEDAE]	357.641	56.42	1	9	9	29	218	24.4469	5.59229	0.000170213	0.000143978	0.000161016	0.000158402	0.000157406	0.000171119	0.000169304	0.000165943
A0A1S4FVX9	2-amino-3-ketobutyrate coenzyme a ligase OS=Aedes aegypti OX=7159 GN=5576084 PE=3 SV=1 - [A0A1S4FVX9_AEDAE]	357.079	34.5	3	13	13	22	429	46.8181	7.76709	0.000170213	0.000172209	0.000172386	0.000171602	0.000193112	0.000183531	0.000181517	0.000186053
A0A1S4FGJ8	Uncharacterized protein OS=Aedes aegypti OX=7159 GN=5569110 PE=4 SV=1 - [A0A1S4FGJ8_AEDAE]	356.056	30.14	2	12	12	26	428	48.33	5.04639	0.000170213	0.000161695	0.000169191	0.000167033	0.000166317	0.000180105	0.000166238	0.000170887
Q16SA1	AAEL010673-PA OS=Aedes aegypti OX=7159 GN=AAEL010673 PE=4 SV=1 - [Q16SA1_AEDAE]	355.749	24.29	2	1	1	16	70	8.17512	7.25439	0.000170213	0.000170091	0.000180724	0.000173676	0.000185099	0.000156646	0.000182633	0.000174793
Q17AF1	AAEL005318-PA OS=Aedes aegypti OX=7159 GN=AAEL005318 PE=4 SV=1 - [Q17AF1_AEDAE]	355.534	20.05	1	1	32	40	2075	229.816	4.52588	0.000170213	0.00016979	0.000141236	0.000160413	0.000170285	0.000176068	0.000173638	0.00017333
Q17NC9	AAEL000744-PA OS=Aedes aegypti OX=7159 GN=5566267 PE=4 SV=1 - [Q17NC9_AEDAE]	355.282	57.33	1	8	8	22	150	17.1231	4.13232	0.000170213	0.000180055	0.000171003	0.000173757	0.000165317	0.00016736	0.000178109	0.000170262
Q0IEH7	Phosphotriesterase-related protein OS=Aedes aegypti OX=7159 GN=AAEL010326 PE=3 SV=1 - [PTER_AEDAE]	355.23	38.2	1	9	9	15	356	39.9667	6.13818	0.000170213	0.000162393	0.000163098	0.000165235	0.000168708	0.000171805	0.000168656	0.000169723
Q7Z0L7	Sodium/hydrogen exchanger OS=Aedes aegypti OX=7159 PE=2 SV=1 - [Q7Z0L7_AEDAE]	354.237	19.34	2	1	18	23	1179	130.195	7.02002	0.000170213	0.000190582	0.000177281	0.000179358	0.000193974	0.000192364	0.0002009	0.000195746
J9HY95	AAEL017147-PB OS=Aedes aegypti OX=7159 GN=AaeL_AAEL017147 PE=4 SV=1 - [J9HY95_AEDAE]	354.126	32.96	2	10	22	45	631	69.9619	5.60498	0.000170213	0.000170334	0.000160072	0.000166873	0.000172601	0.000168102	0.000173546	0.000171416
Q171R6	AAEL007536-PA OS=Aedes aegypti OX=7159 GN=AAEL007536 PE=3 SV=1 - [Q171R6_AEDAE]	353.502	39.69	1	12	20	39	655	74.4446	8.54346	0.000170213	0.00017265	0.000176747	0.000173203	0.000164068	0.000164535	0.000161526	0.000163377
Q177W2	AAEL006000-PA OS=Aedes aegypti OX=7159 GN=AAEL006000 PE=4 SV=1 - [Q177W2_AEDAE]	352.787	59.46	1	6	6	45	74	8.20637	9.59814	0.000170213	0.000197242	0.000181096	0.00018285	0.000154764	0.000172534	0.000155462	0.00016092
Q8T9V5	Putative lysozyme OS=Aedes aegypti OX=7159 PE=2 SV=1 - [Q8T9V5_AEDAE]	352.743	61.11	2	7	7	14	144	15.9077	8.66064	0.000170213	0.000140669	0.00015482	0.000155234	9.33901e-05	9.85106e-05	9.53731e-05	9.57579e-05
Q17PI0	Elongation factor Ts, mitochondrial OS=Aedes aegypti OX=7159 GN=AAEL000331 PE=3 SV=1 - [EFTS_AEDAE]	352.68	51.79	1	13	13	25	307	33.846	6.32861	0.000170213	0.000175265	0.00016499	0.000170156	0.000173201	0.000169518	0.000176339	0.000173019
Q16KR1	AAEL012909-PA OS=Aedes aegypti OX=7159 GN=AAEL012909 PE=4 SV=1 - [Q16KR1_AEDAE]	352.42	10.86	1	17	31	36	3461	366.957	5.07178	0.000170213	0.000171523	0.000205886	0.00018254	0.000116867	0.000120468	0.000119612	0.000118982
A0A1S4FPB5	Leucine-rich immune protein (Coil-less) OS=Aedes aegypti OX=7159 PE=4 SV=1 - [A0A1S4FPB5_AEDAE]	352.404	41.19	4	13	14	20	437	49.3785	8.32373	0.000170213	0.000204228	0.000172047	0.000182163	0.000103335	9.91466e-05	0.000104763	0.000102415
Q177U7	AAEL006041-PA (Fragment) OS=Aedes aegypti OX=7159 GN=AAEL006041 PE=4 SV=1 - [Q177U7_AEDAE]	351.934	32.08	1	4	16	30	533	60.0608	7.45947	0.000170213	0.000181259	0.000173906	0.000175126	0.000167293	0.000158106	0.00016046	0.000161953
A0A1S4EUN1	ABC1 domain-containing protein OS=Aedes aegypti OX=7159 PE=4 SV=1 - [A0A1S4EUN1_AEDAE]	351.393	33.33	3	21	21	32	678	75.1581	7.73779	0.000170213	0.00017435	0.000168269	0.000170944	0.000170344	0.000169261	0.000176017	0.000171874
A0A0N8ES18	Putative atpase OS=Aedes aegypti OX=7159 PE=2 SV=1 - [A0A0N8ES18_AEDAE]	351.007	20.22	2	8	8	21	460	52.3755	8.03076	0.000170213	0.000186006	0.000173419	0.000176546	0.000184082	0.000188073	0.000186209	0.000186121
Q16WF9	AAEL009232-PA OS=Aedes aegypti OX=7159 GN=AAEL009232 PE=4 SV=1 - [Q16WF9_AEDAE]	350.58	26.93	2	18	18	41	687	76.3051	7.50342	0.000170213	0.000163307	0.000173607	0.000169042	0.000169465	0.00017392	0.000173165	0.000172183
Q1DH15	AAEL015314-PA (Fragment) OS=Aedes aegypti OX=7159 GN=AAEL015314 PE=4 SV=1 - [Q1DH15_AEDAE]	350.11	56.65	1	2	11	25	203	23.3789	7.32764	0.000170213	0.000161525	0.000178994	0.000170244	0.000184535	0.000186004	0.000191382	0.000187307
Q17L34	AAEL001480-PA OS=Aedes aegypti OX=7159 GN=5570907 PE=4 SV=1 - [Q17L34_AEDAE]	350.101	28.83	2	16	16	28	614	68.6591	5.51611	0.000170213	0.000167453	0.000170302	0.000169322	0.000165589	0.000168487	0.00016713	0.000167068
Q17NC2	AAEL000732-PA OS=Aedes aegypti OX=7159 GN=5566275 PE=4 SV=1 - [Q17NC2_AEDAE]	349.895	41.55	1	22	22	47	568	64.595	6.39209	0.000170213	0.000172938	0.000172442	0.000171864	0.000177432	0.000181463	0.000170156	0.00017635
Q179N3	AAEL005579-PA OS=Aedes aegypti OX=7159 GN=5566689 PE=4 SV=1 - [Q179N3_AEDAE]	349.33	45.23	1	14	14	19	367	40.9619	8.80713	0.000170213	0.000165621	0.000162886	0.00016624	0.000184308	0.000180299	0.000181112	0.000181907
A0A0P6IWW1	Putative histone-lysine n-methyltransferase OS=Aedes aegypti OX=7159 PE=2 SV=1 - [A0A0P6IWW1_AEDAE]	349.141	14.21	3	7	8	13	711	79.9521	6.60986	0.000170213	0.000166383	0.000168142	0.000168246	0.000159296	0.000163401	0.000161585	0.000161427
Q1HQJ5	AAEL012996-PA OS=Aedes aegypti OX=7159 GN=5577094 PE=2 SV=1 - [Q1HQJ5_AEDAE]	348.715	66.5	1	13	13	32	200	23.0747	5.19873	0.000170213	0.000167308	0.000172644	0.000170055	0.000158932	0.00016249	0.000159777	0.0001604
Q17NB9	AAEL000749-PA OS=Aedes aegypti OX=7159 GN=AAEL000749 PE=4 SV=1 - [Q17NB9_AEDAE]	348.478	41.03	1	1	11	26	290	33.3614	6.1001	0.000170213	0.000170264	0.000176128	0.000172201	0.000137343	0.000175122	0.000162481	0.000158315
Q178V9	Alpha-mannosidase (Fragment) OS=Aedes aegypti OX=7159 GN=AAEL005763 PE=3 SV=1 - [Q178V9_AEDAE]	348.418	23.77	3	21	21	31	997	115.277	6.34131	0.000170213	0.000166102	0.000165335	0.000167217	0.000144866	0.000142447	0.000151738	0.000146351
Q0IER7	AAEL008105-PA OS=Aedes aegypti OX=7159 GN=AAEL008105 PE=4 SV=1 - [Q0IER7_AEDAE]	347.808	34.15	1	18	18	30	650	73.9491	5.89697	0.000170213	0.000163088	0.000162851	0.000165384	0.000173726	0.000167609	0.000172185	0.000171173
Q16TY4	Proteasome subunit alpha type OS=Aedes aegypti OX=7159 GN=5572867 PE=3 SV=1 - [Q16TY4_AEDAE]	347.564	49.81	1	9	9	26	261	28.8388	7.28369	0.000170213	0.000152044	0.000161034	0.000161097	0.00017463	0.000170176	0.000171528	0.000172112
Q9NJA3	V-type proton ATPase subunit a OS=Aedes aegypti OX=7159 GN=5567950 PE=2 SV=1 - [Q9NJA3_AEDAE]	346.892	23.63	1	15	16	32	804	92.1751	6.37939	0.000170213	0.000168005	0.00015535	0.000164523	0.000202103	0.000199041	0.000193974	0.000198373
Q16EX7	AAEL014980-PA (Fragment) OS=Aedes aegypti OX=7159 GN=AAEL014980 PE=3 SV=1 - [Q16EX7_AEDAE]	346.772	30.4	1	1	10	24	352	39.8826	6.43018	0.000170213	0.000155007	0.00014395	0.00015639	0.000112146	0.000144862	0.000123714	0.000126907
Q16Y96	AAEL008615-PA OS=Aedes aegypti OX=7159 GN=AAEL008615 PE=4 SV=1 - [Q16Y96_AEDAE]	346.742	29.78	1	2	26	58	816	88.0167	9.23193	0.000170213	0.000149585	0.000161554	0.000160451	0.000125983	0.000156243	0.000170863	0.00015103
Q173V2	Histone H2A OS=Aedes aegypti OX=7159 GN=5579084 PE=3 SV=1 - [Q173V2_AEDAE]	346.335	24.19	8	3	5	68	124	13.3545	10.7261	0.000170213	0.00022554	0.000187438	0.000194397	0.000189229	0.000204656	0.000193551	0.000195812
A0A1S4F3S5	TRUD domain-containing protein OS=Aedes aegypti OX=7159 GN=5576975 PE=4 SV=1 - [A0A1S4F3S5_AEDAE]	346.18	32.78	1	3	21	39	723	81.2196	8.26514	0.000170213	0.000165655	0.000179188	0.000171685	0.000162943	0.000161873	0.000169367	0.000164728
Q16P73	AAEL011731-PA OS=Aedes aegypti OX=7159 GN=AAEL011731 PE=3 SV=1 - [Q16P73_AEDAE]	346.103	15.65	3	16	16	29	1003	114.415	6.07471	0.000170213	0.0001623	0.000166817	0.000166443	0.000171459	0.000171382	0.000171272	0.000171371
Q0C785	AAEL000091-PA OS=Aedes aegypti OX=7159 GN=5563654 PE=4 SV=1 - [Q0C785_AEDAE]	345.829	33.43	1	10	10	18	332	37.0103	5.75732	0.000170213	0.000188371	0.000176912	0.000178498	0.000200605	0.000200204	0.000198243	0.000199684
Q16I64	F-actin-capping protein subunit alpha OS=Aedes aegypti OX=7159 GN=5578596 PE=3 SV=1 - [Q16I64_AEDAE]	345.778	40.14	1	9	9	22	289	32.9574	5.43994	0.000170213	0.000182052	0.000173397	0.000175221	0.000168994	0.00017522	0.000168762	0.000170992
Q16ZI8	AAEL008152-PA OS=Aedes aegypti OX=7159 GN=5570230 PE=4 SV=1 - [Q16ZI8_AEDAE]	345.743	62.11	2	9	13	28	256	27.1039	7.7085	0.000170213	0.000159776	0.000159896	0.000163295	0.000173837	0.000176001	0.000171722	0.000173853
Q1HQN4	Eukaryotic translation initiation factor 3 subunit G OS=Aedes aegypti OX=7159 GN=eIF3-S4-1 PE=2 SV=1 - [EIF3G_AEDAE]	345.736	54.78	1	10	10	21	272	30.3442	8.32373	0.000170213	0.000166457	0.000165842	0.000167504	0.000177258	0.000184717	0.000185247	0.000182407
Q16SI6	Aldose 1-epimerase OS=Aedes aegypti OX=7159 GN=AAEL010590 PE=3 SV=1 - [Q16SI6_AEDAE]	345.6	25.92	1	8	8	18	436	47.4543	6.20166	0.000170213	0.000146968	0.000166183	0.000161121	0.000168821	0.000169994	0.000170586	0.0001698
Q17BP4	AAEL004902-PA OS=Aedes aegypti OX=7159 GN=5565652 PE=4 SV=1 - [Q17BP4_AEDAE]	345.273	53.05	1	9	9	19	213	23.6938	6.39209	0.000170213	0.000171534	0.000172016	0.000171254	0.000161976	0.000164414	0.000167603	0.000164664
A0A2I4HY34	Uncharacterized protein OS=Aedes aegypti OX=7159 GN=5568412 PE=4 SV=1 - [A0A2I4HY34_AEDAE]	344.836	15.03	2	12	12	37	878	96.936	8.44092	0.000170213	0.000154553	0.000174535	0.000166433	0.00018073	0.000179567	0.000179302	0.000179866
Q16F40	AAEL014906-PA (Fragment) OS=Aedes aegypti OX=7159 GN=AAEL014906 PE=4 SV=1 - [Q16F40_AEDAE]	344.814	32.79	1	3	15	26	494	55.7805	6.99072	0.000170213	0.000183689	0.000175211	0.000176371	0.000171642	0.000162807	0.0001527	0.000162383
Q16ZS6	AAEL008072-PA OS=Aedes aegypti OX=7159 GN=AAEL008072 PE=3 SV=1 - [Q16ZS6_AEDAE]	344.774	31.63	2	8	8	35	215	24.3005	9.53955	0.000170213	0.000174524	0.00017901	0.000174582	0.000178316	0.000181165	0.000179972	0.000179818
Q16MG7	AAEL012310-PA OS=Aedes aegypti OX=7159 GN=5576078 PE=3 SV=1 - [Q16MG7_AEDAE]	344.637	39.23	1	14	14	34	418	46.9938	5.96045	0.000170213	0.000168184	0.000172214	0.000170204	0.000161742	0.000163723	0.000162273	0.000162579
Q17N03	AAEL000854-PA OS=Aedes aegypti OX=7159 GN=AAEL000854 PE=4 SV=1 - [Q17N03_AEDAE]	344.624	53.39	1	13	13	44	339	36.6871	8.57275	0.000170213	0.000165774	0.000165108	0.000167031	0.000169306	0.000171835	0.000168966	0.000170035
A0A1S4FP41	PDZ domain-containing protein OS=Aedes aegypti OX=7159 GN=5572579 PE=4 SV=1 - [A0A1S4FP41_AEDAE]	343.491	36.07	2	13	13	47	305	35.4202	4.60205	0.000170213	0.000163876	0.000163367	0.000165819	0.000183464	0.000172618	0.000184006	0.000180029
Q1HQE0	AAEL009257-PA OS=Aedes aegypti OX=7159 GN=5571735 PE=2 SV=1 - [Q1HQE0_AEDAE]	343.082	37.18	1	7	7	47	78	8.78465	9.49561	0.000170213	0.000128219	0.000134205	0.000144212	0.000191171	0.000151683	0.000184794	0.000175882
Q177B1	AAEL006196-PA OS=Aedes aegypti OX=7159 GN=5567616 PE=4 SV=1 - [Q177B1_AEDAE]	342.935	21.8	1	1	12	32	610	66.9133	9.26123	0.000170213	0.000132472	0.00015306	0.000151915	0.000161262	0.000146381	0.000143734	0.000150459
Q1HQN1	Proteasome subunit alpha type OS=Aedes aegypti OX=7159 GN=5564545 PE=2 SV=1 - [Q1HQN1_AEDAE]	342.887	51.65	1	10	10	23	242	26.9121	4.77979	0.000170213	0.000160822	0.000168575	0.000166537	0.000168436	0.000169968	0.000166721	0.000168375
A0A1S4FQN7	Sugar transporter OS=Aedes aegypti OX=7159 PE=3 SV=1 - [A0A1S4FQN7_AEDAE]	342.115	10.66	1	5	5	27	488	51.9987	5.50342	0.000170213	0.000162992	0.000172493	0.000168566	0.000173244	0.000172669	0.000176174	0.000174029
Q16M72	AAEL012400-PA OS=Aedes aegypti OX=7159 GN=AAEL012400 PE=4 SV=1 - [Q16M72_AEDAE]	341.906	36.42	1	10	10	19	302	33.584	5.71924	0.000170213	0.000152228	0.000161643	0.000161361	0.000165544	0.000169297	0.0001624	0.000165747
Q17Q52	AAEL000143-PA OS=Aedes aegypti OX=7159 GN=AAEL000143 PE=4 SV=1 - [Q17Q52_AEDAE]	341.87	53.33	2	14	15	34	285	31.3411	7.35693	0.000170213	0.000178609	0.000166888	0.000171903	0.000170712	0.000173562	0.000169355	0.00017121
A0A1S4F0Z9	Uncharacterized protein OS=Aedes aegypti OX=7159 GN=5573606 PE=4 SV=1 - [A0A1S4F0Z9_AEDAE]	341.811	10.24	4	14	14	23	1552	166.606	9.21729	0.000170213	0.000169165	0.000159857	0.000166411	0.000190044	0.000180284	0.000185743	0.000185357
A0A1S4F0X8	Uncharacterized protein OS=Aedes aegypti OX=7159 GN=5573903 PE=4 SV=1 - [A0A1S4F0X8_AEDAE]	341.43	21.26	2	1	1	14	127	12.3517	6.49365	0.000170213	0.000188773	0.000188385	0.000182457	0.000162651	0.000167599	0.000173369	0.000167873
Q173D1	AAEL007174-PA OS=Aedes aegypti OX=7159 GN=AAEL007174 PE=4 SV=1 - [Q173D1_AEDAE]	340.838	31.74	1	1	25	43	838	90.9441	6.68311	0.000170213	0.000152451	0.00016443	0.000162365	0.000150784	0.000202172	0.00017456	0.000175839
J9HFH0	AAEL005143-PB OS=Aedes aegypti OX=7159 GN=5566059 PE=4 SV=1 - [J9HFH0_AEDAE]	340.755	57.32	3	7	7	55	82	9.47988	9.62744	0.000170213	0.000147739	0.000153215	0.000157056	0.000175457	0.000173807	0.000170345	0.000173203
Q17G99	AAEL003137-PA OS=Aedes aegypti OX=7159 GN=AAEL003137 PE=4 SV=1 - [Q17G99_AEDAE]	340.64	30.37	1	15	15	27	675	76.0281	4.70361	0.000170213	0.000157465	0.000167919	0.000165199	0.000172183	0.000181199	0.000165816	0.000173066
Q16SL1	AAEL010567-PA (Fragment) OS=Aedes aegypti OX=7159 GN=AAEL010567 PE=4 SV=1 - [Q16SL1_AEDAE]	340.625	30.73	1	10	11	25	384	42.0134	9.23193	0.000170213	0.000169475	0.000165332	0.00016834	0.000181939	0.000182101	0.000188945	0.000184328
A0A1S4FHM6	Palmitoyl-protein thioesterase OS=Aedes aegypti OX=7159 PE=4 SV=1 - [A0A1S4FHM6_AEDAE]	340.608	33.78	4	9	9	20	299	34.195	6.771	0.000170213	0.000162417	0.000167441	0.00016669	0.000161269	0.00016552	0.000168089	0.00016496
A0A0P6K0T2	Putative rhoa gtpase effector dia/diaphanous (Fragment) OS=Aedes aegypti OX=7159 PE=2 SV=1 - [A0A0P6K0T2_AEDAE]	340.534	25.13	1	8	8	14	382	40.5763	10.7554	0.000170213	0.000165165	0.000160468	0.000165282	0.000188113	0.000189028	0.000192812	0.000189984
Q16FL6	Eukaryotic translation initiation factor 3 subunit L OS=Aedes aegypti OX=7159 GN=AAEL009617 PE=3 SV=1 - [EIF3L_AEDAE]	340.327	38.73	1	22	22	37	537	63.4305	6.25244	0.000170213	0.000159266	0.000162431	0.00016397	0.000171129	0.000170097	0.000163774	0.000168333
Q16VJ0	AAEL009547-PA OS=Aedes aegypti OX=7159 GN=AAEL009547 PE=4 SV=1 - [Q16VJ0_AEDAE]	340.231	17.68	2	14	14	28	933	105.547	7.1958	0.000170213	0.000170031	0.000176109	0.000172118	0.000173212	0.000167286	0.000173197	0.000171232
Q1HR39	AAEL011873-PA OS=Aedes aegypti OX=7159 GN=AAEL011873 PE=2 SV=1 - [Q1HR39_AEDAE]	340.19	52.45	2	9	9	26	143	16.3152	6.771	0.000170213	0.000160733	0.000153589	0.000161511	0.000168432	0.000169048	0.000159317	0.000165599
Q16MR3	AAEL012218-PA OS=Aedes aegypti OX=7159 GN=5575971 PE=4 SV=1 - [Q16MR3_AEDAE]	340.059	64.18	3	10	10	24	134	14.9748	9.33447	0.000170213	0.000156938	0.000162177	0.000163109	0.000176589	0.000179011	0.000163815	0.000173138
Q16K24	6-phosphofructo-2-kinase/fructose-2,6-bisphosphatase short form OS=Aedes aegypti OX=7159 GN=AAEL013132 PE=4 SV=1 - [Q16K24_AEDAE]	340.037	44.51	3	21	21	36	528	60.0957	7.57666	0.000170213	0.000175654	0.000176062	0.000173976	0.000200007	0.000203808	0.000199446	0.000201087
Q17LC0	AAEL001414-PA OS=Aedes aegypti OX=7159 GN=AAEL001414 PE=4 SV=1 - [Q17LC0_AEDAE]	339.865	23.01	3	12	12	26	439	50.6237	5.35107	0.000170213	0.00018037	0.000192659	0.00018108	0.000149724	0.000155466	0.000137953	0.000147714
Q17HN5	AAEL002587-PA OS=Aedes aegypti OX=7159 GN=AAEL002587 PE=4 SV=1 - [Q17HN5_AEDAE]	338.255	28.47	1	1	3	18	137	14.9374	4.81787	0.000170213	0.000157463	0.000150281	0.000159319	0.000170786	0.000127243	0.000149335	0.000149121
Q1HR23	AAEL008768-PA OS=Aedes aegypti OX=7159 GN=AAEL008768 PE=2 SV=1 - [Q1HR23_AEDAE]	337.982	54.42	1	1	8	55	147	16.1897	9.99365	0.000170213	0.00016192	0.000172048	0.00016806	0.000194059	0.000197309	0.000187902	0.00019309
Q1HQJ7	Mannose-6-phosphate isomerase OS=Aedes aegypti OX=7159 GN=AAEL015438 PE=2 SV=1 - [Q1HQJ7_AEDAE]	337.607	30.94	2	11	11	19	404	44.4916	6.07471	0.000170213	0.000156177	0.000161029	0.000162473	0.000167783	0.000171678	0.000170363	0.000169941
Q177J8	Eukaryotic translation initiation factor 3 subunit K OS=Aedes aegypti OX=7159 GN=AAEL006115 PE=3 SV=1 - [EIF3K_AEDAE]	337.492	41.18	1	8	8	17	221	25.7732	6.13818	0.000170213	0.000167038	0.000164312	0.000167187	0.000178918	0.000171903	0.00016865	0.000173157
A0A1S4EVS2	Monocarboxylate transporter OS=Aedes aegypti OX=7159 PE=4 SV=1 - [A0A1S4EVS2_AEDAE]	337.2	10.94	2	2	6	14	759	82.0623	5.49072	0.000170213	0.00021721	0.00019321	0.000193544	0.000153604	0.000160181	0.000164565	0.00015945
Q16JS1	AAEL013227-PA OS=Aedes aegypti OX=7159 GN=PIWI6 PE=3 SV=1 - [Q16JS1_AEDAE]	337.13	22.3	1	16	18	29	888	100.963	9.30518	0.000170213	0.000176895	0.000176712	0.000174606	0.000179127	0.000183611	0.000172555	0.000178431
A0A1S4F5E8	SERPIN domain-containing protein OS=Aedes aegypti OX=7159 GN=5578738 PE=3 SV=1 - [A0A1S4F5E8_AEDAE]	337.057	33.22	3	17	17	25	608	67.863	7.86963	0.000170213	0.000164389	0.000161867	0.000165489	0.000147283	0.000145367	0.00014312	0.000145256
A0A0P6JSC5	Putative inositol 145-trisphosphate receptor OS=Aedes aegypti OX=7159 PE=2 SV=1 - [A0A0P6JSC5_AEDAE]	336.89	9.68	3	27	28	34	2912	329.961	5.97314	0.000170213	0.000163244	0.000168902	0.000167453	0.000167059	0.000167248	0.000166884	0.000167064
A0A1S4EYI9	Uncharacterized protein OS=Aedes aegypti OX=7159 GN=5570094 PE=4 SV=1 - [A0A1S4EYI9_AEDAE]	336.541	37.66	4	7	7	16	231	23.9458	4.89404	0.000170213	0.00013828	0.000150222	0.000152905	0.000125762	0.000123262	0.000124767	0.000124597
Q16P63	Actin-related protein 2 OS=Aedes aegypti OX=7159 GN=5575287 PE=3 SV=1 - [Q16P63_AEDAE]	335.332	37.97	1	12	13	60	395	44.6949	6.27783	0.000170213	0.000171929	0.000163406	0.000168516	0.000159147	0.000158245	0.000161087	0.000159493
Q16U05	AAEL010059-PA OS=Aedes aegypti OX=7159 GN=5572843 PE=4 SV=1 - [Q16U05_AEDAE]	335.193	31.69	1	18	19	30	609	68.9004	7.86963	0.000170213	0.000167976	0.000175581	0.000171257	0.000181435	0.000180787	0.000177916	0.000180046
A0A0N8ERX7	Putative ubiquitin specific protease 9/faf (Fragment) OS=Aedes aegypti OX=7159 PE=2 SV=1 - [A0A0N8ERX7_AEDAE]	335.027	13.36	7	30	31	37	2567	292.046	6.31592	0.000170213	0.000167534	0.000172603	0.000170116	0.000170473	0.000168029	0.000166453	0.000168318
Q1HR81	60S ribosomal protein L7 OS=Aedes aegypti OX=7159 GN=5580259 PE=2 SV=1 - [Q1HR81_AEDAE]	334.834	44.87	5	17	17	56	263	30.319	10.7847	0.000170213	0.000166306	0.000173191	0.000169903	0.000171395	0.00017618	0.000167376	0.00017165
A0A1S4FD43	Protein tyrosine phosphatase 69d, drome OS=Aedes aegypti OX=7159 PE=4 SV=1 - [A0A1S4FD43_AEDAE]	334.621	13.43	2	18	19	24	1474	166.367	6.11279	0.000170213	0.000170451	0.000174448	0.000171704	0.000172578	0.000168323	0.000171773	0.000170892
Q16I44	AAEL013800-PA OS=Aedes aegypti OX=7159 GN=AAEL013800 PE=4 SV=1 - [Q16I44_AEDAE]	334.382	26.14	1	14	14	25	547	61.4681	5.60498	0.000170213	0.000163674	0.000160641	0.000164843	0.000161457	0.000176478	0.000163535	0.000167157
Q1EGF0	AAEL009637-PA OS=Aedes aegypti OX=7159 GN=CAT-B3 PE=2 SV=1 - [Q1EGF0_AEDAE]	334.161	40.59	2	1	12	29	340	37.423	7.02002	0.000170213	0.000166351	0.000188319	0.000174961	0.000156396	0.000144195	0.000150695	0.000150429
A0A1S4F5L1	Sorting nexin OS=Aedes aegypti OX=7159 GN=5578918 PE=3 SV=1 - [A0A1S4F5L1_AEDAE]	333.98	32.5	2	13	13	25	440	49.7752	6.81494	0.000170213	0.000178748	0.000171944	0.000173635	0.000169418	0.000166055	0.000169458	0.00016831
Q1HRD0	AAEL008128-PA OS=Aedes aegypti OX=7159 GN=5570147 PE=2 SV=1 - [Q1HRD0_AEDAE]	333.951	76.4	1	7	7	19	89	10.2419	7.73779	0.000170213	0.000165466	0.000152184	0.000162621	0.000180684	0.00016242	0.000174273	0.000172459
Q16IK5	AAEL013629-PA OS=Aedes aegypti OX=7159 GN=AAEL013629 PE=4 SV=1 - [Q16IK5_AEDAE]	333.543	18.12	3	3	3	16	287	29.6298	6.82959	0.000170213	0.000173537	0.000169872	0.000171207	0.000178898	0.000168167	0.00017228	0.000173115
A0A1S4F286	Peptidase S1 domain-containing protein OS=Aedes aegypti OX=7159 GN=5575326 PE=4 SV=1 - [A0A1S4F286_AEDAE]	333.528	19.49	2	10	10	13	631	69.4014	4.70361	0.000170213	0.000147956	0.000182369	0.000166846	8.55117e-05	8.82022e-05	9.22097e-05	8.86412e-05
Q1HQI3	CLIP domain-containing serine protease OS=Aedes aegypti OX=7159 PE=2 SV=1 - [Q1HQI3_AEDAE]	333.252	43.6	2	15	15	40	406	45.1636	6.93213	0.000170213	0.000167274	0.000165705	0.000167731	0.000146241	0.000159702	0.000153303	0.000153082
A0A0N8ES37	Putative mannose lectin ergic-53 involved in glycoprotein traffic OS=Aedes aegypti OX=7159 PE=2 SV=1 - [A0A0N8ES37_AEDAE]	333.151	32.31	3	12	12	28	520	58.4341	6.44287	0.000170213	0.000167863	0.000173476	0.000170517	0.000176686	0.000176977	0.000174997	0.00017622
Q16IZ4	AAEL013501-PA OS=Aedes aegypti OX=7159 GN=PPO4 PE=4 SV=1 - [Q16IZ4_AEDAE]	332.687	40.7	4	20	25	43	688	79.3691	7.13721	0.000170213	0.000181811	0.00016894	0.000173655	0.000167267	0.000170261	0.000165285	0.000167604
Q0IED9	AAEL010827-PA OS=Aedes aegypti OX=7159 GN=5573966 PE=4 SV=1 - [Q0IED9_AEDAE]	331.417	15.82	1	23	23	28	1542	174.033	8.89502	0.000170213	0.000181716	0.000174681	0.000175537	0.000183412	0.000185346	0.000177342	0.000182033
A0A0N8ES04	Ribosomal protein L15 OS=Aedes aegypti OX=7159 PE=2 SV=1 - [A0A0N8ES04_AEDAE]	331.393	32.23	2	5	7	32	211	24.9215	11.3413	0.000170213	0.0001654	0.000181387	0.000172333	0.000176463	0.000170871	0.000168406	0.000171913
Q176N6	AAEL006322-PB OS=Aedes aegypti OX=7159 GN=AAEL006322 PE=4 SV=1 - [Q176N6_AEDAE]	330.641	23.83	2	13	13	25	642	70.4164	7.81104	0.000170213	0.00015537	0.000163702	0.000163095	0.000166638	0.000169848	0.000169007	0.000168498
A0A0P6IW70	Putative lipid storage droplets surface-binding protein 1 OS=Aedes aegypti OX=7159 PE=2 SV=1 - [A0A0P6IW70_AEDAE]	330.019	44.62	5	17	17	43	390	44.3289	8.83643	0.000170213	0.000193188	0.000165885	0.000176429	0.000225446	0.000222039	0.000222998	0.000223494
Q16VJ7	AAEL009539-PA OS=Aedes aegypti OX=7159 GN=5572119 PE=4 SV=1 - [Q16VJ7_AEDAE]	329.611	50.23	1	10	10	27	219	23.795	8.08936	0.000170213	0.000182378	0.000178343	0.000176978	0.000188855	0.000187158	0.000179448	0.000185153
Q0IG93	AAEL003071-PA OS=Aedes aegypti OX=7159 GN=AAEL003071 PE=4 SV=1 - [Q0IG93_AEDAE]	329.479	30.43	1	1	19	30	723	81.2466	8.01611	0.000170213	0.000161306	0.000157761	0.000163093	0.000196727	0.000192671	0.000181902	0.000190433
A0A1S4G019	Uncharacterized protein OS=Aedes aegypti OX=7159 GN=5578716 PE=4 SV=1 - [A0A1S4G019_AEDAE]	329.475	22.28	2	3	3	10	202	21.2328	6.69775	0.000170213	0.00013657	0.000158156	0.00015498	0.000124317	0.000131325	0.000130347	0.000128663
Q16MP1	AAEL012240-PA (Fragment) OS=Aedes aegypti OX=7159 GN=AAEL012240 PE=3 SV=1 - [Q16MP1_AEDAE]	329.307	33.05	1	10	10	22	354	39.5572	5.52881	0.000170213	0.000156641	0.000158977	0.000161944	0.000160002	0.000166617	0.000159175	0.000161932
P53354	Alpha-amylase I OS=Aedes aegypti OX=7159 GN=AMY1 PE=2 SV=2 - [AMY1_AEDAE]	329.078	21.3	1	11	11	24	737	80.84	7.44482	0.000170213	0.000166903	0.000180795	0.000172637	0.000149518	0.000161284	0.000162772	0.000157858
Q17A56	Ferrochelatase OS=Aedes aegypti OX=7159 GN=5566464 PE=3 SV=1 - [Q17A56_AEDAE]	329.058	39.39	1	14	14	33	391	44.2457	8.85107	0.000170213	0.000172387	0.000171103	0.000171234	0.000177939	0.000175798	0.0001726	0.000175446
A0A1S4FHE4	RHD domain-containing protein OS=Aedes aegypti OX=7159 GN=5569526 PE=4 SV=1 - [A0A1S4FHE4_AEDAE]	328.934	23.83	4	3	11	18	579	64.8033	5.84619	0.000170213	0.000140258	0.000163774	0.000158082	0.000160711	0.000167344	0.000163253	0.000163769
A0A0P6IVM5	Putative serine/threonine protein kinase (Fragment) OS=Aedes aegypti OX=7159 PE=2 SV=1 - [A0A0P6IVM5_AEDAE]	328.635	22.62	3	23	23	26	1198	132.391	7.98682	0.000170213	0.000175409	0.000165165	0.000170262	0.000164361	0.000174153	0.00017284	0.000170451
Q1HR29	AAEL004873-PA OS=Aedes aegypti OX=7159 GN=5565612 PE=2 SV=1 - [Q1HR29_AEDAE]	328.565	52.5	1	11	11	32	240	26.3233	6.85889	0.000170213	0.000163104	0.000157245	0.000163521	0.000153742	0.000159872	0.00015786	0.000157158
Q16M56	26S proteasome subunit S9 OS=Aedes aegypti OX=7159 GN=5576266 PE=4 SV=1 - [Q16M56_AEDAE]	328.499	36.06	1	14	14	25	416	46.7505	5.71924	0.000170213	0.000155808	0.000157441	0.000161154	0.000176828	0.000177282	0.000171828	0.000175313
Q172T1	26S protease regulatory subunit 6b OS=Aedes aegypti OX=7159 GN=AAEL007297 PE=3 SV=1 - [Q172T1_AEDAE]	328.208	39.78	1	17	18	35	460	52.3941	5.35107	0.000170213	0.000168221	0.000172642	0.000170358	0.000167872	0.000171612	0.000172488	0.000170657
Q17PZ2	AAEL000182-PA OS=Aedes aegypti OX=7159 GN=5570020 PE=4 SV=1 - [Q17PZ2_AEDAE]	327.902	48.21	2	3	3	20	56	6.56741	9.12939	0.000170213	8.70818e-05	8.42546e-05	0.00011385	0.000230252	0.000128956	0.00020625	0.000188486
A0A1S4EV42	Uncharacterized protein OS=Aedes aegypti OX=7159 GN=5570055 PE=4 SV=1 - [A0A1S4EV42_AEDAE]	327.768	39.19	2	9	9	27	273	32.0734	9.01221	0.000170213	0.000168682	0.000162701	0.000167198	0.000160037	0.000158107	0.000163583	0.000160576
Q17LI1	AAEL001336-PA OS=Aedes aegypti OX=7159 GN=5570080 PE=4 SV=1 - [Q17LI1_AEDAE]	327.371	44.26	1	10	10	24	235	26.078	5.63037	0.000170213	0.000155721	0.000163941	0.000163292	0.00016281	0.000154662	0.000153191	0.000156888
Q178R6	60S ribosomal protein L26 OS=Aedes aegypti OX=7159 GN=5567070 PE=3 SV=1 - [Q178R6_AEDAE]	327.079	46.36	2	9	9	36	151	17.4035	10.6968	0.000170213	0.000167014	0.000165903	0.00016771	0.000179392	0.000173632	0.000163159	0.000172061
Q17E14	AAEL003989-PA OS=Aedes aegypti OX=7159 GN=AAEL003989 PE=4 SV=1 - [Q17E14_AEDAE]	327.038	35.25	3	11	12	29	383	44.6764	7.84033	0.000170213	0.000163906	0.000173182	0.0001691	0.000174759	0.000172356	0.00017213	0.000173082
Q16XS9	AAEL008768-PB OS=Aedes aegypti OX=7159 GN=5571047 PE=4 SV=1 - [Q16XS9_AEDAE]	327.023	55.1	1	1	8	55	147	16.1346	9.90576	0.000170213	0.000147923	0.00015887	0.000159002	0.000145655	0.000165835	0.000177453	0.000162981
Q17P91	AAEL000460-PA OS=Aedes aegypti OX=7159 GN=AAEL000460 PE=4 SV=1 - [Q17P91_AEDAE]	326.914	38.65	3	13	14	22	445	49.2688	8.70459	0.000170213	0.000166357	0.000176116	0.000170895	0.000173745	0.000174565	0.000168243	0.000172184
A0A1S4F0P9	Pyr_redox_2 domain-containing protein OS=Aedes aegypti OX=7159 GN=5573581 PE=4 SV=1 - [A0A1S4F0P9_AEDAE]	325.991	37.08	2	13	13	22	445	49.4454	9.02686	0.000170213	0.000175603	0.000169465	0.00017176	0.000175943	0.000185041	0.00017591	0.000178965
A0A0P6IY07	Density-regulated protein OS=Aedes aegypti OX=7159 PE=2 SV=1 - [A0A0P6IY07_AEDAE]	325.846	28.5	1	5	5	7	207	22.0969	5.42725	0.000170213	0.000177158	0.000163728	0.000170366	0.00017447	0.000164312	0.000170151	0.000169645
A0A1S4G4Y5	Uncharacterized protein OS=Aedes aegypti OX=7159 GN=23687393 PE=4 SV=1 - [A0A1S4G4Y5_AEDAE]	325.548	38.13	2	15	15	29	611	70.6436	5.05908	0.000170213	0.000158135	0.000175206	0.000167851	0.000167252	0.000163348	0.000172233	0.000167611
Q170U4	AAEL007799-PA OS=Aedes aegypti OX=7159 GN=AAEL007799 PE=4 SV=1 - [Q170U4_AEDAE]	325.372	37.76	3	18	18	46	519	55.4031	6.80029	0.000170213	0.000168138	0.000172221	0.000170191	0.000171913	0.000166602	0.000172872	0.000170462
A0A0P6IVD6	Putative titin (Fragment) OS=Aedes aegypti OX=7159 PE=2 SV=1 - [A0A0P6IVD6_AEDAE]	324.941	15.9	1	2	33	41	2661	295.251	4.55127	0.000170213	0.000164563	0.000165472	0.000166749	0.000165835	0.000172467	0.000160853	0.000166385
Q95NQ3	AAEL009510-PA OS=Aedes aegypti OX=7159 GN=5572082 PE=2 SV=1 - [Q95NQ3_AEDAE]	324.664	25.19	1	15	15	20	675	75.4355	6.59521	0.000170213	0.000173093	0.000174896	0.000172734	0.000171077	0.000170529	0.000168505	0.000170037
Q16MQ9	Aminopeptidase OS=Aedes aegypti OX=7159 GN=5575967 PE=3 SV=1 - [Q16MQ9_AEDAE]	324.651	30.62	3	26	28	38	947	108.917	6.27783	0.000170213	0.000162669	0.000168002	0.000166961	0.00016315	0.000157571	0.000162754	0.000161159
Q16NG0	AAEL011981-PA OS=Aedes aegypti OX=7159 GN=5575655 PE=3 SV=1 - [Q16NG0_AEDAE]	324.586	32.03	1	14	14	29	512	58.0073	6.7124	0.000170213	0.000170574	0.00017896	0.000173249	0.000198927	0.000201294	0.000203167	0.000201129
Q178E1	AAEL005921-PA OS=Aedes aegypti OX=7159 GN=5567262 PE=4 SV=1 - [Q178E1_AEDAE]	322.805	33.27	1	12	13	20	511	56.5008	6.84424	0.000170213	0.00018281	0.000180292	0.000177771	0.000178295	0.000170161	0.000176933	0.00017513
Q16FB2	AAEL014837-PA OS=Aedes aegypti OX=7159 GN=PPO9 PE=4 SV=1 - [Q16FB2_AEDAE]	322.536	33.33	3	17	19	32	690	79.2619	6.55127	0.000170213	0.000170528	0.000170557	0.000170433	0.000160138	0.000166663	0.00015545	0.000160751
A0A0N8ES00	Putative serine protease (Fragment) OS=Aedes aegypti OX=7159 PE=2 SV=1 - [A0A0N8ES00_AEDAE]	321.476	24.27	2	15	15	22	750	82.4658	5.31299	0.000170213	0.000170038	0.000172431	0.000170894	9.55651e-05	0.000106112	0.000103079	0.000101585
A0A1S4FDJ1	Uncharacterized protein OS=Aedes aegypti OX=7159 GN=5567907 PE=4 SV=1 - [A0A1S4FDJ1_AEDAE]	320.924	48.21	2	11	12	25	307	35.2265	5.021	0.000170213	0.000172527	0.00017543	0.000172723	0.000187848	0.00018458	0.000176631	0.00018302
Q17JE6	Cation-transporting ATPase OS=Aedes aegypti OX=7159 GN=5573389 PE=3 SV=1 - [Q17JE6_AEDAE]	319.75	15.06	1	16	16	18	1182	133.415	7.56201	0.000170213	0.000167619	0.000173207	0.000170346	0.000172314	0.000171845	0.000168767	0.000170975
A0A1S4F3W3	Aldo_ket_red domain-containing protein OS=Aedes aegypti OX=7159 GN=5577411 PE=4 SV=1 - [A0A1S4F3W3_AEDAE]	319.155	41.14	2	12	12	37	316	35.6355	5.46533	0.000170213	0.000163961	0.00016137	0.000165181	0.000184164	0.00018926	0.000193031	0.000188818
Q17GC7	AAEL003112-PA OS=Aedes aegypti OX=7159 GN=5577142 PE=4 SV=1 - [Q17GC7_AEDAE]	318.205	55.64	2	9	9	23	257	29.6887	6.80029	0.000170213	0.000178093	0.000160409	0.000169572	0.000179334	0.000180298	0.000180617	0.000180083
Q16JP6	AAEL013249-PA OS=Aedes aegypti OX=7159 GN=5577545 PE=4 SV=1 - [Q16JP6_AEDAE]	317.669	31.16	2	22	22	34	674	74.8738	6.66846	0.000170213	0.000167983	0.000164867	0.000167688	0.000189147	0.000186859	0.000181174	0.000185727
A0A1S4FXN3	DUF3456 domain-containing protein OS=Aedes aegypti OX=7159 GN=5577105 PE=4 SV=1 - [A0A1S4FXN3_AEDAE]	317.319	57.35	2	1	9	16	204	23.2824	4.84326	0.000170213	0.000211172	0.000164183	0.000181856	0.000179901	0.000144087	0.000162874	0.000162287
A2I858	AAEL001216-PA (Fragment) OS=Aedes aegypti OX=7159 GN=Aael_AAEL001216 PE=4 SV=1 - [A2I858_AEDAE]	316.903	42	2	15	15	36	419	48.2966	5.74463	0.000170213	0.000179228	0.000175529	0.00017499	0.000182064	0.000180678	0.000175136	0.000179293
Q16FB1	60S ribosomal protein L27 OS=Aedes aegypti OX=7159 GN=AAEL011587 PE=3 SV=1 - [Q16FB1_AEDAE]	316.843	33.82	2	5	5	30	136	16.0319	11.0044	0.000170213	0.000173014	0.000173785	0.000172337	0.000182038	0.000176468	0.000169626	0.000176044
Q17CS8	AAEL004435-PA OS=Aedes aegypti OX=7159 GN=5564787 PE=4 SV=1 - [Q17CS8_AEDAE]	316.671	37.53	1	16	17	33	477	53.4719	7.06396	0.000170213	0.000171853	0.000174146	0.00017207	0.000170969	0.000169271	0.000172273	0.000170838
Q16ER5	AAEL014556-PB OS=Aedes aegypti OX=7159 GN=AAEL014556 PE=4 SV=1 - [Q16ER5_AEDAE]	316.554	56	2	8	9	17	175	20.1136	6.771	0.000170213	0.000144735	0.000145147	0.000153365	0.000178367	0.000161319	0.000177585	0.000172424
Q17AC6	AAEL005321-PA OS=Aedes aegypti OX=7159 GN=AAEL005321 PE=4 SV=1 - [Q17AC6_AEDAE]	316.377	28.47	2	26	26	33	1036	116.958	5.51611	0.000170213	0.000166186	0.000166674	0.000167691	0.000172294	0.000172412	0.000171846	0.000172184
A0A1S4F5A1	Leukotriene A(4) hydrolase OS=Aedes aegypti OX=7159 GN=5578759 PE=3 SV=1 - [A0A1S4F5A1_AEDAE]	316.189	31.38	3	20	20	34	615	69.1613	5.5542	0.000170213	0.000166012	0.000171581	0.000169269	0.000169304	0.000172647	0.000160534	0.000167495
J9HS73	AAEL017395-PA OS=Aedes aegypti OX=7159 GN=23687815 PE=3 SV=1 - [J9HS73_AEDAE]	315.576	35.6	1	11	11	35	309	33.6405	9.75928	0.000170213	0.00015746	0.000164107	0.000163927	0.000164654	0.000165659	0.000159979	0.000163431
Q16HC9	AAEL014077-PA OS=Aedes aegypti OX=7159 GN=5575852 PE=4 SV=1 - [Q16HC9_AEDAE]	315.545	32.68	2	11	11	19	514	57.3011	6.13818	0.000170213	0.000166585	0.000169725	0.000168841	0.000157322	0.000149198	0.000154223	0.000153581
A0A1S4F020	Peptidase_M14 domain-containing protein OS=Aedes aegypti OX=7159 GN=5572634 PE=4 SV=1 - [A0A1S4F020_AEDAE]	315.415	31.31	3	9	10	27	412	45.8111	5.85889	0.000170213	0.000165842	0.000178233	0.000171429	0.000164705	0.000164118	0.000162655	0.000163826
Q16TZ6	AAEL010071-PA OS=Aedes aegypti OX=7159 GN=5572853 PE=3 SV=1 - [Q16TZ6_AEDAE]	314.557	25.17	1	8	8	27	286	32.4503	5.80811	0.000170213	0.000173964	0.000167999	0.000170725	0.000179995	0.000188501	0.000169102	0.0001792
Q174Q7	AAEL006823-PA OS=Aedes aegypti OX=7159 GN=5568406 PE=4 SV=1 - [Q174Q7_AEDAE]	314.388	28.12	1	15	15	23	537	59.6128	5.63037	0.000170213	0.00015442	0.000165876	0.000163503	0.000156756	0.000146288	0.000163201	0.000155415
Q16WQ3	AAEL009129-PA OS=Aedes aegypti OX=7159 GN=CYP6Z9 PE=3 SV=1 - [Q16WQ3_AEDAE]	314.369	39.15	1	14	18	26	493	55.9728	7.44482	0.000170213	0.00016859	0.000168938	0.000169247	0.000163655	0.000157725	0.000147086	0.000156155
A0A1S4FMV7	4-nitrophenylphosphatase OS=Aedes aegypti OX=7159 GN=5572084 PE=3 SV=1 - [A0A1S4FMV7_AEDAE]	313.966	33.44	2	11	11	18	317	34.7566	5.84619	0.000170213	0.000160035	0.000156683	0.00016231	0.000158052	0.000156188	0.000159117	0.000157785
Q17LZ2	Ribosome biogenesis protein BOP1 homolog OS=Aedes aegypti OX=7159 GN=AAEL001169 PE=3 SV=1 - [BOP1_AEDAE]	313.455	29.45	1	25	25	31	866	99.2434	5.03369	0.000170213	0.000167413	0.000174322	0.000170649	0.000184634	0.000187789	0.000170606	0.00018101
Q178N4	AAEL005833-PA OS=Aedes aegypti OX=7159 GN=AAEL005833 PE=4 SV=1 - [Q178N4_AEDAE]	313.379	33.21	2	17	17	27	551	63.4964	6.771	0.000170213	0.000162256	0.000169961	0.000167477	0.000148241	0.00014402	0.000143051	0.000145104
Q0IE87	AAEL013275-PA OS=Aedes aegypti OX=7159 GN=5577561 PE=4 SV=1 - [Q0IE87_AEDAE]	313.149	21.75	2	17	17	27	878	97.5791	4.85596	0.000170213	0.000167919	0.000168692	0.000168941	0.000179463	0.000185087	0.000177417	0.000180656
A0A1S4FMW6	Pept_C1 domain-containing protein OS=Aedes aegypti OX=7159 GN=5580010 PE=3 SV=1 - [A0A1S4FMW6_AEDAE]	312.969	40.59	2	1	12	25	340	37.414	6.99072	0.000170213	0.000271551	0.000173249	0.000205004	0.000112162	0.000149992	0.000129441	0.000130532
Q17NY8	AAEL000549-PA OS=Aedes aegypti OX=7159 GN=AAEL000549 PE=4 SV=1 - [Q17NY8_AEDAE]	312.445	20.65	2	14	14	18	886	98.9705	4.99561	0.000170213	0.000182434	0.000166809	0.000173152	0.000161903	0.000171454	0.000165961	0.000166439
Q1HQN9	Dolichyl-diphosphooligosaccharide--protein glycosyltransferase subunit 1 OS=Aedes aegypti OX=7159 PE=2 SV=1 - [Q1HQN9_AEDAE]	312.43	26.48	2	12	12	33	457	52.2191	8.22119	0.000170213	0.000171257	0.000180667	0.000174046	0.000162095	0.000163363	0.000159871	0.000161776
Q17LR4	AAEL001275-PA OS=Aedes aegypti OX=7159 GN=5569604 PE=4 SV=1 - [Q17LR4_AEDAE]	312.068	33.11	1	18	18	32	592	69.7221	5.5542	0.000170213	0.000159977	0.000169001	0.000166397	0.000156342	0.000160015	0.000156107	0.000157488
Q171M2	AAEL007586-PA OS=Aedes aegypti OX=7159 GN=AAEL007586 PE=4 SV=1 - [Q171M2_AEDAE]	311.708	16.01	4	25	25	36	1892	203.411	6.7417	0.000170213	0.000158633	0.000162669	0.000163838	0.000179038	0.000176437	0.000173795	0.000176423
Q17FD3	Proteasome subunit beta OS=Aedes aegypti OX=7159 GN=5578121 PE=3 SV=1 - [Q17FD3_AEDAE]	311.383	40.36	1	9	9	22	280	30.4011	6.75635	0.000170213	0.000184024	0.000178824	0.000177687	0.000176398	0.000175644	0.000180438	0.000177493
Q170Y4	AAEL007760-PA OS=Aedes aegypti OX=7159 GN=5569556 PE=4 SV=1 - [Q170Y4_AEDAE]	311.359	33.52	1	4	4	7	182	20.5136	8.85107	0.000170213	0.000148863	0.00016413	0.000161069	0.000174578	0.000173765	0.00016916	0.000172501
Q16NH5	AAEL011982-PA OS=Aedes aegypti OX=7159 GN=AAEL011982 PE=4 SV=1 - [Q16NH5_AEDAE]	311.17	39.35	1	18	18	37	521	57.6795	5.16064	0.000170213	0.000181072	0.000166264	0.000172516	0.000181918	0.000181035	0.000182752	0.000181901
A0A1S4FAH0	Uncharacterized protein OS=Aedes aegypti OX=7159 GN=5566484 PE=4 SV=1 - [A0A1S4FAH0_AEDAE]	311.118	33.45	5	8	8	21	275	30.8393	5.21143	0.000170213	0.000160641	0.000169011	0.000166622	0.000180402	0.00017616	0.000175929	0.000177497
Q16IJ6	AAEL013640-PA OS=Aedes aegypti OX=7159 GN=AAEL013640 PE=4 SV=1 - [Q16IJ6_AEDAE]	310.335	61.98	2	12	12	22	242	25.8215	6.56592	0.000170213	0.000166217	0.000153851	0.000163427	0.000176756	0.000167375	0.000169603	0.000171245
Q16HZ2	AAEL013566-PB OS=Aedes aegypti OX=7159 GN=CTLGA2_b PE=4 SV=1 - [Q16HZ2_AEDAE]	310.036	53	1	9	10	30	217	24.8232	7.31299	0.000170213	0.000164558	0.000142763	0.000159178	0.00017853	0.000178064	0.000184706	0.000180434
Q179Z5	AAEL005458-PA OS=Aedes aegypti OX=7159 GN=5566521 PE=4 SV=1 - [Q179Z5_AEDAE]	309.898	25.16	1	20	20	43	783	89.1656	8.44092	0.000170213	0.00016857	0.000172975	0.000170586	0.000154819	0.00015272	0.000156388	0.000154643
A0A1S4FNF8	Nudix hydrolase domain-containing protein OS=Aedes aegypti OX=7159 GN=5572504 PE=4 SV=1 - [A0A1S4FNF8_AEDAE]	309.893	44.19	2	11	11	17	267	30.419	9.11475	0.000170213	0.000162587	0.000159037	0.000163946	0.000162335	0.000152717	0.000162635	0.000159229
A0A0P6K0R6	Putative synaptic vesicle protein ehs-1 (Fragment) OS=Aedes aegypti OX=7159 PE=2 SV=1 - [A0A0P6K0R6_AEDAE]	309.789	24.45	2	18	18	32	773	84.4956	5.05908	0.000170213	0.000164016	0.000168279	0.000167502	0.00017591	0.000169873	0.000175732	0.000173838
A0A0N8ES58	Putative host cell transcription factor hcfc1 OS=Aedes aegypti OX=7159 PE=2 SV=1 - [A0A0N8ES58_AEDAE]	309.671	9.9	1	1	15	20	1929	201.485	5.73193	0.000170213	0.000182807	0.000168168	0.000173729	0.000150382	0.000162001	0.000156026	0.000156137
Q176D4	Dual specificity protein phosphatase OS=Aedes aegypti OX=7159 GN=AAEL006439 PE=3 SV=1 - [Q176D4_AEDAE]	309.648	63.81	2	13	13	35	210	24.3611	8.88037	0.000170213	0.000177283	0.000174247	0.000173914	0.000177241	0.000177441	0.000172595	0.000175759
A0A0N8ERX9	Putative tyrosine transporter OS=Aedes aegypti OX=7159 PE=2 SV=1 - [A0A0N8ERX9_AEDAE]	309.62	14	1	2	13	24	864	95.7638	6.31592	0.000170213	0.000167772	0.000176064	0.00017135	0.000181315	0.000194905	0.00017992	0.00018538
Q17JV8	Arp2/3 complex 34 kDa subunit OS=Aedes aegypti OX=7159 GN=5572799 PE=3 SV=1 - [Q17JV8_AEDAE]	309.58	37.5	1	11	11	19	304	35.1462	7.98682	0.000170213	0.000168119	0.000176409	0.00017158	0.000163387	0.000169117	0.000166265	0.000166257
Q17J62	AAEL002119-PA OS=Aedes aegypti OX=7159 GN=5573600 PE=4 SV=1 - [Q17J62_AEDAE]	309.521	41.38	2	7	7	22	203	23.2028	7.79639	0.000170213	0.000171554	0.000174712	0.00017216	0.000179015	0.000178787	0.000181728	0.000179843
Q177F9	Mitochondrial import inner membrane translocase subunit TIM50 OS=Aedes aegypti OX=7159 GN=5567537 PE=3 SV=1 - [Q177F9_AEDAE]	309.479	31.41	1	13	13	26	417	48.5627	8.17725	0.000170213	0.000173514	0.000174526	0.000172751	0.000171803	0.000172026	0.000177576	0.000173802
A0A0P6J142	Putative cytochrome c oxidase assembly protein OS=Aedes aegypti OX=7159 PE=2 SV=1 - [A0A0P6J142_AEDAE]	309.445	34.09	1	8	8	19	264	29.8333	8.95361	0.000170213	0.000167056	0.000162477	0.000166582	0.000171522	0.000175077	0.000163921	0.000170173
Q174F7	AAEL006912-PA OS=Aedes aegypti OX=7159 GN=AAEL006912 PE=3 SV=1 - [Q174F7_AEDAE]	309.34	38.32	1	12	12	26	394	40.9711	6.69775	0.000170213	0.000165888	0.000168984	0.000168362	0.000167806	0.000170799	0.000165512	0.000168039
Q17D81	AAEL004284-PA OS=Aedes aegypti OX=7159 GN=5564516 PE=4 SV=1 - [Q17D81_AEDAE]	308.957	67.89	1	8	8	28	109	12.1122	9.48096	0.000170213	0.000168892	0.000170072	0.000169725	0.000181025	0.000178815	0.000177111	0.000178984
A0A1S4F152	Signal transducing adapter molecule (stam) OS=Aedes aegypti OX=7159 PE=4 SV=1 - [A0A1S4F152_AEDAE]	308.876	16.57	2	9	9	14	718	78.3128	5.97314	0.000170213	0.000155827	0.000154662	0.000160234	0.000156838	0.000161225	0.000160134	0.000159399
Q16TI5	AAEL010230-PA OS=Aedes aegypti OX=7159 GN=5580036 PE=3 SV=1 - [Q16TI5_AEDAE]	308.806	59.59	1	10	10	40	146	17.6399	9.40771	0.000170213	0.000164948	0.000174939	0.000170033	0.00017254	0.000185032	0.000176414	0.000177995
Q1HQM5	Pyridoxal phosphate homeostasis protein OS=Aedes aegypti OX=7159 PE=2 SV=1 - [Q1HQM5_AEDAE]	308.727	38.76	1	2	9	19	258	29.029	8.07471	0.000170213	0.000190668	0.000208931	0.000189937	0.000182121	0.000193032	0.000182697	0.00018595
Q173D4	V-type proton ATPase subunit G OS=Aedes aegypti OX=7159 GN=5568880 PE=3 SV=1 - [Q173D4_AEDAE]	308.62	49.17	2	6	6	23	120	14.0775	9.75928	0.000170213	0.000201357	0.000179769	0.00018378	0.000178569	0.000187144	0.000170691	0.000178801
Q1HRT9	40S ribosomal protein S5 OS=Aedes aegypti OX=7159 GN=5578313 PE=2 SV=1 - [Q1HRT9_AEDAE]	308.051	32.42	1	8	8	40	219	24.621	9.43701	0.000170213	0.000174084	0.000178247	0.000174181	0.000173371	0.000174002	0.000166868	0.000171414
Q17MA4	AAEL001098-PA OS=Aedes aegypti OX=7159 GN=5568362 PE=4 SV=1 - [Q17MA4_AEDAE]	307.988	35.6	1	8	9	15	309	35.0579	7.13721	0.000170213	0.000155189	0.000169226	0.000164876	0.000117002	0.000129251	0.000125408	0.000123887
Q16R02	AAEL011130-PA OS=Aedes aegypti OX=7159 GN=5574396 PE=3 SV=1 - [Q16R02_AEDAE]	307.668	39.67	1	12	14	31	363	39.2362	7.43018	0.000170213	0.000154031	0.000161915	0.000162053	0.000180083	0.000184147	0.000181883	0.000182037
Q16P60	AAEL011751-PA OS=Aedes aegypti OX=7159 GN=AAEL011751 PE=4 SV=1 - [Q16P60_AEDAE]	307.283	26.96	1	11	11	17	664	75.0018	9.39307	0.000170213	0.0001754	0.00016495	0.000170188	0.00018287	0.000182238	0.000176014	0.000180374
Q16RY3	AAEL010787-PA OS=Aedes aegypti OX=7159 GN=5573872 PE=3 SV=1 - [Q16RY3_AEDAE]	307.258	27.95	5	14	16	33	594	65.6081	9.46631	0.000170213	0.000171604	0.000161834	0.000167884	0.000183298	0.000178642	0.000184275	0.000182072
Q17PK0	AAEL000314-PA OS=Aedes aegypti OX=7159 GN=AAEL000314 PE=4 SV=1 - [Q17PK0_AEDAE]	306.629	44.1	1	8	8	17	195	20.7774	8.55811	0.000170213	0.00016256	0.000161236	0.00016467	0.000172795	0.000172102	0.000175326	0.000173408
Q17D57	AAEL004317-PA OS=Aedes aegypti OX=7159 GN=5564549 PE=4 SV=1 - [Q17D57_AEDAE]	306.179	34.29	1	19	19	28	560	63.9468	8.38232	0.000170213	0.000175145	0.000172492	0.000172617	0.000153064	0.000152763	0.000139026	0.000148284
Q16GE0	AAEL014413-PA OS=Aedes aegypti OX=7159 GN=CYP304C1 PE=4 SV=1 - [Q16GE0_AEDAE]	305.327	25.34	1	13	13	20	521	59.1088	7.50342	0.000170213	0.0001653	0.000173751	0.000169754	0.000150656	0.000153047	0.000148128	0.000150611
Q16JA9	AAEL013389-PA OS=Aedes aegypti OX=7159 GN=5577809 PE=4 SV=1 - [Q16JA9_AEDAE]	305.114	40.94	1	15	15	21	381	43.6277	7.56201	0.000170213	0.00017316	0.000169052	0.000170808	0.000167183	0.000166525	0.000160422	0.00016471
Q17E60	AAEL003916-PA OS=Aedes aegypti OX=7159 GN=5563713 PE=4 SV=1 - [Q17E60_AEDAE]	305.084	43.24	1	12	12	25	296	30.9208	10.6235	0.000170213	0.000174947	0.000152612	0.000165924	0.000208693	0.000216821	0.000205613	0.000210376
Q17CQ6	AAEL004450-PA OS=Aedes aegypti OX=7159 GN=5564862 PE=3 SV=1 - [Q17CQ6_AEDAE]	304.8	64.6	2	5	5	16	113	12.4341	5.2749	0.000170213	0.000159084	0.000166357	0.000165218	0.000148388	0.000144467	0.000154049	0.000148968
Q16QG9	AAEL011289-PA OS=Aedes aegypti OX=7159 GN=5574647 PE=4 SV=1 - [Q16QG9_AEDAE]	304.5	25.09	1	31	31	36	1391	156.601	7.29834	0.000170213	0.000165769	0.000168581	0.000168188	0.000170091	0.000166897	0.000166327	0.000167772
Q175U6	AAEL006557-PA OS=Aedes aegypti OX=7159 GN=5568113 PE=4 SV=1 - [Q175U6_AEDAE]	304.32	69.53	1	8	8	18	128	14.4721	5.05908	0.000170213	0.000171417	0.000161216	0.000167615	0.000188774	0.000184761	0.000197579	0.000190371
Q1HQF2	Dynactin subunit 2 OS=Aedes aegypti OX=7159 GN=DCTN2-p50 PE=2 SV=2 - [DCTN2_AEDAE]	303.833	32.02	1	2	9	19	381	42.2387	5.08447	0.000170213	0.000166379	0.000153437	0.000163343	0.00015993	0.000160583	0.000160282	0.000160265
Q16ME7	AAEL012325-PA OS=Aedes aegypti OX=7159 GN=AAEL012325 PE=4 SV=1 - [Q16ME7_AEDAE]	303.681	15.55	1	2	27	32	1865	207.766	6.85889	0.000170213	0.000126451	0.000140538	0.000145734	0.000142854	0.000153356	0.000135821	0.00014401
A0A1S4FWG8	MYND-type domain-containing protein OS=Aedes aegypti OX=7159 GN=5576294 PE=4 SV=1 - [A0A1S4FWG8_AEDAE]	303.662	27.04	5	22	22	40	784	87.8605	7.79639	0.000170213	0.000176051	0.00016955	0.000171938	0.000169612	0.000174437	0.000168634	0.000170894
Q17FF2	AAEL003428-PA OS=Aedes aegypti OX=7159 GN=5578104 PE=4 SV=1 - [Q17FF2_AEDAE]	303.544	50.44	1	13	13	31	228	26.0253	5.45264	0.000170213	0.000134133	0.000127584	0.000143976	0.00018057	0.000157555	0.000180076	0.000172734
A0A1S4FC12	PNP_UDP_1 domain-containing protein OS=Aedes aegypti OX=7159 GN=5567097 PE=4 SV=1 - [A0A1S4FC12_AEDAE]	303.316	52.79	1	1	17	24	358	40.0492	6.66846	0.000170213	0.000220338	0.000155163	0.000181905	0.000122022	0.000125476	0.000126536	0.000124678
A0A1S4F898	Beta-hexosaminidase OS=Aedes aegypti OX=7159 PE=3 SV=1 - [A0A1S4F898_AEDAE]	303.167	31.25	2	15	15	24	608	68.7892	5.66846	0.000170213	0.0001501	0.000174769	0.000165027	0.000134845	0.000138248	0.000140667	0.00013792
Q0IEQ0	AAEL008358-PA (Fragment) OS=Aedes aegypti OX=7159 GN=AAEL008358 PE=4 SV=1 - [Q0IEQ0_AEDAE]	302.293	31.45	1	23	23	39	725	81.2321	8.41162	0.000170213	0.000170467	0.000163179	0.000167953	0.00018232	0.000180506	0.000176992	0.00017994
Q174B0	AAEL006958-PA OS=Aedes aegypti OX=7159 GN=AAEL006958 PE=4 SV=1 - [Q174B0_AEDAE]	302.291	18.27	2	21	21	29	1303	148.507	6.81494	0.000170213	0.000165397	0.000165141	0.000166917	0.000167407	0.000172284	0.000168222	0.000169304
Q17ND4	E3 ubiquitin protein ligase OS=Aedes aegypti OX=7159 GN=AAEL000730 PE=3 SV=1 - [Q17ND4_AEDAE]	302.172	22.81	3	20	22	25	982	113.387	6.15088	0.000170213	0.000175917	0.000173135	0.000173088	0.000178755	0.000172398	0.000177629	0.000176261
A0A0P6ITZ8	Putative neurochondrin/leucine-rich protein neurochondrin OS=Aedes aegypti OX=7159 PE=2 SV=1 - [A0A0P6ITZ8_AEDAE]	301.391	20.5	1	15	15	30	727	82.8389	5.98584	0.000170213	0.000159833	0.000168933	0.000166326	0.000160939	0.000169446	0.000166089	0.000165492
Q17IR9	AAEL002277-PA OS=Aedes aegypti OX=7159 GN=AAEL002277 PE=4 SV=1 - [Q17IR9_AEDAE]	301.309	35.03	1	10	10	18	334	37.4323	5.30029	0.000170213	0.000189575	0.000166955	0.000175581	0.000194394	0.000186452	0.000190086	0.000190311
Q17HP9	AAEL002629-PA OS=Aedes aegypti OX=7159 GN=AAEL002629 PE=3 SV=1 - [Q17HP9_AEDAE]	299.116	28.21	1	10	10	28	397	42.837	5.65576	0.000170213	0.000169683	0.000173627	0.000171174	0.000140331	0.000139982	0.000140783	0.000140365
Q16Z38	Ubiquinone biosynthesis O-methyltransferase, mitochondrial OS=Aedes aegypti OX=7159 GN=coq3 PE=3 SV=1 - [Q16Z38_AEDAE]	298.712	30.16	2	7	7	17	305	34.2637	6.97607	0.000170213	0.000165012	0.000168705	0.000167976	0.000151652	0.000153382	0.000143014	0.00014935
Q16PB8	Nuclear pore protein OS=Aedes aegypti OX=7159 GN=AAEL011682 PE=3 SV=1 - [Q16PB8_AEDAE]	297.293	20.47	1	16	16	20	811	93.3195	6.93213	0.000170213	0.000170081	0.000166631	0.000168975	0.000180642	0.000180166	0.00017967	0.000180159
Q0IFH1	Protein lin-7 homolog OS=Aedes aegypti OX=7159 GN=AAEL004846 PE=3 SV=1 - [Q0IFH1_AEDAE]	296.498	53.81	1	10	11	27	197	21.6314	8.11865	0.000170213	0.000168265	0.000163337	0.000167272	0.000169847	0.000177267	0.000172785	0.0001733
Q16TT8	AAEL010128-PA OS=Aedes aegypti OX=7159 GN=AAEL010128 PE=4 SV=1 - [Q16TT8_AEDAE]	296.318	28.08	2	13	13	19	520	58.3286	8.45557	0.000170213	0.000146676	0.000161946	0.000159612	0.000151842	0.000161221	0.00015217	0.000155078
Q17J77	AAEL002110-PA OS=Aedes aegypti OX=7159 GN=AAEL002110 PE=4 SV=1 - [Q17J77_AEDAE]	296.198	69.59	1	6	7	20	148	15.4411	7.95752	0.000170213	0.000173664	0.000169848	0.000171242	0.000162192	0.000159802	0.000154956	0.000158983
Q17CF5	AAEL004587-PA OS=Aedes aegypti OX=7159 GN=AAEL004587 PE=4 SV=1 - [Q17CF5_AEDAE]	296.143	20.57	1	25	25	38	1410	159.329	6.7124	0.000170213	0.000172293	0.000170024	0.000170843	0.000169349	0.000180432	0.000180092	0.000176624
Q16R72	AAEL011055-PA OS=Aedes aegypti OX=7159 GN=5574282 PE=3 SV=1 - [Q16R72_AEDAE]	295.411	31.36	1	14	14	23	491	53.919	9.05615	0.000170213	0.000167191	0.000166667	0.000168024	0.000166334	0.000163475	0.000168516	0.000166108
Q174Z3	AAEL006741-PA OS=Aedes aegypti OX=7159 GN=5568302 PE=4 SV=1 - [Q174Z3_AEDAE]	294.447	26.9	1	11	11	25	580	63.452	9.02686	0.000170213	0.000160908	0.000166098	0.00016574	0.0001653	0.000165637	0.000168204	0.000166381
A0A1S4FYT1	Vacuolar protein sorting-associated protein 35 OS=Aedes aegypti OX=7159 PE=3 SV=1 - [A0A1S4FYT1_AEDAE]	294.371	30.68	2	22	22	28	805	92.0626	5.61768	0.000170213	0.000167206	0.000166492	0.00016797	0.000170379	0.000173792	0.000170068	0.000171413
Q16ZJ0	AAEL008185-PA OS=Aedes aegypti OX=7159 GN=5570228 PE=4 SV=1 - [Q16ZJ0_AEDAE]	294.168	28.02	1	12	12	18	414	45.2367	5.13525	0.000170213	0.000164139	0.000170589	0.000168314	0.000168639	0.000173033	0.000162628	0.0001681
Q17KI1	AAEL001683-PA OS=Aedes aegypti OX=7159 GN=5571813 PE=4 SV=1 - [Q17KI1_AEDAE]	293.518	28.8	1	3	4	12	184	19.0831	8.95361	0.000170213	0.00019129	0.000171054	0.000177519	0.000150454	0.000176815	0.000167665	0.000164978
A0A1S4F6S6	Uncharacterized protein OS=Aedes aegypti OX=7159 PE=4 SV=1 - [A0A1S4F6S6_AEDAE]	293.478	15.38	2	28	28	37	1717	194.081	6.03662	0.000170213	0.000162421	0.000168275	0.00016697	0.000175073	0.000164224	0.000171855	0.000170384
M9SYR6	Aldehyde dehydrogenase OS=Aedes aegypti OX=7159 PE=2 SV=1 - [M9SYR6_AEDAE]	293.046	26.67	7	11	12	25	495	55.2564	8.19189	0.000170213	0.000160226	0.000168124	0.000166188	0.000156957	0.000160161	0.000157493	0.000158204
A0A0P6JSL8	Putative fibrillin OS=Aedes aegypti OX=7159 PE=2 SV=1 - [A0A0P6JSL8_AEDAE]	292.844	10.21	2	1	35	40	3583	396.048	6.12549	0.000170213	0.000163836	0.000176762	0.00017027	0.00017012	0.000152051	0.000156996	0.000159722
Q17M15	AAEL001183-PA OS=Aedes aegypti OX=7159 GN=AAEL001183 PE=4 SV=1 - [Q17M15_AEDAE]	292.779	32.75	2	10	10	16	397	42.836	7.79639	0.000170213	0.000163445	0.000166444	0.0001667	0.000173043	0.000173394	0.000170346	0.000172261
Q16Z06	2-oxoisovalerate dehydrogenase subunit alpha OS=Aedes aegypti OX=7159 GN=5570559 PE=3 SV=1 - [Q16Z06_AEDAE]	292.647	36.76	1	15	15	21	438	49.8155	6.80029	0.000170213	0.000156707	0.000168942	0.000165287	0.000138776	0.000138494	0.000138074	0.000138448
Q16ZN2	AAEL008144-PA OS=Aedes aegypti OX=7159 GN=AAEL008144 PE=4 SV=1 - [Q16ZN2_AEDAE]	292.515	26.05	2	16	16	28	668	73.9869	8.39697	0.000170213	0.000158769	0.000170481	0.000166488	0.000160531	0.00016095	0.000158188	0.00015989
Q17G14	AAEL003221-PA OS=Aedes aegypti OX=7159 GN=5577608 PE=4 SV=1 - [Q17G14_AEDAE]	292.111	41.48	1	3	3	10	135	14.7615	7.40088	0.000170213	0.000149349	0.000187422	0.000168995	0.000155479	0.000167169	0.0001645	0.000162383
Q175G1	AAEL006677-PA OS=Aedes aegypti OX=7159 GN=AAEL006677 PE=4 SV=1 - [Q175G1_AEDAE]	291.623	21.73	2	14	14	17	796	87.3792	5.89697	0.000170213	0.000168155	0.000169707	0.000169358	0.000161784	0.000168018	0.000161682	0.000163828
A0A1S4G5C7	GYF domain-containing protein OS=Aedes aegypti OX=7159 PE=4 SV=1 - [A0A1S4G5C7_AEDAE]	291.59	16.14	3	22	22	30	1605	176.673	8.55811	0.000170213	0.000174765	0.00016157	0.000168849	0.000172187	0.000169673	0.000174687	0.000172183
Q16W03	AAEL009377-PA OS=Aedes aegypti OX=7159 GN=AAEL009377 PE=4 SV=1 - [Q16W03_AEDAE]	291.053	40.22	1	7	7	16	184	20.7756	5.79541	0.000170213	0.000165014	0.000167991	0.000167739	0.000153466	0.000158215	0.000156021	0.0001559
Q17AQ6	AAEL005216-PA OS=Aedes aegypti OX=7159 GN=AAEL005216 PE=3 SV=1 - [Q17AQ6_AEDAE]	290.361	34.66	2	10	10	24	352	36.7984	7.00537	0.000170213	0.000165174	0.000176074	0.000170487	0.00019335	0.000184062	0.000186733	0.000188048
Q16N34	Aminopeptidase OS=Aedes aegypti OX=7159 GN=AAEL012110 PE=3 SV=1 - [Q16N34_AEDAE]	290.03	19.98	2	1	16	21	936	108.2	6.7417	0.000170213	0.000146492	0.000172296	0.000163	0.00015039	0.000135408	0.0001339	0.000139899
A0A1S4FVA8	Aminopeptidase OS=Aedes aegypti OX=7159 GN=5575825 PE=3 SV=1 - [A0A1S4FVA8_AEDAE]	290.03	19.66	2	1	16	21	951	109.974	6.85889	0.000170213	0.000167891	0.000171724	0.000169943	0.000197467	0.000192451	0.000204832	0.00019825
Q1HRP9	Glycogen synthase kinase 3 OS=Aedes aegypti OX=7159 PE=2 SV=1 - [Q1HRP9_AEDAE]	289.958	27.7	2	12	12	26	491	52.8307	8.67529	0.000170213	0.00016474	0.00016823	0.000167728	0.000184066	0.000189717	0.000184929	0.000186237
Q16Q66	AAEL011390-PA OS=Aedes aegypti OX=7159 GN=5574752 PE=4 SV=1 - [Q16Q66_AEDAE]	289.758	31.75	1	6	6	19	252	28.6311	9.37842	0.000170213	0.000162115	0.000164072	0.000165467	0.000171647	0.000161221	0.000175676	0.000169515
A0A1S4F759	Myosin VI OS=Aedes aegypti OX=7159 PE=3 SV=1 - [A0A1S4F759_AEDAE]	289.562	30.04	3	32	33	100	1245	143.151	8.68994	0.000170213	0.000174988	0.000175505	0.000173569	0.000175848	0.00017025	0.000172652	0.000172917
A0A1S4FUI9	Uncharacterized protein OS=Aedes aegypti OX=7159 GN=5575523 PE=4 SV=1 - [A0A1S4FUI9_AEDAE]	288.682	39.45	2	7	7	19	218	23.9751	4.77979	0.000170213	0.000179993	0.000158601	0.000169602	0.000147846	0.000150857	0.00015247	0.000150391
Q17KT6	AAEL001580-PA OS=Aedes aegypti OX=7159 GN=5571282 PE=4 SV=1 - [Q17KT6_AEDAE]	288.634	25.25	1	9	9	13	408	45.6015	9.30518	0.000170213	0.000183546	0.000168586	0.000174115	0.000198257	0.000192952	0.000216877	0.000202695
A0A1S4FW64	Uncharacterized protein OS=Aedes aegypti OX=7159 GN=5580241 PE=4 SV=1 - [A0A1S4FW64_AEDAE]	288.594	14.8	1	1	26	31	1865	207.855	6.85889	0.000170213	0.000155947	0.000150895	0.000159018	0.000162167	0.000179187	0.000188776	0.00017671
Q16W90	Carboxypeptidase OS=Aedes aegypti OX=7159 GN=AAEL009291 PE=3 SV=1 - [Q16W90_AEDAE]	288.113	17.67	2	9	9	26	481	54.4951	6.21436	0.000170213	0.000166669	0.00016106	0.000165981	0.000131351	0.000140008	0.000139259	0.000136873
Q16H01	6-phosphogluconolactonase OS=Aedes aegypti OX=7159 GN=5563882 PE=3 SV=1 - [Q16H01_AEDAE]	288.091	31.87	1	8	8	21	251	27.631	5.30029	0.000170213	0.000173831	0.000171155	0.000171733	0.00016188	0.000166559	0.000163701	0.000164047
Q17GM1	AAEL002957-PA OS=Aedes aegypti OX=7159 GN=AAEL002957 PE=4 SV=1 - [Q17GM1_AEDAE]	287.793	21.56	8	3	13	25	501	54.6068	7.38623	0.000170213	0.000174859	0.000171501	0.000172191	0.000156762	0.000163263	0.000150304	0.000156776
A0A0N8ERZ7	Serine/threonine protein phosphatase 2A regulatory subunit OS=Aedes aegypti OX=7159 PE=2 SV=1 - [A0A0N8ERZ7_AEDAE]	287.6	21.76	3	11	12	20	547	61.3668	7.29834	0.000170213	0.0001706	0.000170931	0.000170581	0.000178913	0.000173059	0.000178002	0.000176658
Q17MN0	Clathrin light chain (Fragment) OS=Aedes aegypti OX=7159 GN=AAEL000934 PE=3 SV=1 - [Q17MN0_AEDAE]	287.546	47.22	4	1	10	35	288	32.374	4.99561	0.000170213	0.000180879	0.000174453	0.000175182	0.000186047	0.000186015	0.000160526	0.00017753
Q17M58	Protein kinase C OS=Aedes aegypti OX=7159 GN=AAEL001108 PE=3 SV=1 - [Q17M58_AEDAE]	286.968	27.9	2	14	16	29	613	70.0161	7.00537	0.000170213	0.000174339	0.000179713	0.000174755	0.00019572	0.000186231	0.000182337	0.000188096
Q17A41	2-hydroxyacid dehydrogenase OS=Aedes aegypti OX=7159 GN=5566474 PE=3 SV=1 - [Q17A41_AEDAE]	286.334	20.44	4	8	8	16	411	44.1306	6.82959	0.000170213	0.000166467	0.000158868	0.000165182	0.000170859	0.000160782	0.00017182	0.00016782
Q17NM4	AAEL000668-PA OS=Aedes aegypti OX=7159 GN=AAEL000668 PE=4 SV=1 - [Q17NM4_AEDAE]	286.207	14.78	2	4	5	21	345	39.8977	5.51611	0.000170213	0.000136342	0.000151611	0.000152722	8.00902e-05	9.62053e-05	8.53437e-05	8.72131e-05
A0A1S4EXT0	Uncharacterized protein OS=Aedes aegypti OX=7159 GN=5568586 PE=4 SV=1 - [A0A1S4EXT0_AEDAE]	286.131	21.48	2	18	19	27	894	99.8326	6.40479	0.000170213	0.00016889	0.000159028	0.000166044	0.000177688	0.00017331	0.000174023	0.000175007
Q16MK4	AAEL012273-PA OS=Aedes aegypti OX=7159 GN=AAEL012273 PE=4 SV=1 - [Q16MK4_AEDAE]	286.064	30.11	1	13	13	21	465	52.131	5.8335	0.000170213	0.000172555	0.000168654	0.000170474	0.000167626	0.00017003	0.000168571	0.000168742
Q0IEU1	AAEL008002-PA OS=Aedes aegypti OX=7159 GN=5569898 PE=4 SV=1 - [Q0IEU1_AEDAE]	285.615	22.93	1	4	4	20	157	17.5239	5.36377	0.000170213	0.000174073	0.000181368	0.000175218	0.000178235	0.000183239	0.000185626	0.000182367
Q178H4	AAEL005877-PA OS=Aedes aegypti OX=7159 GN=AAEL005877 PE=4 SV=1 - [Q178H4_AEDAE]	285.446	27.33	1	10	10	19	344	39.6102	6.07471	0.000170213	0.000150755	0.000167253	0.00016274	0.000181278	0.000177578	0.000174507	0.000177788
Q16QZ1	AAEL011113-PA OS=Aedes aegypti OX=7159 GN=5574410 PE=4 SV=1 - [Q16QZ1_AEDAE]	285.295	30.61	1	10	10	24	392	43.8326	6.99072	0.000170213	0.000159936	0.000162981	0.000164376	0.000169778	0.000163343	0.000171457	0.000168192
Q17G11	AAEL003216-PA OS=Aedes aegypti OX=7159 GN=5577611 PE=4 SV=1 - [Q17G11_AEDAE]	285.162	30.53	1	5	5	23	190	21.9027	6.15088	0.000170213	0.000157588	0.000156008	0.00016127	0.000167328	0.000163711	0.00016449	0.000165176
A0A1S4F8M7	Uncharacterized protein OS=Aedes aegypti OX=7159 GN=5565257 PE=4 SV=1 - [A0A1S4F8M7_AEDAE]	284.938	22.63	2	25	26	37	1140	131.482	6.02393	0.000170213	0.000160846	0.000167988	0.000166349	0.000154336	0.000156153	0.000153922	0.000154804
A0A0N8ES36	Putative mediator of rna polymerase ii transcription subunit 26 OS=Aedes aegypti OX=7159 PE=2 SV=1 - [A0A0N8ES36_AEDAE]	284.927	6.69	2	9	9	13	1719	188.5	8.83643	0.000170213	0.000174224	0.00018762	0.000177352	0.000194752	0.000189295	0.000191601	0.000191883
Q16UB0	AAEL009959-PA OS=Aedes aegypti OX=7159 GN=5572690 PE=4 SV=1 - [Q16UB0_AEDAE]	284.492	11.58	1	27	27	32	2383	278.386	8.82178	0.000170213	0.000169505	0.00017432	0.000171346	0.000171784	0.000175422	0.000166639	0.000171281
A0A1S4FW40	Uncharacterized protein OS=Aedes aegypti OX=7159 GN=5576287 PE=4 SV=1 - [A0A1S4FW40_AEDAE]	284.169	42.59	2	13	13	23	317	35.0388	7.89893	0.000170213	0.000169265	0.000165402	0.000168293	0.000144679	0.000140171	0.00014425	0.000143033
Q1HRU6	Short salivary D7 protein (Fragment) OS=Aedes aegypti OX=7159 PE=2 SV=1 - [Q1HRU6_AEDAE]	282.872	32.89	2	3	4	13	149	17.1013	6.01123	0.000170213	0.000154451	0.000152505	0.000159056	0.000188279	0.000208017	0.000202378	0.000199558
Q16N77	AAEL012064-PA OS=Aedes aegypti OX=7159 GN=5575792 PE=4 SV=1 - [Q16N77_AEDAE]	282.479	27.5	1	5	5	19	160	17.3531	8.35303	0.000170213	0.000150644	0.000166736	0.000162531	0.000144006	0.00015147	0.000140462	0.000145313
Q0IES0	AAEL008108-PA OS=Aedes aegypti OX=7159 GN=5570133 PE=4 SV=1 - [Q0IES0_AEDAE]	282.14	35.45	1	12	12	25	347	38.2715	6.65381	0.000170213	0.000177471	0.000170304	0.000172663	0.00020544	0.000196842	0.000194472	0.000198918
A0A1S4F2A6	Uncharacterized protein OS=Aedes aegypti OX=7159 GN=5575344 PE=4 SV=1 - [A0A1S4F2A6_AEDAE]	282.042	35.61	4	5	5	11	132	14.1977	5.04639	0.000170213	0.000169126	0.000162198	0.000167179	0.000158031	0.000157827	0.000155508	0.000157122
Q174R1	AAEL006791-PA OS=Aedes aegypti OX=7159 GN=AAEL006791 PE=4 SV=1 - [Q174R1_AEDAE]	281.769	8.65	1	8	8	10	1318	148.077	8.11865	0.000170213	0.000166416	0.000176071	0.0001709	0.000198268	0.000189818	0.000198007	0.000195364
A0A1S4G1K4	Lactoylglutathione lyase OS=Aedes aegypti OX=7159 PE=4 SV=1 - [A0A1S4G1K4_AEDAE]	281.503	49.27	1	1	11	21	205	23.4377	6.78564	0.000170213	0.00019016	0.000195601	0.000185325	0.000195167	0.000187601	0.000185467	0.000189412
Q1HRI3	AAEL008692-PA OS=Aedes aegypti OX=7159 GN=5570960 PE=2 SV=1 - [Q1HRI3_AEDAE]	281.234	84.44	1	6	6	22	90	10.0068	5.17334	0.000170213	0.000166645	0.000165487	0.000167448	0.000143434	0.000141266	0.000147007	0.000143902
Q17JN3	AAEL002031-PA OS=Aedes aegypti OX=7159 GN=CYP12F7 PE=3 SV=2 - [Q17JN3_AEDAE]	281.127	29.48	1	13	13	24	519	59.2116	8.71924	0.000170213	0.000167126	0.000167598	0.000168312	0.000182516	0.000181331	0.000181852	0.000181899
Q173S6	AAEL007034-PA OS=Aedes aegypti OX=7159 GN=5568679 PE=4 SV=1 - [Q173S6_AEDAE]	280.859	46.82	1	7	7	13	173	19.5104	6.40479	0.000170213	0.00018865	0.000176398	0.00017842	0.000207179	0.000193803	0.000197249	0.00019941
Q16IV8	AAEL013538-PA OS=Aedes aegypti OX=7159 GN=AAEL013538 PE=4 SV=1 - [Q16IV8_AEDAE]	280.737	28.32	2	11	11	23	459	51.3039	5.77002	0.000170213	0.000156908	0.000158989	0.000162037	0.000162263	0.000165222	0.000163041	0.000163509
Q16UJ2	AAEL009895-PA (Fragment) OS=Aedes aegypti OX=7159 GN=AAEL009895 PE=4 SV=1 - [Q16UJ2_AEDAE]	280.469	18.8	4	12	12	22	766	87.3506	6.44287	0.000170213	0.000154989	0.000158099	0.0001611	0.000166557	0.000168504	0.000171987	0.000169016
Q16HE2	V-type proton ATPase subunit a OS=Aedes aegypti OX=7159 GN=5579216 PE=3 SV=1 - [Q16HE2_AEDAE]	280.398	24.31	1	15	16	28	831	94.8553	7.07861	0.000170213	0.000170278	0.00016863	0.000169707	0.000167119	0.000167712	0.000159888	0.000164906
Q17EW3	Eukaryotic translation initiation factor 6 OS=Aedes aegypti OX=7159 GN=5578734 PE=3 SV=1 - [Q17EW3_AEDAE]	280.235	25.31	1	5	5	12	245	26.0713	4.67822	0.000170213	0.000168539	0.000167118	0.000168623	0.000184066	0.000188903	0.000174892	0.00018262
Q16YM8	AAEL008473-PA OS=Aedes aegypti OX=7159 GN=5570678 PE=3 SV=1 - [Q16YM8_AEDAE]	280.17	37.73	1	5	5	13	220	24.3317	8.66064	0.000170213	0.000157784	0.000149835	0.000159277	7.81221e-05	8.61558e-05	8.90101e-05	8.44293e-05
Q16PI0	AAEL011627-PA OS=Aedes aegypti OX=7159 GN=5575082 PE=4 SV=1 - [Q16PI0_AEDAE]	280.109	54.24	1	10	10	17	271	29.1753	8.36768	0.000170213	0.000169209	0.00016642	0.000168614	0.000169277	0.00017972	0.000169148	0.000172715
Q16K51	AAEL013116-PA OS=Aedes aegypti OX=7159 GN=5577257 PE=4 SV=1 - [Q16K51_AEDAE]	280.013	40.32	1	12	12	20	372	42.5072	9.80322	0.000170213	0.000168981	0.000165693	0.000168296	0.00017048	0.000158401	0.000168026	0.000165636
A0A1S4FIJ2	Notch OS=Aedes aegypti OX=7159 PE=4 SV=1 - [A0A1S4FIJ2_AEDAE]	279.993	7.89	2	24	25	32	3586	392.051	5.16064	0.000170213	0.000161634	0.000163623	0.000165157	0.000151601	0.000154082	0.000159991	0.000155225
Q16RM7	AAEL010906-PA OS=Aedes aegypti OX=7159 GN=5574060 PE=4 SV=1 - [Q16RM7_AEDAE]	279.96	57.86	1	9	9	23	140	16.6306	8.30908	0.000170213	0.000173798	0.000162632	0.000168881	0.000173427	0.000176044	0.000172974	0.000174148
Q17F75	Pyridoxal phosphate homeostasis protein OS=Aedes aegypti OX=7159 GN=AAEL003491 PE=3 SV=1 - [Q17F75_AEDAE]	279.935	34.88	3	1	8	19	258	29.062	8.07471	0.000170213	0.000204064	0.000192614	0.000188963	0.000230503	0.000182553	0.000189792	0.000200949
Q16ED9	AAEL015249-PA OS=Aedes aegypti OX=7159 GN=AAEL015249 PE=3 SV=1 - [Q16ED9_AEDAE]	279.922	17.09	1	1	9	20	591	64.4755	8.63135	0.000170213	0.000147887	0.000168165	0.000162088	0.000204277	0.000196007	0.000197189	0.000199158
Q16ST4	Peptidylprolyl isomerase OS=Aedes aegypti OX=7159 GN=5573443 PE=4 SV=1 - [Q16ST4_AEDAE]	279.657	35.93	3	17	17	32	398	44.3603	5.64307	0.000170213	0.000171894	0.000170963	0.000171023	0.000176674	0.000175368	0.000170942	0.000174328
Q16RB5	Dynein light intermediate chain OS=Aedes aegypti OX=7159 GN=5574245 PE=3 SV=1 - [Q16RB5_AEDAE]	279.494	19.43	1	9	9	14	494	55.0098	5.52881	0.000170213	0.000166418	0.000159733	0.000165454	0.000182034	0.000184266	0.000173473	0.000179924
Q16K20	AAEL013147-PA OS=Aedes aegypti OX=7159 GN=AAEL013147 PE=4 SV=1 - [Q16K20_AEDAE]	279.172	26.31	1	13	13	17	612	69.764	6.03662	0.000170213	0.000168481	0.000165431	0.000168042	0.000160198	0.000160417	0.000160555	0.00016039
Q17DI1	AAEL004209-PA OS=Aedes aegypti OX=7159 GN=AAEL004209 PE=4 SV=1 - [Q17DI1_AEDAE]	279.116	41.71	1	17	17	31	410	46.3358	8.45557	0.000170213	0.000178159	0.000169775	0.000172716	0.000168583	0.000172869	0.000174254	0.000171902
Q17A05	CTP synthase OS=Aedes aegypti OX=7159 GN=5566525 PE=3 SV=1 - [Q17A05_AEDAE]	278.831	18.95	1	13	13	25	665	73.5007	7.12256	0.000170213	0.000180912	0.000179765	0.000176963	0.000197053	0.000196912	0.000189698	0.000194554
Q16FA3	Innexin OS=Aedes aegypti OX=7159 GN=5565408 PE=2 SV=1 - [Q16FA3_AEDAE]	278.616	27.75	2	12	12	23	364	42.4498	8.67529	0.000170213	0.000162181	0.000168151	0.000166848	0.000194165	0.000190846	0.000180285	0.000188432
Q0IEE3	AAEL010809-PA OS=Aedes aegypti OX=7159 GN=5573965 PE=3 SV=1 - [Q0IEE3_AEDAE]	278.278	31.6	1	6	6	10	250	29.3261	4.34814	0.000170213	0.000185433	0.000182352	0.000179333	0.000179713	0.000175427	0.000174152	0.000176431
A0A1S4FLG0	Glutathione synthetase OS=Aedes aegypti OX=7159 GN=5571567 PE=3 SV=1 - [A0A1S4FLG0_AEDAE]	277.906	33.61	4	14	15	22	482	53.5705	5.63037	0.000170213	0.000160926	0.000168955	0.000166698	0.00017422	0.00017415	0.000165591	0.00017132
Q1HQW7	AAEL002797-PA OS=Aedes aegypti OX=7159 GN=5576103 PE=2 SV=1 - [Q1HQW7_AEDAE]	277.885	41.75	1	5	5	24	103	11.1807	9.26123	0.000170213	0.000181642	0.00014941	0.000167088	0.000172315	0.000177163	0.00018522	0.000178233
Q1HQV1	26S proteasome regulatory complex subunit RPN12/PSMD8 OS=Aedes aegypti OX=7159 GN=5576100 PE=2 SV=1 - [Q1HQV1_AEDAE]	277.838	37.79	1	9	9	16	262	30.2996	5.57959	0.000170213	0.000164501	0.000165274	0.000166663	0.000173407	0.000171762	0.000169226	0.000171465
Q17IE1	40S ribosomal protein S11 OS=Aedes aegypti OX=7159 GN=AAEL002372 PE=4 SV=1 - [Q17IE1_AEDAE]	277.813	58.04	2	9	9	28	112	13.2192	11.2095	0.000170213	0.000171399	0.000175463	0.000172358	0.000174478	0.000169199	0.000162909	0.000168862
Q17E44	AAEL003953-PA OS=Aedes aegypti OX=7159 GN=AAEL003953 PE=4 SV=1 - [Q17E44_AEDAE]	277.687	17.25	1	18	18	36	1026	111.708	9.83252	0.000170213	0.000157786	0.000167125	0.000165041	0.000177492	0.000176703	0.000178683	0.000177626
A0A0P6IWX5	Putative hemomucin OS=Aedes aegypti OX=7159 PE=2 SV=1 - [A0A0P6IWX5_AEDAE]	276.829	22.98	1	2	13	33	618	67.7518	9.24658	0.000170213	0.00015579	0.000166014	0.000164005	0.000137085	0.000136513	0.000138059	0.000137219
A0A1S4FA38	Ornithine aminotransferase OS=Aedes aegypti OX=7159 PE=3 SV=1 - [A0A1S4FA38_AEDAE]	276.667	42.14	2	13	14	21	420	46.1045	5.92236	0.000170213	0.000158724	0.00016115	0.000163362	0.000178471	0.000177817	0.000169262	0.000175183
Q17PU3	AAEL000231-PA OS=Aedes aegypti OX=7159 GN=5572024 PE=3 SV=1 - [Q17PU3_AEDAE]	276.453	24.86	1	18	18	32	736	82.6494	7.1958	0.000170213	0.000171179	0.000170849	0.000170747	0.000177116	0.000168033	0.000174794	0.000173314
Q0IFL2	RuvB-like helicase 1 OS=Aedes aegypti OX=7159 GN=pont PE=3 SV=1 - [RUVB1_AEDAE]	276.29	37.06	1	13	13	19	456	50.1415	6.23975	0.000170213	0.000173714	0.000171453	0.000171793	0.000183045	0.000182026	0.000173536	0.000179536
Q16J30	AAEL013461-PA OS=Aedes aegypti OX=7159 GN=5577985 PE=4 SV=1 - [Q16J30_AEDAE]	276.152	24.32	1	7	7	20	366	41.8038	6.53662	0.000170213	0.000159289	0.000161582	0.000163695	0.000165572	0.000172916	0.000169107	0.000169199
A0A1S4F5K6	Uncharacterized protein OS=Aedes aegypti OX=7159 GN=5578929 PE=4 SV=1 - [A0A1S4F5K6_AEDAE]	275.953	20.09	4	16	17	21	911	101.93	5.94775	0.000170213	0.0001762	0.000170799	0.000172404	0.000166754	0.000170664	0.00017142	0.000169613
Q16F20	AAEL014931-PB OS=Aedes aegypti OX=7159 GN=AAEL014931 PE=4 SV=1 - [Q16F20_AEDAE]	275.771	14.42	3	1	18	25	1401	153.896	6.68311	0.000170213	0.000181781	0.000189139	0.000180378	0.000149283	0.000154911	0.000165643	0.000156612
Q16TU7	AAEL010116-PC OS=Aedes aegypti OX=7159 GN=5572903 PE=4 SV=1 - [Q16TU7_AEDAE]	275.662	18.94	3	10	10	13	528	59.9358	8.88037	0.000170213	0.000169982	0.000167457	0.000169217	0.000176	0.000178605	0.000170693	0.000175099
Q16LM0	AAEL012605-PA OS=Aedes aegypti OX=7159 GN=AAEL012605 PE=4 SV=1 - [Q16LM0_AEDAE]	275.655	30.72	2	6	6	10	332	34.1014	8.48486	0.000170213	0.00017585	0.000166896	0.000170986	0.000145534	0.000138585	0.000150135	0.000144751
Q1HQI4	V-type proton ATPase subunit G OS=Aedes aegypti OX=7159 GN=5576835 PE=2 SV=1 - [Q1HQI4_AEDAE]	275.278	43.97	1	6	6	17	116	13.5562	9.5249	0.000170213	0.000156277	0.000167947	0.000164813	0.000190506	0.000189622	0.000180728	0.000186952
Q16UI5	AAEL009882-PA OS=Aedes aegypti OX=7159 GN=AAEL009882 PE=4 SV=1 - [Q16UI5_AEDAE]	275.117	23.54	1	9	9	16	429	48.3174	4.93213	0.000170213	0.000166889	0.000168703	0.000168602	0.000179057	0.000176932	0.000177252	0.000177747
A0A1S4EXY1	Uncharacterized protein OS=Aedes aegypti OX=7159 GN=5568802 PE=4 SV=1 - [A0A1S4EXY1_AEDAE]	274.659	34.57	2	10	10	24	324	35.8713	5.93506	0.000170213	0.000157255	0.000159128	0.000162199	0.000155247	0.000160746	0.000160154	0.000158715
Q16PP2	AAEL011567-PA OS=Aedes aegypti OX=7159 GN=5575012 PE=3 SV=1 - [Q16PP2_AEDAE]	274.584	31.32	1	8	8	9	380	41.943	4.79248	0.000170213	0.000166513	0.000167843	0.00016819	0.000163629	0.000174419	0.00017739	0.000171812
Q1HRA7	Huntingtin-interacting protein HYPK (Fragment) OS=Aedes aegypti OX=7159 PE=2 SV=1 - [Q1HRA7_AEDAE]	274.571	54.24	1	7	7	16	118	13.5209	4.91943	0.000170213	0.000166845	0.000169963	0.000169007	0.000172877	0.000165524	0.000172231	0.000170211
A0A1S4G7I9	Cytochrome c oxidase subunit 2 OS=Aedes aegypti OX=7159 GN=COX2 PE=3 SV=1 - [A0A1S4G7I9_AEDAE]	274.166	20.61	15	5	5	50	228	26.4815	5.68115	0.000170213	0.000167286	0.000170444	0.000169314	0.000179262	0.000166774	0.000172777	0.000172938
A0A1S4EZN2	Uncharacterized protein OS=Aedes aegypti OX=7159 PE=4 SV=1 - [A0A1S4EZN2_AEDAE]	274.105	17.9	2	15	15	18	1056	117.54	4.4624	0.000170213	0.000170165	0.000164643	0.00016834	0.000163776	0.000169521	0.000171944	0.000168414
Q1HQH5	AAEL004985-PB OS=Aedes aegypti OX=7159 GN=5565783 PE=2 SV=1 - [Q1HQH5_AEDAE]	273.921	29.79	2	6	6	17	292	32.0303	4.42432	0.000170213	0.000163187	0.000166481	0.000166627	0.000171503	0.00017625	0.000182454	0.000176736
Q0IEM1	40S ribosomal protein S7 OS=Aedes aegypti OX=7159 GN=5572090 PE=3 SV=1 - [Q0IEM1_AEDAE]	273.686	46.35	2	9	10	43	192	22.0921	9.92041	0.000170213	0.000168058	0.000173195	0.000170489	0.000179267	0.000179979	0.000170883	0.00017671
Q17LZ3	AAEL001184-PA OS=Aedes aegypti OX=7159 GN=5568837 PE=4 SV=1 - [Q17LZ3_AEDAE]	273.17	31.75	1	13	13	18	441	50.4879	7.84033	0.000170213	0.00016398	0.000179883	0.000171359	0.000170202	0.000179917	0.000171119	0.000173746
Q17KD1	AAEL001725-PA OS=Aedes aegypti OX=7159 GN=AAEL001725 PE=4 SV=2 - [Q17KD1_AEDAE]	273.1	29.37	2	17	17	25	749	84.6212	5.41455	0.000170213	0.000176976	0.000170502	0.000172564	0.000176271	0.000180041	0.0001804	0.000178904
A0A1S4FTK5	Protein kinase domain-containing protein OS=Aedes aegypti OX=7159 GN=5574828 PE=3 SV=1 - [A0A1S4FTK5_AEDAE]	273.074	34.04	2	10	10	14	376	42.2453	6.87354	0.000170213	0.000179129	0.000165721	0.000171688	0.000185021	0.000179817	0.000184235	0.000183025
Q16Z24	AAEL008345-PA OS=Aedes aegypti OX=7159 GN=CYP4G35 PE=3 SV=1 - [Q16Z24_AEDAE]	272.901	29.78	3	14	15	22	554	63.4869	7.92822	0.000170213	0.00019702	0.000159709	0.000175647	0.000303898	0.000319565	0.00031454	0.000312668
Q16YK8	AAEL008508-PA OS=Aedes aegypti OX=7159 GN=5564517 PE=4 SV=1 - [Q16YK8_AEDAE]	272.891	44.87	2	11	11	24	234	26.5768	6.25244	0.000170213	0.00015354	0.000159828	0.000161194	0.000183112	0.000169751	0.000176571	0.000176478
Q16ZC1	AAEL008243-PA OS=Aedes aegypti OX=7159 GN=5570310 PE=4 SV=1 - [Q16ZC1_AEDAE]	272.81	47.25	1	14	14	20	345	37.11	5.87158	0.000170213	0.000174907	0.000162354	0.000169158	0.000170218	0.000171105	0.000178115	0.000173146
A0A1S4G338	Methylenetetrahydrofolate dehydrogenase OS=Aedes aegypti OX=7159 PE=3 SV=1 - [A0A1S4G338_AEDAE]	272.754	46.41	4	12	13	25	306	33.3501	6.32861	0.000170213	0.000168892	0.000172998	0.000170701	0.000111662	0.000113342	0.000115777	0.000113594
Q17KI2	AAEL001677-PA OS=Aedes aegypti OX=7159 GN=5571812 PE=4 SV=1 - [Q17KI2_AEDAE]	271.92	53.72	1	7	7	18	188	19.8814	8.6167	0.000170213	0.000168278	0.000161841	0.000166777	0.000164599	0.000156788	0.000162315	0.000161234
Q16Q53	AAEL011391-PA OS=Aedes aegypti OX=7159 GN=5580161 PE=4 SV=1 - [Q16Q53_AEDAE]	271.284	40.86	4	11	13	23	394	45.0652	9.33447	0.000170213	0.000164353	0.000168353	0.00016764	0.000168036	0.000167491	0.000170983	0.000168837
A0A0P6ISE4	Coatomer subunit gamma OS=Aedes aegypti OX=7159 PE=2 SV=1 - [A0A0P6ISE4_AEDAE]	270.901	32.23	1	26	26	36	878	97.3188	5.59229	0.000170213	0.000173819	0.000165673	0.000169902	0.000163473	0.000163436	0.000165246	0.000164052
A0A1S4FFE9	Ubiquitin-like domain-containing protein OS=Aedes aegypti OX=7159 PE=4 SV=1 - [A0A1S4FFE9_AEDAE]	270.825	12.07	3	11	12	21	1234	132.405	5.8335	0.000170213	0.000178618	0.000168034	0.000172288	0.000169227	0.000170257	0.000170329	0.000169938
Q1HQK8	V-type proton ATPase subunit F OS=Aedes aegypti OX=7159 GN=AAEL002464 PE=2 SV=1 - [VATF_AEDAE]	270.7	47.24	1	7	7	29	127	14.1152	6.17627	0.000170213	0.00015004	0.000149283	0.000156512	0.000179071	0.000181284	0.000176013	0.000178789
Q16QI0	AAEL011282-PA OS=Aedes aegypti OX=7159 GN=AAEL011282 PE=3 SV=1 - [Q16QI0_AEDAE]	270.652	23.65	1	3	16	22	812	91.7255	7.09326	0.000170213	0.000164563	0.000155306	0.000163361	0.000202056	0.000201221	0.000190583	0.000197953
Q16KG3	AAEL013005-PA OS=Aedes aegypti OX=7159 GN=AAEL013005 PE=4 SV=1 - [Q16KG3_AEDAE]	269.847	57.35	1	1	9	17	204	23.2564	4.84326	0.000170213	0.000165497	0.00016428	0.000166663	0.000153393	0.000173552	0.000161976	0.000162974
Q17L24	Anamorsin homolog OS=Aedes aegypti OX=7159 GN=AAEL001501 PE=3 SV=1 - [DRE2_AEDAE]	269.566	38.98	1	9	9	21	254	27.3686	4.81787	0.000170213	0.000172048	0.000178641	0.000173634	0.000166233	0.000173067	0.00016883	0.000169376
A0A1S4FRH2	Ubiquitin carboxyl-terminal hydrolase OS=Aedes aegypti OX=7159 PE=3 SV=1 - [A0A1S4FRH2_AEDAE]	269.442	18.08	2	13	13	19	780	85.8913	8.42627	0.000170213	0.000164355	0.000165559	0.000166709	0.00016618	0.000163997	0.000167913	0.00016603
Q16IN5	AAEL013600-PA (Fragment) OS=Aedes aegypti OX=7159 GN=AAEL013600 PE=3 SV=1 - [Q16IN5_AEDAE]	269.416	18.46	1	14	14	39	780	85.4619	5.05908	0.000170213	0.000170332	0.000171949	0.000170831	0.000175417	0.000175993	0.000176419	0.000175943
Q17PQ5	5'-nucleotidase OS=Aedes aegypti OX=7159 GN=5573774 PE=3 SV=1 - [Q17PQ5_AEDAE]	268.458	50.99	2	12	12	21	302	34.4784	5.5415	0.000170213	0.000180673	0.000167955	0.000172947	0.000178708	0.000185137	0.000183872	0.000182572
Q17DS7	AAEL004068-PA OS=Aedes aegypti OX=7159 GN=AAEL004068 PE=4 SV=1 - [Q17DS7_AEDAE]	268.383	24.5	2	17	17	25	796	87.8697	4.76709	0.000170213	0.000174523	0.000175369	0.000173368	0.000166061	0.000170019	0.000172495	0.000169525
A0A1S4F445	Uncharacterized protein OS=Aedes aegypti OX=7159 GN=5577498 PE=3 SV=1 - [A0A1S4F445_AEDAE]	268.172	32.2	2	21	21	31	705	79.8829	7.53271	0.000170213	0.000170484	0.000174142	0.000171613	0.000178495	0.000180174	0.000175885	0.000178185
Q17LW3	AAEL001209-PA OS=Aedes aegypti OX=7159 GN=5569083 PE=4 SV=1 - [Q17LW3_AEDAE]	267.946	17.53	1	7	7	13	485	53.3244	6.84424	0.000170213	0.000166341	0.000164337	0.000166963	0.000181423	0.000175064	0.000177852	0.000178113
Q16KV5	AAEL012865-PA OS=Aedes aegypti OX=7159 GN=5576914 PE=4 SV=1 - [Q16KV5_AEDAE]	267.655	11.44	1	4	4	17	271	30.4565	6.68311	0.000170213	0.000175528	0.000175443	0.000173728	0.000182286	0.000179328	0.000194283	0.000185299
Q1HRI2	AAEL000941-PA OS=Aedes aegypti OX=7159 GN=5567494 PE=2 SV=1 - [Q1HRI2_AEDAE]	267.499	59.55	1	5	5	37	89	10.0358	5.13525	0.000170213	0.000169108	0.000152177	0.000163833	0.000159689	0.000150906	0.000166861	0.000159152
Q173Y4	AAEL006971-PA OS=Aedes aegypti OX=7159 GN=5568623 PE=4 SV=1 - [Q173Y4_AEDAE]	267.265	27.4	1	9	9	14	354	40.5602	7.60596	0.000170213	0.000118492	0.000182902	0.000157202	5.02142e-05	5.73001e-05	5.62976e-05	5.4604e-05
Q170R4	cGMP-dependent protein kinase OS=Aedes aegypti OX=7159 GN=AAEL007826 PE=3 SV=1 - [Q170R4_AEDAE]	267.107	22.25	1	18	18	28	827	94.029	6.46826	0.000170213	0.000161713	0.000167605	0.00016651	0.000189604	0.000185842	0.000189737	0.000188394
A0A1S4F9L1	Carboxylic ester hydrolase OS=Aedes aegypti OX=7159 PE=3 SV=1 - [A0A1S4F9L1_AEDAE]	266.474	25.45	9	12	13	25	554	63.0018	4.97021	0.000170213	0.000158578	0.000163387	0.000164059	0.000169835	0.000168842	0.000157351	0.000165343
Q0IF95	AAEL006406-PC OS=Aedes aegypti OX=7159 GN=AAEL006406 PE=4 SV=1 - [Q0IF95_AEDAE]	266.089	44.62	6	6	7	22	130	14.7442	5.36377	0.000170213	0.000175135	0.000189144	0.000178164	0.000193413	0.000200086	0.000178477	0.000190658
A0A1S4FSN6	Uncharacterized protein OS=Aedes aegypti OX=7159 GN=5574385 PE=4 SV=1 - [A0A1S4FSN6_AEDAE]	264.958	27.31	2	6	6	21	271	30.3322	5.0083	0.000170213	0.00016491	0.000172414	0.000169179	0.00016843	0.000165422	0.000166017	0.000166623
Q17CZ4	AAEL004358-PA OS=Aedes aegypti OX=7159 GN=AAEL004358 PE=4 SV=1 - [Q17CZ4_AEDAE]	264.954	18.45	1	16	16	19	1171	128.213	5.57959	0.000170213	0.000151696	0.000161871	0.00016126	0.000162523	0.000164507	0.000165459	0.000164163
Q16V47	Signal transducer and activator of transcription OS=Aedes aegypti OX=7159 GN=STAT1 PE=3 SV=1 - [Q16V47_AEDAE]	264.29	24.74	3	16	16	28	760	87.1601	6.34131	0.000170213	0.000182388	0.00018401	0.00017887	0.000172985	0.000170061	0.000178108	0.000173718
Q17G31	AAEL003203-PA OS=Aedes aegypti OX=7159 GN=AAEL003203 PE=3 SV=1 - [Q17G31_AEDAE]	263.866	29.58	3	9	10	32	355	41.0501	9.11475	0.000170213	0.000194234	0.000177755	0.000180734	0.000270584	0.000267028	0.000289956	0.000275856
Q16MW6	S-methyl-5'-thioadenosine phosphorylase OS=Aedes aegypti OX=7159 GN=AAEL012172 PE=3 SV=1 - [MTAP_AEDAE]	263.789	68.46	1	14	14	24	279	30.3765	6.52197	0.000170213	0.000165583	0.000174552	0.000170116	0.000167844	0.000175322	0.000165531	0.000169566
A0A1S4F6L9	DJ-1_PfpI domain-containing protein OS=Aedes aegypti OX=7159 GN=5564065 PE=4 SV=1 - [A0A1S4F6L9_AEDAE]	263.633	54.84	3	8	8	21	186	19.7633	7.29834	0.000170213	0.000166731	0.000173286	0.000170077	0.00017507	0.000178098	0.000180905	0.000178024
Q17BI2	AAEL004957-PA OS=Aedes aegypti OX=7159 GN=AAEL004957 PE=4 SV=1 - [Q17BI2_AEDAE]	263.374	29.92	2	4	4	7	254	28.5132	5.43994	0.000170213	0.000160458	0.000163394	0.000164688	0.00017372	0.000177157	0.000167018	0.000172631
Q17D38	AAEL004342-PA OS=Aedes aegypti OX=7159 GN=AAEL004342 PE=4 SV=1 - [Q17D38_AEDAE]	263.333	38.57	2	3	4	12	140	16.0499	6.31592	0.000170213	0.000167931	0.000148445	0.000162196	0.000131584	0.00013033	0.00012868	0.000130198
Q17D83	AAEL004278-PA OS=Aedes aegypti OX=7159 GN=5564510 PE=3 SV=1 - [Q17D83_AEDAE]	263.141	21.14	1	9	10	18	440	51.1561	7.6792	0.000170213	0.000161194	0.000168041	0.000166483	0.00015842	0.000155662	0.000162934	0.000159005
Q179Z6	AAEL005457-PA OS=Aedes aegypti OX=7159 GN=5566520 PE=4 SV=1 - [Q179Z6_AEDAE]	262.997	25.23	2	8	8	22	329	37.2724	9.90576	0.000170213	0.00016263	0.000169003	0.000167282	0.000155561	0.000152615	0.000147172	0.000151783
Q1HQI2	CAAX prenyl protease OS=Aedes aegypti OX=7159 PE=2 SV=1 - [Q1HQI2_AEDAE]	262.893	21.56	2	9	9	13	450	51.3625	7.62061	0.000170213	0.000160565	0.000171645	0.000167474	0.000164288	0.000164431	0.000154065	0.000160928
Q17EN8	AAEL003730-PA OS=Aedes aegypti OX=7159 GN=5578854 PE=4 SV=1 - [Q17EN8_AEDAE]	262.75	31.79	1	8	8	20	195	21.6761	8.23584	0.000170213	0.000158585	0.000168513	0.00016577	0.00015448	0.000151985	0.000157834	0.000154767
Q17H25	AAEL002783-PA OS=Aedes aegypti OX=7159 GN=AAEL002783 PE=4 SV=1 - [Q17H25_AEDAE]	262.705	28.06	2	11	11	18	417	47.8729	8.63135	0.000170213	0.000170093	0.00016537	0.000168559	0.000165933	0.000165475	0.000164037	0.000165148
Q16XT2	AAEL008770-PA OS=Aedes aegypti OX=7159 GN=5571045 PE=4 SV=1 - [Q16XT2_AEDAE]	262.492	44.59	1	8	8	16	231	25.607	6.78564	0.000170213	0.000159943	0.000163197	0.000164451	0.000173433	0.000167193	0.000170888	0.000170505
Q17DI5	AAEL004134-PA OS=Aedes aegypti OX=7159 GN=AAEL004134 PE=4 SV=1 - [Q17DI5_AEDAE]	261.854	24.59	1	1	15	22	663	73.737	6.50732	0.000170213	0.000274788	0.000169624	0.000204875	0.00018301	0.000118902	0.000167709	0.00015654
Q1HRQ6	40S ribosomal protein S15/S22 OS=Aedes aegypti OX=7159 GN=5571564 PE=2 SV=1 - [Q1HRQ6_AEDAE]	261.69	41.54	1	6	6	25	130	14.7629	9.99365	0.000170213	0.00016462	0.000167374	0.000167402	0.00017779	0.000173099	0.000169874	0.000173588
A0A0P6J696	Putative conserved plasma membrane protein OS=Aedes aegypti OX=7159 PE=2 SV=1 - [A0A0P6J696_AEDAE]	261.377	21.74	2	5	5	11	253	29.0387	9.87646	0.000170213	0.000154886	0.000148924	0.000158007	0.000196329	0.000170585	0.000174443	0.000180452
Q176R5	AAEL006267-PA OS=Aedes aegypti OX=7159 GN=5567709 PE=4 SV=1 - [Q176R5_AEDAE]	261.129	50.68	3	8	10	14	219	24.8282	5.10986	0.000170213	0.000169272	0.00017202	0.000170501	0.000189052	0.000195073	0.00019756	0.000193895
A0A1S4EXB5	Uncharacterized protein OS=Aedes aegypti OX=7159 PE=4 SV=1 - [A0A1S4EXB5_AEDAE]	260.641	23.67	5	17	17	32	693	77.5891	9.17334	0.000170213	0.000155797	0.000167674	0.000164561	0.000165682	0.000162594	0.00015808	0.000162119
Q16G24	AAEL014548-PA (Fragment) OS=Aedes aegypti OX=7159 GN=TPX3 PE=4 SV=2 - [Q16G24_AEDAE]	260.628	27.31	2	5	6	12	238	26.7937	7.25439	0.000170213	0.000160811	0.000169342	0.000166789	0.000171001	0.000171101	0.000167233	0.000169778
Q17JG5	AAEL002002-PA OS=Aedes aegypti OX=7159 GN=AAEL002002 PE=4 SV=1 - [Q17JG5_AEDAE]	260.52	49.04	1	1	8	18	208	23.8231	8.80713	0.000170213	0.00014241	0.000167542	0.000160055	0.000168398	0.000171197	0.000170365	0.000169987
A0A1S4G1K5	Vacuolar protein sorting 26, vps26 OS=Aedes aegypti OX=7159 PE=4 SV=1 - [A0A1S4G1K5_AEDAE]	260.518	21.85	5	10	11	19	540	59.7955	5.74463	0.000170213	0.000163219	0.000178883	0.000170772	0.000163232	0.00017648	0.000165062	0.000168258
Q17D61	AAEL004320-PA OS=Aedes aegypti OX=7159 GN=5564550 PE=4 SV=1 - [Q17D61_AEDAE]	259.41	13.89	1	19	19	27	1642	183.814	5.05908	0.000170213	0.000164039	0.000170215	0.000168156	0.000179496	0.000178294	0.000180592	0.000179461
A0A1S4F522	DNA-J/hsp40 OS=Aedes aegypti OX=7159 PE=4 SV=1 - [A0A1S4F522_AEDAE]	259.139	33.61	2	9	11	18	363	39.5071	9.02686	0.000170213	0.000166124	0.000168876	0.000168404	0.000163923	0.000152333	0.000155388	0.000157215
Q17PZ5	AAEL000208-PA OS=Aedes aegypti OX=7159 GN=5570017 PE=3 SV=1 - [Q17PZ5_AEDAE]	258.864	29.13	5	7	7	19	206	23.4297	6.34131	0.000170213	0.00013895	0.00015211	0.000153758	0.000155433	0.00014968	0.000148927	0.000151347
Q1HRT4	60S ribosomal protein L38 OS=Aedes aegypti OX=7159 GN=RpL38 PE=3 SV=1 - [RL38_AEDAE]	258.749	41.43	1	5	5	18	70	8.28169	10.0522	0.000170213	0.000164813	0.000156587	0.000163871	0.000179267	0.000173862	0.00016868	0.000173936
Q17MN2	Clathrin light chain (Fragment) OS=Aedes aegypti OX=7159 GN=AAEL000934 PE=3 SV=1 - [Q17MN2_AEDAE]	258.46	49.77	3	1	10	34	221	25.358	6.20166	0.000170213	0.000174452	0.000167498	0.000170721	0.000172518	0.000183503	0.000174108	0.00017671
Q16QL1	AAEL011255-PA OS=Aedes aegypti OX=7159 GN=5574612 PE=4 SV=1 - [Q16QL1_AEDAE]	258.275	32.13	1	18	18	22	607	68.81	9.27588	0.000170213	0.000186602	0.000172352	0.000176389	0.000229912	0.000223408	0.000222951	0.000225424
Q16K17	AAEL013139-PA OS=Aedes aegypti OX=7159 GN=5577289 PE=4 SV=1 - [Q16K17_AEDAE]	258.228	41.67	2	8	8	21	192	21.5882	7.15186	0.000170213	0.000167405	0.000171302	0.00016964	0.000160267	0.000163119	0.000160495	0.000161294
A0A1S4G7T4	Angiotensin-converting enzyme OS=Aedes aegypti OX=7159 PE=3 SV=1 - [A0A1S4G7T4_AEDAE]	258.131	13.39	4	13	13	17	1210	140.364	5.13525	0.000170213	0.000181632	0.000166013	0.00017262	0.000238213	0.000209843	0.000198306	0.000215454
Q0IER8	AAEL008106-PA OS=Aedes aegypti OX=7159 GN=AAEL008106 PE=4 SV=1 - [Q0IER8_AEDAE]	257.904	20.07	2	2	2	4	299	29.1683	8.51416	0.000170213	0.000206307	0.00020737	0.00019463	0.000143832	0.000160869	0.000143228	0.00014931
Q175A7	AAEL006717-PA OS=Aedes aegypti OX=7159 GN=5568289 PE=4 SV=1 - [Q175A7_AEDAE]	257.664	30.65	2	19	19	27	734	80.3046	9.21729	0.000170213	0.000165773	0.000175098	0.000170361	0.000178427	0.000176903	0.000173716	0.000176349
Q16YH0	AAEL008521-PA OS=Aedes aegypti OX=7159 GN=5570771 PE=4 SV=1 - [Q16YH0_AEDAE]	257.656	12.15	2	7	7	9	790	87.0555	5.40186	0.000170213	0.000150801	0.000173565	0.000164859	0.000157851	0.000164417	0.000154435	0.000158901
A0A1S4FZG6	Uncharacterized protein OS=Aedes aegypti OX=7159 GN=5578144 PE=3 SV=1 - [A0A1S4FZG6_AEDAE]	257.484	48.2	3	16	16	19	417	47.0542	6.55127	0.000170213	0.000164297	0.000164915	0.000166475	0.000180825	0.00018019	0.000175826	0.000178947
Q173Y1	AAEL006975-PA (Fragment) OS=Aedes aegypti OX=7159 GN=AAEL006975 PE=4 SV=1 - [Q173Y1_AEDAE]	257.104	20.11	1	10	10	15	552	59.3879	6.60986	0.000170213	0.000183136	0.000202817	0.000185388	0.0002352	0.000261731	0.000270478	0.000255803
Q16VD7	Receptor expression-enhancing protein OS=Aedes aegypti OX=7159 GN=AAEL009604 PE=3 SV=1 - [Q16VD7_AEDAE]	256.767	20.56	3	4	4	15	180	20.5938	8.48486	0.000170213	0.00014274	0.000149214	0.000154056	0.000184018	0.000179746	0.000184474	0.000182746
A0A0P6J005	Putative leucine rich repeat some OS=Aedes aegypti OX=7159 PE=2 SV=1 - [A0A0P6J005_AEDAE]	256.737	16.15	1	15	15	22	1028	110.254	8.79248	0.000170213	0.000167245	0.000155996	0.000164484	0.000183818	0.000188961	0.000183007	0.000185262
Q17A53	Annexin OS=Aedes aegypti OX=7159 GN=5566467 PE=3 SV=1 - [Q17A53_AEDAE]	256.122	50.78	1	7	12	27	321	36.3012	5.37646	0.000170213	0.000173218	0.000173631	0.000172354	0.000146292	0.000149236	0.000155777	0.000150435
Q17GH2	AAEL002993-PA OS=Aedes aegypti OX=7159 GN=5580284 PE=4 SV=1 - [Q17GH2_AEDAE]	256.099	46.15	1	8	8	20	182	20.8246	9.71533	0.000170213	0.000163219	0.000167108	0.000166846	0.000157681	0.000151775	0.000161414	0.000156957
Q5XNP3	Theronyl tRNA synthatase-like protein (Fragment) OS=Aedes aegypti OX=7159 GN=TtRNAS-LP1 PE=2 SV=1 - [Q5XNP3_AEDAE]	256.092	25.58	1	1	6	15	301	33.9727	9.30518	0.000170213	0.000149377	0.000150207	0.000156599	0.00016766	0.000177758	0.000162157	0.000169192
Q0C732	AAEL000044-PB OS=Aedes aegypti OX=7159 GN=AAEL000044 PE=3 SV=1 - [Q0C732_AEDAE]	255.829	35.24	3	16	16	28	437	49.737	6.7417	0.000170213	0.000169456	0.000160473	0.000166714	0.000106514	0.000103372	0.000108428	0.000106104
A0A1S4FEF6	RNA-binding protein, putative OS=Aedes aegypti OX=7159 PE=4 SV=1 - [A0A1S4FEF6_AEDAE]	255.621	37.54	1	10	11	24	349	38.0855	9.21729	0.000170213	0.000168418	0.000165788	0.000168139	0.000178093	0.000176605	0.000181884	0.000178861
Q1HQM3	Chloride intracellular channel 6-like protein OS=Aedes aegypti OX=7159 PE=2 SV=1 - [Q1HQM3_AEDAE]	255.46	37.89	2	9	9	22	256	29.631	6.52197	0.000170213	0.000173682	0.000167374	0.000170423	0.000173334	0.000169332	0.000174681	0.000172449
Q17LB3	AAEL001396-PA OS=Aedes aegypti OX=7159 GN=5570500 PE=4 SV=1 - [Q17LB3_AEDAE]	255.383	30.02	1	10	10	15	453	51.5058	5.78271	0.000170213	0.000178165	0.000177236	0.000175205	0.000163799	0.000165798	0.000177548	0.000169048
Q0C791	AAEL000092-PA OS=Aedes aegypti OX=7159 GN=GSTX1 PE=4 SV=1 - [Q0C791_AEDAE]	255.336	50.46	2	8	8	18	218	24.8166	5.78271	0.000170213	0.000176544	0.000176035	0.000174264	0.000194859	0.000176907	0.000189266	0.000187011
Q16I56	AAEL013789-PA OS=Aedes aegypti OX=7159 GN=5578638 PE=4 SV=1 - [Q16I56_AEDAE]	255.281	34.21	4	5	5	30	190	20.476	6.93213	0.000170213	0.000169577	0.000152981	0.000164257	0.000160223	0.000161959	0.000162527	0.000161569
Q17H36	AAEL002804-PA OS=Aedes aegypti OX=7159 GN=5576121 PE=4 SV=1 - [Q17H36_AEDAE]	255.243	18.69	3	14	14	22	776	87.5282	8.80713	0.000170213	0.000168499	0.0001633	0.000167337	0.000165678	0.000157213	0.000152188	0.00015836
Q174T8	AAEL006794-PA OS=Aedes aegypti OX=7159 GN=5579924 PE=3 SV=1 - [Q174T8_AEDAE]	255.001	18.64	1	1	30	39	1658	190.479	6.97607	0.000170213	0.000164866	0.000158226	0.000164435	0.000151307	0.000146056	0.000160821	0.000152728
Q17A73	AAEL005392-PA OS=Aedes aegypti OX=7159 GN=AAEL005392 PE=4 SV=1 - [Q17A73_AEDAE]	254.531	17.99	1	2	21	30	1173	136.386	4.94482	0.000170213	0.000154393	0.000169726	0.000164777	0.000155517	0.000167563	0.000158749	0.00016061
Q178J8	AAEL005861-PA OS=Aedes aegypti OX=7159 GN=AAEL005861 PE=4 SV=1 - [Q178J8_AEDAE]	254.018	10.48	1	20	20	24	2070	232.771	5.73193	0.000170213	0.000152341	0.000156631	0.000159728	0.000151441	0.000147063	0.000144041	0.000147515
Q16NS9	AAEL011876-PA OS=Aedes aegypti OX=7159 GN=AAEL011876 PE=4 SV=1 - [Q16NS9_AEDAE]	253.898	23.7	3	24	25	34	1097	125.077	6.1001	0.000170213	0.000169991	0.000176063	0.000172089	0.000177718	0.000177233	0.000173272	0.000176074
J9EB97	AAEL017508-PA OS=Aedes aegypti OX=7159 GN=AaeL_AAEL017508 PE=3 SV=1 - [J9EB97_AEDAE]	253.179	34.03	1	9	9	18	288	31.6535	9.74463	0.000170213	0.000158281	0.000175405	0.000167966	0.000175789	0.00017669	0.000164014	0.000172164
Q16XE7	AAEL008905-PA OS=Aedes aegypti OX=7159 GN=AAEL008905 PE=4 SV=1 - [Q16XE7_AEDAE]	253.114	10.95	2	2	16	20	1735	180.588	7.73779	0.000170213	0.000171083	0.000166306	0.0001692	0.000184262	0.000175195	0.000184933	0.000181464
A0A1S4F444	CLIP domain-containing serine protease OS=Aedes aegypti OX=7159 GN=5577660 PE=3 SV=1 - [A0A1S4F444_AEDAE]	252.844	29.2	2	9	10	20	387	42.3782	7.88428	0.000170213	0.000164436	0.000165017	0.000166556	0.000133084	0.000138542	0.000135528	0.000135718
A0A0P6IW43	Putative abc transporter c family member OS=Aedes aegypti OX=7159 PE=2 SV=1 - [A0A0P6IW43_AEDAE]	252.412	18.88	7	18	23	30	1388	154.512	8.25049	0.000170213	0.000161415	0.000168111	0.00016658	0.000176041	0.000173961	0.000173028	0.000174344
Q16R89	AAEL011040-PA (Fragment) OS=Aedes aegypti OX=7159 GN=AAEL011040 PE=4 SV=1 - [Q16R89_AEDAE]	252.363	18.27	1	1	20	27	1100	128.137	5.021	0.000170213	0.000165665	0.000186076	0.000173985	0.000173682	0.000185677	0.000163731	0.000174364
A0A1S4FDF4	STAS domain-containing protein OS=Aedes aegypti OX=7159 GN=5567927 PE=3 SV=1 - [A0A1S4FDF4_AEDAE]	252.276	15.68	2	2	10	22	657	71.5411	8.67529	0.000170213	0.000189346	0.000180912	0.000180157	0.000194746	0.000180681	0.000187762	0.00018773
Q16UG1	AAEL009913-PA OS=Aedes aegypti OX=7159 GN=5572595 PE=4 SV=1 - [Q16UG1_AEDAE]	252.257	26.34	1	7	13	23	524	57.7275	5.80811	0.000170213	0.000164759	0.000178982	0.000171318	0.000171948	0.000180748	0.000179369	0.000177355
A0A1S4FG90	Aldo_ket_red domain-containing protein OS=Aedes aegypti OX=7159 GN=5568977 PE=4 SV=1 - [A0A1S4FG90_AEDAE]	251.925	28.08	2	8	10	24	292	33.1692	7.85498	0.000170213	0.000163292	0.000165047	0.000166184	0.000179862	0.000177702	0.000183077	0.000180214
Q17CT5	AAEL004419-PA OS=Aedes aegypti OX=7159 GN=5564781 PE=4 SV=1 - [Q17CT5_AEDAE]	251.918	22.04	1	12	12	18	726	82.4919	7.23975	0.000170213	0.000176701	0.000169726	0.000172213	0.000182306	0.00018407	0.000184903	0.00018376
Q16UW1	AAEL009772-PB OS=Aedes aegypti OX=7159 GN=5572383 PE=4 SV=1 - [Q16UW1_AEDAE]	251.651	31.54	2	3	3	10	130	14.6664	5.14795	0.000170213	0.00016052	0.000163787	0.00016484	0.000181736	0.000181646	0.00017588	0.000179754
Q17H57	AAEL002788-PA OS=Aedes aegypti OX=7159 GN=AAEL002788 PE=4 SV=1 - [Q17H57_AEDAE]	251.279	17.59	1	16	16	20	995	108.031	9.87646	0.000170213	0.000178967	0.000169499	0.000172893	0.000189445	0.000191985	0.000190503	0.000190644
Q1HR43	Protein transport protein Sec61 subunit beta OS=Aedes aegypti OX=7159 GN=5579041 PE=2 SV=1 - [Q1HR43_AEDAE]	250.609	55.56	1	6	6	20	99	10.3293	11.6489	0.000170213	0.000197631	0.000168978	0.000178941	0.000224515	0.000216361	0.000199881	0.000213586
Q1HRK0	AAEL007777-PA OS=Aedes aegypti OX=7159 GN=5569632 PE=2 SV=1 - [Q1HRK0_AEDAE]	250.318	22.94	1	6	6	11	388	43.3496	4.97021	0.000170213	0.000172572	0.000177392	0.000173392	0.000166491	0.000172718	0.000173098	0.000170769
Q16UI8	AAEL009894-PA OS=Aedes aegypti OX=7159 GN=AAEL009894 PE=4 SV=1 - [Q16UI8_AEDAE]	250.294	35.49	2	13	13	18	386	42.8896	5.21143	0.000170213	0.000159549	0.000173854	0.000167872	0.000165075	0.000158732	0.000163148	0.000162318
A0A1S4G733	Uncharacterized protein OS=Aedes aegypti OX=7159 PE=4 SV=1 - [A0A1S4G733_AEDAE]	250.062	25.54	3	13	13	19	603	65.1952	6.15088	0.000170213	0.000176514	0.000177632	0.000174787	0.000195506	0.000196229	0.000191794	0.000194509
A0A1S4FYD4	NADH-cytochrome b5 reductase OS=Aedes aegypti OX=7159 GN=5577482 PE=3 SV=1 - [A0A1S4FYD4_AEDAE]	250.018	38.68	2	11	11	36	318	35.5716	7.88428	0.000170213	0.00016764	0.000166345	0.000168066	0.000163576	0.000170797	0.000164634	0.000166336
Q16TS1	AAEL010148-PA OS=Aedes aegypti OX=7159 GN=5572929 PE=4 SV=1 - [Q16TS1_AEDAE]	249.593	34.8	1	9	10	29	319	36.097	7.25439	0.000170213	0.000155022	0.00016361	0.000162948	0.000146559	0.000153172	0.000147602	0.000149111
Q17CT4	GrpE protein homolog OS=Aedes aegypti OX=7159 GN=5564769 PE=3 SV=1 - [Q17CT4_AEDAE]	249.552	48.23	1	11	11	25	226	25.3935	8.32373	0.000170213	0.00017533	0.000167545	0.000171029	0.000174675	0.000169637	0.000174374	0.000172895
Q16NE9	AAEL011991-PA OS=Aedes aegypti OX=7159 GN=CLIPC1 PE=3 SV=2 - [Q16NE9_AEDAE]	248.907	24.94	1	7	7	9	389	42.0299	5.59229	0.000170213	0.000167835	0.000179236	0.000172428	0.000133756	0.000139734	0.000134342	0.000135944
Q1HRH9	Pyrroline-5-carboxylate reductase OS=Aedes aegypti OX=7159 PE=2 SV=1 - [Q1HRH9_AEDAE]	248.764	22.53	3	6	6	17	293	31.087	7.73779	0.000170213	0.000151558	0.000163422	0.000161731	0.000192259	0.000168527	0.000182229	0.000181005
A0A0P6IUR8	Putative ubiquitination factor e4a OS=Aedes aegypti OX=7159 PE=2 SV=1 - [A0A0P6IUR8_AEDAE]	248.361	19.94	2	5	19	28	1013	115.084	5.31299	0.000170213	0.000166575	0.000160885	0.000165891	0.000165443	0.000166915	0.000170458	0.000167605
A0A1S4G0Y3	Uncharacterized protein OS=Aedes aegypti OX=7159 GN=5579042 PE=4 SV=1 - [A0A1S4G0Y3_AEDAE]	248.197	20.42	2	7	7	19	382	42.581	6.78564	0.000170213	0.000172689	0.000151434	0.000164779	9.97654e-05	0.000103395	9.70495e-05	0.00010007
Q49LL4	Dicer-2 OS=Aedes aegypti OX=7159 PE=2 SV=1 - [Q49LL4_AEDAE]	247.593	18.4	1	1	30	39	1658	190.513	6.97607	0.000170213	0.000192421	0.000161431	0.000174688	0.000170592	0.000181014	0.000167045	0.000172884
Q16F19	AAEL014931-PA OS=Aedes aegypti OX=7159 GN=AAEL014931 PE=4 SV=1 - [Q16F19_AEDAE]	247.372	18.03	4	1	18	25	1076	118.333	6.7124	0.000170213	0.000353552	0.000158563	0.000227443	0.000142722	0.000180037	0.000137175	0.000153311
Q17GX1	AAEL002867-PA OS=Aedes aegypti OX=7159 GN=5576349 PE=4 SV=1 - [Q17GX1_AEDAE]	247.102	30.24	5	15	15	28	496	55.9397	6.81494	0.000170213	0.000177511	0.000165894	0.000171206	0.000182122	0.000178571	0.00017902	0.000179904
Q172M7	AAEL007329-PA OS=Aedes aegypti OX=7159 GN=AAEL007329 PE=4 SV=1 - [Q172M7_AEDAE]	247.101	38.6	1	10	10	21	342	37.6675	6.96143	0.000170213	0.000175287	0.000156122	0.000167207	0.000181671	0.000177493	0.000178572	0.000179245
Q17KR8	AAEL001548-PA OS=Aedes aegypti OX=7159 GN=5571298 PE=4 SV=1 - [Q17KR8_AEDAE]	246.745	23.84	1	12	12	19	516	57.9035	9.24658	0.000170213	0.000183658	0.000179516	0.000177795	0.000170726	0.00017247	0.000175263	0.00017282
A0A1S4G391	Uncharacterized protein OS=Aedes aegypti OX=7159 GN=5565279 PE=4 SV=1 - [A0A1S4G391_AEDAE]	246.725	32.18	5	7	7	19	174	18.8279	9.30518	0.000170213	0.000159773	0.000169303	0.00016643	0.000183605	0.000183297	0.000178693	0.000181865
Q172K4	AAEL007356-PA OS=Aedes aegypti OX=7159 GN=5569097 PE=4 SV=1 - [Q172K4_AEDAE]	246.458	31.92	2	11	11	16	401	45.6393	6.32861	0.000170213	0.000166072	0.000165865	0.000167383	0.000173254	0.000170573	0.000168289	0.000170705
Q1HRG4	AAEL001103-PA OS=Aedes aegypti OX=7159 GN=5568602 PE=2 SV=1 - [Q1HRG4_AEDAE]	246.253	57.48	1	6	6	13	127	15.0911	9.15869	0.000170213	0.000151208	0.0001631	0.000161507	0.000167913	0.00016409	0.000166293	0.000166098
Q0IFL5	Argininosuccinate synthase OS=Aedes aegypti OX=7159 GN=AAEL004701 PE=3 SV=1 - [ASSY_AEDAE]	246.09	41.75	1	17	17	25	412	45.9595	6.84424	0.000170213	0.000163982	0.00017149	0.000168562	0.000191842	0.000206243	0.000194801	0.000197629
A0A1D8GRB8	Cytochrome P450 OS=Aedes aegypti OX=7159 GN=CYP9J27 PE=2 SV=1 - [A0A1D8GRB8_AEDAE]	245.975	20.71	15	2	11	17	536	61.7083	8.20654	0.000170213	0.00016785	0.000177083	0.000171715	0.000176802	0.000178024	0.000176192	0.000177006
Q16LP2	AAEL012577-PA OS=Aedes aegypti OX=7159 GN=AAEL012577 PE=4 SV=1 - [Q16LP2_AEDAE]	245.779	39.29	3	8	8	19	252	27.1702	5.30029	0.000170213	0.000176517	0.000165421	0.000170717	0.000141936	0.000149684	0.000150555	0.000147392
A0A0P6J652	Putative dna damage inducible protein OS=Aedes aegypti OX=7159 PE=2 SV=1 - [A0A0P6J652_AEDAE]	245.752	28.83	4	4	15	24	496	53.879	4.94482	0.000170213	0.000148437	0.000155113	0.000157921	0.000188884	0.000191311	0.000184427	0.000188208
Q16LV3	AAEL012513-PA OS=Aedes aegypti OX=7159 GN=AAEL012513 PE=4 SV=1 - [Q16LV3_AEDAE]	245.471	70.72	1	9	9	11	181	20.5019	4.4751	0.000170213	0.000192784	0.000165788	0.000176261	0.000175496	0.00018521	0.000184272	0.000181659
J9HJF8	AAEL017499-PA OS=Aedes aegypti OX=7159 GN=23687919 PE=4 SV=1 - [J9HJF8_AEDAE]	245.458	11.87	1	14	14	19	1457	165.045	5.98584	0.000170213	0.000161322	0.000172044	0.00016786	0.000143845	0.000141577	0.000141936	0.000142453
A0A0P6IWJ5	Putative nuclear pore complex protein OS=Aedes aegypti OX=7159 PE=2 SV=1 - [A0A0P6IWJ5_AEDAE]	245.353	13.92	4	26	26	31	2004	223.433	6.41748	0.000170213	0.000166913	0.000172274	0.0001698	0.000172164	0.000169348	0.000171391	0.000170967
Q16PZ7	Dynein light chain OS=Aedes aegypti OX=7159 GN=AAEL011478 PE=3 SV=1 - [Q16PZ7_AEDAE]	244.005	31.25	1	3	3	11	128	14.7134	9.48096	0.000170213	0.000176129	0.000161604	0.000169315	0.000186522	0.000173541	0.00018265	0.000180904
Q177S8	AAEL006026-PA OS=Aedes aegypti OX=7159 GN=5567369 PE=4 SV=1 - [Q177S8_AEDAE]	244.003	20.74	4	19	20	30	1032	116.396	8.44092	0.000170213	0.000160304	0.000163493	0.00016467	0.000173594	0.000172354	0.000172707	0.000172885
Q1HQL1	39S ribosomal protein L12, mitochondrial OS=Aedes aegypti OX=7159 GN=5567500 PE=2 SV=1 - [Q1HQL1_AEDAE]	243.673	37.3	1	7	7	21	185	19.7688	8.25049	0.000170213	0.000166718	0.000162941	0.000166624	0.000182567	0.000169741	0.000181843	0.00017805
Q1HQW9	AAEL010340-PA OS=Aedes aegypti OX=7159 GN=AAEL010340 PE=2 SV=1 - [Q1HQW9_AEDAE]	243.553	30.51	2	6	7	31	177	20.4004	11.5464	0.000170213	0.000185738	0.000170513	0.000175488	0.000168651	0.000164442	0.000168467	0.000167187
A0A1S4FKR6	AMP_N domain-containing protein OS=Aedes aegypti OX=7159 GN=5571208 PE=3 SV=1 - [A0A1S4FKR6_AEDAE]	243.506	22.77	2	11	11	28	483	53.3025	5.61768	0.000170213	0.000155537	0.000165164	0.000163638	0.00015291	0.000152965	0.000148258	0.000151378
J9EBI8	AAEL013936-PB (Fragment) OS=Aedes aegypti OX=7159 GN=SRPN4 PE=3 SV=1 - [J9EBI8_AEDAE]	243.334	25.08	4	12	14	24	610	67.9635	8.35303	0.000170213	0.000169175	0.000168234	0.000169207	0.000152631	0.000158223	0.000162122	0.000157659
Q16IF0	AAEL013697-PA (Fragment) OS=Aedes aegypti OX=7159 GN=AAEL013697 PE=4 SV=1 - [Q16IF0_AEDAE]	243.322	24.25	2	27	29	31	1237	142.03	4.98291	0.000170213	0.000177673	0.000170954	0.000172947	0.000158169	0.000165527	0.000162179	0.000161958
A0A1S4G154	Uncharacterized protein OS=Aedes aegypti OX=7159 GN=5579205 PE=3 SV=1 - [A0A1S4G154_AEDAE]	243.291	48.8	3	15	15	22	375	42.2373	6.62451	0.000170213	0.000155314	0.000157232	0.00016092	0.000145326	0.000149455	0.000154575	0.000149786
Q17KI6	AAEL001682-PA OS=Aedes aegypti OX=7159 GN=5571809 PE=4 SV=1 - [Q17KI6_AEDAE]	243.192	44.31	2	12	13	22	325	37.434	5.45264	0.000170213	0.000168786	0.000172231	0.00017041	0.000186962	0.000187726	0.000185266	0.000186651
Q16NI7	AAEL011960-PA OS=Aedes aegypti OX=7159 GN=5575632 PE=4 SV=1 - [Q16NI7_AEDAE]	242.802	15.34	1	19	19	23	1395	154.461	8.80713	0.000170213	0.000177993	0.000172165	0.000173457	0.000182463	0.000180002	0.000172658	0.000178375
Q16YR3	AAEL008454-PA OS=Aedes aegypti OX=7159 GN=AAEL008454 PE=4 SV=1 - [Q16YR3_AEDAE]	242.209	44	1	9	9	22	200	22.6799	8.14795	0.000170213	0.000162453	0.000153653	0.000162106	0.000176389	0.000162424	0.000173553	0.000170789
A0A1S4FA26	Uncharacterized protein OS=Aedes aegypti OX=7159 GN=5566237 PE=4 SV=1 - [A0A1S4FA26_AEDAE]	242.209	32.15	2	13	13	20	507	53.5578	4.86865	0.000170213	0.000158909	0.000155871	0.000161664	0.000173337	0.000175048	0.000171195	0.000173193
Q17KI0	AAEL001704-PA OS=Aedes aegypti OX=7159 GN=5571814 PE=4 SV=1 - [Q17KI0_AEDAE]	241.839	29.37	1	2	3	9	126	13.6172	9.37842	0.000170213	0.000150855	0.000155002	0.00015869	0.00015957	0.000173459	0.000148722	0.000160583
Q16MS6	Microtubule-associated protein OS=Aedes aegypti OX=7159 GN=AAEL012206 PE=4 SV=1 - [Q16MS6_AEDAE]	241.79	39.25	3	11	11	20	293	31.7047	9.71533	0.000170213	0.00017856	0.000173345	0.000174039	0.000196102	0.00019955	0.000198709	0.00019812
Q17K30	AAEL001826-PA OS=Aedes aegypti OX=7159 GN=5572456 PE=4 SV=1 - [Q17K30_AEDAE]	241.787	59.4	1	8	8	20	133	14.6742	5.97314	0.000170213	0.000176134	0.000162289	0.000169545	0.000152468	0.000146869	0.000154244	0.000151194
Q16S36	AAEL010716-PA OS=Aedes aegypti OX=7159 GN=5573790 PE=3 SV=1 - [Q16S36_AEDAE]	241.582	17.02	5	8	9	21	476	52.1516	8.23584	0.000170213	0.000149985	0.000159504	0.000159901	0.000169695	0.000159943	0.000151158	0.000160265
Q179D9	AAEL005665-PA (Fragment) OS=Aedes aegypti OX=7159 GN=SRPN3 PE=3 SV=2 - [Q179D9_AEDAE]	241.477	32.28	2	13	13	23	412	46.1986	5.49072	0.000170213	0.000174053	0.000176005	0.000173424	0.000141636	0.00014269	0.000141324	0.000141883
Q1HRI5	AAEL011992-PA OS=Aedes aegypti OX=7159 GN=AAEL011992 PE=2 SV=1 - [Q1HRI5_AEDAE]	241.374	58.42	1	6	6	18	101	11.5675	7.21045	0.000170213	0.000140334	0.000138093	0.000149547	0.000199468	0.000137698	0.000191731	0.000176299
Q17NL6	AAEL000642-PA OS=Aedes aegypti OX=7159 GN=5565449 PE=4 SV=1 - [Q17NL6_AEDAE]	241.258	28.59	1	15	16	24	612	70.0107	5.56689	0.000170213	0.000154851	0.000159351	0.000161472	0.000161879	0.000156845	0.000162357	0.00016036
Q16Q61	AAEL011380-PA OS=Aedes aegypti OX=7159 GN=AAEL011380 PE=4 SV=1 - [Q16Q61_AEDAE]	241.186	25.9	1	9	9	23	278	31.5616	8.11865	0.000170213	0.000162583	0.000161143	0.000164646	0.000193781	0.000194594	0.000186783	0.000191719
Q0IFN0	Amino acid transporter OS=Aedes aegypti OX=7159 GN=AAEL004496 PE=3 SV=1 - [Q0IFN0_AEDAE]	240.985	18.3	1	7	7	12	481	52.2136	8.22119	0.000170213	0.000182374	0.000180901	0.000177829	0.000178404	0.000183586	0.000181952	0.000181314
Q174U0	AAEL006808-PA OS=Aedes aegypti OX=7159 GN=5579923 PE=4 SV=1 - [Q174U0_AEDAE]	240.747	38.42	1	17	17	22	518	59.6662	8.90967	0.000170213	0.000171645	0.000171291	0.00017105	0.00017747	0.000181614	0.000181058	0.000180047
A0A1S4FK97	Importin N-terminal domain-containing protein OS=Aedes aegypti OX=7159 GN=5570999 PE=4 SV=1 - [A0A1S4FK97_AEDAE]	240.542	21.81	2	19	19	28	972	109.518	5.23682	0.000170213	0.000165289	0.000162781	0.000166094	0.000178554	0.000178758	0.000175843	0.000177718
Q174H5	AAEL006880-PA OS=Aedes aegypti OX=7159 GN=AAEL006880 PE=4 SV=1 - [Q174H5_AEDAE]	240.445	35.37	1	1	10	16	294	32.704	9.56885	0.000170213	0.000137169	0.000155961	0.000154448	0.000175875	0.000171883	0.000164233	0.000170664
Q17FG7	AAEL003434-PA OS=Aedes aegypti OX=7159 GN=AAEL003434 PE=4 SV=1 - [Q17FG7_AEDAE]	240.331	24.5	3	4	14	22	600	68.4271	5.47803	0.000170213	0.000193078	0.000185203	0.000182831	0.000178408	0.000173033	0.000179129	0.000176857
A0A0P6K164	5'-3' exoribonuclease OS=Aedes aegypti OX=7159 PE=2 SV=1 - [A0A0P6K164_AEDAE]	240.321	18.09	3	15	16	25	1006	113.753	8.27979	0.000170213	0.000174478	0.000165698	0.00017013	0.000177601	0.000178692	0.000170869	0.000175721
A0A0P6IYC3	Putative bisphosphate 3'-nucleotidase bpnt1/inositol polyphosphate 1-phosphatase OS=Aedes aegypti OX=7159 PE=2 SV=1 - [A0A0P6IYC3_AEDAE]	239.664	37.12	3	12	12	17	361	40.9172	5.18604	0.000170213	0.000165716	0.000171896	0.000169275	0.000185227	0.00018652	0.00017864	0.000183463
Q0IFU0	AAEL004152-PA OS=Aedes aegypti OX=7159 GN=AAEL004152 PE=3 SV=1 - [Q0IFU0_AEDAE]	239.487	44.72	2	9	9	16	199	22.4985	6.12549	0.000170213	0.000188566	0.000173629	0.000177469	0.000180598	0.000183524	0.00018044	0.000181521
A0A1S4EZE3	Endonuclease_NS domain-containing protein OS=Aedes aegypti OX=7159 GN=5571667 PE=4 SV=1 - [A0A1S4EZE3_AEDAE]	239.452	40.29	2	18	18	34	407	46.2436	6.85889	0.000170213	0.00017369	0.000183375	0.000175759	0.000126997	0.000134207	0.000130869	0.000130691
Q17N78	AAEL000793-PA OS=Aedes aegypti OX=7159 GN=5566624 PE=3 SV=1 - [Q17N78_AEDAE]	239.134	36.08	2	7	7	18	255	28.8779	8.88037	0.000170213	0.000193547	0.000167005	0.000176922	0.000173692	0.000179059	0.000169501	0.000174084
Q16TA2	RuvB-like helicase 2 OS=Aedes aegypti OX=7159 GN=rept PE=3 SV=1 - [RUVB2_AEDAE]	239.097	32.9	1	14	14	21	465	51.8178	5.75732	0.000170213	0.000165888	0.000163091	0.000166397	0.000180378	0.000179725	0.00017894	0.000179681
A0A1S4FHU5	Uncharacterized protein OS=Aedes aegypti OX=7159 GN=5569767 PE=4 SV=1 - [A0A1S4FHU5_AEDAE]	239.041	32.03	1	2	7	14	256	27.3842	7.84033	0.000170213	0.000167989	0.000167394	0.000168532	0.00021425	0.000192805	0.000176322	0.000194459
Q5QC99	AAEL010843-PA OS=Aedes aegypti OX=7159 GN=SUI1 PE=2 SV=1 - [Q5QC99_AEDAE]	238.977	68.18	1	7	7	12	110	12.3483	6.771	0.000170213	0.000173961	0.000172137	0.000172104	0.000188667	0.000170747	0.00016997	0.000176462
Q16GV5	AAEL014250-PA OS=Aedes aegypti OX=7159 GN=5563946 PE=4 SV=1 - [Q16GV5_AEDAE]	238.562	36.84	1	6	6	8	247	26.3517	5.38916	0.000170213	0.000148488	0.000167754	0.000162151	0.000148878	0.000155039	0.000155545	0.000153154
Q6GW02	AAEL001627-PA OS=Aedes aegypti OX=7159 GN=UAP PE=2 SV=1 - [Q6GW02_AEDAE]	238.513	38.84	2	19	19	33	484	54.5638	5.70654	0.000170213	0.000152285	0.000159036	0.000160511	0.00017519	0.000175113	0.000181373	0.000177226
Q175Y5	AAEL006485-PA OS=Aedes aegypti OX=7159 GN=AAEL006485 PE=4 SV=1 - [Q175Y5_AEDAE]	238.356	31.95	2	11	11	23	338	37.9112	5.07178	0.000170213	0.000180808	0.000173574	0.000174865	0.00018644	0.000182647	0.000170816	0.000179968
Q17DW7	AAEL004023-PA OS=Aedes aegypti OX=7159 GN=5563971 PE=4 SV=1 - [Q17DW7_AEDAE]	238.29	35.38	1	17	17	27	424	48.6467	5.46533	0.000170213	0.000166989	0.000178453	0.000171885	0.000175701	0.000174176	0.000178111	0.000175996
Q16MK2	Eukaryotic translation initiation factor 3 subunit J OS=Aedes aegypti OX=7159 GN=AAEL012279 PE=3 SV=1 - [EIF3J_AEDAE]	238.087	40.66	1	9	9	16	241	28.1541	4.77979	0.000170213	0.00016737	0.000159506	0.000165696	0.000179313	0.0001803	0.000179885	0.000179833
Q16I17	Methylthioribose-1-phosphate isomerase OS=Aedes aegypti OX=7159 GN=AAEL013828 PE=3 SV=1 - [MTNA_AEDAE]	238.044	25.83	1	10	10	18	360	39.2486	6.94678	0.000170213	0.000157235	0.000177132	0.000168193	0.000191597	0.000146622	0.000174951	0.000171056
A0A1S4FHB6	Hect E3 ubiquitin ligase OS=Aedes aegypti OX=7159 PE=4 SV=1 - [A0A1S4FHB6_AEDAE]	237.829	13.92	2	35	35	40	2816	308.002	5.45264	0.000170213	0.000171384	0.000174725	0.000172107	0.00017067	0.000174862	0.000176164	0.000173898
Q17AT3	AAEL005175-PA OS=Aedes aegypti OX=7159 GN=AAEL005175 PE=4 SV=1 - [Q17AT3_AEDAE]	237.788	15.11	2	12	12	23	1019	113.683	5.04639	0.000170213	0.000160364	0.000166368	0.000165648	0.000183183	0.000169678	0.000173715	0.000175525
Q16EY8	AAEL014965-PA OS=Aedes aegypti OX=7159 GN=AAEL014965 PE=4 SV=1 - [Q16EY8_AEDAE]	237.329	30.27	1	13	13	20	479	49.4276	7.78174	0.000170213	0.000159334	0.000157782	0.000162443	0.000174173	0.000171981	0.000174661	0.000173605
A0A1S4F3Z0	HMA domain-containing protein OS=Aedes aegypti OX=7159 GN=5577242 PE=4 SV=1 - [A0A1S4F3Z0_AEDAE]	237.157	65.75	2	5	5	9	73	8.0302	7.12256	0.000170213	0.000165114	0.000145222	0.000160183	0.000210389	0.00018306	0.000213459	0.000202303
Q1HQP4	AAEL004378-PA OS=Aedes aegypti OX=7159 GN=5564636 PE=2 SV=1 - [Q1HQP4_AEDAE]	237.153	29.05	1	5	5	14	148	17.0686	5.13525	0.000170213	0.000183618	0.000162537	0.000172122	0.000176674	0.000169734	0.000169477	0.000171962
Q170L1	AAEL007882-PA OS=Aedes aegypti OX=7159 GN=5569735 PE=4 SV=1 - [Q170L1_AEDAE]	236.923	27.99	2	15	15	18	661	76.0573	8.71924	0.000170213	0.000180399	0.000184409	0.00017834	0.000207514	0.000205258	0.000199623	0.000204132
Q179J5	AAEL005605-PA OS=Aedes aegypti OX=7159 GN=AAEL005605 PE=3 SV=1 - [Q179J5_AEDAE]	236.832	36.41	2	17	17	29	618	69.7562	6.25244	0.000170213	0.000167625	0.000166687	0.000168175	0.000165281	0.000164311	0.000164977	0.000164857
Q17HE5	AAEL002709-PA OS=Aedes aegypti OX=7159 GN=AAEL002709 PE=4 SV=1 - [Q17HE5_AEDAE]	236.609	18.77	3	19	19	22	1215	135.091	5.52881	0.000170213	0.000169135	0.000171371	0.000170239	0.00017503	0.000174989	0.000172885	0.000174302
Q1HR91	Conserved possible Golgi protein OS=Aedes aegypti OX=7159 GN=5577023 PE=2 SV=1 - [Q1HR91_AEDAE]	236	41.77	3	3	3	16	158	16.0029	8.55811	0.000170213	0.000165778	0.000152132	0.000162708	0.000209687	0.000181151	0.00019817	0.000196336
A0A1S4FN36	Uncharacterized protein OS=Aedes aegypti OX=7159 GN=5572170 PE=4 SV=1 - [A0A1S4FN36_AEDAE]	235.864	38.94	1	1	7	21	226	25.1004	5.74463	0.000170213	0.000153629	0.000139224	0.000154355	0.000129764	0.000133646	0.000136176	0.000133195
Q17AR9	AAEL005211-PA OS=Aedes aegypti OX=7159 GN=AAEL005211 PE=4 SV=1 - [Q17AR9_AEDAE]	235.77	13.01	2	16	17	23	1453	162.397	8.88037	0.000170213	0.000176493	0.000177271	0.000174659	0.000180805	0.000173087	0.000186477	0.000180123
A0A1S4EYW6	Non-lysosomal glucosylceramidase OS=Aedes aegypti OX=7159 PE=3 SV=1 - [A0A1S4EYW6_AEDAE]	235.676	14.88	2	12	12	14	887	101.846	5.79541	0.000170213	0.000158013	0.000166221	0.000164815	0.000166674	0.000166495	0.000165471	0.000166213
Q16N28	AAEL012094-PA OS=Aedes aegypti OX=7159 GN=5575837 PE=3 SV=1 - [Q16N28_AEDAE]	235.456	46.49	1	12	12	22	342	40.5356	7.92822	0.000170213	0.000167529	0.000177936	0.000171893	0.000174594	0.000176507	0.000170823	0.000173975
Q16XG7	Cytochrome c oxidase subunit OS=Aedes aegypti OX=7159 GN=AAEL008880 PE=3 SV=1 - [Q16XG7_AEDAE]	235.308	63.95	1	6	6	43	86	9.99179	5.47803	0.000170213	0.000156298	0.000135796	0.000154102	0.000177918	0.000164395	0.000175027	0.000172447
A0A1S4EXB7	Carboxylic ester hydrolase OS=Aedes aegypti OX=7159 GN=5567217 PE=3 SV=1 - [A0A1S4EXB7_AEDAE]	235.184	26.33	1	2	13	19	581	63.8202	6.31592	0.000170213	0.000194148	0.00018742	0.000183927	0.000172093	0.000166388	0.000165138	0.000167873
Q16RC6	AAEL011006-PA OS=Aedes aegypti OX=7159 GN=5574237 PE=4 SV=1 - [Q16RC6_AEDAE]	235.16	22.84	1	5	5	8	232	25.9854	6.93213	0.000170213	0.000167742	0.000155275	0.00016441	0.000201107	0.000201079	0.000190848	0.000197678
Q16VX0	AAEL009413-PA OS=Aedes aegypti OX=7159 GN=AAEL009413 PE=4 SV=1 - [Q16VX0_AEDAE]	234.869	49.55	1	2	21	43	448	52.1569	6.0874	0.000170213	0.000146419	0.000156452	0.000157695	0.000158028	0.000153138	0.000158853	0.000156673
Q1HRS9	40S ribosomal protein S20 OS=Aedes aegypti OX=7159 GN=5572088 PE=2 SV=1 - [Q1HRS9_AEDAE]	234.825	54.17	1	5	5	22	120	13.3844	10.1255	0.000170213	0.000166683	0.000179512	0.000172136	0.000175021	0.000177906	0.000174351	0.000175759
Q16R66	AAEL011068-PA OS=Aedes aegypti OX=7159 GN=5574294 PE=4 SV=1 - [Q16R66_AEDAE]	234.756	15.69	1	2	2	13	153	15.5859	9.18799	0.000170213	0.000146212	0.000161714	0.00015938	0.00016035	0.000179646	0.000157945	0.000165981
Q16HJ4	AAEL014004-PA (Fragment) OS=Aedes aegypti OX=7159 GN=AAEL014004 PE=3 SV=1 - [Q16HJ4_AEDAE]	234.306	47.99	2	8	8	14	273	30.438	6.3667	0.000170213	0.000160849	0.000164869	0.00016531	0.000120434	0.00011519	0.000120155	0.000118593
Q16JD9	AAEL013367-PA OS=Aedes aegypti OX=7159 GN=AAEL013367 PE=4 SV=1 - [Q16JD9_AEDAE]	234.06	6.69	1	7	16	28	2691	300.269	8.63135	0.000170213	0.000167978	0.000180093	0.000172761	0.000157418	0.000159445	0.000161661	0.000159508
A0A1S4G679	DUF1989 domain-containing protein OS=Aedes aegypti OX=7159 PE=4 SV=1 - [A0A1S4G679_AEDAE]	233.439	29.93	1	8	8	15	304	34.1014	7.97217	0.000170213	0.000157394	0.000150896	0.000159501	0.000183559	0.000168077	0.000177457	0.000176365
Q16VU4	AAEL009431-PA OS=Aedes aegypti OX=7159 GN=AAEL009431 PE=4 SV=1 - [Q16VU4_AEDAE]	233.389	55.47	2	16	16	21	256	29.3305	9.11475	0.000170213	0.000150339	0.000176392	0.000165648	0.000168009	0.000163596	0.000164427	0.000165344
A0A1S4F859	Beta-galactosidase OS=Aedes aegypti OX=7159 GN=5565066 PE=3 SV=1 - [A0A1S4F859_AEDAE]	233.389	26.98	2	14	14	18	656	73.908	5.021	0.000170213	0.000162919	0.000159059	0.000164063	0.000168371	0.000153668	0.000165434	0.000162491
Q17DC9	Cleavage and polyadenylation specificity factor subunit 5 OS=Aedes aegypti OX=7159 GN=5570338 PE=3 SV=1 - [Q17DC9_AEDAE]	233.387	40.43	2	9	9	13	230	26.2816	8.85107	0.000170213	0.00014834	0.000165198	0.00016125	0.000175676	0.000172259	0.000167692	0.000171876
J9HTQ6	AAEL013253-PB OS=Aedes aegypti OX=7159 GN=AAEL801174 PE=4 SV=1 - [J9HTQ6_AEDAE]	233.141	12.83	2	12	12	17	1107	123.59	6.20166	0.000170213	0.000171052	0.000170453	0.000170573	0.000184176	0.000177934	0.000192577	0.000184895
Q17JP1	AAEL001916-PB OS=Aedes aegypti OX=7159 GN=5573015 PE=3 SV=1 - [Q17JP1_AEDAE]	233.034	41.23	2	8	8	20	211	24.2231	5.89697	0.000170213	0.0001697	0.000160641	0.000166851	0.000181487	0.000168607	0.000178498	0.000176197
J9HH04	AAEL017345-PA OS=Aedes aegypti OX=7159 GN=23687765 PE=4 SV=1 - [J9HH04_AEDAE]	233.011	11.97	1	6	6	22	309	29.7664	7.10791	0.000170213	0.000187121	0.000158778	0.000172037	0.000123815	0.000121308	0.000126486	0.00012387
Q17GH7	2-deoxyglucose-6-phosphate phosphatase OS=Aedes aegypti OX=7159 GN=AAEL003006 PE=4 SV=1 - [Q17GH7_AEDAE]	232.984	15.08	1	7	7	17	577	65.1936	9.48096	0.000170213	0.000168086	0.000166516	0.000168271	0.000170983	0.000173176	0.000174189	0.000172783
A0A1S4G5Z6	Uncharacterized protein OS=Aedes aegypti OX=7159 GN=23687740 PE=3 SV=1 - [A0A1S4G5Z6_AEDAE]	232.615	51.84	3	3	12	31	245	26.6521	6.80029	0.000170213	0.000207544	0.000192634	0.00019013	0.00018506	0.000183462	0.000173542	0.000180688
Q52UT2	40S ribosomal protein S17 OS=Aedes aegypti OX=7159 GN=5564226 PE=2 SV=2 - [Q52UT2_AEDAE]	232.225	65.38	1	7	7	26	130	15.2402	9.87646	0.000170213	0.000174122	0.000172617	0.000172317	0.000176373	0.000169137	0.000169025	0.000171512
A2I883	AAEL014711-PA OS=Aedes aegypti OX=7159 GN=Aael_AAEL014711 PE=4 SV=1 - [A2I883_AEDAE]	231.999	13.64	5	19	19	21	1716	189.938	8.14795	0.000170213	0.000164753	0.000169972	0.000168312	0.000184865	0.000180824	0.000183265	0.000182984
A0A1S4FKW7	Uncharacterized protein OS=Aedes aegypti OX=7159 GN=5571305 PE=4 SV=1 - [A0A1S4FKW7_AEDAE]	231.972	14	2	7	8	14	693	73.2218	8.36768	0.000170213	0.000184033	0.000184659	0.000179635	0.000170046	0.000179862	0.000171722	0.000173876
Q171G2	AAEL007660-PA OS=Aedes aegypti OX=7159 GN=5569471 PE=4 SV=1 - [Q171G2_AEDAE]	231.529	29.12	1	15	16	27	594	68.0769	8.74854	0.000170213	0.000174392	0.000171071	0.000171892	0.000158314	0.000166033	0.000160379	0.000161575
Q17PZ7	AAEL000211-PA OS=Aedes aegypti OX=7159 GN=5570015 PE=4 SV=1 - [Q17PZ7_AEDAE]	231.457	61.8	1	5	5	14	89	9.33774	8.48486	0.000170213	0.000155097	0.000176694	0.000167335	0.000156251	0.000158739	0.000160165	0.000158385
Q16RY7	AAEL010765-PA OS=Aedes aegypti OX=7159 GN=5573863 PE=3 SV=1 - [Q16RY7_AEDAE]	231.13	10.97	1	3	3	21	310	33.526	6.66846	0.000170213	0.000144501	0.000164295	0.00015967	0.00012383	0.000128684	0.000122965	0.000125159
A0A0P6IXE5	Putative dystrophin-like protein OS=Aedes aegypti OX=7159 PE=2 SV=1 - [A0A0P6IXE5_AEDAE]	231.042	7.84	3	24	25	28	3343	382.928	5.60498	0.000170213	0.000172907	0.000168805	0.000170642	0.000177752	0.000174802	0.000173441	0.000175332
Q0IE95	Pescadillo homolog OS=Aedes aegypti OX=7159 GN=AAEL012980 PE=3 SV=1 - [PESC_AEDAE]	230.931	23.48	1	13	14	19	609	71.7773	9.15869	0.000170213	0.000172364	0.000171067	0.000171215	0.00018951	0.000190064	0.000177321	0.000185632
[truncated: 4,179 more rows]
