# Supplementary material for: Combined analysis of the proteome and metabolome provides insight into microRNA-1174 function in Aedes aegypti mosquitoes
Source: Parasit Vectors. 2023 Aug 9;16:271. doi: 10.1186/s13071-023-05859-1 (PMC10413549; doi:10.1186/s13071-023-05859-1)
Supplement: Supplementary file 3 — Additional file 3: Table S3. Differentially expressed proteins screened according to the described criteria. [file 13071_2023_5859_MOESM3_ESM.xlsx]

## Sheet: Table S3_Difference
		Additional file 3_Table S3_Differentially expressed proteins screened according to the described criteria
m	Accession	Description	Score	Coverage	#.Proteins	#.Unique.Peptides	#.Peptides	#.PSMs	#.AAs	MW.[kDa]	calc..pI	MEAN Ant1174	MEAN Control	P-VALUE	Q-VALUE	FOLD CHANGE	LOG_FOLDCHANGE
AAEL005656	Q179E8	AAEL005656-PA OS=Aedes aegypti OX=7159 GN=AAEL005656 PE=3 SV=1 - [Q179E8_AEDAE]	80489.3	70.82	2	26	190	5057	1940	221.327	5.98584	0.000171546	0.000163031	0.00747355	0.0286385	1.05223	0.0734478
	A0A1S4FBG2	Myosin heavy chain, nonmuscle or smooth muscle OS=Aedes aegypti OX=7159 PE=3 SV=1 - [A0A1S4FBG2_AEDAE]	70993.1	69.91	1	3	164	4368	1635	187.019	5.70654	0.000171911	0.00016817	0.331962	0.212647	1.02225	0.0317429
myo-sex	W0FUL2	Myosin heavy chain OS=Aedes aegypti OX=7159 GN=myo-sex PE=2 SV=1 - [W0FUL2_AEDAE]	70768.9	59.07	2	1	166	4551	1940	221.189	5.96045	0.000166614	0.000176306	0.13382	0.122992	0.945029	-0.0815698
AAEL005733	Q178Y4	AAEL005733-PB OS=Aedes aegypti OX=7159 GN=AAEL005733 PE=3 SV=1 - [Q178Y4_AEDAE]	70562.7	70.66	2	19	186	4370	1963	224.072	5.96045	0.000167183	0.00017018	0.556031	0.295426	0.982392	-0.0256289
5580168	A0A1S4F231	Uncharacterized protein OS=Aedes aegypti OX=7159 GN=5580168 PE=4 SV=1 - [A0A1S4F231_AEDAE]	23371.1	58.94	4	9	398	1618	7935	891.883	6.66846	0.000173414	0.000171869	0.530338	0.286462	1.00899	0.0129113
AAEL002565	Q17HV9	AAEL002565-PA OS=Aedes aegypti OX=7159 GN=AAEL002565 PE=4 SV=1 - [Q17HV9_AEDAE]	22181	60.1	4	4	362	1487	7100	796.632	6.48096	0.000166452	0.00017186	0.289198	0.195348	0.968532	-0.0461277
5572985	Q6QNY2	AAEL001951-PA OS=Aedes aegypti OX=7159 GN=5572985 PE=2 SV=1 - [Q6QNY2_AEDAE]	17865.6	77.93	1	6	27	1022	376	41.5557	5.47803	0.000169634	0.000169904	0.897812	0.402129	0.998412	-0.00229239
AAEL004699	Q0IFK9	AAEL004699-PA OS=Aedes aegypti OX=7159 GN=AAEL004699 PE=4 SV=1 - [Q0IFK9_AEDAE]	17807.1	81.91	2	67	67	995	1006	111.968	9.5249	0.000180069	0.000204008	0.0161588	0.0403659	0.882654	-0.18008
AAEL006582	Q175R4	Calcium-transporting ATPase OS=Aedes aegypti OX=7159 GN=AAEL006582 PE=3 SV=1 - [Q175R4_AEDAE]	16522.6	53.21	5	1	60	823	998	109.528	5.50342	0.000190617	0.000183925	0.636054	0.322862	1.03639	0.0515628
5568141	A0A1S4FE53	Calcium-transporting ATPase OS=Aedes aegypti OX=7159 GN=5568141 PE=3 SV=1 - [A0A1S4FE53_AEDAE]	16400.4	52.95	6	1	60	828	999	109.648	5.50342	0.000169127	0.000178058	0.406473	0.240846	0.949841	-0.0742426
5567310	Q178A9	AAEL005961-PA OS=Aedes aegypti OX=7159 GN=5567310 PE=3 SV=1 - [Q178A9_AEDAE]	16209	71.28	1	1	25	984	376	41.6158	5.47803	0.00017002	0.000164535	0.73193	0.354143	1.03333	0.0473067
ACT-1	P49128	Actin-1 OS=Aedes aegypti OX=7159 GN=ACT-1 PE=2 SV=2 - [ACT1_AEDAE]	15636.6	71.28	1	3	25	944	376	41.6458	5.47803	0.000169503	0.000175712	0.466055	0.263032	0.964663	-0.0519037
actA3b	P84184	Actin-A3b, cytoplasmic OS=Helicoverpa armigera OX=29058 GN=actA3b PE=2 SV=1 - [ACT3B_HELAM]	15507.1	66.49	2	2	24	971	376	41.7948	5.47803	0.000168103	0.00017395	0.219991	0.165027	0.966385	-0.0493294
AAEL009955	Q16UB8	AAEL009955-PA OS=Aedes aegypti OX=7159 GN=AAEL009955 PE=4 SV=1 - [Q16UB8_AEDAE]	14479.1	63.54	2	182	206	1038	3321	367.244	7.50342	0.000168734	0.000191082	0.0324995	0.056894	0.883045	-0.179442
	B2Z6M6	Muscle actin OS=Agrotis ipsilon OX=56364 PE=2 SV=1 - [B2Z6M6_AGRIP]	14341.3	66.49	3	3	24	939	376	41.7498	5.38916	0.000171761	0.000172427	0.855062	0.390458	0.99614	-0.00557999
AAEL013559	Q16IU1	AAEL013559-PA OS=Aedes aegypti OX=7159 GN=AAEL013559 PE=4 SV=1 - [Q16IU1_AEDAE]	13164	51.6	1	210	211	901	4560	516.464	6.30322	0.000168005	0.000170022	0.323083	0.209088	0.988136	-0.0172187
5565155	Q17C87	AAEL004631-PA OS=Aedes aegypti OX=7159 GN=5565155 PE=3 SV=1 - [Q17C87_AEDAE]	12614	66.49	1	4	24	897	376	41.7608	5.47803	0.000167016	0.000168986	0.431878	0.250417	0.988343	-0.0169166
	A0A1S4FA77	Titin OS=Aedes aegypti OX=7159 PE=4 SV=1 - [A0A1S4FA77_AEDAE]	12529.7	57.72	2	227	227	922	4856	546.134	5.97314	0.000168206	0.000172833	0.209878	0.16011	0.97323	-0.0391473
5568814	A0A1S4EY19	Uncharacterized protein OS=Aedes aegypti OX=7159 GN=5568814 PE=4 SV=1 - [A0A1S4EY19_AEDAE]	12331.7	52.64	2	113	113	700	2422	264.873	6.62451	0.00016854	0.000196363	0.00241036	0.0186239	0.858304	-0.22044
5577999	A0A1S4F4H1	ATP synthase subunit beta OS=Aedes aegypti OX=7159 GN=5577999 PE=3 SV=1 - [A0A1S4F4H1_AEDAE]	11652.5	78.77	4	28	28	673	504	53.9544	5.12256	0.000170834	0.000175088	0.0317263	0.0562207	0.975708	-0.0354788
5580315	Q16KR4	Aconitate hydratase, mitochondrial OS=Aedes aegypti OX=7159 GN=5580315 PE=3 SV=1 - [Q16KR4_AEDAE]	11489.9	71.45	2	50	50	655	788	85.6697	8.44092	0.000169635	0.000173909	0.0298884	0.0545518	0.975424	-0.0358981
5575914	Q1HRQ7	ATP synthase subunit alpha OS=Aedes aegypti OX=7159 GN=5575914 PE=2 SV=1 - [Q1HRQ7_AEDAE]	10508.5	63.16	1	38	38	665	551	59.3553	8.93896	0.000171624	0.00017618	0.0844575	0.0949793	0.97414	-0.0377987
5580173	Q17HX1	AAEL002572-PA OS=Aedes aegypti OX=7159 GN=5580173 PE=4 SV=1 - [Q17HX1_AEDAE]	9974.26	72.38	1	17	17	488	210	22.8191	4.76709	0.000170343	0.000169954	0.624469	0.319038	1.00229	0.00329825
5567309	A0A1S4FCE2	Uncharacterized protein OS=Aedes aegypti OX=7159 GN=5567309 PE=3 SV=1 - [A0A1S4FCE2_AEDAE]	9867.2	60.37	2	5	22	711	376	41.5157	5.47803	0.000169321	0.000180325	0.119965	0.11555	0.93898	-0.0908341
5574161	Q16RF4	AAEL010975-PA OS=Aedes aegypti OX=7159 GN=5574161 PE=4 SV=1 - [Q16RF4_AEDAE]	9818.47	70.67	1	68	69	631	883	103.164	5.57959	0.000168829	0.000171583	0.549343	0.293117	0.983945	-0.0233497
5565156	Q17C86	AAEL004616-PA OS=Aedes aegypti OX=7159 GN=5565156 PE=3 SV=1 - [Q17C86_AEDAE]	9794.17	56.12	1	6	19	713	376	41.6588	5.47803	0.000169206	0.000180679	0.0203185	0.0450177	0.9365	-0.094649
	Q6ELZ6	Muscle-specific actin 3 OS=Aedes aegypti OX=7159 PE=2 SV=1 - [Q6ELZ6_AEDAE]	9035.4	50.27	1	4	21	710	376	41.6488	5.69385	0.000178116	0.000179404	0.793969	0.372965	0.992821	-0.0103942
5575993	Q17H82	AAEL002759-PD OS=Aedes aegypti OX=7159 GN=5575993 PE=3 SV=1 - [Q17H82_AEDAE]	8916.45	81.34	1	4	45	796	284	32.3563	4.85596	0.000165221	0.000169312	0.296366	0.198157	0.975838	-0.0352861
AAEL002759	Q17H80	AAEL002759-PA OS=Aedes aegypti OX=7159 GN=AAEL002759 PE=3 SV=1 - [Q17H80_AEDAE]	8684.7	75.7	2	3	44	779	284	32.4454	4.89404	0.00019309	0.000141503	0.031907	0.0563795	1.36457	0.448442
5570233	A0A1S4FIY1	Uncharacterized protein OS=Aedes aegypti OX=7159 GN=5570233 PE=3 SV=1 - [A0A1S4FIY1_AEDAE]	8666.67	85.16	2	26	26	415	337	35.2739	9.0415	0.00016965	0.000174304	0.0877749	0.097148	0.973303	-0.039039
5575995	Q17H75	AAEL002761-PC OS=Aedes aegypti OX=7159 GN=5575995 PE=2 SV=1 - [Q17H75_AEDAE]	8397.85	73.33	4	8	39	556	285	32.7017	4.729	0.000168817	0.000167713	0.664411	0.332331	1.00658	0.00946433
AAEL005435	Q17A09	AAEL005435-PA OS=Aedes aegypti OX=7159 GN=AAEL005435 PE=3 SV=1 - [Q17A09_AEDAE]	8273.64	76.74	1	33	33	507	473	52.2162	6.26514	0.000172155	0.000175618	0.268327	0.18683	0.980281	-0.0287332
5571151	Q16XK7	AAEL008844-PA OS=Aedes aegypti OX=7159 GN=5571151 PE=4 SV=1 - [Q16XK7_AEDAE]	8046.73	86.91	1	21	21	561	191	21.8955	4.83057	0.000165086	0.000172938	0.27061	0.187787	0.954595	-0.0670389
VDAC	Q1HR57	AAEL001872-PA (Fragment) OS=Aedes aegypti OX=7159 GN=VDAC PE=2 SV=1 - [Q1HR57_AEDAE]	7536.31	75.53	1	23	23	361	282	30.6774	8.54346	0.000170712	0.000173607	0.0913293	0.0993966	0.983324	-0.0242611
5566099	Q16EQ1	AAEL015065-PA OS=Aedes aegypti OX=7159 GN=5566099 PE=4 SV=1 - [Q16EQ1_AEDAE]	7332.37	63.46	4	146	148	483	2414	277.79	5.24951	0.000167872	0.000175277	0.00756007	0.0287895	0.957752	-0.0622755
23687404	J9HYM2	Glyceraldehyde-3-phosphate dehydrogenase OS=Aedes aegypti OX=7159 GN=23687404 PE=3 SV=1 - [J9HYM2_AEDAE]	7266.81	78.31	1	23	23	442	332	35.4183	8.17725	0.000167562	0.000176301	0.00416505	0.0223779	0.950432	-0.0733451
AAEL001668	Q17KK5	AAEL001668-PA OS=Aedes aegypti OX=7159 GN=AAEL001668 PE=3 SV=1 - [Q17KK5_AEDAE]	7063.33	84.76	2	31	31	376	433	46.592	6.75635	0.000168222	0.000173424	0.0131999	0.036848	0.970005	-0.0439365
	A0A1S4FVC6	Sodium/potassium-transporting ATPase subunit alpha OS=Aedes aegypti OX=7159 PE=3 SV=1 - [A0A1S4FVC6_AEDAE]	6947.74	55.12	8	56	56	406	1036	114.752	5.68115	0.000170819	0.000185918	0.00211106	0.0180152	0.918788	-0.122196
5571596	Q1HR67	AAEL009185-PA OS=Aedes aegypti OX=7159 GN=5571596 PE=2 SV=1 - [Q1HR67_AEDAE]	6892.29	73.52	2	30	31	533	355	39.8489	6.40479	0.000168879	0.000169228	0.918758	0.407686	0.997937	-0.00297917
AAEL007306	Q172T4	AAEL007306-PA OS=Aedes aegypti OX=7159 GN=AAEL007306 PE=4 SV=1 - [Q172T4_AEDAE]	6878.79	73.88	2	67	67	535	896	103.58	5.60498	0.000169113	0.000174306	0.0543446	0.0746468	0.970209	-0.0436326
5569989	A0A1S4FII7	Uncharacterized protein OS=Aedes aegypti OX=7159 GN=5569989 PE=4 SV=1 - [A0A1S4FII7_AEDAE]	6846.62	61.19	2	121	121	523	2327	265.714	5.0083	0.000167705	0.000174246	0.0937258	0.100871	0.96246	-0.0552018
	A0A1S4G7Z7	Uncharacterized protein OS=Aedes aegypti OX=7159 PE=4 SV=2 - [A0A1S4G7Z7_AEDAE]	6827.31	37.08	4	44	301	658	8971	1004.68	5.79541	0.00016943	0.000174691	0.23974	0.174274	0.969884	-0.0441166
5565629	Q16F38	Pyruvate kinase OS=Aedes aegypti OX=7159 GN=5565629 PE=1 SV=1 - [Q16F38_AEDAE]	6665.34	63.14	3	29	29	333	529	57.4207	7.38623	0.000169415	0.000177516	0.00324134	0.0204778	0.954368	-0.0673829
5567031	Q178U9	Fructose-bisphosphate aldolase OS=Aedes aegypti OX=7159 GN=5567031 PE=3 SV=1 - [Q178U9_AEDAE]	6495.16	76.58	1	2	26	345	363	39.0952	7.86963	0.000168009	0.000186191	0.00113579	0.0146944	0.902345	-0.148249
	A0A1S4G744	Uncharacterized protein OS=Aedes aegypti OX=7159 PE=4 SV=1 - [A0A1S4G744_AEDAE]	6420.91	44.16	3	135	135	428	4112	455.785	5.0083	0.000172273	0.000161417	0.0179736	0.0425118	1.06726	0.0939057
5567031	Q178U8	Fructose-bisphosphate aldolase OS=Aedes aegypti OX=7159 GN=5567031 PE=3 SV=1 - [Q178U8_AEDAE]	6352.64	75.55	1	2	26	330	364	39.4594	8.17725	0.000163105	0.000179583	0.0314427	0.0559695	0.908242	-0.138851
5565921	Q17NG8	Alpha-1,4 glucan phosphorylase OS=Aedes aegypti OX=7159 GN=5565921 PE=3 SV=1 - [Q17NG8_AEDAE]	6205.48	70.53	1	54	55	468	845	96.895	6.32861	0.000168855	0.000185404	0.000261016	0.00862347	0.910739	-0.134891
AAEL008289	Q16Z73	AAEL008289-PA OS=Aedes aegypti OX=7159 GN=AAEL008289 PE=4 SV=1 - [Q16Z73_AEDAE]	5966.31	36.02	1	6	6	223	211	22.8034	5.96045	0.000174003	0.000167529	0.0454091	0.067686	1.03865	0.0547044
AAEL006721	Q175A3	2-oxoglutarate dehydrogenase OS=Aedes aegypti OX=7159 GN=AAEL006721 PE=4 SV=1 - [Q175A3_AEDAE]	5573.46	54.49	2	49	49	345	1057	118.543	7.13721	0.000170615	0.000172596	0.113098	0.111684	0.988519	-0.0166595
5574604	Q17I94	AAEL002417-PC OS=Aedes aegypti OX=7159 GN=5574604 PE=4 SV=1 - [Q17I94_AEDAE]	5546.36	55.8	1	2	34	454	362	43.7258	4.83057	0.000179856	0.000151842	0.00663642	0.0270902	1.1845	0.244275
AAEL006307	Q176P0	AAEL006307-PA OS=Aedes aegypti OX=7159 GN=AAEL006307 PE=4 SV=1 - [Q176P0_AEDAE]	5440.38	49.7	1	107	107	353	2529	284.71	6.32861	0.000162825	0.000187634	0.00350117	0.0210262	0.86778	-0.204598
23687901	J9HJK5	AAEL017481-PA OS=Aedes aegypti OX=7159 GN=23687901 PE=4 SV=1 - [J9HJK5_AEDAE]	5427.76	68.18	1	11	11	176	176	18.6678	8.1333	0.000180715	0.000195363	0.356161	0.221988	0.925024	-0.112437
	A0A1S4FFZ7	Stretchin-mlck OS=Aedes aegypti OX=7159 PE=4 SV=1 - [A0A1S4FFZ7_AEDAE]	5417.7	54.86	2	38	38	455	731	81.7109	5.31299	0.000167468	0.000172088	0.0455076	0.0677685	0.973152	-0.0392629
5575032	Q16PM9	AAEL011584-PA OS=Aedes aegypti OX=7159 GN=5575032 PE=3 SV=1 - [Q16PM9_AEDAE]	5358.89	63.59	1	31	31	263	574	60.7555	5.61768	0.000167348	0.000169996	0.260404	0.183457	0.984422	-0.0226519
AAEL002829	Q17GY9	AAEL002829-PA (Fragment) OS=Aedes aegypti OX=7159 GN=AAEL002829 PE=4 SV=1 - [Q17GY9_AEDAE]	5277.57	36.23	3	2	243	537	7342	817.963	5.56689	0.000190775	0.000182792	0.527243	0.285375	1.04367	0.0616634
	A0A0P6IUV3	Putative heat shock 70 kDa protein cognate 5 OS=Aedes aegypti OX=7159 PE=2 SV=1 - [A0A0P6IUV3_AEDAE]	5116.94	62.44	2	43	45	217	671	72.5755	6.21436	0.000164881	0.000165415	0.879489	0.397182	0.996773	-0.00466264
AAEL003837	Q17EB5	AAEL003837-PA OS=Aedes aegypti OX=7159 GN=AAEL003837 PE=4 SV=1 - [Q17EB5_AEDAE]	5109.48	36.85	3	163	164	361	5118	578.181	5.50342	0.000169425	0.000174953	0.214626	0.162439	0.968404	-0.0463187
	Q16921	Pyruvate carboxylase OS=Aedes aegypti OX=7159 PE=2 SV=1 - [Q16921_AEDAE]	5079.25	59.92	1	1	65	311	1195	132.118	6.81494	0.00016118	0.000174819	0.0906397	0.0989662	0.921984	-0.117187
5572254	Q16V52	Pyruvate carboxylase OS=Aedes aegypti OX=7159 GN=5572254 PE=4 SV=1 - [Q16V52_AEDAE]	5063.19	60.17	1	1	65	313	1180	130.551	6.87354	0.000164562	0.000174224	0.141897	0.127189	0.944541	-0.0823145
AAEL005269	Q17AK0	AAEL005269-PA OS=Aedes aegypti OX=7159 GN=AAEL005269 PE=4 SV=1 - [Q17AK0_AEDAE]	4966.54	72.34	1	24	24	265	441	45.542	7.78174	0.000171088	0.000177814	0.00240119	0.0186069	0.962173	-0.0556317
5571293	Q17KS4	Glycerol-3-phosphate dehydrogenase [NAD(+)] OS=Aedes aegypti OX=7159 GN=5571293 PE=3 SV=1 - [Q17KS4_AEDAE]	4963.29	88.86	4	30	30	289	359	39.2664	7.18115	0.000170147	0.000184498	3.17367e-05	0.00404091	0.922219	-0.116818
AAEL005845	Q178J6	Spectrin beta chain OS=Aedes aegypti OX=7159 GN=AAEL005845 PE=3 SV=1 - [Q178J6_AEDAE]	4918.6	56.94	1	120	122	365	2299	266.035	5.32568	0.000169198	0.00017734	0.00109216	0.0144639	0.954093	-0.0677985
5574604	Q17I96	AAEL002417-PB OS=Aedes aegypti OX=7159 GN=5574604 PE=4 SV=1 - [Q17I96_AEDAE]	4776.74	58.12	1	3	35	432	382	45.9477	4.76709	0.000165604	0.000165344	0.96792	0.420332	1.00158	0.00227139
5574604	Q17I95	AAEL002417-PA OS=Aedes aegypti OX=7159 GN=5574604 PE=4 SV=1 - [Q17I95_AEDAE]	4605.13	57.45	1	2	34	422	376	45.3644	4.76709	0.000182644	0.000131627	0.0630784	0.0811758	1.38759	0.47258
	A0A0P6IYG4	Putative adp/atp transporter on adenylate translocase (Fragment) OS=Aedes aegypti OX=7159 PE=2 SV=1 - [A0A0P6IYG4_AEDAE]	4584.17	72.05	1	6	30	407	297	32.6181	9.74463	0.000169002	0.000178168	0.0556167	0.0755779	0.948552	-0.0762007
	A0A1S4G7U5	Thioredoxin domain-containing protein OS=Aedes aegypti OX=7159 PE=4 SV=1 - [A0A1S4G7U5_AEDAE]	4529.86	42.17	2	18	62	313	1653	192.12	4.36084	0.000169612	0.000170654	0.835321	0.384913	0.993895	-0.00883401
5572722	A0A1S4FPC9	Tox-SGS domain-containing protein OS=Aedes aegypti OX=7159 GN=5572722 PE=4 SV=1 - [A0A1S4FPC9_AEDAE]	4505.85	43.34	3	7	136	361	3364	379.721	8.06006	0.000168274	0.000181032	0.0380741	0.0615522	0.929523	-0.105437
AAEL010884	Q16RN6	AAEL010884-PA OS=Aedes aegypti OX=7159 GN=AAEL010884 PE=3 SV=1 - [Q16RN6_AEDAE]	4498.28	67.7	1	1	25	360	257	28.5657	9.65674	0.000167438	0.000175353	0.0489427	0.0705539	0.954863	-0.0666347
23687536	A0A1S4G5W3	Uncharacterized protein OS=Aedes aegypti OX=7159 GN=23687536 PE=4 SV=1 - [A0A1S4G5W3_AEDAE]	4429.22	68.05	1	2	33	252	601	68.0395	8.96826	0.000164235	0.000188254	0.00812123	0.0297253	0.872411	-0.19692
	Q4VQB1	SGS1 OS=Aedes aegypti OX=7159 PE=2 SV=1 - [Q4VQB1_AEDAE]	4417.78	48.07	3	6	135	355	3060	345.663	8.57275	0.000180451	0.000189907	0.332281	0.212774	0.950206	-0.0736872
23687536	J9HFH4	AAEL017116-PA OS=Aedes aegypti OX=7159 GN=23687536 PE=4 SV=1 - [J9HFH4_AEDAE]	4355.89	68	1	1	32	250	600	67.9115	8.96826	0.000171114	0.000186589	0.0332834	0.0575604	0.917065	-0.124905
AAEL011789	Q16P20	Probable citrate synthase 2, mitochondrial OS=Aedes aegypti OX=7159 GN=AAEL011789 PE=3 SV=1 - [CISY2_AEDAE]	4184.67	54.6	2	27	27	343	467	51.6078	8.82178	0.00016432	0.00017408	0.0836746	0.0944574	0.943932	-0.0832453
5576876	Q0IGD5	AAEL003049-PA OS=Aedes aegypti OX=7159 GN=5576876 PE=4 SV=1 - [Q0IGD5_AEDAE]	4125.86	57.87	1	14	14	162	254	28.5927	7.07861	0.000161126	0.000165479	0.580476	0.304057	0.973693	-0.0384616
PGK	Q8WQL0	Phosphoglycerate kinase OS=Aedes aegypti OX=7159 GN=PGK PE=3 SV=1 - [Q8WQL0_AEDAE]	4069.51	71.57	6	19	25	220	415	43.8288	7.09326	0.000170228	0.000176386	0.020964	0.0457218	0.965087	-0.0512689
5576244	Q17GX9	Tubulin beta chain OS=Aedes aegypti OX=7159 GN=5576244 PE=3 SV=1 - [Q17GX9_AEDAE]	4053.18	61.07	2	1	22	348	447	50.0871	4.85596	0.000174657	0.00018166	0.412542	0.24317	0.961452	-0.0567138
AAEL004500	Q0IFN2	AAEL004500-PA OS=Aedes aegypti OX=7159 GN=AAEL004500 PE=4 SV=1 - [Q0IFN2_AEDAE]	3993.97	61.02	6	42	43	233	844	94.3319	6.39209	0.000166602	0.000173159	0.0732236	0.0880157	0.962133	-0.055692
	A0A1S4FZI4	Proline dehydrogenase OS=Aedes aegypti OX=7159 PE=3 SV=1 - [A0A1S4FZI4_AEDAE]	3946.5	61.54	4	36	37	219	663	75.1417	8.73389	0.000168852	0.000173103	0.0542725	0.0745935	0.975445	-0.0358675
5579187	Q17E81	Glycerol-3-phosphate dehydrogenase OS=Aedes aegypti OX=7159 GN=5579187 PE=3 SV=1 - [Q17E81_AEDAE]	3943.08	58.82	2	41	41	271	726	80.9185	7.78174	0.000169888	0.000173816	0.234113	0.171671	0.977403	-0.0329744
AAEL010833	Q16RV8	AAEL010833-PA (Fragment) OS=Aedes aegypti OX=7159 GN=AAEL010833 PE=4 SV=1 - [Q16RV8_AEDAE]	3929.2	50.37	1	3	47	271	1080	125.744	4.27197	0.000165497	0.00017361	0.438527	0.252854	0.953267	-0.0690484
AAEL008773	Q16XT3	AAEL008773-PA OS=Aedes aegypti OX=7159 GN=AAEL008773 PE=4 SV=1 - [Q16XT3_AEDAE]	3913.99	41.37	1	1	116	281	3701	411.663	5.021	0.0001555	0.000150569	0.754267	0.361049	1.03275	0.0464841
5571044	A0A1S4FKJ6	Uncharacterized protein OS=Aedes aegypti OX=7159 GN=5571044 PE=4 SV=1 - [A0A1S4FKJ6_AEDAE]	3892.74	41.5	1	1	116	278	3701	411.636	5.021	0.000161689	0.00015875	0.775413	0.367451	1.01851	0.0264655
23687516	Q1HR88	Elongation factor 1-alpha OS=Aedes aegypti OX=7159 GN=23687516 PE=2 SV=1 - [Q1HR88_AEDAE]	3866.05	56.16	2	9	21	278	463	50.4414	9.08545	0.000169505	0.000188154	0.0160578	0.0402412	0.900886	-0.150583
5580166	Q17HW3	Triosephosphate isomerase OS=Aedes aegypti OX=7159 GN=5580166 PE=3 SV=1 - [Q17HW3_AEDAE]	3748.13	91.5	1	18	18	181	247	26.3055	6.34131	0.000166851	0.000176678	0.044567	0.0669735	0.944384	-0.0825544
5568211	Q1HR53	Tubulin alpha chain OS=Aedes aegypti OX=7159 GN=5568211 PE=2 SV=1 - [Q1HR53_AEDAE]	3660.11	70.67	2	8	24	221	450	49.8765	5.13525	0.00016809	0.000176111	0.00600258	0.0258244	0.954454	-0.0672526
AAEL012207	Q16MS4	AAEL012207-PA OS=Aedes aegypti OX=7159 GN=AAEL012207 PE=4 SV=1 - [Q16MS4_AEDAE]	3628.16	79.25	2	4	14	255	159	18.125	4.58936	0.000163233	0.00017598	0.0366756	0.0604046	0.927566	-0.108478
5578131	A0A1S4FZ80	Uncharacterized protein OS=Aedes aegypti OX=7159 GN=5578131 PE=4 SV=1 - [A0A1S4FZ80_AEDAE]	3534.77	70.09	2	6	7	171	107	11.7448	4.62744	0.000172839	0.000174231	0.785909	0.370582	0.992012	-0.0115711
B4t	Q0PHP1	Tubulin beta chain OS=Aedes aegypti OX=7159 GN=B4t PE=3 SV=1 - [Q0PHP1_AEDAE]	3521.59	54.14	1	1	21	312	447	50.1351	4.85596	0.000160932	0.000207682	0.00136864	0.0157646	0.774895	-0.367928
5572509	Q16UP5	AAEL009838-PA OS=Aedes aegypti OX=7159 GN=5572509 PE=4 SV=1 - [Q16UP5_AEDAE]	3445.64	54.52	1	76	76	262	1550	175.74	6.80029	0.000167272	0.000189464	0.00110604	0.0145384	0.882869	-0.179729
AAEL007898	Q170I4	AAEL007898-PA OS=Aedes aegypti OX=7159 GN=AAEL007898 PE=4 SV=1 - [Q170I4_AEDAE]	3357.35	24.46	2	246	246	327	11328	1314.7	5.14795	0.000166838	0.000165439	0.642896	0.325097	1.00846	0.0121483
AAEL003235	Q17G27	AAEL003235-PA OS=Aedes aegypti OX=7159 GN=AAEL003235 PE=4 SV=1 - [Q17G27_AEDAE]	3347.05	63.94	3	14	14	186	269	29.0632	8.51416	0.00017539	0.000184138	0.28463	0.193527	0.952489	-0.070226
AAEL010464	Q16SW1	AAEL010464-PB OS=Aedes aegypti OX=7159 GN=AAEL010464 PE=3 SV=1 - [Q16SW1_AEDAE]	3330.1	57.95	1	2	30	207	566	62.6277	7.84033	0.000164935	0.000170326	0.193505	0.152288	0.968348	-0.0464027
AAEL011704	Q16FA5	AAEL011704-PA OS=Aedes aegypti OX=7159 GN=AAEL011704 PE=3 SV=1 - [Q16FA5_AEDAE]	3241.17	57.06	4	39	40	206	715	81.4833	5.03369	0.000166399	0.000179172	0.0103786	0.033059	0.928715	-0.106693
5580231	Q16MS5	AAEL012207-PE OS=Aedes aegypti OX=7159 GN=5580231 PE=4 SV=1 - [Q16MS5_AEDAE]	3233.86	77.71	2	3	13	211	157	17.9188	4.53857	0.000172429	0.000157259	0.110541	0.11036	1.09646	0.132858
AAEL009795	Q16UT3	AAEL009795-PA OS=Aedes aegypti OX=7159 GN=AAEL009795 PE=4 SV=1 - [Q16UT3_AEDAE]	3227.93	34.95	1	72	72	211	2632	286.391	4.62744	0.00016427	0.000159269	0.250343	0.179058	1.0314	0.0446068
5568521	A0A1S4FF23	Dihydrolipoyl dehydrogenase OS=Aedes aegypti OX=7159 GN=5568521 PE=3 SV=1 - [A0A1S4FF23_AEDAE]	3183.37	59.45	2	21	21	198	508	53.6435	6.82959	0.000170302	0.000171754	0.442992	0.254476	0.991547	-0.0122473
5566485	Q17A27	Multifunctional fusion protein OS=Aedes aegypti OX=7159 GN=5566485 PE=3 SV=1 - [Q17A27_AEDAE]	3182.25	55.61	2	35	35	266	570	63.2345	8.76318	0.000169093	0.000169499	0.790769	0.372021	0.997606	-0.00345736
	A0A1S4EXR8	Malic enzyme OS=Aedes aegypti OX=7159 PE=3 SV=1 - [A0A1S4EXR8_AEDAE]	3107.91	45.51	4	24	25	170	624	68.7194	7.12256	0.000166671	0.000169987	0.265757	0.185744	0.98049	-0.0284246
5578300	Q16IL6	AAEL013612-PA OS=Aedes aegypti OX=7159 GN=5578300 PE=4 SV=1 - [Q16IL6_AEDAE]	3065.66	64.39	1	22	22	111	469	50.1762	7.03467	0.000169931	0.000174336	0.673725	0.335427	0.974732	-0.0369227
5573545	Q16SH1	AAEL010585-PA OS=Aedes aegypti OX=7159 GN=5573545 PE=3 SV=1 - [Q16SH1_AEDAE]	3041.34	64.88	2	44	44	152	803	88.7502	5.46533	0.00016604	0.000167309	0.59822	0.31019	0.992413	-0.0109869
5579172	Q17EA0	AAEL003888-PA OS=Aedes aegypti OX=7159 GN=5579172 PE=4 SV=1 - [Q17EA0_AEDAE]	3031.92	77.27	1	9	13	350	154	17.2493	8.35303	0.000168341	0.000174248	0.120423	0.115805	0.966101	-0.0497545
5571150	Q16XK3	ATP synthase subunit gamma OS=Aedes aegypti OX=7159 GN=5571150 PE=3 SV=1 - [Q16XK3_AEDAE]	3029.56	62.96	1	20	20	232	297	32.73	8.88037	0.000166369	0.000178816	0.00406307	0.0221739	0.930389	-0.104095
5564798	Q1HR21	ATP synthase subunit d, mitochondrial OS=Aedes aegypti OX=7159 GN=5564798 PE=2 SV=1 - [Q1HR21_AEDAE]	2984.84	77.91	2	10	10	173	172	19.5446	5.38916	0.000161689	0.000168526	0.297879	0.198742	0.959427	-0.0597553
5575995	Q17H77	AAEL002761-PA OS=Aedes aegypti OX=7159 GN=5575995 PE=3 SV=1 - [Q17H77_AEDAE]	2954.78	74.7	1	2	29	248	253	29.1669	4.83057	0.000166697	0.000188218	0.00163736	0.0167406	0.885662	-0.175171
AAEL012101	Q16N35	Tubulin alpha chain OS=Aedes aegypti OX=7159 GN=AAEL012101 PE=3 SV=1 - [Q16N35_AEDAE]	2944.97	57.91	2	5	21	185	449	49.8364	5.05908	0.000167736	0.00017824	0.16861	0.140295	0.941068	-0.0876294
5565544	Q1HRU0	AAEL004855-PA OS=Aedes aegypti OX=7159 GN=5565544 PE=2 SV=1 - [Q1HRU0_AEDAE]	2938.11	62.91	3	18	23	231	302	32.931	9.65674	0.000166521	0.000186346	0.00397878	0.0220003	0.893609	-0.162284
GDH	Q2KQ98	AAEL010464-PA OS=Aedes aegypti OX=7159 GN=GDH PE=2 SV=1 - [Q2KQ98_AEDAE]	2935.98	56.88	2	1	29	190	552	60.9949	8.104	0.000223203	0.0001965	0.508108	0.278558	1.1359	0.183831
AAEL010146	Q16TS7	3-hydroxyacyl-coa dehyrogenase OS=Aedes aegypti OX=7159 GN=AAEL010146 PE=3 SV=1 - [Q16TS7_AEDAE]	2924.8	55.45	4	39	39	185	770	82.4717	9.29053	0.000169338	0.000167751	0.441961	0.254103	1.00946	0.0135837
AAEL005319	Q17AF2	AAEL005319-PA OS=Aedes aegypti OX=7159 GN=AAEL005319 PE=4 SV=1 - [Q17AF2_AEDAE]	2917.34	33.43	1	36	133	241	4604	522.524	5.021	0.000169035	0.000173293	0.235599	0.172363	0.975431	-0.035888
GSTS1	Q16P79	AAEL011741-PA OS=Aedes aegypti OX=7159 GN=GSTS1 PE=4 SV=2 - [Q16P79_AEDAE]	2912.12	63.05	1	11	14	258	203	23.2488	5.19873	0.000165825	0.000167218	0.613944	0.315522	0.991668	-0.0120709
5576501	A0A1S4FWT8	Uncharacterized protein OS=Aedes aegypti OX=7159 GN=5576501 PE=3 SV=1 - [A0A1S4FWT8_AEDAE]	2891.97	60.96	2	37	37	232	730	79.1778	6.96143	0.00017085	0.000173629	0.123505	0.117501	0.983993	-0.0232798
	Q1HQZ5	Heat shock cognate 70 OS=Aedes aegypti OX=7159 PE=2 SV=1 - [Q1HQZ5_AEDAE]	2890.64	58.83	1	32	39	218	651	71.1032	5.46533	0.000169723	0.000169667	0.919283	0.407824	1.00033	0.00047338
5569520	A0A1S4FHF8	Malate dehydrogenase OS=Aedes aegypti OX=7159 GN=5569520 PE=3 SV=1 - [A0A1S4FHF8_AEDAE]	2887.47	70.87	3	22	23	168	333	35.6613	6.69775	0.000167441	0.000170527	0.205094	0.157824	0.981905	-0.0263446
5568426	Q174N2	Delta-1-pyrroline-5-carboxylate synthase OS=Aedes aegypti OX=7159 GN=5568426 PE=3 SV=1 - [Q174N2_AEDAE]	2848.18	58.93	2	44	44	213	801	86.904	7.21045	0.000162497	0.000156142	0.256064	0.181576	1.0407	0.0575503
5564509	Q17D87	ATP-citrate synthase OS=Aedes aegypti OX=7159 GN=5564509 PE=3 SV=1 - [Q17D87_AEDAE]	2843.54	53.06	1	47	47	230	1127	122.798	7.18115	0.00016555	0.000179084	0.00648656	0.0267939	0.924425	-0.113371
	A0A0P6J6K6	Putative actin-binding cytoskeleton protein filamin (Fragment) OS=Aedes aegypti OX=7159 PE=2 SV=1 - [A0A0P6J6K6_AEDAE]	2825.96	43.37	2	80	80	222	2331	250.721	6.27783	0.000165459	0.000161564	0.469864	0.26443	1.0241	0.0343631
5577095	Q16KI0	Glucose-6-phosphate isomerase OS=Aedes aegypti OX=7159 GN=5577095 PE=3 SV=1 - [Q16KI0_AEDAE]	2814.76	63.46	2	32	32	202	561	63.162	6.41748	0.000166878	0.000175475	0.0618926	0.0803127	0.951004	-0.0724772
AaeL_AAEL002504	J9HS62	AAEL002504-PB OS=Aedes aegypti OX=7159 GN=AaeL_AAEL002504 PE=3 SV=1 - [J9HS62_AEDAE]	2811.78	82.61	3	10	10	122	161	16.9626	5.31299	0.000170958	0.000167452	0.158231	0.135329	1.02094	0.0298958
	A0A0N8ERZ1	Putative talin OS=Aedes aegypti OX=7159 PE=2 SV=1 - [A0A0N8ERZ1_AEDAE]	2773.08	44.43	3	107	108	214	2890	313.199	6.48096	0.000168347	0.00017037	0.264203	0.185084	0.988127	-0.0172314
5575274	Q16P83	Succinate--CoA ligase [ADP-forming] subunit beta, mitochondrial OS=Aedes aegypti OX=7159 GN=5575274 PE=3 SV=1 - [Q16P83_AEDAE]	2720.49	61.21	2	1	24	191	446	48.4706	7.86963	0.00018421	0.000183658	0.945294	0.41458	1.003	0.00432429
AAEL010608	Q16SE4	Succinate dehydrogenase (quinone) (Fragment) OS=Aedes aegypti OX=7159 GN=AAEL010608 PE=3 SV=1 - [Q16SE4_AEDAE]	2718.72	58.57	2	29	29	213	659	72.0089	6.81494	0.000172843	0.000172797	0.98629	0.42492	1.00027	0.00038578
AAEL005317	Q17AE8	AAEL005317-PB (Fragment) OS=Aedes aegypti OX=7159 GN=AAEL005317 PE=4 SV=1 - [Q17AE8_AEDAE]	2699.13	52.05	1	10	58	182	1393	153.078	5.85889	0.000178364	0.000173181	0.550472	0.293508	1.02993	0.0425397
AAEL011746	Q16P82	Succinate--CoA ligase [ADP-forming] subunit beta, mitochondrial OS=Aedes aegypti OX=7159 GN=AAEL011746 PE=3 SV=1 - [Q16P82_AEDAE]	2692.22	61.25	1	1	24	192	449	48.7727	7.86963	0.000170654	0.000160617	0.00290575	0.0198007	1.06249	0.0874488
5570505	A0A1S4EYP3	Uncharacterized protein OS=Aedes aegypti OX=7159 GN=5570505 PE=3 SV=1 - [A0A1S4EYP3_AEDAE]	2692.19	47.18	5	98	99	257	1969	226.89	5.47803	0.000169207	0.00015318	0.00188507	0.0174642	1.10463	0.143565
AAEL000109	Q17Q32	Enolase-phosphatase E1 OS=Aedes aegypti OX=7159 GN=AAEL000109 PE=3 SV=1 - [ENOPH_AEDAE]	2663.17	53.93	1	56	56	167	1107	120.534	4.41162	0.000170229	0.000181368	0.00075387	0.0129495	0.93858	-0.0914481
AAEL005667	Q179D0	AAEL005667-PA (Fragment) OS=Aedes aegypti OX=7159 GN=AAEL005667 PE=4 SV=1 - [Q179D0_AEDAE]	2629.44	43.77	2	40	40	197	1172	130.283	6.82959	0.000167353	0.000173811	0.14922	0.130917	0.962848	-0.0546203
AAEL004264	Q17DD6	AAEL004264-PA OS=Aedes aegypti OX=7159 GN=AAEL004264 PE=4 SV=1 - [Q17DD6_AEDAE]	2629.39	60.49	1	11	14	94	286	32.0885	9.46631	0.000167242	0.000172022	0.172922	0.142363	0.97221	-0.0406608
AAEL002764	Q17H89	AAEL002764-PA OS=Aedes aegypti OX=7159 GN=AAEL002764 PE=4 SV=1 - [Q17H89_AEDAE]	2575.27	32.18	1	16	16	141	491	51.9384	9.21729	0.000166323	0.000173369	0.0619045	0.0803214	0.959361	-0.059855
5570331	Q17LF6	AAEL001390-PA OS=Aedes aegypti OX=7159 GN=5570331 PE=4 SV=1 - [Q17LF6_AEDAE]	2566.98	74.14	1	4	6	82	116	12.629	9.56885	0.000172892	0.000169816	0.629998	0.320869	1.01812	0.0259015
5570205	Q16ZL0	AAEL008167-PB OS=Aedes aegypti OX=7159 GN=5570205 PE=3 SV=1 - [Q16ZL0_AEDAE]	2538.19	61.43	1	5	25	170	503	54.3281	8.38232	0.000173392	0.00017034	0.215041	0.162641	1.01792	0.0256201
	A0A1S4FTJ1	Adhesion regulating molecule 1 (110 kda cell membrane glycoprotein) OS=Aedes aegypti OX=7159 PE=4 SV=1 - [A0A1S4FTJ1_AEDAE]	2480.31	49.78	6	16	16	92	446	47.0328	6.21436	0.000161802	0.000176562	0.0897463	0.0984044	0.916404	-0.125944
AAEL014768	Q16FG2	AAEL014768-PA OS=Aedes aegypti OX=7159 GN=AAEL014768 PE=4 SV=1 - [Q16FG2_AEDAE]	2475.28	48.7	2	84	84	174	2084	229.508	6.69775	0.000172106	0.00017784	0.0117979	0.0350011	0.967754	-0.0472878
5577606	Q17G16	AAEL003259-PA OS=Aedes aegypti OX=7159 GN=5577606 PE=4 SV=1 - [Q17G16_AEDAE]	2463.02	39.85	1	4	4	83	133	14.2872	4.56396	0.000169038	0.000171398	0.104257	0.106979	0.986231	-0.0200018
AAEL007888	Q170K4	AAEL007888-PA OS=Aedes aegypti OX=7159 GN=AAEL007888 PE=4 SV=1 - [Q170K4_AEDAE]	2440.38	53.95	2	72	74	197	1659	180.667	7.09326	0.000170205	0.000169888	0.87749	0.396638	1.00186	0.002683
	A0A1S4FA74	Myosin light chain kinase OS=Aedes aegypti OX=7159 PE=4 SV=1 - [A0A1S4FA74_AEDAE]	2433.58	35.37	1	3	100	184	3305	371.878	5.04639	0.000176038	0.000182068	0.232893	0.171101	0.966881	-0.0485896
AAEL013613	Q16IL3	Pyruvate dehydrogenase E1 component subunit alpha OS=Aedes aegypti OX=7159 GN=AAEL013613 PE=4 SV=1 - [Q16IL3_AEDAE]	2415.28	53.75	1	24	25	172	387	42.0655	7.06396	0.000166122	0.000168745	0.387968	0.233613	0.98446	-0.0225953
5571937	Q16VW0	AAEL001279-PB OS=Aedes aegypti OX=7159 GN=5571937 PE=4 SV=1 - [Q16VW0_AEDAE]	2411.98	46.31	5	6	26	105	609	67.8659	6.60986	0.000140364	0.00014812	0.716171	0.349181	0.947631	-0.0776028
5567423	Q177P3	Phosphoglycerate mutase OS=Aedes aegypti OX=7159 GN=5567423 PE=3 SV=1 - [Q177P3_AEDAE]	2395.57	67.45	1	18	18	182	255	28.5377	6.81494	0.000166339	0.000178336	0.00936495	0.0316401	0.932728	-0.100471
	A0A1S4FJW9	Tep3 OS=Aedes aegypti OX=7159 PE=4 SV=1 - [A0A1S4FJW9_AEDAE]	2386.01	36.97	3	1	48	136	1466	163.001	5.80811	0.000180036	0.000148289	0.0193868	0.044048	1.21409	0.279874
AAEL008607	Q16YC2	AAEL008607-PA OS=Aedes aegypti OX=7159 GN=AAEL008607 PE=4 SV=1 - [Q16YC2_AEDAE]	2384.41	36.6	3	2	49	138	1451	162.337	6.55127	0.000175998	0.000209783	0.0210336	0.045801	0.838951	-0.253342
AAEL009992	Q16U81	AAEL009992-PA OS=Aedes aegypti OX=7159 GN=AAEL009992 PE=4 SV=1 - [Q16U81_AEDAE]	2370.39	40.12	4	114	120	233	3340	379.831	7.88428	0.000175335	0.000191134	0.0764523	0.0900363	0.917342	-0.124468
5564768	Q17CT0	AAEL004434-PA OS=Aedes aegypti OX=7159 GN=5564768 PE=4 SV=1 - [Q17CT0_AEDAE]	2346.81	63	3	30	31	166	627	67.8907	7.00537	0.000170207	0.000165112	0.0552579	0.0753173	1.03086	0.0438451
	A0A1S4G6X4	Uncharacterized protein OS=Aedes aegypti OX=7159 PE=4 SV=1 - [A0A1S4G6X4_AEDAE]	2337.9	65.8	1	1	10	99	193	20.0833	8.27979	0.000167749	0.000175453	0.40685	0.240991	0.956089	-0.0647834
5573587	Q17J75	AAEL002092-PA OS=Aedes aegypti OX=7159 GN=5573587 PE=4 SV=1 - [Q17J75_AEDAE]	2314.41	78.24	1	2	11	103	170	17.5042	7.47412	0.00016238	0.000159693	0.838457	0.385801	1.01682	0.0240678
5576840	A0A1S4FX57	MGS domain-containing protein OS=Aedes aegypti OX=7159 GN=5576840 PE=3 SV=1 - [A0A1S4FX57_AEDAE]	2313.1	65.25	3	3	36	136	590	64.1541	8.03076	0.000162198	0.000166273	0.540047	0.289874	0.97549	-0.0358009
CUSOD3_b	Q1HRN3	Superoxide dismutase [Cu-Zn] OS=Aedes aegypti OX=7159 GN=CUSOD3_b PE=2 SV=1 - [Q1HRN3_AEDAE]	2295.02	71.9	1	9	9	150	153	15.3876	6.23975	0.000181782	0.000168594	0.372229	0.227917	1.07822	0.108658
VhaA	O16109	V-type proton ATPase catalytic subunit A OS=Aedes aegypti OX=7159 GN=VhaA PE=2 SV=2 - [VATA_AEDAE]	2290.31	68.89	1	35	35	163	614	68.1856	5.38916	0.000171107	0.000178264	0.0259238	0.0508447	0.959851	-0.0591177
5573968	Q0IEE4	AAEL010823-PA OS=Aedes aegypti OX=7159 GN=5573968 PE=3 SV=1 - [Q0IEE4_AEDAE]	2288.45	60.95	1	15	15	151	210	22.5892	9.70068	0.000165888	0.000176547	0.0406407	0.0637161	0.939626	-0.0898415
5568132	Q175S7	AAEL006572-PA OS=Aedes aegypti OX=7159 GN=5568132 PE=4 SV=1 - [Q175S7_AEDAE]	2273.05	49.67	2	1	7	132	153	17.3342	4.06885	0.000214888	0.00016776	0.142844	0.127667	1.28093	0.357186
5568132	Q175S8	AAEL006572-PC OS=Aedes aegypti OX=7159 GN=5568132 PE=4 SV=1 - [Q175S8_AEDAE]	2243.35	50	2	1	7	124	156	17.6354	4.06885	0.000194671	0.00016432	0.185315	0.148405	1.18471	0.244534
	A0A0P6J6M3	Putative 5-formyltetrahydrofolate cyclo-ligase (Fragment) OS=Aedes aegypti OX=7159 PE=2 SV=1 - [A0A0P6J6M3_AEDAE]	2234.87	51.55	4	30	30	165	516	58.1202	9.17334	0.000167617	0.000178618	0.00938991	0.0316771	0.93841	-0.0917099
AAEL008167	Q16ZK9	AAEL008167-PA OS=Aedes aegypti OX=7159 GN=AAEL008167 PE=3 SV=1 - [Q16ZK9_AEDAE]	2215.44	65.06	1	1	21	140	435	46.6901	7.45947	0.000166209	0.000164822	0.856084	0.390742	1.00842	0.0120938
B2t	Q0PHP3	Tubulin beta chain OS=Aedes aegypti OX=7159 GN=B2t PE=3 SV=1 - [Q0PHP3_AEDAE]	2202.43	40	1	3	16	226	445	49.6578	4.83057	0.000164949	0.000179266	0.305855	0.20197	0.920136	-0.12008
AAEL012825	Q16KZ1	AAEL012825-PA OS=Aedes aegypti OX=7159 GN=AAEL012825 PE=3 SV=1 - [Q16KZ1_AEDAE]	2200.61	60.34	3	1	34	132	590	64.127	8.03076	0.000155528	0.000152108	0.824566	0.38185	1.02248	0.0320743
AAEL006096	Q177K9	AAEL006096-PA OS=Aedes aegypti OX=7159 GN=AAEL006096 PE=4 SV=1 - [Q177K9_AEDAE]	2175.68	65.3	2	1	26	135	389	43.0214	9.0415	0.000170569	9.43835e-05	0.00910245	0.0312441	1.80719	0.85375
	A0A1S4FZB1	Ankyrin 2,3/unc44 OS=Aedes aegypti OX=7159 PE=4 SV=1 - [A0A1S4FZB1_AEDAE]	2172.69	40.68	4	9	65	155	2038	222.527	5.05908	0.000175019	0.000173604	0.839638	0.386135	1.00815	0.0117108
	A0A1S4F2B7	Myomesin OS=Aedes aegypti OX=7159 PE=4 SV=1 - [A0A1S4F2B7_AEDAE]	2160.75	48.26	2	8	39	151	922	104.223	7.06396	0.00017357	0.000178082	0.426942	0.24859	0.974662	-0.0370254
AAEL001279	Q16VV7	AAEL001279-PA OS=Aedes aegypti OX=7159 GN=AAEL001279 PE=4 SV=1 - [Q16VV7_AEDAE]	2160.7	44.66	4	1	21	82	524	59.131	7.18115	0.000160419	0.0001532	0.630478	0.321028	1.04712	0.0664321
5567446	A0A1S4FCK2	Uncharacterized protein OS=Aedes aegypti OX=7159 GN=5567446 PE=4 SV=1 - [A0A1S4FCK2_AEDAE]	2145.45	64.52	1	1	26	131	389	43.0274	9.0415	0.000156486	0.00011272	0.028234	0.0529616	1.38828	0.473293
	A0A1S4FES9	Muscle lim protein OS=Aedes aegypti OX=7159 PE=4 SV=1 - [A0A1S4FES9_AEDAE]	2142.7	51.63	2	15	17	121	490	52.8383	8.20654	0.000170015	0.000174519	0.214916	0.16258	0.974187	-0.0377295
5566726	Q179J9	AAEL005610-PA OS=Aedes aegypti OX=7159 GN=5566726 PE=4 SV=1 - [Q179J9_AEDAE]	2127.62	46.64	1	19	19	216	238	27.023	8.85107	0.000162119	0.000173345	0.10844	0.10925	0.935235	-0.0965988
AAEL003711	Q17EL5	AAEL003711-PA OS=Aedes aegypti OX=7159 GN=AAEL003711 PE=4 SV=1 - [Q17EL5_AEDAE]	2121.02	38.71	2	2	2	50	124	13.2526	5.33838	0.000170729	0.0001652	0.0244777	0.0494515	1.03347	0.0474956
14-3-3zeta	Q1HR36	14-3-3 protein zeta OS=Aedes aegypti OX=7159 GN=14-3-3zeta PE=2 SV=1 - [1433Z_AEDAE]	2113.21	71.77	1	14	16	135	248	28.2101	4.88135	0.000166769	0.000182443	0.00412501	0.0222985	0.914087	-0.129597
5564584	A0A1S4F7M2	Pyruvate dehydrogenase E1 component subunit beta OS=Aedes aegypti OX=7159 GN=5564584 PE=4 SV=1 - [A0A1S4F7M2_AEDAE]	2106.42	66.67	2	16	16	117	354	38.4746	6.80029	0.000167164	0.000172042	0.0899302	0.0985205	0.971646	-0.0414973
5564492	Q17DA3	AAEL004294-PA OS=Aedes aegypti OX=7159 GN=5564492 PE=4 SV=1 - [Q17DA3_AEDAE]	2079.5	45.53	1	23	23	145	503	53.799	8.89502	0.000170921	0.000171	0.966173	0.419892	0.99954	-0.000664369
AAEL006895	Q174J0	ATP-dependent 6-phosphofructokinase OS=Aedes aegypti OX=7159 GN=AAEL006895 PE=3 SV=1 - [Q174J0_AEDAE]	2071.38	53.67	3	33	34	167	790	86.4946	7.29834	0.000171408	0.000177431	0.0376571	0.0611991	0.966054	-0.0498236
5570229	A0A1S4FIT0	Carrier domain-containing protein OS=Aedes aegypti OX=7159 GN=5570229 PE=4 SV=1 - [A0A1S4FIT0_AEDAE]	2065.26	37.4	2	75	80	202	2385	264.009	6.29053	0.000167401	0.000250037	0.00694908	0.0276864	0.669502	-0.578839
23687769	Q1HR69	AAEL017349-PA OS=Aedes aegypti OX=7159 GN=23687769 PE=2 SV=1 - [Q1HR69_AEDAE]	2054.41	62.9	1	24	43	163	655	72.2422	5.19873	0.000166772	0.000146158	0.00100686	0.0140807	1.14104	0.190346
5565955	Q17B45	Tubulin beta chain OS=Aedes aegypti OX=7159 GN=5565955 PE=3 SV=1 - [Q17B45_AEDAE]	2053.41	51.67	2	7	20	149	449	50.5683	4.89404	0.000162985	0.000169204	0.261974	0.184132	0.963249	-0.05402
AAEL010697	Q16S56	AAEL010697-PA OS=Aedes aegypti OX=7159 GN=AAEL010697 PE=3 SV=1 - [Q16S56_AEDAE]	2048.49	61.81	2	18	18	102	398	41.5989	8.54346	0.000166975	0.000151398	0.00625597	0.026324	1.10289	0.141287
5574015	Q16RS9	AAEL010850-PC OS=Aedes aegypti OX=7159 GN=5574015 PE=4 SV=1 - [Q16RS9_AEDAE]	2041.38	54.19	3	1	20	168	203	24.1979	9.61279	0.000167961	0.000128944	0.00122706	0.0151439	1.30259	0.381381
AAEL006833	Q1HR33	Succinate--CoA ligase [ADP/GDP-forming] subunit alpha, mitochondrial OS=Aedes aegypti OX=7159 GN=AAEL006833 PE=2 SV=1 - [Q1HR33_AEDAE]	2018.54	51.38	1	15	15	181	327	34.451	9.0708	0.000170821	0.000164668	0.0364195	0.0601965	1.03737	0.0529253
5577369	A0A1S4EVW3	Isocitrate dehydrogenase [NAD] subunit, mitochondrial OS=Aedes aegypti OX=7159 GN=5577369 PE=3 SV=1 - [A0A1S4EVW3_AEDAE]	2018.05	56.21	4	19	19	188	354	38.7488	8.07471	0.00017006	0.000171957	0.185137	0.148321	0.988968	-0.0160037
5571557	Q16WP2	AAEL009142-PA OS=Aedes aegypti OX=7159 GN=5571557 PE=4 SV=1 - [Q16WP2_AEDAE]	2010.83	40.26	1	29	29	103	775	88.3024	6.7124	0.000163627	0.000162819	0.867931	0.394019	1.00496	0.00714439
5566701	Q179M1	AAEL005593-PA OS=Aedes aegypti OX=7159 GN=5566701 PE=4 SV=1 - [Q179M1_AEDAE]	2006.07	88.65	1	20	20	132	185	19.6878	5.21143	0.000163426	0.000212347	0.00052392	0.0114315	0.769619	-0.377784
CAT1B	Q16J86	Catalase OS=Aedes aegypti OX=7159 GN=CAT1B PE=3 SV=1 - [Q16J86_AEDAE]	2000.56	59.8	1	16	24	118	505	56.8631	7.85498	0.000166275	0.000163876	0.552593	0.294242	1.01464	0.0209732
5566596	Q17N85	AAEL000758-PB OS=Aedes aegypti OX=7159 GN=5566596 PE=3 SV=1 - [Q17N85_AEDAE]	1998.91	46.14	2	42	42	124	1088	121.165	5.33838	0.000167106	0.000172729	0.12047	0.115831	0.967449	-0.0477421
5566110	Q17AV0	AAEL005179-PA OS=Aedes aegypti OX=7159 GN=5566110 PE=4 SV=1 - [Q17AV0_AEDAE]	1993.61	84.17	1	12	12	72	139	14.38	5.07178	0.000161088	0.000159606	0.779465	0.368664	1.00928	0.0133321
5576245	A0A1S4F2Y4	Tubulin beta chain OS=Aedes aegypti OX=7159 GN=5576245 PE=3 SV=1 - [A0A1S4F2Y4_AEDAE]	1975.64	44.49	3	4	17	144	454	50.7824	4.97021	0.000152274	0.000130369	0.128138	0.119983	1.16802	0.22407
AAEL010668	Q16S95	AAEL010668-PA OS=Aedes aegypti OX=7159 GN=AAEL010668 PE=4 SV=1 - [Q16S95_AEDAE]	1968.29	52.49	1	22	22	76	461	50.5248	5.80811	0.000162076	0.000146744	0.0372204	0.0608422	1.10448	0.143368
AAEL005790	Q178T5	Malic enzyme OS=Aedes aegypti OX=7159 GN=AAEL005790 PE=3 SV=1 - [Q178T5_AEDAE]	1962.69	57.88	4	29	30	113	660	72.138	6.48096	0.000167945	0.000226632	0.000344229	0.00961741	0.741048	-0.432361
CAT1B	J9HGP0	Catalase OS=Aedes aegypti OX=7159 GN=CAT1B PE=3 SV=1 - [J9HGP0_AEDAE]	1958.44	64.09	2	21	28	128	504	56.8042	7.56201	0.000169784	0.000159016	0.0109762	0.0338436	1.06772	0.0945296
	B1A651	Phosphoglycerate kinase (Fragment) OS=Aedes aegypti OX=7159 PE=3 SV=1 - [B1A651_AEDAE]	1957.86	72.97	1	2	8	75	148	15.2987	5.50342	0.000179551	0.000170103	0.351172	0.220104	1.05554	0.0779798
5571907	Q16VZ4	AAEL009414-PA OS=Aedes aegypti OX=7159 GN=5571907 PE=4 SV=1 - [Q16VZ4_AEDAE]	1957.09	65.34	1	21	21	126	401	46.0387	8.92432	0.000175483	0.000175405	0.981539	0.42374	1.00044	0.000640848
5564443	Q17DD4	AAEL004249-PA OS=Aedes aegypti OX=7159 GN=5564443 PE=4 SV=1 - [Q17DD4_AEDAE]	1939.85	60.28	1	3	9	97	141	17.2358	9.75928	0.000168613	0.000166444	0.612121	0.314909	1.01304	0.0186865
5577026	Q1HQV6	NADH dehydrogenase [ubiquinone] 1 alpha subcomplex subunit 10, mitochondrial OS=Aedes aegypti OX=7159 GN=5577026 PE=2 SV=1 - [Q1HQV6_AEDAE]	1938.26	45.45	1	18	18	118	407	47.0826	5.85889	0.00016839	0.000171246	0.0563458	0.0761026	0.983321	-0.0242659
23687682	J9HFG0	AAEL017262-PA OS=Aedes aegypti OX=7159 GN=23687682 PE=4 SV=1 - [J9HFG0_AEDAE]	1928.98	60.78	1	16	16	164	255	29.7393	6.15088	0.000202151	0.000199935	0.916972	0.407217	1.01108	0.0159024
AAEL005187	Q17AS8	AAEL005187-PA OS=Aedes aegypti OX=7159 GN=AAEL005187 PE=4 SV=1 - [Q17AS8_AEDAE]	1926.69	39.29	2	54	55	138	1624	179.959	5.46533	0.000169923	0.00016086	0.0646948	0.0823296	1.05634	0.0790712
	A0A1S4G7W6	Uncharacterized protein OS=Aedes aegypti OX=7159 PE=3 SV=1 - [A0A1S4G7W6_AEDAE]	1920.42	34.31	5	38	49	106	1638	184.305	6.23975	0.000164172	0.000152795	0.0809741	0.0928185	1.07446	0.103609
5580149	Q17I57	AAEL002449-PA OS=Aedes aegypti OX=7159 GN=5580149 PE=4 SV=1 - [Q17I57_AEDAE]	1918.76	75.74	1	8	8	131	136	14.388	4.70361	0.000171721	0.000172618	0.8793	0.397131	0.994801	-0.00752042
5569984	Q16ZT8	AAEL008073-PA OS=Aedes aegypti OX=7159 GN=5569984 PE=4 SV=1 - [Q16ZT8_AEDAE]	1912.88	61.34	5	29	29	150	419	47.5424	9.12939	0.000173199	0.000202562	0.00267368	0.0192789	0.855042	-0.225932
	Q1HRR9	Peptidyl-prolyl cis-trans isomerase OS=Aedes aegypti OX=7159 PE=2 SV=1 - [Q1HRR9_AEDAE]	1889.62	81.1	2	12	13	104	164	17.9548	8.08936	0.000168037	0.000168661	0.6412	0.324544	0.996296	-0.00535364
5574404	Q16QZ7	14-3-3 protein sigma, gamma, zeta, beta/alpha OS=Aedes aegypti OX=7159 GN=5574404 PE=3 SV=1 - [Q16QZ7_AEDAE]	1886.67	60.08	2	14	17	127	258	29.4366	4.85596	0.000169408	0.000173998	0.00753635	0.0287483	0.973619	-0.0385707
5573211	Q1HR66	Polyadenylate-binding protein OS=Aedes aegypti OX=7159 GN=5573211 PE=2 SV=1 - [Q1HR66_AEDAE]	1882.03	53.34	1	24	24	96	628	69.6793	9.46631	0.00016797	0.000180275	0.011054	0.0339425	0.931744	-0.101995
AAEL009029	Q16X08	AAEL009029-PA OS=Aedes aegypti OX=7159 GN=AAEL009029 PE=3 SV=1 - [Q16X08_AEDAE]	1877.25	68.99	1	23	25	101	516	56.5821	8.06006	0.000165539	0.000172003	0.0687265	0.0850984	0.96242	-0.0552608
AAEL003415	Q17FG6	AAEL003415-PA OS=Aedes aegypti OX=7159 GN=AAEL003415 PE=3 SV=1 - [Q17FG6_AEDAE]	1864.43	64.87	3	37	38	139	558	63.8976	6.17627	0.000171982	0.000172297	0.853467	0.390014	0.998172	-0.00263949
AAEL011302	Q16QE8	Annexin OS=Aedes aegypti OX=7159 GN=AAEL011302 PE=3 SV=1 - [Q16QE8_AEDAE]	1861.41	53.4	5	1	17	108	324	35.7159	4.81787	0.000159103	0.000160521	0.940402	0.413321	0.99117	-0.0127962
AAEL013466	Q16J24	AAEL013466-PA OS=Aedes aegypti OX=7159 GN=AAEL013466 PE=4 SV=1 - [Q16J24_AEDAE]	1845.07	42.56	5	2	58	138	1633	178.536	6.31592	0.000170469	0.000173408	0.25175	0.179681	0.98305	-0.0246627
AAEL011184	Q16QS3	AAEL011184-PA OS=Aedes aegypti OX=7159 GN=AAEL011184 PE=3 SV=1 - [Q16QS3_AEDAE]	1842.75	40.96	1	7	14	176	354	38.5937	8.63135	0.000169183	0.000178253	0.0184205	0.043011	0.949118	-0.0753402
5574667	Q16QF1	Annexin OS=Aedes aegypti OX=7159 GN=5574667 PE=3 SV=1 - [Q16QF1_AEDAE]	1836.6	50.62	5	1	17	109	324	35.734	4.81787	0.000154262	0.000149328	0.631041	0.321213	1.03304	0.0468945
5574667	Q16QE7	Annexin OS=Aedes aegypti OX=7159 GN=5574667 PE=3 SV=1 - [Q16QE7_AEDAE]	1825.43	50.46	6	1	17	108	325	35.704	4.93213	0.000150306	0.000138111	0.418261	0.245339	1.0883	0.122077
AAEL005338	Q17AF0	AAEL005338-PA OS=Aedes aegypti OX=7159 GN=AAEL005338 PE=4 SV=1 - [Q17AF0_AEDAE]	1817.91	24.97	3	58	59	124	2679	308.526	5.12256	0.000167856	0.00017401	0.1308	0.121374	0.964636	-0.0519431
5572547	A0A1S4FNL0	Aminotran_1_2 domain-containing protein OS=Aedes aegypti OX=7159 GN=5572547 PE=4 SV=1 - [A0A1S4FNL0_AEDAE]	1804.31	46.14	3	20	22	146	544	59.5122	8.27979	0.000167504	0.000168051	0.780669	0.369023	0.996749	-0.00469798
	A0A1S4G7S4	Uncharacterized protein OS=Aedes aegypti OX=7159 PE=4 SV=1 - [A0A1S4G7S4_AEDAE]	1802.28	26.98	7	72	83	161	3529	391.85	5.40186	0.000168765	0.000181024	0.00198727	0.0177246	0.932285	-0.101157
AAEL013009	Q16KF6	AAEL013009-PA OS=Aedes aegypti OX=7159 GN=AAEL013009 PE=4 SV=1 - [Q16KF6_AEDAE]	1798.5	58.76	2	13	13	130	177	20.2495	9.43701	0.000168072	0.000175113	0.049617	0.0710798	0.959793	-0.0592047
5569310	Q1HQT8	AAEL007549-PA OS=Aedes aegypti OX=7159 GN=5569310 PE=2 SV=1 - [Q1HQT8_AEDAE]	1795.74	57.35	4	8	9	71	211	23.1987	7.43018	0.000164928	0.000169849	0.16657	0.139325	0.971028	-0.0424157
AAEL003658	Q17EW2	AAEL003658-PA OS=Aedes aegypti OX=7159 GN=AAEL003658 PE=4 SV=1 - [Q17EW2_AEDAE]	1778.37	43.27	4	65	65	143	1761	197.568	5.32568	0.00016714	0.000160893	0.0981156	0.103488	1.03883	0.0549541
AAEL005317	Q17AE7	AAEL005317-PA (Fragment) OS=Aedes aegypti OX=7159 GN=AAEL005317 PE=4 SV=1 - [Q17AE7_AEDAE]	1758.86	48.53	1	3	51	124	1323	145.205	6.07471	0.000182356	0.000212536	0.0814989	0.0931349	0.858	-0.22095
	A0A1S4G522	Uncharacterized protein OS=Aedes aegypti OX=7159 PE=4 SV=1 - [A0A1S4G522_AEDAE]	1741.71	28.11	4	30	30	99	996	103.713	4.25928	0.000159971	0.000171056	0.14037	0.126412	0.935198	-0.0966557
5573654	Q16SB2	Trifunctional purine biosynthetic protein adenosine-3 OS=Aedes aegypti OX=7159 GN=5573654 PE=3 SV=1 - [Q16SB2_AEDAE]	1732.26	50.66	2	65	65	146	1372	147.026	7.35693	0.00016622	0.000146598	0.00247078	0.0187717	1.13386	0.181237
	Q1HQM4	Mitochondrial medium-chain acyl-CoA dehydrogenase OS=Aedes aegypti OX=7159 PE=2 SV=1 - [Q1HQM4_AEDAE]	1725.68	52.61	2	23	23	111	422	45.6429	7.92822	0.00016604	0.000163314	0.392905	0.235561	1.01669	0.0238867
5578926	Q0IG02	4-Hydroxybutyrate CoA-transferase, putative OS=Aedes aegypti OX=7159 GN=5578926 PE=4 SV=1 - [Q0IG02_AEDAE]	1709.86	59.92	1	21	21	133	479	51.8166	8.08936	0.000171371	0.000161052	0.000317052	0.00932833	1.06408	0.0896022
	A0A1S4FQW4	Ubiquitin carboxyl-terminal hydrolase OS=Aedes aegypti OX=7159 PE=3 SV=1 - [A0A1S4FQW4_AEDAE]	1708.84	46.88	2	19	19	55	512	57.2017	5.36377	0.0001602	0.000169246	0.247011	0.177571	0.946553	-0.079245
AAEL002228	Q17IX0	AAEL002228-PA OS=Aedes aegypti OX=7159 GN=AAEL002228 PE=4 SV=1 - [Q17IX0_AEDAE]	1705.61	31.88	2	8	69	135	2324	257.799	6.37939	0.000167871	0.000286007	0.000576761	0.0118321	0.586946	-0.768701
5576001	A0A1S4FW12	Uncharacterized protein OS=Aedes aegypti OX=7159 GN=5576001 PE=4 SV=1 - [A0A1S4FW12_AEDAE]	1693.49	66.21	3	45	45	133	737	83.3435	8.88037	0.000170631	0.000181147	0.00506471	0.0239365	0.941947	-0.0862828
5565441	Q1HR78	Protein disulfide-isomerase OS=Aedes aegypti OX=7159 GN=5565441 PE=2 SV=1 - [Q1HR78_AEDAE]	1689.33	69.43	1	35	36	122	494	55.9183	5.021	0.00016729	0.000152546	0.00193701	0.017599	1.09665	0.133101
	Q1HR08	Mitochondrial cytochrome c1 OS=Aedes aegypti OX=7159 PE=2 SV=1 - [Q1HR08_AEDAE]	1688.98	68.13	2	12	12	75	251	27.6377	6.93213	0.000168612	0.00016602	0.12453	0.118057	1.01561	0.0223467
D7	P18153	37 kDa salivary gland allergen Aed a 2 OS=Aedes aegypti OX=7159 GN=D7 PE=1 SV=2 - [ALL2_AEDAE]	1680.55	69.78	1	28	28	116	321	36.8714	7.78174	0.000172352	0.000178346	0.46612	0.263056	0.966392	-0.0493193
AAEL007565	Q171R0	AAEL007565-PA OS=Aedes aegypti OX=7159 GN=AAEL007565 PE=4 SV=1 - [Q171R0_AEDAE]	1665.75	46.38	1	60	60	136	1382	155.056	6.56592	0.000159286	0.000172247	0.113802	0.112043	0.924757	-0.112854
VATB	Q9XYC8	Vacuolar proton pump subunit B OS=Aedes aegypti OX=7159 GN=VATB PE=2 SV=1 - [Q9XYC8_AEDAE]	1660.99	68.75	1	26	26	109	496	55.1812	5.56689	0.000169767	0.000178183	0.0231918	0.0481519	0.952769	-0.0698018
	O44534	Apolipophorin II (Fragment) OS=Aedes aegypti OX=7159 PE=2 SV=1 - [O44534_AEDAE]	1656.15	58.81	1	1	25	129	386	42.064	9.27588	0.000169898	0.000207192	0.0132839	0.0369518	0.820003	-0.2863
AAEL001375	Q17LF0	AAEL001375-PA OS=Aedes aegypti OX=7159 GN=AAEL001375 PE=4 SV=1 - [Q17LF0_AEDAE]	1647.08	60.53	1	14	15	77	304	33.7245	10.6821	0.000176145	0.000199149	0.0235123	0.0484824	0.884488	-0.177086
5573927	A0A1S4F156	Carrier domain-containing protein OS=Aedes aegypti OX=7159 GN=5573927 PE=4 SV=1 - [A0A1S4F156_AEDAE]	1646.3	29.17	1	1	62	127	2324	257.86	6.39209	0.000175214	0.0002511	0.00995336	0.032484	0.697785	-0.519145
5565755	Q3ZDP2	AAEL004978-PA OS=Aedes aegypti OX=7159 GN=5565755 PE=2 SV=1 - [Q3ZDP2_AEDAE]	1640.89	48.28	1	20	22	59	638	68.6996	5.50342	0.000178291	0.000210595	0.010869	0.0337058	0.846605	-0.240239
AAEL010037	Q16U43	AAEL010037-PA OS=Aedes aegypti OX=7159 GN=AAEL010037 PE=3 SV=1 - [Q16U43_AEDAE]	1637.92	61.85	3	26	26	103	561	60.8285	6.23975	0.000164094	0.000173542	0.148836	0.130724	0.945555	-0.0807667
	A0A1S4FLH5	Synaptotagmin, putative OS=Aedes aegypti OX=7159 PE=4 SV=1 - [A0A1S4FLH5_AEDAE]	1632.58	39.65	2	32	32	79	860	94.551	5.63037	0.000165354	0.000157189	0.0699407	0.0859033	1.05194	0.0730569
5572730	A0A1S4FNY8	MICOS complex subunit MIC60 OS=Aedes aegypti OX=7159 GN=5572730 PE=3 SV=1 - [A0A1S4FNY8_AEDAE]	1630.6	50.75	1	3	38	147	731	81.1382	9.08545	0.000161152	0.000185331	0.103854	0.106755	0.869535	-0.201685
AaeL_AAEL017315	J9HSH6	AAEL017315-PA OS=Aedes aegypti OX=7159 GN=AaeL_AAEL017315 PE=4 SV=1 - [J9HSH6_AEDAE]	1618.7	62.02	1	41	41	115	803	90.1973	5.84619	0.000168268	0.000172495	0.0635247	0.0814969	0.975494	-0.0357949
AAEL001432	Q17L92	Protein disulfide-isomerase OS=Aedes aegypti OX=7159 GN=AAEL001432 PE=3 SV=1 - [Q17L92_AEDAE]	1610.11	47.87	2	24	25	114	493	55.211	5.68115	0.000165533	0.000148656	0.0303536	0.0549835	1.11353	0.155141
5564443	Q17DD5	AAEL004249-PB OS=Aedes aegypti OX=7159 GN=5564443 PE=4 SV=1 - [Q17DD5_AEDAE]	1607.09	55.22	1	1	7	77	134	16.5425	9.80322	0.00017087	0.00017785	0.556405	0.295555	0.960754	-0.0577606
AAEL010028	Q16U39	AAEL010028-PA OS=Aedes aegypti OX=7159 GN=AAEL010028 PE=4 SV=1 - [Q16U39_AEDAE]	1606.62	51.39	1	3	40	125	899	100.333	6.68311	0.000162141	0.000152082	0.227302	0.168482	1.06614	0.092401
AAEL015464	Q1DGV3	AAEL015464-PA OS=Aedes aegypti OX=7159 GN=AAEL015464 PE=3 SV=1 - [Q1DGV3_AEDAE]	1603.37	29.33	2	1	6	100	208	21.9612	10.1548	0.000167868	0.000215379	0.000547346	0.0116152	0.779407	-0.359551
AAEL004088	Q17DM5	AAEL004088-PA OS=Aedes aegypti OX=7159 GN=AAEL004088 PE=4 SV=1 - [Q17DM5_AEDAE]	1600.07	78.3	1	1	20	90	318	35.5513	6.45557	0.000174143	0.000176611	0.554809	0.295006	0.986023	-0.0203064
AAEL004088	Q17DM4	AAEL004088-PC OS=Aedes aegypti OX=7159 GN=AAEL004088 PE=4 SV=1 - [Q17DM4_AEDAE]	1596.33	79.18	1	1	20	89	317	35.4812	6.18896	0.000149849	0.000136466	0.300952	0.199926	1.09807	0.134973
AAEL006169	Q03168	Lysosomal aspartic protease OS=Aedes aegypti OX=7159 GN=AAEL006169 PE=1 SV=2 - [ASPP_AEDAE]	1592.59	44.19	1	11	11	66	387	41.7629	5.41455	0.000161365	0.000141338	0.0518479	0.0727742	1.1417	0.191184
5567290	Q178C5	AAEL005947-PA OS=Aedes aegypti OX=7159 GN=5567290 PE=4 SV=1 - [Q178C5_AEDAE]	1589.4	51.17	2	18	18	61	471	50.0521	5.57959	0.000168235	0.000178725	0.00997297	0.0325111	0.941305	-0.0872656
	Q1HR77	Ribosomal protein L3 OS=Aedes aegypti OX=7159 PE=2 SV=1 - [Q1HR77_AEDAE]	1576.87	46.02	1	23	23	122	415	46.7521	10.228	0.000168052	0.000171842	0.360056	0.223445	0.977946	-0.032173
AAEL006242	Q176W5	AAEL006242-PA OS=Aedes aegypti OX=7159 GN=AAEL006242 PE=4 SV=1 - [Q176W5_AEDAE]	1572.22	31.96	2	119	123	185	4155	476.438	6.3667	0.00016848	0.000173623	0.0402688	0.0634105	0.97038	-0.0433787
AAEL009847	Q16UN4	AAEL009847-PA OS=Aedes aegypti OX=7159 GN=AAEL009847 PE=4 SV=1 - [Q16UN4_AEDAE]	1572.1	29.88	1	127	128	200	4478	490.589	5.04639	0.00016963	0.000185266	0.00123936	0.0152013	0.915606	-0.127201
23687721	J9HYQ9	Elongation factor 1-alpha OS=Aedes aegypti OX=7159 GN=23687721 PE=3 SV=1 - [J9HYQ9_AEDAE]	1558.12	44.16	1	5	17	158	462	50.4585	8.95361	0.000164297	0.000176299	0.0303551	0.054985	0.931925	-0.101715
5573623	Q16SE5	AAEL010602-PA OS=Aedes aegypti OX=7159 GN=5573623 PE=4 SV=1 - [Q16SE5_AEDAE]	1555.29	60.53	1	3	39	132	684	79.5354	6.63916	0.00017103	0.000182163	0.127171	0.119472	0.938884	-0.0909816
5573976	Q0IED0	AAEL010814-PC OS=Aedes aegypti OX=7159 GN=5573976 PE=4 SV=1 - [Q0IED0_AEDAE]	1540.63	46.61	4	16	16	121	384	42.1914	6.99072	0.000168433	0.000173995	0.0209338	0.0456884	0.968031	-0.0468746
5565677	A0A1S4G351	Uncharacterized protein OS=Aedes aegypti OX=7159 GN=5565677 PE=4 SV=1 - [A0A1S4G351_AEDAE]	1540.47	50.39	2	1	38	116	899	100.325	6.63916	0.000152895	0.000102369	0.042374	0.0651157	1.49357	0.578761
5570243	Q4F6X0	40S ribosomal protein S3 OS=Aedes aegypti OX=7159 GN=5570243 PE=2 SV=1 - [Q4F6X0_AEDAE]	1537.59	78.19	2	18	18	134	243	26.8923	9.61279	0.000167527	0.000171858	0.295332	0.197755	0.974798	-0.0368242
5567329	Q177Y4	AAEL005997-PA OS=Aedes aegypti OX=7159 GN=5567329 PE=3 SV=1 - [Q177Y4_AEDAE]	1530.47	71.97	1	11	11	96	132	14.7935	7.13721	0.000164035	0.000168234	0.392073	0.235233	0.975042	-0.0364642
AAEL006572	Q175S6	AAEL006572-PB OS=Aedes aegypti OX=7159 GN=AAEL006572 PE=4 SV=1 - [Q175S6_AEDAE]	1530.27	37.4	1	1	4	72	123	13.8705	3.94189	0.000172794	0.000209406	0.128481	0.120164	0.825163	-0.277248
AAEL013614	Q16IM0	Clathrin heavy chain OS=Aedes aegypti OX=7159 GN=AAEL013614 PE=3 SV=1 - [Q16IM0_AEDAE]	1525.48	42.28	1	62	63	140	1677	191.391	5.79541	0.000167359	0.000163805	0.0900479	0.0985946	1.02169	0.0309634
5573778	Q17PM3	Staphylococcal nuclease domain-containing protein OS=Aedes aegypti OX=7159 GN=5573778 PE=4 SV=1 - [Q17PM3_AEDAE]	1522.55	56.03	1	45	45	160	921	103.314	7.38623	0.000169006	0.000175364	0.138084	0.125234	0.963745	-0.0532767
5571854	Q1HR13	Prohibitin OS=Aedes aegypti OX=7159 GN=5571854 PE=2 SV=1 - [Q1HR13_AEDAE]	1518.81	62.5	1	16	16	77	272	29.8847	5.52881	0.000165477	0.000177884	0.0409915	0.0640018	0.930249	-0.104312
AAEL011686	Q16PC7	AAEL011686-PA OS=Aedes aegypti OX=7159 GN=AAEL011686 PE=4 SV=1 - [Q16PC7_AEDAE]	1512.49	55.7	1	1	37	125	684	79.5395	6.63916	0.000167342	0.000180181	0.397684	0.237437	0.928739	-0.106654
	CL1077.Contig84_All	72 518 calmodulin 2 [Gracilariopsis lemaneiformis]	1500.94	73.83	1	14	14	88	149	16.7998	4.22119	0.000176167	0.00016953	0.190738	0.150974	1.03915	0.0554016
AAEL011089	Q16R25	AAEL011089-PB OS=Aedes aegypti OX=7159 GN=AAEL011089 PE=4 SV=1 - [Q16R25_AEDAE]	1488.55	48.95	3	48	48	130	952	106.152	8.646	0.000167615	0.000176007	0.00659404	0.0270071	0.952324	-0.0704758
5569937	A0A1S4FI93	Uncharacterized protein OS=Aedes aegypti OX=7159 GN=5569937 PE=4 SV=1 - [A0A1S4FI93_AEDAE]	1487.19	47.83	3	32	33	120	692	84.0727	6.59521	0.000114666	4.7231e-05	0.13593	0.124109	2.42777	1.27963
5576518	Q1HRL1	Phosphoserine aminotransferase OS=Aedes aegypti OX=7159 GN=5576518 PE=2 SV=1 - [Q1HRL1_AEDAE]	1481.9	52.76	2	18	18	83	362	39.5363	8.76318	0.000164119	0.000154708	0.0756689	0.0895504	1.06083	0.0851976
AAEL011045	Q16R87	AAEL011045-PA OS=Aedes aegypti OX=7159 GN=AAEL011045 PE=4 SV=1 - [Q16R87_AEDAE]	1477.05	64.42	1	3	6	70	104	11.1675	4.88135	0.00016661	0.000173085	0.0558482	0.0757451	0.962591	-0.0550045
	A0A1S4FP00	MICOS complex subunit MIC60 OS=Aedes aegypti OX=7159 PE=3 SV=1 - [A0A1S4FP00_AEDAE]	1476.03	47.83	3	2	37	144	738	82.0707	8.90967	0.0001616	0.000152516	0.520671	0.283053	1.05956	0.0834668
5576841	Q16KZ2	AAEL012827-PA OS=Aedes aegypti OX=7159 GN=5576841 PE=3 SV=1 - [Q16KZ2_AEDAE]	1472.66	46.16	1	35	35	101	795	91.0721	4.90674	0.000164058	0.000152254	0.0247681	0.0497353	1.07753	0.107725
5571084	Q16XP0	AAEL008789-PA OS=Aedes aegypti OX=7159 GN=5571084 PE=4 SV=1 - [Q16XP0_AEDAE]	1464.58	60.71	1	12	12	62	196	22.1126	5.71924	0.000151476	7.87323e-05	0.00159719	0.0166089	1.92394	0.944061
AAEL009337	Q16W53	AAEL009337-PB OS=Aedes aegypti OX=7159 GN=AAEL009337 PE=3 SV=1 - [Q16W53_AEDAE]	1460.52	72.28	2	14	15	136	202	22.3996	5.5415	0.000157427	0.000184803	0.0516071	0.0725946	0.851867	-0.2313
Tctp	Q1HR79	Translationally-controlled tumor protein homolog OS=Aedes aegypti OX=7159 GN=Tctp PE=2 SV=1 - [TCTP_AEDAE]	1451.98	66.67	1	11	11	47	171	19.5896	4.77979	0.000165345	0.000180043	0.012297	0.0356845	0.918363	-0.122863
AAEL007132	Q173I7	AAEL007132-PA OS=Aedes aegypti OX=7159 GN=AAEL007132 PE=4 SV=1 - [Q173I7_AEDAE]	1451.86	24.26	3	107	107	148	4662	531.814	6.32861	0.000168243	0.000173811	0.0716293	0.0870012	0.967965	-0.0469725
5578622	Q17F22	AAEL003606-PA OS=Aedes aegypti OX=7159 GN=5578622 PE=3 SV=1 - [Q17F22_AEDAE]	1446.87	47.31	1	21	21	80	427	47.2377	7.98682	0.000159234	0.00013553	0.0496971	0.0711419	1.17489	0.232532
AAEL002416	Q17IA4	AAEL002416-PA OS=Aedes aegypti OX=7159 GN=AAEL002416 PE=4 SV=1 - [Q17IA4_AEDAE]	1444.1	73.25	4	25	27	86	415	44.634	8.70459	0.000165152	0.000155583	0.0589657	0.0781197	1.06151	0.0861112
AAEL002023	Q17JL4	AAEL002023-PA OS=Aedes aegypti OX=7159 GN=AAEL002023 PE=3 SV=1 - [Q17JL4_AEDAE]	1440.15	62.36	3	22	22	95	441	47.9975	8.20654	0.000166245	0.000116452	0.000158256	0.0071327	1.42758	0.513573
GSTS1	Q16P80	AAEL011741-PB OS=Aedes aegypti OX=7159 GN=GSTS1 PE=4 SV=2 - [Q16P80_AEDAE]	1424.36	52.22	1	7	10	127	203	23.2161	5.17334	0.000164627	0.000180503	0.0139833	0.0377881	0.912043	-0.132826
AAEL009906	Q16UH3	AAEL009906-PA OS=Aedes aegypti OX=7159 GN=AAEL009906 PE=4 SV=1 - [Q16UH3_AEDAE]	1418.32	73.24	3	6	20	91	299	33.7444	6.17627	0.000168779	0.000171508	0.221383	0.165691	0.984086	-0.0231436
AAEL009948	Q16UC5	AAEL009948-PA OS=Aedes aegypti OX=7159 GN=AAEL009948 PE=3 SV=1 - [Q16UC5_AEDAE]	1404.67	54.3	1	16	23	79	488	52.6377	5.85889	0.000164037	0.000175207	0.0697504	0.085778	0.936245	-0.0950421
AAEL010235	O01949	30 kDa salivary gland allergen Aed a 3 OS=Aedes aegypti OX=7159 GN=AAEL010235 PE=1 SV=2 - [ALL3_AEDAE]	1401.48	27.84	2	12	12	72	273	29.1372	4.27197	0.000168927	0.000173427	0.383706	0.232025	0.974058	-0.0379211
	A0A1S4F5I0	53-BP1_Tudor domain-containing protein OS=Aedes aegypti OX=7159 PE=4 SV=1 - [A0A1S4F5I0_AEDAE]	1392.07	40.54	2	43	43	82	1342	142.652	4.43701	0.000161695	0.000175558	0.0576709	0.0771199	0.921033	-0.118676
	A0A2Z4EF26	V-type proton ATPase subunit C OS=Aedes aegypti OX=7159 PE=2 SV=1 - [A0A2Z4EF26_AEDAE]	1386.95	69.09	4	29	29	96	385	44.2238	7.73779	0.000165348	0.000176487	0.039083	0.0624183	0.936882	-0.0940609
AAEL002906	Q17GS7	26S proteasome non-ATPase regulatory subunit 1 OS=Aedes aegypti OX=7159 GN=AAEL002906 PE=3 SV=1 - [Q17GS7_AEDAE]	1385.91	37.89	2	34	34	93	1016	111.319	5.79541	0.000165942	0.000171719	0.117679	0.114264	0.966358	-0.0493706
Moe	Q170J7	Moesin/ezrin/radixin homolog 1 OS=Aedes aegypti OX=7159 GN=Moe PE=3 SV=1 - [MOEH_AEDAE]	1384.43	58.15	1	3	33	97	583	69.0242	6.01123	0.000168576	0.000163134	0.484902	0.270051	1.03336	0.047336
5572925	A0A1S4FPD7	Isocitrate dehydrogenase [NAD] subunit, mitochondrial OS=Aedes aegypti OX=7159 GN=5572925 PE=3 SV=1 - [A0A1S4FPD7_AEDAE]	1379.74	38.11	2	15	15	105	370	40.5379	8.47021	0.000171288	0.00017438	0.165221	0.138678	0.982263	-0.0258183
AAEL008697	Q16KF9	AAEL008697-PA OS=Aedes aegypti OX=7159 GN=AAEL008697 PE=4 SV=1 - [Q16KF9_AEDAE]	1371.48	58.82	1	5	5	92	119	13.6707	8.27979	0.000164016	0.000164534	0.903724	0.403708	0.996853	-0.0045475
eIF3-S10	Q173M7	Eukaryotic translation initiation factor 3 subunit A OS=Aedes aegypti OX=7159 GN=eIF3-S10 PE=3 SV=1 - [EIF3A_AEDAE]	1368.59	36.98	1	43	43	132	1133	133.215	8.66064	0.000175005	0.000169559	0.315138	0.205841	1.03212	0.0456109
	A0A1S4FEV9	Muscle lim protein OS=Aedes aegypti OX=7159 PE=4 SV=1 - [A0A1S4FEV9_AEDAE]	1348.32	52.13	1	1	3	52	94	10.0915	8.39697	0.000172971	0.000174759	0.694918	0.342366	0.98977	-0.0148353
	M9NCK7	Adducin isoform A OS=Aedes aegypti OX=7159 PE=2 SV=1 - [M9NCK7_AEDAE]	1346.52	43.24	3	1	27	80	710	78.629	7.02002	0.000173559	0.000187452	0.16119	0.136729	0.925884	-0.111097
5572585	A0A1S4FNN7	PDZ domain-containing protein OS=Aedes aegypti OX=7159 GN=5572585 PE=4 SV=1 - [A0A1S4FNN7_AEDAE]	1346.28	62.59	1	1	15	77	286	31.5142	6.13818	0.00016602	0.000166154	0.972974	0.421601	0.999193	-0.0011645
AAEL015076	Q16EP2	AAEL015076-PA OS=Aedes aegypti OX=7159 GN=AAEL015076 PE=4 SV=1 - [Q16EP2_AEDAE]	1340.16	48.87	2	15	19	83	399	44.2284	9.11475	0.000172968	0.000178751	0.01921	0.0438624	0.96765	-0.0474423
5564860	A0A1S4F806	Uncharacterized protein OS=Aedes aegypti OX=7159 GN=5564860 PE=3 SV=1 - [A0A1S4F806_AEDAE]	1329.56	51.13	6	33	37	106	796	86.8029	7.26904	0.000171488	0.000179883	0.0688487	0.08518	0.95333	-0.0689519
	A0A1S4FXK5	Uncharacterized protein OS=Aedes aegypti OX=7159 PE=4 SV=1 - [A0A1S4FXK5_AEDAE]	1329.01	14.29	2	51	52	83	5506	589.841	5.36377	0.000184062	0.000129011	0.00206368	0.017907	1.42671	0.512692
	A0A1S4FI28	Moesin/ezrin/radixin homolog 1 OS=Aedes aegypti OX=7159 PE=4 SV=1 - [A0A1S4FI28_AEDAE]	1323.19	55.65	1	1	31	91	593	70.1177	6.20166	0.00015619	0.000178773	0.0430027	0.0656186	0.873676	-0.19483
5568202	A0A1S4FE42	Uncharacterized protein OS=Aedes aegypti OX=7159 GN=5568202 PE=3 SV=1 - [A0A1S4FE42_AEDAE]	1310.05	54.52	2	16	16	55	409	43.2613	8.36768	0.000168789	0.000164737	0.187294	0.14934	1.0246	0.0350596
AAEL003078	Q0IG89	AAEL003078-PA OS=Aedes aegypti OX=7159 GN=AAEL003078 PE=4 SV=1 - [Q0IG89_AEDAE]	1309.35	33.23	1	59	59	102	2290	259.687	7.21045	0.000171842	0.000181663	0.0168856	0.0412411	0.945936	-0.0801857
	A0A1S4FCI2	Methylenetetrahydrofolate dehydrogenase OS=Aedes aegypti OX=7159 PE=3 SV=1 - [A0A1S4FCI2_AEDAE]	1309.02	41.7	2	36	36	109	1024	110.41	7.85498	0.00016613	0.000178459	0.0204725	0.0451776	0.930913	-0.103281
5577600	Q17G30	AAEL003272-PA OS=Aedes aegypti OX=7159 GN=5577600 PE=4 SV=1 - [Q17G30_AEDAE]	1306.92	75	2	5	5	52	132	14.4182	4.4624	0.000174314	0.000167979	0.15519	0.133865	1.03771	0.053404
5574899	Q16PW8	AAEL011504-PA OS=Aedes aegypti OX=7159 GN=5574899 PE=4 SV=1 - [Q16PW8_AEDAE]	1303.41	70	1	8	11	98	140	14.8466	6.91748	0.000171514	0.000164594	0.00929794	0.0315402	1.04204	0.0594171
AAEL011105	Q16R24	AAEL011105-PA OS=Aedes aegypti OX=7159 GN=AAEL011105 PE=4 SV=1 - [Q16R24_AEDAE]	1295.41	43.24	5	1	27	80	710	78.599	7.02002	0.000157939	0.00018421	0.0423505	0.0650968	0.857385	-0.221985
5575174	A0A1S4EVK1	Uncharacterized protein OS=Aedes aegypti OX=7159 GN=5575174 PE=4 SV=1 - [A0A1S4EVK1_AEDAE]	1290.86	54.09	1	4	23	55	636	67.0061	7.94287	0.000175105	0.000156797	0.00375663	0.0215427	1.11676	0.159314
AAEL015684	Q17ER9	Histone H2B OS=Aedes aegypti OX=7159 GN=AAEL015684 PE=3 SV=2 - [Q17ER9_AEDAE]	1289.78	34.83	3	6	13	116	333	35.8874	10.4038	0.000180961	0.000192801	0.380833	0.231006	0.938593	-0.0914285
	A0A1S4EVI9	PKS_ER domain-containing protein OS=Aedes aegypti OX=7159 PE=4 SV=1 - [A0A1S4EVI9_AEDAE]	1285.17	45.77	2	16	16	60	437	47.4027	6.25244	0.000171338	0.00019539	6.65623e-05	0.00518095	0.876901	-0.189515
5568303	Q174Z2	AAEL006751-PA OS=Aedes aegypti OX=7159 GN=5568303 PE=4 SV=1 - [Q174Z2_AEDAE]	1280.95	50.53	1	30	30	92	665	71.8455	9.77393	0.000179792	0.000187659	0.308523	0.203091	0.958076	-0.0617884
5569497	Q1HR11	NADH dehydrogenase [ubiquinone] flavoprotein 1, mitochondrial OS=Aedes aegypti OX=7159 GN=5569497 PE=2 SV=1 - [Q1HR11_AEDAE]	1278.51	52.26	2	18	18	81	486	53.285	8.68994	0.000168776	0.000174129	0.207481	0.15895	0.969258	-0.0450474
5570276	Q16ZG5	AAEL008216-PA OS=Aedes aegypti OX=7159 GN=5570276 PE=3 SV=1 - [Q16ZG5_AEDAE]	1276.09	54.5	2	43	43	102	901	98.6816	6.16357	0.000169013	0.000180363	0.0022766	0.0183667	0.937073	-0.093767
5568942	A0A1S4FG03	Uncharacterized protein OS=Aedes aegypti OX=7159 GN=5568942 PE=4 SV=1 - [A0A1S4FG03_AEDAE]	1263.62	34.67	2	33	33	75	1298	143.366	4.76709	0.000166771	0.000163081	0.204059	0.157332	1.02263	0.0322836
5576555	A0A1S4FX45	Uncharacterized protein OS=Aedes aegypti OX=7159 GN=5576555 PE=4 SV=1 - [A0A1S4FX45_AEDAE]	1256.89	35.55	2	29	29	75	1066	111.693	7.54736	0.000168964	0.000172554	0.0744104	0.0887597	0.979197	-0.0303289
AAEL015474	Q1DGU6	AAEL015474-PA OS=Aedes aegypti OX=7159 GN=AAEL015474 PE=4 SV=1 - [Q1DGU6_AEDAE]	1255.83	74.44	3	4	4	57	90	9.53258	4.86865	0.000170474	0.000166555	0.497899	0.274848	1.02353	0.0335485
AAEL014583	Q1HRM9	60S acidic ribosomal protein P2 OS=Aedes aegypti OX=7159 GN=AAEL014583 PE=2 SV=1 - [Q1HRM9_AEDAE]	1255.05	93.75	2	8	8	49	112	11.3367	4.58936	0.000164067	0.00017715	0.0233424	0.0483077	0.926148	-0.110686
AAEL015458	Q1DGV7	Transferrin OS=Aedes aegypti OX=7159 GN=AAEL015458 PE=3 SV=1 - [Q1DGV7_AEDAE]	1248.53	59.08	10	1	39	134	633	70.5156	7.57666	0.00014753	0.000112593	0.0491573	0.070722	1.3103	0.389893
APY	P50635	Apyrase OS=Aedes aegypti OX=7159 GN=APY PE=1 SV=2 - [APY_AEDAE]	1248.36	53.2	1	28	28	91	562	62.7148	8.1626	0.000174484	0.00018246	0.242526	0.175546	0.956284	-0.0644886
AAEL005801	Q178Q6	AAEL005801-PA OS=Aedes aegypti OX=7159 GN=AAEL005801 PE=3 SV=1 - [Q178Q6_AEDAE]	1245.61	39.72	4	64	64	125	1702	190.107	8.54346	0.000166474	0.000167492	0.731987	0.354161	0.993919	-0.00880017
AaeL_AAEL017378	J9HFE1	Elongation factor Tu OS=Aedes aegypti OX=7159 GN=AaeL_AAEL017378 PE=4 SV=1 - [J9HFE1_AEDAE]	1240.3	39.68	2	24	26	84	751	84.3792	6.97607	0.000168628	0.00017743	0.00225927	0.0183317	0.950392	-0.0734054
5563904	Q17E10	AAEL003993-PA OS=Aedes aegypti OX=7159 GN=5563904 PE=3 SV=1 - [Q17E10_AEDAE]	1234.05	46.23	1	12	13	87	292	31.5099	8.47021	0.000167664	0.000169812	0.506381	0.277934	0.987353	-0.0183625
5578796	Q17EQ1	Cytochrome b-c1 complex subunit Rieske, mitochondrial OS=Aedes aegypti OX=7159 GN=5578796 PE=4 SV=1 - [Q17EQ1_AEDAE]	1231.63	56.77	2	14	14	99	266	28.2376	8.44092	0.000168249	0.00017578	0.179962	0.145834	0.957156	-0.0631737
5566442	Q17A67	AAEL005384-PA OS=Aedes aegypti OX=7159 GN=5566442 PE=3 SV=1 - [Q17A67_AEDAE]	1220.63	29.73	1	36	36	100	1342	148.091	5.90967	0.000165466	0.000148222	0.00721825	0.0281815	1.11634	0.158777
5568081	Q0IF50	V-type proton ATPase subunit H OS=Aedes aegypti OX=7159 GN=5568081 PE=3 SV=1 - [Q0IF50_AEDAE]	1216.47	61.05	1	26	26	76	475	54.7541	6.354	0.000167621	0.000178841	0.0448919	0.0672498	0.937259	-0.0934809
TSF	Q8WQL6	Transferrin OS=Aedes aegypti OX=7159 GN=TSF PE=3 SV=1 - [Q8WQL6_AEDAE]	1215.56	59.08	16	1	39	135	633	70.5566	7.59131	0.000170142	0.000170677	0.937713	0.412627	0.996867	-0.00452718
	A0A1S4FHA0	Chaperonin OS=Aedes aegypti OX=7159 PE=3 SV=1 - [A0A1S4FHA0_AEDAE]	1211.48	67.98	3	33	33	89	534	57.8571	5.84619	0.000165442	0.000174875	0.0470234	0.06902	0.94606	-0.0799966
5573238	Q16TA7	Succinate dehydrogenase [ubiquinone] iron-sulfur subunit, mitochondrial OS=Aedes aegypti OX=7159 GN=5573238 PE=3 SV=1 - [Q16TA7_AEDAE]	1205.73	54.33	1	18	18	96	289	32.3193	8.63135	0.000172825	0.000174564	0.545326	0.291721	0.990038	-0.0144438
AAEL006993	Q173T5	AAEL006993-PC OS=Aedes aegypti OX=7159 GN=AAEL006993 PE=4 SV=1 - [Q173T5_AEDAE]	1202.58	43.74	3	18	18	52	471	50.4844	4.56396	0.000166685	0.000188914	0.00306337	0.0201237	0.882331	-0.180609
5569430	A0A1S4FHC5	Amidohydro-rel domain-containing protein OS=Aedes aegypti OX=7159 GN=5569430 PE=4 SV=1 - [A0A1S4FHC5_AEDAE]	1202.46	40.75	1	2	18	68	611	66.5041	6.41748	0.000165941	0.000177948	0.0993488	0.104205	0.932525	-0.100786
AAEL006576	Q175S3	AAEL006576-PB OS=Aedes aegypti OX=7159 GN=AAEL006576 PE=3 SV=1 - [Q175S3_AEDAE]	1197.82	66.67	4	16	16	83	327	36.0838	5.94775	0.000162973	0.000115442	0.0112905	0.0342742	1.41173	0.497462
AAEL004457	Q1HRI9	AAEL004457-PA OS=Aedes aegypti OX=7159 GN=AAEL004457 PE=2 SV=1 - [Q1HRI9_AEDAE]	1194.19	64.81	1	9	9	99	108	11.7531	9.48096	0.000168329	0.000169325	0.808389	0.377184	0.994119	-0.00851017
5578580	Q16I79	AAEL013766-PA OS=Aedes aegypti OX=7159 GN=5578580 PE=4 SV=1 - [Q16I79_AEDAE]	1194.03	68.94	1	14	14	56	264	28.9952	4.93213	0.00015475	0.00012923	0.0638695	0.0817437	1.19748	0.259996
5578788	Q17ER2	Histone H2B OS=Aedes aegypti OX=7159 GN=5578788 PE=3 SV=1 - [Q17ER2_AEDAE]	1193.79	54.03	1	1	8	97	124	13.8555	10.2866	0.00021135	0.00020789	0.905433	0.404163	1.01665	0.0238173
5578532	Q16IA8	AAEL013739-PA OS=Aedes aegypti OX=7159 GN=5578532 PE=4 SV=1 - [Q16IA8_AEDAE]	1191.42	50.15	1	16	16	82	329	34.3832	8.42627	0.000166233	0.000165631	0.818343	0.380063	1.00363	0.00523167
5576765	A0A1S4FXE3	Uncharacterized protein OS=Aedes aegypti OX=7159 GN=5576765 PE=3 SV=1 - [A0A1S4FXE3_AEDAE]	1191.36	60.99	2	34	34	95	546	59.4504	5.42725	0.000167426	0.000176793	0.0128933	0.036463	0.947015	-0.0785406
5567126	Q178I1	AAEL005879-PA OS=Aedes aegypti OX=7159 GN=5567126 PE=4 SV=1 - [Q178I1_AEDAE]	1189	43.36	1	40	40	93	964	107.12	6.52197	0.000170034	0.000167109	0.105602	0.107718	1.0175	0.0250334
	Q1HQU8	Transaldolase OS=Aedes aegypti OX=7159 PE=2 SV=1 - [Q1HQU8_AEDAE]	1187.27	58.57	1	2	20	74	321	35.6243	5.63037	0.000165204	0.000155632	0.196964	0.153942	1.06151	0.0861151
AAEL008565	Q16YE9	AAEL008565-PA OS=Aedes aegypti OX=7159 GN=AAEL008565 PE=3 SV=1 - [Q16YE9_AEDAE]	1181.93	43.45	2	30	30	80	771	84.0919	6.96143	0.000166785	0.000171006	0.201094	0.155914	0.975317	-0.0360564
AAEL007042	Q173N9	AAEL007042-PA OS=Aedes aegypti OX=7159 GN=AAEL007042 PE=4 SV=1 - [Q173N9_AEDAE]	1178.34	41.64	2	25	25	94	706	73.7694	7.57666	0.000168662	0.000184605	0.00293511	0.0198627	0.913636	-0.130308
UGP	Q58I82	UTP--glucose-1-phosphate uridylyltransferase OS=Aedes aegypti OX=7159 GN=UGP PE=2 SV=1 - [Q58I82_AEDAE]	1170.4	60.82	1	1	27	106	513	57.9341	7.1665	0.000175364	0.000286389	0.000854303	0.0134357	0.612328	-0.707623
5570534	Q17LA3	AAEL001421-PA OS=Aedes aegypti OX=7159 GN=5570534 PE=4 SV=1 - [Q17LA3_AEDAE]	1169.79	48.72	2	56	56	118	1246	139.676	6.3667	0.000170343	0.000182401	0.0135812	0.0373133	0.933891	-0.0986732
AAEL001319	Q17LN8	AAEL001319-PA OS=Aedes aegypti OX=7159 GN=AAEL001319 PE=4 SV=1 - [Q17LN8_AEDAE]	1167.41	15.74	1	4	4	64	235	25.3439	8.98291	0.000168864	0.000169805	0.900792	0.402926	0.994456	-0.00801998
AAEL001022	Q17ME9	AAEL001022-PA OS=Aedes aegypti OX=7159 GN=AAEL001022 PE=4 SV=1 - [Q17ME9_AEDAE]	1165.22	58.39	2	1	13	59	310	34.1103	5.43994	0.000167972	0.000173384	0.192364	0.151748	0.968784	-0.0457535
5579903	A0A1S4EXK0	SGL domain-containing protein OS=Aedes aegypti OX=7159 GN=5579903 PE=4 SV=1 - [A0A1S4EXK0_AEDAE]	1164.42	58.39	2	1	13	55	310	34.0783	5.43994	0.000185618	0.000164902	0.263656	0.184851	1.12562	0.170722
5579809	Q179S6	AAEL005528-PA OS=Aedes aegypti OX=7159 GN=5579809 PE=4 SV=1 - [Q179S6_AEDAE]	1163.9	38.44	1	24	24	68	757	80.9408	6.91748	0.000172724	0.000201412	0.0330863	0.0573943	0.857562	-0.221688
LOC104241368	A0A1U7XUJ4	Histone H4 OS=Nicotiana sylvestris OX=4096 GN=LOC104241368 PE=3 SV=1 - [A0A1U7XUJ4_NICSY]	1162.65	52.43	2	7	7	92	103	11.3744	11.356	0.000168946	0.000186754	0.00703834	0.0278514	0.904647	-0.144573
5576221	A0A1S4F2V5	Uncharacterized protein OS=Aedes aegypti OX=7159 GN=5576221 PE=3 SV=1 - [A0A1S4F2V5_AEDAE]	1162.57	36.87	3	14	14	84	339	37.9907	6.1001	0.000158959	0.000115657	0.0519239	0.0728307	1.3744	0.458802
AAEL010509	Q16SS6	AAEL010509-PA OS=Aedes aegypti OX=7159 GN=AAEL010509 PE=4 SV=1 - [Q16SS6_AEDAE]	1155.26	56.93	1	18	18	80	339	38.4974	5.24951	0.000165942	0.000176966	0.0532669	0.0738422	0.937705	-0.0927939
AaeL_AAEL007633	J9EA44	AAEL007633-PB OS=Aedes aegypti OX=7159 GN=AaeL_AAEL007633 PE=4 SV=1 - [J9EA44_AEDAE]	1155.07	48.31	3	5	21	71	590	64.2774	6.66846	0.000165071	0.000170947	0.35683	0.222239	0.965625	-0.0504647
	A0A0P6J1B4	Putative bubblegum-like very long-chain fatty acid coa synthetase OS=Aedes aegypti OX=7159 PE=2 SV=1 - [A0A0P6J1B4_AEDAE]	1150.1	55.62	4	34	34	115	667	74.6471	7.07861	0.00016229	0.000169589	0.151405	0.132007	0.956959	-0.0634711
5564415	A0A1S4G1P4	Glycine cleavage system P protein OS=Aedes aegypti OX=7159 GN=5564415 PE=3 SV=1 - [A0A1S4G1P4_AEDAE]	1149.68	41.49	3	33	33	80	1005	112	7.29834	0.000166442	0.000152678	0.0130707	0.036687	1.09015	0.124528
AAEL001965	Q17JL7	AAEL001965-PA OS=Aedes aegypti OX=7159 GN=AAEL001965 PE=3 SV=1 - [Q17JL7_AEDAE]	1149.03	53.51	3	21	22	75	441	48.682	6.58057	0.000165995	0.000118789	0.00033753	0.0095489	1.39739	0.482739
5575377	Q16P29	AAEL011778-PA OS=Aedes aegypti OX=7159 GN=5575377 PE=4 SV=1 - [Q16P29_AEDAE]	1144.43	50.83	1	23	23	60	604	65.7579	6.58057	0.000166936	0.000160519	0.0759557	0.0897288	1.03998	0.0565572
	A0A1S4FB16	UTP--glucose-1-phosphate uridylyltransferase OS=Aedes aegypti OX=7159 PE=3 SV=1 - [A0A1S4FB16_AEDAE]	1142.87	58.41	1	1	27	103	541	61.1004	6.65381	0.000169774	0.000227983	0.0254896	0.0504308	0.744678	-0.425311
5577478	Q1HRJ3	Ribosomal protein OS=Aedes aegypti OX=7159 GN=5577478 PE=2 SV=1 - [Q1HRJ3_AEDAE]	1137.26	53	2	12	12	58	217	24.5944	9.83252	0.000167906	0.000171536	0.380491	0.230885	0.978838	-0.0308572
5571932	Q16VW4	Phosphotransferase OS=Aedes aegypti OX=7159 GN=5571932 PE=3 SV=1 - [Q16VW4_AEDAE]	1137.18	64.9	4	27	27	83	453	50.4665	6.1001	0.000165514	0.000169681	0.278002	0.190843	0.97544	-0.0358755
5565954	Q17B47	AAEL005084-PA OS=Aedes aegypti OX=7159 GN=5565954 PE=3 SV=1 - [Q17B47_AEDAE]	1135.32	54.46	1	10	19	95	448	50.4603	4.91943	0.000163986	0.000168906	0.223617	0.166751	0.970872	-0.0426473
5574746	Q16Q68	AAEL011381-PA OS=Aedes aegypti OX=7159 GN=5574746 PE=3 SV=1 - [Q16Q68_AEDAE]	1133.39	48.08	1	16	16	80	468	52.8009	6.84424	0.000172102	0.0001747	0.287518	0.194681	0.985129	-0.021616
5568633	Q173X5	AAEL007023-PA OS=Aedes aegypti OX=7159 GN=5568633 PE=4 SV=1 - [Q173X5_AEDAE]	1132.32	47.15	3	30	30	69	719	77.7494	8.17725	0.000164049	0.000153097	0.0683275	0.0848311	1.07154	0.099679
5572962	Q16TN9	AAEL010180-PA OS=Aedes aegypti OX=7159 GN=5572962 PE=4 SV=1 - [Q16TN9_AEDAE]	1131.73	84.8	1	16	16	94	204	23.4667	4.7417	0.000169483	0.00018475	0.00198642	0.0177226	0.917362	-0.124436
RpL5	Q1HQU2	60S ribosomal protein L5 OS=Aedes aegypti OX=7159 GN=RpL5 PE=2 SV=1 - [RL5_AEDAE]	1131.55	57.58	1	17	17	71	297	34.027	9.75928	0.000172518	0.000172143	0.917004	0.407225	1.00218	0.00313703
AAEL005901	Q1HRR3	40S ribosomal protein S3a OS=Aedes aegypti OX=7159 GN=AAEL005901 PE=2 SV=1 - [RS3A_AEDAE]	1128.72	67.78	3	18	18	82	270	30.1058	9.46631	0.000170934	0.00017533	0.183868	0.147716	0.974929	-0.0366314
AAEL004739	Q17BX4	AAEL004739-PA OS=Aedes aegypti OX=7159 GN=AAEL004739 PE=3 SV=1 - [Q17BX4_AEDAE]	1124.3	45.71	1	24	25	109	630	69.007	7.98682	0.000163888	0.00015593	0.0983062	0.103599	1.05103	0.0718085
	A0A1S4G6Y2	Uncharacterized protein OS=Aedes aegypti OX=7159 PE=4 SV=1 - [A0A1S4G6Y2_AEDAE]	1123.55	61.27	1	6	6	49	142	16.1998	5.57959	0.000172545	0.000165275	0.0819831	0.0934251	1.04399	0.0621045
5564039	A0A1S4F6K4	Uncharacterized protein OS=Aedes aegypti OX=7159 GN=5564039 PE=4 SV=1 - [A0A1S4F6K4_AEDAE]	1119.8	61.34	2	11	11	53	194	21.5419	7.29834	0.000162554	0.000170662	0.188279	0.149803	0.952493	-0.0702198
AAEL011414	Q1HR93	AAEL011414-PA OS=Aedes aegypti OX=7159 GN=AAEL011414 PE=2 SV=1 - [Q1HR93_AEDAE]	1113.05	57.14	2	9	9	50	112	12.6535	9.37842	0.000191779	0.000110776	0.0561209	0.0759414	1.73123	0.791797
AAEL008340	Q16Z16	AAEL008340-PA (Fragment) OS=Aedes aegypti OX=7159 GN=AAEL008340 PE=4 SV=1 - [Q16Z16_AEDAE]	1110.51	27.92	1	28	28	73	1182	132.668	5.24951	0.000168282	0.000163994	0.281091	0.1921	1.02615	0.037236
5574648	Q16QH0	AAEL011288-PA OS=Aedes aegypti OX=7159 GN=5574648 PE=4 SV=1 - [Q16QH0_AEDAE]	1110.25	51.39	5	25	25	85	432	48.9089	7.6792	0.000169622	0.000169561	0.974113	0.421887	1.00036	0.000522607
5567839	A0A1S4EXL5	Calreticulin OS=Aedes aegypti OX=7159 GN=5567839 PE=3 SV=1 - [A0A1S4EXL5_AEDAE]	1104.59	63.64	6	31	31	139	407	46.6843	4.56396	0.000161119	0.000142517	0.143719	0.128111	1.13052	0.176989
AAEL012271	Q1HRK3	Transcription factor BTF3 OS=Aedes aegypti OX=7159 GN=AAEL012271 PE=2 SV=1 - [Q1HRK3_AEDAE]	1100.24	78.85	1	12	12	54	156	17.102	6.81494	0.000168045	0.000179108	0.0029545	0.0199031	0.938229	-0.0919877
AAEL007771	Q0IEV9	60S ribosomal protein L22 OS=Aedes aegypti OX=7159 GN=AAEL007771 PE=4 SV=1 - [Q0IEV9_AEDAE]	1098.51	49.33	2	6	6	43	150	17.4992	9.68604	0.000175516	0.000163366	0.0549324	0.0750796	1.07437	0.103495
5573974	Q1HR99	60S acidic ribosomal protein P0 OS=Aedes aegypti OX=7159 GN=5573974 PE=2 SV=1 - [Q1HR99_AEDAE]	1096.78	56.19	1	12	15	68	315	33.8117	5.60498	0.000169642	0.0001702	0.858379	0.39138	0.996716	-0.00474535
5573731	Q17PR3	AAEL000301-PA OS=Aedes aegypti OX=7159 GN=5573731 PE=3 SV=1 - [Q17PR3_AEDAE]	1095.33	48.22	1	33	34	83	703	79.7322	7.12256	0.000162113	0.000177252	0.0795154	0.091932	0.914592	-0.1288
AAEL009073	Q16WW9	AAEL009073-PA OS=Aedes aegypti OX=7159 GN=AAEL009073 PE=4 SV=1 - [Q16WW9_AEDAE]	1094.73	32.34	4	26	40	85	1515	163.356	9.5249	0.000170496	0.000198636	0.000499414	0.0112278	0.858335	-0.220387
5565927	Q17B74	AAEL005069-PA OS=Aedes aegypti OX=7159 GN=5565927 PE=4 SV=1 - [Q17B74_AEDAE]	1090.22	79.61	3	11	13	47	206	22.7933	5.30029	0.00016749	0.000162608	0.194869	0.15293	1.03002	0.0426729
	A0A1S4FEG3	Uncharacterized protein OS=Aedes aegypti OX=7159 PE=4 SV=1 - [A0A1S4FEG3_AEDAE]	1089.87	30.26	2	16	16	46	1170	115.114	9.74463	0.00017319	0.000181229	0.161272	0.136768	0.955644	-0.0654548
	A0A0P6IV48	Putative fibrillarin OS=Aedes aegypti OX=7159 PE=2 SV=1 - [A0A0P6IV48_AEDAE]	1087.34	22.01	1	2	21	55	1272	133.823	7.37158	0.000168611	0.000179031	0.0997774	0.104452	0.941793	-0.0865174
ProPO1	Q9GYW1	AAEL013498-PA OS=Aedes aegypti OX=7159 GN=ProPO1 PE=4 SV=1 - [Q9GYW1_AEDAE]	1086.65	52.78	2	20	27	79	684	78.2543	7.06396	0.000170438	0.000166198	0.00212454	0.0180453	1.02551	0.0363414
	A0A1S4FMT6	Protein lingerer OS=Aedes aegypti OX=7159 PE=4 SV=1 - [A0A1S4FMT6_AEDAE]	1086.35	23.92	2	1	20	51	1254	132.048	7.18115	0.000166043	0.000120842	0.00195523	0.0176451	1.37405	0.458439
5572836	Q1HQU9	AAEL010065-PA OS=Aedes aegypti OX=7159 GN=5572836 PE=2 SV=1 - [Q1HQU9_AEDAE]	1083.68	45.31	1	18	19	64	437	47.6358	5.33838	0.000164103	0.000152525	0.0785064	0.0913107	1.07591	0.105556
5578900	Q16HU0	3-hydroxyisobutyrate dehydrogenase OS=Aedes aegypti OX=7159 GN=5578900 PE=3 SV=1 - [Q16HU0_AEDAE]	1083.23	62.65	1	12	12	42	324	33.8411	8.48486	0.000167623	0.00014701	0.00127228	0.0153516	1.14022	0.189307
	Q1HQX9	Mitochondrial phosphate carrier protein OS=Aedes aegypti OX=7159 PE=2 SV=1 - [Q1HQX9_AEDAE]	1079.86	43.43	2	3	16	128	350	38.2706	8.85107	0.000164804	0.000177533	0.0620579	0.0804338	0.9283	-0.107337
5576472	Q17GT5	AAEL002886-PB OS=Aedes aegypti OX=7159 GN=5576472 PE=3 SV=1 - [Q17GT5_AEDAE]	1076.05	49.9	2	19	19	64	497	53.9846	6.66846	0.000166412	0.000163398	0.502695	0.276597	1.01845	0.0263698
	A0A1S4FQY3	Dolichyl-diphosphooligosaccharide--protein glycosyltransferase subunit 2 OS=Aedes aegypti OX=7159 PE=3 SV=1 - [A0A1S4FQY3_AEDAE]	1075.03	44.48	2	2	25	72	625	68.0511	9.18799	0.000177799	0.000160374	0.0412738	0.0642301	1.10865	0.148807
5568364	Q17MA2	AAEL001082-PA OS=Aedes aegypti OX=7159 GN=5568364 PE=4 SV=1 - [Q17MA2_AEDAE]	1074.59	76.34	1	7	7	120	93	10.8114	9.5835	0.000171568	0.000175974	0.348991	0.219274	0.974967	-0.0365747
5568007	Q176D3	AAEL006446-PA OS=Aedes aegypti OX=7159 GN=5568007 PE=4 SV=1 - [Q176D3_AEDAE]	1072.15	54.86	1	35	35	95	813	91.8915	6.87354	0.00016632	0.000187482	0.00203522	0.0178403	0.887123	-0.172793
5572967	Q16TN4	AAEL010159-PA OS=Aedes aegypti OX=7159 GN=5572967 PE=4 SV=1 - [Q16TN4_AEDAE]	1070.05	40.02	1	32	33	75	1102	123.977	4.729	0.000170648	0.000185032	0.0239086	0.048885	0.922262	-0.116751
	A0A0P6IVJ1	Putative ubiquitin-protein ligase/hyperplastic discs protein OS=Aedes aegypti OX=7159 PE=2 SV=1 - [A0A0P6IVJ1_AEDAE]	1067.52	55.62	1	5	22	81	365	38.9129	4.57666	0.000168354	0.00018654	0.0122868	0.0356709	0.902511	-0.147983
5576082	Q16MG5	AAEL012312-PA OS=Aedes aegypti OX=7159 GN=5576082 PE=4 SV=1 - [Q16MG5_AEDAE]	1066.34	43.57	1	23	23	72	443	47.9567	8.36768	0.000167171	0.000171299	0.278839	0.191185	0.975904	-0.0351888
5566220	Q1HQX5	AAEL005270-PA OS=Aedes aegypti OX=7159 GN=5566220 PE=2 SV=1 - [Q1HQX5_AEDAE]	1061.77	75.69	1	5	5	36	144	15.3434	5.021	0.000168757	0.000165831	0.153728	0.133152	1.01765	0.0252352
5574403	Q16R00	AAEL011129-PA OS=Aedes aegypti OX=7159 GN=5574403 PE=3 SV=1 - [Q16R00_AEDAE]	1059.26	60.44	1	21	22	85	364	39.3031	6.94678	0.000164461	0.000190542	0.00299619	0.0199889	0.863124	-0.21236
5571930	Q16VW8	Transaldolase OS=Aedes aegypti OX=7159 GN=5571930 PE=3 SV=1 - [Q16VW8_AEDAE]	1058.08	54.35	1	1	19	71	333	36.9681	6.58057	0.000204571	0.000216589	0.718311	0.349859	0.944511	-0.0823608
AAEL014889	Q1HQI1	AAEL014889-PA (Fragment) OS=Aedes aegypti OX=7159 GN=AAEL014889 PE=2 SV=1 - [Q1HQI1_AEDAE]	1056.94	79.43	2	12	12	55	175	19.8888	6.87354	0.000168057	0.000163692	0.533042	0.287408	1.02667	0.0379682
5572840	Q16U15	T-complex protein 1 subunit gamma OS=Aedes aegypti OX=7159 GN=5572840 PE=3 SV=1 - [Q16U15_AEDAE]	1056.24	62.64	3	33	34	78	546	59.5761	6.56592	0.000169029	0.000174044	0.0410903	0.0640819	0.971184	-0.0421835
AAEL010467	Q16SW8	AAEL010467-PA OS=Aedes aegypti OX=7159 GN=AAEL010467 PE=4 SV=1 - [Q16SW8_AEDAE]	1054.85	40.68	1	1	14	46	354	38.1232	9.18799	0.000169164	0.000177195	0.0397562	0.062985	0.954676	-0.0669165
AAEL011137	Q16QY3	Succinyl-CoA:3-ketoacid-coenzyme A transferase OS=Aedes aegypti OX=7159 GN=AAEL011137 PE=3 SV=1 - [Q16QY3_AEDAE]	1054.51	54.39	1	17	17	68	456	49.5209	6.60986	0.000165947	0.000166025	0.97719	0.422656	0.999534	-0.000672803
	A0A0P6J150	Putative conserved secreted protein OS=Aedes aegypti OX=7159 PE=2 SV=1 - [A0A0P6J150_AEDAE]	1054.22	72.81	2	3	5	51	114	12.588	9.72998	0.000169062	0.000172805	0.706038	0.34595	0.97834	-0.0315928
5578459	Q17P27	T-complex protein 1 subunit eta OS=Aedes aegypti OX=7159 GN=5578459 PE=3 SV=1 - [Q17P27_AEDAE]	1051.18	52.58	2	27	27	86	542	59.6059	6.55127	0.000167337	0.000178142	0.0311707	0.0557265	0.939347	-0.0902704
AAEL005056	Q17B68	AAEL005056-PA OS=Aedes aegypti OX=7159 GN=AAEL005056 PE=4 SV=1 - [Q17B68_AEDAE]	1043.09	71.43	1	14	14	74	210	22.8493	8.95361	0.000171841	0.000164779	0.0270136	0.0518526	1.04286	0.0605435
5580194	A0A1S4F211	Uncharacterized protein OS=Aedes aegypti OX=7159 GN=5580194 PE=4 SV=1 - [A0A1S4F211_AEDAE]	1042.44	37.82	3	24	24	71	706	78.233	5.18604	0.000161205	0.000154261	0.217686	0.163921	1.04502	0.0635252
5577143	Q17GC6	AAEL003116-PA OS=Aedes aegypti OX=7159 GN=5577143 PE=4 SV=1 - [Q17GC6_AEDAE]	1041.39	60.8	1	25	26	94	398	44.797	8.33838	0.000179341	0.00020068	0.0136622	0.0374102	0.893667	-0.16219
AAEL000105	Q17Q53	AAEL000105-PA OS=Aedes aegypti OX=7159 GN=AAEL000105 PE=4 SV=1 - [Q17Q53_AEDAE]	1041.03	47.84	2	12	12	70	278	30.9968	7.51807	0.000159646	0.000166222	0.329293	0.211585	0.96044	-0.0582325
AAEL005439	Q17A11	AAEL005439-PA OS=Aedes aegypti OX=7159 GN=AAEL005439 PE=4 SV=1 - [Q17A11_AEDAE]	1040.5	14.09	2	16	44	101	3542	393.731	9.26123	0.000169349	0.000175931	0.0193177	0.0439757	0.962588	-0.0550099
5575764	A0A1S4F2N4	SERPIN domain-containing protein OS=Aedes aegypti OX=7159 GN=5575764 PE=3 SV=1 - [A0A1S4F2N4_AEDAE]	1039.18	36.95	1	2	14	65	387	43.7711	5.50342	0.000152031	0.000127858	0.17681	0.14429	1.18906	0.249818
SRPN20	Q17HE2	AAEL002720-PA OS=Aedes aegypti OX=7159 GN=SRPN20 PE=3 SV=1 - [Q17HE2_AEDAE]	1037.65	38.76	1	2	14	63	387	43.759	5.31299	0.000201249	0.000150559	0.0543317	0.0746373	1.33668	0.418651
5580278	Q17GH9	AAEL003011-PA OS=Aedes aegypti OX=7159 GN=5580278 PE=4 SV=1 - [Q17GH9_AEDAE]	1036.42	53.68	1	5	5	45	95	10.5787	9.83252	0.000160937	0.00016676	0.426593	0.24846	0.965077	-0.0512844
AAEL015572	Q1DGM6	Dolichyl-diphosphooligosaccharide--protein glycosyltransferase subunit 2 OS=Aedes aegypti OX=7159 GN=AAEL015572 PE=3 SV=1 - [Q1DGM6_AEDAE]	1035.56	52.95	1	1	24	67	508	54.8527	8.79248	0.000178086	0.000169659	0.396876	0.237121	1.04967	0.0699366
5572725	Q1HQJ0	60S ribosomal protein L4 OS=Aedes aegypti OX=7159 GN=5572725 PE=2 SV=1 - [Q1HQJ0_AEDAE]	1034.86	45.94	2	20	20	92	431	48.9069	11.2974	0.00017205	0.000174201	0.351754	0.220325	0.987657	-0.0179183
5569895	A0A1S4FI67	3-hydroxyacyl-coa dehyrogenase OS=Aedes aegypti OX=7159 GN=5569895 PE=4 SV=1 - [A0A1S4FI67_AEDAE]	1030.82	56.83	2	16	16	60	315	35.0602	6.26514	0.000161072	0.000164777	0.513399	0.280461	0.977514	-0.032811
eIF3-S8	Q17Q06	Eukaryotic translation initiation factor 3 subunit C OS=Aedes aegypti OX=7159 GN=eIF3-S8 PE=3 SV=1 - [EIF3C_AEDAE]	1030.2	31.76	2	30	30	83	910	106.034	6.27783	0.00017254	0.000175781	0.450621	0.257284	0.981561	-0.0268501
AAEL012282	Q16MJ2	AAEL012282-PC OS=Aedes aegypti OX=7159 GN=AAEL012282 PE=4 SV=1 - [Q16MJ2_AEDAE]	1027.37	58.47	3	20	20	89	354	38.7763	9.36377	0.000165669	0.000176258	0.063665	0.0815974	0.939925	-0.0893821
AAEL013536	Q16IV1	AAEL013536-PA OS=Aedes aegypti OX=7159 GN=AAEL013536 PE=4 SV=1 - [Q16IV1_AEDAE]	1027.24	53.85	12	1	11	217	156	17.9857	9.74463	0.000180562	0.000159647	0.0564693	0.0761908	1.131	0.177603
	A0A0N8ES72	Putative endocytosis/signaling protein ehd1 OS=Aedes aegypti OX=7159 PE=2 SV=1 - [A0A0N8ES72_AEDAE]	1026.6	31.64	1	22	22	68	809	90.7921	4.1958	0.000160634	0.000179283	0.0330063	0.0573267	0.895979	-0.158463
AAEL000081	Q0C7B7	AAEL000081-PA (Fragment) OS=Aedes aegypti OX=7159 GN=AAEL000081 PE=4 SV=1 - [Q0C7B7_AEDAE]	1024.37	47.02	1	33	33	72	940	102.76	4.86865	0.000174809	0.000188796	0.22752	0.168583	0.925914	-0.11105
5572075	Q17KD0	AAEL001708-PA OS=Aedes aegypti OX=7159 GN=5572075 PE=4 SV=1 - [Q17KD0_AEDAE]	1021.37	77.89	1	5	5	38	95	10.1043	4.65283	0.00017725	0.00017078	0.293991	0.197232	1.03788	0.0536406
AAEL007699	Q1HR72	60S ribosomal protein L9 OS=Aedes aegypti OX=7159 GN=AAEL007699 PE=2 SV=1 - [Q1HR72_AEDAE]	1020.76	57.89	1	9	9	63	190	21.4235	9.92041	0.000169783	0.000170268	0.903187	0.403565	0.997152	-0.00411422
	A0A1S4EZB8	Uncharacterized protein OS=Aedes aegypti OX=7159 PE=4 SV=1 - [A0A1S4EZB8_AEDAE]	1015.87	40.56	2	27	27	54	863	92.6119	4.98291	0.000172148	0.000185355	0.117051	0.113907	0.928747	-0.106643
	Q5UG08	Peroxiredoxin OS=Aedes aegypti OX=7159 PE=2 SV=1 - [Q5UG08_AEDAE]	1013.61	77.71	2	10	10	63	157	16.6336	7.21045	0.000167234	0.000177409	0.287233	0.194567	0.942649	-0.0852079
AAEL012278	Q16MK3	AAEL012278-PA OS=Aedes aegypti OX=7159 GN=AAEL012278 PE=4 SV=1 - [Q16MK3_AEDAE]	1011.28	42.16	3	40	40	87	1008	115.304	6.40479	0.000167037	0.00016534	0.431849	0.250406	1.01027	0.0147348
AAEL008936	Q16XA6	AAEL008936-PA OS=Aedes aegypti OX=7159 GN=AAEL008936 PE=4 SV=1 - [Q16XA6_AEDAE]	1009.98	50.8	1	8	8	40	250	26.1316	8.04541	0.000165214	0.000112038	0.000103411	0.00601901	1.47462	0.560346
5570847	Q16Y94	AAEL008620-PA OS=Aedes aegypti OX=7159 GN=5570847 PE=1 SV=1 - [Q16Y94_AEDAE]	1008.13	52.41	1	15	15	56	311	35.1881	5.35107	0.000169517	0.000138469	7.17765e-05	0.00528067	1.22423	0.291873
5575285	Q16P57	AAEL011756-PA OS=Aedes aegypti OX=7159 GN=5575285 PE=3 SV=1 - [Q16P57_AEDAE]	1007.03	48.79	1	23	23	67	539	58.2572	7.23975	0.000166906	0.000152652	0.00317931	0.0203467	1.09337	0.128786
AAEL002776	Q17H31	AAEL002776-PA OS=Aedes aegypti OX=7159 GN=AAEL002776 PE=4 SV=1 - [Q17H31_AEDAE]	1005.01	69	1	27	27	136	371	42.7145	10.1987	0.000175907	0.000181617	0.334041	0.21347	0.968558	-0.0460892
	A0A0P6IY13	Putative adult cuticle protein 1 OS=Aedes aegypti OX=7159 PE=2 SV=1 - [A0A0P6IY13_AEDAE]	1000.96	26.73	1	1	1	34	101	10.3094	6.771	0.000164174	0.000164255	0.990108	0.425864	0.999505	-0.000713786
mAAT	Q5K6H3	Aspartate aminotransferase OS=Aedes aegypti OX=7159 GN=mAAT PE=2 SV=1 - [Q5K6H3_AEDAE]	999.159	37.76	1	16	16	74	429	47.232	8.99756	0.000166023	0.000167556	0.561166	0.297239	0.990845	-0.0132683
AAEL007465	Q172A6	AAEL007465-PA OS=Aedes aegypti OX=7159 GN=AAEL007465 PE=4 SV=1 - [Q172A6_AEDAE]	997.29	28.77	3	2	64	104	2294	255.16	9.0415	0.000166482	0.00018387	0.0725596	0.0875957	0.905434	-0.143319
5572911	A0A1S4G2T5	Pupal cuticle protein, putative OS=Aedes aegypti OX=7159 GN=5572911 PE=4 SV=1 - [A0A1S4G2T5_AEDAE]	994.996	76.55	3	6	6	21	145	15.5619	5.45264	0.000170676	0.000161618	0.330053	0.211888	1.05605	0.0786786
	A0A0P6IWM1	Isocitrate dehydrogenase [NADP] OS=Aedes aegypti OX=7159 PE=2 SV=1 - [A0A0P6IWM1_AEDAE]	994.128	48.31	1	7	22	92	443	50.1274	8.20654	0.000168279	0.000160862	0.0521313	0.0729845	1.04611	0.0650305
AAEL001766	Q17K70	AAEL001766-PA OS=Aedes aegypti OX=7159 GN=AAEL001766 PE=4 SV=1 - [Q17K70_AEDAE]	990.428	35.88	2	39	40	79	1204	136.765	4.77979	0.000168901	0.000166425	0.403897	0.239852	1.01488	0.0213026
	A0A0P6IWS8	Putative microtubule-associated protein futsch OS=Aedes aegypti OX=7159 PE=2 SV=1 - [A0A0P6IWS8_AEDAE]	986.716	27.62	3	3	66	106	2451	272.312	9.14404	0.000140887	0.000145132	0.797961	0.374139	0.970753	-0.0428235
5572931	J9EAN8	AAEL010145-PC OS=Aedes aegypti OX=7159 GN=5572931 PE=4 SV=1 - [J9EAN8_AEDAE]	986.075	41.1	1	3	11	73	326	37.6766	6.45557	0.000175245	0.000196535	0.00417627	0.0223999	0.891676	-0.165409
5574976	A0A1S4F1W0	Uncharacterized protein OS=Aedes aegypti OX=7159 GN=5574976 PE=4 SV=1 - [A0A1S4F1W0_AEDAE]	985.983	56.93	3	19	19	65	397	44.365	5.21143	0.000161104	0.000144966	0.0288339	0.0535483	1.11132	0.152274
AAEL011802	Q16P06	AAEL011802-PA OS=Aedes aegypti OX=7159 GN=AAEL011802 PE=4 SV=1 - [Q16P06_AEDAE]	980.24	58.49	1	2	13	75	265	29.5694	6.65381	0.000164763	0.000170409	0.728197	0.352975	0.966867	-0.0486101
5577499	A0A1S4F3X2	Uncharacterized protein OS=Aedes aegypti OX=7159 GN=5577499 PE=4 SV=1 - [A0A1S4F3X2_AEDAE]	974.938	45.14	2	1	14	77	381	42.3192	6.62451	0.000159307	0.000170784	0.127116	0.119442	0.932798	-0.100363
AAEL011094	Q16R13	AAEL011094-PA OS=Aedes aegypti OX=7159 GN=AAEL011094 PE=4 SV=1 - [Q16R13_AEDAE]	973.675	40.76	1	32	32	81	925	101.504	9.75928	0.000171301	0.000175382	0.199802	0.1553	0.976728	-0.0339717
AAEL010508	Q16SR9	AAEL010508-PA OS=Aedes aegypti OX=7159 GN=AAEL010508 PE=4 SV=1 - [Q16SR9_AEDAE]	973.075	19.45	4	6	58	86	3264	368.359	5.92236	0.000165576	0.00016816	0.512491	0.280135	0.984633	-0.0223415
	Q1HR16	Inorganic pyrophosphatase OS=Aedes aegypti OX=7159 PE=2 SV=1 - [Q1HR16_AEDAE]	971.166	58.5	3	1	14	74	294	32.5955	5.18604	0.00017277	0.00019524	0.00257389	0.0190353	0.88491	-0.176397
5576950	Q16KQ6	Rab GDP dissociation inhibitor OS=Aedes aegypti OX=7159 GN=5576950 PE=3 SV=1 - [Q16KQ6_AEDAE]	962.673	51.69	1	22	22	73	443	49.8533	5.59229	0.00016569	0.000170017	0.283133	0.192925	0.974549	-0.0371936
AAEL011795	Q16P05	AAEL011795-PA OS=Aedes aegypti OX=7159 GN=AAEL011795 PE=4 SV=1 - [Q16P05_AEDAE]	956.044	60	1	2	13	75	265	29.4942	6.65381	0.000161273	0.000165168	0.784679	0.370217	0.976414	-0.0344349
5563787	A0A1S4F616	Uncharacterized protein OS=Aedes aegypti OX=7159 GN=5563787 PE=4 SV=1 - [A0A1S4F616_AEDAE]	955.322	67.12	1	1	23	75	365	38.8157	4.55127	0.000172829	0.000170216	0.882567	0.398019	1.01535	0.0219773
	A0A1S4G7C5	PPM-type phosphatase domain-containing protein OS=Aedes aegypti OX=7159 PE=3 SV=1 - [A0A1S4G7C5_AEDAE]	953.111	24.4	3	41	41	85	1787	194.907	4.57666	0.000169534	0.000182789	0.0151391	0.0390704	0.927487	-0.108601
	A0A0P6JRN7	Putative vacuolar protein (Fragment) OS=Aedes aegypti OX=7159 PE=2 SV=1 - [A0A0P6JRN7_AEDAE]	946.458	21.23	3	8	60	85	3100	351.089	5.77002	0.000172354	0.00018286	0.22849	0.169035	0.942543	-0.0853701
AAEL001794	Q17K55	AAEL001794-PA (Fragment) OS=Aedes aegypti OX=7159 GN=AAEL001794 PE=4 SV=1 - [Q17K55_AEDAE]	946.089	28.19	4	33	33	61	1334	151.135	6.3667	0.000169396	0.000111843	0.00223223	0.0182763	1.51459	0.598928
5564118	Q17DM9	AAEL004118-PA OS=Aedes aegypti OX=7159 GN=5564118 PE=4 SV=1 - [Q17DM9_AEDAE]	945.24	53.44	1	14	17	68	320	36.3867	7.03467	0.000164517	0.000173716	0.177458	0.144609	0.94705	-0.0784875
5570664	Q16YP3	AAEL008485-PA OS=Aedes aegypti OX=7159 GN=5570664 PE=4 SV=1 - [Q16YP3_AEDAE]	944.68	60.23	1	15	15	69	259	28.9594	5.04639	0.000165074	0.000233858	0.00092516	0.0137321	0.705871	-0.502523
AAEL010145	Q16TR9	AAEL010145-PA OS=Aedes aegypti OX=7159 GN=AAEL010145 PE=4 SV=1 - [Q16TR9_AEDAE]	943.205	36.22	1	2	10	67	323	37.7656	6.17627	0.000162332	0.000193251	0.00397316	0.0219886	0.840006	-0.251528
AAEL013074	Q16K93	Adenylyl cyclase-associated protein OS=Aedes aegypti OX=7159 GN=AAEL013074 PE=3 SV=1 - [Q16K93_AEDAE]	943.106	39.37	4	21	21	69	668	72.5911	5.03369	0.000165691	0.000161164	0.129722	0.120814	1.02809	0.0399676
PIWI5	Q16JS2	AAEL013233-PA OS=Aedes aegypti OX=7159 GN=PIWI5 PE=3 SV=1 - [Q16JS2_AEDAE]	938.548	40.54	2	27	29	59	883	100.463	9.53955	0.000172004	0.000178136	0.0895988	0.0983112	0.965574	-0.0505413
5574220	A0A1S4FRU9	Uncharacterized protein OS=Aedes aegypti OX=7159 GN=5574220 PE=4 SV=1 - [A0A1S4FRU9_AEDAE]	937.321	44.66	2	27	27	76	712	79.7259	8.08936	0.000168282	0.000163963	0.143785	0.128145	1.02634	0.0375144
5568862	Q173F1	AAEL007160-PA OS=Aedes aegypti OX=7159 GN=5568862 PE=4 SV=1 - [Q173F1_AEDAE]	933.052	37.82	1	15	15	45	505	55.1681	5.05908	0.000170837	0.000182177	0.00863098	0.0305145	0.937751	-0.0927232
5576107	A0A1S4F2T8	ATP synthase-coupling factor 6, mitochondrial OS=Aedes aegypti OX=7159 GN=5576107 PE=3 SV=1 - [A0A1S4F2T8_AEDAE]	932.767	52.83	2	5	5	68	106	11.601	9.48096	0.000164924	0.000171552	0.0903698	0.098797	0.961362	-0.0568476
5569067	Q17LY0	AAEL001218-PA OS=Aedes aegypti OX=7159 GN=5569067 PE=3 SV=1 - [Q17LY0_AEDAE]	931.525	45.13	1	42	42	84	966	108.056	6.01123	0.000166844	0.000180498	0.00161629	0.0166721	0.924355	-0.11348
AAEL001206	Q17LW8	AAEL001206-PA OS=Aedes aegypti OX=7159 GN=AAEL001206 PE=3 SV=1 - [Q17LW8_AEDAE]	930.299	44.83	2	22	27	77	716	82.2596	6.69775	0.000166409	0.00016976	0.500928	0.275954	0.980259	-0.0287647
AAEL005515	Q179T1	AAEL005515-PA OS=Aedes aegypti OX=7159 GN=AAEL005515 PE=4 SV=1 - [Q179T1_AEDAE]	921.269	61.79	4	1	12	56	280	29.8275	8.89502	0.000159685	0.000214748	0.0499504	0.0713375	0.743596	-0.427409
AAEL013359	Q1HR82	AAEL013359-PB OS=Aedes aegypti OX=7159 GN=AAEL013359 PE=2 SV=1 - [Q1HR82_AEDAE]	920.663	60.15	2	22	22	70	404	45.5292	5.98584	0.000166479	0.000175658	0.0183644	0.0429491	0.947742	-0.0774336
5566654	Q1HRL6	AAEL005508-PA OS=Aedes aegypti OX=7159 GN=5566654 PE=2 SV=1 - [Q1HRL6_AEDAE]	915.126	52.5	3	14	14	83	240	26.5123	7.35693	0.000168029	0.000172541	0.026427	0.0513155	0.973845	-0.0382353
5568526	Q174C6	AAEL006946-PA OS=Aedes aegypti OX=7159 GN=5568526 PE=3 SV=1 - [Q174C6_AEDAE]	914.165	50.47	1	26	26	69	531	58.5344	6.80029	0.000168656	0.000176066	0.0410816	0.0640749	0.957911	-0.0620368
AAEL002748	Q17H99	AAEL002748-PA OS=Aedes aegypti OX=7159 GN=AAEL002748 PE=3 SV=1 - [Q17H99_AEDAE]	911.853	52.25	2	27	27	77	534	59.8016	7.18115	0.000164989	0.000166433	0.77823	0.368295	0.991324	-0.0125719
5574197	Q17IM1	AAEL002296-PA OS=Aedes aegypti OX=7159 GN=5574197 PE=3 SV=1 - [Q17IM1_AEDAE]	910.462	31.56	1	14	14	67	469	50.7195	8.99756	0.000169016	0.000165808	0.254681	0.180971	1.01935	0.027646
5567956	Q0IF93	AAEL006417-PA OS=Aedes aegypti OX=7159 GN=5567956 PE=4 SV=1 - [Q0IF93_AEDAE]	909.946	49.7	3	20	20	78	332	38.6026	9.23193	0.000172623	0.000177668	0.404307	0.240011	0.971607	-0.0415559
5573033	Q16I25	AAEL013821-PA OS=Aedes aegypti OX=7159 GN=5573033 PE=4 SV=1 - [Q16I25_AEDAE]	909.403	45.09	2	22	22	63	550	60.8384	5.84619	0.000164668	0.000173249	0.0711767	0.0867093	0.950468	-0.0732904
	A0A1S4G6V0	Uncharacterized protein OS=Aedes aegypti OX=7159 PE=3 SV=1 - [A0A1S4G6V0_AEDAE]	908.176	38.07	1	11	28	82	662	73.3374	5.04639	0.000168814	0.00015998	0.0261925	0.0510973	1.05522	0.0775473
AAEL006187	Q177C0	AAEL006187-PA OS=Aedes aegypti OX=7159 GN=AAEL006187 PE=4 SV=1 - [Q177C0_AEDAE]	907.515	29.06	2	75	75	114	2657	293.045	6.30322	0.000167693	0.000173181	0.0426723	0.0653546	0.968309	-0.0464605
5570455	Q1HQR0	Adenosylhomocysteinase OS=Aedes aegypti OX=7159 GN=5570455 PE=2 SV=1 - [Q1HQR0_AEDAE]	904.663	56.02	1	20	21	66	432	47.603	5.73193	0.000164387	0.000185706	0.00916368	0.0313376	0.885199	-0.175927
GSTD1	J9HHL7	AAEL001061-PB OS=Aedes aegypti OX=7159 GN=GSTD1 PE=3 SV=1 - [J9HHL7_AEDAE]	904.641	62.68	3	8	11	67	209	23.7781	6.07471	0.000150581	0.000157158	0.573538	0.301624	0.958147	-0.0616805
AAEL002204	Q17IW7	AAEL002204-PA OS=Aedes aegypti OX=7159 GN=AAEL002204 PE=4 SV=1 - [Q17IW7_AEDAE]	903.175	15.04	1	11	36	69	2340	259.666	5.80811	0.000171421	0.000247935	0.00340933	0.0208387	0.691394	-0.532419
AAEL003957	Q1HQF5	AAEL003957-PA OS=Aedes aegypti OX=7159 GN=AAEL003957 PE=2 SV=1 - [Q1HQF5_AEDAE]	903.063	75.68	1	12	12	58	148	17.0945	7.1958	0.000165175	0.000161571	0.396354	0.236917	1.0223	0.0318253
AAEL005931	Q178E4	6-phosphogluconate dehydrogenase, decarboxylating OS=Aedes aegypti OX=7159 GN=AAEL005931 PE=3 SV=1 - [Q178E4_AEDAE]	902.382	53.53	1	23	24	77	482	53.0231	7.7085	0.000163206	0.000175468	0.0395069	0.0627763	0.930118	-0.104514
AAEL008274	Q16Z93	AAEL008274-PA OS=Aedes aegypti OX=7159 GN=AAEL008274 PE=4 SV=1 - [Q16Z93_AEDAE]	901.738	58.39	2	15	15	50	286	31.478	4.79248	0.000163616	8.72359e-05	4.07318e-05	0.00444774	1.87556	0.907322
RpS6	Q9U761	40S ribosomal protein S6 OS=Aedes aegypti OX=7159 GN=RpS6 PE=2 SV=2 - [RS6_AEDAE]	897.627	38.44	4	17	17	98	346	39.3381	10.521	0.000168855	0.000174892	0.123056	0.117256	0.965479	-0.0506825
5578382	Q16IH8	AAEL013661-PA OS=Aedes aegypti OX=7159 GN=5578382 PE=4 SV=1 - [Q16IH8_AEDAE]	896.886	60.77	1	9	9	49	130	14.5834	5.64307	0.000173848	0.000192399	0.103067	0.106317	0.903579	-0.146277
	A0A0P6J5D2	Putative mucin-2 OS=Aedes aegypti OX=7159 PE=2 SV=1 - [A0A0P6J5D2_AEDAE]	896.681	9.99	1	2	53	71	7160	767.886	4.88135	0.000194371	0.000166616	0.126802	0.119276	1.16658	0.222284
5576864	Q16KX3	Mitochondrial import inner membrane translocase subunit TIM44 OS=Aedes aegypti OX=7159 GN=5576864 PE=3 SV=1 - [Q16KX3_AEDAE]	895.23	52.19	2	22	22	54	433	48.9958	6.44287	0.000166435	0.000175986	0.0727078	0.0876897	0.945725	-0.0805069
AAEL006573	Q175R7	AAEL006573-PA OS=Aedes aegypti OX=7159 GN=AAEL006573 PE=4 SV=1 - [Q175R7_AEDAE]	894.929	61.1	1	24	24	70	527	57.9185	8.20654	0.000172973	0.000178027	0.160558	0.136432	0.97161	-0.0415505
AAEL012090	Q16N46	AAEL012090-PA OS=Aedes aegypti OX=7159 GN=AAEL012090 PE=4 SV=1 - [Q16N46_AEDAE]	894.221	46.28	1	4	17	53	564	63.8607	7.2251	0.000166087	0.000183755	0.054704	0.0749119	0.903852	-0.145841
	Q1HR74	Ribosomal protein L19 OS=Aedes aegypti OX=7159 PE=2 SV=1 - [Q1HR74_AEDAE]	889.722	43.14	2	11	11	53	204	24.1555	11.3706	0.00017726	0.000181822	0.307679	0.202737	0.974909	-0.0366599
AAEL001616	Q17KM8	AAEL001616-PA OS=Aedes aegypti OX=7159 GN=AAEL001616 PE=4 SV=1 - [Q17KM8_AEDAE]	888.753	45.99	2	34	34	73	748	83.0614	7.02002	0.000166347	0.000183045	0.00315379	0.0202986	0.908777	-0.138002
5578630	A0A1S4F550	Uncharacterized protein OS=Aedes aegypti OX=7159 GN=5578630 PE=4 SV=1 - [A0A1S4F550_AEDAE]	888.069	54.49	2	2	18	93	312	35.7163	6.41748	0.000172437	0.000189978	0.155624	0.134075	0.907671	-0.139758
5579810	Q179S9	AAEL005515-PF OS=Aedes aegypti OX=7159 GN=5579810 PE=4 SV=1 - [Q179S9_AEDAE]	885.988	45.85	4	1	12	59	325	34.7044	8.00146	0.000156821	0.00018687	0.0286954	0.0534139	0.8392	-0.252914
5577717	A0A1S4FYX1	SHSP domain-containing protein OS=Aedes aegypti OX=7159 GN=5577717 PE=3 SV=1 - [A0A1S4FYX1_AEDAE]	880.527	60.94	3	12	13	59	192	21.889	6.40479	0.000154057	0.00014128	0.242973	0.175749	1.09044	0.124905
5563787	A0A1S4F691	Uncharacterized protein OS=Aedes aegypti OX=7159 GN=5563787 PE=4 SV=1 - [A0A1S4F691_AEDAE]	880.076	67.03	1	1	22	62	364	38.7447	4.55127	0.000157569	0.00021265	0.0319222	0.0563928	0.740981	-0.432492
AAEL000951	Q17MM4	AAEL000951-PB OS=Aedes aegypti OX=7159 GN=AAEL000951 PE=3 SV=1 - [Q17MM4_AEDAE]	872.331	68.32	3	10	12	54	202	22.2114	5.98584	0.000164946	0.000160224	0.249328	0.178607	1.02947	0.0418983
5577495	A0A1S4F3Y8	SERPIN domain-containing protein OS=Aedes aegypti OX=7159 GN=5577495 PE=3 SV=1 - [A0A1S4F3Y8_AEDAE]	871.999	45.22	3	19	19	66	418	47.0761	5.47803	0.000165134	0.000196279	0.015775	0.0398875	0.841326	-0.249263
AAEL005407	Q17A49	Annexin OS=Aedes aegypti OX=7159 GN=AAEL005407 PE=3 SV=1 - [Q17A49_AEDAE]	870.202	58.57	2	1	15	37	321	35.7327	4.75439	0.000157165	0.0001556	0.928578	0.410256	1.01005	0.0144306
MAL1	P13080	Probable maltase OS=Aedes aegypti OX=7159 GN=MAL1 PE=2 SV=1 - [MALT_AEDAE]	867.946	37.82	2	3	19	66	579	66.6414	5.8335	0.000157846	0.000117848	0.00314581	0.0202835	1.33941	0.421598
AAEL008490	Q16YN9	AAEL008490-PA OS=Aedes aegypti OX=7159 GN=AAEL008490 PE=4 SV=1 - [Q16YN9_AEDAE]	867.021	48	2	7	7	38	125	14.8653	8.14795	0.000166978	0.000167323	0.863132	0.392696	0.997941	-0.00297358
AAEL002879	Q17GV6	AAEL002879-PA (Fragment) OS=Aedes aegypti OX=7159 GN=AAEL002879 PE=4 SV=1 - [Q17GV6_AEDAE]	866.692	53.38	3	28	28	100	517	57.43	8.48486	0.000167528	0.000184997	0.00218375	0.0181744	0.90557	-0.143102
	A0A1S4FIN3	F14p3.9 protein (auxin transport protein) OS=Aedes aegypti OX=7159 PE=4 SV=1 - [A0A1S4FIN3_AEDAE]	864.123	14.13	2	71	71	82	5366	591.09	5.99854	0.000165688	0.000175437	0.0529283	0.0735863	0.944427	-0.0824887
5573478	A0A1S4FQS6	SdrD_B domain-containing protein OS=Aedes aegypti OX=7159 GN=5573478 PE=4 SV=1 - [A0A1S4FQS6_AEDAE]	863.709	42.96	1	4	45	81	1201	131.017	7.79639	0.000173967	0.000184203	0.109031	0.109564	0.944432	-0.0824818
5575242	Q16PA5	AAEL011711-PA OS=Aedes aegypti OX=7159 GN=5575242 PE=4 SV=1 - [Q16PA5_AEDAE]	861.879	78.54	2	9	9	39	219	23.2346	4.66553	0.000168369	0.00018155	0.0194317	0.0440948	0.927396	-0.108743
AAEL013353	Q16JE9	Profilin OS=Aedes aegypti OX=7159 GN=AAEL013353 PE=3 SV=1 - [Q16JE9_AEDAE]	858.45	84.92	1	9	9	44	126	13.7079	5.90967	0.000159927	0.000171326	0.193588	0.152327	0.933469	-0.0993261
	A0A0P6IU92	Putative multifunctional pyrimidine synthesis protein cad includes carbamoyl-phosphate synthetase OS=Aedes aegypti OX=7159 PE=2 SV=1 - [A0A0P6IU92_AEDAE]	857.591	23.29	3	50	50	68	2211	245.153	6.65381	0.00017318	0.000196109	0.0156136	0.0396827	0.88308	-0.179384
AAEL012614	Q16LK8	AAEL012614-PA OS=Aedes aegypti OX=7159 GN=AAEL012614 PE=4 SV=1 - [Q16LK8_AEDAE]	857.111	50.46	1	1	16	72	323	36.9558	8.49951	0.000173429	0.000158807	0.0664322	0.0835413	1.09207	0.12707
5568940	A0A1S4FFX2	Uncharacterized protein OS=Aedes aegypti OX=7159 GN=5568940 PE=4 SV=1 - [A0A1S4FFX2_AEDAE]	856.384	52.86	2	9	9	51	297	31.7003	4.51318	0.000163864	0.000154993	0.178755	0.145245	1.05724	0.0802965
5571609	Q1HQQ9	AAEL009201-PA OS=Aedes aegypti OX=7159 GN=5571609 PE=2 SV=1 - [Q1HQQ9_AEDAE]	855.791	35.96	1	2	2	38	89	9.98713	9.86182	0.000164371	0.000173368	0.21441	0.162334	0.948108	-0.0768764
5571429	Q16WX6	AAEL009066-PA OS=Aedes aegypti OX=7159 GN=5571429 PE=4 SV=1 - [Q16WX6_AEDAE]	855.498	59.26	1	9	9	57	162	18.7897	10.228	0.000159726	0.000172329	0.199183	0.155005	0.926866	-0.109568
AAEL005407	Q17A47	Annexin OS=Aedes aegypti OX=7159 GN=AAEL005407 PE=3 SV=1 - [Q17A47_AEDAE]	854.871	61.37	3	1	16	38	321	35.7847	4.75439	0.000108623	6.84352e-05	0.325378	0.210015	1.58724	0.666521
AAEL005407	Q17A48	Annexin OS=Aedes aegypti OX=7159 GN=AAEL005407 PE=3 SV=1 - [Q17A48_AEDAE]	854.871	61.49	2	1	16	39	322	35.9137	4.729	0.000157791	0.000159869	0.817245	0.379747	0.987003	-0.0188743
5578443	Q17P45	AAEL000485-PB OS=Aedes aegypti OX=7159 GN=5578443 PE=4 SV=1 - [Q17P45_AEDAE]	854.365	37.94	2	29	29	66	854	95.5037	6.60986	0.000166614	0.000175677	0.0275014	0.05229	0.948413	-0.0764126
5569738	Q5MM88	Cytochrome b-c1 complex subunit 7 OS=Aedes aegypti OX=7159 GN=5569738 PE=2 SV=1 - [Q5MM88_AEDAE]	854.188	64.55	1	9	9	57	110	13.2536	7.28369	0.000162203	0.000171319	0.0999074	0.104526	0.946789	-0.0788851
RpL23-A	Q9GNE2	60S ribosomal protein L23 OS=Aedes aegypti OX=7159 GN=RpL23-A PE=2 SV=1 - [RL23_AEDAE]	851.228	75.71	1	9	9	61	140	14.8651	10.8286	0.000172299	0.000172196	0.979052	0.42312	1.0006	0.000860655
AAEL008171	Q16ZI1	AAEL008171-PA OS=Aedes aegypti OX=7159 GN=AAEL008171 PE=4 SV=1 - [Q16ZI1_AEDAE]	850.082	35.63	1	3	29	56	884	96.4663	8.63135	0.000170688	0.000150251	0.0167237	0.0410495	1.13602	0.183986
5570237	A0A1S4FIN9	DZF domain-containing protein OS=Aedes aegypti OX=7159 GN=5570237 PE=4 SV=1 - [A0A1S4FIN9_AEDAE]	849.43	37.44	1	1	30	57	884	96.4513	8.5874	0.000170145	0.000163448	0.0866268	0.0964052	1.04097	0.0579342
	A0A1S4F3P7	Clathrin coat associated protein ap-50 OS=Aedes aegypti OX=7159 PE=3 SV=1 - [A0A1S4F3P7_AEDAE]	849.164	36.99	2	15	15	42	438	49.8303	9.48096	0.000170859	0.000179204	0.00331434	0.0206376	0.953437	-0.0687908
5569074	Q1HRB4	NADH dehydrogenase [ubiquinone] iron-sulfur protein 6, mitochondrial OS=Aedes aegypti OX=7159 GN=5569074 PE=2 SV=1 - [Q1HRB4_AEDAE]	849.052	64.23	1	6	6	56	123	13.7309	8.48486	0.000173056	0.000157327	0.00471708	0.0233809	1.09997	0.137469
AAEL003046	Q0IGB5	AAEL003046-PA OS=Aedes aegypti OX=7159 GN=AAEL003046 PE=4 SV=1 - [Q0IGB5_AEDAE]	848.009	26.16	2	27	27	86	1017	114.241	5.04639	0.000148794	0.000127377	0.196027	0.15349	1.16814	0.224216
5577354	Q17P99	AAEL000424-PA OS=Aedes aegypti OX=7159 GN=5577354 PE=3 SV=1 - [Q17P99_AEDAE]	847.571	52.75	2	19	20	59	510	54.8474	6.45557	0.000166457	0.000165324	0.663248	0.331942	1.00685	0.00984916
5567053	Q1HRL7	AAEL005772-PA OS=Aedes aegypti OX=7159 GN=5567053 PE=1 SV=1 - [Q1HRL7_AEDAE]	845.33	63.77	1	8	8	58	138	15.8559	5.90967	0.000163487	0.00014665	0.0189013	0.0435341	1.11481	0.156795
5575495	Q16NS4	AAEL011870-PA OS=Aedes aegypti OX=7159 GN=5575495 PE=4 SV=1 - [Q16NS4_AEDAE]	845.158	45.36	1	19	19	41	507	55.9009	9.42236	0.00018105	0.000247039	0.0104562	0.0331609	0.732879	-0.448352
AAEL008542	Q16YJ5	Kinesin-like protein OS=Aedes aegypti OX=7159 GN=AAEL008542 PE=3 SV=1 - [Q16YJ5_AEDAE]	844.701	44.25	1	41	41	77	931	105.787	6.11279	0.000166084	0.000163234	0.351125	0.220086	1.01746	0.0249746
AAEL008887	Q16XG8	Cytochrome c oxidase subunit OS=Aedes aegypti OX=7159 GN=AAEL008887 PE=3 SV=1 - [Q16XG8_AEDAE]	841.854	72.29	1	7	7	68	83	9.44158	8.73389	0.000160535	0.000168861	0.250453	0.179107	0.950698	-0.0729414
5564314	Q17NT3	AAEL000581-PA OS=Aedes aegypti OX=7159 GN=5564314 PE=4 SV=1 - [Q17NT3_AEDAE]	840.391	38.91	1	37	37	53	1298	140.612	5.78271	0.000171888	0.000167746	0.0655068	0.0828995	1.02469	0.0351893
5564745	A0A1S4G2A6	4-hydroxyphenylpyruvate dioxygenase OS=Aedes aegypti OX=7159 GN=5564745 PE=3 SV=1 - [A0A1S4G2A6_AEDAE]	839.113	50.13	3	16	16	41	381	43.563	6.3667	0.000169161	0.000158457	0.204817	0.157692	1.06755	0.094305
5568474	Q174I3	AAEL006890-PA OS=Aedes aegypti OX=7159 GN=5568474 PE=4 SV=1 - [Q174I3_AEDAE]	835.757	43.48	2	17	17	47	483	54.4242	8.96826	0.000179729	0.000234407	0.0047524	0.0234398	0.766741	-0.383188
5577227	A0A1S4F3T9	Uncharacterized protein OS=Aedes aegypti OX=7159 GN=5577227 PE=4 SV=1 - [A0A1S4F3T9_AEDAE]	833.795	36.21	6	9	9	57	232	26.7321	9.43701	0.00017112	0.000175707	0.562602	0.297751	0.973895	-0.0381617
AAEL003882	Q17E94	AAEL003882-PA OS=Aedes aegypti OX=7159 GN=AAEL003882 PE=4 SV=1 - [Q17E94_AEDAE]	833.046	28.99	2	70	72	111	2308	258.262	4.97021	0.00016518	0.00017447	0.0261487	0.0510564	0.946755	-0.0789373
5568355	A0A1S4EXN8	Uncharacterized protein OS=Aedes aegypti OX=7159 GN=5568355 PE=3 SV=1 - [A0A1S4EXN8_AEDAE]	832.13	58.29	3	1	10	54	211	23.8308	5.96045	0.000120444	0.000197371	0.135722	0.123999	0.610243	-0.712544
GSTD1	J9HXZ8	AAEL001061-PC OS=Aedes aegypti OX=7159 GN=GSTD1 PE=3 SV=1 - [J9HXZ8_AEDAE]	828.99	58.29	3	1	10	57	211	23.8448	5.96045	0.000149002	0.000170067	0.158217	0.135322	0.876135	-0.190776
5566298	Q1HQW5	Isocitrate dehydrogenase [NADP] OS=Aedes aegypti OX=7159 GN=5566298 PE=2 SV=1 - [Q1HQW5_AEDAE]	827.542	62.35	3	24	29	84	409	45.8083	6.84424	0.000165555	0.000175382	0.0390546	0.0623942	0.943966	-0.083193
5565204	Q17C70	AAEL004674-PA OS=Aedes aegypti OX=7159 GN=5565204 PE=4 SV=1 - [Q17C70_AEDAE]	825.113	51.69	1	2	2	14	118	12.9493	4.32275	0.00017421	0.000163632	0.0310756	0.055641	1.06465	0.09038
AAEL004969	Q17BE3	AAEL004969-PA OS=Aedes aegypti OX=7159 GN=AAEL004969 PE=4 SV=1 - [Q17BE3_AEDAE]	824.895	16.64	2	72	72	92	4292	490.813	5.94775	0.000173282	0.000189201	0.00836726	0.0301131	0.915866	-0.126791
5564633	A0A1S4F7Q1	Uncharacterized protein OS=Aedes aegypti OX=7159 GN=5564633 PE=3 SV=1 - [A0A1S4F7Q1_AEDAE]	820.712	33.23	3	18	18	50	644	73.6727	6.03662	0.000170749	0.000201511	0.00057713	0.0118348	0.84734	-0.238987
	A0A0P6IV08	Putative ubiquitin carboxyl-terminal hydrolase 7 OS=Aedes aegypti OX=7159 PE=2 SV=1 - [A0A0P6IV08_AEDAE]	819.9	39.64	2	40	40	81	1105	127.553	5.66846	0.000170859	0.000172244	0.277601	0.190679	0.991958	-0.0116484
AAEL013279	Q1HRP6	Peptidyl-prolyl cis-trans isomerase OS=Aedes aegypti OX=7159 GN=AAEL013279 PE=2 SV=1 - [Q1HRP6_AEDAE]	819.444	70.71	2	12	12	55	198	21.4351	8.76318	0.000169907	0.000150208	0.000660599	0.0124101	1.13115	0.177785
5573319	Q16T24	AAEL010403-PA OS=Aedes aegypti OX=7159 GN=5573319 PE=3 SV=1 - [Q16T24_AEDAE]	818.051	59.14	1	33	34	71	536	61.3139	6.50732	0.000170293	0.000172929	0.102754	0.106142	0.984755	-0.0221632
5573851	Q963B4	Thioredoxin OS=Aedes aegypti OX=7159 GN=5573851 PE=2 SV=1 - [Q963B4_AEDAE]	816.308	63.21	2	8	8	50	106	12.0142	5.26221	0.000154615	0.000155791	0.908942	0.405095	0.992452	-0.0109311
5572650	Q17JZ6	AAEL001865-PA OS=Aedes aegypti OX=7159 GN=5572650 PE=4 SV=1 - [Q17JZ6_AEDAE]	815.587	70.3	1	14	14	77	165	19.4153	7.09326	0.000176274	0.000165283	0.148574	0.130592	1.0665	0.0928848
5578159	Q16IU7	AAEL013535-PA OS=Aedes aegypti OX=7159 GN=5578159 PE=4 SV=1 - [Q16IU7_AEDAE]	815.152	64.75	1	22	22	50	383	42.8231	8.27979	0.00018034	0.000201671	0.037129	0.0607693	0.894231	-0.161281
AAEL009577	Q16VF4	AAEL009577-PA OS=Aedes aegypti OX=7159 GN=AAEL009577 PE=4 SV=1 - [Q16VF4_AEDAE]	811.233	55.93	1	13	14	54	236	26.6543	5.10986	0.000154524	0.000121304	0.0190966	0.0437424	1.27386	0.349207
AAEL009520	Q16VL8	AAEL009520-PA OS=Aedes aegypti OX=7159 GN=AAEL009520 PE=4 SV=1 - [Q16VL8_AEDAE]	810.629	34.68	2	29	29	74	793	91.1642	8.17725	0.000169563	0.00011701	3.67167e-05	0.00427717	1.44914	0.535193
5580038	A0A1S4FQ37	Uncharacterized protein OS=Aedes aegypti OX=7159 GN=5580038 PE=4 SV=1 - [A0A1S4FQ37_AEDAE]	809.949	58.45	3	20	20	106	219	23.9415	4.729	0.000158226	0.000196161	0.0147416	0.0386426	0.806614	-0.31005
	A0A1S4G867	Uncharacterized protein OS=Aedes aegypti OX=7159 PE=4 SV=1 - [A0A1S4G867_AEDAE]	808.98	46.76	3	2	37	69	864	96.6972	6.68311	0.000158798	0.00014907	0.298372	0.198933	1.06526	0.0912011
	Q1HRU9	Salivary anti FXa serpin OS=Aedes aegypti OX=7159 PE=2 SV=1 - [Q1HRU9_AEDAE]	808.102	39.81	3	2	14	52	417	47.8728	6.55127	0.000176417	0.000191344	0.163659	0.137924	0.921988	-0.117181
AAEL000311	Q17PF8	AAEL000311-PA OS=Aedes aegypti OX=7159 GN=AAEL000311 PE=4 SV=1 - [Q17PF8_AEDAE]	807.584	51.73	1	4	23	49	636	66.9952	7.94287	0.00016179	0.000144524	0.0282644	0.0529916	1.11946	0.162807
GPXH1	Q16N54	Glutathione peroxidase OS=Aedes aegypti OX=7159 GN=GPXH1 PE=3 SV=2 - [Q16N54_AEDAE]	806.904	70.18	1	11	11	44	171	18.9786	6.56592	0.000171198	0.000167607	0.127609	0.119703	1.02142	0.0305814
AAEL005552	Q179P9	Succinate--CoA ligase [GDP-forming] subunit beta, mitochondrial OS=Aedes aegypti OX=7159 GN=AAEL005552 PE=3 SV=1 - [Q179P9_AEDAE]	806.743	57.01	2	22	22	61	421	45.6183	6.87354	0.000164139	0.000159516	0.260105	0.183329	1.02898	0.0412107
23687495	A0A1S4G5M1	Uncharacterized protein OS=Aedes aegypti OX=7159 GN=23687495 PE=4 SV=1 - [A0A1S4G5M1_AEDAE]	806.657	28.57	5	20	20	66	728	76.2048	6.1001	0.000173797	0.000199062	0.0175428	0.0420181	0.873081	-0.195812
5573016	Q17JP0	AAEL001946-PA OS=Aedes aegypti OX=7159 GN=5573016 PE=4 SV=1 - [Q17JP0_AEDAE]	806.265	72.65	2	3	23	58	351	40.3899	7.79639	0.000169153	0.000174961	0.529886	0.286304	0.966802	-0.0487076
5576532	Q16LN3	Aspartate aminotransferase OS=Aedes aegypti OX=7159 GN=5576532 PE=4 SV=1 - [Q16LN3_AEDAE]	806.216	62.5	2	22	22	56	408	45.3341	7.41553	0.000163757	0.000171925	0.151632	0.13212	0.952493	-0.0702193
5572968	Q1HRV1	40S ribosomal protein S2 OS=Aedes aegypti OX=7159 GN=5572968 PE=2 SV=1 - [Q1HRV1_AEDAE]	805.907	59.64	3	18	18	67	275	29.8551	10.3159	0.000168727	0.000173046	0.222834	0.166381	0.975045	-0.0364591
5578748	Q17EV4	AAEL003670-PA OS=Aedes aegypti OX=7159 GN=5578748 PE=4 SV=1 - [Q17EV4_AEDAE]	805.297	41.4	1	21	21	81	541	59.1944	8.52881	0.000176818	0.000185748	0.298744	0.199076	0.951921	-0.0710866
AAEL010520	Q16SQ9	AAEL010520-PA OS=Aedes aegypti OX=7159 GN=AAEL010520 PE=4 SV=1 - [Q16SQ9_AEDAE]	804.285	38.55	1	1	42	78	1201	131.052	8.06006	0.000169024	0.000161506	0.148511	0.13056	1.04655	0.065643
5571752	Q16WB0	AAEL009274-PA OS=Aedes aegypti OX=7159 GN=5571752 PE=4 SV=1 - [Q16WB0_AEDAE]	804.215	79.34	1	6	6	31	121	12.7101	8.49951	0.000162857	0.000191501	0.0245281	0.0495009	0.850423	-0.233748
AAEL002870	Q17GV2	Dipeptidyl peptidase 3 OS=Aedes aegypti OX=7159 GN=AAEL002870 PE=3 SV=1 - [Q17GV2_AEDAE]	802.158	38.73	1	25	25	47	723	81.8264	5.16064	0.00016221	0.000166398	0.426699	0.248499	0.974831	-0.0367765
AAEL005323	Q17AE6	AAEL005323-PA (Fragment) OS=Aedes aegypti OX=7159 GN=AAEL005323 PE=4 SV=1 - [Q17AE6_AEDAE]	800.868	33.68	1	42	43	70	1431	162.887	5.021	0.000171248	0.0001709	0.869291	0.394393	1.00203	0.00293049
AAEL004027	Q17DW3	AAEL004027-PA (Fragment) OS=Aedes aegypti OX=7159 GN=AAEL004027 PE=3 SV=1 - [Q17DW3_AEDAE]	799.942	44.84	1	19	19	58	562	61.9544	6.88818	0.000161585	0.000127075	0.030177	0.0548204	1.27157	0.34661
Aael_AAEL009524	A2I874	AAEL009524-PA OS=Aedes aegypti OX=7159 GN=Aael_AAEL009524 PE=4 SV=1 - [A2I874_AEDAE]	799.06	32.98	3	2	18	63	573	66.0578	5.45264	0.000193439	0.000132273	0.0426242	0.0653161	1.46242	0.548357
AAEL008802	Q1HRP8	AAEL008802-PA OS=Aedes aegypti OX=7159 GN=AAEL008802 PE=2 SV=1 - [Q1HRP8_AEDAE]	797.822	71.43	1	11	11	66	84	9.28499	6.69775	0.000164543	0.000167241	0.613632	0.315417	0.98387	-0.023461
5568680	A0A1S4FFG0	Uncharacterized protein OS=Aedes aegypti OX=7159 GN=5568680 PE=4 SV=1 - [A0A1S4FFG0_AEDAE]	795.577	48.28	1	4	21	54	464	52.5064	4.729	0.000173255	0.00018024	0.20762	0.159016	0.96125	-0.0570165
Ub52	Q7KF35	AAEL006511-PA OS=Aedes aegypti OX=7159 GN=Ub52 PE=2 SV=1 - [Q7KF35_AEDAE]	793.64	53.91	8	1	10	212	128	14.72	9.83252	0.000203708	0.000170105	0.205316	0.157929	1.19754	0.260072
AAEL005561	Q179M3	Calcium-transporting ATPase OS=Aedes aegypti OX=7159 GN=AAEL005561 PE=3 SV=1 - [Q179M3_AEDAE]	792.132	27.97	1	26	26	63	1062	117.352	6.94678	0.000167388	0.000168975	0.514309	0.280786	0.990611	-0.0136096
5572365	Q1HRL8	40S ribosomal protein S18 OS=Aedes aegypti OX=7159 GN=5572365 PE=2 SV=1 - [Q1HRL8_AEDAE]	791.926	56.58	1	11	11	47	152	17.5167	10.4478	0.00016769	0.000170164	0.456704	0.259565	0.985464	-0.0211256
AAEL009910	Q16UH1	AAEL009910-PA OS=Aedes aegypti OX=7159 GN=AAEL009910 PE=4 SV=1 - [Q16UH1_AEDAE]	791.882	37.02	1	2	17	58	624	69.2198	4.81787	0.000167442	0.000188201	0.0315716	0.0560839	0.889696	-0.168616
AAEL003952	Q17E34	AAEL003952-PA OS=Aedes aegypti OX=7159 GN=AAEL003952 PE=3 SV=1 - [Q17E34_AEDAE]	790.107	32.62	3	19	19	39	794	91.6992	4.90674	0.000170264	0.00016764	0.33219	0.212737	1.01565	0.0224091
	Q1HRW0	Putative 34 kDa family secreted salivary protein OS=Aedes aegypti OX=7159 PE=2 SV=1 - [Q1HRW0_AEDAE]	788.465	48.4	1	1	17	89	312	35.6983	6.41748	0.000147059	0.00027963	0.00120766	0.0150519	0.525907	-0.92712
5563729	Q16HB6	AAEL014080-PA OS=Aedes aegypti OX=7159 GN=5563729 PE=3 SV=1 - [Q16HB6_AEDAE]	788.337	49.49	1	15	21	54	489	53.0198	5.68115	0.000164616	0.00016386	0.864453	0.393061	1.00462	0.00664623
5570139	Q1HRQ9	40S ribosomal protein S8 OS=Aedes aegypti OX=7159 GN=5570139 PE=2 SV=1 - [Q1HRQ9_AEDAE]	787.697	45.15	2	8	8	50	206	23.402	10.7114	0.000169325	0.000172113	0.471942	0.26519	0.983799	-0.0235638
5566353	Q17AF8	AAEL005336-PA OS=Aedes aegypti OX=7159 GN=5566353 PE=3 SV=1 - [Q17AF8_AEDAE]	786.041	62.35	2	17	17	46	332	35.3227	7.91357	0.000172314	0.000144487	0.000223346	0.00807181	1.19259	0.254094
	A0A0P6K0S5	Putative serine protease inhibitor i/ii OS=Aedes aegypti OX=7159 PE=2 SV=1 - [A0A0P6K0S5_AEDAE]	785.83	59.01	2	22	22	46	405	43.5089	7.50342	0.000161153	8.95631e-05	0.000216602	0.00799202	1.79932	0.84745
AAEL001869	Q17JX5	AAEL001869-PA OS=Aedes aegypti OX=7159 GN=AAEL001869 PE=4 SV=1 - [Q17JX5_AEDAE]	785.501	55.7	1	35	35	72	684	76.4217	6.93213	0.00017168	0.000175248	0.296747	0.198304	0.97964	-0.0296766
	A0A0P6JSU0	FK506-binding protein OS=Aedes aegypti OX=7159 PE=2 SV=1 - [A0A0P6JSU0_AEDAE]	784.133	43.54	3	16	16	85	379	41.5279	4.42432	0.000176045	0.000194269	0.0262508	0.0511518	0.906192	-0.142112
AAEL004178	Q0IFT8	AAEL004178-PB OS=Aedes aegypti OX=7159 GN=AAEL004178 PE=3 SV=1 - [Q0IFT8_AEDAE]	782.567	42.37	4	12	12	40	354	38.7909	7.92822	0.000171686	0.00016315	0.0821539	0.093529	1.05232	0.0735733
5565869	Q16EV7	Proteasome subunit alpha type OS=Aedes aegypti OX=7159 GN=5565869 PE=3 SV=1 - [Q16EV7_AEDAE]	781.476	74.55	2	15	15	51	275	30.5291	6.31592	0.000166783	0.000174166	0.0148921	0.0388061	0.95761	-0.0624904
5579109	A0A1S4F5T3	Dynamin-type G domain-containing protein OS=Aedes aegypti OX=7159 GN=5579109 PE=3 SV=1 - [A0A1S4F5T3_AEDAE]	779.194	40.97	2	41	42	70	986	114.048	8.104	0.000169255	0.00017831	0.0154039	0.0394136	0.949219	-0.0751868
AAEL000568	Q17NV4	26S proteasome non-ATPase regulatory subunit OS=Aedes aegypti OX=7159 GN=AAEL000568 PE=4 SV=1 - [Q17NV4_AEDAE]	776.663	26.84	1	8	8	17	380	41.2415	4.94482	0.000173112	0.000171135	0.588254	0.30676	1.01155	0.0165708
	A0A1S4FNP9	PDZ domain-containing protein OS=Aedes aegypti OX=7159 PE=4 SV=1 - [A0A1S4FNP9_AEDAE]	773.83	45.19	1	1	16	51	540	60.4455	4.90674	0.000154964	0.000190364	0.130841	0.121395	0.814042	-0.296825
5564124	Q17DN2	AAEL004086-PB OS=Aedes aegypti OX=7159 GN=5564124 PE=4 SV=1 - [Q17DN2_AEDAE]	772.429	52.63	2	14	17	60	323	37.0528	5.74463	0.000165028	0.000162958	0.577253	0.302929	1.0127	0.018213
23687936	J9HFM9	AAEL017516-PB OS=Aedes aegypti OX=7159 GN=23687936 PE=3 SV=1 - [J9HFM9_AEDAE]	771.411	45.08	3	23	23	103	386	39.969	10.6382	0.000172047	0.000175678	0.432361	0.250595	0.979336	-0.0301247
5580329	Q1HRQ2	AAEL013069-PA OS=Aedes aegypti OX=7159 GN=5580329 PE=2 SV=1 - [Q1HRQ2_AEDAE]	769.699	66.56	2	16	17	58	311	34.8695	7.88428	0.000170106	0.00017025	0.957903	0.417799	0.999153	-0.00122308
AAEL002978	Q17GL0	AAEL002978-PA OS=Aedes aegypti OX=7159 GN=AAEL002978 PE=4 SV=1 - [Q17GL0_AEDAE]	767.311	46.71	1	1	22	72	516	56.0563	6.78564	0.000181064	0.000170494	0.36597	0.225633	1.062	0.0867808
5579027	Q16HN4	AAEL013966-PA OS=Aedes aegypti OX=7159 GN=5579027 PE=4 SV=1 - [Q16HN4_AEDAE]	766.581	45.97	1	21	21	45	633	68.5636	8.14795	0.000172977	0.000178511	0.243918	0.176178	0.969002	-0.0454281
AAEL007506	Q171W5	AAEL007506-PA OS=Aedes aegypti OX=7159 GN=AAEL007506 PE=4 SV=1 - [Q171W5_AEDAE]	766.535	22.69	1	65	66	73	3407	389.868	4.81787	0.000170123	0.000169861	0.916423	0.407072	1.00154	0.00222533
5568680	A0A1S4FFA2	Uncharacterized protein OS=Aedes aegypti OX=7159 GN=5568680 PE=4 SV=1 - [A0A1S4FFA2_AEDAE]	763.687	51.76	3	1	18	51	369	41.6254	5.08447	0.000175592	0.000179847	0.460018	0.260799	0.976338	-0.0345472
AAEL004685	Q0IFJ8	AAEL004685-PA OS=Aedes aegypti OX=7159 GN=AAEL004685 PE=3 SV=1 - [Q0IFJ8_AEDAE]	762.974	52.53	1	3	24	54	514	56.0778	7.63525	0.000166194	0.000173738	0.27695	0.190412	0.956577	-0.0640465
AAEL012472	Q16LZ3	AAEL012472-PA OS=Aedes aegypti OX=7159 GN=AAEL012472 PE=4 SV=1 - [Q16LZ3_AEDAE]	761.693	41.1	3	22	22	51	511	58.2527	6.22705	0.000169733	0.000178615	0.0296828	0.0543588	0.950272	-0.0735875
	A0A1S4FC95	Coatomer subunit beta' OS=Aedes aegypti OX=7159 PE=3 SV=1 - [A0A1S4FC95_AEDAE]	760.742	42.81	2	32	32	64	946	106.065	5.24951	0.000169582	0.000162895	0.00901945	0.0311163	1.04105	0.0580372
5564353	Q17DG0	Glycogen [starch] synthase OS=Aedes aegypti OX=7159 GN=5564353 PE=3 SV=1 - [Q17DG0_AEDAE]	759.227	45.47	1	26	27	74	695	79.5466	6.68311	0.000174858	0.000191753	0.0336304	0.0578501	0.911888	-0.133071
5574978	A0A1S4F1X0	Serine hydroxymethyltransferase OS=Aedes aegypti OX=7159 GN=5574978 PE=3 SV=1 - [A0A1S4F1X0_AEDAE]	759.102	54.53	4	23	23	83	475	52.2647	7.32764	0.000165798	0.000148754	0.00446245	0.0229383	1.11458	0.156502
5570018	A0A1S4EV92	Uncharacterized protein OS=Aedes aegypti OX=7159 GN=5570018 PE=3 SV=1 - [A0A1S4EV92_AEDAE]	758.925	42.18	2	29	29	49	671	75.5839	7.10791	0.000171532	0.000161492	0.00205789	0.0178936	1.06217	0.0870144
5575085	Q16PI3	AAEL011641-PA OS=Aedes aegypti OX=7159 GN=5575085 PE=4 SV=1 - [Q16PI3_AEDAE]	758.792	41.29	1	23	23	53	775	85.543	5.10986	0.000169613	0.000169624	0.99244	0.426439	0.999935	-9.34878e-05
AAEL001715	Q17KD5	AAEL001715-PA OS=Aedes aegypti OX=7159 GN=AAEL001715 PE=3 SV=1 - [Q17KD5_AEDAE]	758.555	44.26	2	24	24	54	540	59.0848	5.93506	0.00016851	0.000172589	0.0824155	0.0936898	0.976362	-0.0345115
AAEL006389	Q176E8	AAEL006389-PA (Fragment) OS=Aedes aegypti OX=7159 GN=AAEL006389 PE=3 SV=1 - [Q176E8_AEDAE]	757.687	38.48	3	18	18	57	538	61.1724	6.25244	0.000160211	0.000159903	0.960739	0.418518	1.00193	0.0027784
	Q1HQL6	CLIP domain-containing serine protease OS=Aedes aegypti OX=7159 PE=2 SV=1 - [Q1HQL6_AEDAE]	752.573	50	8	15	15	53	374	42.0438	5.45264	0.000172912	0.000157784	0.0164366	0.0407052	1.09587	0.13208
5576737	A0A1S4F3D0	CYTOSOL_AP domain-containing protein OS=Aedes aegypti OX=7159 GN=5576737 PE=4 SV=1 - [A0A1S4F3D0_AEDAE]	752.383	46.71	1	1	22	70	516	56.0423	6.78564	0.000168839	0.000182865	0.140285	0.126368	0.923302	-0.115126
5569514	Q171B7	T-complex protein 1 subunit delta OS=Aedes aegypti OX=7159 GN=5569514 PE=3 SV=1 - [Q171B7_AEDAE]	749.292	46.9	1	22	22	60	533	57.2273	7.47412	0.000170366	0.000172861	0.306078	0.202064	0.985569	-0.0209718
AAEL012918	Q16KP9	Aminopeptidase OS=Aedes aegypti OX=7159 GN=AAEL012918 PE=3 SV=1 - [Q16KP9_AEDAE]	749.149	38.91	7	27	28	51	861	97.9424	5.64307	0.000173986	0.000176601	0.366722	0.225909	0.985193	-0.0215218
	A0A0P6J107	Electron transfer flavoprotein-ubiquinone oxidoreductase OS=Aedes aegypti OX=7159 PE=2 SV=1 - [A0A0P6J107_AEDAE]	747.56	32.56	3	16	16	54	605	66.1836	7.13721	0.000168821	0.000163416	0.0459071	0.0681019	1.03307	0.0469421
	A0A1S4F0N6	Uncharacterized protein OS=Aedes aegypti OX=7159 PE=4 SV=1 - [A0A1S4F0N6_AEDAE]	746.68	31.39	2	57	57	75	1937	219.791	8.63135	0.000169577	0.000169277	0.926186	0.409632	1.00177	0.00255267
AAEL000765	Q17NB0	AAEL000765-PA OS=Aedes aegypti OX=7159 GN=AAEL000765 PE=4 SV=1 - [Q17NB0_AEDAE]	746.581	39.37	1	16	22	56	663	80.5979	5.90967	0.000114308	5.36736e-05	0.166189	0.139143	2.12969	1.09064
5574458	Q16QU2	AAEL011180-PA OS=Aedes aegypti OX=7159 GN=5574458 PE=4 SV=1 - [Q16QU2_AEDAE]	745.421	52.76	1	10	10	49	290	30.9423	7.02002	0.000173064	0.00015648	0.00326799	0.0205367	1.10598	0.145322
5575372	Q16P33	AAEL011776-PA OS=Aedes aegypti OX=7159 GN=5575372 PE=4 SV=1 - [Q16P33_AEDAE]	743.9	62.12	1	17	17	42	293	33.037	5.84619	0.00016023	0.000178061	0.0362411	0.0600508	0.899857	-0.152233
5571783	A0A1S4FLY4	Uncharacterized protein OS=Aedes aegypti OX=7159 GN=5571783 PE=3 SV=1 - [A0A1S4FLY4_AEDAE]	743.516	51.89	2	29	29	64	557	59.5001	6.56592	0.000169159	0.00017913	0.0256581	0.0505923	0.944335	-0.0826291
5566309	A0A1S4FA91	Pyruvate dehydrogenase E1 component subunit alpha OS=Aedes aegypti OX=7159 GN=5566309 PE=4 SV=1 - [A0A1S4FA91_AEDAE]	742.772	49.53	2	1	17	37	422	45.8617	8.33838	0.00017043	0.00017137	0.933613	0.411565	0.994516	-0.00793362
AAEL007288	Q172Q5	AAEL007288-PA OS=Aedes aegypti OX=7159 GN=AAEL007288 PE=3 SV=1 - [Q172Q5_AEDAE]	741.846	46.72	2	36	37	66	839	93.7355	8.14795	0.000168645	0.000176839	0.0189956	0.043635	0.953667	-0.0684422
5579168	Q17EA3	Proteasome subunit alpha type OS=Aedes aegypti OX=7159 GN=5579168 PE=3 SV=1 - [Q17EA3_AEDAE]	738.509	49.01	1	12	12	38	253	27.6679	5.0083	0.000167558	0.000169625	0.588111	0.306711	0.987816	-0.0176862
5575765	A0A1S4F2H6	SERPIN domain-containing protein OS=Aedes aegypti OX=7159 GN=5575765 PE=3 SV=1 - [A0A1S4F2H6_AEDAE]	738.115	37.17	1	1	13	47	417	47.7197	6.43018	0.000171489	0.000222883	0.0134246	0.037124	0.76941	-0.378175
5568441	Q174L5	Transgelin OS=Aedes aegypti OX=7159 GN=5568441 PE=3 SV=1 - [Q174L5_AEDAE]	736.653	76.09	1	14	14	52	184	20.2225	8.51416	0.000162328	0.000142282	0.019003	0.0436428	1.14089	0.190155
AAEL002839	Q17GZ0	AAEL002839-PA (Fragment) OS=Aedes aegypti OX=7159 GN=AAEL002839 PE=4 SV=1 - [Q17GZ0_AEDAE]	736.38	43.01	1	6	22	46	551	64.6302	7.95752	0.000174496	0.000173891	0.850844	0.389282	1.00348	0.00501103
AAEL014959	Q16EZ6	AAEL014959-PA OS=Aedes aegypti OX=7159 GN=AAEL014959 PE=4 SV=1 - [Q16EZ6_AEDAE]	732.819	52.33	1	17	17	36	430	45.665	7.1665	0.000171199	0.000184951	0.00129827	0.0154668	0.925644	-0.11147
5571265	Q17KV3	AAEL001588-PA OS=Aedes aegypti OX=7159 GN=5571265 PE=4 SV=1 - [Q17KV3_AEDAE]	729.309	50.1	1	19	19	64	483	53.4613	5.56689	0.00016607	0.000155554	0.0219015	0.0467734	1.06761	0.0943823
23687553	J9HY30	AAEL017133-PA OS=Aedes aegypti OX=7159 GN=23687553 PE=4 SV=1 - [J9HY30_AEDAE]	726.395	63.14	1	14	14	45	255	26.981	8.66064	0.000164519	0.000166785	0.632633	0.321738	0.986415	-0.0197334
AAEL003835	Q1HRN6	Eukaryotic translation initiation factor 5A (Fragment) OS=Aedes aegypti OX=7159 GN=AAEL003835 PE=2 SV=1 - [Q1HRN6_AEDAE]	725.027	80.63	1	19	19	83	160	17.5696	5.56689	0.000171836	0.000198691	0.0138041	0.0375784	0.86484	-0.209495
AAEL014456	Q16G96	AAEL014456-PA OS=Aedes aegypti OX=7159 GN=AAEL014456 PE=4 SV=1 - [Q16G96_AEDAE]	724.954	43.2	1	2	5	32	169	19.5106	8.5874	0.000179602	0.000167558	0.0817899	0.0933095	1.07188	0.100144
5568403	Q174Q3	AAEL006820-PA OS=Aedes aegypti OX=7159 GN=5568403 PE=3 SV=1 - [Q174Q3_AEDAE]	724.114	48.92	6	13	13	36	323	35.7205	8.27979	0.000170439	0.000268488	0.000853704	0.013433	0.63481	-0.655604
	A0A1S4FQM2	Heterogeneous nuclear ribonucleoprotein OS=Aedes aegypti OX=7159 PE=4 SV=1 - [A0A1S4FQM2_AEDAE]	721.999	44.2	2	2	15	51	362	39.1296	8.99756	0.000177899	0.000190341	0.117286	0.114041	0.934636	-0.0975228
5565255	A0A1S4F8B5	Aldedh domain-containing protein OS=Aedes aegypti OX=7159 GN=5565255 PE=3 SV=1 - [A0A1S4F8B5_AEDAE]	720.254	50	1	2	23	49	514	56.0588	7.62061	0.000176662	0.000161763	0.383776	0.23205	1.0921	0.127109
5574637	Q16QI6	AAEL011271-PA OS=Aedes aegypti OX=7159 GN=5574637 PE=4 SV=1 - [Q16QI6_AEDAE]	717.419	37.8	1	31	31	52	836	92.7169	5.5415	0.000160746	0.000153247	0.278855	0.191191	1.04894	0.0689273
AAEL010127	Q16TU0	AAEL010127-PA OS=Aedes aegypti OX=7159 GN=AAEL010127 PE=4 SV=1 - [Q16TU0_AEDAE]	716.573	45.27	2	5	5	26	148	15.6728	4.81787	0.000171013	0.00018259	0.0669239	0.0838791	0.936593	-0.0945062
	Q563D2	Diazepam-binding inhibitor OS=Aedes aegypti OX=7159 PE=2 SV=1 - [Q563D2_AEDAE]	716.338	62.07	1	2	6	49	87	9.82998	6.69775	0.000147258	0.000174629	0.228191	0.168896	0.843263	-0.245945
	Q1HR01	Membrane glycoprotein LIG-1 OS=Aedes aegypti OX=7159 PE=2 SV=1 - [Q1HR01_AEDAE]	713.52	48.82	1	1	27	86	508	58.445	4.94482	0.000170308	0.000118804	0.0142793	0.0381279	1.43353	0.519569
AAEL011574	Q16PQ0	AAEL011574-PA OS=Aedes aegypti OX=7159 GN=AAEL011574 PE=4 SV=1 - [Q16PQ0_AEDAE]	712.474	37.13	1	18	18	35	738	81.249	4.51318	0.000174084	0.000189764	0.134997	0.123617	0.91737	-0.124424
AAEL006090	Q177K7	AAEL006090-PA OS=Aedes aegypti OX=7159 GN=AAEL006090 PE=4 SV=1 - [Q177K7_AEDAE]	711.589	37.16	6	25	25	59	732	81.5759	5.05908	0.000172615	0.000172864	0.949525	0.415664	0.998561	-0.00207822
AAEL009216	Q16WG1	AAEL009216-PB (Fragment) OS=Aedes aegypti OX=7159 GN=AAEL009216 PE=4 SV=1 - [Q16WG1_AEDAE]	710.635	58.17	3	7	16	39	306	34.8417	5.69385	0.000168947	0.000193464	0.00219017	0.0181881	0.873272	-0.195498
5572582	Q16UH5	Proteasome subunit alpha type OS=Aedes aegypti OX=7159 GN=5572582 PE=3 SV=1 - [Q16UH5_AEDAE]	709.881	55.69	1	15	15	38	246	27.662	7.23975	0.000166522	0.000169057	0.463688	0.262159	0.985008	-0.021793
5570480	Q17LC2	AAEL001420-PA OS=Aedes aegypti OX=7159 GN=5570480 PE=4 SV=1 - [Q17LC2_AEDAE]	709.491	48.82	1	1	27	83	508	58.4889	4.91943	0.000220354	0.000150237	0.0646246	0.0822799	1.46671	0.552582
AAEL002986	Q17GH8	AAEL002986-PA OS=Aedes aegypti OX=7159 GN=AAEL002986 PE=4 SV=1 - [Q17GH8_AEDAE]	706.582	17.58	1	6	18	34	1337	148.163	7.82568	0.000192883	0.000198976	0.811732	0.378154	0.969378	-0.0448685
AAEL008930	Q16XB2	Serine/threonine-protein phosphatase (Fragment) OS=Aedes aegypti OX=7159 GN=AAEL008930 PE=3 SV=1 - [Q16XB2_AEDAE]	703.094	39.31	6	20	20	59	491	55.2345	5.96045	0.000167089	0.000183855	0.00107402	0.014375	0.908811	-0.137947
AAEL002457	Q17I81	AAEL002457-PB OS=Aedes aegypti OX=7159 GN=AAEL002457 PE=4 SV=1 - [Q17I81_AEDAE]	702.083	52.33	2	17	17	45	386	43.2759	6.75635	0.000169326	0.00019703	0.00175257	0.0170949	0.859392	-0.218612
AAEL004060	Q17DS2	AAEL004060-PA OS=Aedes aegypti OX=7159 GN=AAEL004060 PE=4 SV=1 - [Q17DS2_AEDAE]	700.782	57.14	2	1	4	48	56	6.52248	10.4331	0.00016451	0.000172704	0.231318	0.170362	0.952556	-0.0701249
AAEL000794	Q17N71	Clustered mitochondria protein homolog OS=Aedes aegypti OX=7159 GN=AAEL000794 PE=3 SV=1 - [CLU_AEDAE]	700.67	34.6	2	49	49	88	1442	161.475	6.90283	0.000164808	0.000180213	0.00729914	0.0283281	0.91452	-0.128914
5571785	Q1HQZ8	AAEL009313-PA OS=Aedes aegypti OX=7159 GN=5571785 PE=2 SV=1 - [Q1HQZ8_AEDAE]	699.607	76.23	1	15	17	50	265	29.0588	4.83057	0.000165688	0.000173213	0.167934	0.139975	0.956559	-0.0640736
AAEL005308	Q17AH1	Pyruvate dehydrogenase E1 component subunit alpha OS=Aedes aegypti OX=7159 GN=AAEL005308 PE=4 SV=1 - [Q17AH1_AEDAE]	697.687	49.53	3	1	17	35	422	45.8717	8.33838	0.000173236	0.000210416	0.0377613	0.0612876	0.823303	-0.280504
	A0A1S4G769	Uncharacterized protein OS=Aedes aegypti OX=7159 PE=4 SV=1 - [A0A1S4G769_AEDAE]	696.541	27.31	4	49	49	71	1699	199.533	6.06201	0.000174266	0.000182647	0.0541596	0.0745098	0.954112	-0.0677691
KCC1A	H2L215	SLC12-like K,Cl cotransporter OS=Aedes aegypti OX=7159 GN=KCC1A PE=2 SV=1 - [H2L215_AEDAE]	696	20.8	6	24	24	64	1096	121.292	7.06396	0.000170694	0.000182899	0.0135182	0.0372375	0.933268	-0.0996363
TPX2	Q17DN4	AAEL004112-PA (Fragment) OS=Aedes aegypti OX=7159 GN=TPX2 PE=4 SV=1 - [Q17DN4_AEDAE]	695.911	58.85	2	10	11	51	192	21.424	5.96045	0.000170077	0.000171203	0.486551	0.270664	0.993419	-0.00952507
AAEL011905	Q16NP7	AAEL011905-PA OS=Aedes aegypti OX=7159 GN=AAEL011905 PE=3 SV=1 - [Q16NP7_AEDAE]	695.653	36.82	3	33	34	114	1024	118.589	8.95361	0.000172549	0.000200248	0.000273202	0.00879111	0.861673	-0.214787
AAEL011195	Q16QS2	AAEL011195-PA OS=Aedes aegypti OX=7159 GN=AAEL011195 PE=3 SV=1 - [Q16QS2_AEDAE]	693.944	47.39	1	1	11	74	211	23.295	8.96826	0.000161105	0.000180296	0.117654	0.114249	0.893562	-0.162361
5575329	Q17HP8	AAEL002595-PA OS=Aedes aegypti OX=7159 GN=5575329 PE=3 SV=1 - [Q17HP8_AEDAE]	690.954	53.04	1	15	16	47	428	47.0799	5.46533	0.000165955	0.000148657	0.0150577	0.0389838	1.11636	0.158803
5573395	Q17JE4	AAEL002068-PA OS=Aedes aegypti OX=7159 GN=5573395 PE=3 SV=1 - [Q17JE4_AEDAE]	689.858	39.38	1	19	19	45	546	60.0474	7.00537	0.00016467	0.000171305	0.161567	0.136906	0.96127	-0.0569866
5572209	Q16VB1	AAEL009601-PA OS=Aedes aegypti OX=7159 GN=5572209 PE=4 SV=1 - [Q16VB1_AEDAE]	689.299	35.95	1	9	11	54	306	33.7515	6.99072	0.000174975	0.000190619	0.0366671	0.0603977	0.917929	-0.123546
	Q1HR70	Ribosomal protein L7AE OS=Aedes aegypti OX=7159 PE=2 SV=1 - [Q1HR70_AEDAE]	689.077	47.41	3	17	17	79	270	30.6474	10.3892	0.000172715	0.000177051	0.256816	0.181904	0.97551	-0.0357714
5579025	A0A1S4G0N4	Uncharacterized protein OS=Aedes aegypti OX=7159 GN=5579025 PE=4 SV=1 - [A0A1S4G0N4_AEDAE]	686.87	51.29	2	22	22	48	583	63.3913	8.29443	0.000169175	0.000158445	0.00122501	0.0151343	1.06772	0.0945364
AAEL004327	Q17D48	AAEL004327-PA OS=Aedes aegypti OX=7159 GN=AAEL004327 PE=3 SV=1 - [Q17D48_AEDAE]	684.624	26.72	1	1	27	56	1048	118.578	6.65381	0.000186666	0.00019683	0.351389	0.220186	0.948361	-0.076492
5571172	A0A1S4FKL4	Uncharacterized protein OS=Aedes aegypti OX=7159 GN=5571172 PE=4 SV=1 - [A0A1S4FKL4_AEDAE]	683.79	34.22	2	33	33	64	1011	112.964	5.19873	0.000166645	0.000152856	0.0747314	0.0889626	1.0902	0.124599
5569005	Q172R6	AAEL007282-PB OS=Aedes aegypti OX=7159 GN=5569005 PE=3 SV=1 - [Q172R6_AEDAE]	683.051	42.74	3	22	22	59	592	67.3165	6.91748	0.000164446	0.000181367	0.0102781	0.0329256	0.906705	-0.141295
5564467	Q17DD3	AAEL004269-PA OS=Aedes aegypti OX=7159 GN=5564467 PE=4 SV=1 - [Q17DD3_AEDAE]	682.858	67.89	1	13	13	39	190	21.8408	5.24951	0.000167908	0.000182869	0.185394	0.148442	0.918191	-0.123134
5578864	Q1HQM6	AAEL003716-PA OS=Aedes aegypti OX=7159 GN=5578864 PE=2 SV=1 - [Q1HQM6_AEDAE]	682.609	74.45	3	9	9	50	137	14.4336	7.23975	0.000165212	0.000171543	0.459935	0.260769	0.963089	-0.0542589
AAEL002077	Q17JC6	AAEL002077-PA OS=Aedes aegypti OX=7159 GN=AAEL002077 PE=4 SV=1 - [Q17JC6_AEDAE]	681.09	63.11	1	2	14	35	347	38.2451	4.75439	0.000179136	0.000179064	0.99402	0.426828	1.0004	0.00057914
AaeL_AAEL009336	J9HG30	AAEL009336-PB OS=Aedes aegypti OX=7159 GN=AaeL_AAEL009336 PE=4 SV=1 - [J9HG30_AEDAE]	680.773	31.93	2	1	6	28	166	18.8589	4.13232	0.000173107	0.000166157	0.407926	0.241405	1.04182	0.0591129
5568889	Q173C8	AAEL007194-PA OS=Aedes aegypti OX=7159 GN=5568889 PE=4 SV=1 - [Q173C8_AEDAE]	680.54	72.12	1	5	5	18	104	11.1174	4.84326	0.000179003	0.000164494	0.0959783	0.102227	1.0882	0.12195
	A0A0P6IW68	Putative fad-dependent oxidoreductase (Fragment) OS=Aedes aegypti OX=7159 PE=2 SV=1 - [A0A0P6IW68_AEDAE]	680.283	45.5	1	17	17	40	422	46.8984	8.45557	0.000169609	0.000167043	0.031303	0.0558449	1.01536	0.0219975
5577284	Q16K31	AAEL013138-PA OS=Aedes aegypti OX=7159 GN=5577284 PE=4 SV=1 - [Q16K31_AEDAE]	679.655	58.82	1	18	18	47	289	31.0274	8.88037	0.000166484	0.000180144	0.00575484	0.0253487	0.924175	-0.113762
5564053	Q17DS3	AAEL004060-PB OS=Aedes aegypti OX=7159 GN=5564053 PE=4 SV=1 - [Q17DS3_AEDAE]	679.492	50.85	2	1	4	43	59	6.73464	10.4331	0.000156874	0.000172537	0.141956	0.127219	0.90922	-0.137298
AAEL006171	Q177C7	AAEL006171-PA (Fragment) OS=Aedes aegypti OX=7159 GN=AAEL006171 PE=4 SV=1 - [Q177C7_AEDAE]	674.467	48.4	1	13	13	32	343	37.6686	7.94287	0.000164894	0.000188579	0.00480422	0.0235252	0.874401	-0.193633
AAEL003104	Q17GE7	AAEL003104-PA OS=Aedes aegypti OX=7159 GN=AAEL003104 PE=4 SV=1 - [Q17GE7_AEDAE]	674.262	31.48	1	30	30	41	1293	142.138	6.90283	0.000169824	0.000167776	0.463188	0.261974	1.01221	0.017502
	A0A0P6J603	Putative fast myosin heavy chain hciii OS=Aedes aegypti OX=7159 PE=2 SV=1 - [A0A0P6J603_AEDAE]	673.735	46.14	2	1	35	67	830	92.8663	6.52197	0.000156079	0.000162691	0.439678	0.253273	0.959357	-0.05986
5575109	Q16PF3	AP complex subunit beta OS=Aedes aegypti OX=7159 GN=5575109 PE=3 SV=1 - [Q16PF3_AEDAE]	672.858	32.4	1	27	27	54	929	101.748	5.16064	0.000168354	0.000172541	0.14704	0.129815	0.975736	-0.0354377
5570385	Q16Z75	AAEL008285-PA OS=Aedes aegypti OX=7159 GN=5570385 PE=4 SV=1 - [Q16Z75_AEDAE]	672.497	19.71	5	3	3	31	137	14.5832	4.70361	0.000170653	0.000166669	0.416849	0.244805	1.0239	0.0340722
	Q1HQT0	Mitochondrial NADH-ubuiquinone oxidoreductase 13 kDa-B subunit OS=Aedes aegypti OX=7159 PE=2 SV=1 - [Q1HQT0_AEDAE]	672.432	78.05	3	9	9	61	123	13.8174	9.56885	0.000158085	0.000175834	0.27286	0.188724	0.899056	-0.153517
	A0A0P6IYH3	AMP deaminase OS=Aedes aegypti OX=7159 PE=2 SV=1 - [A0A0P6IYH3_AEDAE]	671.231	23.12	5	19	19	51	783	89.5806	5.97314	0.000166661	0.000172728	0.0949104	0.101588	0.964877	-0.0515833
5569141	Q172F3	UDP-glucose 4-epimerase OS=Aedes aegypti OX=7159 GN=5569141 PE=3 SV=1 - [Q172F3_AEDAE]	670.681	39.32	1	11	12	36	351	38.4303	6.91748	0.000173983	0.000180476	0.158713	0.135558	0.964024	-0.0528583
5571685	Q16WI7	AAEL009214-PA OS=Aedes aegypti OX=7159 GN=5571685 PE=4 SV=1 - [Q16WI7_AEDAE]	669.927	62.07	1	2	6	43	87	9.878	6.75635	0.000154693	0.000153305	0.933729	0.411595	1.00905	0.0129992
AAEL001158	Q17M22	AAEL001158-PA OS=Aedes aegypti OX=7159 GN=AAEL001158 PE=3 SV=1 - [Q17M22_AEDAE]	669.34	50.89	2	12	12	33	336	36.5485	6.771	0.000168142	0.000170238	0.70515	0.345665	0.987688	-0.0178731
5576653	Q1HRM5	40S ribosomal protein S23 OS=Aedes aegypti OX=7159 GN=5576653 PE=2 SV=1 - [Q1HRM5_AEDAE]	668.167	48.25	1	8	8	43	143	16.1089	10.5796	0.000170694	0.000174734	0.28711	0.194518	0.976881	-0.0337453
5574529	Q16QR1	AAEL011206-PA OS=Aedes aegypti OX=7159 GN=5574529 PE=4 SV=1 - [Q16QR1_AEDAE]	666.131	55.99	2	17	17	42	409	46.3923	5.38916	0.000171619	0.000167946	0.185522	0.148503	1.02187	0.031213
AAEL004059	Q17DR0	AAEL004059-PB OS=Aedes aegypti OX=7159 GN=AAEL004059 PE=3 SV=1 - [Q17DR0_AEDAE]	666.039	48.14	3	15	15	44	403	44.1807	6.48096	0.000161382	0.000173906	0.0668206	0.0838084	0.927983	-0.107829
5577214	A0A1S4FYI5	Coatomer subunit alpha OS=Aedes aegypti OX=7159 GN=5577214 PE=4 SV=1 - [A0A1S4FYI5_AEDAE]	665.58	27.3	4	29	29	51	1227	139.024	7.45947	0.00016554	0.00016365	0.546546	0.292145	1.01155	0.0165686
5578882	A0A1S4G0N6	Uncharacterized protein OS=Aedes aegypti OX=7159 GN=5578882 PE=4 SV=1 - [A0A1S4G0N6_AEDAE]	664.937	59.49	3	5	6	28	158	17.1258	5.87158	0.000177384	0.000146359	0.0148107	0.038718	1.21198	0.277369
5564593	A0A1S4F797	Uncharacterized protein OS=Aedes aegypti OX=7159 GN=5564593 PE=3 SV=1 - [A0A1S4F797_AEDAE]	663.82	27.77	1	1	27	53	1048	119.058	6.46826	0.000159782	0.000174711	0.161753	0.136994	0.91455	-0.128866
	A0A1S4G7Y3	PPM-type phosphatase domain-containing protein OS=Aedes aegypti OX=7159 PE=3 SV=1 - [A0A1S4G7Y3_AEDAE]	663.287	41.47	3	18	18	26	692	73.8572	4.44971	0.000163512	0.00017637	0.0407209	0.0637816	0.927099	-0.109205
AAEL010850	Q16RS3	AAEL010850-PD OS=Aedes aegypti OX=7159 GN=AAEL010850 PE=4 SV=1 - [Q16RS3_AEDAE]	663.141	46.7	3	5	17	85	197	23.3537	9.74463	0.000169299	0.00016776	0.736648	0.355614	1.00917	0.0131701
5575671	A0A1S4F2J6	Uncharacterized protein OS=Aedes aegypti OX=7159 GN=5575671 PE=4 SV=1 - [A0A1S4F2J6_AEDAE]	662.711	32.72	3	35	38	66	1348	148.7	6.80029	0.000167441	0.000160693	0.106273	0.108084	1.04199	0.0593448
AAEL013823	Q16I21	AAEL013823-PA OS=Aedes aegypti OX=7159 GN=AAEL013823 PE=3 SV=1 - [Q16I21_AEDAE]	662.569	42.24	2	19	21	49	490	55.7072	7.28369	0.000172522	0.000179141	0.0743569	0.0887258	0.963053	-0.0543135
AAEL003453	Q17FB4	AAEL003453-PA OS=Aedes aegypti OX=7159 GN=AAEL003453 PE=4 SV=1 - [Q17FB4_AEDAE]	662.509	47	1	14	14	79	300	34.2305	5.75732	0.000158169	0.000168242	0.400815	0.238658	0.940126	-0.0890735
5578686	Q1HQM2	AAEL003634-PA OS=Aedes aegypti OX=7159 GN=5578686 PE=2 SV=1 - [Q1HQM2_AEDAE]	660.871	49.85	1	13	13	98	327	35.9361	4.75439	0.000169441	0.000176325	0.339958	0.21579	0.960958	-0.0574541
5568503	Q1HR19	Transgelin OS=Aedes aegypti OX=7159 GN=5568503 PE=2 SV=1 - [Q1HR19_AEDAE]	660.393	68.62	1	10	10	30	188	20.7083	8.11865	0.000166666	0.000169705	0.434547	0.251399	0.982093	-0.0260682
5573031	Q16TK1	AAEL010205-PB OS=Aedes aegypti OX=7159 GN=5573031 PE=4 SV=1 - [Q16TK1_AEDAE]	660.228	73.49	2	10	11	73	166	19.619	9.62744	0.000174897	0.000169307	0.442651	0.254352	1.03302	0.0468622
AAEL009507	Q0IEL8	Glucose-6-phosphate 1-dehydrogenase OS=Aedes aegypti OX=7159 GN=AAEL009507 PE=3 SV=1 - [Q0IEL8_AEDAE]	659.938	46.93	1	24	24	58	554	63.7461	7.18115	0.000170357	0.000195887	0.000772618	0.0130469	0.869672	-0.201456
	A0A0P6IVD0	Sidoreflexin OS=Aedes aegypti OX=7159 PE=2 SV=1 - [A0A0P6IVD0_AEDAE]	659.905	45.94	2	13	13	42	320	35.6973	8.92432	0.000172992	0.000175251	0.601519	0.311316	0.987113	-0.0187122
AAEL006415	Q0IF77	AAEL006415-PA OS=Aedes aegypti OX=7159 GN=AAEL006415 PE=3 SV=1 - [Q0IF77_AEDAE]	659.187	25.72	1	1	28	50	1182	134.788	7.12256	0.000166765	0.000155868	0.404075	0.239921	1.06991	0.0974937
SGP2D7	Q1HRJ0	AAEL014944-PA OS=Aedes aegypti OX=7159 GN=SGP2D7 PE=2 SV=1 - [Q1HRJ0_AEDAE]	658.316	44.74	1	7	9	85	152	16.9636	5.57959	0.000168627	0.000177827	0.00504899	0.0239125	0.948262	-0.0766428
5564249	Q0IFR2	AAEL004195-PA OS=Aedes aegypti OX=7159 GN=5564249 PE=3 SV=1 - [Q0IFR2_AEDAE]	656.438	43.56	1	8	8	27	264	28.3851	4.62744	0.000170234	0.000189767	0.00403076	0.0221079	0.897072	-0.156705
5578343	A0A1S4F520	PUA domain-containing protein OS=Aedes aegypti OX=7159 GN=5578343 PE=4 SV=1 - [A0A1S4F520_AEDAE]	653.311	46.11	2	20	20	61	527	58.3744	9.20264	0.000174378	0.000190169	0.0815312	0.0931543	0.916966	-0.12506
AAEL013744	Q1HQJ3	AAEL013744-PA OS=Aedes aegypti OX=7159 GN=AAEL013744 PE=2 SV=1 - [Q1HQJ3_AEDAE]	653.094	46.49	2	10	10	41	185	21.1948	9.30518	0.000172776	0.000171093	0.641323	0.324584	1.00984	0.0141206
5570204	Q16ZL1	AAEL008164-PA OS=Aedes aegypti OX=7159 GN=5570204 PE=4 SV=1 - [Q16ZL1_AEDAE]	649.919	55.37	1	16	17	33	363	39.4765	9.08545	0.000173126	0.000191594	0.00613227	0.0260646	0.90361	-0.146227
GS1	O96301	Glutamine synthetase OS=Aedes aegypti OX=7159 GN=GS1 PE=2 SV=1 - [O96301_AEDAE]	649.402	28	2	10	10	56	400	44.6182	7.10791	0.000163219	0.0001506	0.0468833	0.0689058	1.08379	0.116086
AAEL011355	Q16Q99	AAEL011355-PA OS=Aedes aegypti OX=7159 GN=AAEL011355 PE=3 SV=1 - [Q16Q99_AEDAE]	648.691	40.55	1	25	25	63	614	68.4934	8.57275	0.000167424	0.00016585	0.494926	0.273759	1.00949	0.0136246
	Q8T9V0	Putative secreted protein OS=Aedes aegypti OX=7159 PE=2 SV=1 - [Q8T9V0_AEDAE]	648.688	32.53	1	1	8	29	292	33.6982	5.19873	0.000170472	0.000187719	0.111301	0.110756	0.908124	-0.139038
AAEL010684	Q16S69	Trehalose 6-phosphate phosphatase OS=Aedes aegypti OX=7159 GN=AAEL010684 PE=3 SV=1 - [Q16S69_AEDAE]	647.56	58.01	2	14	14	40	281	31.4619	5.97314	0.000164817	0.000171531	0.0954014	0.101882	0.96086	-0.0576016
AAEL003349	Q17FM7	NADPH--cytochrome P450 reductase OS=Aedes aegypti OX=7159 GN=AAEL003349 PE=3 SV=1 - [Q17FM7_AEDAE]	647.437	44.92	3	25	25	58	679	77.4368	5.87158	0.000171788	0.000164581	0.0299471	0.0546066	1.04379	0.0618281
AAEL013676	Q16FL0	26S protease regulatory subunit OS=Aedes aegypti OX=7159 GN=AAEL013676 PE=3 SV=1 - [Q16FL0_AEDAE]	647.097	60.05	1	21	23	55	403	45.508	8.41162	0.000164763	0.000169163	0.26212	0.184195	0.973991	-0.0380193
	A0A1S4G770	DNA topoisomerase 2 OS=Aedes aegypti OX=7159 PE=3 SV=1 - [A0A1S4G770_AEDAE]	646.287	30.33	3	44	44	69	1507	170.909	8.27979	0.000167038	0.000175653	0.0740439	0.0885295	0.950955	-0.0725506
5573231	Q0IEH6	AAEL010312-PA OS=Aedes aegypti OX=7159 GN=5573231 PE=4 SV=1 - [Q0IEH6_AEDAE]	644.381	26.13	1	18	18	41	995	108.051	6.7417	0.00016592	0.00018148	0.0223783	0.0472919	0.914262	-0.129321
5572284	Q1HRP3	40S ribosomal protein S9 OS=Aedes aegypti OX=7159 GN=5572284 PE=2 SV=1 - [Q1HRP3_AEDAE]	641.902	63.08	2	18	18	62	195	22.7846	10.6089	0.000166659	0.000169208	0.464811	0.262573	0.984936	-0.0218983
SRPN11	Q17EW5	AAEL003686-PA OS=Aedes aegypti OX=7159 GN=SRPN11 PE=3 SV=1 - [Q17EW5_AEDAE]	641.834	34.14	2	8	17	46	498	56.7006	7.38623	0.00017007	0.000127471	0.00157511	0.0165345	1.33418	0.415957
5564146	Q1HQM8	26S proteasome regulatory complex subunit RPN5/PSMD12 OS=Aedes aegypti OX=7159 GN=5564146 PE=2 SV=1 - [Q1HQM8_AEDAE]	641.171	33.99	1	16	16	41	459	52.9659	5.64307	0.000161864	0.000170333	0.140499	0.126477	0.950276	-0.0735815
5567233	A0A1S4EX77	Uncharacterized protein OS=Aedes aegypti OX=7159 GN=5567233 PE=4 SV=1 - [A0A1S4EX77_AEDAE]	639.344	51.21	1	1	11	31	248	26.5105	8.80713	0.000166459	0.00017811	0.129069	0.120472	0.934589	-0.0975955
5572647	A0A1S4EZZ0	Uncharacterized protein OS=Aedes aegypti OX=7159 GN=5572647 PE=4 SV=1 - [A0A1S4EZZ0_AEDAE]	638.231	45.67	3	25	25	42	543	60.9425	5.16064	0.000159774	0.000137134	0.0182238	0.0427928	1.16509	0.220439
AAEL012910	Q16KQ9	AAEL012910-PA OS=Aedes aegypti OX=7159 GN=AAEL012910 PE=4 SV=1 - [Q16KQ9_AEDAE]	637.882	8.89	1	1	36	48	5644	604.699	4.80518	0.000182548	0.00012293	0.0243314	0.0493072	1.48498	0.57044
5569333	Q171S4	AAEL007555-PA OS=Aedes aegypti OX=7159 GN=5569333 PE=3 SV=1 - [Q171S4_AEDAE]	636.402	33.41	1	13	13	49	422	46.38	6.43018	0.00016479	0.000145612	0.00392705	0.0218915	1.13171	0.178502
5567242	Q17MT0	AAEL000883-PB OS=Aedes aegypti OX=7159 GN=5567242 PE=4 SV=1 - [Q17MT0_AEDAE]	635.737	41.46	2	10	10	28	328	36.4198	7.04932	0.000161259	0.000162923	0.804453	0.376038	0.989791	-0.0148041
AAEL000879	Q17MU1	AAEL000879-PA OS=Aedes aegypti OX=7159 GN=AAEL000879 PE=4 SV=1 - [Q17MU1_AEDAE]	634.366	60.38	1	3	12	31	260	27.8213	9.01221	0.000167648	0.000166376	0.88231	0.397949	1.00764	0.0109865
AAEL010743	Q16S16	AAEL010743-PA OS=Aedes aegypti OX=7159 GN=AAEL010743 PE=3 SV=1 - [Q16S16_AEDAE]	634.299	55.61	1	19	19	35	446	49.1391	8.1333	0.000167223	0.000174847	0.118091	0.114497	0.956399	-0.064316
AAEL012046	Q16N99	AAEL012046-PA OS=Aedes aegypti OX=7159 GN=AAEL012046 PE=3 SV=1 - [Q16N99_AEDAE]	633.476	46.42	2	20	20	46	405	44.9415	5.96045	0.000167106	0.000171943	0.0597177	0.0786918	0.971865	-0.0411715
5567972	A0A1S4FDN6	Uncharacterized protein OS=Aedes aegypti OX=7159 GN=5567972 PE=3 SV=1 - [A0A1S4FDN6_AEDAE]	632.387	25.47	1	1	28	50	1182	134.689	7.29834	0.000179152	0.000188106	0.319512	0.207636	0.952395	-0.0703678
GSTe4	Q5PY78	AAEL007962-PA OS=Aedes aegypti OX=7159 GN=GSTe4 PE=2 SV=1 - [Q5PY78_AEDAE]	631.79	46.43	1	7	8	31	224	25.0301	7.10791	0.000159808	0.000170488	0.120225	0.115695	0.93736	-0.0933247
AAEL002841	Q17H10	3-hydroxyacyl-coa dehyrogenase OS=Aedes aegypti OX=7159 GN=AAEL002841 PE=4 SV=1 - [Q17H10_AEDAE]	631.251	54.43	3	11	13	47	305	33.3201	8.74854	0.000170471	0.000160816	0.0392132	0.0625286	1.06004	0.0841156
AAEL001937	Q17JR3	AAEL001937-PA OS=Aedes aegypti OX=7159 GN=AAEL001937 PE=4 SV=1 - [Q17JR3_AEDAE]	630.784	41.58	2	17	17	40	481	54.4474	5.30029	0.000165457	0.000159128	0.0934599	0.100709	1.03978	0.0562742
	A0A0P6K119	Putative flotillin (Fragment) OS=Aedes aegypti OX=7159 PE=2 SV=1 - [A0A0P6K119_AEDAE]	629.997	54.17	2	19	19	47	408	44.8593	5.52881	0.000170525	0.000176327	0.00296151	0.0199177	0.9671	-0.0482635
5565453	Q17NL8	AAEL000667-PB OS=Aedes aegypti OX=7159 GN=5565453 PE=4 SV=1 - [Q17NL8_AEDAE]	629.202	33.45	2	13	15	38	583	67.0728	5.56689	0.000169826	0.000239063	9.51967e-06	0.00345277	0.710383	-0.493331
AAEL006087	Q177P1	AAEL006087-PA OS=Aedes aegypti OX=7159 GN=AAEL006087 PE=4 SV=1 - [Q177P1_AEDAE]	629.152	30.78	1	28	28	55	900	103.991	7.72314	0.000167557	0.000178637	0.0239963	0.0489733	0.937974	-0.0923802
5576079	Q1HRM0	MICOS complex subunit MIC13 OS=Aedes aegypti OX=7159 GN=5576079 PE=2 SV=1 - [Q1HRM0_AEDAE]	628.666	86.29	5	7	8	28	124	13.618	8.42627	0.000164419	0.000176992	0.0298956	0.0545585	0.928964	-0.106305
5580070	Q17J37	Obg-like ATPase 1 OS=Aedes aegypti OX=7159 GN=5580070 PE=3 SV=1 - [Q17J37_AEDAE]	627.209	60.05	1	23	23	57	398	44.7623	7.04932	0.000167348	0.000180999	0.00490206	0.0236831	0.924583	-0.113126
AAEL007173	Q173D3	AAEL007173-PB OS=Aedes aegypti OX=7159 GN=AAEL007173 PE=4 SV=1 - [Q173D3_AEDAE]	625.485	51.17	2	11	11	27	213	23.4269	5.36377	0.000158867	0.000201749	0.0177815	0.0422931	0.787449	-0.344741
5578927	Q0IG01	AAEL003750-PA OS=Aedes aegypti OX=7159 GN=5578927 PE=4 SV=1 - [Q0IG01_AEDAE]	625.222	37.36	1	5	5	35	174	19.3445	4.83057	0.000173448	0.000175964	0.514286	0.280778	0.985704	-0.0207733
TPX1	Q16IW1	AAEL013528-PA OS=Aedes aegypti OX=7159 GN=TPX1 PE=4 SV=1 - [Q16IW1_AEDAE]	625.138	41.81	1	9	10	50	232	25.8645	8.52881	0.000165936	0.00016786	0.56692	0.299286	0.988536	-0.0166344
AAEL006911	Q174F6	AAEL006911-PA (Fragment) OS=Aedes aegypti OX=7159 GN=AAEL006911 PE=4 SV=1 - [Q174F6_AEDAE]	625.001	32.82	4	24	26	68	847	95.7919	8.79248	0.000168368	0.000181524	0.0243696	0.0493449	0.927525	-0.108542
	Q1HRS6	40S ribosomal protein S4 OS=Aedes aegypti OX=7159 PE=2 SV=1 - [Q1HRS6_AEDAE]	624.488	55.73	2	16	16	56	262	29.5872	10.3013	0.00016583	0.000169458	0.544126	0.291302	0.978587	-0.0312281
AAEL004680	Q17C53	AAEL004680-PA OS=Aedes aegypti OX=7159 GN=AAEL004680 PE=4 SV=1 - [Q17C53_AEDAE]	620.492	47.67	2	27	28	62	621	71.4085	5.56689	0.000165099	0.000173506	0.0930665	0.100469	0.951544	-0.0716584
5565050	Q17CI5	Coatomer subunit beta OS=Aedes aegypti OX=7159 GN=5565050 PE=4 SV=1 - [Q17CI5_AEDAE]	618.537	33.16	1	25	25	44	956	107.005	6.0874	0.000168785	0.000168569	0.933922	0.411645	1.00128	0.00184882
23687788	J9HT92	AAEL017368-PA OS=Aedes aegypti OX=7159 GN=23687788 PE=4 SV=1 - [J9HT92_AEDAE]	618.284	45.01	1	23	23	67	591	64.0602	5.46533	0.000161522	0.00017574	0.0772335	0.0905161	0.919102	-0.121704
	A0A0P6IZ91	Putative puromycin-sensitive aminopeptidase (Fragment) OS=Aedes aegypti OX=7159 PE=2 SV=1 - [A0A0P6IZ91_AEDAE]	618.185	31.09	1	1	26	47	1023	116.039	6.04932	0.000143315	0.000147063	0.814871	0.379062	0.97451	-0.0372515
AAEL005432	Q17A21	AAEL005432-PA OS=Aedes aegypti OX=7159 GN=AAEL005432 PE=4 SV=1 - [Q17A21_AEDAE]	617.576	27.54	2	2	32	52	1405	160.557	5.59229	0.000167985	0.00013479	0.00844434	0.0302319	1.24627	0.31762
AAEL004972	Q17BE7	AAEL004972-PA OS=Aedes aegypti OX=7159 GN=AAEL004972 PE=4 SV=1 - [Q17BE7_AEDAE]	617.507	30.95	3	24	24	57	953	104.342	9.43701	0.00017181	0.000182201	0.108642	0.109358	0.942969	-0.084718
AAEL014275	Q16GT3	AAEL014275-PA OS=Aedes aegypti OX=7159 GN=AAEL014275 PE=4 SV=1 - [Q16GT3_AEDAE]	617.276	61.35	1	1	16	34	326	36.5869	8.98291	0.000184382	0.000169473	0.168956	0.140461	1.08798	0.121647
5563616	Q1HRH0	CLIP domain-containing serine protease OS=Aedes aegypti OX=7159 GN=5563616 PE=2 SV=1 - [Q1HRH0_AEDAE]	617.001	50.83	1	14	15	47	362	39.6306	7.62061	0.000169194	0.000153487	0.00049365	0.0111781	1.10233	0.140557
	A0A0P6J4X5	Putative puromycin-sensitive aminopeptidase (Fragment) OS=Aedes aegypti OX=7159 PE=2 SV=1 - [A0A0P6J4X5_AEDAE]	616.939	32.65	2	3	28	49	1023	116.231	6.01123	0.000178282	0.000175815	0.704701	0.345521	1.01403	0.0201038
5573609	Q17J76	AAEL002099-PA OS=Aedes aegypti OX=7159 GN=5573609 PE=4 SV=1 - [Q17J76_AEDAE]	616.85	55.63	4	3	5	33	142	14.6676	6.94678	0.000161177	0.00015018	0.105713	0.107779	1.07323	0.101962
AAEL008134	Q16ZP7	AAEL008134-PA OS=Aedes aegypti OX=7159 GN=AAEL008134 PE=4 SV=1 - [Q16ZP7_AEDAE]	616.845	27.71	2	16	17	30	848	96.5446	8.25049	0.000173622	0.000175136	0.663653	0.332078	0.991351	-0.0125326
AAEL002654	Q17HK0	AAEL002654-PA OS=Aedes aegypti OX=7159 GN=AAEL002654 PE=4 SV=1 - [Q17HK0_AEDAE]	616.441	25.25	1	1	30	48	1386	155.196	6.85889	0.000183725	0.00017592	0.700065	0.34403	1.04437	0.0626295
PPO3	Q16P46	AAEL011763-PA OS=Aedes aegypti OX=7159 GN=PPO3 PE=4 SV=1 - [Q16P46_AEDAE]	615.517	42.01	2	25	27	52	688	78.6898	6.93213	0.00017329	0.000180632	0.381285	0.231167	0.959357	-0.0598607
5568681	A0A1S4FFD3	Pyrroline-5-carboxylate reductase OS=Aedes aegypti OX=7159 GN=5568681 PE=3 SV=1 - [A0A1S4FFD3_AEDAE]	615.26	56.25	3	14	14	40	272	28.5236	7.79639	0.000169631	0.000159015	0.0476339	0.0695139	1.06677	0.0932435
GNBPB1	Q17E76	AAEL003889-PA OS=Aedes aegypti OX=7159 GN=GNBPB1 PE=4 SV=1 - [Q17E76_AEDAE]	615.126	31.1	1	10	10	27	418	46.2875	5.92236	0.000172918	0.000155541	0.0109965	0.0338695	1.11172	0.152794
5574930	Q16PT5	Phosphoacetylglucosamine mutase OS=Aedes aegypti OX=7159 GN=5574930 PE=3 SV=1 - [Q16PT5_AEDAE]	612.979	43.17	2	20	20	36	549	60.5696	5.98584	0.000168348	0.000158088	0.0170888	0.0414841	1.0649	0.0907225
5573361	Q1HQZ1	AAEL010450-PA OS=Aedes aegypti OX=7159 GN=5573361 PE=2 SV=1 - [Q1HQZ1_AEDAE]	612.91	53.26	1	8	8	28	92	10.452	7.21045	0.000147258	0.000165979	0.191412	0.151295	0.887208	-0.172656
5573170	Q17JH6	AAEL001964-PA OS=Aedes aegypti OX=7159 GN=5573170 PE=4 SV=1 - [Q17JH6_AEDAE]	612.71	57.94	2	7	10	53	126	14.5405	8.42627	0.000159276	7.5919e-05	0.000745055	0.0129025	2.09798	1.069
5577035	Q16KL0	26S protease regulatory subunit OS=Aedes aegypti OX=7159 GN=5577035 PE=3 SV=1 - [Q16KL0_AEDAE]	611.891	51.15	1	20	20	52	434	48.584	5.64307	0.000164607	0.000165422	0.835939	0.385088	0.995072	-0.00712683
AAEL010299	Q1HRM3	40S ribosomal protein S12 OS=Aedes aegypti OX=7159 GN=AAEL010299 PE=2 SV=1 - [Q1HRM3_AEDAE]	611.338	79.29	1	12	12	33	140	15.345	6.66846	0.000173055	0.000157312	0.0561255	0.0759447	1.10007	0.137596
5567848	Q1HR32	60S ribosomal protein L2/L8 OS=Aedes aegypti OX=7159 GN=5567848 PE=2 SV=1 - [Q1HR32_AEDAE]	610.874	37.16	1	9	9	40	261	28.6137	10.7993	0.00017447	0.000169283	0.112571	0.111413	1.03064	0.0435425
5565892	Q17NG9	Reticulon-like protein OS=Aedes aegypti OX=7159 GN=5565892 PE=4 SV=1 - [Q17NG9_AEDAE]	610.647	50.71	2	21	21	42	493	53.7544	4.93213	0.000164742	0.000185649	0.004995	0.0238293	0.887387	-0.172365
	A0A0N8ERX8	Putative ubiquinone oxidoreductase ndufs8/23 kDa subunit OS=Aedes aegypti OX=7159 PE=2 SV=1 - [A0A0N8ERX8_AEDAE]	610.387	53.46	1	10	10	51	217	24.6849	5.92236	0.00016274	0.00017107	0.107094	0.108528	0.95131	-0.0720129
Gnpda1	Q16HW7	Glucosamine-6-phosphate isomerase OS=Aedes aegypti OX=7159 GN=Gnpda1 PE=3 SV=1 - [GNPI_AEDAE]	610.114	46.4	1	10	10	31	278	31.3801	7.18115	0.000165025	0.00017691	0.0492242	0.0707742	0.93282	-0.100329
5575455	A0A1S4F2H0	Uncharacterized protein OS=Aedes aegypti OX=7159 GN=5575455 PE=4 SV=1 - [A0A1S4F2H0_AEDAE]	610.071	25.76	1	2	31	49	1386	155.112	6.94678	0.000169377	0.000179847	0.692219	0.34149	0.941784	-0.0865326
5572023	Q17PU4	AAEL000219-PA OS=Aedes aegypti OX=7159 GN=5572023 PE=4 SV=1 - [Q17PU4_AEDAE]	608.625	55.21	1	15	15	46	288	32.4054	6.25244	0.000167562	0.000159931	0.0395629	0.0628233	1.04771	0.0672428
5563659	A0A1S4EUN4	Mannosyltransferase OS=Aedes aegypti OX=7159 GN=5563659 PE=3 SV=1 - [A0A1S4EUN4_AEDAE]	607.968	25.34	1	11	11	31	517	59.8771	8.29443	0.000163042	0.000170859	0.202058	0.156376	0.954248	-0.0675644
5566287	Q17NC0	AAEL000726-PA OS=Aedes aegypti OX=7159 GN=5566287 PE=4 SV=1 - [Q17NC0_AEDAE]	607.817	32.65	1	2	9	28	291	33.6114	6.41748	0.000172226	0.000182339	0.168504	0.140245	0.944535	-0.0823244
AaeL_AAEL007383	J9HIH5	Ferritin OS=Aedes aegypti OX=7159 GN=AaeL_AAEL007383 PE=3 SV=1 - [J9HIH5_AEDAE]	607.402	72.9	3	11	11	38	155	17.6842	5.79541	0.000161715	0.00015767	0.695812	0.342656	1.02565	0.0365451
5577509	Q17G46	AAEL003206-PA OS=Aedes aegypti OX=7159 GN=5577509 PE=4 SV=1 - [Q17G46_AEDAE]	607.157	53	1	10	10	22	217	23.358	5.04639	0.000165065	0.00017298	0.0634306	0.0814294	0.954248	-0.0675644
5579919	Q174U3	60S ribosomal protein L18a OS=Aedes aegypti OX=7159 GN=5579919 PE=3 SV=1 - [Q174U3_AEDAE]	605.643	55.37	3	12	12	61	177	21.2174	10.6089	0.000168911	0.000176478	0.208388	0.159376	0.95712	-0.0632284
AAEL015534	Q1DGQ4	AAEL015534-PA (Fragment) OS=Aedes aegypti OX=7159 GN=AAEL015534 PE=4 SV=1 - [Q1DGQ4_AEDAE]	604.539	37.45	1	1	14	43	550	61.5563	8.73389	0.000184988	0.000197966	0.39354	0.235812	0.934444	-0.0978207
AAEL000909	Q17MU2	AAEL000909-PA OS=Aedes aegypti OX=7159 GN=AAEL000909 PE=4 SV=1 - [Q17MU2_AEDAE]	601.008	57.87	1	5	12	31	254	27.1649	8.79248	0.000166228	0.000173597	0.169136	0.140548	0.957553	-0.062575
5573879	Q1HR18	Cytochrome b-c1 complex subunit 6 OS=Aedes aegypti OX=7159 GN=5573879 PE=2 SV=1 - [Q1HR18_AEDAE]	600.126	55.81	2	4	4	67	86	10.0109	5.80811	0.000156471	0.000162835	0.476873	0.267044	0.960916	-0.0575185
AAEL003941	Q0IFY0	AAEL003941-PA OS=Aedes aegypti OX=7159 GN=AAEL003941 PE=4 SV=1 - [Q0IFY0_AEDAE]	599.989	37.92	1	33	33	54	1089	116.864	9.30518	0.000165237	0.000185194	0.0226087	0.0475385	0.892239	-0.164497
AAEL005432	Q17A20	AAEL005432-PB OS=Aedes aegypti OX=7159 GN=AAEL005432 PE=4 SV=1 - [Q17A20_AEDAE]	597.459	27.68	2	2	32	51	1427	163.236	5.63037	0.00018908	0.000123719	0.0605604	0.0793258	1.52831	0.611933
5564179	Q17DK4	AAEL004141-PA OS=Aedes aegypti OX=7159 GN=5564179 PE=4 SV=1 - [Q17DK4_AEDAE]	596.849	50.37	1	14	14	34	272	31.5319	6.55127	0.00017228	0.000171537	0.69754	0.343215	1.00433	0.00623311
TPX4	Q17IM5	AAEL002309-PA OS=Aedes aegypti OX=7159 GN=TPX4 PE=4 SV=1 - [Q17IM5_AEDAE]	596.692	64.09	1	14	14	60	220	24.8795	5.80811	0.000166598	0.000150011	0.00116694	0.0148526	1.11057	0.151303
5571804	A0A1S4FM01	Uncharacterized protein OS=Aedes aegypti OX=7159 GN=5571804 PE=3 SV=1 - [A0A1S4FM01_AEDAE]	595.977	61.57	5	11	11	25	255	26.8802	8.57275	0.000169241	0.000166706	0.290378	0.195814	1.01521	0.0217768
AAEL001134	Q17M80	Probable methylmalonate-semialdehyde dehydrogenase [acylating], mitochondrial OS=Aedes aegypti OX=7159 GN=AAEL001134 PE=3 SV=1 - [MMSA_AEDAE]	595.324	38.39	1	17	18	71	521	56.5355	7.76709	0.000167767	0.000158422	0.0649637	0.082519	1.05899	0.082688
	A0A2C9GG49	ZP domain-containing protein OS=Aedes aegypti OX=7159 PE=4 SV=1 - [A0A2C9GG49_AEDAE]	594.052	34.35	1	19	19	43	1968	211.052	8.68994	0.000173778	9.97092e-05	0.00021053	0.00791726	1.74285	0.801448
5565077	A0A1S4G2P1	Uncharacterized protein OS=Aedes aegypti OX=7159 GN=5565077 PE=3 SV=1 - [A0A1S4G2P1_AEDAE]	593.284	37.47	4	32	32	59	966	107.951	7.92822	0.000166991	0.000167948	0.684328	0.338917	0.994302	-0.00824377
5565051	Q1HQM1	26S proteasome regulatory complex ATPase RPT4 OS=Aedes aegypti OX=7159 GN=5565051 PE=2 SV=1 - [Q1HQM1_AEDAE]	592.994	51.4	1	16	18	46	393	44.3674	7.41553	0.000171024	0.000174498	0.0571558	0.0767169	0.980093	-0.0290092
5568331	Q17MD5	AAEL001094-PB OS=Aedes aegypti OX=7159 GN=5568331 PE=3 SV=1 - [Q17MD5_AEDAE]	591.483	43.93	3	9	9	39	214	23.8349	5.24951	0.00016471	0.000166934	0.784362	0.370123	0.986674	-0.0193542
5564161	Q17DL1	AAEL004148-PA OS=Aedes aegypti OX=7159 GN=5564161 PE=4 SV=1 - [Q17DL1_AEDAE]	591.378	54.98	2	20	20	67	331	37.8942	7.38623	0.000158533	0.0001816	0.0184041	0.0429929	0.872981	-0.195979
AAEL012026	Q1HR52	AAEL012026-PA OS=Aedes aegypti OX=7159 GN=AAEL012026 PE=2 SV=1 - [Q1HR52_AEDAE]	590.263	38.61	3	18	18	46	417	48.248	6.06201	0.000165364	0.000184225	0.0116724	0.0348244	0.897619	-0.155825
5578132	Q16IX9	AAEL013517-PA OS=Aedes aegypti OX=7159 GN=5578132 PE=4 SV=1 - [Q16IX9_AEDAE]	589.875	40.59	1	3	3	64	101	11.2326	4.58936	0.000168404	0.000165824	0.155948	0.134232	1.01556	0.0222794
CUSOD2	Q176T4	Superoxide dismutase [Cu-Zn] OS=Aedes aegypti OX=7159 GN=CUSOD2 PE=3 SV=1 - [Q176T4_AEDAE]	588.813	39.61	1	7	7	34	207	21.343	6.78564	0.000170195	0.000168287	0.639058	0.323845	1.01133	0.0162604
5575512	Q16NR0	AAEL011881-PA OS=Aedes aegypti OX=7159 GN=5575512 PE=4 SV=1 - [Q16NR0_AEDAE]	588.05	38.07	1	15	15	36	394	42.5188	4.93213	0.000164398	0.000176963	0.0394084	0.0626934	0.928997	-0.106254
5572374	A0A1S4FNP6	Uncharacterized protein OS=Aedes aegypti OX=7159 GN=5572374 PE=3 SV=1 - [A0A1S4FNP6_AEDAE]	587.873	42.95	4	20	20	37	610	67.5824	6.1001	0.000167625	0.000165587	0.43559	0.251781	1.01231	0.0176536
	A0A0P6IVG3	Putative calponin similarity domain-containing-containing protein OS=Aedes aegypti OX=7159 PE=2 SV=1 - [A0A0P6IVG3_AEDAE]	587.408	48.74	3	5	25	53	554	63.9424	7.40088	0.000171618	0.00017569	0.141697	0.127088	0.976821	-0.0338343
AAEL008248	Q16ZB6	Eukaryotic translation initiation factor 2A OS=Aedes aegypti OX=7159 GN=AAEL008248 PE=3 SV=1 - [Q16ZB6_AEDAE]	586.352	23.3	2	15	15	32	631	69.6997	9.37842	0.000168523	0.00016456	0.421431	0.246531	1.02408	0.0343336
AAEL013144	Q16K15	Eukaryotic translation initiation factor 3 subunit I OS=Aedes aegypti OX=7159 GN=AAEL013144 PE=3 SV=1 - [EIF3I_AEDAE]	586.083	54.91	4	13	13	26	326	35.9956	5.89697	0.000169098	0.000163925	0.068296	0.0848099	1.03156	0.0448288
5579044	Q16HL9	AAEL013982-PA OS=Aedes aegypti OX=7159 GN=5579044 PE=4 SV=1 - [Q16HL9_AEDAE]	585.572	66.97	1	23	23	69	330	38.0007	8.96826	0.000174998	0.000183436	0.317495	0.206811	0.954003	-0.0679349
5569903	A0A1S4FI48	Uncharacterized protein OS=Aedes aegypti OX=7159 GN=5569903 PE=4 SV=1 - [A0A1S4FI48_AEDAE]	584.355	35.12	4	6	6	42	168	18.6205	4.91943	0.000170189	0.00015897	0.0652783	0.0827397	1.07057	0.0983808
5575351	A0A1S4F2H3	Peptidase S1 domain-containing protein OS=Aedes aegypti OX=7159 GN=5575351 PE=4 SV=1 - [A0A1S4F2H3_AEDAE]	584.033	44.04	1	1	18	45	445	48.2516	4.90674	0.000170206	0.000175016	0.513419	0.280468	0.972519	-0.0402012
AAEL009160	Q0IEP2	AAEL009160-PA OS=Aedes aegypti OX=7159 GN=AAEL009160 PE=3 SV=1 - [Q0IEP2_AEDAE]	580.342	72.22	2	12	12	39	162	18.356	4.55127	0.000174334	0.000171022	0.520255	0.282906	1.01937	0.0276746
5567040	A0A1S4FBM6	Uncharacterized protein OS=Aedes aegypti OX=7159 GN=5567040 PE=4 SV=1 - [A0A1S4FBM6_AEDAE]	580.08	16.88	2	2	2	17	160	16.9383	4.31006	0.000162966	0.000181646	0.0521745	0.0730165	0.897163	-0.156558
5570318	Q1HR40	AAEL008257-PA OS=Aedes aegypti OX=7159 GN=5570318 PE=2 SV=1 - [Q1HR40_AEDAE]	579.509	32.91	1	9	9	33	398	42.1975	7.03467	0.000168782	0.000181029	0.00080336	0.0131998	0.932346	-0.101063
	A0A1S4FMC6	Fragile X mental retardation syndrome-related protein 1, putative OS=Aedes aegypti OX=7159 PE=4 SV=1 - [A0A1S4FMC6_AEDAE]	578.86	26.57	1	1	18	42	685	74.7977	9.17334	0.000172683	0.000186891	0.413175	0.243412	0.923976	-0.114072
5568089	A0A1S4FDT7	Uncharacterized protein OS=Aedes aegypti OX=7159 GN=5568089 PE=4 SV=1 - [A0A1S4FDT7_AEDAE]	578.742	26.74	2	15	15	31	677	76.5134	6.81494	0.000166854	0.000160681	0.0833839	0.0942811	1.03842	0.0543835
	A0A1S4G3G7	Uncharacterized protein OS=Aedes aegypti OX=7159 PE=4 SV=1 - [A0A1S4G3G7_AEDAE]	578.421	28.81	1	12	21	49	826	89.3891	8.36768	0.000165888	0.000178951	0.0720038	0.0872414	0.927002	-0.109355
RpL18	Q1HR62	60S ribosomal protein L18 OS=Aedes aegypti OX=7159 GN=RpL18 PE=2 SV=1 - [RL18_AEDAE]	577.99	43.92	1	9	9	49	189	22.023	11.0337	0.000173532	0.000172872	0.822378	0.381223	1.00382	0.00550245
	A0A0P6IX67	Uncharacterized protein OS=Aedes aegypti OX=7159 PE=2 SV=1 - [A0A0P6IX67_AEDAE]	577.634	34.43	3	20	20	38	636	70.5849	6.39209	0.00016766	0.000149433	0.0306754	0.0552784	1.12198	0.166043
5574980	Q17HZ7	26S protease regulatory subunit 6a OS=Aedes aegypti OX=7159 GN=5574980 PE=3 SV=1 - [Q17HZ7_AEDAE]	575.614	45.79	1	15	16	43	428	47.7247	5.33838	0.000166732	0.000164015	0.370832	0.22741	1.01657	0.023709
5570663	Q1HQR5	AAEL008489-PA OS=Aedes aegypti OX=7159 GN=5570663 PE=2 SV=1 - [Q1HQR5_AEDAE]	574.592	66.51	1	15	15	36	215	24.0069	5.07178	0.000167038	0.000155535	0.0734704	0.0881709	1.07396	0.102944
5571586	A0A1S4FLI6	Uncharacterized protein OS=Aedes aegypti OX=7159 GN=5571586 PE=4 SV=1 - [A0A1S4FLI6_AEDAE]	573.777	28.65	3	25	25	41	862	96.4004	5.08447	0.000173478	0.000171636	0.351991	0.220415	1.01073	0.0154036
5572552	Q16UJ3	26S protease (S4) regulatory subunit, putative OS=Aedes aegypti OX=7159 GN=5572552 PE=4 SV=1 - [Q16UJ3_AEDAE]	572.482	52.86	1	33	33	66	594	67.2315	8.80713	0.000170196	0.000178559	0.0819604	0.0934116	0.953165	-0.0692014
AAEL003027	Q0IGD9	AAEL003027-PA OS=Aedes aegypti OX=7159 GN=AAEL003027 PE=4 SV=1 - [Q0IGD9_AEDAE]	572.225	48.02	1	11	11	43	354	38.8637	7.6499	0.00016239	0.000167897	0.482522	0.269163	0.9672	-0.0481145
AAEL013788	Q16I58	AAEL013788-PA OS=Aedes aegypti OX=7159 GN=AAEL013788 PE=3 SV=1 - [Q16I58_AEDAE]	571.524	25.21	1	11	11	32	587	65.6566	5.08447	0.000170788	0.000179969	0.0612433	0.079834	0.94899	-0.0755348
AAEL001112	Q17M51	Ubiquitin carboxyl-terminal hydrolase OS=Aedes aegypti OX=7159 GN=AAEL001112 PE=3 SV=1 - [Q17M51_AEDAE]	570.882	36.9	3	24	24	56	813	90.0618	5.24951	0.000166631	0.000176626	0.0150241	0.038948	0.943411	-0.0840414
5575843	Q16N14	26S proteasome regulatory subunit S3 OS=Aedes aegypti OX=7159 GN=5575843 PE=4 SV=1 - [Q16N14_AEDAE]	570.335	56.39	1	27	27	61	493	56.3025	7.92822	0.000169418	0.000171678	0.269247	0.187216	0.986836	-0.0191183
AAEL003581	Q17F21	Amidophosphoribosyltransferase OS=Aedes aegypti OX=7159 GN=AAEL003581 PE=3 SV=1 - [Q17F21_AEDAE]	569.604	28.52	1	14	15	39	575	62.5688	6.48096	0.000168026	0.000155887	0.023725	0.0486994	1.07787	0.108184
5563960	A0A1S4F6E3	RRM domain-containing protein OS=Aedes aegypti OX=7159 GN=5563960 PE=4 SV=1 - [A0A1S4F6E3_AEDAE]	569.298	44.44	6	1	14	42	333	36.2877	9.1001	0.000197562	0.000212756	0.468917	0.264083	0.928582	-0.106899
5575341	Q17HN6	AAEL002606-PA OS=Aedes aegypti OX=7159 GN=5575341 PE=4 SV=1 - [Q17HN6_AEDAE]	569.075	51.15	1	10	10	45	131	14.0942	8.41162	0.000154681	0.000110711	0.0166949	0.0410153	1.39717	0.482505
AAEL007392	Q172F6	AAEL007392-PA OS=Aedes aegypti OX=7159 GN=AAEL007392 PE=4 SV=1 - [Q172F6_AEDAE]	568.418	19.74	1	5	5	23	233	25.7085	9.75928	0.000173353	0.000170889	0.629388	0.320668	1.01442	0.020653
5564922	A0A0P6ITV8	Putative prohibitins and stomatins of the pid superfamily protein OS=Aedes aegypti OX=7159 GN=5564922 PE=2 SV=1 - [A0A0P6ITV8_AEDAE]	568.369	43.7	2	13	13	33	373	41.5427	7.57666	0.000166953	0.000166837	0.97336	0.421698	1.0007	0.0010027
AAEL009326	Q16W64	AAEL009326-PA OS=Aedes aegypti OX=7159 GN=AAEL009326 PE=4 SV=1 - [Q16W64_AEDAE]	566.924	26.22	1	2	19	43	717	78.4324	8.26514	0.000181383	0.000185614	0.666543	0.333042	0.977201	-0.0332724
5573407	A0A1S4F0L4	Uncharacterized protein OS=Aedes aegypti OX=7159 GN=5573407 PE=4 SV=1 - [A0A1S4F0L4_AEDAE]	566.644	58.79	1	1	13	31	347	38.2601	4.70361	0.000164964	0.000158126	0.413803	0.243651	1.04325	0.0610833
5566274	Q17NC3	AAEL000748-PA OS=Aedes aegypti OX=7159 GN=5566274 PE=4 SV=1 - [Q17NC3_AEDAE]	566.179	47.24	2	23	24	36	580	66.1965	6.15088	0.000170722	0.000173702	0.734103	0.354822	0.982848	-0.0249601
AAEL005085	Q1HR35	60S ribosomal protein L30 OS=Aedes aegypti OX=7159 GN=AAEL005085 PE=2 SV=1 - [Q1HR35_AEDAE]	565.737	66.38	1	6	6	39	116	12.8348	9.68604	0.000174219	0.000168616	0.320108	0.20788	1.03323	0.0471631
5576170	Q16MB4	Nucleoside diphosphate kinase OS=Aedes aegypti OX=7159 GN=5576170 PE=3 SV=1 - [Q16MB4_AEDAE]	562.956	45.24	2	6	6	41	168	18.4436	8.63135	0.000167166	0.000182182	0.00547508	0.0247836	0.917575	-0.124101
	A0A1S4FEX4	Rab32 OS=Aedes aegypti OX=7159 PE=4 SV=1 - [A0A1S4FEX4_AEDAE]	561.667	37.21	2	15	24	34	852	91.5177	6.85889	0.000170123	0.000180826	0.0439935	0.0664816	0.940807	-0.0880285
5574975	Q17I05	MICOS complex subunit MIC10 OS=Aedes aegypti OX=7159 GN=5574975 PE=3 SV=1 - [Q17I05_AEDAE]	561.597	28.57	1	3	3	27	70	7.69293	9.34912	0.000155488	0.000181643	0.14479	0.128663	0.856007	-0.224305
5564012	A0A1S4G1F0	MOSC domain-containing protein OS=Aedes aegypti OX=7159 GN=5564012 PE=4 SV=1 - [A0A1S4G1F0_AEDAE]	561.439	61.35	1	1	16	33	326	36.5129	8.90967	0.000189042	0.000174551	0.298646	0.199038	1.08302	0.115061
AAEL012466	Q16M01	Integrin beta OS=Aedes aegypti OX=7159 GN=AAEL012466 PE=3 SV=1 - [Q16M01_AEDAE]	559.933	28.5	2	21	21	32	835	91.5962	5.38916	0.000165932	0.000163308	0.375962	0.229265	1.01607	0.0229948
5578631	Q17F11	AAEL003601-PA OS=Aedes aegypti OX=7159 GN=5578631 PE=4 SV=1 - [Q17F11_AEDAE]	559.654	41.77	4	15	15	38	316	36.1703	5.31299	0.000169949	0.000196495	0.0870675	0.0966913	0.864901	-0.209393
5569700	Q170P3	AAEL007845-PA OS=Aedes aegypti OX=7159 GN=5569700 PE=4 SV=1 - [Q170P3_AEDAE]	559.582	64.02	1	10	10	29	214	23.5839	8.63135	0.00016467	0.000170936	0.224002	0.166933	0.963344	-0.0538763
5572523	Q1HRS4	AAEL009852-PA OS=Aedes aegypti OX=7159 GN=5572523 PE=2 SV=1 - [Q1HRS4_AEDAE]	559.561	55.47	2	4	4	13	128	13.7044	5.12256	0.000165689	0.000115238	0.000241919	0.00834194	1.4378	0.523861
5566973	Q178X7	AAEL005728-PA OS=Aedes aegypti OX=7159 GN=5566973 PE=4 SV=2 - [Q178X7_AEDAE]	559.113	33.77	1	24	25	53	758	84.8507	7.78174	0.000163017	0.000177415	0.040806	0.063851	0.918844	-0.122108
5578943	Q0IFY3	V-type proton ATPase subunit a OS=Aedes aegypti OX=7159 GN=5578943 PE=3 SV=1 - [Q0IFY3_AEDAE]	557.919	26.02	1	21	21	47	861	97.7117	6.50732	0.000168921	0.000166954	0.469173	0.264177	1.01178	0.0168992
	A0A1S4FIM7	Thrombospondin OS=Aedes aegypti OX=7159 PE=4 SV=1 - [A0A1S4FIM7_AEDAE]	556.532	23.82	2	18	18	29	1062	118.904	4.98291	0.000166828	0.000164472	0.471845	0.265154	1.01433	0.0205204
AaeL_AAEL017263	J9HG73	AAEL017263-PA OS=Aedes aegypti OX=7159 GN=AaeL_AAEL017263 PE=4 SV=1 - [J9HG73_AEDAE]	556.514	41.84	4	32	32	55	925	103.618	5.23682	0.000169541	0.000169895	0.829564	0.383277	0.997916	-0.00300996
AAEL014252	Q16GU7	AAEL014252-PA OS=Aedes aegypti OX=7159 GN=AAEL014252 PE=4 SV=1 - [Q16GU7_AEDAE]	556.278	34.76	3	12	12	21	515	57.34	6.44287	0.000169192	0.000177002	0.1787	0.145218	0.955876	-0.0651052
5565118	Q16FJ9	AAEL014734-PA OS=Aedes aegypti OX=7159 GN=5565118 PE=4 SV=1 - [Q16FJ9_AEDAE]	555.944	33.44	1	26	26	49	930	102.704	6.84424	0.00017226	0.000174582	0.331471	0.212452	0.986699	-0.0193178
AAEL006531	Q0IF61	AAEL006531-PA OS=Aedes aegypti OX=7159 GN=AAEL006531 PE=4 SV=1 - [Q0IF61_AEDAE]	555.531	49.48	1	30	30	58	576	64.906	5.68115	0.000167408	0.000171012	0.173114	0.142454	0.978926	-0.0307289
5579840	A0A1S4FC16	BAT2_N domain-containing protein OS=Aedes aegypti OX=7159 GN=5579840 PE=4 SV=1 - [A0A1S4FC16_AEDAE]	554.189	17.73	8	30	30	45	2301	251.365	8.92432	0.000170533	0.000173073	0.557407	0.295899	0.985327	-0.0213251
5567930	Q176G2	AAEL006362-PA OS=Aedes aegypti OX=7159 GN=5567930 PE=3 SV=1 - [Q176G2_AEDAE]	554.06	36.12	1	20	20	54	681	75.1757	7.86963	0.00016852	0.000173992	0.0142249	0.0380661	0.96855	-0.0461014
5565353	Q17BZ1	Methionine aminopeptidase 2 OS=Aedes aegypti OX=7159 GN=5565353 PE=3 SV=1 - [Q17BZ1_AEDAE]	553.809	46.29	1	17	17	35	499	55.5968	6.31592	0.000171502	0.000171659	0.956604	0.417469	0.999084	-0.0013216
AAEL009932	Q16UF4	AAEL009932-PA OS=Aedes aegypti OX=7159 GN=AAEL009932 PE=4 SV=1 - [Q16UF4_AEDAE]	553.804	23.03	2	21	21	37	1194	129.099	6.22705	0.000168297	0.000172501	0.0692422	0.0854419	0.975631	-0.0355918
5573862	Q16RY8	AAEL010783-PA OS=Aedes aegypti OX=7159 GN=5573862 PE=4 SV=1 - [Q16RY8_AEDAE]	553.656	45.51	1	11	11	46	312	35.9146	6.04932	0.000169208	0.000184487	0.000122811	0.00643902	0.917179	-0.124725
	A0A1S4FKA5	Loquacious OS=Aedes aegypti OX=7159 PE=4 SV=1 - [A0A1S4FKA5_AEDAE]	553.376	52.25	3	14	15	40	377	41.5264	8.44092	0.000168864	0.000184609	0.00354855	0.0211205	0.914709	-0.128615
AAEL006568	Q175R9	AAEL006568-PB OS=Aedes aegypti OX=7159 GN=AAEL006568 PE=3 SV=1 - [Q175R9_AEDAE]	552.596	57.39	2	11	11	36	291	31.7731	4.7417	0.000171174	0.000159105	0.0089461	0.0310022	1.07585	0.105478
RpS16	P62251	40S ribosomal protein S16 OS=Aedes aegypti OX=7159 GN=RpS16 PE=2 SV=1 - [RS16_AEDAE]	552.23	61.49	1	11	11	55	148	16.7383	10.228	0.000166012	0.000169092	0.622825	0.318492	0.981788	-0.0265168
5573295	A0A1S4FQ35	Uncharacterized protein OS=Aedes aegypti OX=7159 GN=5573295 PE=4 SV=1 - [A0A1S4FQ35_AEDAE]	552.216	26.26	2	24	28	49	1268	139.438	6.72705	0.000171039	0.000179122	0.0339679	0.058129	0.954871	-0.0666229
5575925	A0A1S4FVP3	Uncharacterized protein OS=Aedes aegypti OX=7159 GN=5575925 PE=4 SV=1 - [A0A1S4FVP3_AEDAE]	551.981	33.48	4	17	18	34	663	74.6774	9.72998	0.000171	0.000175137	0.0385514	0.0619642	0.97638	-0.0344855
5567322	Q177Y5	AAEL005991-PA OS=Aedes aegypti OX=7159 GN=5567322 PE=3 SV=1 - [Q177Y5_AEDAE]	551.711	41.74	1	14	14	41	321	34.7358	9.5835	0.000167686	0.000183398	0.018497	0.0430952	0.914328	-0.129216
5567383	Q177R1	Proteasome subunit alpha type OS=Aedes aegypti OX=7159 GN=5567383 PE=3 SV=1 - [Q177R1_AEDAE]	551.174	43.35	1	8	8	24	233	25.7099	6.55127	0.000169348	0.000171116	0.62972	0.320777	0.989669	-0.0149826
5565854	Q17BB4	AAEL005037-PA OS=Aedes aegypti OX=7159 GN=5565854 PE=4 SV=1 - [Q17BB4_AEDAE]	550.91	43.8	1	18	18	49	500	55.9333	6.39209	0.000167324	0.000170428	0.157007	0.134742	0.981784	-0.0265226
5565454	Q17NL7	AAEL000647-PA OS=Aedes aegypti OX=7159 GN=5565454 PE=4 SV=1 - [Q17NL7_AEDAE]	550.776	28.13	2	14	16	36	615	71.1685	6.25244	0.000164484	0.000205076	0.000677218	0.0125135	0.802063	-0.318212
AAEL015432	Q1DGY0	AAEL015432-PA OS=Aedes aegypti OX=7159 GN=AAEL015432 PE=3 SV=1 - [Q1DGY0_AEDAE]	550.127	42.95	3	10	10	23	298	32.2497	4.71631	0.000171716	0.000127314	0.0200973	0.0447859	1.34876	0.431638
5577897	Q17FP7	AAEL003345-PA OS=Aedes aegypti OX=7159 GN=5577897 PE=3 SV=1 - [Q17FP7_AEDAE]	548.177	48.2	1	20	20	46	471	53.2881	6.48096	0.000171999	0.000169485	0.461063	0.261187	1.01483	0.0212444
5573084	A0A1S4FQ28	Aminomethyltransferase OS=Aedes aegypti OX=7159 GN=5573084 PE=3 SV=1 - [A0A1S4FQ28_AEDAE]	548.176	52.43	1	5	19	48	412	45.1279	8.45557	0.000171532	0.000166362	0.11797	0.114429	1.03108	0.0441529
	A0A1S4FNM7	Ran-binding protein OS=Aedes aegypti OX=7159 PE=4 SV=1 - [A0A1S4FNM7_AEDAE]	547.887	17.43	3	43	43	58	2634	289.927	6.75635	0.000172109	0.000181926	0.0499749	0.0713564	0.946036	-0.0800337
AAEL008083	Q16ZR8	40S ribosomal protein SA OS=Aedes aegypti OX=7159 GN=AAEL008083 PE=2 SV=2 - [RSSA_AEDAE]	546.653	46.18	2	13	13	54	288	31.5109	5.03369	0.000169497	0.000179287	0.0249524	0.0499136	0.945397	-0.0810084
SRPN10	Q0IEW1	AAEL007765-PA OS=Aedes aegypti OX=7159 GN=SRPN10 PE=3 SV=1 - [Q0IEW1_AEDAE]	545.663	40.16	5	17	17	47	386	43.443	6.25244	0.000166455	0.000130663	0.0136051	0.037342	1.27393	0.349282
AAEL005832	Q178N5	AAEL005832-PA OS=Aedes aegypti OX=7159 GN=AAEL005832 PE=4 SV=1 - [Q178N5_AEDAE]	545.622	33.33	1	14	14	34	477	53.5792	5.65576	0.000169173	0.000190389	0.00706968	0.0279088	0.888567	-0.170448
AaeL_AAEL017437	J9HSJ4	AAEL017437-PA OS=Aedes aegypti OX=7159 GN=AaeL_AAEL017437 PE=4 SV=1 - [J9HSJ4_AEDAE]	545.487	41.84	2	19	19	40	533	59.1562	8.77783	0.000172011	0.00019111	0.0133933	0.0370859	0.900062	-0.151904
5564756	A0A1S4G2B1	Uncharacterized protein OS=Aedes aegypti OX=7159 GN=5564756 PE=3 SV=1 - [A0A1S4G2B1_AEDAE]	544.539	41.04	2	2	20	32	541	62.3665	7.1958	0.00016429	0.000140039	0.0161946	0.04041	1.17317	0.230416
RpS14	Q1HR24	40S ribosomal protein S14 OS=Aedes aegypti OX=7159 GN=RpS14 PE=2 SV=1 - [RS14_AEDAE]	544.394	44.37	1	6	6	39	151	16.2457	10.3452	0.000171816	0.000171592	0.919061	0.407766	1.00131	0.0018817
5570483	A0A1S4EYM9	Uncharacterized protein OS=Aedes aegypti OX=7159 GN=5570483 PE=4 SV=1 - [A0A1S4EYM9_AEDAE]	544.343	40.33	2	16	16	32	424	47.9918	5.85889	0.000174203	0.000153283	0.0769038	0.0903142	1.13648	0.184573
	Q1HRG9	Potein tyrosine phosphatase SHP1 OS=Aedes aegypti OX=7159 PE=2 SV=1 - [Q1HRG9_AEDAE]	544.246	57.18	4	20	20	41	390	42.7657	4.98291	0.00016792	0.000174485	0.0890351	0.0979538	0.962378	-0.0553245
5580157	Q16Q55	AAEL011395-PA OS=Aedes aegypti OX=7159 GN=5580157 PE=3 SV=1 - [Q16Q55_AEDAE]	542.82	40.41	3	30	30	58	782	88.0479	6.44287	0.000170136	0.000166642	0.00832346	0.030045	1.02097	0.0299404
5563960	A0A1S4F6B5	RRM domain-containing protein OS=Aedes aegypti OX=7159 GN=5563960 PE=4 SV=1 - [A0A1S4F6B5_AEDAE]	541.438	44.28	6	1	14	40	332	36.2166	9.1001	0.000200975	0.000218317	0.578335	0.303308	0.920563	-0.119411
5576013	Q16MN2	AAEL012245-PA OS=Aedes aegypti OX=7159 GN=5576013 PE=4 SV=1 - [Q16MN2_AEDAE]	541.028	55.13	1	16	17	40	234	26.218	5.03369	0.000151613	0.000140447	0.342153	0.216644	1.07951	0.11037
5575359	A0A1S4FU48	Tyrosinase_Cu-bd domain-containing protein OS=Aedes aegypti OX=7159 GN=5575359 PE=4 SV=1 - [A0A1S4FU48_AEDAE]	540.516	34.25	4	17	22	51	689	78.2464	6.3667	0.000172279	0.000168134	0.0514939	0.0725099	1.02465	0.0351328
5570070	Q17LJ1	AAEL001352-PA OS=Aedes aegypti OX=7159 GN=5570070 PE=4 SV=1 - [Q17LJ1_AEDAE]	539.973	31.94	1	30	30	83	811	90.9641	9.08545	0.000174589	0.000175726	0.780117	0.368858	0.993527	-0.00936906
5579049	A0A1S4G0H4	Uncharacterized protein OS=Aedes aegypti OX=7159 GN=5579049 PE=4 SV=1 - [A0A1S4G0H4_AEDAE]	538.943	28.47	1	1	16	33	692	83.3616	6.18896	0.000116457	5.08802e-05	0.133497	0.12282	2.28885	1.19462
AAEL014816	Q16FD1	AAEL014816-PA OS=Aedes aegypti OX=7159 GN=AAEL014816 PE=4 SV=1 - [Q16FD1_AEDAE]	538.805	41.72	2	16	16	35	513	54.5595	7.79639	0.000169921	0.000173862	0.317786	0.20693	0.977329	-0.0330834
AAEL007883	Q1HR83	Peptidylprolyl isomerase OS=Aedes aegypti OX=7159 GN=AAEL007883 PE=1 SV=1 - [Q1HR83_AEDAE]	538.552	55.56	1	4	4	22	108	11.5319	8.17725	0.000177405	0.000169808	0.271711	0.188246	1.04474	0.0631398
5564589	A0A1S4F7D3	tRNA-synt_1e domain-containing protein OS=Aedes aegypti OX=7159 GN=5564589 PE=3 SV=1 - [A0A1S4F7D3_AEDAE]	538.01	36.6	1	4	25	36	735	83.7265	6.30322	0.000169059	0.000167543	0.750475	0.359887	1.00905	0.0129967
AAEL009646	Q0IEL0	AAEL009646-PA OS=Aedes aegypti OX=7159 GN=AAEL009646 PE=4 SV=1 - [Q0IEL0_AEDAE]	537.681	33.68	1	19	19	45	582	66.7335	6.29053	0.000177088	0.000175292	0.71123	0.347609	1.01025	0.0147061
5567857	Q176M6	26S proteasome non-ATPase regulatory subunit 2 OS=Aedes aegypti OX=7159 GN=5567857 PE=3 SV=1 - [Q176M6_AEDAE]	537.363	31.03	1	26	26	47	899	99.1971	5.35107	0.000167065	0.000171857	0.24922	0.178559	0.972118	-0.040797
CYP4G36	Q17DS9	AAEL004054-PA OS=Aedes aegypti OX=7159 GN=CYP4G36 PE=3 SV=1 - [Q17DS9_AEDAE]	537.291	36.57	1	17	18	35	566	64.4597	8.73389	0.000167397	0.000220279	7.32164e-05	0.00530632	0.75993	-0.396061
	A0A1S4G7A4	AAA domain-containing protein OS=Aedes aegypti OX=7159 PE=3 SV=1 - [A0A1S4G7A4_AEDAE]	536.219	36.65	2	25	25	44	764	85.0983	8.22119	0.000166844	0.00016683	0.996478	0.427433	1.00009	0.000124761
AAEL004391	Q17CY1	AAEL004391-PA OS=Aedes aegypti OX=7159 GN=AAEL004391 PE=4 SV=1 - [Q17CY1_AEDAE]	535.981	27.57	2	16	16	25	700	75.1001	9.71533	0.000175455	0.000186924	0.241248	0.174964	0.938643	-0.0913512
	A0A1S4F8S7	Multidrug resistance protein 2 (ATP-binding cassette protein c) OS=Aedes aegypti OX=7159 PE=4 SV=1 - [A0A1S4F8S7_AEDAE]	535.42	27.05	5	32	35	56	1523	171.03	7.37158	0.000171584	0.000170452	0.464764	0.262556	1.00664	0.00955284
5570416	Q16Z50	Calponin OS=Aedes aegypti OX=7159 GN=5570416 PE=3 SV=1 - [Q16Z50_AEDAE]	534.025	61.54	3	10	10	36	169	19.0367	7.97217	0.000158634	0.00015923	0.926203	0.409637	0.996256	-0.00541099
5565777	Q17BE8	AAEL004984-PA OS=Aedes aegypti OX=7159 GN=5565777 PE=4 SV=1 - [Q17BE8_AEDAE]	533.003	24.72	1	26	26	41	1234	138.612	6.12549	0.000171115	0.00018426	0.000945312	0.0138104	0.928662	-0.106775
	T1VZR9	Aminopeptidase OS=Aedes aegypti OX=7159 PE=2 SV=1 - [T1VZR9_AEDAE]	531.688	30.9	3	3	24	36	1000	111.942	4.95752	0.000163507	0.000206929	0.00410105	0.0222506	0.790163	-0.339778
AAEL006028	Q177S4	AAEL006028-PA OS=Aedes aegypti OX=7159 GN=AAEL006028 PE=4 SV=1 - [Q177S4_AEDAE]	531.341	25.04	2	30	30	44	1354	154.877	6.7417	0.000169036	0.000148974	0.00147179	0.0161671	1.13467	0.18227
AaeL_AAEL017333	J9HT71	Adenylosuccinate lyase OS=Aedes aegypti OX=7159 GN=AaeL_AAEL017333 PE=3 SV=1 - [J9HT71_AEDAE]	530.959	43.89	2	22	22	42	483	53.9839	6.94678	0.000156924	0.000161942	0.601405	0.311277	0.969017	-0.0454067
AAEL010276	Q16TD5	Aminomethyltransferase OS=Aedes aegypti OX=7159 GN=AAEL010276 PE=3 SV=1 - [Q16TD5_AEDAE]	530.792	50	1	4	18	45	412	45.1749	8.32373	0.000174384	0.000167511	0.0741628	0.0886035	1.04103	0.0580165
PIWI2	Q16ZS3	AAEL008098-PA OS=Aedes aegypti OX=7159 GN=PIWI2 PE=3 SV=1 - [Q16ZS3_AEDAE]	529.325	33.03	1	6	25	38	875	99.3421	9.30518	0.000187618	0.000188646	0.923602	0.408957	0.994551	-0.00788227
AAEL005662	Q179G0	AAEL005662-PA OS=Aedes aegypti OX=7159 GN=AAEL005662 PE=3 SV=1 - [Q179G0_AEDAE]	529.144	36.18	3	12	13	23	456	50.2978	7.26904	0.000171159	0.000150418	0.000893204	0.0136027	1.13789	0.186361
5576045	A0A1S4FVM5	Peptidylprolyl isomerase OS=Aedes aegypti OX=7159 GN=5576045 PE=4 SV=1 - [A0A1S4FVM5_AEDAE]	529.077	46.37	5	16	16	29	386	43.579	5.23682	0.000160975	0.000162805	0.730702	0.353759	0.988761	-0.0163057
5578405	A0A1S4FZX7	Uncharacterized protein OS=Aedes aegypti OX=7159 GN=5578405 PE=3 SV=1 - [A0A1S4FZX7_AEDAE]	528.706	33.79	3	8	26	44	882	99.8384	9.29053	0.000181749	0.000196427	0.128567	0.120209	0.925277	-0.112042
AAEL004484	Q0IFM9	AAEL004484-PA OS=Aedes aegypti OX=7159 GN=AAEL004484 PE=4 SV=1 - [Q0IFM9_AEDAE]	528.624	34.12	1	6	6	22	211	23.6875	5.16064	0.000167724	0.000183178	0.00183385	0.0173259	0.915633	-0.127158
5568690	Q1HR73	AAEL007065-PA OS=Aedes aegypti OX=7159 GN=5568690 PE=2 SV=1 - [Q1HR73_AEDAE]	528.105	56.59	2	6	8	29	182	20.6747	6.58057	0.000170644	0.000170983	0.887995	0.399489	0.998015	-0.00286714
	A0A0P6IW57	Putative mediator of rna polymerase ii transcription subunit 26 (Fragment) OS=Aedes aegypti OX=7159 PE=2 SV=1 - [A0A0P6IW57_AEDAE]	527.163	32.18	2	31	31	54	1128	130.251	8.19189	0.000176701	0.000184136	0.124447	0.118012	0.959624	-0.0594589
AAEL013981	Q16HL2	AAEL013981-PA OS=Aedes aegypti OX=7159 GN=AAEL013981 PE=4 SV=1 - [Q16HL2_AEDAE]	526.952	29.34	2	3	17	28	692	83.4356	6.18896	0.000122614	6.04907e-05	0.125525	0.118593	2.02699	1.01934
AAEL004559	Q17CJ4	Synaptosomal-associated protein OS=Aedes aegypti OX=7159 GN=AAEL004559 PE=3 SV=1 - [Q17CJ4_AEDAE]	526.806	75.59	2	14	14	34	213	23.6682	4.64014	0.00017123	0.000184195	0.0556343	0.0755906	0.929612	-0.105299
5575718	Q1HQT6	AAEL012035-PA OS=Aedes aegypti OX=7159 GN=5575718 PE=2 SV=1 - [Q1HQT6_AEDAE]	525.309	64.16	1	14	14	66	226	25.6705	6.13818	0.000170181	0.000184423	0.00146135	0.0161281	0.922771	-0.115955
5569534	Q0IEY6	AAEL007725-PA OS=Aedes aegypti OX=7159 GN=5569534 PE=4 SV=1 - [Q0IEY6_AEDAE]	524.615	69.66	4	20	20	40	323	38.3913	4.70361	0.00016032	0.000139742	0.0170388	0.0414244	1.14726	0.198188
	A0A0P6IV55	Putative tripeptidyl-peptidase 2 OS=Aedes aegypti OX=7159 PE=2 SV=1 - [A0A0P6IV55_AEDAE]	523.716	33.39	3	15	40	65	1279	141.059	6.771	0.000166575	0.000168262	0.602939	0.3118	0.989974	-0.0145376
AAEL010204	Q16TK6	Dihydropyrimidine dehydrogenase [NADP(+)] OS=Aedes aegypti OX=7159 GN=AAEL010204 PE=3 SV=1 - [Q16TK6_AEDAE]	523.578	27.94	1	1	23	33	1056	114.284	7.62061	0.000166672	0.000167366	0.880865	0.397556	0.995853	-0.0059947
AAEL002610	Q17HM6	AAEL002610-PA OS=Aedes aegypti OX=7159 GN=AAEL002610 PE=4 SV=1 - [Q17HM6_AEDAE]	523.351	44.04	1	1	18	44	445	48.2735	4.84326	0.000186974	0.000127897	0.0259331	0.0508535	1.46191	0.547851
5573854	Q16S00	DNA-(apurinic or apyrimidinic site) lyase OS=Aedes aegypti OX=7159 GN=5573854 PE=3 SV=1 - [Q16S00_AEDAE]	522.766	41.67	1	21	21	54	612	65.9016	9.46631	0.000169694	0.000161113	0.0602078	0.0790614	1.05326	0.0748587
	A0A1S4EYW0	Dynamin-associated protein OS=Aedes aegypti OX=7159 PE=4 SV=1 - [A0A1S4EYW0_AEDAE]	522.733	28.31	2	27	27	35	1081	120.484	5.36377	0.000168986	0.000178316	0.0296763	0.0543527	0.947678	-0.0775318
5568618	Q173Y9	AAEL006977-PA OS=Aedes aegypti OX=7159 GN=5568618 PE=4 SV=1 - [Q173Y9_AEDAE]	522.641	34.85	1	20	20	46	594	66.2535	5.04639	0.000161988	0.000173228	0.0698973	0.0858747	0.935116	-0.0967831
AAEL006918	Q174E7	AAEL006918-PB OS=Aedes aegypti OX=7159 GN=AAEL006918 PE=4 SV=1 - [Q174E7_AEDAE]	522.29	31.88	5	8	8	40	345	38.3246	8.60205	0.00016041	0.000183751	0.069623	0.0856939	0.872975	-0.195988
GS2	Q2KQ97	Glutamine synthetase OS=Aedes aegypti OX=7159 GN=GS2 PE=2 SV=1 - [Q2KQ97_AEDAE]	520.836	51.36	2	14	14	52	368	41.3082	5.73193	0.000168209	0.000173798	0.0963076	0.102423	0.967843	-0.0471545
RpL31	Q9GN74	60S ribosomal protein L31 OS=Aedes aegypti OX=7159 GN=RpL31 PE=2 SV=1 - [RL31_AEDAE]	520.681	37.9	1	6	6	45	124	14.5729	10.3452	0.000176838	0.00017274	0.371836	0.227775	1.02373	0.0338288
23687450	J9HGY8	AAEL017030-PA OS=Aedes aegypti OX=7159 GN=23687450 PE=4 SV=1 - [J9HGY8_AEDAE]	519.664	40.93	1	8	8	37	193	20.2578	10.3159	0.000178319	0.000197717	0.188927	0.150106	0.901886	-0.148983
5576416	A0A1S4FWG0	Carboxylic ester hydrolase OS=Aedes aegypti OX=7159 GN=5576416 PE=3 SV=1 - [A0A1S4FWG0_AEDAE]	519.571	40.64	4	20	20	39	566	63.6751	6.34131	0.000164222	0.000146838	0.013067	0.0366824	1.11839	0.161425
AaeL_AAEL017455	J9HHX4	AAEL017455-PA OS=Aedes aegypti OX=7159 GN=AaeL_AAEL017455 PE=4 SV=1 - [J9HHX4_AEDAE]	518.959	38.93	1	8	8	24	262	26.76	4.09424	0.00015251	9.64859e-05	0.0797347	0.092066	1.58064	0.660511
5570050	Q17PW1	AAEL000185-PA OS=Aedes aegypti OX=7159 GN=5570050 PE=4 SV=1 - [Q17PW1_AEDAE]	518.524	47.67	1	18	18	29	451	50.7185	5.07178	0.00016688	0.000168571	0.549353	0.293121	0.98997	-0.0145426
	A0A0P6IZZ3	Putative long chain fatty acid acyl-coa ligase (Fragment) OS=Aedes aegypti OX=7159 PE=2 SV=1 - [A0A0P6IZZ3_AEDAE]	518.121	33.27	3	13	13	40	544	60.2039	6.63916	0.000164539	0.00015842	0.186377	0.148908	1.03862	0.0546697
	A0A1S4FHE0	Phosphorylase b kinase regulatory subunit OS=Aedes aegypti OX=7159 PE=3 SV=1 - [A0A1S4FHE0_AEDAE]	517.689	31.11	3	37	38	58	1215	136.656	6.65381	0.000165563	0.000183223	0.0164595	0.0407328	0.903614	-0.146222
AAEL003082	Q0IG88	AAEL003082-PA (Fragment) OS=Aedes aegypti OX=7159 GN=AAEL003082 PE=4 SV=1 - [Q0IG88_AEDAE]	516.24	29.89	1	13	13	33	445	50.1924	4.75439	0.000164531	0.000184425	0.0103534	0.0330257	0.892128	-0.164677
5576420	A0A1S4FWP6	Uncharacterized protein OS=Aedes aegypti OX=7159 GN=5576420 PE=4 SV=1 - [A0A1S4FWP6_AEDAE]	516.163	58.02	3	10	11	31	162	17.9282	7.28369	0.000168519	0.00017745	0.0995484	0.10432	0.949671	-0.0745001
	A0A0P6IXJ4	Putative cuticle protein OS=Aedes aegypti OX=7159 PE=2 SV=1 - [A0A0P6IXJ4_AEDAE]	514.762	21.43	1	2	2	29	126	12.5524	9.53955	0.000169054	0.000176503	0.17992	0.145813	0.957794	-0.0622122
5572778	A0A1S4FP45	26S proteasome non-ATPase regulatory subunit OS=Aedes aegypti OX=7159 GN=5572778 PE=4 SV=1 - [A0A1S4FP45_AEDAE]	513.429	50.9	2	21	21	45	389	45.3963	6.48096	0.000164899	0.000175316	0.0251467	0.0501003	0.940582	-0.088374
AAEL002083	Q17JB5	AAEL002083-PA OS=Aedes aegypti OX=7159 GN=AAEL002083 PE=3 SV=1 - [Q17JB5_AEDAE]	513.093	39.06	2	1	24	55	699	75.3655	9.53955	0.000153388	0.000160748	0.505075	0.277461	0.954216	-0.0676119
5576348	Q17GX0	AAEL002861-PA OS=Aedes aegypti OX=7159 GN=5576348 PE=4 SV=1 - [Q17GX0_AEDAE]	512.865	42.12	3	16	16	43	425	47.6242	8.57275	0.000163928	0.000141546	0.0130758	0.0366934	1.15813	0.211793
AAEL015119	Q16EK6	AAEL015119-PA OS=Aedes aegypti OX=7159 GN=AAEL015119 PE=4 SV=1 - [Q16EK6_AEDAE]	512.813	36.34	1	8	8	33	322	35.1212	7.02002	0.000173033	0.000189388	0.0567411	0.0763903	0.913639	-0.130304
5571825	Q17KG9	AAEL001698-PA OS=Aedes aegypti OX=7159 GN=5571825 PE=4 SV=1 - [Q17KG9_AEDAE]	512.568	43.05	5	9	10	28	223	25.0196	4.76709	0.000166826	0.000170307	0.241628	0.175138	0.979558	-0.0297969
AAEL012227	Q16MP9	AAEL012227-PA OS=Aedes aegypti OX=7159 GN=AAEL012227 PE=4 SV=1 - [Q16MP9_AEDAE]	512.401	68.51	1	15	15	36	235	25.4117	5.50342	0.000166013	0.000200612	0.002413	0.0186287	0.827533	-0.273111
5573418	A0A1S4F0V4	Uncharacterized protein OS=Aedes aegypti OX=7159 GN=5573418 PE=3 SV=1 - [A0A1S4F0V4_AEDAE]	511.882	39.06	2	1	24	55	699	75.3795	9.53955	0.000151285	0.000193532	0.0649499	0.0825093	0.781703	-0.355307
5570810	Q16YD0	Acyl-coenzyme A oxidase OS=Aedes aegypti OX=7159 GN=5570810 PE=3 SV=1 - [Q16YD0_AEDAE]	510.941	32.88	1	21	22	42	669	74.9131	7.18115	0.000160774	0.000141307	0.0307506	0.055347	1.13776	0.186202
5567100	Q178M6	Proteasome subunit alpha type OS=Aedes aegypti OX=7159 GN=5567100 PE=3 SV=1 - [Q178M6_AEDAE]	510.654	47.39	1	13	13	46	249	28.0917	8.44092	0.000164602	0.000173121	0.129272	0.120579	0.950793	-0.0727974
5570482	Q17LC4	AAEL001401-PA OS=Aedes aegypti OX=7159 GN=5570482 PE=4 SV=1 - [Q17LC4_AEDAE]	509.629	37.12	1	14	14	41	431	49.0515	6.66846	0.000168191	0.000165745	0.697229	0.343114	1.01475	0.0211311
5568016	Q176A9	AAEL006473-PA OS=Aedes aegypti OX=7159 GN=5568016 PE=4 SV=1 - [Q176A9_AEDAE]	508.898	55.7	1	17	17	45	237	27.1684	9.74463	0.000176187	0.000170347	0.155623	0.134075	1.03428	0.0486259
5569901	A0A1S4FI59	J domain-containing protein OS=Aedes aegypti OX=7159 GN=5569901 PE=4 SV=1 - [A0A1S4FI59_AEDAE]	507.956	18.87	2	11	11	18	758	86.3287	6.39209	0.000168384	0.00017243	0.155826	0.134173	0.976536	-0.0342545
AAEL014199	Q16H04	Dihydropyrimidine dehydrogenase [NADP(+)] OS=Aedes aegypti OX=7159 GN=AAEL014199 PE=3 SV=1 - [Q16H04_AEDAE]	507.868	28.25	2	2	24	34	1037	112.047	7.12256	0.00017035	0.00016429	0.431109	0.250133	1.03689	0.0522593
AAEL014605	Q16FV9	AAEL014605-PA OS=Aedes aegypti OX=7159 GN=AAEL014605 PE=3 SV=1 - [Q16FV9_AEDAE]	506.989	38.08	1	1	19	31	541	62.4104	7.1958	0.000173934	0.000174891	0.943377	0.414087	0.994529	-0.00791483
	Q1HR50	DNAJ chaperone OS=Aedes aegypti OX=7159 PE=2 SV=1 - [Q1HR50_AEDAE]	506.556	42.54	2	19	20	40	402	44.9454	6.65381	0.000167404	0.000166329	0.796843	0.373811	1.00647	0.00929923
AAEL014821	Q16FC7	AAEL014821-PB OS=Aedes aegypti OX=7159 GN=AAEL014821 PE=4 SV=1 - [Q16FC7_AEDAE]	505.099	68.16	2	10	10	32	179	19.6431	6.32861	0.000169113	0.000179167	0.00500598	0.0238463	0.943886	-0.0833148
5575828	Q1HQY1	26S proteasome regulatory chain 4 OS=Aedes aegypti OX=7159 GN=5575828 PE=2 SV=1 - [Q1HQY1_AEDAE]	504.621	48.86	1	16	18	47	438	49.1006	6.58057	0.000171129	0.000169426	0.686941	0.339772	1.01005	0.0144249
AAEL003459	Q17FB5	AAEL003459-PA OS=Aedes aegypti OX=7159 GN=AAEL003459 PE=4 SV=1 - [Q17FB5_AEDAE]	504.034	63.97	1	8	8	29	136	14.3692	5.18604	0.000158605	0.000164063	0.603408	0.311959	0.966733	-0.04881
5569443	Q17LU1	AAEL001232-PA OS=Aedes aegypti OX=7159 GN=5569443 PE=3 SV=1 - [Q17LU1_AEDAE]	503.505	49.13	1	18	18	39	462	52.3593	7.73779	0.000174395	0.000152218	0.000960618	0.0138683	1.1457	0.196224
5573753	Q17PP0	26S proteasome regulatory subunit 7, psd7 OS=Aedes aegypti OX=7159 GN=5573753 PE=4 SV=1 - [Q17PP0_AEDAE]	502.871	42.56	1	11	11	31	336	37.8267	6.48096	0.000165386	0.000166657	0.756519	0.361737	0.992374	-0.0110446
	A0A1S4F0K0	Uncharacterized protein OS=Aedes aegypti OX=7159 PE=4 SV=1 - [A0A1S4F0K0_AEDAE]	501.878	35.28	4	28	29	39	1009	113.111	7.1958	0.000171377	0.000185331	0.00374914	0.0215277	0.924707	-0.112933
5566276	Q1HRV2	Angiopoietin-like protein variant (Fragment) OS=Aedes aegypti OX=7159 GN=5566276 PE=2 SV=1 - [Q1HRV2_AEDAE]	500.308	51.38	2	3	13	33	290	33.4014	6.1001	0.000172341	0.00018975	0.151457	0.132033	0.908251	-0.138838
AAEL011043	Q16R85	AAEL011043-PA OS=Aedes aegypti OX=7159 GN=AAEL011043 PE=4 SV=1 - [Q16R85_AEDAE]	499.599	45.64	3	4	7	30	149	16.6821	6.65381	0.000170956	0.000171164	0.975514	0.422237	0.998782	-0.00175877
5574853	Q16KU4	AAEL012883-PA OS=Aedes aegypti OX=7159 GN=5574853 PE=4 SV=1 - [Q16KU4_AEDAE]	499.362	70.48	2	4	5	31	105	11.4728	4.56396	0.000170262	0.000159583	0.0275751	0.0523555	1.06692	0.0934527
AAEL014702	Q16FM7	Lysine--tRNA ligase OS=Aedes aegypti OX=7159 GN=AAEL014702 PE=3 SV=1 - [Q16FM7_AEDAE]	499.212	47.62	1	28	28	51	588	66.1124	6.40479	0.000167574	0.000164626	0.373401	0.228341	1.01791	0.0256091
5564871	Q17CP2	AP-2 complex subunit alpha OS=Aedes aegypti OX=7159 GN=5564871 PE=3 SV=1 - [Q17CP2_AEDAE]	498.755	28.83	1	27	27	58	933	104.334	7.34229	0.000166825	0.000167108	0.931259	0.410954	0.998308	-0.00244325
	A0A1S4G7V2	Uncharacterized protein OS=Aedes aegypti OX=7159 PE=4 SV=1 - [A0A1S4G7V2_AEDAE]	498.35	25.1	3	32	32	36	1562	171.474	8.54346	0.000171332	0.000186998	0.0123999	0.0358218	0.916228	-0.126222
	A0A1S4FEY8	Uncharacterized protein OS=Aedes aegypti OX=7159 PE=4 SV=1 - [A0A1S4FEY8_AEDAE]	498.111	9.16	2	3	31	61	3779	419.73	8.66064	0.000182387	0.000179286	0.779035	0.368535	1.01729	0.024733
AAEL010008	Q16U65	3-hydroxyisobutyryl-CoA hydrolase, mitochondrial OS=Aedes aegypti OX=7159 GN=AAEL010008 PE=3 SV=1 - [Q16U65_AEDAE]	494.938	40.16	2	15	15	41	371	40.7519	7.69385	0.000171115	0.000166204	0.218886	0.164498	1.02955	0.0420142
	A0A0P6IZN4	Putative nuclear transport receptor ranbp7/ranbp8 importin beta superfamily OS=Aedes aegypti OX=7159 PE=2 SV=1 - [A0A0P6IZN4_AEDAE]	494.9	22.39	3	20	20	38	1054	120.402	4.80518	0.000167039	0.000184742	0.0243639	0.0493393	0.904174	-0.145327
AAEL010599	Q16SF9	AAEL010599-PA OS=Aedes aegypti OX=7159 GN=AAEL010599 PE=4 SV=1 - [Q16SF9_AEDAE]	493.96	23.71	2	36	37	67	1662	190.707	5.98584	0.000165361	0.000152676	0.145126	0.128836	1.08308	0.115146
AAEL010841	Q16RU8	AAEL010841-PA OS=Aedes aegypti OX=7159 GN=AAEL010841 PE=4 SV=1 - [Q16RU8_AEDAE]	493.09	16.07	1	16	16	24	1238	130.203	9.11475	0.000169257	0.000177671	0.180894	0.146285	0.952644	-0.069991
AAEL011505	Q16PW3	AAEL011505-PA (Fragment) OS=Aedes aegypti OX=7159 GN=AAEL011505 PE=4 SV=1 - [Q16PW3_AEDAE]	491.446	23.52	3	40	40	61	1913	210.832	6.44287	0.000171035	0.000170307	0.432919	0.2508	1.00427	0.00615275
	A0A1S4F8X0	Nervous wreck, putative OS=Aedes aegypti OX=7159 PE=4 SV=1 - [A0A1S4F8X0_AEDAE]	490.944	12.46	2	10	10	27	1019	113.899	4.64014	0.000173718	0.000187548	0.0336271	0.0578474	0.926259	-0.110512
AAEL000294	Q17PP2	AAEL000294-PA OS=Aedes aegypti OX=7159 GN=AAEL000294 PE=4 SV=1 - [Q17PP2_AEDAE]	490.794	27.86	2	10	10	26	402	44.7227	7.23975	0.000175745	0.000201609	0.0084771	0.030282	0.87171	-0.19808
5578374	A0A1S4FZV2	Uncharacterized protein OS=Aedes aegypti OX=7159 GN=5578374 PE=3 SV=1 - [A0A1S4FZV2_AEDAE]	490.484	41.68	1	3	22	34	631	70.091	6.3667	0.000160292	0.000161801	0.903854	0.403743	0.990676	-0.0135148
	Q1HRA6	Pyrroline-5-carboxylate reductase OS=Aedes aegypti OX=7159 PE=2 SV=1 - [Q1HRA6_AEDAE]	490.44	58.33	4	15	15	45	276	28.925	7.6792	0.000167417	0.000170545	0.0976396	0.103209	0.981663	-0.0266996
	A0A0P6ISS1	Putative zinc-binding oxidoreductase (Fragment) OS=Aedes aegypti OX=7159 PE=2 SV=1 - [A0A0P6ISS1_AEDAE]	490.215	50.15	1	12	12	41	329	36.4675	5.32568	0.000176622	0.000181096	0.248067	0.178044	0.975295	-0.0360894
5573413	Q1HR41	40S ribosomal protein S10 OS=Aedes aegypti OX=7159 GN=5573413 PE=2 SV=1 - [Q1HR41_AEDAE]	489.339	60.38	1	11	11	56	159	17.9662	9.75928	0.00016662	0.000192248	0.00951551	0.0318616	0.866692	-0.206408
AAEL001044	Q17MF1	Tyrosine--tRNA ligase OS=Aedes aegypti OX=7159 GN=AAEL001044 PE=3 SV=1 - [Q17MF1_AEDAE]	489.277	45.99	1	25	25	39	524	58.4643	6.65381	0.000163857	0.000177287	0.047015	0.0690132	0.924243	-0.113657
	Q1HQH9	Glyoxylase 3 OS=Aedes aegypti OX=7159 PE=2 SV=1 - [Q1HQH9_AEDAE]	488.727	58.94	2	14	14	39	302	33.748	7.2251	0.00016989	0.000172206	0.573339	0.301555	0.986553	-0.0195313
	A0A1S4G789	H15 domain-containing protein OS=Aedes aegypti OX=7159 PE=3 SV=1 - [A0A1S4G789_AEDAE]	488.564	26.99	2	1	6	73	226	23.1055	10.5942	0.000178388	0.000205295	0.00709297	0.0279513	0.868934	-0.202681
	A0A0P6IYK3	Putative 52k active chromatin boundary protein OS=Aedes aegypti OX=7159 PE=2 SV=1 - [A0A0P6IYK3_AEDAE]	488.519	31.96	5	14	14	32	363	41.8046	11.6343	0.000166917	0.000173878	0.0800701	0.0922704	0.959965	-0.0589464
AAEL012262	Q16ML7	AAEL012262-PC OS=Aedes aegypti OX=7159 GN=AAEL012262 PE=4 SV=1 - [Q16ML7_AEDAE]	487.333	30.43	1	2	9	28	276	30.7137	5.33838	0.000174269	0.000174175	0.989735	0.425772	1.00054	0.000773706
Adk2	Q1HQK0	Adenylate kinase OS=Aedes aegypti OX=7159 GN=Adk2 PE=2 SV=1 - [KAD2_AEDAE]	486.953	54.36	1	14	14	40	241	26.2566	7.03467	0.000164919	0.000189575	0.0290908	0.053796	0.869943	-0.201007
5564989	Q1HQZ0	AAEL004521-PA OS=Aedes aegypti OX=7159 GN=5564989 PE=2 SV=1 - [Q1HQZ0_AEDAE]	486.943	46.54	1	3	3	12	159	17.5844	6.44287	0.00017201	0.000166118	0.335621	0.214093	1.03547	0.0502881
AaeL_AAEL016982	J9E8W5	AAEL016982-PA OS=Aedes aegypti OX=7159 GN=AaeL_AAEL016982 PE=4 SV=1 - [J9E8W5_AEDAE]	486.371	51.72	1	6	6	30	87	9.21505	10.5356	0.00019463	0.000191119	0.84135	0.386617	1.01837	0.026262
SRPN2	Q179E0	AAEL005673-PA OS=Aedes aegypti OX=7159 GN=SRPN2 PE=3 SV=2 - [Q179E0_AEDAE]	485.39	30.87	3	11	11	27	447	50.9208	5.66846	0.000169025	0.000128639	0.00139086	0.0158546	1.31395	0.393913
5579525	Q1HRI6	40S ribosomal protein S2 OS=Aedes aegypti OX=7159 GN=5579525 PE=2 SV=1 - [Q1HRI6_AEDAE]	485.075	53.33	1	7	7	24	165	17.5553	8.96826	0.000166282	0.00016798	0.626671	0.319769	0.989887	-0.0146639
	Q1HQN3	Proteasome subunit beta OS=Aedes aegypti OX=7159 PE=2 SV=1 - [Q1HQN3_AEDAE]	484.935	40.35	1	1	8	28	228	24.6858	5.77002	0.0001472	0.000173861	0.111442	0.11083	0.846654	-0.240156
5572265	A0A1S4EZS3	Uncharacterized protein OS=Aedes aegypti OX=7159 GN=5572265 PE=3 SV=1 - [A0A1S4EZS3_AEDAE]	484.904	36.63	3	23	26	43	718	78.7082	9.67139	0.000172875	0.000187421	0.167834	0.139927	0.92239	-0.116552
eIF3-S6	Q1HQY6	Eukaryotic translation initiation factor 3 subunit E OS=Aedes aegypti OX=7159 GN=eIF3-S6 PE=2 SV=1 - [EIF3E_AEDAE]	484.834	38.85	1	17	17	29	435	50.9984	6.60986	0.000170077	0.000175379	0.293294	0.19696	0.969767	-0.0442897
5573138	Q17JK8	AAEL001969-PA OS=Aedes aegypti OX=7159 GN=5573138 PE=4 SV=1 - [Q17JK8_AEDAE]	484.821	54.76	2	6	9	40	126	14.4204	8.98291	0.000159575	0.000123369	0.00704791	0.0278689	1.29348	0.371256
	Q1HQI8	MICOS complex subunit OS=Aedes aegypti OX=7159 PE=2 SV=1 - [Q1HQI8_AEDAE]	484.108	47.64	2	13	13	50	233	25.1912	8.89502	0.000165145	0.00018147	0.00587415	0.0255806	0.910041	-0.135996
AAEL004098	Q17DP1	AAEL004098-PA OS=Aedes aegypti OX=7159 GN=AAEL004098 PE=4 SV=1 - [Q17DP1_AEDAE]	483.08	17.88	8	21	22	41	1460	162.195	5.99854	0.00016997	0.000164515	0.0414479	0.0643701	1.03315	0.0470567
AAEL002227	Q17IW8	AAEL002227-PA OS=Aedes aegypti OX=7159 GN=AAEL002227 PE=3 SV=1 - [Q17IW8_AEDAE]	482.946	23.38	1	17	37	61	1557	173.106	6.45557	0.000169512	0.000234281	0.00568568	0.0252119	0.723541	-0.466854
5567055	Q178U4	AAEL005779-PB OS=Aedes aegypti OX=7159 GN=5567055 PE=4 SV=1 - [Q178U4_AEDAE]	482.84	41.56	2	13	13	25	308	34.799	6.56592	0.000165885	0.000180608	0.0557279	0.0756583	0.918482	-0.122677
5579514	A0A1S4G3R0	Uncharacterized protein OS=Aedes aegypti OX=7159 GN=5579514 PE=3 SV=1 - [A0A1S4G3R0_AEDAE]	482.426	35.05	2	23	23	53	602	68.4588	4.69092	0.000168755	0.000167351	0.576211	0.302564	1.00839	0.012054
5577380	Q17P68	AAEL000415-PA OS=Aedes aegypti OX=7159 GN=5577380 PE=4 SV=1 - [Q17P68_AEDAE]	482.136	40.64	1	17	17	34	593	64.9727	7.85498	0.000166824	0.000150577	0.00189958	0.0175024	1.1079	0.147826
	A0A1S4FPU5	Membrane-associated guanylate kinase (maguk) OS=Aedes aegypti OX=7159 PE=3 SV=1 - [A0A1S4FPU5_AEDAE]	481.126	39.67	2	19	19	56	547	61.6325	5.63037	0.000167633	0.000170401	0.382758	0.23169	0.983757	-0.0236257
5569945	Q1HQS7	Bleomycin hydrolase OS=Aedes aegypti OX=7159 GN=5569945 PE=2 SV=1 - [Q1HQS7_AEDAE]	480.585	45.93	2	20	20	52	455	52.1869	5.52881	0.000166245	0.000168671	0.415092	0.24414	0.98562	-0.0208958
5579901	Q17MF2	AAEL001052-PA OS=Aedes aegypti OX=7159 GN=5579901 PE=3 SV=1 - [Q17MF2_AEDAE]	480.535	76	1	8	8	50	100	10.737	9.0415	0.000167732	0.000169229	0.468989	0.26411	0.991158	-0.0128133
AAEL000445	Q17P92	AAEL000445-PA OS=Aedes aegypti OX=7159 GN=AAEL000445 PE=4 SV=1 - [Q17P92_AEDAE]	480.005	53.95	1	11	11	47	152	16.5431	4.88135	0.000157814	0.000122952	0.00924221	0.0314565	1.28355	0.360138
AAEL004345	Q17D29	AAEL004345-PA OS=Aedes aegypti OX=7159 GN=AAEL004345 PE=3 SV=1 - [Q17D29_AEDAE]	479.873	33.61	1	1	22	31	735	83.8435	6.22705	0.000151311	0.000185234	0.0379213	0.0614232	0.816865	-0.29183
	A0A0P6IZT9	Putative monocarboxylate transporter (Fragment) OS=Aedes aegypti OX=7159 PE=2 SV=1 - [A0A0P6IZT9_AEDAE]	479.218	13.41	1	2	6	16	783	84.5614	5.18604	0.000165486	0.000189117	0.00938588	0.0316711	0.875042	-0.192575
5563914	Q17E09	AAEL003995-PA OS=Aedes aegypti OX=7159 GN=5563914 PE=4 SV=1 - [Q17E09_AEDAE]	478.757	62.32	1	15	15	26	353	38.5081	8.95361	0.000173573	0.000173077	0.854216	0.390222	1.00287	0.00413129
5568716	Q173N6	Proteasome subunit beta OS=Aedes aegypti OX=7159 GN=5568716 PE=3 SV=1 - [Q173N6_AEDAE]	478.753	47.41	1	11	11	20	270	29.9238	8.26514	0.000167648	0.000174912	0.0741666	0.0886059	0.958471	-0.0611932
23687449	Q8I901	AAEL017029-PA OS=Aedes aegypti OX=7159 GN=23687449 PE=2 SV=1 - [Q8I901_AEDAE]	478.698	49.89	1	17	17	33	447	51.1023	5.60498	0.000167426	0.000163783	0.392185	0.235277	1.02224	0.0317384
5572780	A0A1S4FPI9	RAP domain-containing protein OS=Aedes aegypti OX=7159 GN=5572780 PE=4 SV=1 - [A0A1S4FPI9_AEDAE]	478.52	26.92	2	13	14	33	572	62.9438	8.52881	0.000165947	0.000173545	0.281558	0.192289	0.95622	-0.0645855
	A0A0N8ES29	Putative neural cell adhesion molecule l1 OS=Aedes aegypti OX=7159 PE=2 SV=1 - [A0A0N8ES29_AEDAE]	477.502	13.14	1	3	10	27	761	84.641	6.06201	0.000180219	0.000202407	0.0435251	0.0660757	0.890382	-0.167504
AAEL010641	Q16SB9	SUMO-activating enzyme subunit OS=Aedes aegypti OX=7159 GN=AAEL010641 PE=3 SV=1 - [Q16SB9_AEDAE]	477.151	40.5	1	19	19	33	642	70.4731	4.93213	0.000167803	0.000183569	0.00294484	0.019883	0.914111	-0.129558
23687805	J9HSX8	AAEL017385-PA OS=Aedes aegypti OX=7159 GN=23687805 PE=4 SV=1 - [J9HSX8_AEDAE]	476.55	30.08	2	9	9	23	512	52.1536	9.77393	0.000173948	0.00019284	0.0285764	0.0532979	0.902034	-0.148746
	A0A0P6IVC2	60S ribosomal protein L13 OS=Aedes aegypti OX=7159 PE=2 SV=1 - [A0A0P6IVC2_AEDAE]	476.54	46.08	2	13	13	49	217	25.1078	11.2241	0.000170056	0.000167171	0.503351	0.276836	1.01726	0.024684
5575074	Q16PH2	AAEL011639-PA OS=Aedes aegypti OX=7159 GN=5575074 PE=4 SV=1 - [Q16PH2_AEDAE]	476.139	60	1	6	6	20	115	11.8056	8.48486	0.000181571	0.00015323	0.0246173	0.0495883	1.18496	0.244838
AAEL008188	Q16ZH3	60S ribosomal protein L6 OS=Aedes aegypti OX=7159 GN=AAEL008188 PE=4 SV=1 - [Q16ZH3_AEDAE]	475.817	27.65	1	8	8	49	264	30.2104	11.1948	0.000175709	0.000172501	0.418815	0.245547	1.0186	0.0265849
5577139	A0A1S4F3T4	Uncharacterized protein OS=Aedes aegypti OX=7159 GN=5577139 PE=3 SV=1 - [A0A1S4F3T4_AEDAE]	475.253	50.24	2	16	16	33	424	46.4634	8.1626	0.00016286	0.000151979	0.0717443	0.0870751	1.07159	0.0997581
AAEL004176	Q1HQN7	AAEL004176-PA OS=Aedes aegypti OX=7159 GN=AAEL004176 PE=2 SV=1 - [Q1HQN7_AEDAE]	474.675	49.82	2	12	12	28	285	32.257	5.43994	0.000158727	0.000171125	0.134836	0.123532	0.927549	-0.108504
GSTD1	Q17MA9	AAEL001061-PA OS=Aedes aegypti OX=7159 GN=GSTD1 PE=4 SV=1 - [Q17MA9_AEDAE]	474.533	43.84	4	3	6	33	219	24.7554	5.43994	0.000161724	0.000168606	0.26262	0.184408	0.959186	-0.060118
	A0A1S4G7R1	Peptidase S1 domain-containing protein OS=Aedes aegypti OX=7159 PE=4 SV=1 - [A0A1S4G7R1_AEDAE]	474.508	22.81	4	7	16	23	1083	112.69	7.60596	0.000165925	0.000183781	0.139909	0.126175	0.902842	-0.147454
5571443	Q8T9V3	AAEL009081-PA OS=Aedes aegypti OX=7159 GN=5571443 PE=2 SV=1 - [Q8T9V3_AEDAE]	474.245	34.34	2	16	16	39	530	58.2559	6.62451	0.00016862	8.22477e-05	0.00689139	0.0275785	2.05015	1.03573
5577996	Q1HR34	60S ribosomal protein L32 OS=Aedes aegypti OX=7159 GN=5577996 PE=2 SV=1 - [Q1HR34_AEDAE]	474.014	48.51	2	7	7	47	134	15.8176	10.9458	0.000170811	0.000176382	0.0110725	0.0339659	0.968415	-0.0463033
	Q563C9	Aldo/keto reductase OS=Aedes aegypti OX=7159 PE=2 SV=1 - [Q563C9_AEDAE]	473.821	53.46	2	17	17	43	318	35.7666	6.84424	0.000164166	0.000171922	0.195583	0.153275	0.954888	-0.0665965
AAEL004242	Q17DF4	AAEL004242-PA OS=Aedes aegypti OX=7159 GN=AAEL004242 PE=4 SV=1 - [Q17DF4_AEDAE]	473.743	47.78	2	20	20	35	427	49.4731	5.09717	0.000168149	0.000186604	0.00209775	0.0179852	0.901098	-0.150245
AAEL012010	Q16ND9	AAEL012010-PA OS=Aedes aegypti OX=7159 GN=AAEL012010 PE=4 SV=1 - [Q16ND9_AEDAE]	473.667	31.33	2	4	4	22	150	16.4648	9.77393	0.000170763	0.000183458	0.0805328	0.092551	0.930799	-0.103458
AAEL010698	Q16S64	AAEL010698-PA (Fragment) OS=Aedes aegypti OX=7159 GN=AAEL010698 PE=4 SV=1 - [Q16S64_AEDAE]	473.196	35.05	5	32	32	54	1070	119.661	4.75439	0.000166199	0.000179504	0.00825088	0.0299313	0.925878	-0.111106
5576801	A0A1S4FXH1	Aminopeptidase OS=Aedes aegypti OX=7159 GN=5576801 PE=3 SV=1 - [A0A1S4FXH1_AEDAE]	472.896	27.7	1	1	22	33	1000	111.902	4.95752	0.000171443	0.00017647	0.480935	0.268569	0.971517	-0.0416891
AaeL_AAEL016988	J9HEV1	AAEL016988-PA OS=Aedes aegypti OX=7159 GN=AaeL_AAEL016988 PE=3 SV=1 - [J9HEV1_AEDAE]	472.481	29.11	1	22	22	49	948	104.454	6.96143	0.00017112	0.000172298	0.201935	0.156317	0.993168	-0.00989052
5578731	A0A1S4G065	AAA domain-containing protein OS=Aedes aegypti OX=7159 GN=5578731 PE=3 SV=1 - [A0A1S4G065_AEDAE]	471.855	31.07	3	21	21	37	766	84.8241	8.96826	0.00016808	0.000170611	0.116691	0.113701	0.985164	-0.021564
MNSOD1	Q17BT9	Superoxide dismutase OS=Aedes aegypti OX=7159 GN=MNSOD1 PE=3 SV=1 - [Q17BT9_AEDAE]	471.77	49.32	2	9	9	46	219	24.4467	8.25049	0.000167308	0.000175959	0.138735	0.125571	0.950833	-0.0727362
AAEL005277	Q17AL0	AAEL005277-PA OS=Aedes aegypti OX=7159 GN=AAEL005277 PE=4 SV=1 - [Q17AL0_AEDAE]	471.49	26.27	1	17	17	34	628	70.2705	9.17334	0.000172396	0.000166267	0.2238	0.166837	1.03686	0.0522273
AAEL005122	Q17B28	AAEL005122-PA (Fragment) OS=Aedes aegypti OX=7159 GN=AAEL005122 PE=4 SV=2 - [Q17B28_AEDAE]	471.244	37.14	5	17	18	36	560	63.3594	6.48096	0.0001667	0.000167881	0.571074	0.300756	0.992967	-0.010182
5569219	Q171Z0	Protein transport protein SEC23 OS=Aedes aegypti OX=7159 GN=5569219 PE=3 SV=1 - [Q171Z0_AEDAE]	470.342	25.42	2	17	17	34	771	86.7449	6.66846	0.000170568	0.000171688	0.688283	0.340209	0.99348	-0.0094369
AAEL002687	Q17HG1	AAEL002687-PA OS=Aedes aegypti OX=7159 GN=AAEL002687 PE=3 SV=1 - [Q17HG1_AEDAE]	470.156	41.54	2	18	18	43	544	59.1809	7.62061	0.000159642	0.00015406	0.366381	0.225783	1.03623	0.0513467
AAEL000704	Q17NH1	AAEL000704-PA OS=Aedes aegypti OX=7159 GN=AAEL000704 PE=4 SV=1 - [Q17NH1_AEDAE]	469.082	28.53	2	8	9	23	354	39.3363	5.68115	0.000172708	0.000189918	0.00167518	0.0168606	0.909384	-0.137039
5574167	Q16RE9	AAEL010977-PA OS=Aedes aegypti OX=7159 GN=5574167 PE=4 SV=1 - [Q16RE9_AEDAE]	467.858	26.74	1	14	15	27	602	68.5889	7.02002	0.000167253	0.000174129	0.0836087	0.0944174	0.960513	-0.058123
AAEL000388	Q0IGE7	AAEL000388-PA OS=Aedes aegypti OX=7159 GN=AAEL000388 PE=3 SV=1 - [Q0IGE7_AEDAE]	467.413	32.54	1	5	43	82	1226	141.873	8.04541	0.000167619	0.0001693	0.816344	0.379487	0.990074	-0.0143914
	A0A1S4FDD2	Aminopeptidase OS=Aedes aegypti OX=7159 PE=3 SV=1 - [A0A1S4FDD2_AEDAE]	467.264	33.13	2	23	23	68	839	96.6108	5.35107	0.000169851	0.000105719	0.00282236	0.01962	1.60662	0.684028
5568011	Q176B8	Lon protease homolog, mitochondrial OS=Aedes aegypti OX=7159 GN=5568011 PE=3 SV=1 - [Q176B8_AEDAE]	467.015	35.56	1	32	32	47	956	107.681	6.90283	0.000169349	0.00017672	0.0249838	0.0499439	0.958289	-0.0614676
5577610	Q17G12	AAEL003256-PA OS=Aedes aegypti OX=7159 GN=5577610 PE=4 SV=1 - [Q17G12_AEDAE]	466.796	72.36	1	4	4	16	123	13.1837	4.95752	0.000174391	0.000169533	0.301567	0.200162	1.02866	0.0407615
5572855	Q16TZ5	AAEL010075-PA OS=Aedes aegypti OX=7159 GN=5572855 PE=3 SV=1 - [Q16TZ5_AEDAE]	464.829	54	1	12	13	28	250	27.3664	7.91357	0.000167247	0.000174428	0.048687	0.0703527	0.958836	-0.0606437
5579170	Q17EA1	AAEL003881-PA OS=Aedes aegypti OX=7159 GN=5579170 PE=4 SV=1 - [Q17EA1_AEDAE]	463.945	72.15	1	5	7	79	79	8.97678	7.25439	0.000174155	0.000190611	0.00597028	0.0257636	0.913664	-0.130264
5571450	Q16WV4	AAEL009078-PA OS=Aedes aegypti OX=7159 GN=5571450 PE=4 SV=1 - [Q16WV4_AEDAE]	463.79	27.51	1	6	6	50	189	21.9871	9.42236	0.000170604	0.000175533	0.201192	0.15596	0.97192	-0.0410909
AAEL001979	Q17JH1	AAEL001979-PB OS=Aedes aegypti OX=7159 GN=AAEL001979 PE=4 SV=1 - [Q17JH1_AEDAE]	463.516	35.61	2	19	19	31	615	69.9321	5.87158	0.000171101	0.000180836	0.014886	0.0387995	0.946166	-0.0798348
AAEL009241	Q16WE5	AAEL009241-PA (Fragment) OS=Aedes aegypti OX=7159 GN=AAEL009241 PE=4 SV=1 - [Q16WE5_AEDAE]	463.053	22.14	2	18	18	29	998	110.794	5.46533	0.000167605	0.000167245	0.927732	0.410036	1.00215	0.00310451
AAEL004859	Q0IFJ1	AAEL004859-PA (Fragment) OS=Aedes aegypti OX=7159 GN=AAEL004859 PE=4 SV=1 - [Q0IFJ1_AEDAE]	462.802	24.05	1	27	27	45	1131	125.338	6.91748	0.000171275	0.000176265	0.0615645	0.0800714	0.97169	-0.0414313
5572478	Q1HQU5	AAEL009808-PA OS=Aedes aegypti OX=7159 GN=5572478 PE=2 SV=1 - [Q1HQU5_AEDAE]	462.463	55.69	1	13	15	42	246	27.8871	9.56885	0.00017128	0.000185233	0.0313698	0.0559046	0.924672	-0.112986
AAEL010789	Q16RX5	AAEL010789-PA OS=Aedes aegypti OX=7159 GN=AAEL010789 PE=4 SV=1 - [Q16RX5_AEDAE]	462.454	54.05	2	12	12	80	185	21.3461	5.03369	0.000155212	0.000158093	0.742243	0.35735	0.981777	-0.0265334
5570432	Q1HR85	60S ribosomal protein L24 OS=Aedes aegypti OX=7159 GN=5570432 PE=2 SV=1 - [Q1HR85_AEDAE]	462.091	23.53	1	5	5	28	153	17.3408	11.2241	0.000170059	0.000187768	0.0238043	0.0487798	0.905688	-0.142913
5573867	Q16RX7	AAEL010793-PA OS=Aedes aegypti OX=7159 GN=5573867 PE=4 SV=1 - [Q16RX7_AEDAE]	460.791	30.35	2	13	13	30	514	58.4137	5.93506	0.000167134	0.000180294	0.0949038	0.101584	0.927009	-0.109345
AAEL000372	Q17PJ1	Inositol-1-monophosphatase OS=Aedes aegypti OX=7159 GN=AAEL000372 PE=3 SV=1 - [Q17PJ1_AEDAE]	460.476	45.99	3	10	10	21	274	30.0471	5.05908	0.000168806	0.000182181	0.00290018	0.0197889	0.926583	-0.110008
5578941	Q0IFY6	Methionine aminopeptidase OS=Aedes aegypti OX=7159 GN=5578941 PE=3 SV=1 - [Q0IFY6_AEDAE]	460.327	34.5	2	13	13	27	371	42.0786	7.00537	0.000164018	0.000170402	0.153879	0.133226	0.962536	-0.0550877
eIF3-S9	Q0IEY3	Eukaryotic translation initiation factor 3 subunit B OS=Aedes aegypti OX=7159 GN=eIF3-S9 PE=3 SV=1 - [EIF3B_AEDAE]	460.102	37.5	2	26	26	54	688	80.0671	5.79541	0.00017037	0.000169965	0.899626	0.402615	1.00239	0.00343769
AAEL007967	Q170A5	AAEL007967-PB OS=Aedes aegypti OX=7159 GN=AAEL007967 PE=4 SV=1 - [Q170A5_AEDAE]	459.533	11.14	2	11	11	28	1257	137.096	5.04639	0.000170032	0.000128416	0.000348001	0.00965525	1.32407	0.40498
Hsp70Ca	B7TBH6	Heat shock 70 Ca OS=Aedes aegypti OX=7159 GN=Hsp70Ca PE=3 SV=1 - [B7TBH6_AEDAE]	457.929	16.95	13	5	10	37	637	69.9184	5.94775	0.000158895	0.000164017	0.494455	0.273585	0.968774	-0.0457679
40sRpS13	Q5QC94	40S ribosomal protein S13 OS=Aedes aegypti OX=7159 GN=40sRpS13 PE=2 SV=1 - [Q5QC94_AEDAE]	457.312	58.28	1	10	10	65	151	17.1746	10.5063	0.00016826	0.000174604	0.0946537	0.101433	0.963667	-0.0533933
AAEL011276	Q16QJ1	AAEL011276-PA OS=Aedes aegypti OX=7159 GN=AAEL011276 PE=3 SV=1 - [Q16QJ1_AEDAE]	457.186	36.19	2	13	13	36	315	33.919	9.56885	0.00016561	0.000173106	0.101373	0.105363	0.956697	-0.0638664
	A0A1S4G7J5	Uncharacterized protein OS=Aedes aegypti OX=7159 PE=4 SV=1 - [A0A1S4G7J5_AEDAE]	456.819	16.11	4	30	30	51	1999	227.76	9.62744	0.000172872	0.000184788	0.041799	0.0646507	0.935517	-0.0961636
AAEL012262	Q16ML6	AAEL012262-PA OS=Aedes aegypti OX=7159 GN=AAEL012262 PE=4 SV=1 - [Q16ML6_AEDAE]	456.456	29.17	1	2	9	25	288	32.0443	5.77002	0.000184785	0.000167434	0.100542	0.10489	1.10363	0.142256
AAEL012200	Q1HRC0	AAEL012200-PA OS=Aedes aegypti OX=7159 GN=AAEL012200 PE=2 SV=1 - [Q1HRC0_AEDAE]	456.349	71.65	2	7	7	31	127	13.9062	6.63916	0.000162685	0.000162868	0.972487	0.421479	0.99888	-0.00161736
UO	Q17J02	Uricase OS=Aedes aegypti OX=7159 GN=UO PE=2 SV=1 - [Q17J02_AEDAE]	455.751	64.31	1	19	19	35	325	37.1098	7.57666	0.000168509	0.000129547	0.000155981	0.00709194	1.30075	0.379348
5572898	Q16TW3	AAEL010097-PA OS=Aedes aegypti OX=7159 GN=5572898 PE=4 SV=1 - [Q16TW3_AEDAE]	455.635	45.24	1	21	21	36	599	67.1761	6.18896	0.000182072	0.000286363	0.00562222	0.0250847	0.635808	-0.653337
	Q1HQU0	Ca2+-binding protein Regucalcin/SMP30 OS=Aedes aegypti OX=7159 PE=2 SV=1 - [Q1HQU0_AEDAE]	455.193	46.75	2	10	11	37	338	36.9809	5.36377	0.00016789	0.000168244	0.884311	0.398492	0.997895	-0.00304025
AAEL010756	Q1HRR8	40S ribosomal protein S19 OS=Aedes aegypti OX=7159 GN=AAEL010756 PE=2 SV=1 - [Q1HRR8_AEDAE]	454.965	64.74	1	14	14	40	156	17.3174	9.96436	0.000177427	0.000170168	0.296567	0.198235	1.04266	0.0602695
AAEL007069	Q173R4	AAEL007069-PA OS=Aedes aegypti OX=7159 GN=AAEL007069 PE=4 SV=1 - [Q173R4_AEDAE]	454.932	27.05	2	1	21	29	939	101.182	8.33838	0.000156276	0.00019259	0.00954696	0.0319074	0.811443	-0.301438
5566468	Q17A52	Annexin OS=Aedes aegypti OX=7159 GN=5566468 PE=3 SV=1 - [Q17A52_AEDAE]	453.394	51.4	1	5	13	30	321	36.078	5.10986	0.00016701	0.000147108	0.00579788	0.025433	1.13529	0.183059
AAEL002781	Q17H64	AAEL002781-PB OS=Aedes aegypti OX=7159 GN=AAEL002781 PE=4 SV=1 - [Q17H64_AEDAE]	452.944	46.73	2	18	18	31	398	43.6382	7.37158	0.000177891	0.00018374	0.237858	0.173409	0.968164	-0.0466771
AAEL015330	Q16E88	AAEL015330-PA OS=Aedes aegypti OX=7159 GN=AAEL015330 PE=4 SV=1 - [Q16E88_AEDAE]	452.43	26.88	1	1	21	30	945	101.781	8.22119	0.000172517	0.00018794	0.0410374	0.064039	0.917934	-0.123537
23687632	J9EA61	AAEL017212-PA OS=Aedes aegypti OX=7159 GN=23687632 PE=4 SV=1 - [J9EA61_AEDAE]	452.028	24.04	1	5	5	34	104	11.638	3.9165	0.000165181	0.000199002	0.0327759	0.0571308	0.830048	-0.268734
5574953	A0A1S4FTI5	Uncharacterized protein OS=Aedes aegypti OX=7159 GN=5574953 PE=4 SV=1 - [A0A1S4FTI5_AEDAE]	451.936	22.29	2	14	14	26	884	99.0207	5.78271	0.000168708	0.000170048	0.76048	0.362944	0.992119	-0.0114144
5565637	A0A1S4G385	26S proteasome subunit OS=Aedes aegypti OX=7159 GN=5565637 PE=4 SV=1 - [A0A1S4G385_AEDAE]	449.997	38.06	2	14	15	20	381	43.2445	5.26221	0.000164216	0.000174143	0.0513514	0.072403	0.942991	-0.084684
AAEL000934	Q17MN3	Clathrin light chain (Fragment) OS=Aedes aegypti OX=7159 GN=AAEL000934 PE=3 SV=1 - [Q17MN3_AEDAE]	449.637	51.93	2	1	10	42	233	26.6735	5.33838	0.000168945	0.000176606	0.176587	0.144181	0.95662	-0.0639818
AAEL010966	Q16RF6	Ubiquitin carboxyl-terminal hydrolase OS=Aedes aegypti OX=7159 GN=AAEL010966 PE=3 SV=1 - [Q16RF6_AEDAE]	449.432	38.65	1	11	11	26	326	37.1471	5.61768	0.000165204	0.000171217	0.166221	0.139158	0.964884	-0.0515718
5578276	Q17F70	AAEL003503-PA OS=Aedes aegypti OX=7159 GN=5578276 PE=4 SV=1 - [Q17F70_AEDAE]	449.243	62.02	1	11	11	23	208	23.5738	6.22705	0.000165171	0.000158356	0.172241	0.142039	1.04304	0.0607895
	A0A0P6IVS8	Putative rna polymerase ii c-terminal domain-binding protein ra4 (Fragment) OS=Aedes aegypti OX=7159 PE=2 SV=1 - [A0A0P6IVS8_AEDAE]	448.838	13.28	1	1	13	24	1054	116.66	9.40771	0.000172039	0.000168853	0.714182	0.348549	1.01887	0.0269645
5571642	A0A1S4EZD2	CYTOSOL_AP domain-containing protein OS=Aedes aegypti OX=7159 GN=5571642 PE=4 SV=1 - [A0A1S4EZD2_AEDAE]	447.666	35.06	2	13	13	22	522	55.7444	7.25439	0.000165452	0.00016683	0.842384	0.386909	0.991741	-0.0119648
5576215	Q1HQE4	40S ribosomal protein S26 OS=Aedes aegypti OX=7159 GN=5576215 PE=2 SV=1 - [Q1HQE4_AEDAE]	447.098	20.87	2	2	2	15	115	13.272	10.7407	0.000172807	0.000173125	0.968415	0.420456	0.998163	-0.00265278
AAEL012394	Q16M80	AAEL012394-PA OS=Aedes aegypti OX=7159 GN=AAEL012394 PE=4 SV=1 - [Q16M80_AEDAE]	445.661	38.59	2	20	20	34	552	62.9995	4.60205	0.000166366	0.000152258	0.106579	0.10825	1.09266	0.127839
5569183	Q172D2	AAEL007439-PB OS=Aedes aegypti OX=7159 GN=5569183 PE=4 SV=1 - [Q172D2_AEDAE]	445.579	55.78	3	7	7	21	147	16.7781	4.52588	0.000169457	0.000157409	0.021477	0.0463025	1.07654	0.106403
5565159	A0A1S4F853	B5 domain-containing protein OS=Aedes aegypti OX=7159 GN=5565159 PE=4 SV=1 - [A0A1S4F853_AEDAE]	445.523	36.1	1	2	22	39	590	65.6832	6.21436	0.000161286	0.000156564	0.372277	0.227934	1.03016	0.0428639
SRPN4	J9HTU0	AAEL013936-PD (Fragment) OS=Aedes aegypti OX=7159 GN=SRPN4 PE=3 SV=1 - [J9HTU0_AEDAE]	444.728	28.28	3	14	16	37	534	60.1924	6.87354	0.000166783	0.000127956	0.000159905	0.00716179	1.30345	0.382331
AAEL005463	Q179X5	AAEL005463-PA OS=Aedes aegypti OX=7159 GN=AAEL005463 PE=4 SV=1 - [Q179X5_AEDAE]	444.724	38.46	1	13	13	21	416	47.5969	5.021	0.000171089	0.000174779	0.0189663	0.0436037	0.978887	-0.0307856
	A0A1S4FXJ6	DRBM domain-containing protein OS=Aedes aegypti OX=7159 PE=4 SV=1 - [A0A1S4FXJ6_AEDAE]	444.471	46.33	2	12	12	39	300	32.6499	9.33447	0.000173157	0.000191524	0.142395	0.127441	0.904101	-0.145445
5567033	Q178U1	AAEL005769-PA OS=Aedes aegypti OX=7159 GN=5567033 PE=3 SV=1 - [Q178U1_AEDAE]	442.6	39.54	3	19	19	33	607	66.8103	6.82959	0.000163931	0.000136755	0.00508385	0.0239656	1.19872	0.261496
5575654	A0A1S4FUR9	Fumarylacetoacetase OS=Aedes aegypti OX=7159 GN=5575654 PE=3 SV=1 - [A0A1S4FUR9_AEDAE]	441.956	52.29	1	1	17	38	415	45.9491	6.354	0.000164131	0.000149036	0.13773	0.12505	1.10129	0.13919
DCE	Q8T4S1	Dopachrome conversion enzyme OS=Aedes aegypti OX=7159 GN=DCE PE=2 SV=1 - [Q8T4S1_AEDAE]	440.613	40.39	7	14	15	40	463	52.8286	6.16357	0.000168145	0.000147451	0.0822269	0.0935739	1.14034	0.189468
AAEL006458	Q176A6	S-(hydroxymethyl)glutathione dehydrogenase OS=Aedes aegypti OX=7159 GN=AAEL006458 PE=3 SV=1 - [Q176A6_AEDAE]	438.085	49.07	1	13	15	34	375	40.3743	6.82959	0.000167269	0.000169147	0.557215	0.295833	0.988902	-0.0161003
AAEL002184	Q17J03	F-actin-capping protein subunit beta OS=Aedes aegypti OX=7159 GN=AAEL002184 PE=3 SV=1 - [Q17J03_AEDAE]	437.316	59.27	2	15	15	31	275	30.9445	5.71924	0.000172136	0.000176727	0.067428	0.0842231	0.974024	-0.0379709
	Q1HRJ7	Mitochondrial ATP synthase F chain OS=Aedes aegypti OX=7159 PE=2 SV=1 - [Q1HRJ7_AEDAE]	437.313	48.6	9	4	5	70	107	12.5314	9.99365	0.000169855	0.000171498	0.600974	0.31113	0.99042	-0.0138874
5570396	Q16Z72	AAEL008291-PA OS=Aedes aegypti OX=7159 GN=5570396 PE=4 SV=1 - [Q16Z72_AEDAE]	437.067	34.27	1	7	7	23	286	31.4588	5.92236	0.000165731	0.000163768	0.612357	0.314988	1.01199	0.0171893
5578794	Q17EQ5	AAEL003664-PB OS=Aedes aegypti OX=7159 GN=5578794 PE=4 SV=1 - [Q17EQ5_AEDAE]	436.732	55.47	2	24	24	48	393	45.6694	5.99854	0.000173931	0.000180844	0.131057	0.121507	0.961776	-0.0562268
5578129	Q16IY2	AAEL013511-PA OS=Aedes aegypti OX=7159 GN=5578129 PE=4 SV=1 - [Q16IY2_AEDAE]	436.115	57.87	2	7	7	36	178	20.1907	6.3667	0.000180566	0.000189041	0.313059	0.204982	0.955168	-0.0661742
AAEL013863	Q16HY5	AAEL013863-PA OS=Aedes aegypti OX=7159 GN=AAEL013863 PE=4 SV=1 - [Q16HY5_AEDAE]	435.931	30.54	2	16	16	31	668	71.0883	8.104	0.000163471	0.000185058	0.00874208	0.0306795	0.883348	-0.178946
5568428	Q1HQQ6	AAEL006836-PA OS=Aedes aegypti OX=7159 GN=5568428 PE=2 SV=1 - [Q1HQQ6_AEDAE]	434.86	61.7	2	11	11	24	235	24.9856	5.94775	0.000171284	0.000166448	0.120929	0.116086	1.02905	0.0413132
AAEL007293	Q1HQW4	AAEL007293-PA OS=Aedes aegypti OX=7159 GN=AAEL007293 PE=2 SV=1 - [Q1HQW4_AEDAE]	433.875	46.18	1	18	18	40	353	40.642	8.68994	0.000169805	0.000178669	0.0176774	0.0421737	0.950391	-0.0734067
	A0A1S4EWS6	SGL domain-containing protein OS=Aedes aegypti OX=7159 PE=4 SV=1 - [A0A1S4EWS6_AEDAE]	433.707	42.86	3	13	13	35	308	33.8809	5.99854	0.000165105	0.000169902	0.242852	0.175695	0.971765	-0.0413199
5577908	Q17FQ9	AAEL003347-PA OS=Aedes aegypti OX=7159 GN=5577908 PE=4 SV=1 - [Q17FQ9_AEDAE]	432.917	44.97	2	12	12	30	318	37.4155	7.37158	0.000164275	0.00017507	0.0484892	0.0701964	0.938337	-0.0918216
	Q8T9T6	Putative adenosine deaminase OS=Aedes aegypti OX=7159 PE=2 SV=1 - [Q8T9T6_AEDAE]	432.71	37.17	2	17	17	31	530	60.5252	7.00537	0.000168711	0.000174052	0.425934	0.248215	0.969316	-0.0449616
5571747	Q16WB3	Inosine-5'-monophosphate dehydrogenase OS=Aedes aegypti OX=7159 GN=5571747 PE=3 SV=1 - [Q16WB3_AEDAE]	431.568	40.43	1	17	17	32	512	55.8535	7.85498	0.000171858	0.000196128	0.000374149	0.00995815	0.876253	-0.19058
5574929	Q16PT4	AAEL011527-PA OS=Aedes aegypti OX=7159 GN=5574929 PE=4 SV=1 - [Q16PT4_AEDAE]	431.258	52.89	1	16	16	31	329	36.2061	5.77002	0.000165762	0.000176192	0.102152	0.105804	0.940808	-0.0880283
AAEL010147	Q16TS3	AAEL010147-PA (Fragment) OS=Aedes aegypti OX=7159 GN=AAEL010147 PE=4 SV=1 - [Q16TS3_AEDAE]	431.069	10.03	2	22	22	30	2502	280.577	5.75732	0.000174298	0.000162882	0.0292781	0.0539752	1.07009	0.0977321
5567988	Q176D0	Phosphorylase b kinase regulatory subunit OS=Aedes aegypti OX=7159 GN=5567988 PE=3 SV=1 - [Q176D0_AEDAE]	430.662	19.18	1	19	19	33	1069	122.386	6.48096	0.000168074	0.000182997	0.00491646	0.023706	0.918454	-0.122721
AAEL003019	Q0IGD0	AAEL003019-PA OS=Aedes aegypti OX=7159 GN=AAEL003019 PE=4 SV=1 - [Q0IGD0_AEDAE]	430.501	45.67	1	12	12	25	300	33.0993	9.05615	0.000171502	0.000180371	0.0137167	0.0374751	0.95083	-0.0727405
5570686	Q16YL3	AAEL008500-PA OS=Aedes aegypti OX=7159 GN=5570686 PE=3 SV=1 - [Q16YL3_AEDAE]	430.488	43.51	1	18	18	40	439	50.3682	8.19189	0.000174625	0.000208112	0.0224105	0.0473266	0.839093	-0.253097
AAEL004347	Q17D30	Eukaryotic translation initiation factor 3 subunit M OS=Aedes aegypti OX=7159 GN=AAEL004347 PE=3 SV=1 - [EIF3M_AEDAE]	430.461	41.45	1	15	15	48	386	44.2028	6.17627	0.000164723	0.000176035	0.0302555	0.0548931	0.935738	-0.0958231
5577779	A0A1S4F472	Serrate RNA effector molecule homolog OS=Aedes aegypti OX=7159 GN=5577779 PE=4 SV=2 - [A0A1S4F472_AEDAE]	429.555	30.27	2	29	29	56	935	107.13	5.22412	0.000168684	0.000169812	0.549883	0.293304	0.993357	-0.00961613
AAEL001623	Q1HQZ9	AAEL001623-PA OS=Aedes aegypti OX=7159 GN=AAEL001623 PE=2 SV=1 - [Q1HQZ9_AEDAE]	429.462	50.2	2	13	13	51	251	28.3377	5.26221	0.000164408	0.000166261	0.768345	0.365326	0.988858	-0.0161643
	Q1HR63	60S ribosomal protein L13a (Fragment) OS=Aedes aegypti OX=7159 PE=2 SV=1 - [Q1HR63_AEDAE]	429.121	49.58	2	17	17	63	236	27.124	10.9165	0.000169173	0.000171146	0.587618	0.30654	0.988473	-0.0167272
5579045	J9HGS4	AAEL013980-PB OS=Aedes aegypti OX=7159 GN=5579045 PE=4 SV=1 - [J9HGS4_AEDAE]	427.921	69.64	2	1	8	21	112	12.2723	8.88037	0.000163653	0.000176228	0.0915496	0.0995335	0.928647	-0.106798
5566470	A0A1S4FAR7	Annexin OS=Aedes aegypti OX=7159 GN=5566470 PE=3 SV=1 - [A0A1S4FAR7_AEDAE]	427.513	41.12	2	8	12	33	321	35.9579	4.81787	0.000158765	0.000145755	0.129719	0.120812	1.08926	0.123351
5580325	Q16K96	Serine/threonine-protein phosphatase OS=Aedes aegypti OX=7159 GN=5580325 PE=3 SV=1 - [Q16K96_AEDAE]	427.463	44.66	1	9	10	23	309	35.5174	5.5415	0.000162327	0.000170688	0.212042	0.161176	0.951017	-0.0724564
5576223	Q17H03	AAEL002825-PA OS=Aedes aegypti OX=7159 GN=5576223 PE=4 SV=1 - [Q17H03_AEDAE]	425.561	47.75	1	4	4	25	111	12.8937	10.2134	0.000166197	0.000181155	0.308358	0.203022	0.917429	-0.124331
5565372	A0A1S4F8J4	3-2-trans-enoyl-CoA isomerase, putative OS=Aedes aegypti OX=7159 GN=5565372 PE=4 SV=1 - [A0A1S4F8J4_AEDAE]	425.082	40.43	2	12	12	30	282	31.2792	8.95361	0.000158893	0.000156468	0.73379	0.354724	1.0155	0.0221901
5575342	A0A1S4F2E7	Uncharacterized protein OS=Aedes aegypti OX=7159 GN=5575342 PE=4 SV=1 - [A0A1S4F2E7_AEDAE]	424.517	28.47	1	1	3	20	137	14.9674	4.81787	0.000167455	0.000156255	0.260676	0.183574	1.07168	0.0998679
	A0A516AFJ3	Tubulin beta chain (Fragment) OS=Aedes aegypti OX=7159 PE=3 SV=1 - [A0A516AFJ3_AEDAE]	424.28	44.14	1	1	4	34	111	11.9457	4.62744	0.000143373	0.000142803	0.977824	0.422814	1.00399	0.00574955
23687839	J9HTV7	AAEL017419-PA OS=Aedes aegypti OX=7159 GN=23687839 PE=4 SV=1 - [J9HTV7_AEDAE]	424.15	69.43	1	11	11	34	157	17.0413	8.19189	0.000190002	0.000187463	0.846164	0.387971	1.01355	0.019412
23687871	J9HF68	Angiotensin-converting enzyme OS=Aedes aegypti OX=7159 GN=23687871 PE=3 SV=1 - [J9HF68_AEDAE]	424.043	35.59	2	19	20	47	635	73.7053	6.771	0.000164955	0.000165066	0.982437	0.423963	0.999324	-0.000975216
AAEL002691	Q17HF9	AAEL002691-PA OS=Aedes aegypti OX=7159 GN=AAEL002691 PE=4 SV=1 - [Q17HF9_AEDAE]	423.618	20.28	2	24	24	32	1292	143.157	4.94482	0.000171189	0.000168383	0.417261	0.244961	1.01666	0.0238405
AAEL014614	Q16FW0	AAEL014614-PA OS=Aedes aegypti OX=7159 GN=AAEL014614 PE=3 SV=1 - [Q16FW0_AEDAE]	423.496	33.27	1	2	18	28	541	62.3984	7.1958	0.000175373	0.000182865	0.41579	0.244405	0.959034	-0.0603456
eIF3-S7	Q16UF8	Eukaryotic translation initiation factor 3 subunit D OS=Aedes aegypti OX=7159 GN=eIF3-S7 PE=3 SV=1 - [EIF3D_AEDAE]	423.428	30.53	1	15	15	41	619	68.455	6.1001	0.000168653	0.000174328	0.0492159	0.0707678	0.967447	-0.047745
AAEL003161	Q17G75	Adenylosuccinate synthetase OS=Aedes aegypti OX=7159 GN=AAEL003161 PE=3 SV=1 - [PURA_AEDAE]	423.303	33.26	1	13	13	27	457	50.0167	7.1958	0.000166509	0.000182629	0.022803	0.0477447	0.911735	-0.133314
5574665	A0A1S4FSU7	OMPdecase domain-containing protein OS=Aedes aegypti OX=7159 GN=5574665 PE=3 SV=1 - [A0A1S4FSU7_AEDAE]	423.21	39.22	2	18	18	36	487	53.2708	6.17627	0.000169319	0.000173832	0.0566162	0.0762955	0.974042	-0.037944
5573326	A0A1S4FQG3	Uncharacterized protein OS=Aedes aegypti OX=7159 GN=5573326 PE=3 SV=1 - [A0A1S4FQG3_AEDAE]	422.543	34.55	6	19	21	35	741	80.0818	6.39209	0.000173862	0.00018929	0.00296862	0.0199324	0.918496	-0.122655
5576270	A0A1S4FWE5	LAM_G_DOMAIN domain-containing protein OS=Aedes aegypti OX=7159 GN=5576270 PE=4 SV=1 - [A0A1S4FWE5_AEDAE]	422.483	21.73	3	27	27	35	1500	168.279	4.75439	0.000169627	0.000159901	0.00688746	0.0275711	1.06083	0.0851901
AAEL002016	Q17JG7	AAEL002016-PA OS=Aedes aegypti OX=7159 GN=AAEL002016 PE=4 SV=1 - [Q17JG7_AEDAE]	422.482	33.98	1	20	20	38	718	78.9474	6.7124	0.000167748	0.000171038	0.0652111	0.0826926	0.980766	-0.0280189
AAEL006467	Q176A3	S-(hydroxymethyl)glutathione dehydrogenase OS=Aedes aegypti OX=7159 GN=AAEL006467 PE=3 SV=1 - [Q176A3_AEDAE]	422.357	37.57	1	10	12	23	378	40.6392	6.23975	0.000171768	0.000166865	0.480968	0.268582	1.02938	0.0417743
5568730	Q16RU1	AAEL010836-PA OS=Aedes aegypti OX=7159 GN=5568730 PE=4 SV=1 - [Q16RU1_AEDAE]	421.894	30.16	1	1	14	24	547	59.2688	6.78564	0.000186422	0.00018886	0.846511	0.388069	0.98709	-0.0187466
AAEL011112	Q16R03	AAEL011112-PA OS=Aedes aegypti OX=7159 GN=AAEL011112 PE=3 SV=1 - [Q16R03_AEDAE]	421.839	37.15	1	14	14	42	358	38.1305	6.78564	0.000165792	0.000180391	0.0113763	0.0343995	0.91907	-0.121754
AAEL012286	Q16MI7	AAEL012286-PA OS=Aedes aegypti OX=7159 GN=AAEL012286 PE=4 SV=1 - [Q16MI7_AEDAE]	421.373	29.26	2	17	18	54	557	61.4014	7.04932	0.000468985	0.000155882	0.35976	0.223334	3.00859	1.58909
AAEL005839	Q178N8	AAEL005839-PA OS=Aedes aegypti OX=7159 GN=AAEL005839 PE=4 SV=1 - [Q178N8_AEDAE]	421.265	52.79	1	1	17	26	358	40.0632	6.66846	0.000168934	0.000145845	0.0220575	0.0469442	1.15831	0.212024
5564750	A0A1S4G262	Uncharacterized protein OS=Aedes aegypti OX=7159 GN=5564750 PE=3 SV=1 - [A0A1S4G262_AEDAE]	421.125	34.57	2	1	19	28	541	62.3845	7.43018	0.00015157	0.000162167	0.378106	0.230033	0.93465	-0.0975021
AAEL002705	Q17HC3	AAEL002705-PA OS=Aedes aegypti OX=7159 GN=AAEL002705 PE=4 SV=1 - [Q17HC3_AEDAE]	421.074	19.19	2	15	15	20	1287	139.056	6.52197	0.000172069	0.000184269	0.0141652	0.0379979	0.933793	-0.0988257
AAEL009484	Q16VP5	AAEL009484-PB OS=Aedes aegypti OX=7159 GN=AAEL009484 PE=4 SV=1 - [Q16VP5_AEDAE]	420.584	19.86	5	3	4	11	277	28.1952	8.85107	0.000169352	0.000127842	0.0815512	0.0931663	1.32469	0.405656
AAEL012134	Q16N05	AAEL012134-PA OS=Aedes aegypti OX=7159 GN=AAEL012134 PE=4 SV=1 - [Q16N05_AEDAE]	420.404	40.51	3	9	10	20	274	30.9782	8.32373	0.000164899	0.000173182	0.133896	0.123032	0.952172	-0.0707057
AAEL009658	Q16V80	Trehalase OS=Aedes aegypti OX=7159 GN=AAEL009658 PE=3 SV=1 - [Q16V80_AEDAE]	420.289	31.23	3	17	17	33	618	70.2656	5.2749	0.000161196	0.000177857	0.0245224	0.0494954	0.906322	-0.141904
SRPN9	Q16Z02	AAEL008364-PA OS=Aedes aegypti OX=7159 GN=SRPN9 PE=3 SV=1 - [Q16Z02_AEDAE]	419.382	38.06	1	15	16	36	423	48.0476	5.90967	0.000163002	0.000126959	0.00540793	0.0246433	1.28389	0.360525
5572474	Q1HQJ6	Sidoreflexin OS=Aedes aegypti OX=7159 GN=5572474 PE=2 SV=1 - [Q1HQJ6_AEDAE]	418.59	41.61	1	11	11	40	322	36.3775	9.08545	0.000165052	0.00016397	0.772949	0.366712	1.0066	0.00948747
AAEL000859	Q17MY0	AAEL000859-PA OS=Aedes aegypti OX=7159 GN=AAEL000859 PE=4 SV=1 - [Q17MY0_AEDAE]	417.813	26.4	2	13	13	30	534	57.2017	5.17334	0.000168141	0.000128913	0.000614312	0.0121031	1.30429	0.383265
5577322	Q17PC9	AAEL000444-PA OS=Aedes aegypti OX=7159 GN=5577322 PE=4 SV=1 - [Q17PC9_AEDAE]	417.744	18.27	1	26	27	39	1527	172.023	5.93506	0.000165658	0.000162128	0.270126	0.187585	1.02177	0.031072
AAEL011479	Q16PZ2	AAEL011479-PA OS=Aedes aegypti OX=7159 GN=AAEL011479 PE=4 SV=1 - [Q16PZ2_AEDAE]	417.031	15.56	1	2	28	33	2525	274.68	5.45264	0.000185907	0.000184378	0.864278	0.393012	1.00829	0.0119175
5567286	Q178D3	NADH dehydrogenase [ubiquinone] 1 subunit C2 OS=Aedes aegypti OX=7159 GN=5567286 PE=3 SV=1 - [Q178D3_AEDAE]	415.678	61.4	1	7	7	32	114	12.6764	8.70459	0.000159067	0.00018025	0.0284528	0.0531769	0.88248	-0.180365
AAEL010652	Q16S94	AAEL010652-PA OS=Aedes aegypti OX=7159 GN=AAEL010652 PE=4 SV=1 - [Q16S94_AEDAE]	415.261	45.37	1	5	5	18	108	11.5599	4.94482	0.000163608	0.000148971	0.0235048	0.0484748	1.09825	0.135208
AAEL008657	Q16Y51	AAEL008657-PA OS=Aedes aegypti OX=7159 GN=AAEL008657 PE=4 SV=1 - [Q16Y51_AEDAE]	414.971	40.54	2	22	22	43	560	63.1603	6.44287	0.000170775	0.000113073	0.0238288	0.0488046	1.5103	0.594835
AAEL002901	Q17GT3	AAEL002901-PA OS=Aedes aegypti OX=7159 GN=AAEL002901 PE=3 SV=1 - [Q17GT3_AEDAE]	414.806	59.11	2	14	14	31	247	26.6897	8.42627	0.00017125	0.000162424	0.0110156	0.0338937	1.05434	0.0763461
REL1	Q534Q5	Dorsal isoform 1-B OS=Aedes aegypti OX=7159 GN=REL1 PE=2 SV=1 - [Q534Q5_AEDAE]	414.751	29.27	2	14	22	37	844	93.5258	5.8208	0.000173662	0.000176557	0.386501	0.233055	0.983601	-0.0238542
5579820	Q179S1	Adenosylhomocysteinase OS=Aedes aegypti OX=7159 GN=5579820 PE=3 SV=1 - [Q179S1_AEDAE]	414.562	39.48	1	17	18	41	461	51.1608	6.72705	0.000166322	0.000197053	0.000905837	0.0136546	0.844046	-0.244607
5575766	Q17HE0	AAEL002725-PA OS=Aedes aegypti OX=7159 GN=5575766 PE=4 SV=1 - [Q17HE0_AEDAE]	414.198	55.28	1	6	6	20	123	13.2776	4.71631	0.000168508	0.000167808	0.870863	0.394825	1.00417	0.00600446
5571789	Q1HQR4	AAEL009317-PA OS=Aedes aegypti OX=7159 GN=5571789 PE=2 SV=1 - [Q1HQR4_AEDAE]	413.684	65.12	1	13	13	33	215	24.2894	6.01123	0.00016364	0.000163172	0.927114	0.409874	1.00287	0.00413027
CYP9J10	F8UVW2	Cytochrome P450 9J10 (Fragment) OS=Aedes aegypti OX=7159 GN=CYP9J10 PE=2 SV=1 - [F8UVW2_AEDAE]	413.57	34.95	1	1	19	28	535	61.7541	7.97217	0.000177013	0.000152826	0.135969	0.124129	1.15826	0.21196
	A0A1S4G1W6	Pupal cuticle protein 78E, putative OS=Aedes aegypti OX=7159 PE=4 SV=1 - [A0A1S4G1W6_AEDAE]	413.51	46.67	2	6	6	18	240	27.1043	9.18799	0.000175847	0.000170918	0.524882	0.284544	1.02884	0.0410203
AAEL004613	Q17C95	AAEL004613-PA OS=Aedes aegypti OX=7159 GN=AAEL004613 PE=4 SV=1 - [Q17C95_AEDAE]	412.753	33.39	1	1	21	39	590	65.7813	6.21436	0.000166627	0.000177206	0.0150224	0.0389461	0.940303	-0.0888023
AAEL007408	Q172F0	AAEL007408-PA OS=Aedes aegypti OX=7159 GN=AAEL007408 PE=4 SV=1 - [Q172F0_AEDAE]	412.58	31.67	1	8	11	26	341	38.3627	9.62744	0.000157816	0.000177533	0.0790455	0.0916435	0.888944	-0.169836
AAEL011037	Q16R88	AAEL011037-PA OS=Aedes aegypti OX=7159 GN=AAEL011037 PE=4 SV=1 - [Q16R88_AEDAE]	411.761	44.09	3	2	5	27	93	10.2349	6.7124	0.000169263	0.000169415	0.975767	0.4223	0.999098	-0.00130164
5563664	Q0C7C3	AAEL000084-PA OS=Aedes aegypti OX=7159 GN=5563664 PE=4 SV=1 - [Q0C7C3_AEDAE]	411.66	80.51	1	8	8	23	118	13.3417	5.12256	0.000165731	0.000168086	0.474479	0.266141	0.98599	-0.0203553
5567139	Q178I5	AAEL005890-PA OS=Aedes aegypti OX=7159 GN=5567139 PE=4 SV=1 - [Q178I5_AEDAE]	411.626	48.79	1	7	7	21	207	23.2207	7.35693	0.000176631	0.000166496	0.066827	0.0838128	1.06087	0.0852522
AAEL011925	Q16NN5	AAEL011925-PA OS=Aedes aegypti OX=7159 GN=AAEL011925 PE=4 SV=1 - [Q16NN5_AEDAE]	411.599	41.1	2	17	17	35	382	42.8124	9.20264	0.000162458	0.000165636	0.63824	0.323577	0.980814	-0.0279482
AAEL010523	Q16SQ6	AAEL010523-PA OS=Aedes aegypti OX=7159 GN=AAEL010523 PE=4 SV=1 - [Q16SQ6_AEDAE]	411.462	26.68	1	14	14	29	742	85.901	5.2749	0.000177985	0.000194539	0.0571066	0.0766783	0.914904	-0.128307
	A0A1S4G028	SGL domain-containing protein OS=Aedes aegypti OX=7159 PE=4 SV=1 - [A0A1S4G028_AEDAE]	411.35	43.23	2	10	11	36	310	34.6834	6.56592	0.00017022	0.000161108	0.140025	0.126235	1.05656	0.0793725
AAEL003213	Q17FY0	Guanine deaminase OS=Aedes aegypti OX=7159 GN=AAEL003213 PE=3 SV=1 - [Q17FY0_AEDAE]	411.217	43.23	1	19	19	36	458	50.6248	5.66846	0.000162534	0.000177929	0.0565062	0.0762172	0.913473	-0.130566
AAEL001516	Q17KX8	AAEL001516-PA OS=Aedes aegypti OX=7159 GN=AAEL001516 PE=4 SV=1 - [Q17KX8_AEDAE]	411.075	20.75	5	20	20	39	1248	136.694	6.11279	0.000167013	0.000165253	0.523966	0.28422	1.01065	0.0152796
PIWI4	Q171B3	AAEL007698-PA OS=Aedes aegypti OX=7159 GN=PIWI4 PE=3 SV=1 - [Q171B3_AEDAE]	410.072	34.77	1	17	28	48	860	98.5201	9.40771	0.000171614	0.000175855	0.0607469	0.0794651	0.975881	-0.0352228
AAEL011973	Q16NG1	Fumarylacetoacetase OS=Aedes aegypti OX=7159 GN=AAEL011973 PE=3 SV=1 - [Q16NG1_AEDAE]	410.069	52.29	1	1	17	38	415	45.9791	6.354	0.000164681	0.000177681	0.18738	0.149381	0.926831	-0.109622
5571895	Q16W09	1-phosphatidylinositol 4,5-bisphosphate phosphodiesterase OS=Aedes aegypti OX=7159 GN=5571895 PE=4 SV=1 - [Q16W09_AEDAE]	409.512	27.45	3	2	30	49	1082	124.244	6.12549	0.000195796	0.000182473	0.458778	0.260338	1.07301	0.101668
	A0A1S4G898	Oxysterol-binding protein OS=Aedes aegypti OX=7159 PE=3 SV=1 - [A0A1S4G898_AEDAE]	409.4	27.32	5	15	16	25	798	90.0395	7.18115	0.000164351	0.000160083	0.283324	0.193002	1.02666	0.0379605
5565048	Q17CH3	AAEL004567-PA OS=Aedes aegypti OX=7159 GN=5565048 PE=4 SV=1 - [Q17CH3_AEDAE]	409.203	31	1	24	24	48	713	80.9215	7.10791	0.000166289	0.000179598	0.0195478	0.0442153	0.925898	-0.111074
5578149	Q16IV9	AAEL013530-PA OS=Aedes aegypti OX=7159 GN=5578149 PE=3 SV=1 - [Q16IV9_AEDAE]	408.98	27.98	1	22	22	40	779	90.2783	8.00146	0.000163039	0.000167745	0.331219	0.212352	0.971945	-0.0410534
	A0A1S4FDK5	WD_REPEATS_REGION domain-containing protein OS=Aedes aegypti OX=7159 PE=4 SV=1 - [A0A1S4FDK5_AEDAE]	408.789	12.72	2	38	39	48	3404	377.242	6.18896	0.000173067	0.000177284	0.112718	0.111489	0.976216	-0.0347284
5571763	Q16WA1	GTP-binding nuclear protein OS=Aedes aegypti OX=7159 GN=5571763 PE=3 SV=1 - [Q16WA1_AEDAE]	408.114	74.77	1	15	15	34	214	24.4535	7.81104	0.000171759	0.000181243	0.0127152	0.0362347	0.947676	-0.0775335
5574598	A0A1S4F1P1	CPSF_A domain-containing protein OS=Aedes aegypti OX=7159 GN=5574598 PE=4 SV=1 - [A0A1S4F1P1_AEDAE]	407.578	21.09	3	24	24	42	1138	126.2	5.24951	0.000174222	0.000174614	0.914496	0.406564	0.997759	-0.00323637
5571895	A0A1S4FMB2	1-phosphatidylinositol 4,5-bisphosphate phosphodiesterase OS=Aedes aegypti OX=7159 GN=5571895 PE=4 SV=1 - [A0A1S4FMB2_AEDAE]	407.079	26.8	2	1	29	47	1082	124.027	6.18896	0.000161547	0.000188252	0.0330064	0.0573268	0.858147	-0.220704
AAEL010965	Q16RG3	AAEL010965-PA OS=Aedes aegypti OX=7159 GN=AAEL010965 PE=4 SV=1 - [Q16RG3_AEDAE]	405.392	13.19	1	7	41	48	3564	394.953	6.25244	0.000169206	0.000153897	0.00675372	0.0273173	1.09948	0.136816
5577060	Q17GF2	AAEL003109-PA OS=Aedes aegypti OX=7159 GN=5577060 PE=4 SV=1 - [Q17GF2_AEDAE]	405.269	41.42	2	14	18	32	548	61.5631	6.49365	0.000163428	0.000165427	0.676322	0.336285	0.987918	-0.0175374
	A0A0P6IV05	Putative titin OS=Aedes aegypti OX=7159 PE=2 SV=1 - [A0A0P6IV05_AEDAE]	405.008	21.81	1	5	32	69	1504	163.717	5.52881	0.000165668	0.000181319	0.192815	0.151962	0.913681	-0.130238
5576917	A0A1S4FXC1	Uncharacterized protein OS=Aedes aegypti OX=7159 GN=5576917 PE=4 SV=1 - [A0A1S4FXC1_AEDAE]	404.518	64.71	4	14	15	28	238	27.3736	5.21143	0.000172706	0.000178396	0.205175	0.157862	0.9681	-0.0467725
AAEL007945	Q170C2	Eukaryotic translation initiation factor 3 subunit H OS=Aedes aegypti OX=7159 GN=AAEL007945 PE=2 SV=1 - [EIF3H_AEDAE]	404.348	37.8	1	11	11	24	336	38.4662	6.1001	0.000167812	0.000180058	0.00681014	0.027425	0.93199	-0.101613
5575412	Q16NZ4	Poly [ADP-ribose] polymerase OS=Aedes aegypti OX=7159 GN=5575412 PE=4 SV=1 - [Q16NZ4_AEDAE]	404	33.23	1	31	31	45	999	113.397	8.57275	0.00017316	0.000158084	0.00370456	0.0214375	1.09536	0.131412
5566848	A0A1S4EX13	Uncharacterized protein OS=Aedes aegypti OX=7159 GN=5566848 PE=4 SV=1 - [A0A1S4EX13_AEDAE]	403.595	18.46	2	34	34	39	1836	211.887	6.58057	0.000165724	0.000168977	0.373592	0.22841	0.980745	-0.0280505
AAEL005114	Q16ED0	AAEL005114-PA OS=Aedes aegypti OX=7159 GN=AAEL005114 PE=4 SV=1 - [Q16ED0_AEDAE]	403.571	54.79	1	12	12	28	261	27.3019	10.7847	0.000191014	0.000220503	0.102538	0.106021	0.866262	-0.207125
5573091	Q16TC4	AAEL010296-PA OS=Aedes aegypti OX=7159 GN=5573091 PE=4 SV=1 - [Q16TC4_AEDAE]	403.477	30.26	3	16	17	36	704	77.1848	7.06396	0.000168885	0.0001658	0.122206	0.11679	1.0186	0.0265897
5575273	Q16P70	AAEL011742-PA OS=Aedes aegypti OX=7159 GN=5575273 PE=4 SV=1 - [Q16P70_AEDAE]	403.162	25.8	1	10	10	20	438	49.1323	6.0874	0.000169782	0.000182155	0.0207943	0.0455333	0.932074	-0.101484
5567770	Q17Q54	AAEL000111-PA OS=Aedes aegypti OX=7159 GN=5567770 PE=4 SV=1 - [Q17Q54_AEDAE]	403.161	52.17	1	11	12	25	276	30.8399	5.71924	0.000165869	0.000195171	0.0020885	0.0179642	0.849863	-0.234699
	A0A1S4F090	Uncharacterized protein OS=Aedes aegypti OX=7159 PE=4 SV=1 - [A0A1S4F090_AEDAE]	403.004	22.15	2	19	20	34	984	108.601	4.81787	0.000173535	0.00017583	0.48513	0.270135	0.986948	-0.0189547
	A0A0P6J4F9	Putative titin OS=Aedes aegypti OX=7159 PE=2 SV=1 - [A0A0P6J4F9_AEDAE]	401.933	13.07	1	1	27	31	2977	321.981	5.12256	0.000168925	0.000178155	0.244602	0.176487	0.94819	-0.0767523
5573370	Q16SV8	AAEL010470-PA OS=Aedes aegypti OX=7159 GN=5573370 PE=4 SV=1 - [Q16SV8_AEDAE]	401.756	44.12	1	7	7	18	170	19.2206	4.729	0.000177982	0.000179322	0.850158	0.38909	0.992529	-0.0108184
5571419	Q16WY5	AAEL009068-PA OS=Aedes aegypti OX=7159 GN=5571419 PE=3 SV=1 - [Q16WY5_AEDAE]	401.719	32.83	1	26	26	45	725	81.2273	6.80029	0.000166497	0.000179215	0.016798	0.0411377	0.929032	-0.1062
5569147	Q172E4	AAEL007410-PA OS=Aedes aegypti OX=7159 GN=5569147 PE=4 SV=1 - [Q172E4_AEDAE]	400.008	66.98	1	11	11	22	212	23.7222	4.58936	0.000173661	0.000176113	0.469267	0.264211	0.986076	-0.0202293
5574993	Q1HRT6	60S ribosomal protein L10 OS=Aedes aegypti OX=7159 GN=5574993 PE=2 SV=1 - [Q1HRT6_AEDAE]	400.004	46.58	1	9	9	47	219	25.4231	10.0083	0.000171481	0.000173047	0.631496	0.321363	0.990951	-0.013115
5565680	A0A1S4F960	Uncharacterized protein OS=Aedes aegypti OX=7159 GN=5565680 PE=4 SV=1 - [A0A1S4F960_AEDAE]	399.067	27.54	2	19	20	29	788	89.1177	5.21143	0.000168396	0.000178131	0.0741884	0.0886195	0.945344	-0.0810884
5567964	Q0IF85	AAEL006425-PA OS=Aedes aegypti OX=7159 GN=5567964 PE=3 SV=1 - [Q0IF85_AEDAE]	398.993	30.55	1	6	6	22	275	29.1717	8.29443	0.000170598	0.000102389	1.31463e-05	0.00345277	1.66618	0.736542
5566608	A0A1S4EWV3	Uncharacterized protein OS=Aedes aegypti OX=7159 GN=5566608 PE=4 SV=1 - [A0A1S4EWV3_AEDAE]	398.312	74.12	2	5	5	20	85	9.17779	9.979	0.000167505	0.000167297	0.897603	0.402073	1.00125	0.00179796
5575706	Q16ND1	L-lactate dehydrogenase OS=Aedes aegypti OX=7159 GN=5575706 PE=3 SV=1 - [Q16ND1_AEDAE]	398.261	22.96	1	7	7	20	331	35.5266	7.07861	0.000166424	0.000154881	0.1037	0.10667	1.07452	0.103697
RpL17	Q1HR65	60S ribosomal protein L17 OS=Aedes aegypti OX=7159 GN=RpL17 PE=2 SV=1 - [RL17_AEDAE]	398.143	33.33	1	8	8	49	186	21.5434	10.2866	0.000177017	0.000177106	0.987232	0.425153	0.999502	-0.000718571
AAEL010248	Q16TF1	AAEL010248-PA (Fragment) OS=Aedes aegypti OX=7159 GN=AAEL010248 PE=3 SV=1 - [Q16TF1_AEDAE]	397.163	53.09	4	15	16	37	324	32.7551	10.1108	0.000176892	0.000196372	0.0502116	0.0715382	0.900799	-0.150722
5571153	Q16XK1	AAEL008849-PA OS=Aedes aegypti OX=7159 GN=5571153 PE=4 SV=1 - [Q16XK1_AEDAE]	397.082	32.91	1	11	11	23	398	43.4599	6.78564	0.000171741	0.000167068	0.0805294	0.092549	1.02797	0.0398004
AAEL003377	Q17FK4	Signal recognition particle subunit SRP72 OS=Aedes aegypti OX=7159 GN=AAEL003377 PE=3 SV=1 - [Q17FK4_AEDAE]	396.783	37.52	1	23	23	36	661	74.4446	9.17334	0.000166619	0.000176309	0.0373075	0.0609116	0.945039	-0.0815546
5577486	Q16JS6	Coatomer subunit delta OS=Aedes aegypti OX=7159 GN=5577486 PE=3 SV=1 - [Q16JS6_AEDAE]	395.244	26.78	1	12	12	24	519	57.4844	5.87158	0.000166536	0.000166785	0.925582	0.409475	0.998512	-0.00214872
5565839	Q17BC2	AAEL005027-PA OS=Aedes aegypti OX=7159 GN=5565839 PE=3 SV=1 - [Q17BC2_AEDAE]	395.02	66.07	11	4	4	20	112	11.5017	4.25928	0.000168778	0.000184972	0.00476213	0.023456	0.91245	-0.132183
5575103	Q16PF9	Importin subunit alpha OS=Aedes aegypti OX=7159 GN=5575103 PE=3 SV=1 - [Q16PF9_AEDAE]	394.966	34.87	1	15	15	27	519	57.4138	5.03369	0.000169477	0.000179784	0.0092448	0.0314604	0.942675	-0.0851678
	A0A0P6IXZ1	Putative aspartyl beta-hydroxylase OS=Aedes aegypti OX=7159 PE=2 SV=1 - [A0A0P6IXZ1_AEDAE]	394.541	18.35	1	10	12	23	861	98.4044	4.65283	0.000161394	0.000164467	0.714735	0.348725	0.98132	-0.0272041
5575393	Q16P09	AAEL011797-PA OS=Aedes aegypti OX=7159 GN=5575393 PE=3 SV=1 - [Q16P09_AEDAE]	394.393	41.83	1	12	14	38	251	28.3546	5.68115	0.000163177	0.000233759	0.0182576	0.0428305	0.69806	-0.518578
5566771	Q0IFF1	AAEL005635-PA OS=Aedes aegypti OX=7159 GN=5566771 PE=4 SV=1 - [Q0IFF1_AEDAE]	394.092	40.29	1	12	12	19	412	43.4671	7.78174	0.000171038	0.00020101	0.00179591	0.0172199	0.85089	-0.232955
5566843	Q17N60	60S ribosomal protein L35A, putative OS=Aedes aegypti OX=7159 GN=5566843 PE=3 SV=1 - [Q17N60_AEDAE]	393.908	40.7	1	9	9	44	172	18.8754	11.2974	0.000177289	0.000173918	0.502588	0.276558	1.01938	0.027697
AAEL007990	Q0IET9	AAEL007990-PA OS=Aedes aegypti OX=7159 GN=AAEL007990 PE=4 SV=1 - [Q0IET9_AEDAE]	393.878	71.78	2	4	9	28	163	18.0885	4.42432	0.000157701	0.000153024	0.557137	0.295806	1.03056	0.0434299
5576333	A0A1S4EVP9	Uncharacterized protein OS=Aedes aegypti OX=7159 GN=5576333 PE=3 SV=1 - [A0A1S4EVP9_AEDAE]	393.425	29.2	1	1	39	77	1226	141.845	8.11865	0.000176543	0.000163941	0.0665028	0.08359	1.07687	0.106848
5578986	A0A1S4F5Q7	EMC1_C domain-containing protein OS=Aedes aegypti OX=7159 GN=5578986 PE=4 SV=1 - [A0A1S4F5Q7_AEDAE]	393.118	27.7	2	20	20	31	917	101.183	7.15186	0.000174797	0.000166727	0.049664	0.0711163	1.0484	0.0681954
5568261	A0A1S4FEA2	Uroporphyrinogen decarboxylase OS=Aedes aegypti OX=7159 GN=5568261 PE=3 SV=1 - [A0A1S4FEA2_AEDAE]	392.295	51.12	7	16	16	30	356	39.9055	6.15088	0.000167566	0.000164052	0.216075	0.163143	1.02142	0.030575
AAEL002469	Q17I25	AAEL002469-PB OS=Aedes aegypti OX=7159 GN=AAEL002469 PE=4 SV=1 - [Q17I25_AEDAE]	390.345	47.44	2	15	15	32	390	43.3329	5.69385	0.000171504	0.000180569	0.00504572	0.0239075	0.949796	-0.0743097
AAEL003611	Q17EY5	AAEL003611-PA OS=Aedes aegypti OX=7159 GN=AAEL003611 PE=3 SV=1 - [Q17EY5_AEDAE]	390.345	28.37	1	1	10	21	363	41.3847	7.81104	0.000174041	0.000206572	0.0506902	0.0719036	0.84252	-0.247218
AAEL001496	Q17L48	AAEL001496-PA OS=Aedes aegypti OX=7159 GN=AAEL001496 PE=4 SV=1 - [Q17L48_AEDAE]	389.938	36.96	2	10	10	18	303	34.1852	8.88037	0.000165546	0.000180739	0.0119151	0.0351644	0.915944	-0.126669
23687442	J9HIY3	AAEL017022-PA OS=Aedes aegypti OX=7159 GN=23687442 PE=4 SV=1 - [J9HIY3_AEDAE]	389.761	22.25	1	5	5	20	355	36.2473	5.68115	0.000169104	0.000186957	0.00112461	0.0146364	0.904506	-0.144798
5566495	A0A1S4FAH9	2-oxoglutarate dehydrogenase OS=Aedes aegypti OX=7159 GN=5566495 PE=4 SV=1 - [A0A1S4FAH9_AEDAE]	389.641	28.21	2	23	23	32	904	101.869	6.63916	0.000169975	0.000168308	0.5854	0.305771	1.0099	0.0142137
AAEL000529	Q1HR25	40S ribosomal protein S21 OS=Aedes aegypti OX=7159 GN=AAEL000529 PE=2 SV=1 - [Q1HR25_AEDAE]	389.631	78.31	1	6	6	24	83	9.2836	7.21045	0.000175339	0.000170602	0.192002	0.151576	1.02777	0.0395152
5567821	Q17MK2	NADH dehydrogenase [ubiquinone] 1 beta subcomplex subunit 8, mitochondrial OS=Aedes aegypti OX=7159 GN=5567821 PE=3 SV=1 - [Q17MK2_AEDAE]	389.315	45.98	2	7	7	38	174	20.103	8.47021	0.000167895	0.000169787	0.594516	0.308919	0.988858	-0.0161645
AAEL000364	Q17PI9	Glycine cleavage system H protein (Fragment) OS=Aedes aegypti OX=7159 GN=AAEL000364 PE=3 SV=1 - [Q17PI9_AEDAE]	389.242	25	2	2	2	10	140	15.2636	5.021	0.000160021	0.000158078	0.768223	0.365289	1.01229	0.017622
5578388	A0A1S4G076	S1 motif domain-containing protein OS=Aedes aegypti OX=7159 GN=5578388 PE=4 SV=1 - [A0A1S4G076_AEDAE]	388.988	46.75	2	15	15	34	338	38.0653	4.77979	0.000166044	0.000174769	0.101826	0.10562	0.950075	-0.0738873
5565726	Q17BH5	AAEL004951-PA OS=Aedes aegypti OX=7159 GN=5565726 PE=4 SV=1 - [Q17BH5_AEDAE]	388.853	25.08	1	7	7	27	319	34.2394	8.03076	0.000174726	0.000151275	0.00942302	0.031726	1.15502	0.207917
5565282	Q16IJ3	AAEL013642-PA OS=Aedes aegypti OX=7159 GN=5565282 PE=3 SV=1 - [Q16IJ3_AEDAE]	388.343	40.14	1	13	14	35	421	46.5595	8.14795	0.000164797	0.000164252	0.878341	0.39687	1.00332	0.00478043
	A0A0P6ITL8	Putative serine protease OS=Aedes aegypti OX=7159 PE=2 SV=1 - [A0A0P6ITL8_AEDAE]	388.141	47.31	1	6	7	27	167	17.638	8.82178	0.00016786	0.000171388	0.0890422	0.0979584	0.979412	-0.0300119
5572213	A0A1S4FMU8	XendoU domain-containing protein OS=Aedes aegypti OX=7159 GN=5572213 PE=4 SV=1 - [A0A1S4FMU8_AEDAE]	387.549	27.89	2	12	12	29	570	60.7825	9.56885	0.000174533	0.000140526	0.00554945	0.0249369	1.242	0.312665
AAEL013574	Q16IR4	AAEL013574-PB OS=Aedes aegypti OX=7159 GN=AAEL013574 PE=3 SV=1 - [Q16IR4_AEDAE]	387.335	32.97	3	7	7	22	279	30.7832	7.40088	0.000170852	0.000121363	8.61723e-05	0.00555975	1.40778	0.493417
AAEL012609	Q16LL9	4-aminobutyrate aminotransferase OS=Aedes aegypti OX=7159 GN=AAEL012609 PE=3 SV=1 - [Q16LL9_AEDAE]	386.284	52.53	2	22	22	44	495	55.0265	8.68994	0.000169287	0.000180903	0.02458	0.0495519	0.935785	-0.0957507
AAEL014369	Q16GI3	AAEL014369-PA OS=Aedes aegypti OX=7159 GN=AAEL014369 PE=4 SV=1 - [Q16GI3_AEDAE]	386.197	38.14	1	12	12	30	333	38.3466	6.16357	0.000147121	0.000131106	0.330152	0.211927	1.12215	0.166266
AAEL013656	Q16II0	AAEL013656-PA OS=Aedes aegypti OX=7159 GN=AAEL013656 PE=4 SV=1 - [Q16II0_AEDAE]	386.11	46.89	1	14	14	30	322	37.0495	4.67822	0.000165089	0.000132637	0.00311781	0.0202299	1.24467	0.315758
5576353	Q1HRJ5	AAEL002881-PA OS=Aedes aegypti OX=7159 GN=5576353 PE=2 SV=1 - [Q1HRJ5_AEDAE]	385.804	50.6	1	6	6	53	83	9.41184	9.53955	0.000152615	0.000183409	0.0371209	0.0607628	0.8321	-0.265172
5576030	A0A1S4FVT1	Uncharacterized protein OS=Aedes aegypti OX=7159 GN=5576030 PE=4 SV=1 - [A0A1S4FVT1_AEDAE]	385.661	18.52	2	30	30	41	1793	205.882	7.2251	0.000169741	0.000173781	0.147719	0.13016	0.976751	-0.0339373
5564782	Q17CV4	Prefoldin subunit 3 OS=Aedes aegypti OX=7159 GN=5564782 PE=3 SV=1 - [Q17CV4_AEDAE]	385.562	56.54	1	12	12	45	191	22.3095	5.73193	0.000166781	0.000174767	0.040333	0.0634635	0.954308	-0.0674733
	A0A0P6IUI5	Putative vesicle-associated membrane protein 2 OS=Aedes aegypti OX=7159 PE=2 SV=1 - [A0A0P6IUI5_AEDAE]	385.5	44.05	1	6	6	17	168	18.2974	6.11279	0.000154301	0.000202942	0.0701463	0.0860383	0.760318	-0.395324
5571006	Q16XX4	AAEL008738-PA OS=Aedes aegypti OX=7159 GN=5571006 PE=4 SV=1 - [Q16XX4_AEDAE]	385.265	27.44	2	17	23	44	911	98.8141	9.27588	0.000172496	0.000181927	0.0111214	0.0340275	0.948159	-0.0767989
AAEL012631	Q16LJ3	AAEL012631-PA OS=Aedes aegypti OX=7159 GN=AAEL012631 PE=3 SV=1 - [Q16LJ3_AEDAE]	384.58	30.64	2	27	28	89	1002	116.131	9.49561	0.000169247	0.000167799	0.387015	0.23325	1.00863	0.0123959
5564542	Q17D71	Peptidylprolyl isomerase OS=Aedes aegypti OX=7159 GN=5564542 PE=4 SV=1 - [Q17D71_AEDAE]	384.192	56.87	1	14	14	27	211	23.2324	4.84326	0.000166025	0.000212764	0.00491614	0.0237055	0.780326	-0.357852
	A0A1S4FEC3	PWWP domain-containing protein OS=Aedes aegypti OX=7159 PE=4 SV=1 - [A0A1S4FEC3_AEDAE]	383.119	37.14	17	14	15	23	552	60.0577	7.66455	0.000170812	0.000193847	0.000129358	0.00656256	0.88117	-0.182507
FerH	Q8T4R8	Ferritin OS=Aedes aegypti OX=7159 GN=FerH PE=2 SV=1 - [Q8T4R8_AEDAE]	382.641	48.33	4	8	8	28	209	23.688	5.97314	0.000168062	0.00016069	0.27156	0.188183	1.04588	0.0647174
5575105	Q16PF7	40S ribosomal protein S15 OS=Aedes aegypti OX=7159 GN=5575105 PE=3 SV=1 - [Q16PF7_AEDAE]	382.548	48.99	2	9	9	35	149	17.0233	10.5063	0.000180827	0.000177965	0.663277	0.331952	1.01608	0.0230185
AAEL010372	Q16T45	AAEL010372-PA OS=Aedes aegypti OX=7159 GN=AAEL010372 PE=4 SV=1 - [Q16T45_AEDAE]	380.96	15.1	3	15	18	30	1278	140.255	7.1958	0.000167596	0.000163312	0.137336	0.124845	1.02623	0.0373549
5568255	A0A1S4FEC0	Fibrinogen C-terminal domain-containing protein OS=Aedes aegypti OX=7159 GN=5568255 PE=4 SV=1 - [A0A1S4FEC0_AEDAE]	380.589	14.97	3	4	4	10	354	40.3307	6.0874	0.000151999	5.39074e-05	0.00871093	0.0306335	2.81963	1.49551
5566585	A0A1S4EWT7	Aldo_ket_red domain-containing protein OS=Aedes aegypti OX=7159 GN=5566585 PE=4 SV=1 - [A0A1S4EWT7_AEDAE]	380.477	49.08	2	12	12	28	273	30.1645	5.79541	0.000170334	0.00017398	0.274815	0.189533	0.979043	-0.0305557
23687562	A0A1S4G5Y4	Uncharacterized protein OS=Aedes aegypti OX=7159 GN=23687562 PE=4 SV=1 - [A0A1S4G5Y4_AEDAE]	380.023	57.29	2	7	7	29	96	10.9113	4.97021	0.00015863	0.000171993	0.164059	0.138117	0.922309	-0.116678
AAEL014039	Q16HG0	AAEL014039-PA OS=Aedes aegypti OX=7159 GN=AAEL014039 PE=4 SV=1 - [Q16HG0_AEDAE]	380.012	13.16	1	1	1	29	76	9.07661	9.84717	0.00015308	0.000174532	0.135658	0.123966	0.877087	-0.189208
5580296	A0A1S4F3F0	Aminopeptidase OS=Aedes aegypti OX=7159 GN=5580296 PE=3 SV=1 - [A0A1S4F3F0_AEDAE]	379.346	17.15	5	13	14	22	863	100.054	5.18604	0.000156074	0.000191286	0.0540511	0.0744292	0.81592	-0.2935
5575399	Q16P07	AAEL011798-PA OS=Aedes aegypti OX=7159 GN=5575399 PE=4 SV=1 - [Q16P07_AEDAE]	379.087	42.63	1	8	10	27	251	28.3277	5.51611	0.000163899	0.000244806	0.0338378	0.0580219	0.669505	-0.578832
AAEL007990	Q0IEU0	AAEL007990-PB OS=Aedes aegypti OX=7159 GN=AAEL007990 PE=4 SV=1 - [Q0IEU0_AEDAE]	376.72	66.42	2	2	7	27	137	15.4853	4.4624	0.000196823	0.000175985	0.235827	0.172469	1.1184	0.161442
5578682	A0A1S4F571	Uncharacterized protein OS=Aedes aegypti OX=7159 GN=5578682 PE=3 SV=1 - [A0A1S4F571_AEDAE]	376.339	28.37	1	1	10	21	363	41.4187	7.81104	0.00017904	0.000191157	0.236138	0.172613	0.936612	-0.0944761
5570867	Q16Y75	AAEL008641-PA OS=Aedes aegypti OX=7159 GN=5570867 PE=4 SV=1 - [Q16Y75_AEDAE]	376.155	29.1	3	9	10	20	354	40.407	5.52881	0.000174812	0.000195347	0.0141627	0.037995	0.894882	-0.160231
5580057	Q17J45	AAEL002170-PA OS=Aedes aegypti OX=7159 GN=5580057 PE=4 SV=1 - [Q17J45_AEDAE]	375.378	37.84	1	7	7	19	222	25.3039	6.13818	0.0001665	0.000158521	0.0174058	0.0418584	1.05033	0.0708425
5572772	A0A1S4FP34	Uncharacterized protein OS=Aedes aegypti OX=7159 GN=5572772 PE=4 SV=1 - [A0A1S4FP34_AEDAE]	374.891	25.49	2	16	16	27	667	76.5698	6.20166	0.000164534	0.000161437	0.520302	0.282923	1.01918	0.02741
	A0A1S4FXR5	Sec16_C domain-containing protein OS=Aedes aegypti OX=7159 PE=4 SV=1 - [A0A1S4FXR5_AEDAE]	374.135	15.35	4	21	21	33	1896	215.915	5.56689	0.000166886	0.000172357	0.0938541	0.100949	0.968259	-0.0465352
5567996	Q176C3	Proteasome subunit beta OS=Aedes aegypti OX=7159 GN=5567996 PE=3 SV=1 - [Q176C3_AEDAE]	373.728	38.16	1	1	8	27	228	24.6858	5.98584	0.000182572	0.000181401	0.946102	0.414787	1.00645	0.00928223
AAEL002936	Q17GP4	AAEL002936-PA OS=Aedes aegypti OX=7159 GN=AAEL002936 PE=4 SV=1 - [Q17GP4_AEDAE]	373.235	37.06	3	7	7	21	286	31.1057	5.99854	0.000168398	0.000184976	0.00196213	0.0176624	0.91038	-0.135459
5564392	Q17DE6	AAEL004234-PA OS=Aedes aegypti OX=7159 GN=5564392 PE=4 SV=1 - [Q17DE6_AEDAE]	373.119	30.3	1	3	3	15	132	14.6445	8.57275	0.000165343	0.000169845	0.39116	0.234873	0.973493	-0.0387579
AAEL001607	Q17KP5	Galactose-1-phosphate uridylyltransferase OS=Aedes aegypti OX=7159 GN=AAEL001607 PE=3 SV=1 - [Q17KP5_AEDAE]	372.491	35.9	3	10	10	24	351	40.4852	7.84033	0.000165638	0.000165229	0.902196	0.403301	1.00248	0.00356739
	Q1HQV9	Reverse transcriptase-like protein (Fragment) OS=Aedes aegypti OX=7159 PE=2 SV=1 - [Q1HQV9_AEDAE]	371.96	55.6	1	14	14	26	268	30.1742	9.30518	0.000168603	0.000171423	0.563138	0.297942	0.983552	-0.0239271
AAEL014863	Q16F86	AAEL014863-PF OS=Aedes aegypti OX=7159 GN=AAEL014863 PE=4 SV=1 - [Q16F86_AEDAE]	371.69	31.34	5	11	14	31	584	64.3605	6.68311	0.000167464	0.000169537	0.37634	0.2294	0.98777	-0.0177536
AAEL013620	Q1HQU3	AAEL013620-PA OS=Aedes aegypti OX=7159 GN=AAEL013620 PE=2 SV=1 - [Q1HQU3_AEDAE]	371.684	46.31	5	5	7	14	203	23.1099	8.76318	0.000165773	0.000181377	0.00986931	0.032367	0.913972	-0.129777
AAEL009869	Q16UK9	AAEL009869-PA OS=Aedes aegypti OX=7159 GN=AAEL009869 PE=4 SV=1 - [Q16UK9_AEDAE]	371.532	9.68	2	39	40	48	4525	504.225	5.37646	0.000168134	0.000169575	0.563565	0.298094	0.991505	-0.0123076
AAEL009304	Q16WA7	AAEL009304-PA OS=Aedes aegypti OX=7159 GN=AAEL009304 PE=3 SV=1 - [Q16WA7_AEDAE]	370.941	45.7	2	12	12	24	291	33.6898	5.32568	0.000174272	0.000183958	0.111386	0.110801	0.94735	-0.0780311
AAEL002527	Q17I13	AAEL002527-PA OS=Aedes aegypti OX=7159 GN=AAEL002527 PE=4 SV=1 - [Q17I13_AEDAE]	370.734	26.15	4	13	13	31	631	69.68	5.04639	0.000168538	0.000179647	0.0148904	0.0388044	0.938161	-0.0920927
AAEL001503	Q17L17	Sodium/hydrogen exchanger OS=Aedes aegypti OX=7159 GN=AAEL001503 PE=3 SV=1 - [Q17L17_AEDAE]	370.015	19.34	1	1	18	23	1179	130.106	7.18115	0.000191906	0.000171391	0.155428	0.13398	1.1197	0.163107
AAEL000596	Q17NQ0	AAEL000596-PA OS=Aedes aegypti OX=7159 GN=AAEL000596 PE=3 SV=1 - [Q17NQ0_AEDAE]	367.81	21.78	1	31	31	48	1561	179.555	8.646	0.000175659	0.000187074	0.0509324	0.0720872	0.938981	-0.0908325
5568150	Q175Q3	AAEL006577-PA OS=Aedes aegypti OX=7159 GN=5568150 PE=4 SV=1 - [Q175Q3_AEDAE]	367.689	31.1	1	19	19	39	553	63.531	5.97314	0.000168459	0.000174638	0.0692137	0.085423	0.964622	-0.0519648
AAEL009700	Q16V29	AAEL009700-PA OS=Aedes aegypti OX=7159 GN=AAEL009700 PE=4 SV=1 - [Q16V29_AEDAE]	367.506	36.39	3	10	10	22	294	33.0999	7.47412	0.000173318	0.000160393	0.0315426	0.0560582	1.08059	0.111819
AAEL008353	Q1HRJ1	60S ribosomal protein L28, putative OS=Aedes aegypti OX=7159 GN=AAEL008353 PE=2 SV=1 - [Q1HRJ1_AEDAE]	367.316	50.66	1	7	7	43	152	16.9996	11.7222	0.000174556	0.000173056	0.727376	0.352717	1.00867	0.012452
	Q1HRP0	60S ribosomal protein L15/L27 OS=Aedes aegypti OX=7159 PE=2 SV=1 - [Q1HRP0_AEDAE]	366.997	52.35	1	10	10	53	149	17.0683	10.8872	0.000172835	0.000169555	0.338068	0.215053	1.01935	0.0276461
5564158	A0A1S4F6S3	Uncharacterized protein OS=Aedes aegypti OX=7159 GN=5564158 PE=3 SV=1 - [A0A1S4F6S3_AEDAE]	366.725	41.34	2	15	17	48	404	43.7614	7.60596	0.000165321	0.000159957	0.134654	0.123435	1.03353	0.047579
AAEL013652	Q16II2	AAEL013652-PA OS=Aedes aegypti OX=7159 GN=AAEL013652 PE=3 SV=1 - [Q16II2_AEDAE]	366.116	38.67	1	2	21	31	631	69.9859	6.3667	0.000206982	0.00018931	0.720576	0.350575	1.09334	0.128748
5573103	Q16TC0	AAEL010284-PA OS=Aedes aegypti OX=7159 GN=5573103 PE=4 SV=1 - [Q16TC0_AEDAE]	365.922	46.11	1	12	12	25	386	43.6378	6.46826	0.000170195	0.000181353	0.00787387	0.0293219	0.938473	-0.0916123
	A0A1S4F1H2	Uncharacterized protein OS=Aedes aegypti OX=7159 PE=4 SV=1 - [A0A1S4F1H2_AEDAE]	365.303	18.06	4	16	16	20	1063	113.229	6.0874	0.000169438	0.000167316	0.186539	0.148985	1.01268	0.0181821
AAEL000321	Q16EU8	Acetyl-coenzyme A synthetase OS=Aedes aegypti OX=7159 GN=AAEL000321 PE=3 SV=1 - [Q16EU8_AEDAE]	365.157	32.78	1	19	19	31	668	75.676	5.85889	0.000174889	0.00021615	0.00857074	0.0304241	0.809111	-0.30559
23687502	J9E908	AAEL017082-PA OS=Aedes aegypti OX=7159 GN=23687502 PE=4 SV=1 - [J9E908_AEDAE]	365.097	31.69	1	7	7	19	243	27.1227	11.6489	0.000165408	0.00016152	0.279859	0.1916	1.02407	0.0343186
AAEL007609	Q171J5	Histone H2A OS=Aedes aegypti OX=7159 GN=AAEL007609 PE=3 SV=1 - [Q171J5_AEDAE]	364.213	31.75	2	2	4	44	126	13.2153	10.4038	0.00017365	0.000179336	0.41525	0.2442	0.968294	-0.0464822
AAEL008921	Q16XC2	AAEL008921-PA OS=Aedes aegypti OX=7159 GN=AAEL008921 PE=4 SV=1 - [Q16XC2_AEDAE]	363.99	60.92	2	9	9	17	174	20.0346	4.80518	0.000174033	0.000150737	0.0502795	0.0715903	1.15455	0.207326
5579045	Q16HL7	AAEL013980-PA OS=Aedes aegypti OX=7159 GN=5579045 PE=4 SV=1 - [Q16HL7_AEDAE]	363.413	72	1	1	8	21	100	11.0417	8.60205	0.000169484	0.000164282	0.00550261	0.0248406	1.03166	0.0449687
5576360	Q17GV8	Mitochondrial pyruvate carrier OS=Aedes aegypti OX=7159 GN=5576360 PE=3 SV=1 - [Q17GV8_AEDAE]	361.711	19.69	1	4	4	12	127	14.3453	9.5249	0.000153694	0.000192779	0.0698718	0.0858579	0.797255	-0.326886
5574429	Q16QW8	AAEL011157-PA OS=Aedes aegypti OX=7159 GN=5574429 PE=4 SV=1 - [Q16QW8_AEDAE]	361.649	74	1	10	10	55	100	11.3961	10.521	0.000177918	0.000174829	0.663517	0.332032	1.01767	0.0252641
	A0A0P6IXZ9	DNA topoisomerase I OS=Aedes aegypti OX=7159 PE=2 SV=1 - [A0A0P6IXZ9_AEDAE]	361.618	27.74	15	25	26	41	1031	120.285	8.83643	0.000168731	0.000164718	0.180945	0.14631	1.02436	0.0347289
5578833	Q1HQR1	AAEL013876-PA OS=Aedes aegypti OX=7159 GN=5578833 PE=2 SV=1 - [Q1HQR1_AEDAE]	361.462	50.3	1	8	8	27	167	18.3173	9.59814	0.000165949	0.00018078	0.0121963	0.0355491	0.917959	-0.123498
AAEL003569	Q17F54	AAEL003569-PA OS=Aedes aegypti OX=7159 GN=AAEL003569 PE=4 SV=1 - [Q17F54_AEDAE]	360.311	34.19	2	15	15	32	465	52.8502	8.92432	0.000166355	0.000170152	0.223399	0.166648	0.977687	-0.0325562
AAEL007001	Q173U9	AAEL007001-PA OS=Aedes aegypti OX=7159 GN=AAEL007001 PE=4 SV=1 - [Q173U9_AEDAE]	360.154	25.16	1	8	8	23	322	34.4295	7.48877	0.000167733	0.000171811	0.27219	0.188446	0.976268	-0.034651
5576268	A0A1S4FWK8	Uncharacterized protein OS=Aedes aegypti OX=7159 GN=5576268 PE=4 SV=1 - [A0A1S4FWK8_AEDAE]	360.139	35.94	2	15	15	26	448	50.3241	5.43994	0.000166322	0.000187707	0.0302751	0.0549112	0.886071	-0.174506
5574244	Q1HQS1	V-type proton ATPase subunit OS=Aedes aegypti OX=7159 GN=5574244 PE=2 SV=1 - [Q1HQS1_AEDAE]	360.116	29.31	1	8	8	36	348	39.6707	4.94482	0.000167778	0.000182709	0.000639359	0.0122728	0.91828	-0.122994
AAEL007088	Q0IF34	AAEL007088-PA OS=Aedes aegypti OX=7159 GN=AAEL007088 PE=4 SV=1 - [Q0IF34_AEDAE]	359.894	29.98	1	1	14	25	547	59.3037	6.60986	0.000180156	0.000168489	0.109108	0.109605	1.06925	0.0965953
AaeL_AAEL014899	J9I050	AAEL014899-PB OS=Aedes aegypti OX=7159 GN=AaeL_AAEL014899 PE=4 SV=1 - [J9I050_AEDAE]	359.246	69.92	2	13	13	24	246	26.3124	8.89502	0.000169572	0.000169733	0.903144	0.403554	0.999051	-0.00136986
AAEL001760	Q17K95	AAEL001760-PA OS=Aedes aegypti OX=7159 GN=AAEL001760 PE=4 SV=1 - [Q17K95_AEDAE]	358.963	12.75	2	17	19	25	2133	231.708	4.08154	0.000167692	0.000166967	0.848047	0.388499	1.00434	0.00624837
5576784	Q16L48	AAEL012764-PA OS=Aedes aegypti OX=7159 GN=5576784 PE=3 SV=1 - [Q16L48_AEDAE]	358.586	37.85	1	12	12	29	288	32.7163	6.02393	0.000158295	8.0791e-05	0.00068313	0.0125494	1.95931	0.970348
AAEL000304	Q17PF3	AAEL000304-PB OS=Aedes aegypti OX=7159 GN=AAEL000304 PE=4 SV=1 - [Q17PF3_AEDAE]	358.584	8.37	3	2	2	14	215	21.5452	8.96826	0.000167346	0.000143297	0.0328008	0.0571521	1.16782	0.223822
5565782	A0A1S4F969	Uncharacterized protein OS=Aedes aegypti OX=7159 GN=5565782 PE=4 SV=1 - [A0A1S4F969_AEDAE]	358.094	30.49	2	22	22	36	843	94.5903	7.13721	0.00017111	0.000165361	0.15021	0.131413	1.03477	0.0493081
	A0A0N8ES68	Putative eukaryotic translation initiation factor 4 gamma OS=Aedes aegypti OX=7159 PE=2 SV=1 - [A0A0N8ES68_AEDAE]	358.087	29.48	3	25	25	40	1004	112.123	6.37939	0.000165198	0.000152492	0.011682	0.0348379	1.08332	0.115459
	A0A1S4FFE3	DEK_C domain-containing protein OS=Aedes aegypti OX=7159 PE=4 SV=1 - [A0A1S4FFE3_AEDAE]	358.004	20.93	2	15	15	31	621	69.125	4.93213	0.000169158	0.000173462	0.521087	0.283201	0.975188	-0.036248
AAEL010254	Q16TF5	AAEL010254-PA OS=Aedes aegypti OX=7159 GN=AAEL010254 PE=4 SV=1 - [Q16TF5_AEDAE]	357.806	26.81	1	13	13	18	526	56.7311	9.42236	0.000164374	0.000178359	0.0147825	0.0386872	0.921589	-0.117804
AAEL002600	Q17HQ4	AAEL002600-PA OS=Aedes aegypti OX=7159 GN=AAEL002600 PE=3 SV=1 - [Q17HQ4_AEDAE]	357.755	14.13	1	11	12	28	934	97.6565	6.63916	0.000162781	0.000118639	0.00266916	0.0192681	1.37208	0.45636
5576873	Q0IGD8	AAEL003041-PA OS=Aedes aegypti OX=7159 GN=5576873 PE=4 SV=1 - [Q0IGD8_AEDAE]	357.641	56.42	1	9	9	29	218	24.4469	5.59229	0.000158402	0.000165943	0.440114	0.253432	0.954556	-0.0670977
5576084	A0A1S4FVX9	2-amino-3-ketobutyrate coenzyme a ligase OS=Aedes aegypti OX=7159 GN=5576084 PE=3 SV=1 - [A0A1S4FVX9_AEDAE]	357.079	34.5	3	13	13	22	429	46.8181	7.76709	0.000171602	0.000186053	0.0166005	0.0409025	0.922329	-0.116646
5569110	A0A1S4FGJ8	Uncharacterized protein OS=Aedes aegypti OX=7159 GN=5569110 PE=4 SV=1 - [A0A1S4FGJ8_AEDAE]	356.056	30.14	2	12	12	26	428	48.33	5.04639	0.000167033	0.000170887	0.510016	0.279246	0.977449	-0.0329072
AAEL010673	Q16SA1	AAEL010673-PA OS=Aedes aegypti OX=7159 GN=AAEL010673 PE=4 SV=1 - [Q16SA1_AEDAE]	355.749	24.29	2	1	1	16	70	8.17512	7.25439	0.000173676	0.000174793	0.914409	0.406541	0.993611	-0.00924745
AAEL005318	Q17AF1	AAEL005318-PA OS=Aedes aegypti OX=7159 GN=AAEL005318 PE=4 SV=1 - [Q17AF1_AEDAE]	355.534	20.05	1	1	32	40	2075	229.816	4.52588	0.000160413	0.00017333	0.255212	0.181204	0.925476	-0.111733
5566267	Q17NC9	AAEL000744-PA OS=Aedes aegypti OX=7159 GN=5566267 PE=4 SV=1 - [Q17NC9_AEDAE]	355.282	57.33	1	8	8	22	150	17.1231	4.13232	0.000173757	0.000170262	0.528594	0.28585	1.02053	0.0293116
AAEL010326	Q0IEH7	Phosphotriesterase-related protein OS=Aedes aegypti OX=7159 GN=AAEL010326 PE=3 SV=1 - [PTER_AEDAE]	355.23	38.2	1	9	9	15	356	39.9667	6.13818	0.000165235	0.000169723	0.172502	0.142163	0.973557	-0.0386631
	Q7Z0L7	Sodium/hydrogen exchanger OS=Aedes aegypti OX=7159 PE=2 SV=1 - [Q7Z0L7_AEDAE]	354.237	19.34	2	1	18	23	1179	130.195	7.02002	0.000179358	0.000195746	0.0658143	0.0831137	0.916281	-0.126138
AaeL_AAEL017147	J9HY95	AAEL017147-PB OS=Aedes aegypti OX=7159 GN=AaeL_AAEL017147 PE=4 SV=1 - [J9HY95_AEDAE]	354.126	32.96	2	10	22	45	631	69.9619	5.60498	0.000166873	0.000171416	0.297063	0.198427	0.973495	-0.0387549
AAEL007536	Q171R6	AAEL007536-PA OS=Aedes aegypti OX=7159 GN=AAEL007536 PE=3 SV=1 - [Q171R6_AEDAE]	353.502	39.69	1	12	20	39	655	74.4446	8.54346	0.000173203	0.000163377	0.00982234	0.0323011	1.06015	0.0842636
AAEL006000	Q177W2	AAEL006000-PA OS=Aedes aegypti OX=7159 GN=AAEL006000 PE=4 SV=1 - [Q177W2_AEDAE]	352.787	59.46	1	6	6	45	74	8.20637	9.59814	0.00018285	0.00016092	0.0881229	0.0973715	1.13628	0.184316
	Q8T9V5	Putative lysozyme OS=Aedes aegypti OX=7159 PE=2 SV=1 - [Q8T9V5_AEDAE]	352.743	61.11	2	7	7	14	144	15.9077	8.66064	0.000155234	9.57579e-05	0.00235436	0.0185189	1.62111	0.696981
AAEL000331	Q17PI0	Elongation factor Ts, mitochondrial OS=Aedes aegypti OX=7159 GN=AAEL000331 PE=3 SV=1 - [EFTS_AEDAE]	352.68	51.79	1	13	13	25	307	33.846	6.32861	0.000170156	0.000173019	0.466462	0.263182	0.983451	-0.0240756
AAEL012909	Q16KR1	AAEL012909-PA OS=Aedes aegypti OX=7159 GN=AAEL012909 PE=4 SV=1 - [Q16KR1_AEDAE]	352.42	10.86	1	17	31	36	3461	366.957	5.07178	0.00018254	0.000118982	0.0312158	0.0557669	1.53418	0.61747
	A0A1S4FPB5	Leucine-rich immune protein (Coil-less) OS=Aedes aegypti OX=7159 PE=4 SV=1 - [A0A1S4FPB5_AEDAE]	352.404	41.19	4	13	14	20	437	49.3785	8.32373	0.000182163	0.000102415	0.0168507	0.0412	1.77867	0.8308
AAEL006041	Q177U7	AAEL006041-PA (Fragment) OS=Aedes aegypti OX=7159 GN=AAEL006041 PE=4 SV=1 - [Q177U7_AEDAE]	351.934	32.08	1	4	16	30	533	60.0608	7.45947	0.000175126	0.000161953	0.0364458	0.060218	1.08134	0.112815
	A0A1S4EUN1	ABC1 domain-containing protein OS=Aedes aegypti OX=7159 PE=4 SV=1 - [A0A1S4EUN1_AEDAE]	351.393	33.33	3	21	21	32	678	75.1581	7.73779	0.000170944	0.000171874	0.752993	0.360659	0.994591	-0.00782411
	A0A0N8ES18	Putative atpase OS=Aedes aegypti OX=7159 PE=2 SV=1 - [A0A0N8ES18_AEDAE]	351.007	20.22	2	8	8	21	460	52.3755	8.03076	0.000176546	0.000186121	0.12549	0.118574	0.948552	-0.0762017
AAEL009232	Q16WF9	AAEL009232-PA OS=Aedes aegypti OX=7159 GN=AAEL009232 PE=4 SV=1 - [Q16WF9_AEDAE]	350.58	26.93	2	18	18	41	687	76.3051	7.50342	0.000169042	0.000172183	0.39874	0.23785	0.981757	-0.0265625
AAEL015314	Q1DH15	AAEL015314-PA (Fragment) OS=Aedes aegypti OX=7159 GN=AAEL015314 PE=4 SV=1 - [Q1DH15_AEDAE]	350.11	56.65	1	2	11	25	203	23.3789	7.32764	0.000170244	0.000187307	0.0352603	0.0592362	0.908903	-0.137802
5570907	Q17L34	AAEL001480-PA OS=Aedes aegypti OX=7159 GN=5570907 PE=4 SV=1 - [Q17L34_AEDAE]	350.101	28.83	2	16	16	28	614	68.6591	5.51611	0.000169322	0.000167068	0.146936	0.129762	1.01349	0.0193344
5566275	Q17NC2	AAEL000732-PA OS=Aedes aegypti OX=7159 GN=5566275 PE=4 SV=1 - [Q17NC2_AEDAE]	349.895	41.55	1	22	22	47	568	64.595	6.39209	0.000171864	0.00017635	0.259011	0.182856	0.974561	-0.0371757
5566689	Q179N3	AAEL005579-PA OS=Aedes aegypti OX=7159 GN=5566689 PE=4 SV=1 - [Q179N3_AEDAE]	349.33	45.23	1	14	14	19	367	40.9619	8.80713	0.00016624	0.000181907	0.00313116	0.0202555	0.913875	-0.129932
	A0A0P6IWW1	Putative histone-lysine n-methyltransferase OS=Aedes aegypti OX=7159 PE=2 SV=1 - [A0A0P6IWW1_AEDAE]	349.141	14.21	3	7	8	13	711	79.9521	6.60986	0.000168246	0.000161427	0.013693	0.0374469	1.04224	0.0596873
5577094	Q1HQJ5	AAEL012996-PA OS=Aedes aegypti OX=7159 GN=5577094 PE=2 SV=1 - [Q1HQJ5_AEDAE]	348.715	66.5	1	13	13	32	200	23.0747	5.19873	0.000170055	0.0001604	0.00679939	0.0274046	1.06019	0.0843278
AAEL000749	Q17NB9	AAEL000749-PA OS=Aedes aegypti OX=7159 GN=AAEL000749 PE=4 SV=1 - [Q17NB9_AEDAE]	348.478	41.03	1	1	11	26	290	33.3614	6.1001	0.000172201	0.000158315	0.285567	0.193902	1.08771	0.121297
AAEL005763	Q178V9	Alpha-mannosidase (Fragment) OS=Aedes aegypti OX=7159 GN=AAEL005763 PE=3 SV=1 - [Q178V9_AEDAE]	348.418	23.77	3	21	21	31	997	115.277	6.34131	0.000167217	0.000146351	0.00275216	0.019462	1.14258	0.19229
AAEL008105	Q0IER7	AAEL008105-PA OS=Aedes aegypti OX=7159 GN=AAEL008105 PE=4 SV=1 - [Q0IER7_AEDAE]	347.808	34.15	1	18	18	30	650	73.9491	5.89697	0.000165384	0.000171173	0.129082	0.12048	0.96618	-0.0496355
5572867	Q16TY4	Proteasome subunit alpha type OS=Aedes aegypti OX=7159 GN=5572867 PE=3 SV=1 - [Q16TY4_AEDAE]	347.564	49.81	1	9	9	26	261	28.8388	7.28369	0.000161097	0.000172112	0.111367	0.110791	0.936003	-0.0954144
5567950	Q9NJA3	V-type proton ATPase subunit a OS=Aedes aegypti OX=7159 GN=5567950 PE=2 SV=1 - [Q9NJA3_AEDAE]	346.892	23.63	1	15	16	32	804	92.1751	6.37939	0.000164523	0.000198373	0.0028778	0.0197409	0.829362	-0.269927
AAEL014980	Q16EX7	AAEL014980-PA (Fragment) OS=Aedes aegypti OX=7159 GN=AAEL014980 PE=3 SV=1 - [Q16EX7_AEDAE]	346.772	30.4	1	1	10	24	352	39.8826	6.43018	0.00015639	0.000126907	0.0735823	0.088241	1.23231	0.30137
AAEL008615	Q16Y96	AAEL008615-PA OS=Aedes aegypti OX=7159 GN=AAEL008615 PE=4 SV=1 - [Q16Y96_AEDAE]	346.742	29.78	1	2	26	58	816	88.0167	9.23193	0.000160451	0.00015103	0.551441	0.293844	1.06238	0.0872972
5579084	Q173V2	Histone H2A OS=Aedes aegypti OX=7159 GN=5579084 PE=3 SV=1 - [Q173V2_AEDAE]	346.335	24.19	8	3	5	68	124	13.3545	10.7261	0.000194397	0.000195812	0.937601	0.412598	0.992775	-0.0104613
5576975	A0A1S4F3S5	TRUD domain-containing protein OS=Aedes aegypti OX=7159 GN=5576975 PE=4 SV=1 - [A0A1S4F3S5_AEDAE]	346.18	32.78	1	3	21	39	723	81.2196	8.26514	0.000171685	0.000164728	0.205973	0.15824	1.04224	0.0596852
AAEL011731	Q16P73	AAEL011731-PA OS=Aedes aegypti OX=7159 GN=AAEL011731 PE=3 SV=1 - [Q16P73_AEDAE]	346.103	15.65	3	16	16	29	1003	114.415	6.07471	0.000166443	0.000171371	0.164447	0.138305	0.971246	-0.0420919
5563654	Q0C785	AAEL000091-PA OS=Aedes aegypti OX=7159 GN=5563654 PE=4 SV=1 - [Q0C785_AEDAE]	345.829	33.43	1	10	10	18	332	37.0103	5.75732	0.000178498	0.000199684	0.0548214	0.0749982	0.893905	-0.161807
5578596	Q16I64	F-actin-capping protein subunit alpha OS=Aedes aegypti OX=7159 GN=5578596 PE=3 SV=1 - [Q16I64_AEDAE]	345.778	40.14	1	9	9	22	289	32.9574	5.43994	0.000175221	0.000170992	0.362828	0.224474	1.02473	0.0352469
5570230	Q16ZI8	AAEL008152-PA OS=Aedes aegypti OX=7159 GN=5570230 PE=4 SV=1 - [Q16ZI8_AEDAE]	345.743	62.11	2	9	13	28	256	27.1039	7.7085	0.000163295	0.000173853	0.0452614	0.0675619	0.939268	-0.0903919
eIF3-S4-1	Q1HQN4	Eukaryotic translation initiation factor 3 subunit G OS=Aedes aegypti OX=7159 GN=eIF3-S4-1 PE=2 SV=1 - [EIF3G_AEDAE]	345.736	54.78	1	10	10	21	272	30.3442	8.32373	0.000167504	0.000182407	0.00695237	0.0276925	0.918296	-0.122969
AAEL010590	Q16SI6	Aldose 1-epimerase OS=Aedes aegypti OX=7159 GN=AAEL010590 PE=3 SV=1 - [Q16SI6_AEDAE]	345.6	25.92	1	8	8	18	436	47.4543	6.20166	0.000161121	0.0001698	0.349702	0.219545	0.948884	-0.0756958
5565652	Q17BP4	AAEL004902-PA OS=Aedes aegypti OX=7159 GN=5565652 PE=4 SV=1 - [Q17BP4_AEDAE]	345.273	53.05	1	9	9	19	213	23.6938	6.39209	0.000171254	0.000164664	0.0184537	0.0430476	1.04002	0.0566151
5568412	A0A2I4HY34	Uncharacterized protein OS=Aedes aegypti OX=7159 GN=5568412 PE=4 SV=1 - [A0A2I4HY34_AEDAE]	344.836	15.03	2	12	12	37	878	96.936	8.44092	0.000166433	0.000179866	0.156677	0.134584	0.925317	-0.111981
AAEL014906	Q16F40	AAEL014906-PA (Fragment) OS=Aedes aegypti OX=7159 GN=AAEL014906 PE=4 SV=1 - [Q16F40_AEDAE]	344.814	32.79	1	3	15	26	494	55.7805	6.99072	0.000176371	0.000162383	0.106552	0.108235	1.08614	0.119212
AAEL008072	Q16ZS6	AAEL008072-PA OS=Aedes aegypti OX=7159 GN=AAEL008072 PE=3 SV=1 - [Q16ZS6_AEDAE]	344.774	31.63	2	8	8	35	215	24.3005	9.53955	0.000174582	0.000179818	0.121489	0.116396	0.970884	-0.0426298
5576078	Q16MG7	AAEL012310-PA OS=Aedes aegypti OX=7159 GN=5576078 PE=3 SV=1 - [Q16MG7_AEDAE]	344.637	39.23	1	14	14	34	418	46.9938	5.96045	0.000170204	0.000162579	0.00428226	0.0226047	1.0469	0.0661191
AAEL000854	Q17N03	AAEL000854-PA OS=Aedes aegypti OX=7159 GN=AAEL000854 PE=4 SV=1 - [Q17N03_AEDAE]	344.624	53.39	1	13	13	44	339	36.6871	8.57275	0.000167031	0.000170035	0.177937	0.144845	0.982332	-0.0257168
5572579	A0A1S4FP41	PDZ domain-containing protein OS=Aedes aegypti OX=7159 GN=5572579 PE=4 SV=1 - [A0A1S4FP41_AEDAE]	343.491	36.07	2	13	13	47	305	35.4202	4.60205	0.000165819	0.000180029	0.0300865	0.0547365	0.921065	-0.118626
5571735	Q1HQE0	AAEL009257-PA OS=Aedes aegypti OX=7159 GN=5571735 PE=2 SV=1 - [Q1HQE0_AEDAE]	343.082	37.18	1	7	7	47	78	8.78465	9.49561	0.000144212	0.000175882	0.152239	0.13242	0.819937	-0.286415
5567616	Q177B1	AAEL006196-PA OS=Aedes aegypti OX=7159 GN=5567616 PE=4 SV=1 - [Q177B1_AEDAE]	342.935	21.8	1	1	12	32	610	66.9133	9.26123	0.000151915	0.000150459	0.910751	0.405574	1.00968	0.0138922
5564545	Q1HQN1	Proteasome subunit alpha type OS=Aedes aegypti OX=7159 GN=5564545 PE=2 SV=1 - [Q1HQN1_AEDAE]	342.887	51.65	1	10	10	23	242	26.9121	4.77979	0.000166537	0.000168375	0.578509	0.303369	0.989083	-0.0158372
	A0A1S4FQN7	Sugar transporter OS=Aedes aegypti OX=7159 PE=3 SV=1 - [A0A1S4FQN7_AEDAE]	342.115	10.66	1	5	5	27	488	51.9987	5.50342	0.000168566	0.000174029	0.149011	0.130812	0.968609	-0.046013
AAEL012400	Q16M72	AAEL012400-PA OS=Aedes aegypti OX=7159 GN=AAEL012400 PE=4 SV=1 - [Q16M72_AEDAE]	341.906	36.42	1	10	10	19	302	33.584	5.71924	0.000161361	0.000165747	0.474573	0.266177	0.973539	-0.0386893
AAEL000143	Q17Q52	AAEL000143-PA OS=Aedes aegypti OX=7159 GN=AAEL000143 PE=4 SV=1 - [Q17Q52_AEDAE]	341.87	53.33	2	14	15	34	285	31.3411	7.35693	0.000171903	0.00017121	0.860537	0.391978	1.00405	0.00583029
5573606	A0A1S4F0Z9	Uncharacterized protein OS=Aedes aegypti OX=7159 GN=5573606 PE=4 SV=1 - [A0A1S4F0Z9_AEDAE]	341.811	10.24	4	14	14	23	1552	166.606	9.21729	0.000166411	0.000185357	0.0119828	0.0352578	0.897788	-0.155553
5573903	A0A1S4F0X8	Uncharacterized protein OS=Aedes aegypti OX=7159 GN=5573903 PE=4 SV=1 - [A0A1S4F0X8_AEDAE]	341.43	21.26	2	1	1	14	127	12.3517	6.49365	0.000182457	0.000167873	0.100732	0.104999	1.08687	0.120185
AAEL007174	Q173D1	AAEL007174-PA OS=Aedes aegypti OX=7159 GN=AAEL007174 PE=4 SV=1 - [Q173D1_AEDAE]	340.838	31.74	1	1	25	43	838	90.9441	6.68311	0.000162365	0.000175839	0.440285	0.253494	0.923371	-0.115017
5566059	J9HFH0	AAEL005143-PB OS=Aedes aegypti OX=7159 GN=5566059 PE=4 SV=1 - [J9HFH0_AEDAE]	340.755	57.32	3	7	7	55	82	9.47988	9.62744	0.000157056	0.000173203	0.080291	0.0924046	0.906773	-0.141186
AAEL003137	Q17G99	AAEL003137-PA OS=Aedes aegypti OX=7159 GN=AAEL003137 PE=4 SV=1 - [Q17G99_AEDAE]	340.64	30.37	1	15	15	27	675	76.0281	4.70361	0.000165199	0.000173066	0.256108	0.181595	0.954543	-0.0671178
AAEL010567	Q16SL1	AAEL010567-PA (Fragment) OS=Aedes aegypti OX=7159 GN=AAEL010567 PE=4 SV=1 - [Q16SL1_AEDAE]	340.625	30.73	1	10	11	25	384	42.0134	9.23193	0.00016834	0.000184328	0.00443602	0.0228904	0.913261	-0.1309
	A0A1S4FHM6	Palmitoyl-protein thioesterase OS=Aedes aegypti OX=7159 PE=4 SV=1 - [A0A1S4FHM6_AEDAE]	340.608	33.78	4	9	9	20	299	34.195	6.771	0.00016669	0.00016496	0.598053	0.310132	1.01049	0.0150568
	A0A0P6K0T2	Putative rhoa gtpase effector dia/diaphanous (Fragment) OS=Aedes aegypti OX=7159 PE=2 SV=1 - [A0A0P6K0T2_AEDAE]	340.534	25.13	1	8	8	14	382	40.5763	10.7554	0.000165282	0.000189984	0.00144534	0.0160675	0.869977	-0.200951
AAEL009617	Q16FL6	Eukaryotic translation initiation factor 3 subunit L OS=Aedes aegypti OX=7159 GN=AAEL009617 PE=3 SV=1 - [EIF3L_AEDAE]	340.327	38.73	1	22	22	37	537	63.4305	6.25244	0.00016397	0.000168333	0.334822	0.213778	0.974078	-0.0378908
AAEL009547	Q16VJ0	AAEL009547-PA OS=Aedes aegypti OX=7159 GN=AAEL009547 PE=4 SV=1 - [Q16VJ0_AEDAE]	340.231	17.68	2	14	14	28	933	105.547	7.1958	0.000172118	0.000171232	0.768067	0.365242	1.00517	0.0074449
AAEL011873	Q1HR39	AAEL011873-PA OS=Aedes aegypti OX=7159 GN=AAEL011873 PE=2 SV=1 - [Q1HR39_AEDAE]	340.19	52.45	2	9	9	26	143	16.3152	6.771	0.000161511	0.000165599	0.516547	0.281586	0.975319	-0.0360544
5575971	Q16MR3	AAEL012218-PA OS=Aedes aegypti OX=7159 GN=5575971 PE=4 SV=1 - [Q16MR3_AEDAE]	340.059	64.18	3	10	10	24	134	14.9748	9.33447	0.000163109	0.000173138	0.1751	0.143444	0.942076	-0.0860847
AAEL013132	Q16K24	6-phosphofructo-2-kinase/fructose-2,6-bisphosphatase short form OS=Aedes aegypti OX=7159 GN=AAEL013132 PE=4 SV=1 - [Q16K24_AEDAE]	340.037	44.51	3	21	21	36	528	60.0957	7.57666	0.000173976	0.000201087	0.000312158	0.00927297	0.865177	-0.208932
AAEL001414	Q17LC0	AAEL001414-PA OS=Aedes aegypti OX=7159 GN=AAEL001414 PE=4 SV=1 - [Q17LC0_AEDAE]	339.865	23.01	3	12	12	26	439	50.6237	5.35107	0.00018108	0.000147714	0.0157828	0.0398973	1.22588	0.293823
AAEL002587	Q17HN5	AAEL002587-PA OS=Aedes aegypti OX=7159 GN=AAEL002587 PE=4 SV=1 - [Q17HN5_AEDAE]	338.255	28.47	1	1	3	18	137	14.9374	4.81787	0.000159319	0.000149121	0.502556	0.276547	1.06839	0.0954323
AAEL008768	Q1HR23	AAEL008768-PA OS=Aedes aegypti OX=7159 GN=AAEL008768 PE=2 SV=1 - [Q1HR23_AEDAE]	337.982	54.42	1	1	8	55	147	16.1897	9.99365	0.00016806	0.00019309	0.00384746	0.0217216	0.870373	-0.200294
AAEL015438	Q1HQJ7	Mannose-6-phosphate isomerase OS=Aedes aegypti OX=7159 GN=AAEL015438 PE=2 SV=1 - [Q1HQJ7_AEDAE]	337.607	30.94	2	11	11	19	404	44.4916	6.07471	0.000162473	0.000169941	0.155313	0.133925	0.956054	-0.0648362
AAEL006115	Q177J8	Eukaryotic translation initiation factor 3 subunit K OS=Aedes aegypti OX=7159 GN=AAEL006115 PE=3 SV=1 - [EIF3K_AEDAE]	337.492	41.18	1	8	8	17	221	25.7732	6.13818	0.000167187	0.000173157	0.161101	0.136688	0.965525	-0.0506146
	A0A1S4EVS2	Monocarboxylate transporter OS=Aedes aegypti OX=7159 PE=4 SV=1 - [A0A1S4EVS2_AEDAE]	337.2	10.94	2	2	6	14	759	82.0623	5.49072	0.000193544	0.00015945	0.0707224	0.0864145	1.21382	0.279559
PIWI6	Q16JS1	AAEL013227-PA OS=Aedes aegypti OX=7159 GN=PIWI6 PE=3 SV=1 - [Q16JS1_AEDAE]	337.13	22.3	1	16	18	29	888	100.963	9.30518	0.000174606	0.000178431	0.381249	0.231154	0.978566	-0.0312593
5578738	A0A1S4F5E8	SERPIN domain-containing protein OS=Aedes aegypti OX=7159 GN=5578738 PE=3 SV=1 - [A0A1S4F5E8_AEDAE]	337.057	33.22	3	17	17	25	608	67.863	7.86963	0.000165489	0.000145256	0.00181458	0.0172725	1.13929	0.188135
	A0A0P6JSC5	Putative inositol 145-trisphosphate receptor OS=Aedes aegypti OX=7159 PE=2 SV=1 - [A0A0P6JSC5_AEDAE]	336.89	9.68	3	27	28	34	2912	329.961	5.97314	0.000167453	0.000167064	0.872385	0.395242	1.00233	0.00335789
5570094	A0A1S4EYI9	Uncharacterized protein OS=Aedes aegypti OX=7159 GN=5570094 PE=4 SV=1 - [A0A1S4EYI9_AEDAE]	336.541	37.66	4	7	7	16	231	23.9458	4.89404	0.000152905	0.000124597	0.0924852	0.100112	1.2272	0.295366
5575287	Q16P63	Actin-related protein 2 OS=Aedes aegypti OX=7159 GN=5575287 PE=3 SV=1 - [Q16P63_AEDAE]	335.332	37.97	1	12	13	60	395	44.6949	6.27783	0.000168516	0.000159493	0.0299412	0.0546011	1.05657	0.0793913
5572843	Q16U05	AAEL010059-PA OS=Aedes aegypti OX=7159 GN=5572843 PE=4 SV=1 - [Q16U05_AEDAE]	335.193	31.69	1	18	19	30	609	68.9004	7.86963	0.000171257	0.000180046	0.0246188	0.0495898	0.951184	-0.0722042
	A0A0N8ERX7	Putative ubiquitin specific protease 9/faf (Fragment) OS=Aedes aegypti OX=7159 PE=2 SV=1 - [A0A0N8ERX7_AEDAE]	335.027	13.36	7	30	31	37	2567	292.046	6.31592	0.000170116	0.000168318	0.391641	0.235063	1.01068	0.0153303
5580259	Q1HR81	60S ribosomal protein L7 OS=Aedes aegypti OX=7159 GN=5580259 PE=2 SV=1 - [Q1HR81_AEDAE]	334.834	44.87	5	17	17	56	263	30.319	10.7847	0.000169903	0.00017165	0.61763	0.316758	0.989823	-0.0147572
	A0A1S4FD43	Protein tyrosine phosphatase 69d, drome OS=Aedes aegypti OX=7159 PE=4 SV=1 - [A0A1S4FD43_AEDAE]	334.621	13.43	2	18	19	24	1474	166.367	6.11279	0.000171704	0.000170892	0.690305	0.340868	1.00475	0.00683953
AAEL013800	Q16I44	AAEL013800-PA OS=Aedes aegypti OX=7159 GN=AAEL013800 PE=4 SV=1 - [Q16I44_AEDAE]	334.382	26.14	1	14	14	25	547	61.4681	5.60498	0.000164843	0.000167157	0.694676	0.342288	0.986157	-0.0201108
CAT-B3	Q1EGF0	AAEL009637-PA OS=Aedes aegypti OX=7159 GN=CAT-B3 PE=2 SV=1 - [Q1EGF0_AEDAE]	334.161	40.59	2	1	12	29	340	37.423	7.02002	0.000174961	0.000150429	0.0324767	0.0568744	1.16308	0.217954
5578918	A0A1S4F5L1	Sorting nexin OS=Aedes aegypti OX=7159 GN=5578918 PE=3 SV=1 - [A0A1S4F5L1_AEDAE]	333.98	32.5	2	13	13	25	440	49.7752	6.81494	0.000173635	0.00016831	0.133907	0.123039	1.03164	0.0449346
5570147	Q1HRD0	AAEL008128-PA OS=Aedes aegypti OX=7159 GN=5570147 PE=2 SV=1 - [Q1HRD0_AEDAE]	333.951	76.4	1	7	7	19	89	10.2419	7.73779	0.000162621	0.000172459	0.265054	0.185446	0.942953	-0.0847421
AAEL013629	Q16IK5	AAEL013629-PA OS=Aedes aegypti OX=7159 GN=AAEL013629 PE=4 SV=1 - [Q16IK5_AEDAE]	333.543	18.12	3	3	3	16	287	29.6298	6.82959	0.000171207	0.000173115	0.598163	0.31017	0.98898	-0.0159861
5575326	A0A1S4F286	Peptidase S1 domain-containing protein OS=Aedes aegypti OX=7159 GN=5575326 PE=4 SV=1 - [A0A1S4F286_AEDAE]	333.528	19.49	2	10	10	13	631	69.4014	4.70361	0.000166846	8.86412e-05	0.00159168	0.0165905	1.88226	0.912466
	Q1HQI3	CLIP domain-containing serine protease OS=Aedes aegypti OX=7159 PE=2 SV=1 - [Q1HQI3_AEDAE]	333.252	43.6	2	15	15	40	406	45.1636	6.93213	0.000167731	0.000153082	0.0234216	0.0483894	1.09569	0.131843
	A0A0N8ES37	Putative mannose lectin ergic-53 involved in glycoprotein traffic OS=Aedes aegypti OX=7159 PE=2 SV=1 - [A0A0N8ES37_AEDAE]	333.151	32.31	3	12	12	28	520	58.4341	6.44287	0.000170517	0.00017622	0.0306033	0.0552127	0.96764	-0.0474582
PPO4	Q16IZ4	AAEL013501-PA OS=Aedes aegypti OX=7159 GN=PPO4 PE=4 SV=1 - [Q16IZ4_AEDAE]	332.687	40.7	4	20	25	43	688	79.3691	7.13721	0.000173655	0.000167604	0.23597	0.172535	1.0361	0.0511639
5573966	Q0IED9	AAEL010827-PA OS=Aedes aegypti OX=7159 GN=5573966 PE=4 SV=1 - [Q0IED9_AEDAE]	331.417	15.82	1	23	23	28	1542	174.033	8.89502	0.000175537	0.000182033	0.190465	0.150844	0.964309	-0.052432
	A0A0N8ES04	Ribosomal protein L15 OS=Aedes aegypti OX=7159 PE=2 SV=1 - [A0A0N8ES04_AEDAE]	331.393	32.23	2	5	7	32	211	24.9215	11.3413	0.000172333	0.000171913	0.940637	0.413382	1.00244	0.00352167
AAEL006322	Q176N6	AAEL006322-PB OS=Aedes aegypti OX=7159 GN=AAEL006322 PE=4 SV=1 - [Q176N6_AEDAE]	330.641	23.83	2	13	13	25	642	70.4164	7.81104	0.000163095	0.000168498	0.286953	0.194456	0.967936	-0.0470164
	A0A0P6IW70	Putative lipid storage droplets surface-binding protein 1 OS=Aedes aegypti OX=7159 PE=2 SV=1 - [A0A0P6IW70_AEDAE]	330.019	44.62	5	17	17	43	390	44.3289	8.83643	0.000176429	0.000223494	0.0294208	0.0541111	0.78941	-0.341154
5572119	Q16VJ7	AAEL009539-PA OS=Aedes aegypti OX=7159 GN=5572119 PE=4 SV=1 - [Q16VJ7_AEDAE]	329.611	50.23	1	10	10	27	219	23.795	8.08936	0.000176978	0.000185153	0.150294	0.131455	0.955846	-0.06515
AAEL003071	Q0IG93	AAEL003071-PA OS=Aedes aegypti OX=7159 GN=AAEL003071 PE=4 SV=1 - [Q0IG93_AEDAE]	329.479	30.43	1	1	19	30	723	81.2466	8.01611	0.000163093	0.000190433	0.00904576	0.0311569	0.856431	-0.22359
5578716	A0A1S4G019	Uncharacterized protein OS=Aedes aegypti OX=7159 GN=5578716 PE=4 SV=1 - [A0A1S4G019_AEDAE]	329.475	22.28	2	3	3	10	202	21.2328	6.69775	0.00015498	0.000128663	0.0594012	0.0784518	1.20454	0.268479
AAEL012240	Q16MP1	AAEL012240-PA (Fragment) OS=Aedes aegypti OX=7159 GN=AAEL012240 PE=3 SV=1 - [Q16MP1_AEDAE]	329.307	33.05	1	10	10	22	354	39.5572	5.52881	0.000161944	0.000161932	0.998117	0.427835	1.00007	0.000107495
AMY1	P53354	Alpha-amylase I OS=Aedes aegypti OX=7159 GN=AMY1 PE=2 SV=2 - [AMY1_AEDAE]	329.078	21.3	1	11	11	24	737	80.84	7.44482	0.000172637	0.000157858	0.0672166	0.0840792	1.09362	0.129116
5566464	Q17A56	Ferrochelatase OS=Aedes aegypti OX=7159 GN=5566464 PE=3 SV=1 - [Q17A56_AEDAE]	329.058	39.39	1	14	14	33	391	44.2457	8.85107	0.000171234	0.000175446	0.0657231	0.0830502	0.975996	-0.0350532
5569526	A0A1S4FHE4	RHD domain-containing protein OS=Aedes aegypti OX=7159 GN=5569526 PE=4 SV=1 - [A0A1S4FHE4_AEDAE]	328.934	23.83	4	3	11	18	579	64.8033	5.84619	0.000158082	0.000163769	0.574136	0.301835	0.965271	-0.0509934
	A0A0P6IVM5	Putative serine/threonine protein kinase (Fragment) OS=Aedes aegypti OX=7159 PE=2 SV=1 - [A0A0P6IVM5_AEDAE]	328.635	22.62	3	23	23	26	1198	132.391	7.98682	0.000170262	0.000170451	0.966703	0.420025	0.99889	-0.00160292
5565612	Q1HR29	AAEL004873-PA OS=Aedes aegypti OX=7159 GN=5565612 PE=2 SV=1 - [Q1HR29_AEDAE]	328.565	52.5	1	11	11	32	240	26.3233	6.85889	0.000163521	0.000157158	0.200943	0.155842	1.04049	0.0572564
5576266	Q16M56	26S proteasome subunit S9 OS=Aedes aegypti OX=7159 GN=5576266 PE=4 SV=1 - [Q16M56_AEDAE]	328.499	36.06	1	14	14	25	416	46.7505	5.71924	0.000161154	0.000175313	0.0439947	0.0664826	0.919239	-0.121489
AAEL007297	Q172T1	26S protease regulatory subunit 6b OS=Aedes aegypti OX=7159 GN=AAEL007297 PE=3 SV=1 - [Q172T1_AEDAE]	328.208	39.78	1	17	18	35	460	52.3941	5.35107	0.000170358	0.000170657	0.883097	0.398163	0.998249	-0.00252809
5570020	Q17PZ2	AAEL000182-PA OS=Aedes aegypti OX=7159 GN=5570020 PE=4 SV=1 - [Q17PZ2_AEDAE]	327.902	48.21	2	3	3	20	56	6.56741	9.12939	0.00011385	0.000188486	0.147084	0.129838	0.604022	-0.727328
5570055	A0A1S4EV42	Uncharacterized protein OS=Aedes aegypti OX=7159 GN=5570055 PE=4 SV=1 - [A0A1S4EV42_AEDAE]	327.768	39.19	2	9	9	27	273	32.0734	9.01221	0.000167198	0.000160576	0.077009	0.0903787	1.04124	0.0583079
5570080	Q17LI1	AAEL001336-PA OS=Aedes aegypti OX=7159 GN=5570080 PE=4 SV=1 - [Q17LI1_AEDAE]	327.371	44.26	1	10	10	24	235	26.078	5.63037	0.000163292	0.000156888	0.281847	0.192406	1.04082	0.057718
5567070	Q178R6	60S ribosomal protein L26 OS=Aedes aegypti OX=7159 GN=5567070 PE=3 SV=1 - [Q178R6_AEDAE]	327.079	46.36	2	9	9	36	151	17.4035	10.6968	0.00016771	0.000172061	0.426772	0.248526	0.974711	-0.036953
AAEL003989	Q17E14	AAEL003989-PA OS=Aedes aegypti OX=7159 GN=AAEL003989 PE=4 SV=1 - [Q17E14_AEDAE]	327.038	35.25	3	11	12	29	383	44.6764	7.84033	0.0001691	0.000173082	0.236503	0.172782	0.976999	-0.0335717
5571047	Q16XS9	AAEL008768-PB OS=Aedes aegypti OX=7159 GN=5571047 PE=4 SV=1 - [Q16XS9_AEDAE]	327.023	55.1	1	1	8	55	147	16.1346	9.90576	0.000159002	0.000162981	0.742531	0.357439	0.975586	-0.0356584
AAEL000460	Q17P91	AAEL000460-PA OS=Aedes aegypti OX=7159 GN=AAEL000460 PE=4 SV=1 - [Q17P91_AEDAE]	326.914	38.65	3	13	14	22	445	49.2688	8.70459	0.000170895	0.000172184	0.728597	0.3531	0.992513	-0.0108415
5573581	A0A1S4F0P9	Pyr_redox_2 domain-containing protein OS=Aedes aegypti OX=7159 GN=5573581 PE=4 SV=1 - [A0A1S4F0P9_AEDAE]	325.991	37.08	2	13	13	22	445	49.4454	9.02686	0.00017176	0.000178965	0.116014	0.113314	0.959743	-0.0592796
	A0A0P6IY07	Density-regulated protein OS=Aedes aegypti OX=7159 PE=2 SV=1 - [A0A0P6IY07_AEDAE]	325.846	28.5	1	5	5	7	207	22.0969	5.42725	0.000170366	0.000169645	0.889296	0.39984	1.00426	0.00612588
23687393	A0A1S4G4Y5	Uncharacterized protein OS=Aedes aegypti OX=7159 GN=23687393 PE=4 SV=1 - [A0A1S4G4Y5_AEDAE]	325.548	38.13	2	15	15	29	611	70.6436	5.05908	0.000167851	0.000167611	0.968295	0.420426	1.00143	0.00206688
AAEL007799	Q170U4	AAEL007799-PA OS=Aedes aegypti OX=7159 GN=AAEL007799 PE=4 SV=1 - [Q170U4_AEDAE]	325.372	37.76	3	18	18	46	519	55.4031	6.80029	0.000170191	0.000170462	0.910924	0.40562	0.998408	-0.00229906
	A0A0P6IVD6	Putative titin (Fragment) OS=Aedes aegypti OX=7159 PE=2 SV=1 - [A0A0P6IVD6_AEDAE]	324.941	15.9	1	2	33	41	2661	295.251	4.55127	0.000166749	0.000166385	0.92811	0.410134	1.00219	0.00315462
5572082	Q95NQ3	AAEL009510-PA OS=Aedes aegypti OX=7159 GN=5572082 PE=2 SV=1 - [Q95NQ3_AEDAE]	324.664	25.19	1	15	15	20	675	75.4355	6.59521	0.000172734	0.000170037	0.161418	0.136836	1.01586	0.0227017
5575967	Q16MQ9	Aminopeptidase OS=Aedes aegypti OX=7159 GN=5575967 PE=3 SV=1 - [Q16MQ9_AEDAE]	324.651	30.62	3	26	28	38	947	108.917	6.27783	0.000166961	0.000161159	0.113384	0.11183	1.036	0.0510295
5575655	Q16NG0	AAEL011981-PA OS=Aedes aegypti OX=7159 GN=5575655 PE=3 SV=1 - [Q16NG0_AEDAE]	324.586	32.03	1	14	14	29	512	58.0073	6.7124	0.000173249	0.000201129	0.000856169	0.0134439	0.861379	-0.215279
5567262	Q178E1	AAEL005921-PA OS=Aedes aegypti OX=7159 GN=5567262 PE=4 SV=1 - [Q178E1_AEDAE]	322.805	33.27	1	12	13	20	511	56.5008	6.84424	0.000177771	0.00017513	0.596328	0.309542	1.01508	0.0216005
PPO9	Q16FB2	AAEL014837-PA OS=Aedes aegypti OX=7159 GN=PPO9 PE=4 SV=1 - [Q16FB2_AEDAE]	322.536	33.33	3	17	19	32	690	79.2619	6.55127	0.000170433	0.000160751	0.096513	0.102545	1.06023	0.0843785
	A0A0N8ES00	Putative serine protease (Fragment) OS=Aedes aegypti OX=7159 PE=2 SV=1 - [A0A0N8ES00_AEDAE]	321.476	24.27	2	15	15	22	750	82.4658	5.31299	0.000170894	0.000101585	2.78271e-05	0.00388998	1.68227	0.75041
5567907	A0A1S4FDJ1	Uncharacterized protein OS=Aedes aegypti OX=7159 GN=5567907 PE=4 SV=1 - [A0A1S4FDJ1_AEDAE]	320.924	48.21	2	11	12	25	307	35.2265	5.021	0.000172723	0.00018302	0.0480386	0.0698382	0.943741	-0.0835377
5573389	Q17JE6	Cation-transporting ATPase OS=Aedes aegypti OX=7159 GN=5573389 PE=3 SV=1 - [Q17JE6_AEDAE]	319.75	15.06	1	16	16	18	1182	133.415	7.56201	0.000170346	0.000170975	0.76438	0.364127	0.996321	-0.005318
5577411	A0A1S4F3W3	Aldo_ket_red domain-containing protein OS=Aedes aegypti OX=7159 GN=5577411 PE=4 SV=1 - [A0A1S4F3W3_AEDAE]	319.155	41.14	2	12	12	37	316	35.6355	5.46533	0.000165181	0.000188818	0.00299781	0.0199922	0.874817	-0.192948
5577142	Q17GC7	AAEL003112-PA OS=Aedes aegypti OX=7159 GN=5577142 PE=4 SV=1 - [Q17GC7_AEDAE]	318.205	55.64	2	9	9	23	257	29.6887	6.80029	0.000169572	0.000180083	0.175546	0.143666	0.941632	-0.0867649
5577545	Q16JP6	AAEL013249-PA OS=Aedes aegypti OX=7159 GN=5577545 PE=4 SV=1 - [Q16JP6_AEDAE]	317.669	31.16	2	22	22	34	674	74.8738	6.66846	0.000167688	0.000185727	0.00311521	0.0202248	0.902874	-0.147404
5577105	A0A1S4FXN3	DUF3456 domain-containing protein OS=Aedes aegypti OX=7159 GN=5577105 PE=4 SV=1 - [A0A1S4FXN3_AEDAE]	317.319	57.35	2	1	9	16	204	23.2824	4.84326	0.000181856	0.000162287	0.338666	0.215286	1.12058	0.164245
Aael_AAEL001216	A2I858	AAEL001216-PA (Fragment) OS=Aedes aegypti OX=7159 GN=Aael_AAEL001216 PE=4 SV=1 - [A2I858_AEDAE]	316.903	42	2	15	15	36	419	48.2966	5.74463	0.00017499	0.000179293	0.270205	0.187618	0.976002	-0.0350446
AAEL011587	Q16FB1	60S ribosomal protein L27 OS=Aedes aegypti OX=7159 GN=AAEL011587 PE=3 SV=1 - [Q16FB1_AEDAE]	316.843	33.82	2	5	5	30	136	16.0319	11.0044	0.000172337	0.000176044	0.378855	0.230301	0.978944	-0.0307014
5564787	Q17CS8	AAEL004435-PA OS=Aedes aegypti OX=7159 GN=5564787 PE=4 SV=1 - [Q17CS8_AEDAE]	316.671	37.53	1	16	17	33	477	53.4719	7.06396	0.00017207	0.000170838	0.43844	0.252822	1.00722	0.0103726
AAEL014556	Q16ER5	AAEL014556-PB OS=Aedes aegypti OX=7159 GN=AAEL014556 PE=4 SV=1 - [Q16ER5_AEDAE]	316.554	56	2	8	9	17	175	20.1136	6.771	0.000153365	0.000172424	0.131985	0.122009	0.889464	-0.168992
AAEL005321	Q17AC6	AAEL005321-PA OS=Aedes aegypti OX=7159 GN=AAEL005321 PE=4 SV=1 - [Q17AC6_AEDAE]	316.377	28.47	2	26	26	33	1036	116.958	5.51611	0.000167691	0.000172184	0.0687833	0.0851364	0.973906	-0.0381455
5578759	A0A1S4F5A1	Leukotriene A(4) hydrolase OS=Aedes aegypti OX=7159 GN=5578759 PE=3 SV=1 - [A0A1S4F5A1_AEDAE]	316.189	31.38	3	20	20	34	615	69.1613	5.5542	0.000169269	0.000167495	0.679022	0.337175	1.01059	0.0151972
23687815	J9HS73	AAEL017395-PA OS=Aedes aegypti OX=7159 GN=23687815 PE=3 SV=1 - [J9HS73_AEDAE]	315.576	35.6	1	11	11	35	309	33.6405	9.75928	0.000163927	0.000163431	0.909058	0.405126	1.00303	0.00437107
5575852	Q16HC9	AAEL014077-PA OS=Aedes aegypti OX=7159 GN=5575852 PE=4 SV=1 - [Q16HC9_AEDAE]	315.545	32.68	2	11	11	19	514	57.3011	6.13818	0.000168841	0.000153581	0.00436385	0.0227579	1.09936	0.136662
5572634	A0A1S4F020	Peptidase_M14 domain-containing protein OS=Aedes aegypti OX=7159 GN=5572634 PE=4 SV=1 - [A0A1S4F020_AEDAE]	315.415	31.31	3	9	10	27	412	45.8111	5.85889	0.000171429	0.000163826	0.107638	0.108821	1.04641	0.0654513
5572853	Q16TZ6	AAEL010071-PA OS=Aedes aegypti OX=7159 GN=5572853 PE=3 SV=1 - [Q16TZ6_AEDAE]	314.557	25.17	1	8	8	27	286	32.4503	5.80811	0.000170725	0.0001792	0.222828	0.166377	0.95271	-0.0698911
5568406	Q174Q7	AAEL006823-PA OS=Aedes aegypti OX=7159 GN=5568406 PE=4 SV=1 - [Q174Q7_AEDAE]	314.388	28.12	1	15	15	23	537	59.6128	5.63037	0.000163503	0.000155415	0.301132	0.199996	1.05204	0.0731929
CYP6Z9	Q16WQ3	AAEL009129-PA OS=Aedes aegypti OX=7159 GN=CYP6Z9 PE=3 SV=1 - [Q16WQ3_AEDAE]	314.369	39.15	1	14	18	26	493	55.9728	7.44482	0.000169247	0.000156155	0.112612	0.111435	1.08384	0.116147
5572084	A0A1S4FMV7	4-nitrophenylphosphatase OS=Aedes aegypti OX=7159 GN=5572084 PE=3 SV=1 - [A0A1S4FMV7_AEDAE]	313.966	33.44	2	11	11	18	317	34.7566	5.84619	0.00016231	0.000157785	0.33759	0.214865	1.02868	0.0407899
AAEL001169	Q17LZ2	Ribosome biogenesis protein BOP1 homolog OS=Aedes aegypti OX=7159 GN=AAEL001169 PE=3 SV=1 - [BOP1_AEDAE]	313.455	29.45	1	25	25	31	866	99.2434	5.03369	0.000170649	0.00018101	0.1406	0.126529	0.942765	-0.0850304
AAEL005833	Q178N4	AAEL005833-PA OS=Aedes aegypti OX=7159 GN=AAEL005833 PE=4 SV=1 - [Q178N4_AEDAE]	313.379	33.21	2	17	17	27	551	63.4964	6.771	0.000167477	0.000145104	0.00185929	0.0173953	1.15418	0.206873
5577561	Q0IE87	AAEL013275-PA OS=Aedes aegypti OX=7159 GN=5577561 PE=4 SV=1 - [Q0IE87_AEDAE]	313.149	21.75	2	17	17	27	878	97.5791	4.85596	0.000168941	0.000180656	0.00803444	0.0295854	0.935158	-0.0967184
5580010	A0A1S4FMW6	Pept_C1 domain-containing protein OS=Aedes aegypti OX=7159 GN=5580010 PE=3 SV=1 - [A0A1S4FMW6_AEDAE]	312.969	40.59	2	1	12	25	340	37.414	6.99072	0.000205004	0.000130532	0.100696	0.104978	1.57054	0.651256
AAEL000549	Q17NY8	AAEL000549-PA OS=Aedes aegypti OX=7159 GN=AAEL000549 PE=4 SV=1 - [Q17NY8_AEDAE]	312.445	20.65	2	14	14	18	886	98.9705	4.99561	0.000173152	0.000166439	0.288715	0.195156	1.04033	0.0570438
	Q1HQN9	Dolichyl-diphosphooligosaccharide--protein glycosyltransferase subunit 1 OS=Aedes aegypti OX=7159 PE=2 SV=1 - [Q1HQN9_AEDAE]	312.43	26.48	2	12	12	33	457	52.2191	8.22119	0.000174046	0.000161776	0.0242659	0.0492422	1.07584	0.105465
5569604	Q17LR4	AAEL001275-PA OS=Aedes aegypti OX=7159 GN=5569604 PE=4 SV=1 - [Q17LR4_AEDAE]	312.068	33.11	1	18	18	32	592	69.7221	5.5542	0.000166397	0.000157488	0.0620429	0.0804229	1.05657	0.0793874
AAEL007586	Q171M2	AAEL007586-PA OS=Aedes aegypti OX=7159 GN=AAEL007586 PE=4 SV=1 - [Q171M2_AEDAE]	311.708	16.01	4	25	25	36	1892	203.411	6.7417	0.000163838	0.000176423	0.0276097	0.052386	0.928664	-0.106772
5578121	Q17FD3	Proteasome subunit beta OS=Aedes aegypti OX=7159 GN=5578121 PE=3 SV=1 - [Q17FD3_AEDAE]	311.383	40.36	1	9	9	22	280	30.4011	6.75635	0.000177687	0.000177493	0.96618	0.419893	1.00109	0.00157348
5569556	Q170Y4	AAEL007760-PA OS=Aedes aegypti OX=7159 GN=5569556 PE=4 SV=1 - [Q170Y4_AEDAE]	311.359	33.52	1	4	4	7	182	20.5136	8.85107	0.000161069	0.000172501	0.156847	0.134666	0.933725	-0.0989311
AAEL011982	Q16NH5	AAEL011982-PA OS=Aedes aegypti OX=7159 GN=AAEL011982 PE=4 SV=1 - [Q16NH5_AEDAE]	311.17	39.35	1	18	18	37	521	57.6795	5.16064	0.000172516	0.000181901	0.166606	0.139342	0.948405	-0.0764242
5566484	A0A1S4FAH0	Uncharacterized protein OS=Aedes aegypti OX=7159 GN=5566484 PE=4 SV=1 - [A0A1S4FAH0_AEDAE]	311.118	33.45	5	8	8	21	275	30.8393	5.21143	0.000166622	0.000177497	0.0312782	0.0558227	0.938728	-0.0912215
AAEL013640	Q16IJ6	AAEL013640-PA OS=Aedes aegypti OX=7159 GN=AAEL013640 PE=4 SV=1 - [Q16IJ6_AEDAE]	310.335	61.98	2	12	12	22	242	25.8215	6.56592	0.000163427	0.000171245	0.240729	0.174727	0.954348	-0.0674129
CTLGA2_b	Q16HZ2	AAEL013566-PB OS=Aedes aegypti OX=7159 GN=CTLGA2_b PE=4 SV=1 - [Q16HZ2_AEDAE]	310.036	53	1	9	10	30	217	24.8232	7.31299	0.000159178	0.000180434	0.0696278	0.0856971	0.882197	-0.180828
5566521	Q179Z5	AAEL005458-PA OS=Aedes aegypti OX=7159 GN=5566521 PE=4 SV=1 - [Q179Z5_AEDAE]	309.898	25.16	1	20	20	43	783	89.1656	8.44092	0.000170586	0.000154643	0.000668225	0.012458	1.1031	0.14156
5572504	A0A1S4FNF8	Nudix hydrolase domain-containing protein OS=Aedes aegypti OX=7159 GN=5572504 PE=4 SV=1 - [A0A1S4FNF8_AEDAE]	309.893	44.19	2	11	11	17	267	30.419	9.11475	0.000163946	0.000159229	0.366344	0.22577	1.02962	0.0421152
	A0A0P6K0R6	Putative synaptic vesicle protein ehs-1 (Fragment) OS=Aedes aegypti OX=7159 PE=2 SV=1 - [A0A0P6K0R6_AEDAE]	309.789	24.45	2	18	18	32	773	84.4956	5.05908	0.000167502	0.000173838	0.0787231	0.0914448	0.963553	-0.0535645
	A0A0N8ES58	Putative host cell transcription factor hcfc1 OS=Aedes aegypti OX=7159 PE=2 SV=1 - [A0A0N8ES58_AEDAE]	309.671	9.9	1	1	15	20	1929	201.485	5.73193	0.000173729	0.000156137	0.0362172	0.0600312	1.11268	0.154033
AAEL006439	Q176D4	Dual specificity protein phosphatase OS=Aedes aegypti OX=7159 GN=AAEL006439 PE=3 SV=1 - [Q176D4_AEDAE]	309.648	63.81	2	13	13	35	210	24.3611	8.88037	0.000173914	0.000175759	0.515353	0.28116	0.989504	-0.0152231
	A0A0N8ERX9	Putative tyrosine transporter OS=Aedes aegypti OX=7159 PE=2 SV=1 - [A0A0N8ERX9_AEDAE]	309.62	14	1	2	13	24	864	95.7638	6.31592	0.00017135	0.00018538	0.0594245	0.0784695	0.924317	-0.11354
5572799	Q17JV8	Arp2/3 complex 34 kDa subunit OS=Aedes aegypti OX=7159 GN=5572799 PE=3 SV=1 - [Q17JV8_AEDAE]	309.58	37.5	1	11	11	19	304	35.1462	7.98682	0.00017158	0.000166257	0.149445	0.13103	1.03202	0.0454717
5573600	Q17J62	AAEL002119-PA OS=Aedes aegypti OX=7159 GN=5573600 PE=4 SV=1 - [Q17J62_AEDAE]	309.521	41.38	2	7	7	22	203	23.2028	7.79639	0.00017216	0.000179843	0.00929919	0.0315421	0.957276	-0.0629929
5567537	Q177F9	Mitochondrial import inner membrane translocase subunit TIM50 OS=Aedes aegypti OX=7159 GN=5567537 PE=3 SV=1 - [Q177F9_AEDAE]	309.479	31.41	1	13	13	26	417	48.5627	8.17725	0.000172751	0.000173802	0.670764	0.334446	0.993956	-0.00874621
	A0A0P6J142	Putative cytochrome c oxidase assembly protein OS=Aedes aegypti OX=7159 PE=2 SV=1 - [A0A0P6J142_AEDAE]	309.445	34.09	1	8	8	19	264	29.8333	8.95361	0.000166582	0.000170173	0.418247	0.245333	0.978894	-0.0307757
AAEL006912	Q174F7	AAEL006912-PA OS=Aedes aegypti OX=7159 GN=AAEL006912 PE=3 SV=1 - [Q174F7_AEDAE]	309.34	38.32	1	12	12	26	394	40.9711	6.69775	0.000168362	0.000168039	0.879655	0.397227	1.00192	0.00276688
5564516	Q17D81	AAEL004284-PA OS=Aedes aegypti OX=7159 GN=5564516 PE=4 SV=1 - [Q17D81_AEDAE]	308.957	67.89	1	8	8	28	109	12.1122	9.48096	0.000169725	0.000178984	0.00155743	0.016474	0.948274	-0.0766248
	A0A1S4F152	Signal transducing adapter molecule (stam) OS=Aedes aegypti OX=7159 PE=4 SV=1 - [A0A1S4F152_AEDAE]	308.876	16.57	2	9	9	14	718	78.3128	5.97314	0.000160234	0.000159399	0.879612	0.397216	1.00524	0.0075346
5580036	Q16TI5	AAEL010230-PA OS=Aedes aegypti OX=7159 GN=5580036 PE=3 SV=1 - [Q16TI5_AEDAE]	308.806	59.59	1	10	10	40	146	17.6399	9.40771	0.000170033	0.000177995	0.164519	0.13834	0.955269	-0.0660207
	Q1HQM5	Pyridoxal phosphate homeostasis protein OS=Aedes aegypti OX=7159 PE=2 SV=1 - [Q1HQM5_AEDAE]	308.727	38.76	1	2	9	19	258	29.029	8.07471	0.000189937	0.00018595	0.751035	0.360059	1.02144	0.0306094
5568880	Q173D4	V-type proton ATPase subunit G OS=Aedes aegypti OX=7159 GN=5568880 PE=3 SV=1 - [Q173D4_AEDAE]	308.62	49.17	2	6	6	23	120	14.0775	9.75928	0.00018378	0.000178801	0.656082	0.329538	1.02784	0.03962
5578313	Q1HRT9	40S ribosomal protein S5 OS=Aedes aegypti OX=7159 GN=5578313 PE=2 SV=1 - [Q1HRT9_AEDAE]	308.051	32.42	1	8	8	40	219	24.621	9.43701	0.000174181	0.000171414	0.442778	0.254398	1.01615	0.0231089
5568362	Q17MA4	AAEL001098-PA OS=Aedes aegypti OX=7159 GN=5568362 PE=4 SV=1 - [Q17MA4_AEDAE]	307.988	35.6	1	8	9	15	309	35.0579	7.13721	0.000164876	0.000123887	0.00247969	0.0187937	1.33086	0.412356
5574396	Q16R02	AAEL011130-PA OS=Aedes aegypti OX=7159 GN=5574396 PE=3 SV=1 - [Q16R02_AEDAE]	307.668	39.67	1	12	14	31	363	39.2362	7.43018	0.000162053	0.000182037	0.0142793	0.0381279	0.890218	-0.16777
AAEL011751	Q16P60	AAEL011751-PA OS=Aedes aegypti OX=7159 GN=AAEL011751 PE=4 SV=1 - [Q16P60_AEDAE]	307.283	26.96	1	11	11	17	664	75.0018	9.39307	0.000170188	0.000180374	0.0522388	0.073064	0.943525	-0.0838676
5573872	Q16RY3	AAEL010787-PA OS=Aedes aegypti OX=7159 GN=5573872 PE=3 SV=1 - [Q16RY3_AEDAE]	307.258	27.95	5	14	16	33	594	65.6081	9.46631	0.000167884	0.000182072	0.0155955	0.0396597	0.922075	-0.117044
AAEL000314	Q17PK0	AAEL000314-PA OS=Aedes aegypti OX=7159 GN=AAEL000314 PE=4 SV=1 - [Q17PK0_AEDAE]	306.629	44.1	1	8	8	17	195	20.7774	8.55811	0.00016467	0.000173408	0.042071	0.0648713	0.94961	-0.0745927
5564549	Q17D57	AAEL004317-PA OS=Aedes aegypti OX=7159 GN=5564549 PE=4 SV=1 - [Q17D57_AEDAE]	306.179	34.29	1	19	19	28	560	63.9468	8.38232	0.000172617	0.000148284	0.00737108	0.0284571	1.16409	0.219206
CYP304C1	Q16GE0	AAEL014413-PA OS=Aedes aegypti OX=7159 GN=CYP304C1 PE=4 SV=1 - [Q16GE0_AEDAE]	305.327	25.34	1	13	13	20	521	59.1088	7.50342	0.000169754	0.000150611	0.00249815	0.018842	1.12711	0.172626
5577809	Q16JA9	AAEL013389-PA OS=Aedes aegypti OX=7159 GN=5577809 PE=4 SV=1 - [Q16JA9_AEDAE]	305.114	40.94	1	15	15	21	381	43.6277	7.56201	0.000170808	0.00016471	0.0694447	0.085576	1.03702	0.0524483
5563713	Q17E60	AAEL003916-PA OS=Aedes aegypti OX=7159 GN=5563713 PE=4 SV=1 - [Q17E60_AEDAE]	305.084	43.24	1	12	12	25	296	30.9208	10.6235	0.000165924	0.000210376	0.00420692	0.0224598	0.788703	-0.342446
5564862	Q17CQ6	AAEL004450-PA OS=Aedes aegypti OX=7159 GN=5564862 PE=3 SV=1 - [Q17CQ6_AEDAE]	304.8	64.6	2	5	5	16	113	12.4341	5.2749	0.000165218	0.000148968	0.0192642	0.0439195	1.10908	0.149367
5574647	Q16QG9	AAEL011289-PA OS=Aedes aegypti OX=7159 GN=5574647 PE=4 SV=1 - [Q16QG9_AEDAE]	304.5	25.09	1	31	31	36	1391	156.601	7.29834	0.000168188	0.000167772	0.823614	0.381577	1.00248	0.0035724
5568113	Q175U6	AAEL006557-PA OS=Aedes aegypti OX=7159 GN=5568113 PE=4 SV=1 - [Q175U6_AEDAE]	304.32	69.53	1	8	8	18	128	14.4721	5.05908	0.000167615	0.000190371	0.0101845	0.0327999	0.880466	-0.183661
DCTN2-p50	Q1HQF2	Dynactin subunit 2 OS=Aedes aegypti OX=7159 GN=DCTN2-p50 PE=2 SV=2 - [DCTN2_AEDAE]	303.833	32.02	1	2	9	19	381	42.2387	5.08447	0.000163343	0.000160265	0.605925	0.312814	1.01921	0.0274464
AAEL012325	Q16ME7	AAEL012325-PA OS=Aedes aegypti OX=7159 GN=AAEL012325 PE=4 SV=1 - [Q16ME7_AEDAE]	303.681	15.55	1	2	27	32	1865	207.766	6.85889	0.000145734	0.00014401	0.907081	0.404601	1.01197	0.0171643
5576294	A0A1S4FWG8	MYND-type domain-containing protein OS=Aedes aegypti OX=7159 GN=5576294 PE=4 SV=1 - [A0A1S4FWG8_AEDAE]	303.662	27.04	5	22	22	40	784	87.8605	7.79639	0.000171938	0.000170894	0.722219	0.351094	1.00611	0.00878329
5578104	Q17FF2	AAEL003428-PA OS=Aedes aegypti OX=7159 GN=5578104 PE=4 SV=1 - [Q17FF2_AEDAE]	303.544	50.44	1	13	13	31	228	26.0253	5.45264	0.000143976	0.000172734	0.132849	0.122473	0.833516	-0.262718
5567097	A0A1S4FC12	PNP_UDP_1 domain-containing protein OS=Aedes aegypti OX=7159 GN=5567097 PE=4 SV=1 - [A0A1S4FC12_AEDAE]	303.316	52.79	1	1	17	24	358	40.0492	6.66846	0.000181905	0.000124678	0.100207	0.104699	1.45899	0.544974
	A0A1S4F898	Beta-hexosaminidase OS=Aedes aegypti OX=7159 PE=3 SV=1 - [A0A1S4F898_AEDAE]	303.167	31.25	2	15	15	24	608	68.7892	5.66846	0.000165027	0.00013792	0.0250967	0.0500523	1.19654	0.258873
AAEL008358	Q0IEQ0	AAEL008358-PA (Fragment) OS=Aedes aegypti OX=7159 GN=AAEL008358 PE=4 SV=1 - [Q0IEQ0_AEDAE]	302.293	31.45	1	23	23	39	725	81.2321	8.41162	0.000167953	0.00017994	0.0137084	0.0374652	0.933385	-0.0994556
AAEL006958	Q174B0	AAEL006958-PA OS=Aedes aegypti OX=7159 GN=AAEL006958 PE=4 SV=1 - [Q174B0_AEDAE]	302.291	18.27	2	21	21	29	1303	148.507	6.81494	0.000166917	0.000169304	0.345647	0.217993	0.985898	-0.0204893
AAEL000730	Q17ND4	E3 ubiquitin protein ligase OS=Aedes aegypti OX=7159 GN=AAEL000730 PE=3 SV=1 - [Q17ND4_AEDAE]	302.172	22.81	3	20	22	25	982	113.387	6.15088	0.000173088	0.000176261	0.282814	0.192796	0.982002	-0.0262026
	A0A0P6ITZ8	Putative neurochondrin/leucine-rich protein neurochondrin OS=Aedes aegypti OX=7159 PE=2 SV=1 - [A0A0P6ITZ8_AEDAE]	301.391	20.5	1	15	15	30	727	82.8389	5.98584	0.000166326	0.000165492	0.848601	0.388654	1.00504	0.00725653
AAEL002277	Q17IR9	AAEL002277-PA OS=Aedes aegypti OX=7159 GN=AAEL002277 PE=4 SV=1 - [Q17IR9_AEDAE]	301.309	35.03	1	10	10	18	334	37.4323	5.30029	0.000175581	0.000190311	0.118229	0.114575	0.9226	-0.116223
AAEL002629	Q17HP9	AAEL002629-PA OS=Aedes aegypti OX=7159 GN=AAEL002629 PE=3 SV=1 - [Q17HP9_AEDAE]	299.116	28.21	1	10	10	28	397	42.837	5.65576	0.000171174	0.000140365	1.64663e-05	0.00345277	1.21949	0.286281
coq3	Q16Z38	Ubiquinone biosynthesis O-methyltransferase, mitochondrial OS=Aedes aegypti OX=7159 GN=coq3 PE=3 SV=1 - [Q16Z38_AEDAE]	298.712	30.16	2	7	7	17	305	34.2637	6.97607	0.000167976	0.00014935	0.00637014	0.0265589	1.12472	0.169566
AAEL011682	Q16PB8	Nuclear pore protein OS=Aedes aegypti OX=7159 GN=AAEL011682 PE=3 SV=1 - [Q16PB8_AEDAE]	297.293	20.47	1	16	16	20	811	93.3195	6.93213	0.000168975	0.000180159	0.000751311	0.0129359	0.937918	-0.0924665
AAEL004846	Q0IFH1	Protein lin-7 homolog OS=Aedes aegypti OX=7159 GN=AAEL004846 PE=3 SV=1 - [Q0IFH1_AEDAE]	296.498	53.81	1	10	11	27	197	21.6314	8.11865	0.000167272	0.0001733	0.112521	0.111388	0.965215	-0.0510772
AAEL010128	Q16TT8	AAEL010128-PA OS=Aedes aegypti OX=7159 GN=AAEL010128 PE=4 SV=1 - [Q16TT8_AEDAE]	296.318	28.08	2	13	13	19	520	58.3286	8.45557	0.000159612	0.000155078	0.580434	0.304042	1.02924	0.0415734
AAEL002110	Q17J77	AAEL002110-PA OS=Aedes aegypti OX=7159 GN=AAEL002110 PE=4 SV=1 - [Q17J77_AEDAE]	296.198	69.59	1	6	7	20	148	15.4411	7.95752	0.000171242	0.000158983	0.00748675	0.0286616	1.0771	0.107157
AAEL004587	Q17CF5	AAEL004587-PA OS=Aedes aegypti OX=7159 GN=AAEL004587 PE=4 SV=1 - [Q17CF5_AEDAE]	296.143	20.57	1	25	25	38	1410	159.329	6.7124	0.000170843	0.000176624	0.194255	0.152642	0.967269	-0.0480109
5574282	Q16R72	AAEL011055-PA OS=Aedes aegypti OX=7159 GN=5574282 PE=3 SV=1 - [Q16R72_AEDAE]	295.411	31.36	1	14	14	23	491	53.919	9.05615	0.000168024	0.000166108	0.354562	0.221387	1.01153	0.0165394
5568302	Q174Z3	AAEL006741-PA OS=Aedes aegypti OX=7159 GN=5568302 PE=4 SV=1 - [Q174Z3_AEDAE]	294.447	26.9	1	11	11	25	580	63.452	9.02686	0.00016574	0.000166381	0.832751	0.384184	0.996148	-0.00556765
	A0A1S4FYT1	Vacuolar protein sorting-associated protein 35 OS=Aedes aegypti OX=7159 PE=3 SV=1 - [A0A1S4FYT1_AEDAE]	294.371	30.68	2	22	22	28	805	92.0626	5.61768	0.00016797	0.000171413	0.105277	0.10754	0.979917	-0.0292685
5570228	Q16ZJ0	AAEL008185-PA OS=Aedes aegypti OX=7159 GN=5570228 PE=4 SV=1 - [Q16ZJ0_AEDAE]	294.168	28.02	1	12	12	18	414	45.2367	5.13525	0.000168314	0.0001681	0.956388	0.417414	1.00127	0.00183131
5571813	Q17KI1	AAEL001683-PA OS=Aedes aegypti OX=7159 GN=5571813 PE=4 SV=1 - [Q17KI1_AEDAE]	293.518	28.8	1	3	4	12	184	19.0831	8.95361	0.000177519	0.000164978	0.292421	0.196618	1.07602	0.105702
	A0A1S4F6S6	Uncharacterized protein OS=Aedes aegypti OX=7159 PE=4 SV=1 - [A0A1S4F6S6_AEDAE]	293.478	15.38	2	28	28	37	1717	194.081	6.03662	0.00016697	0.000170384	0.439221	0.253107	0.979959	-0.0292062
	M9SYR6	Aldehyde dehydrogenase OS=Aedes aegypti OX=7159 PE=2 SV=1 - [M9SYR6_AEDAE]	293.046	26.67	7	11	12	25	495	55.2564	8.19189	0.000166188	0.000158204	0.067041	0.0839592	1.05047	0.0710296
	A0A0P6JSL8	Putative fibrillin OS=Aedes aegypti OX=7159 PE=2 SV=1 - [A0A0P6JSL8_AEDAE]	292.844	10.21	2	1	35	40	3583	396.048	6.12549	0.00017027	0.000159722	0.182958	0.14728	1.06604	0.0922614
AAEL001183	Q17M15	AAEL001183-PA OS=Aedes aegypti OX=7159 GN=AAEL001183 PE=4 SV=1 - [Q17M15_AEDAE]	292.779	32.75	2	10	10	16	397	42.836	7.79639	0.0001667	0.000172261	0.0634101	0.0814146	0.967721	-0.0473366
5570559	Q16Z06	2-oxoisovalerate dehydrogenase subunit alpha OS=Aedes aegypti OX=7159 GN=5570559 PE=3 SV=1 - [Q16Z06_AEDAE]	292.647	36.76	1	15	15	21	438	49.8155	6.80029	0.000165287	0.000138448	0.0245685	0.0495406	1.19386	0.255631
AAEL008144	Q16ZN2	AAEL008144-PA OS=Aedes aegypti OX=7159 GN=AAEL008144 PE=4 SV=1 - [Q16ZN2_AEDAE]	292.515	26.05	2	16	16	28	668	73.9869	8.39697	0.000166488	0.00015989	0.170563	0.141236	1.04126	0.0583353
5577608	Q17G14	AAEL003221-PA OS=Aedes aegypti OX=7159 GN=5577608 PE=4 SV=1 - [Q17G14_AEDAE]	292.111	41.48	1	3	3	10	135	14.7615	7.40088	0.000168995	0.000162383	0.598002	0.310115	1.04072	0.0575804
AAEL006677	Q175G1	AAEL006677-PA OS=Aedes aegypti OX=7159 GN=AAEL006677 PE=4 SV=1 - [Q175G1_AEDAE]	291.623	21.73	2	14	14	17	796	87.3792	5.89697	0.000169358	0.000163828	0.064586	0.0822527	1.03376	0.0478947
	A0A1S4G5C7	GYF domain-containing protein OS=Aedes aegypti OX=7159 PE=4 SV=1 - [A0A1S4G5C7_AEDAE]	291.59	16.14	3	22	22	30	1605	176.673	8.55811	0.000168849	0.000172183	0.465034	0.262656	0.980641	-0.0282024
AAEL009377	Q16W03	AAEL009377-PA OS=Aedes aegypti OX=7159 GN=AAEL009377 PE=4 SV=1 - [Q16W03_AEDAE]	291.053	40.22	1	7	7	16	184	20.7756	5.79541	0.000167739	0.0001559	0.00436644	0.0227627	1.07594	0.105594
AAEL005216	Q17AQ6	AAEL005216-PA OS=Aedes aegypti OX=7159 GN=AAEL005216 PE=3 SV=1 - [Q17AQ6_AEDAE]	290.361	34.66	2	10	10	24	352	36.7984	7.00537	0.000170487	0.000188048	0.0137724	0.037541	0.906613	-0.141442
AAEL012110	Q16N34	Aminopeptidase OS=Aedes aegypti OX=7159 GN=AAEL012110 PE=3 SV=1 - [Q16N34_AEDAE]	290.03	19.98	2	1	16	21	936	108.2	6.7417	0.000163	0.000139899	0.0780592	0.0910329	1.16513	0.220485
5575825	A0A1S4FVA8	Aminopeptidase OS=Aedes aegypti OX=7159 GN=5575825 PE=3 SV=1 - [A0A1S4FVA8_AEDAE]	290.03	19.66	2	1	16	21	951	109.974	6.85889	0.000169943	0.00019825	0.00167415	0.0168574	0.857214	-0.222273
	Q1HRP9	Glycogen synthase kinase 3 OS=Aedes aegypti OX=7159 PE=2 SV=1 - [Q1HRP9_AEDAE]	289.958	27.7	2	12	12	26	491	52.8307	8.67529	0.000167728	0.000186237	0.00146618	0.0161462	0.900613	-0.151021
5574752	Q16Q66	AAEL011390-PA OS=Aedes aegypti OX=7159 GN=5574752 PE=4 SV=1 - [Q16Q66_AEDAE]	289.758	31.75	1	6	6	19	252	28.6311	9.37842	0.000165467	0.000169515	0.459325	0.260542	0.976118	-0.034873
	A0A1S4F759	Myosin VI OS=Aedes aegypti OX=7159 PE=3 SV=1 - [A0A1S4F759_AEDAE]	289.562	30.04	3	32	33	100	1245	143.151	8.68994	0.000173569	0.000172917	0.794261	0.373051	1.00377	0.00542754
5575523	A0A1S4FUI9	Uncharacterized protein OS=Aedes aegypti OX=7159 GN=5575523 PE=4 SV=1 - [A0A1S4FUI9_AEDAE]	288.682	39.45	2	7	7	19	218	23.9751	4.77979	0.000169602	0.000150391	0.0385887	0.0619963	1.12774	0.173437
5571282	Q17KT6	AAEL001580-PA OS=Aedes aegypti OX=7159 GN=5571282 PE=4 SV=1 - [Q17KT6_AEDAE]	288.634	25.25	1	9	9	13	408	45.6015	9.30518	0.000174115	0.000202695	0.0299804	0.0546376	0.858998	-0.219274
5580241	A0A1S4FW64	Uncharacterized protein OS=Aedes aegypti OX=7159 GN=5580241 PE=4 SV=1 - [A0A1S4FW64_AEDAE]	288.594	14.8	1	1	26	31	1865	207.855	6.85889	0.000159018	0.00017671	0.142081	0.127282	0.899882	-0.152192
AAEL009291	Q16W90	Carboxypeptidase OS=Aedes aegypti OX=7159 GN=AAEL009291 PE=3 SV=1 - [Q16W90_AEDAE]	288.113	17.67	2	9	9	26	481	54.4951	6.21436	0.000165981	0.000136873	0.00162889	0.0167132	1.21267	0.278182
5563882	Q16H01	6-phosphogluconolactonase OS=Aedes aegypti OX=7159 GN=5563882 PE=3 SV=1 - [Q16H01_AEDAE]	288.091	31.87	1	8	8	21	251	27.631	5.30029	0.000171733	0.000164047	0.0115431	0.0346402	1.04685	0.0660577
AAEL002957	Q17GM1	AAEL002957-PA OS=Aedes aegypti OX=7159 GN=AAEL002957 PE=4 SV=1 - [Q17GM1_AEDAE]	287.793	21.56	8	3	13	25	501	54.6068	7.38623	0.000172191	0.000156776	0.0180801	0.0426319	1.09833	0.135306
	A0A0N8ERZ7	Serine/threonine protein phosphatase 2A regulatory subunit OS=Aedes aegypti OX=7159 PE=2 SV=1 - [A0A0N8ERZ7_AEDAE]	287.6	21.76	3	11	12	20	547	61.3668	7.29834	0.000170581	0.000176658	0.0772335	0.0905161	0.965601	-0.0505009
AAEL000934	Q17MN0	Clathrin light chain (Fragment) OS=Aedes aegypti OX=7159 GN=AAEL000934 PE=3 SV=1 - [Q17MN0_AEDAE]	287.546	47.22	4	1	10	35	288	32.374	4.99561	0.000175182	0.00017753	0.808097	0.377099	0.986775	-0.0192073
AAEL001108	Q17M58	Protein kinase C OS=Aedes aegypti OX=7159 GN=AAEL001108 PE=3 SV=1 - [Q17M58_AEDAE]	286.968	27.9	2	14	16	29	613	70.0161	7.00537	0.000174755	0.000188096	0.0508291	0.072009	0.929073	-0.106136
5566474	Q17A41	2-hydroxyacid dehydrogenase OS=Aedes aegypti OX=7159 GN=5566474 PE=3 SV=1 - [Q17A41_AEDAE]	286.334	20.44	4	8	8	16	411	44.1306	6.82959	0.000165182	0.00016782	0.616001	0.316212	0.984283	-0.0228548
AAEL000668	Q17NM4	AAEL000668-PA OS=Aedes aegypti OX=7159 GN=AAEL000668 PE=4 SV=1 - [Q17NM4_AEDAE]	286.207	14.78	2	4	5	21	345	39.8977	5.51611	0.000152722	8.72131e-05	0.00383596	0.0216992	1.75114	0.808292
5568586	A0A1S4EXT0	Uncharacterized protein OS=Aedes aegypti OX=7159 GN=5568586 PE=4 SV=1 - [A0A1S4EXT0_AEDAE]	286.131	21.48	2	18	19	27	894	99.8326	6.40479	0.000166044	0.000175007	0.0767312	0.0902081	0.948784	-0.0758483
AAEL012273	Q16MK4	AAEL012273-PA OS=Aedes aegypti OX=7159 GN=AAEL012273 PE=4 SV=1 - [Q16MK4_AEDAE]	286.064	30.11	1	13	13	21	465	52.131	5.8335	0.000170474	0.000168742	0.263342	0.184717	1.01026	0.0147306
5569898	Q0IEU1	AAEL008002-PA OS=Aedes aegypti OX=7159 GN=5569898 PE=4 SV=1 - [Q0IEU1_AEDAE]	285.615	22.93	1	4	4	20	157	17.5239	5.36377	0.000175218	0.000182367	0.142996	0.127744	0.960801	-0.0576911
AAEL005877	Q178H4	AAEL005877-PA OS=Aedes aegypti OX=7159 GN=AAEL005877 PE=4 SV=1 - [Q178H4_AEDAE]	285.446	27.33	1	10	10	19	344	39.6102	6.07471	0.00016274	0.000177788	0.0772179	0.0905066	0.915364	-0.127583
5574410	Q16QZ1	AAEL011113-PA OS=Aedes aegypti OX=7159 GN=5574410 PE=4 SV=1 - [Q16QZ1_AEDAE]	285.295	30.61	1	10	10	24	392	43.8326	6.99072	0.000164376	0.000168192	0.385959	0.232848	0.977312	-0.0331089
5577611	Q17G11	AAEL003216-PA OS=Aedes aegypti OX=7159 GN=5577611 PE=4 SV=1 - [Q17G11_AEDAE]	285.162	30.53	1	5	5	23	190	21.9027	6.15088	0.00016127	0.000165176	0.44604	0.255576	0.976348	-0.0345325
5565257	A0A1S4F8M7	Uncharacterized protein OS=Aedes aegypti OX=7159 GN=5565257 PE=4 SV=1 - [A0A1S4F8M7_AEDAE]	284.938	22.63	2	25	26	37	1140	131.482	6.02393	0.000166349	0.000154804	0.0165216	0.0408078	1.07458	0.103774
	A0A0N8ES36	Putative mediator of rna polymerase ii transcription subunit 26 OS=Aedes aegypti OX=7159 PE=2 SV=1 - [A0A0N8ES36_AEDAE]	284.927	6.69	2	9	9	13	1719	188.5	8.83643	0.000177352	0.000191883	0.0573283	0.0768521	0.924274	-0.113607
5572690	Q16UB0	AAEL009959-PA OS=Aedes aegypti OX=7159 GN=5572690 PE=4 SV=1 - [Q16UB0_AEDAE]	284.492	11.58	1	27	27	32	2383	278.386	8.82178	0.000171346	0.000171281	0.983702	0.424278	1.00038	0.000541206
5576287	A0A1S4FW40	Uncharacterized protein OS=Aedes aegypti OX=7159 GN=5576287 PE=4 SV=1 - [A0A1S4FW40_AEDAE]	284.169	42.59	2	13	13	23	317	35.0388	7.89893	0.000168293	0.000143033	0.000252313	0.00849815	1.1766	0.234624
	Q1HRU6	Short salivary D7 protein (Fragment) OS=Aedes aegypti OX=7159 PE=2 SV=1 - [Q1HRU6_AEDAE]	282.872	32.89	2	3	4	13	149	17.1013	6.01123	0.000159056	0.000199558	0.00754491	0.0287632	0.797042	-0.327272
5575792	Q16N77	AAEL012064-PA OS=Aedes aegypti OX=7159 GN=5575792 PE=4 SV=1 - [Q16N77_AEDAE]	282.479	27.5	1	5	5	19	160	17.3531	8.35303	0.000162531	0.000145313	0.0656752	0.0830169	1.11849	0.161556
5570133	Q0IES0	AAEL008108-PA OS=Aedes aegypti OX=7159 GN=5570133 PE=4 SV=1 - [Q0IES0_AEDAE]	282.14	35.45	1	12	12	25	347	38.2715	6.65381	0.000172663	0.000198918	0.00307912	0.0201547	0.868008	-0.204219
5575344	A0A1S4F2A6	Uncharacterized protein OS=Aedes aegypti OX=7159 GN=5575344 PE=4 SV=1 - [A0A1S4F2A6_AEDAE]	282.042	35.61	4	5	5	11	132	14.1977	5.04639	0.000167179	0.000157122	0.0188857	0.0435173	1.06401	0.0895099
AAEL006791	Q174R1	AAEL006791-PA OS=Aedes aegypti OX=7159 GN=AAEL006791 PE=4 SV=1 - [Q174R1_AEDAE]	281.769	8.65	1	8	8	10	1318	148.077	8.11865	0.0001709	0.000195364	0.00344718	0.0209168	0.874775	-0.193016
	A0A1S4G1K4	Lactoylglutathione lyase OS=Aedes aegypti OX=7159 PE=4 SV=1 - [A0A1S4G1K4_AEDAE]	281.503	49.27	1	1	11	21	205	23.4377	6.78564	0.000185325	0.000189412	0.64666	0.326362	0.978422	-0.0314716
5570960	Q1HRI3	AAEL008692-PA OS=Aedes aegypti OX=7159 GN=5570960 PE=2 SV=1 - [Q1HRI3_AEDAE]	281.234	84.44	1	6	6	22	90	10.0068	5.17334	0.000167448	0.000143902	0.000429223	0.0105696	1.16362	0.218623
CYP12F7	Q17JN3	AAEL002031-PA OS=Aedes aegypti OX=7159 GN=CYP12F7 PE=3 SV=2 - [Q17JN3_AEDAE]	281.127	29.48	1	13	13	24	519	59.2116	8.71924	0.000168312	0.000181899	0.000183094	0.00754026	0.925306	-0.111998
5568679	Q173S6	AAEL007034-PA OS=Aedes aegypti OX=7159 GN=5568679 PE=4 SV=1 - [Q173S6_AEDAE]	280.859	46.82	1	7	7	13	173	19.5104	6.40479	0.00017842	0.00019941	0.0357199	0.0596207	0.894739	-0.160461
AAEL013538	Q16IV8	AAEL013538-PA OS=Aedes aegypti OX=7159 GN=AAEL013538 PE=4 SV=1 - [Q16IV8_AEDAE]	280.737	28.32	2	11	11	23	459	51.3039	5.77002	0.000162037	0.000163509	0.745155	0.35825	0.990998	-0.0130467
AAEL009895	Q16UJ2	AAEL009895-PA (Fragment) OS=Aedes aegypti OX=7159 GN=AAEL009895 PE=4 SV=1 - [Q16UJ2_AEDAE]	280.469	18.8	4	12	12	22	766	87.3506	6.44287	0.0001611	0.000169016	0.182074	0.146855	0.953166	-0.0692013
5579216	Q16HE2	V-type proton ATPase subunit a OS=Aedes aegypti OX=7159 GN=5579216 PE=3 SV=1 - [Q16HE2_AEDAE]	280.398	24.31	1	15	16	28	831	94.8553	7.07861	0.000169707	0.000164906	0.135399	0.123829	1.02911	0.0413995
5578734	Q17EW3	Eukaryotic translation initiation factor 6 OS=Aedes aegypti OX=7159 GN=5578734 PE=3 SV=1 - [Q17EW3_AEDAE]	280.235	25.31	1	5	5	12	245	26.0713	4.67822	0.000168623	0.00018262	0.0291425	0.0538455	0.923353	-0.115046
5570678	Q16YM8	AAEL008473-PA OS=Aedes aegypti OX=7159 GN=5570678 PE=3 SV=1 - [Q16YM8_AEDAE]	280.17	37.73	1	5	5	13	220	24.3317	8.66064	0.000159277	8.44293e-05	0.000379838	0.0100259	1.88651	0.915723
5575082	Q16PI0	AAEL011627-PA OS=Aedes aegypti OX=7159 GN=5575082 PE=4 SV=1 - [Q16PI0_AEDAE]	280.109	54.24	1	10	10	17	271	29.1753	8.36768	0.000168614	0.000172715	0.32771	0.210952	0.976254	-0.0346713
5577257	Q16K51	AAEL013116-PA OS=Aedes aegypti OX=7159 GN=5577257 PE=4 SV=1 - [Q16K51_AEDAE]	280.013	40.32	1	12	12	20	372	42.5072	9.80322	0.000168296	0.000165636	0.53515	0.288151	1.01606	0.0229848
	A0A1S4FIJ2	Notch OS=Aedes aegypti OX=7159 PE=4 SV=1 - [A0A1S4FIJ2_AEDAE]	279.993	7.89	2	24	25	32	3586	392.051	5.16064	0.000165157	0.000155225	0.050649	0.0718722	1.06398	0.0894752
5574060	Q16RM7	AAEL010906-PA OS=Aedes aegypti OX=7159 GN=5574060 PE=4 SV=1 - [Q16RM7_AEDAE]	279.96	57.86	1	9	9	23	140	16.6306	8.30908	0.000168881	0.000174148	0.199197	0.155012	0.969755	-0.0443074
AAEL003491	Q17F75	Pyridoxal phosphate homeostasis protein OS=Aedes aegypti OX=7159 GN=AAEL003491 PE=3 SV=1 - [Q17F75_AEDAE]	279.935	34.88	3	1	8	19	258	29.062	8.07471	0.000188963	0.000200949	0.540457	0.290019	0.940354	-0.0887248
AAEL015249	Q16ED9	AAEL015249-PA OS=Aedes aegypti OX=7159 GN=AAEL015249 PE=3 SV=1 - [Q16ED9_AEDAE]	279.922	17.09	1	1	9	20	591	64.4755	8.63135	0.000162088	0.000199158	0.00809501	0.0296832	0.813869	-0.297132
5573443	Q16ST4	Peptidylprolyl isomerase OS=Aedes aegypti OX=7159 GN=5573443 PE=4 SV=1 - [Q16ST4_AEDAE]	279.657	35.93	3	17	17	32	398	44.3603	5.64307	0.000171023	0.000174328	0.140451	0.126453	0.981043	-0.0276116
5574245	Q16RB5	Dynein light intermediate chain OS=Aedes aegypti OX=7159 GN=5574245 PE=3 SV=1 - [Q16RB5_AEDAE]	279.494	19.43	1	9	9	14	494	55.0098	5.52881	0.000165454	0.000179924	0.0323088	0.0567294	0.919578	-0.120956
AAEL013147	Q16K20	AAEL013147-PA OS=Aedes aegypti OX=7159 GN=AAEL013147 PE=4 SV=1 - [Q16K20_AEDAE]	279.172	26.31	1	13	13	17	612	69.764	6.03662	0.000168042	0.00016039	0.0311948	0.0557481	1.04771	0.0672362
AAEL004209	Q17DI1	AAEL004209-PA OS=Aedes aegypti OX=7159 GN=AAEL004209 PE=4 SV=1 - [Q17DI1_AEDAE]	279.116	41.71	1	17	17	31	410	46.3358	8.45557	0.000172716	0.000171902	0.812679	0.378428	1.00473	0.00681318
5566525	Q17A05	CTP synthase OS=Aedes aegypti OX=7159 GN=5566525 PE=3 SV=1 - [Q17A05_AEDAE]	278.831	18.95	1	13	13	25	665	73.5007	7.12256	0.000176963	0.000194554	0.0135083	0.0372254	0.909584	-0.136721
5565408	Q16FA3	Innexin OS=Aedes aegypti OX=7159 GN=5565408 PE=2 SV=1 - [Q16FA3_AEDAE]	278.616	27.75	2	12	12	23	364	42.4498	8.67529	0.000166848	0.000188432	0.0110709	0.0339638	0.885455	-0.175508
5573965	Q0IEE3	AAEL010809-PA OS=Aedes aegypti OX=7159 GN=5573965 PE=3 SV=1 - [Q0IEE3_AEDAE]	278.278	31.6	1	6	6	10	250	29.3261	4.34814	0.000179333	0.000176431	0.588518	0.306852	1.01645	0.0235375
5571567	A0A1S4FLG0	Glutathione synthetase OS=Aedes aegypti OX=7159 GN=5571567 PE=3 SV=1 - [A0A1S4FLG0_AEDAE]	277.906	33.61	4	14	15	22	482	53.5705	5.63037	0.000166698	0.00017132	0.320821	0.20817	0.97302	-0.0394589
5576103	Q1HQW7	AAEL002797-PA OS=Aedes aegypti OX=7159 GN=5576103 PE=2 SV=1 - [Q1HQW7_AEDAE]	277.885	41.75	1	5	5	24	103	11.1807	9.26123	0.000167088	0.000178233	0.33419	0.213529	0.937472	-0.0931524
5576100	Q1HQV1	26S proteasome regulatory complex subunit RPN12/PSMD8 OS=Aedes aegypti OX=7159 GN=5576100 PE=2 SV=1 - [Q1HQV1_AEDAE]	277.838	37.79	1	9	9	16	262	30.2996	5.57959	0.000166663	0.000171465	0.0906164	0.0989516	0.971995	-0.0409793
AAEL002372	Q17IE1	40S ribosomal protein S11 OS=Aedes aegypti OX=7159 GN=AAEL002372 PE=4 SV=1 - [Q17IE1_AEDAE]	277.813	58.04	2	9	9	28	112	13.2192	11.2095	0.000172358	0.000168862	0.398489	0.237751	1.02071	0.0295664
AAEL003953	Q17E44	AAEL003953-PA OS=Aedes aegypti OX=7159 GN=AAEL003953 PE=4 SV=1 - [Q17E44_AEDAE]	277.687	17.25	1	18	18	36	1026	111.708	9.83252	0.000165041	0.000177626	0.0746935	0.0889387	0.929149	-0.106018
	A0A0P6IWX5	Putative hemomucin OS=Aedes aegypti OX=7159 PE=2 SV=1 - [A0A0P6IWX5_AEDAE]	276.829	22.98	1	2	13	33	618	67.7518	9.24658	0.000164005	0.000137219	0.0235878	0.0485597	1.19521	0.257263
	A0A1S4FA38	Ornithine aminotransferase OS=Aedes aegypti OX=7159 PE=3 SV=1 - [A0A1S4FA38_AEDAE]	276.667	42.14	2	13	14	21	420	46.1045	5.92236	0.000163362	0.000175183	0.0614535	0.0799894	0.932522	-0.100791
5572024	Q17PU3	AAEL000231-PA OS=Aedes aegypti OX=7159 GN=5572024 PE=3 SV=1 - [Q17PU3_AEDAE]	276.453	24.86	1	18	18	32	736	82.6494	7.1958	0.000170747	0.000173314	0.445744	0.255469	0.985187	-0.0215311
pont	Q0IFL2	RuvB-like helicase 1 OS=Aedes aegypti OX=7159 GN=pont PE=3 SV=1 - [RUVB1_AEDAE]	276.29	37.06	1	13	13	19	456	50.1415	6.23975	0.000171793	0.000179536	0.0718248	0.0871268	0.956875	-0.0635973
5577985	Q16J30	AAEL013461-PA OS=Aedes aegypti OX=7159 GN=5577985 PE=4 SV=1 - [Q16J30_AEDAE]	276.152	24.32	1	7	7	20	366	41.8038	6.53662	0.000163695	0.000169199	0.235343	0.172244	0.967469	-0.0477123
5578929	A0A1S4F5K6	Uncharacterized protein OS=Aedes aegypti OX=7159 GN=5578929 PE=4 SV=1 - [A0A1S4F5K6_AEDAE]	275.953	20.09	4	16	17	21	911	101.93	5.94775	0.000172404	0.000169613	0.308143	0.202932	1.01646	0.0235468
AAEL014931	Q16F20	AAEL014931-PB OS=Aedes aegypti OX=7159 GN=AAEL014931 PE=4 SV=1 - [Q16F20_AEDAE]	275.771	14.42	3	1	18	25	1401	153.896	6.68311	0.000180378	0.000156612	0.0312838	0.0558278	1.15175	0.203824
5572903	Q16TU7	AAEL010116-PC OS=Aedes aegypti OX=7159 GN=5572903 PE=4 SV=1 - [Q16TU7_AEDAE]	275.662	18.94	3	10	10	13	528	59.9358	8.88037	0.000169217	0.000175099	0.0774418	0.090647	0.966406	-0.0492982
AAEL012605	Q16LM0	AAEL012605-PA OS=Aedes aegypti OX=7159 GN=AAEL012605 PE=4 SV=1 - [Q16LM0_AEDAE]	275.655	30.72	2	6	6	10	332	34.1014	8.48486	0.000170986	0.000144751	0.00351109	0.0210461	1.18124	0.240304
5576835	Q1HQI4	V-type proton ATPase subunit G OS=Aedes aegypti OX=7159 GN=5576835 PE=2 SV=1 - [Q1HQI4_AEDAE]	275.278	43.97	1	6	6	17	116	13.5562	9.5249	0.000164813	0.000186952	0.014201	0.0380389	0.881576	-0.181843
AAEL009882	Q16UI5	AAEL009882-PA OS=Aedes aegypti OX=7159 GN=AAEL009882 PE=4 SV=1 - [Q16UI5_AEDAE]	275.117	23.54	1	9	9	16	429	48.3174	4.93213	0.000168602	0.000177747	0.00142965	0.0160072	0.948548	-0.0762076
5568802	A0A1S4EXY1	Uncharacterized protein OS=Aedes aegypti OX=7159 GN=5568802 PE=4 SV=1 - [A0A1S4EXY1_AEDAE]	274.659	34.57	2	10	10	24	324	35.8713	5.93506	0.000162199	0.000158715	0.473154	0.26564	1.02195	0.0313193
5575012	Q16PP2	AAEL011567-PA OS=Aedes aegypti OX=7159 GN=5575012 PE=3 SV=1 - [Q16PP2_AEDAE]	274.584	31.32	1	8	8	9	380	41.943	4.79248	0.00016819	0.000171812	0.448707	0.256562	0.978914	-0.0307463
	Q1HRA7	Huntingtin-interacting protein HYPK (Fragment) OS=Aedes aegypti OX=7159 PE=2 SV=1 - [Q1HRA7_AEDAE]	274.571	54.24	1	7	7	16	118	13.5209	4.91943	0.000169007	0.000170211	0.666128	0.332904	0.992929	-0.0102373
COX2	A0A1S4G7I9	Cytochrome c oxidase subunit 2 OS=Aedes aegypti OX=7159 GN=COX2 PE=3 SV=1 - [A0A1S4G7I9_AEDAE]	274.166	20.61	15	5	5	50	228	26.4815	5.68115	0.000169314	0.000172938	0.388188	0.233696	0.979047	-0.0305505
	A0A1S4EZN2	Uncharacterized protein OS=Aedes aegypti OX=7159 PE=4 SV=1 - [A0A1S4EZN2_AEDAE]	274.105	17.9	2	15	15	18	1056	117.54	4.4624	0.00016834	0.000168414	0.981942	0.42384	0.999564	-0.00062861
5565783	Q1HQH5	AAEL004985-PB OS=Aedes aegypti OX=7159 GN=5565783 PE=2 SV=1 - [Q1HQH5_AEDAE]	273.921	29.79	2	6	6	17	292	32.0303	4.42432	0.000166627	0.000176736	0.0549226	0.0750724	0.942802	-0.0849736
5572090	Q0IEM1	40S ribosomal protein S7 OS=Aedes aegypti OX=7159 GN=5572090 PE=3 SV=1 - [Q0IEM1_AEDAE]	273.686	46.35	2	9	10	43	192	22.0921	9.92041	0.000170489	0.00017671	0.130583	0.121262	0.964794	-0.0517069
5568837	Q17LZ3	AAEL001184-PA OS=Aedes aegypti OX=7159 GN=5568837 PE=4 SV=1 - [Q17LZ3_AEDAE]	273.17	31.75	1	13	13	18	441	50.4879	7.84033	0.000171359	0.000173746	0.690168	0.340824	0.986261	-0.0199589
AAEL001725	Q17KD1	AAEL001725-PA OS=Aedes aegypti OX=7159 GN=AAEL001725 PE=4 SV=2 - [Q17KD1_AEDAE]	273.1	29.37	2	17	17	25	749	84.6212	5.41455	0.000172564	0.000178904	0.0693495	0.085513	0.964559	-0.0520589
5574828	A0A1S4FTK5	Protein kinase domain-containing protein OS=Aedes aegypti OX=7159 GN=5574828 PE=3 SV=1 - [A0A1S4FTK5_AEDAE]	273.074	34.04	2	10	10	14	376	42.2453	6.87354	0.000171688	0.000183025	0.0563104	0.0760773	0.938057	-0.0922519
CYP4G35	Q16Z24	AAEL008345-PA OS=Aedes aegypti OX=7159 GN=CYP4G35 PE=3 SV=1 - [Q16Z24_AEDAE]	272.901	29.78	3	14	15	22	554	63.4869	7.92822	0.000175647	0.000312668	0.000338945	0.00956351	0.56177	-0.831949
5564517	Q16YK8	AAEL008508-PA OS=Aedes aegypti OX=7159 GN=5564517 PE=4 SV=1 - [Q16YK8_AEDAE]	272.891	44.87	2	11	11	24	234	26.5768	6.25244	0.000161194	0.000176478	0.0694643	0.085589	0.913392	-0.130694
5570310	Q16ZC1	AAEL008243-PA OS=Aedes aegypti OX=7159 GN=5570310 PE=4 SV=1 - [Q16ZC1_AEDAE]	272.81	47.25	1	14	14	20	345	37.11	5.87158	0.000169158	0.000173146	0.419151	0.245674	0.976968	-0.0336168
	A0A1S4G338	Methylenetetrahydrofolate dehydrogenase OS=Aedes aegypti OX=7159 PE=3 SV=1 - [A0A1S4G338_AEDAE]	272.754	46.41	4	12	13	25	306	33.3501	6.32861	0.000170701	0.000113594	4.68584e-06	0.00345277	1.50273	0.587588
5571812	Q17KI2	AAEL001677-PA OS=Aedes aegypti OX=7159 GN=5571812 PE=4 SV=1 - [Q17KI2_AEDAE]	271.92	53.72	1	7	7	18	188	19.8814	8.6167	0.000166777	0.000161234	0.181591	0.146622	1.03438	0.0487676
5580161	Q16Q53	AAEL011391-PA OS=Aedes aegypti OX=7159 GN=5580161 PE=4 SV=1 - [Q16Q53_AEDAE]	271.284	40.86	4	11	13	23	394	45.0652	9.33447	0.00016764	0.000168837	0.589045	0.307034	0.99291	-0.0102645
	A0A0P6ISE4	Coatomer subunit gamma OS=Aedes aegypti OX=7159 PE=2 SV=1 - [A0A0P6ISE4_AEDAE]	270.901	32.23	1	26	26	36	878	97.3188	5.59229	0.000169902	0.000164052	0.0738508	0.088409	1.03566	0.0505481
	A0A1S4FFE9	Ubiquitin-like domain-containing protein OS=Aedes aegypti OX=7159 PE=4 SV=1 - [A0A1S4FFE9_AEDAE]	270.825	12.07	3	11	12	21	1234	132.405	5.8335	0.000172288	0.000169938	0.54269	0.290801	1.01383	0.0198184
AAEL002464	Q1HQK8	V-type proton ATPase subunit F OS=Aedes aegypti OX=7159 GN=AAEL002464 PE=2 SV=1 - [VATF_AEDAE]	270.7	47.24	1	7	7	29	127	14.1152	6.17627	0.000156512	0.000178789	0.0337806	0.0579746	0.875401	-0.191985
AAEL011282	Q16QI0	AAEL011282-PA OS=Aedes aegypti OX=7159 GN=AAEL011282 PE=3 SV=1 - [Q16QI0_AEDAE]	270.652	23.65	1	3	16	22	812	91.7255	7.09326	0.000163361	0.000197953	0.00372936	0.0214878	0.825249	-0.277099
AAEL013005	Q16KG3	AAEL013005-PA OS=Aedes aegypti OX=7159 GN=AAEL013005 PE=4 SV=1 - [Q16KG3_AEDAE]	269.847	57.35	1	1	9	17	204	23.2564	4.84326	0.000166663	0.000162974	0.578804	0.303472	1.02264	0.032295
AAEL001501	Q17L24	Anamorsin homolog OS=Aedes aegypti OX=7159 GN=AAEL001501 PE=3 SV=1 - [DRE2_AEDAE]	269.566	38.98	1	9	9	21	254	27.3686	4.81787	0.000173634	0.000169376	0.259453	0.183047	1.02514	0.0358158
	A0A1S4FRH2	Ubiquitin carboxyl-terminal hydrolase OS=Aedes aegypti OX=7159 PE=3 SV=1 - [A0A1S4FRH2_AEDAE]	269.442	18.08	2	13	13	19	780	85.8913	8.42627	0.000166709	0.00016603	0.764408	0.364136	1.00409	0.00588468
AAEL013600	Q16IN5	AAEL013600-PA (Fragment) OS=Aedes aegypti OX=7159 GN=AAEL013600 PE=3 SV=1 - [Q16IN5_AEDAE]	269.416	18.46	1	14	14	39	780	85.4619	5.05908	0.000170831	0.000175943	0.00126026	0.0152973	0.970947	-0.0425349
5573774	Q17PQ5	5'-nucleotidase OS=Aedes aegypti OX=7159 GN=5573774 PE=3 SV=1 - [Q17PQ5_AEDAE]	268.458	50.99	2	12	12	21	302	34.4784	5.5415	0.000172947	0.000182572	0.0930824	0.100478	0.94728	-0.0781377
AAEL004068	Q17DS7	AAEL004068-PA OS=Aedes aegypti OX=7159 GN=AAEL004068 PE=4 SV=1 - [Q17DS7_AEDAE]	268.383	24.5	2	17	17	25	796	87.8697	4.76709	0.000173368	0.000169525	0.193474	0.152274	1.02267	0.0323418
5577498	A0A1S4F445	Uncharacterized protein OS=Aedes aegypti OX=7159 GN=5577498 PE=3 SV=1 - [A0A1S4F445_AEDAE]	268.172	32.2	2	21	21	31	705	79.8829	7.53271	0.000171613	0.000178185	0.0209187	0.0456716	0.963119	-0.0542136
5569083	Q17LW3	AAEL001209-PA OS=Aedes aegypti OX=7159 GN=5569083 PE=4 SV=1 - [Q17LW3_AEDAE]	267.946	17.53	1	7	7	13	485	53.3244	6.84424	0.000166963	0.000178113	0.0115058	0.0345868	0.937403	-0.0932592
5576914	Q16KV5	AAEL012865-PA OS=Aedes aegypti OX=7159 GN=5576914 PE=4 SV=1 - [Q16KV5_AEDAE]	267.655	11.44	1	4	4	17	271	30.4565	6.68311	0.000173728	0.000185299	0.0774855	0.0906744	0.937554	-0.0930258
5567494	Q1HRI2	AAEL000941-PA OS=Aedes aegypti OX=7159 GN=5567494 PE=2 SV=1 - [Q1HRI2_AEDAE]	267.499	59.55	1	5	5	37	89	10.0358	5.13525	0.000163833	0.000159152	0.563381	0.298029	1.02941	0.0418196
5568623	Q173Y4	AAEL006971-PA OS=Aedes aegypti OX=7159 GN=5568623 PE=4 SV=1 - [Q173Y4_AEDAE]	267.265	27.4	1	9	9	14	354	40.5602	7.60596	0.000157202	5.4604e-05	0.0335498	0.0577831	2.87895	1.52554
AAEL007826	Q170R4	cGMP-dependent protein kinase OS=Aedes aegypti OX=7159 GN=AAEL007826 PE=3 SV=1 - [Q170R4_AEDAE]	267.107	22.25	1	18	18	28	827	94.029	6.46826	0.00016651	0.000188394	0.00148522	0.0162168	0.88384	-0.178143
	A0A1S4F9L1	Carboxylic ester hydrolase OS=Aedes aegypti OX=7159 PE=3 SV=1 - [A0A1S4F9L1_AEDAE]	266.474	25.45	9	12	13	25	554	63.0018	4.97021	0.000164059	0.000165343	0.818495	0.380107	0.992237	-0.0112435
AAEL006406	Q0IF95	AAEL006406-PC OS=Aedes aegypti OX=7159 GN=AAEL006406 PE=4 SV=1 - [Q0IF95_AEDAE]	266.089	44.62	6	6	7	22	130	14.7442	5.36377	0.000178164	0.000190658	0.217378	0.163773	0.934467	-0.0977846
5574385	A0A1S4FSN6	Uncharacterized protein OS=Aedes aegypti OX=7159 GN=5574385 PE=4 SV=1 - [A0A1S4FSN6_AEDAE]	264.958	27.31	2	6	6	21	271	30.3322	5.0083	0.000169179	0.000166623	0.348583	0.219118	1.01534	0.0219626
AAEL004358	Q17CZ4	AAEL004358-PA OS=Aedes aegypti OX=7159 GN=AAEL004358 PE=4 SV=1 - [Q17CZ4_AEDAE]	264.954	18.45	1	16	16	19	1171	128.213	5.57959	0.00016126	0.000164163	0.620826	0.317826	0.982316	-0.0257409
STAT1	Q16V47	Signal transducer and activator of transcription OS=Aedes aegypti OX=7159 GN=STAT1 PE=3 SV=1 - [Q16V47_AEDAE]	264.29	24.74	3	16	16	28	760	87.1601	6.34131	0.00017887	0.000173718	0.356566	0.22214	1.02966	0.0421682
AAEL003203	Q17G31	AAEL003203-PA OS=Aedes aegypti OX=7159 GN=AAEL003203 PE=3 SV=1 - [Q17G31_AEDAE]	263.866	29.58	3	9	10	32	355	41.0501	9.11475	0.000180734	0.000275856	0.000695855	0.0126254	0.655175	-0.610049
AAEL012172	Q16MW6	S-methyl-5'-thioadenosine phosphorylase OS=Aedes aegypti OX=7159 GN=AAEL012172 PE=3 SV=1 - [MTAP_AEDAE]	263.789	68.46	1	14	14	24	279	30.3765	6.52197	0.000170116	0.000169566	0.895334	0.401465	1.00325	0.00467636
5564065	A0A1S4F6L9	DJ-1_PfpI domain-containing protein OS=Aedes aegypti OX=7159 GN=5564065 PE=4 SV=1 - [A0A1S4F6L9_AEDAE]	263.633	54.84	3	8	8	21	186	19.7633	7.29834	0.000170077	0.000178024	0.0349907	0.0590083	0.955357	-0.0658877
AAEL004957	Q17BI2	AAEL004957-PA OS=Aedes aegypti OX=7159 GN=AAEL004957 PE=4 SV=1 - [Q17BI2_AEDAE]	263.374	29.92	2	4	4	7	254	28.5132	5.43994	0.000164688	0.000172631	0.128055	0.119939	0.953987	-0.0679582
AAEL004342	Q17D38	AAEL004342-PA OS=Aedes aegypti OX=7159 GN=AAEL004342 PE=4 SV=1 - [Q17D38_AEDAE]	263.333	38.57	2	3	4	12	140	16.0499	6.31592	0.000162196	0.000130198	0.0417895	0.0646431	1.24577	0.317033
5564510	Q17D83	AAEL004278-PA OS=Aedes aegypti OX=7159 GN=5564510 PE=3 SV=1 - [Q17D83_AEDAE]	263.141	21.14	1	9	10	18	440	51.1561	7.6792	0.000166483	0.000159005	0.0958592	0.102156	1.04703	0.0662976
5566520	Q179Z6	AAEL005457-PA OS=Aedes aegypti OX=7159 GN=5566520 PE=4 SV=1 - [Q179Z6_AEDAE]	262.997	25.23	2	8	8	22	329	37.2724	9.90576	0.000167282	0.000151783	0.0103646	0.0330405	1.10212	0.140275
	Q1HQI2	CAAX prenyl protease OS=Aedes aegypti OX=7159 PE=2 SV=1 - [Q1HQI2_AEDAE]	262.893	21.56	2	9	9	13	450	51.3625	7.62061	0.000167474	0.000160928	0.251418	0.179534	1.04068	0.057527
5578854	Q17EN8	AAEL003730-PA OS=Aedes aegypti OX=7159 GN=5578854 PE=4 SV=1 - [Q17EN8_AEDAE]	262.75	31.79	1	8	8	20	195	21.6761	8.23584	0.00016577	0.000154767	0.0514097	0.0724468	1.0711	0.099091
AAEL002783	Q17H25	AAEL002783-PA OS=Aedes aegypti OX=7159 GN=AAEL002783 PE=4 SV=1 - [Q17H25_AEDAE]	262.705	28.06	2	11	11	18	417	47.8729	8.63135	0.000168559	0.000165148	0.114336	0.112345	1.02065	0.0294901
5571045	Q16XT2	AAEL008770-PA OS=Aedes aegypti OX=7159 GN=5571045 PE=4 SV=1 - [Q16XT2_AEDAE]	262.492	44.59	1	8	8	16	231	25.607	6.78564	0.000164451	0.000170505	0.161551	0.136899	0.964496	-0.052153
AAEL004134	Q17DI5	AAEL004134-PA OS=Aedes aegypti OX=7159 GN=AAEL004134 PE=4 SV=1 - [Q17DI5_AEDAE]	261.854	24.59	1	1	15	22	663	73.737	6.50732	0.000204875	0.00015654	0.292889	0.196801	1.30877	0.388212
5571564	Q1HRQ6	40S ribosomal protein S15/S22 OS=Aedes aegypti OX=7159 GN=5571564 PE=2 SV=1 - [Q1HRQ6_AEDAE]	261.69	41.54	1	6	6	25	130	14.7629	9.99365	0.000167402	0.000173588	0.0924049	0.100062	0.964367	-0.0523463
	A0A0P6J696	Putative conserved plasma membrane protein OS=Aedes aegypti OX=7159 PE=2 SV=1 - [A0A0P6J696_AEDAE]	261.377	21.74	2	5	5	11	253	29.0387	9.87646	0.000158007	0.000180452	0.0930639	0.100467	0.875619	-0.191625
5567709	Q176R5	AAEL006267-PA OS=Aedes aegypti OX=7159 GN=5567709 PE=4 SV=1 - [Q176R5_AEDAE]	261.129	50.68	3	8	10	14	219	24.8282	5.10986	0.000170501	0.000193895	0.00091063	0.0136741	0.879349	-0.185492
	A0A1S4EXB5	Uncharacterized protein OS=Aedes aegypti OX=7159 PE=4 SV=1 - [A0A1S4EXB5_AEDAE]	260.641	23.67	5	17	17	32	693	77.5891	9.17334	0.000164561	0.000162119	0.648256	0.326897	1.01507	0.0215754
TPX3	Q16G24	AAEL014548-PA (Fragment) OS=Aedes aegypti OX=7159 GN=TPX3 PE=4 SV=2 - [Q16G24_AEDAE]	260.628	27.31	2	5	6	12	238	26.7937	7.25439	0.000166789	0.000169778	0.410779	0.242498	0.982391	-0.0256301
AAEL002002	Q17JG5	AAEL002002-PA OS=Aedes aegypti OX=7159 GN=AAEL002002 PE=4 SV=1 - [Q17JG5_AEDAE]	260.52	49.04	1	1	8	18	208	23.8231	8.80713	0.000160055	0.000169987	0.378608	0.230213	0.941573	-0.0868556
	A0A1S4G1K5	Vacuolar protein sorting 26, vps26 OS=Aedes aegypti OX=7159 PE=4 SV=1 - [A0A1S4G1K5_AEDAE]	260.518	21.85	5	10	11	19	540	59.7955	5.74463	0.000170772	0.000168258	0.703282	0.345065	1.01494	0.0213909
5564550	Q17D61	AAEL004320-PA OS=Aedes aegypti OX=7159 GN=5564550 PE=4 SV=1 - [Q17D61_AEDAE]	259.41	13.89	1	19	19	27	1642	183.814	5.05908	0.000168156	0.000179461	0.00639409	0.0266076	0.937005	-0.0938714
	A0A1S4F522	DNA-J/hsp40 OS=Aedes aegypti OX=7159 PE=4 SV=1 - [A0A1S4F522_AEDAE]	259.139	33.61	2	9	11	18	363	39.5071	9.02686	0.000168404	0.000157215	0.0380971	0.0615716	1.07117	0.0991914
5570017	Q17PZ5	AAEL000208-PA OS=Aedes aegypti OX=7159 GN=5570017 PE=3 SV=1 - [Q17PZ5_AEDAE]	258.864	29.13	5	7	7	19	206	23.4297	6.34131	0.000153758	0.000151347	0.808098	0.377099	1.01593	0.0227999
RpL38	Q1HRT4	60S ribosomal protein L38 OS=Aedes aegypti OX=7159 GN=RpL38 PE=3 SV=1 - [RL38_AEDAE]	258.749	41.43	1	5	5	18	70	8.28169	10.0522	0.000163871	0.000173936	0.114581	0.112488	0.94213	-0.086002
AAEL000934	Q17MN2	Clathrin light chain (Fragment) OS=Aedes aegypti OX=7159 GN=AAEL000934 PE=3 SV=1 - [Q17MN2_AEDAE]	258.46	49.77	3	1	10	34	221	25.358	6.20166	0.000170721	0.00017671	0.206871	0.158663	0.966109	-0.0497428
5574612	Q16QL1	AAEL011255-PA OS=Aedes aegypti OX=7159 GN=5574612 PE=4 SV=1 - [Q16QL1_AEDAE]	258.275	32.13	1	18	18	22	607	68.81	9.27588	0.000176389	0.000225424	0.000946395	0.0138146	0.782477	-0.353879
5577289	Q16K17	AAEL013139-PA OS=Aedes aegypti OX=7159 GN=5577289 PE=4 SV=1 - [Q16K17_AEDAE]	258.228	41.67	2	8	8	21	192	21.5882	7.15186	0.00016964	0.000161294	0.00484473	0.0235911	1.05174	0.0727849
	A0A1S4G7T4	Angiotensin-converting enzyme OS=Aedes aegypti OX=7159 PE=3 SV=1 - [A0A1S4G7T4_AEDAE]	258.131	13.39	4	13	13	17	1210	140.364	5.13525	0.00017262	0.000215454	0.0282623	0.0529895	0.801189	-0.319785
AAEL008106	Q0IER8	AAEL008106-PA OS=Aedes aegypti OX=7159 GN=AAEL008106 PE=4 SV=1 - [Q0IER8_AEDAE]	257.904	20.07	2	2	2	4	299	29.1683	8.51416	0.00019463	0.00014931	0.0284619	0.0531858	1.30353	0.382422
5568289	Q175A7	AAEL006717-PA OS=Aedes aegypti OX=7159 GN=5568289 PE=4 SV=1 - [Q175A7_AEDAE]	257.664	30.65	2	19	19	27	734	80.3046	9.21729	0.000170361	0.000176349	0.119302	0.115179	0.966048	-0.0498339
5570771	Q16YH0	AAEL008521-PA OS=Aedes aegypti OX=7159 GN=5570771 PE=4 SV=1 - [Q16YH0_AEDAE]	257.656	12.15	2	7	7	9	790	87.0555	5.40186	0.000164859	0.000158901	0.480939	0.268571	1.0375	0.0531115
5578144	A0A1S4FZG6	Uncharacterized protein OS=Aedes aegypti OX=7159 GN=5578144 PE=3 SV=1 - [A0A1S4FZG6_AEDAE]	257.484	48.2	3	16	16	19	417	47.0542	6.55127	0.000166475	0.000178947	0.00700869	0.0277968	0.930302	-0.104229
AAEL006975	Q173Y1	AAEL006975-PA (Fragment) OS=Aedes aegypti OX=7159 GN=AAEL006975 PE=4 SV=1 - [Q173Y1_AEDAE]	257.104	20.11	1	10	10	15	552	59.3879	6.60986	0.000185388	0.000255803	0.00776053	0.0291324	0.72473	-0.464484
AAEL009604	Q16VD7	Receptor expression-enhancing protein OS=Aedes aegypti OX=7159 GN=AAEL009604 PE=3 SV=1 - [Q16VD7_AEDAE]	256.767	20.56	3	4	4	15	180	20.5938	8.48486	0.000154056	0.000182746	0.0271677	0.0519917	0.843003	-0.24639
	A0A0P6J005	Putative leucine rich repeat some OS=Aedes aegypti OX=7159 PE=2 SV=1 - [A0A0P6J005_AEDAE]	256.737	16.15	1	15	15	22	1028	110.254	8.79248	0.000164484	0.000185262	0.0116238	0.0347554	0.887847	-0.171617
5566467	Q17A53	Annexin OS=Aedes aegypti OX=7159 GN=5566467 PE=3 SV=1 - [Q17A53_AEDAE]	256.122	50.78	1	7	12	27	321	36.3012	5.37646	0.000172354	0.000150435	0.0018729	0.0174318	1.14571	0.196236
5580284	Q17GH2	AAEL002993-PA OS=Aedes aegypti OX=7159 GN=5580284 PE=4 SV=1 - [Q17GH2_AEDAE]	256.099	46.15	1	8	8	20	182	20.8246	9.71533	0.000166846	0.000156957	0.045985	0.0681666	1.06301	0.0881543
TtRNAS-LP1	Q5XNP3	Theronyl tRNA synthatase-like protein (Fragment) OS=Aedes aegypti OX=7159 GN=TtRNAS-LP1 PE=2 SV=1 - [Q5XNP3_AEDAE]	256.092	25.58	1	1	6	15	301	33.9727	9.30518	0.000156599	0.000169192	0.199466	0.15514	0.925571	-0.111585
AAEL000044	Q0C732	AAEL000044-PB OS=Aedes aegypti OX=7159 GN=AAEL000044 PE=3 SV=1 - [Q0C732_AEDAE]	255.829	35.24	3	16	16	28	437	49.737	6.7417	0.000166714	0.000106104	6.22229e-05	0.0050887	1.57122	0.651889
	A0A1S4FEF6	RNA-binding protein, putative OS=Aedes aegypti OX=7159 PE=4 SV=1 - [A0A1S4FEF6_AEDAE]	255.621	37.54	1	10	11	24	349	38.0855	9.21729	0.000168139	0.000178861	0.00616271	0.0261289	0.940059	-0.0891772
	Q1HQM3	Chloride intracellular channel 6-like protein OS=Aedes aegypti OX=7159 PE=2 SV=1 - [Q1HQM3_AEDAE]	255.46	37.89	2	9	9	22	256	29.631	6.52197	0.000170423	0.000172449	0.451438	0.257591	0.988252	-0.017049
5570500	Q17LB3	AAEL001396-PA OS=Aedes aegypti OX=7159 GN=5570500 PE=4 SV=1 - [Q17LB3_AEDAE]	255.383	30.02	1	10	10	15	453	51.5058	5.78271	0.000175205	0.000169048	0.28312	0.19292	1.03642	0.0516057
GSTX1	Q0C791	AAEL000092-PA OS=Aedes aegypti OX=7159 GN=GSTX1 PE=4 SV=1 - [Q0C791_AEDAE]	255.336	50.46	2	8	8	18	218	24.8166	5.78271	0.000174264	0.000187011	0.0881903	0.0974147	0.931841	-0.101844
5578638	Q16I56	AAEL013789-PA OS=Aedes aegypti OX=7159 GN=5578638 PE=4 SV=1 - [Q16I56_AEDAE]	255.281	34.21	4	5	5	30	190	20.476	6.93213	0.000164257	0.000161569	0.681676	0.338048	1.01663	0.023801
5576121	Q17H36	AAEL002804-PA OS=Aedes aegypti OX=7159 GN=5576121 PE=4 SV=1 - [Q17H36_AEDAE]	255.243	18.69	3	14	14	22	776	87.5282	8.80713	0.000167337	0.00015836	0.113898	0.112092	1.05669	0.0795537
5579924	Q174T8	AAEL006794-PA OS=Aedes aegypti OX=7159 GN=5579924 PE=3 SV=1 - [Q174T8_AEDAE]	255.001	18.64	1	1	30	39	1658	190.479	6.97607	0.000164435	0.000152728	0.102134	0.105794	1.07665	0.106552
AAEL005392	Q17A73	AAEL005392-PA OS=Aedes aegypti OX=7159 GN=AAEL005392 PE=4 SV=1 - [Q17A73_AEDAE]	254.531	17.99	1	2	21	30	1173	136.386	4.94482	0.000164777	0.00016061	0.545626	0.291825	1.02595	0.0369589
AAEL005861	Q178J8	AAEL005861-PA OS=Aedes aegypti OX=7159 GN=AAEL005861 PE=4 SV=1 - [Q178J8_AEDAE]	254.018	10.48	1	20	20	24	2070	232.771	5.73193	0.000159728	0.000147515	0.102944	0.106248	1.08279	0.114758
AAEL011876	Q16NS9	AAEL011876-PA OS=Aedes aegypti OX=7159 GN=AAEL011876 PE=4 SV=1 - [Q16NS9_AEDAE]	253.898	23.7	3	24	25	34	1097	125.077	6.1001	0.000172089	0.000176074	0.177232	0.144498	0.977366	-0.0330285
AaeL_AAEL017508	J9EB97	AAEL017508-PA OS=Aedes aegypti OX=7159 GN=AaeL_AAEL017508 PE=3 SV=1 - [J9EB97_AEDAE]	253.179	34.03	1	9	9	18	288	31.6535	9.74463	0.000167966	0.000172164	0.554088	0.294757	0.975616	-0.0356154
AAEL008905	Q16XE7	AAEL008905-PA OS=Aedes aegypti OX=7159 GN=AAEL008905 PE=4 SV=1 - [Q16XE7_AEDAE]	253.114	10.95	2	2	16	20	1735	180.588	7.73779	0.0001692	0.000181464	0.0240712	0.0490483	0.932421	-0.100946
5577660	A0A1S4F444	CLIP domain-containing serine protease OS=Aedes aegypti OX=7159 GN=5577660 PE=3 SV=1 - [A0A1S4F444_AEDAE]	252.844	29.2	2	9	10	20	387	42.3782	7.88428	0.000166556	0.000135718	0.000219048	0.00802134	1.22722	0.295389
	A0A0P6IW43	Putative abc transporter c family member OS=Aedes aegypti OX=7159 PE=2 SV=1 - [A0A0P6IW43_AEDAE]	252.412	18.88	7	18	23	30	1388	154.512	8.25049	0.00016658	0.000174344	0.050082	0.0714388	0.955467	-0.0657215
AAEL011040	Q16R89	AAEL011040-PA (Fragment) OS=Aedes aegypti OX=7159 GN=AAEL011040 PE=4 SV=1 - [Q16R89_AEDAE]	252.363	18.27	1	1	20	27	1100	128.137	5.021	0.000173985	0.000174364	0.967947	0.420338	0.997827	-0.00313821
5567927	A0A1S4FDF4	STAS domain-containing protein OS=Aedes aegypti OX=7159 GN=5567927 PE=3 SV=1 - [A0A1S4FDF4_AEDAE]	252.276	15.68	2	2	10	22	657	71.5411	8.67529	0.000180157	0.00018773	0.331902	0.212623	0.95966	-0.0594047
5572595	Q16UG1	AAEL009913-PA OS=Aedes aegypti OX=7159 GN=5572595 PE=4 SV=1 - [Q16UG1_AEDAE]	252.257	26.34	1	7	13	23	524	57.7275	5.80811	0.000171318	0.000177355	0.290685	0.195935	0.965959	-0.0499658
5568977	A0A1S4FG90	Aldo_ket_red domain-containing protein OS=Aedes aegypti OX=7159 GN=5568977 PE=4 SV=1 - [A0A1S4FG90_AEDAE]	251.925	28.08	2	8	10	24	292	33.1692	7.85498	0.000166184	0.000180214	0.00569639	0.0252332	0.92215	-0.116927
5564781	Q17CT5	AAEL004419-PA OS=Aedes aegypti OX=7159 GN=5564781 PE=4 SV=1 - [Q17CT5_AEDAE]	251.918	22.04	1	12	12	18	726	82.4919	7.23975	0.000172213	0.00018376	0.00827123	0.0299633	0.937166	-0.093624
5572383	Q16UW1	AAEL009772-PB OS=Aedes aegypti OX=7159 GN=5572383 PE=4 SV=1 - [Q16UW1_AEDAE]	251.651	31.54	2	3	3	10	130	14.6664	5.14795	0.00016484	0.000179754	0.012341	0.0357433	0.917032	-0.124955
AAEL002788	Q17H57	AAEL002788-PA OS=Aedes aegypti OX=7159 GN=AAEL002788 PE=4 SV=1 - [Q17H57_AEDAE]	251.279	17.59	1	16	16	20	995	108.031	9.87646	0.000172893	0.000190644	0.00477926	0.0234842	0.906888	-0.141004
5579041	Q1HR43	Protein transport protein Sec61 subunit beta OS=Aedes aegypti OX=7159 GN=5579041 PE=2 SV=1 - [Q1HR43_AEDAE]	250.609	55.56	1	6	6	20	99	10.3293	11.6489	0.000178941	0.000213586	0.0428763	0.0655171	0.837792	-0.255336
5569632	Q1HRK0	AAEL007777-PA OS=Aedes aegypti OX=7159 GN=5569632 PE=2 SV=1 - [Q1HRK0_AEDAE]	250.318	22.94	1	6	6	11	388	43.3496	4.97021	0.000173392	0.000170769	0.4325	0.250646	1.01536	0.0219897
AAEL009894	Q16UI8	AAEL009894-PA OS=Aedes aegypti OX=7159 GN=AAEL009894 PE=4 SV=1 - [Q16UI8_AEDAE]	250.294	35.49	2	13	13	18	386	42.8896	5.21143	0.000167872	0.000162318	0.30142	0.200106	1.03422	0.0485385
	A0A1S4G733	Uncharacterized protein OS=Aedes aegypti OX=7159 PE=4 SV=1 - [A0A1S4G733_AEDAE]	250.062	25.54	3	13	13	19	603	65.1952	6.15088	0.000174787	0.000194509	0.00183462	0.0173281	0.898602	-0.154245
5577482	A0A1S4FYD4	NADH-cytochrome b5 reductase OS=Aedes aegypti OX=7159 GN=5577482 PE=3 SV=1 - [A0A1S4FYD4_AEDAE]	250.018	38.68	2	11	11	36	318	35.5716	7.88428	0.000168066	0.000166336	0.530463	0.286506	1.0104	0.0149268
5572929	Q16TS1	AAEL010148-PA OS=Aedes aegypti OX=7159 GN=5572929 PE=4 SV=1 - [Q16TS1_AEDAE]	249.593	34.8	1	9	10	29	319	36.097	7.25439	0.000162948	0.000149111	0.0463437	0.0684633	1.0928	0.128024
5564769	Q17CT4	GrpE protein homolog OS=Aedes aegypti OX=7159 GN=5564769 PE=3 SV=1 - [Q17CT4_AEDAE]	249.552	48.23	1	11	11	25	226	25.3935	8.32373	0.000171029	0.000172895	0.542567	0.290757	0.989208	-0.0156546
CLIPC1	Q16NE9	AAEL011991-PA OS=Aedes aegypti OX=7159 GN=CLIPC1 PE=3 SV=2 - [Q16NE9_AEDAE]	248.907	24.94	1	7	7	9	389	42.0299	5.59229	0.000172428	0.000135944	0.000770765	0.0130374	1.26838	0.342981
	Q1HRH9	Pyrroline-5-carboxylate reductase OS=Aedes aegypti OX=7159 PE=2 SV=1 - [Q1HRH9_AEDAE]	248.764	22.53	3	6	6	17	293	31.087	7.73779	0.000161731	0.000181005	0.0930492	0.100458	0.893515	-0.162436
	A0A0P6IUR8	Putative ubiquitination factor e4a OS=Aedes aegypti OX=7159 PE=2 SV=1 - [A0A0P6IUR8_AEDAE]	248.361	19.94	2	5	19	28	1013	115.084	5.31299	0.000165891	0.000167605	0.609256	0.313942	0.989773	-0.0148304
5579042	A0A1S4G0Y3	Uncharacterized protein OS=Aedes aegypti OX=7159 GN=5579042 PE=4 SV=1 - [A0A1S4G0Y3_AEDAE]	248.197	20.42	2	7	7	19	382	42.581	6.78564	0.000164779	0.00010007	0.000743704	0.0128952	1.64664	0.719521
	Q49LL4	Dicer-2 OS=Aedes aegypti OX=7159 PE=2 SV=1 - [Q49LL4_AEDAE]	247.593	18.4	1	1	30	39	1658	190.513	6.97607	0.000174688	0.000172884	0.867287	0.393842	1.01044	0.0149788
AAEL014931	Q16F19	AAEL014931-PA OS=Aedes aegypti OX=7159 GN=AAEL014931 PE=4 SV=1 - [Q16F19_AEDAE]	247.372	18.03	4	1	18	25	1076	118.333	6.7124	0.000227443	0.000153311	0.31488	0.205735	1.48354	0.56904
5576349	Q17GX1	AAEL002867-PA OS=Aedes aegypti OX=7159 GN=5576349 PE=4 SV=1 - [Q17GX1_AEDAE]	247.102	30.24	5	15	15	28	496	55.9397	6.81494	0.000171206	0.000179904	0.0714407	0.0868798	0.95165	-0.071497
AAEL007329	Q172M7	AAEL007329-PA OS=Aedes aegypti OX=7159 GN=AAEL007329 PE=4 SV=1 - [Q172M7_AEDAE]	247.101	38.6	1	10	10	21	342	37.6675	6.96143	0.000167207	0.000179245	0.109515	0.10982	0.93284	-0.100298
5571298	Q17KR8	AAEL001548-PA OS=Aedes aegypti OX=7159 GN=5571298 PE=4 SV=1 - [Q17KR8_AEDAE]	246.745	23.84	1	12	12	19	516	57.9035	9.24658	0.000177795	0.00017282	0.300643	0.199808	1.02879	0.0409507
5565279	A0A1S4G391	Uncharacterized protein OS=Aedes aegypti OX=7159 GN=5565279 PE=4 SV=1 - [A0A1S4G391_AEDAE]	246.725	32.18	5	7	7	19	174	18.8279	9.30518	0.00016643	0.000181865	0.0139734	0.0377766	0.915126	-0.127958
5569097	Q172K4	AAEL007356-PA OS=Aedes aegypti OX=7159 GN=5569097 PE=4 SV=1 - [Q172K4_AEDAE]	246.458	31.92	2	11	11	16	401	45.6393	6.32861	0.000167383	0.000170705	0.174726	0.143258	0.98054	-0.0283514
5568602	Q1HRG4	AAEL001103-PA OS=Aedes aegypti OX=7159 GN=5568602 PE=2 SV=1 - [Q1HRG4_AEDAE]	246.253	57.48	1	6	6	13	127	15.0911	9.15869	0.000161507	0.000166098	0.462261	0.261631	0.972357	-0.0404414
AAEL004701	Q0IFL5	Argininosuccinate synthase OS=Aedes aegypti OX=7159 GN=AAEL004701 PE=3 SV=1 - [ASSY_AEDAE]	246.09	41.75	1	17	17	25	412	45.9595	6.84424	0.000168562	0.000197629	0.00424949	0.0225421	0.85292	-0.229517
CYP9J27	A0A1D8GRB8	Cytochrome P450 OS=Aedes aegypti OX=7159 GN=CYP9J27 PE=2 SV=1 - [A0A1D8GRB8_AEDAE]	245.975	20.71	15	2	11	17	536	61.7083	8.20654	0.000171715	0.000177006	0.134012	0.123095	0.970111	-0.0437782
AAEL012577	Q16LP2	AAEL012577-PA OS=Aedes aegypti OX=7159 GN=AAEL012577 PE=4 SV=1 - [Q16LP2_AEDAE]	245.779	39.29	3	8	8	19	252	27.1702	5.30029	0.000170717	0.000147392	0.00524425	0.0242932	1.15825	0.211951
	A0A0P6J652	Putative dna damage inducible protein OS=Aedes aegypti OX=7159 PE=2 SV=1 - [A0A0P6J652_AEDAE]	245.752	28.83	4	4	15	24	496	53.879	4.94482	0.000157921	0.000188208	0.0109262	0.0337795	0.839079	-0.253122
AAEL012513	Q16LV3	AAEL012513-PA OS=Aedes aegypti OX=7159 GN=AAEL012513 PE=4 SV=1 - [Q16LV3_AEDAE]	245.471	70.72	1	9	9	11	181	20.5019	4.4751	0.000176261	0.000181659	0.57746	0.303002	0.970285	-0.0435188
23687919	J9HJF8	AAEL017499-PA OS=Aedes aegypti OX=7159 GN=23687919 PE=4 SV=1 - [J9HJF8_AEDAE]	245.458	11.87	1	14	14	19	1457	165.045	5.98584	0.00016786	0.000142453	0.00168645	0.0168956	1.17835	0.236769
	A0A0P6IWJ5	Putative nuclear pore complex protein OS=Aedes aegypti OX=7159 PE=2 SV=1 - [A0A0P6IWJ5_AEDAE]	245.353	13.92	4	26	26	31	2004	223.433	6.41748	0.0001698	0.000170967	0.546254	0.292044	0.993172	-0.00988428
AAEL011478	Q16PZ7	Dynein light chain OS=Aedes aegypti OX=7159 GN=AAEL011478 PE=3 SV=1 - [Q16PZ7_AEDAE]	244.005	31.25	1	3	3	11	128	14.7134	9.48096	0.000169315	0.000180904	0.112201	0.111223	0.93594	-0.0955115
5567369	Q177S8	AAEL006026-PA OS=Aedes aegypti OX=7159 GN=5567369 PE=4 SV=1 - [Q177S8_AEDAE]	244.003	20.74	4	19	20	30	1032	116.396	8.44092	0.00016467	0.000172885	0.104296	0.107001	0.95248	-0.0702386
5567500	Q1HQL1	39S ribosomal protein L12, mitochondrial OS=Aedes aegypti OX=7159 GN=5567500 PE=2 SV=1 - [Q1HQL1_AEDAE]	243.673	37.3	1	7	7	21	185	19.7688	8.25049	0.000166624	0.00017805	0.0702898	0.0861322	0.935827	-0.0956867
AAEL010340	Q1HQW9	AAEL010340-PA OS=Aedes aegypti OX=7159 GN=AAEL010340 PE=2 SV=1 - [Q1HQW9_AEDAE]	243.553	30.51	2	6	7	31	177	20.4004	11.5464	0.000175488	0.000167187	0.192801	0.151955	1.04965	0.0699085
5571208	A0A1S4FKR6	AMP_N domain-containing protein OS=Aedes aegypti OX=7159 GN=5571208 PE=3 SV=1 - [A0A1S4FKR6_AEDAE]	243.506	22.77	2	11	11	28	483	53.3025	5.61768	0.000163638	0.000151378	0.0553552	0.0753881	1.08099	0.112357
SRPN4	J9EBI8	AAEL013936-PB (Fragment) OS=Aedes aegypti OX=7159 GN=SRPN4 PE=3 SV=1 - [J9EBI8_AEDAE]	243.334	25.08	4	12	14	24	610	67.9635	8.35303	0.000169207	0.000157659	0.0147829	0.0386877	1.07325	0.101986
AAEL013697	Q16IF0	AAEL013697-PA (Fragment) OS=Aedes aegypti OX=7159 GN=AAEL013697 PE=4 SV=1 - [Q16IF0_AEDAE]	243.322	24.25	2	27	29	31	1237	142.03	4.98291	0.000172947	0.000161958	0.0260963	0.0510072	1.06785	0.0947032
5579205	A0A1S4G154	Uncharacterized protein OS=Aedes aegypti OX=7159 GN=5579205 PE=3 SV=1 - [A0A1S4G154_AEDAE]	243.291	48.8	3	15	15	22	375	42.2373	6.62451	0.00016092	0.000149786	0.107762	0.108887	1.07433	0.103441
5571809	Q17KI6	AAEL001682-PA OS=Aedes aegypti OX=7159 GN=5571809 PE=4 SV=1 - [Q17KI6_AEDAE]	243.192	44.31	2	12	13	22	325	37.434	5.45264	0.00017041	0.000186651	0.000193457	0.0076908	0.912985	-0.131337
5575632	Q16NI7	AAEL011960-PA OS=Aedes aegypti OX=7159 GN=5575632 PE=4 SV=1 - [Q16NI7_AEDAE]	242.802	15.34	1	19	19	23	1395	154.461	8.80713	0.000173457	0.000178375	0.26099	0.18371	0.972431	-0.0403317
AAEL008454	Q16YR3	AAEL008454-PA OS=Aedes aegypti OX=7159 GN=AAEL008454 PE=4 SV=1 - [Q16YR3_AEDAE]	242.209	44	1	9	9	22	200	22.6799	8.14795	0.000162106	0.000170789	0.246813	0.177483	0.949163	-0.0752728
5566237	A0A1S4FA26	Uncharacterized protein OS=Aedes aegypti OX=7159 GN=5566237 PE=4 SV=1 - [A0A1S4FA26_AEDAE]	242.209	32.15	2	13	13	20	507	53.5578	4.86865	0.000161664	0.000173193	0.062632	0.0808526	0.933431	-0.0993852
5571814	Q17KI0	AAEL001704-PA OS=Aedes aegypti OX=7159 GN=5571814 PE=4 SV=1 - [Q17KI0_AEDAE]	241.839	29.37	1	2	3	9	126	13.6172	9.37842	0.00015869	0.000160583	0.84809	0.388511	0.98821	-0.0171104
AAEL012206	Q16MS6	Microtubule-associated protein OS=Aedes aegypti OX=7159 GN=AAEL012206 PE=4 SV=1 - [Q16MS6_AEDAE]	241.79	39.25	3	11	11	20	293	31.7047	9.71533	0.000174039	0.00019812	0.000809166	0.0132277	0.878453	-0.186963
5572456	Q17K30	AAEL001826-PA OS=Aedes aegypti OX=7159 GN=5572456 PE=4 SV=1 - [Q17K30_AEDAE]	241.787	59.4	1	8	8	20	133	14.6742	5.97314	0.000169545	0.000151194	0.0160993	0.0402925	1.12138	0.165272
5573790	Q16S36	AAEL010716-PA OS=Aedes aegypti OX=7159 GN=5573790 PE=3 SV=1 - [Q16S36_AEDAE]	241.582	17.02	5	8	9	21	476	52.1516	8.23584	0.000159901	0.000160265	0.965523	0.419728	0.997726	-0.00328444
SRPN3	Q179D9	AAEL005665-PA (Fragment) OS=Aedes aegypti OX=7159 GN=SRPN3 PE=3 SV=2 - [Q179D9_AEDAE]	241.477	32.28	2	13	13	23	412	46.1986	5.49072	0.000173424	0.000141883	5.58164e-05	0.00493403	1.2223	0.289597
AAEL011992	Q1HRI5	AAEL011992-PA OS=Aedes aegypti OX=7159 GN=AAEL011992 PE=2 SV=1 - [Q1HRI5_AEDAE]	241.374	58.42	1	6	6	18	101	11.5675	7.21045	0.000149547	0.000176299	0.291127	0.196109	0.848255	-0.23743
5565449	Q17NL6	AAEL000642-PA OS=Aedes aegypti OX=7159 GN=5565449 PE=4 SV=1 - [Q17NL6_AEDAE]	241.258	28.59	1	15	16	24	612	70.0107	5.56689	0.000161472	0.00016036	0.831323	0.383778	1.00693	0.0099627
AAEL011380	Q16Q61	AAEL011380-PA OS=Aedes aegypti OX=7159 GN=AAEL011380 PE=4 SV=1 - [Q16Q61_AEDAE]	241.186	25.9	1	9	9	23	278	31.5616	8.11865	0.000164646	0.000191719	0.00195336	0.0176404	0.858787	-0.219628
AAEL004496	Q0IFN0	Amino acid transporter OS=Aedes aegypti OX=7159 GN=AAEL004496 PE=3 SV=1 - [Q0IFN0_AEDAE]	240.985	18.3	1	7	7	12	481	52.2136	8.22119	0.000177829	0.000181314	0.445845	0.255506	0.980779	-0.0280007
5579923	Q174U0	AAEL006808-PA OS=Aedes aegypti OX=7159 GN=5579923 PE=4 SV=1 - [Q174U0_AEDAE]	240.747	38.42	1	17	17	22	518	59.6662	8.90967	0.00017105	0.000180047	0.00276608	0.0194938	0.950025	-0.0739622
5570999	A0A1S4FK97	Importin N-terminal domain-containing protein OS=Aedes aegypti OX=7159 GN=5570999 PE=4 SV=1 - [A0A1S4FK97_AEDAE]	240.542	21.81	2	19	19	28	972	109.518	5.23682	0.000166094	0.000177718	0.00809389	0.0296814	0.934595	-0.0975871
AAEL006880	Q174H5	AAEL006880-PA OS=Aedes aegypti OX=7159 GN=AAEL006880 PE=4 SV=1 - [Q174H5_AEDAE]	240.445	35.37	1	1	10	16	294	32.704	9.56885	0.000154448	0.000170664	0.185718	0.148596	0.904984	-0.144036
AAEL003434	Q17FG7	AAEL003434-PA OS=Aedes aegypti OX=7159 GN=AAEL003434 PE=4 SV=1 - [Q17FG7_AEDAE]	240.331	24.5	3	4	14	22	600	68.4271	5.47803	0.000182831	0.000176857	0.440081	0.25342	1.03378	0.0479303
	A0A0P6K164	5'-3' exoribonuclease OS=Aedes aegypti OX=7159 PE=2 SV=1 - [A0A0P6K164_AEDAE]	240.321	18.09	3	15	16	25	1006	113.753	8.27979	0.00017013	0.000175721	0.187639	0.149502	0.968181	-0.0466506
	A0A0P6IYC3	Putative bisphosphate 3'-nucleotidase bpnt1/inositol polyphosphate 1-phosphatase OS=Aedes aegypti OX=7159 PE=2 SV=1 - [A0A0P6IYC3_AEDAE]	239.664	37.12	3	12	12	17	361	40.9172	5.18604	0.000169275	0.000183463	0.00974597	0.0321932	0.922666	-0.116119
AAEL004152	Q0IFU0	AAEL004152-PA OS=Aedes aegypti OX=7159 GN=AAEL004152 PE=3 SV=1 - [Q0IFU0_AEDAE]	239.487	44.72	2	9	9	16	199	22.4985	6.12549	0.000177469	0.000181521	0.51815	0.282158	0.977682	-0.0325631
5571667	A0A1S4EZE3	Endonuclease_NS domain-containing protein OS=Aedes aegypti OX=7159 GN=5571667 PE=4 SV=1 - [A0A1S4EZE3_AEDAE]	239.452	40.29	2	18	18	34	407	46.2436	6.85889	0.000175759	0.000130691	0.000537362	0.0115382	1.34485	0.427442
5566624	Q17N78	AAEL000793-PA OS=Aedes aegypti OX=7159 GN=5566624 PE=3 SV=1 - [Q17N78_AEDAE]	239.134	36.08	2	7	7	18	255	28.8779	8.88037	0.000176922	0.000174084	0.763507	0.363862	1.0163	0.0233262
rept	Q16TA2	RuvB-like helicase 2 OS=Aedes aegypti OX=7159 GN=rept PE=3 SV=1 - [RUVB2_AEDAE]	239.097	32.9	1	14	14	21	465	51.8178	5.75732	0.000166397	0.000179681	0.0032692	0.0205394	0.926068	-0.11081
5569767	A0A1S4FHU5	Uncharacterized protein OS=Aedes aegypti OX=7159 GN=5569767 PE=4 SV=1 - [A0A1S4FHU5_AEDAE]	239.041	32.03	1	2	7	14	256	27.3842	7.84033	0.000168532	0.000194459	0.141269	0.12687	0.866671	-0.206443
SUI1	Q5QC99	AAEL010843-PA OS=Aedes aegypti OX=7159 GN=SUI1 PE=2 SV=1 - [Q5QC99_AEDAE]	238.977	68.18	1	7	7	12	110	12.3483	6.771	0.000172104	0.000176462	0.521037	0.283183	0.975305	-0.0360745
5563946	Q16GV5	AAEL014250-PA OS=Aedes aegypti OX=7159 GN=5563946 PE=4 SV=1 - [Q16GV5_AEDAE]	238.562	36.84	1	6	6	8	247	26.3517	5.38916	0.000162151	0.000153154	0.279291	0.191369	1.05875	0.0823565
UAP	Q6GW02	AAEL001627-PA OS=Aedes aegypti OX=7159 GN=UAP PE=2 SV=1 - [Q6GW02_AEDAE]	238.513	38.84	2	19	19	33	484	54.5638	5.70654	0.000160511	0.000177226	0.041062	0.0640589	0.905689	-0.142913
AAEL006485	Q175Y5	AAEL006485-PA OS=Aedes aegypti OX=7159 GN=AAEL006485 PE=4 SV=1 - [Q175Y5_AEDAE]	238.356	31.95	2	11	11	23	338	37.9112	5.07178	0.000174865	0.000179968	0.417424	0.245023	0.971646	-0.0414966
5563971	Q17DW7	AAEL004023-PA OS=Aedes aegypti OX=7159 GN=5563971 PE=4 SV=1 - [Q17DW7_AEDAE]	238.29	35.38	1	17	17	27	424	48.6467	5.46533	0.000171885	0.000175996	0.317235	0.206704	0.97664	-0.0341005
AAEL012279	Q16MK2	Eukaryotic translation initiation factor 3 subunit J OS=Aedes aegypti OX=7159 GN=AAEL012279 PE=3 SV=1 - [EIF3J_AEDAE]	238.087	40.66	1	9	9	16	241	28.1541	4.77979	0.000165696	0.000179833	0.0466611	0.0687241	0.92139	-0.118116
AAEL013828	Q16I17	Methylthioribose-1-phosphate isomerase OS=Aedes aegypti OX=7159 GN=AAEL013828 PE=3 SV=1 - [MTNA_AEDAE]	238.044	25.83	1	10	10	18	360	39.2486	6.94678	0.000168193	0.000171056	0.851734	0.38953	0.983261	-0.024354
	A0A1S4FHB6	Hect E3 ubiquitin ligase OS=Aedes aegypti OX=7159 PE=4 SV=1 - [A0A1S4FHB6_AEDAE]	237.829	13.92	2	35	35	40	2816	308.002	5.45264	0.000172107	0.000173898	0.44944	0.256838	0.9897	-0.0149373
AAEL005175	Q17AT3	AAEL005175-PA OS=Aedes aegypti OX=7159 GN=AAEL005175 PE=4 SV=1 - [Q17AT3_AEDAE]	237.788	15.11	2	12	12	23	1019	113.683	5.04639	0.000165648	0.000175525	0.115254	0.112877	0.943728	-0.0835566
AAEL014965	Q16EY8	AAEL014965-PA OS=Aedes aegypti OX=7159 GN=AAEL014965 PE=4 SV=1 - [Q16EY8_AEDAE]	237.329	30.27	1	13	13	20	479	49.4276	7.78174	0.000162443	0.000173605	0.0491645	0.0707276	0.935705	-0.0958738
5577242	A0A1S4F3Z0	HMA domain-containing protein OS=Aedes aegypti OX=7159 GN=5577242 PE=4 SV=1 - [A0A1S4F3Z0_AEDAE]	237.157	65.75	2	5	5	9	73	8.0302	7.12256	0.000160183	0.000202303	0.0267244	0.0515894	0.791797	-0.336797
5564636	Q1HQP4	AAEL004378-PA OS=Aedes aegypti OX=7159 GN=5564636 PE=2 SV=1 - [Q1HQP4_AEDAE]	237.153	29.05	1	5	5	14	148	17.0686	5.13525	0.000172122	0.000171962	0.981704	0.423781	1.00094	0.0013494
5569735	Q170L1	AAEL007882-PA OS=Aedes aegypti OX=7159 GN=5569735 PE=4 SV=1 - [Q170L1_AEDAE]	236.923	27.99	2	15	15	18	661	76.0573	8.71924	0.00017834	0.000204132	0.00594032	0.0257069	0.873653	-0.194868
AAEL005605	Q179J5	AAEL005605-PA OS=Aedes aegypti OX=7159 GN=AAEL005605 PE=3 SV=1 - [Q179J5_AEDAE]	236.832	36.41	2	17	17	29	618	69.7562	6.25244	0.000168175	0.000164857	0.0385063	0.0619254	1.02013	0.0287502
AAEL002709	Q17HE5	AAEL002709-PA OS=Aedes aegypti OX=7159 GN=AAEL002709 PE=4 SV=1 - [Q17HE5_AEDAE]	236.609	18.77	3	19	19	22	1215	135.091	5.52881	0.000170239	0.000174302	0.0132781	0.0369447	0.976694	-0.0340214
5577023	Q1HR91	Conserved possible Golgi protein OS=Aedes aegypti OX=7159 GN=5577023 PE=2 SV=1 - [Q1HR91_AEDAE]	236	41.77	3	3	3	16	158	16.0029	8.55811	0.000162708	0.000196336	0.0274847	0.0522752	0.828721	-0.271042
5572170	A0A1S4FN36	Uncharacterized protein OS=Aedes aegypti OX=7159 GN=5572170 PE=4 SV=1 - [A0A1S4FN36_AEDAE]	235.864	38.94	1	1	7	21	226	25.1004	5.74463	0.000154355	0.000133195	0.0816955	0.0932529	1.15886	0.212711
AAEL005211	Q17AR9	AAEL005211-PA OS=Aedes aegypti OX=7159 GN=AAEL005211 PE=4 SV=1 - [Q17AR9_AEDAE]	235.77	13.01	2	16	17	23	1453	162.397	8.88037	0.000174659	0.000180123	0.289387	0.195422	0.969666	-0.0444409
	A0A1S4EYW6	Non-lysosomal glucosylceramidase OS=Aedes aegypti OX=7159 PE=3 SV=1 - [A0A1S4EYW6_AEDAE]	235.676	14.88	2	12	12	14	887	101.846	5.79541	0.000164815	0.000166213	0.73527	0.355185	0.99159	-0.0121839
5575837	Q16N28	AAEL012094-PA OS=Aedes aegypti OX=7159 GN=5575837 PE=3 SV=1 - [Q16N28_AEDAE]	235.456	46.49	1	12	12	22	342	40.5356	7.92822	0.000171893	0.000173975	0.587871	0.306628	0.988033	-0.017369
AAEL008880	Q16XG7	Cytochrome c oxidase subunit OS=Aedes aegypti OX=7159 GN=AAEL008880 PE=3 SV=1 - [Q16XG7_AEDAE]	235.308	63.95	1	6	6	43	86	9.99179	5.47803	0.000154102	0.000172447	0.164886	0.138517	0.893623	-0.162262
5567217	A0A1S4EXB7	Carboxylic ester hydrolase OS=Aedes aegypti OX=7159 GN=5567217 PE=3 SV=1 - [A0A1S4EXB7_AEDAE]	235.184	26.33	1	2	13	19	581	63.8202	6.31592	0.000183927	0.000167873	0.0971737	0.102935	1.09563	0.131762
5574237	Q16RC6	AAEL011006-PA OS=Aedes aegypti OX=7159 GN=5574237 PE=4 SV=1 - [Q16RC6_AEDAE]	235.16	22.84	1	5	5	8	232	25.9854	6.93213	0.00016441	0.000197678	0.00442673	0.0228735	0.831705	-0.265857
AAEL009413	Q16VX0	AAEL009413-PA OS=Aedes aegypti OX=7159 GN=AAEL009413 PE=4 SV=1 - [Q16VX0_AEDAE]	234.869	49.55	1	2	21	43	448	52.1569	6.0874	0.000157695	0.000156673	0.892917	0.400816	1.00652	0.00937516
5572088	Q1HRS9	40S ribosomal protein S20 OS=Aedes aegypti OX=7159 GN=5572088 PE=2 SV=1 - [Q1HRS9_AEDAE]	234.825	54.17	1	5	5	22	120	13.3844	10.1255	0.000172136	0.000175759	0.413959	0.24371	0.979385	-0.0300527
5574294	Q16R66	AAEL011068-PA OS=Aedes aegypti OX=7159 GN=5574294 PE=4 SV=1 - [Q16R66_AEDAE]	234.756	15.69	1	2	2	13	153	15.5859	9.18799	0.00015938	0.000165981	0.538504	0.289333	0.960231	-0.0585459
AAEL014004	Q16HJ4	AAEL014004-PA (Fragment) OS=Aedes aegypti OX=7159 GN=AAEL014004 PE=3 SV=1 - [Q16HJ4_AEDAE]	234.306	47.99	2	8	8	14	273	30.438	6.3667	0.00016531	0.000118593	0.00012847	0.00654628	1.39393	0.47916
AAEL013367	Q16JD9	AAEL013367-PA OS=Aedes aegypti OX=7159 GN=AAEL013367 PE=4 SV=1 - [Q16JD9_AEDAE]	234.06	6.69	1	7	16	28	2691	300.269	8.63135	0.000172761	0.000159508	0.0277358	0.0524973	1.08309	0.11515
	A0A1S4G679	DUF1989 domain-containing protein OS=Aedes aegypti OX=7159 PE=4 SV=1 - [A0A1S4G679_AEDAE]	233.439	29.93	1	8	8	15	304	34.1014	7.97217	0.000159501	0.000176365	0.0804342	0.0924914	0.904381	-0.144997
AAEL009431	Q16VU4	AAEL009431-PA OS=Aedes aegypti OX=7159 GN=AAEL009431 PE=4 SV=1 - [Q16VU4_AEDAE]	233.389	55.47	2	16	16	21	256	29.3305	9.11475	0.000165648	0.000165344	0.971439	0.421216	1.00184	0.00264827
5565066	A0A1S4F859	Beta-galactosidase OS=Aedes aegypti OX=7159 GN=5565066 PE=3 SV=1 - [A0A1S4F859_AEDAE]	233.389	26.98	2	14	14	18	656	73.908	5.021	0.000164063	0.000162491	0.791198	0.372148	1.00968	0.0138954
5570338	Q17DC9	Cleavage and polyadenylation specificity factor subunit 5 OS=Aedes aegypti OX=7159 GN=5570338 PE=3 SV=1 - [Q17DC9_AEDAE]	233.387	40.43	2	9	9	13	230	26.2816	8.85107	0.00016125	0.000171876	0.204065	0.157335	0.938179	-0.0920652
AAEL801174	J9HTQ6	AAEL013253-PB OS=Aedes aegypti OX=7159 GN=AAEL801174 PE=4 SV=1 - [J9HTQ6_AEDAE]	233.141	12.83	2	12	12	17	1107	123.59	6.20166	0.000170573	0.000184895	0.0771529	0.0904668	0.922535	-0.116324
5573015	Q17JP1	AAEL001916-PB OS=Aedes aegypti OX=7159 GN=5573015 PE=3 SV=1 - [Q17JP1_AEDAE]	233.034	41.23	2	8	8	20	211	24.2231	5.89697	0.000166851	0.000176197	0.133851	0.123009	0.946956	-0.0786304
23687765	J9HH04	AAEL017345-PA OS=Aedes aegypti OX=7159 GN=23687765 PE=4 SV=1 - [J9HH04_AEDAE]	233.011	11.97	1	6	6	22	309	29.7664	7.10791	0.000172037	0.00012387	0.00451627	0.0230345	1.38886	0.4739
AAEL003006	Q17GH7	2-deoxyglucose-6-phosphate phosphatase OS=Aedes aegypti OX=7159 GN=AAEL003006 PE=4 SV=1 - [Q17GH7_AEDAE]	232.984	15.08	1	7	7	17	577	65.1936	9.48096	0.000168271	0.000172783	0.0342899	0.0584076	0.973889	-0.0381715
23687740	A0A1S4G5Z6	Uncharacterized protein OS=Aedes aegypti OX=7159 GN=23687740 PE=3 SV=1 - [A0A1S4G5Z6_AEDAE]	232.615	51.84	3	3	12	31	245	26.6521	6.80029	0.00019013	0.000180688	0.455235	0.259016	1.05226	0.0734874
5564226	Q52UT2	40S ribosomal protein S17 OS=Aedes aegypti OX=7159 GN=5564226 PE=2 SV=2 - [Q52UT2_AEDAE]	232.225	65.38	1	7	7	26	130	15.2402	9.87646	0.000172317	0.000171512	0.779056	0.368542	1.0047	0.00676016
Aael_AAEL014711	A2I883	AAEL014711-PA OS=Aedes aegypti OX=7159 GN=Aael_AAEL014711 PE=4 SV=1 - [A2I883_AEDAE]	231.999	13.64	5	19	19	21	1716	189.938	8.14795	0.000168312	0.000182984	0.00234393	0.0184989	0.919819	-0.120578
5571305	A0A1S4FKW7	Uncharacterized protein OS=Aedes aegypti OX=7159 GN=5571305 PE=4 SV=1 - [A0A1S4FKW7_AEDAE]	231.972	14	2	7	8	14	693	73.2218	8.36768	0.000179635	0.000173876	0.362335	0.224291	1.03312	0.0470027
5569471	Q171G2	AAEL007660-PA OS=Aedes aegypti OX=7159 GN=5569471 PE=4 SV=1 - [Q171G2_AEDAE]	231.529	29.12	1	15	16	27	594	68.0769	8.74854	0.000171892	0.000161575	0.0173328	0.0417729	1.06385	0.0892959
5570015	Q17PZ7	AAEL000211-PA OS=Aedes aegypti OX=7159 GN=5570015 PE=4 SV=1 - [Q17PZ7_AEDAE]	231.457	61.8	1	5	5	14	89	9.33774	8.48486	0.000167335	0.000158385	0.24058	0.174659	1.05651	0.0793016
5573863	Q16RY7	AAEL010765-PA OS=Aedes aegypti OX=7159 GN=5573863 PE=3 SV=1 - [Q16RY7_AEDAE]	231.13	10.97	1	3	3	21	310	33.526	6.66846	0.00015967	0.000125159	0.0123783	0.0357931	1.27573	0.351323
	A0A0P6IXE5	Putative dystrophin-like protein OS=Aedes aegypti OX=7159 PE=2 SV=1 - [A0A0P6IXE5_AEDAE]	231.042	7.84	3	24	25	28	3343	382.928	5.60498	0.000170642	0.000175332	0.055338	0.0753756	0.973252	-0.0391146
AAEL012980	Q0IE95	Pescadillo homolog OS=Aedes aegypti OX=7159 GN=AAEL012980 PE=3 SV=1 - [PESC_AEDAE]	230.931	23.48	1	13	14	19	609	71.7773	9.15869	0.000171215	0.000185632	0.0709825	0.0865835	0.922335	-0.116638
AAEL001930	Q17JS5	PRA1 family protein OS=Aedes aegypti OX=7159 GN=AAEL001930 PE=3 SV=1 - [Q17JS5_AEDAE]	230.738	32.45	1	5	5	12	188	21.0431	9.46631	0.000176964	0.00015336	0.00502229	0.0238715	1.15391	0.206532
5575752	Q17HE9	AAEL002728-PA OS=Aedes aegypti OX=7159 GN=5575752 PE=4 SV=1 - [Q17HE9_AEDAE]	230.545	32.01	1	13	13	21	378	43.6695	8.71924	0.0001637	0.00016361	0.985463	0.424715	1.00055	0.000792243
AAEL010592	Q16SI8	AAEL010592-PA OS=Aedes aegypti OX=7159 GN=AAEL010592 PE=4 SV=1 - [Q16SI8_AEDAE]	230.341	34.81	1	12	12	28	293	32.3298	8.38232	0.000166883	0.000177531	0.137722	0.125046	0.94002	-0.089237
5573392	Q17JE1	AAEL002065-PA OS=Aedes aegypti OX=7159 GN=5573392 PE=4 SV=1 - [Q17JE1_AEDAE]	230.238	24.62	1	8	8	12	325	34.5688	7.62061	0.000169566	0.000179321	0.0428893	0.0655274	0.945603	-0.0806933
5568465	Q1HR28	40S ribosomal protein S28 OS=Aedes aegypti OX=7159 GN=5568465 PE=2 SV=1 - [Q1HR28_AEDAE]	229.589	58.46	1	4	4	16	65	7.38707	10.3745	0.000173605	0.000186187	0.381493	0.231241	0.93242	-0.100948
AAEL012116	Q16HD2	AAEL012116-PA OS=Aedes aegypti OX=7159 GN=AAEL012116 PE=4 SV=1 - [Q16HD2_AEDAE]	229.064	56.39	1	8	8	28	133	15.3589	6.39209	0.000173725	0.000153649	0.020664	0.0453876	1.13066	0.177169
coq6	Q0IFQ5	Ubiquinone biosynthesis monooxygenase COQ6, mitochondrial OS=Aedes aegypti OX=7159 GN=coq6 PE=3 SV=1 - [Q0IFQ5_AEDAE]	228.618	30.06	1	5	11	16	469	50.8914	7.51807	0.000174646	0.000172289	0.472352	0.265339	1.01368	0.0196011
5571976	Q16VR4	AAEL009467-PA OS=Aedes aegypti OX=7159 GN=5571976 PE=4 SV=1 - [Q16VR4_AEDAE]	228.457	48.47	1	7	7	20	163	18.5481	5.05908	0.000168635	0.000165215	0.254652	0.180959	1.0207	0.0295635
5567061	A0A1S4FBX8	Structural maintenance of chromosomes protein OS=Aedes aegypti OX=7159 GN=5567061 PE=3 SV=1 - [A0A1S4FBX8_AEDAE]	228.333	13.77	3	16	17	21	1227	140.917	7.62061	0.000172479	0.000171765	0.82292	0.381378	1.00416	0.00598778
5578994	A0A1S4F5P0	28S ribosomal protein S5 OS=Aedes aegypti OX=7159 GN=5578994 PE=3 SV=1 - [A0A1S4F5P0_AEDAE]	228.281	27.67	2	12	12	21	459	51.4077	9.80322	0.000163705	0.000170088	0.188103	0.14972	0.962471	-0.0551855
5574626	Q16QJ8	AAEL011264-PA OS=Aedes aegypti OX=7159 GN=5574626 PE=4 SV=1 - [Q16QJ8_AEDAE]	228.146	40.63	3	6	6	8	224	24.9584	6.04932	0.000168114	0.000179539	0.00253695	0.018942	0.936364	-0.0948583
AAEL013567	Q16IR9	AAEL013567-PA (Fragment) OS=Aedes aegypti OX=7159 GN=AAEL013567 PE=4 SV=1 - [Q16IR9_AEDAE]	228.086	16.32	4	18	18	21	1311	145.962	6.81494	0.000169622	0.00017464	0.0135495	0.0372751	0.971269	-0.0420575
5573512	Q16SL9	Vacuolar protein sorting-associated protein 16 homolog OS=Aedes aegypti OX=7159 GN=5573512 PE=3 SV=1 - [Q16SL9_AEDAE]	228.028	10.82	1	8	8	9	841	95.5759	8.01611	0.000168053	0.000166279	0.584382	0.305418	1.01067	0.0153146
	Q1HRP1	60S ribosomal protein L14 OS=Aedes aegypti OX=7159 PE=2 SV=1 - [Q1HRP1_AEDAE]	227.944	44.94	2	9	9	31	178	20.5236	11.0776	0.000175163	0.000168417	0.0999401	0.104545	1.04006	0.0566607
5567464	Q17MR0	AAEL000930-PB OS=Aedes aegypti OX=7159 GN=5567464 PE=4 SV=1 - [Q17MR0_AEDAE]	227.738	24.19	3	4	4	14	215	22.3543	7.12256	0.000171167	0.000179925	0.0566668	0.0763316	0.951325	-0.0719903
	A0A1S4FNS9	Ge1_WD40 domain-containing protein OS=Aedes aegypti OX=7159 PE=4 SV=1 - [A0A1S4FNS9_AEDAE]	227.518	18.68	3	21	21	27	1397	153.931	5.51611	0.000165843	0.000169713	0.355005	0.221553	0.977194	-0.0332825
5579023	Q16HN8	AAEL013968-PA OS=Aedes aegypti OX=7159 GN=5579023 PE=3 SV=1 - [Q16HN8_AEDAE]	227.496	32.45	1	20	21	27	752	85.9329	5.5542	0.000170299	0.000173781	0.356911	0.22227	0.979966	-0.0291968
	A0A1S4FFU6	Mitochondrial uncoupling protein OS=Aedes aegypti OX=7159 PE=3 SV=1 - [A0A1S4FFU6_AEDAE]	227.419	35.84	2	11	11	20	346	37.7138	9.71533	0.000166358	0.000197955	0.0144183	0.0382846	0.840383	-0.250881
5570661	A0A1S4FJL0	Uncharacterized protein OS=Aedes aegypti OX=7159 GN=5570661 PE=4 SV=1 - [A0A1S4FJL0_AEDAE]	227.101	32.47	2	6	6	17	308	34.6747	5.22412	0.000166219	0.000177389	0.0523086	0.0731156	0.937031	-0.0938315
5568538	A0A1S4FF27	Transcription elongation factor spt6 OS=Aedes aegypti OX=7159 GN=5568538 PE=3 SV=1 - [A0A1S4FF27_AEDAE]	226.992	12.09	2	19	20	27	1779	204.778	5.13525	0.000177194	0.000178828	0.706421	0.346072	0.990864	-0.0132415
AAEL013643	Q16IJ8	AAEL013643-PA OS=Aedes aegypti OX=7159 GN=AAEL013643 PE=4 SV=1 - [Q16IJ8_AEDAE]	226.915	38.82	3	10	10	24	255	29.2717	9.979	0.000168339	0.000182348	0.0362402	0.0600501	0.923174	-0.115326
AAEL009217	Q16WG3	AAEL009217-PA OS=Aedes aegypti OX=7159 GN=AAEL009217 PE=4 SV=1 - [Q16WG3_AEDAE]	226.896	39.82	1	3	11	17	329	38.0155	8.71924	0.000160916	0.000159883	0.872786	0.395352	1.00646	0.00928572
	A0A1S4G7P5	Uncharacterized protein OS=Aedes aegypti OX=7159 PE=4 SV=1 - [A0A1S4G7P5_AEDAE]	226.591	19.49	3	18	18	19	1175	130.229	7.76709	0.000171373	0.000174282	0.0776068	0.0907504	0.983309	-0.0242828
	A0A0N8ERW8	Coatomer subunit epsilon OS=Aedes aegypti OX=7159 PE=2 SV=1 - [A0A0N8ERW8_AEDAE]	226.484	32.13	1	10	10	19	305	34.9837	5.03369	0.000167157	0.000157715	0.112339	0.111294	1.05987	0.0838876
5566879	Q17N55	AAEL000825-PA OS=Aedes aegypti OX=7159 GN=5566879 PE=4 SV=1 - [Q17N55_AEDAE]	226.037	23.97	1	16	16	20	701	78.0987	5.8208	0.000168973	0.000175676	0.014167	0.0379999	0.961847	-0.0561208
AAEL008401	Q16YX0	AAEL008401-PA OS=Aedes aegypti OX=7159 GN=AAEL008401 PE=4 SV=1 - [Q16YX0_AEDAE]	225.987	47.81	1	9	9	18	228	25.8488	5.5415	0.000172501	0.000191584	0.00944432	0.0317574	0.900394	-0.151371
5573780	Q17PM5	AAEL000288-PA OS=Aedes aegypti OX=7159 GN=5573780 PE=4 SV=1 - [Q17PM5_AEDAE]	225.829	22.68	1	4	4	13	194	21.2026	9.48096	0.000173362	0.000161922	0.0834893	0.0943451	1.07065	0.0984828
5578234	Q16IR6	AAEL013571-PA OS=Aedes aegypti OX=7159 GN=5578234 PE=4 SV=1 - [Q16IR6_AEDAE]	225.724	48.25	1	3	3	5	114	12.4895	8.54346	0.000166934	0.000178222	0.487913	0.27117	0.936664	-0.0943965
AAEL010174	Q16TN7	AAEL010174-PA OS=Aedes aegypti OX=7159 GN=AAEL010174 PE=4 SV=1 - [Q16TN7_AEDAE]	225.64	62.99	1	8	8	12	154	17.9163	8.5874	0.000170864	0.000187646	0.028596	0.053317	0.910568	-0.135161
AAEL005041	Q17BB0	Ribosome biogenesis protein WDR12 homolog OS=Aedes aegypti OX=7159 GN=AAEL005041 PE=3 SV=1 - [WDR12_AEDAE]	225.621	23.65	1	10	10	16	427	48.0854	6.7124	0.000177108	0.00018426	0.257879	0.182366	0.961183	-0.0571171
5567463	Q17MR1	Autophagy-related protein 3 OS=Aedes aegypti OX=7159 GN=5567463 PE=3 SV=1 - [Q17MR1_AEDAE]	225.579	19.15	1	6	6	9	329	37.0057	4.70361	0.00017418	0.000182665	0.0244207	0.0493953	0.953545	-0.0686275
ace-1	Q6A2E2	Acetylcholinesterase (Fragment) OS=Aedes aegypti OX=7159 GN=ace-1 PE=2 SV=1 - [Q6A2E2_AEDAE]	225.276	13.53	4	8	8	11	702	78.1443	6.56592	0.000169546	0.000187608	0.0153212	0.0393065	0.903723	-0.146048
AAEL011963	Q16NI5	AAEL011963-PA OS=Aedes aegypti OX=7159 GN=AAEL011963 PE=4 SV=1 - [Q16NI5_AEDAE]	224.991	14.48	3	11	11	12	891	102.168	5.49072	0.00016911	0.000180778	0.0491196	0.0706925	0.935457	-0.0962572
AAEL002374	Q17IB9	AAEL002374-PA OS=Aedes aegypti OX=7159 GN=AAEL002374 PE=4 SV=1 - [Q17IB9_AEDAE]	224.876	26.37	2	13	13	16	531	61.2142	6.44287	0.000166731	0.000177091	0.0535597	0.0740623	0.9415	-0.0869676
5565700	Q17BL7	AAEL004930-PA OS=Aedes aegypti OX=7159 GN=5565700 PE=3 SV=1 - [Q17BL7_AEDAE]	224.665	36.59	1	9	9	26	276	31.2874	6.13818	0.000170643	0.0001918	0.00948414	0.0318158	0.889693	-0.16862
	A0A0P6IY33	Putative cop9 signalosome complex subunit OS=Aedes aegypti OX=7159 PE=2 SV=1 - [A0A0P6IY33_AEDAE]	224.568	22.98	2	8	8	10	483	54.5605	7.35693	0.000166906	0.000167764	0.77456	0.367196	0.99489	-0.00739093
5572232	Q16V69	AAEL009676-PA OS=Aedes aegypti OX=7159 GN=5572232 PE=3 SV=1 - [Q16V69_AEDAE]	224.306	28.07	1	10	10	21	367	40.2959	6.68311	0.000169401	0.000168411	0.609062	0.313876	1.00588	0.00845519
	Q1HQX4	Transmembrane trafficking protein OS=Aedes aegypti OX=7159 PE=2 SV=1 - [Q1HQX4_AEDAE]	223.943	34.13	2	7	7	18	208	23.8302	6.58057	0.000161571	0.000164093	0.804363	0.376012	0.98463	-0.0223469
5577034	Q16KL2	60S ribosomal protein L11 OS=Aedes aegypti OX=7159 GN=5577034 PE=3 SV=1 - [Q16KL2_AEDAE]	223.502	24.04	3	4	4	15	183	21.0382	10.0522	0.000159644	0.000159993	0.965175	0.41964	0.99782	-0.00314899
5577451	Q16JW3	AAEL013188-PA OS=Aedes aegypti OX=7159 GN=5577451 PE=4 SV=1 - [Q16JW3_AEDAE]	222.865	42.4	1	9	9	16	250	28.5019	6.59521	0.000165289	0.000170062	0.239878	0.174337	0.971937	-0.0410647
5571928	A0A1S4FM73	Uncharacterized protein OS=Aedes aegypti OX=7159 GN=5571928 PE=4 SV=1 - [A0A1S4FM73_AEDAE]	222.864	45.31	1	2	21	43	448	52.1919	6.17627	0.000161535	0.000176549	0.250673	0.179204	0.914959	-0.128221
5572947	Q16TQ1	AAEL010170-PA OS=Aedes aegypti OX=7159 GN=5572947 PE=4 SV=1 - [Q16TQ1_AEDAE]	222.652	47.12	3	7	12	23	208	23.8782	8.77783	0.000166633	0.000181756	0.0103672	0.033044	0.916798	-0.125324
	A0A1S4FC11	Ubiquitin-protein ligase OS=Aedes aegypti OX=7159 PE=4 SV=1 - [A0A1S4FC11_AEDAE]	222.571	9.36	2	28	28	33	3184	343.576	5.64307	0.000169074	0.00016781	0.6229	0.318517	1.00753	0.0108238
AAEL008176	Q16ZK4	AAEL008176-PA OS=Aedes aegypti OX=7159 GN=AAEL008176 PE=4 SV=1 - [Q16ZK4_AEDAE]	222.131	60.34	1	3	3	12	58	6.12353	6.31592	0.000163052	0.000217043	0.110136	0.110147	0.751245	-0.412644
AAEL001465	Q1DGR8	Protein-L-isoaspartate O-methyltransferase OS=Aedes aegypti OX=7159 GN=AAEL001465 PE=3 SV=1 - [Q1DGR8_AEDAE]	221.969	63.44	1	10	10	21	227	24.9548	6.91748	0.000172098	0.00018261	0.0403697	0.0634938	0.942435	-0.0855355
5580252	Q16LS4	DNA helicase OS=Aedes aegypti OX=7159 GN=5580252 PE=3 SV=1 - [Q16LS4_AEDAE]	221.936	18.02	1	13	13	27	810	91.7964	5.14795	0.000164861	0.000174507	0.0746198	0.0888922	0.944726	-0.0820326
5572349	Q16V01	AAEL009731-PA OS=Aedes aegypti OX=7159 GN=5572349 PE=4 SV=1 - [Q16V01_AEDAE]	221.811	16.27	1	10	10	14	713	80.8675	5.51611	0.000180175	0.000183889	0.661497	0.331357	0.979805	-0.0294338
5566992	Q178Y6	AAEL005738-PA OS=Aedes aegypti OX=7159 GN=5566992 PE=4 SV=1 - [Q178Y6_AEDAE]	221.714	14.57	1	6	6	9	460	51.1523	6.94678	0.00016325	0.000165418	0.723747	0.351576	0.986895	-0.0190316
23687505	A0A1S4G560	Uncharacterized protein OS=Aedes aegypti OX=7159 GN=23687505 PE=3 SV=1 - [A0A1S4G560_AEDAE]	221.476	37.35	5	11	11	25	257	29.6182	8.51416	0.000162748	0.000162363	0.932178	0.411193	1.00237	0.00341546
AAEL008305	Q16Z61	AAEL008305-PA OS=Aedes aegypti OX=7159 GN=AAEL008305 PE=4 SV=1 - [Q16Z61_AEDAE]	221.383	42.11	3	4	4	10	95	10.7743	8.44092	0.000174095	0.000186732	0.449653	0.256919	0.932323	-0.101098
eIF3-S5	Q1HR47	Eukaryotic translation initiation factor 3 subunit F OS=Aedes aegypti OX=7159 GN=eIF3-S5 PE=2 SV=1 - [EIF3F_AEDAE]	221.195	21.95	1	6	6	20	287	31.6391	5.21143	0.000167206	0.000185518	0.0184036	0.0429923	0.901289	-0.149938
5574100	Q17IR8	26S proteasome regulatory subunit S3 OS=Aedes aegypti OX=7159 GN=5574100 PE=4 SV=1 - [Q17IR8_AEDAE]	221.114	28.87	1	13	13	19	433	49.246	6.53662	0.000170083	0.00016943	0.328103	0.211109	1.00385	0.00554496
	A0A0P6IV56	Carboxylic ester hydrolase (Fragment) OS=Aedes aegypti OX=7159 PE=2 SV=1 - [A0A0P6IV56_AEDAE]	220.921	25.31	1	1	12	18	573	62.8298	6.25244	0.000159777	0.000145269	0.106489	0.108201	1.09987	0.137338
AAEL002174	Q17J35	Dolichyl-diphosphooligosaccharide--protein glycosyltransferase 48 kDa subunit OS=Aedes aegypti OX=7159 GN=AAEL002174 PE=3 SV=1 - [Q17J35_AEDAE]	220.82	31.03	3	13	13	23	448	49.4143	5.50342	0.000162584	0.000160153	0.681249	0.337908	1.01518	0.0217373
AAEL004361	Q17D13	AAEL004361-PA OS=Aedes aegypti OX=7159 GN=AAEL004361 PE=3 SV=1 - [Q17D13_AEDAE]	220.704	24.39	1	12	12	15	611	71.1384	5.03369	0.000175074	0.000183877	0.102445	0.105969	0.952126	-0.0707749
5580073	Q17J46	Ferritin OS=Aedes aegypti OX=7159 GN=5580073 PE=2 SV=1 - [Q17J46_AEDAE]	220.505	42.13	1	10	10	25	216	24.1852	6.01123	0.000168545	0.000169902	0.867972	0.39403	0.992015	-0.0115665
5574643	A0A1S4FSP5	SAM_MT_RSMB_NOP domain-containing protein OS=Aedes aegypti OX=7159 GN=5574643 PE=3 SV=1 - [A0A1S4FSP5_AEDAE]	220.072	18.84	1	1	14	20	812	91.7775	7.29834	0.000163372	0.000187567	0.0143724	0.0382331	0.871003	-0.199251
AAEL013231	Q16JR9	AAEL013231-PA OS=Aedes aegypti OX=7159 GN=AAEL013231 PE=4 SV=1 - [Q16JR9_AEDAE]	220.069	23.79	2	7	7	20	248	26.9516	6.32861	0.000184823	0.000219614	0.0193702	0.0440306	0.841582	-0.248824
AAEL001917	Q17JQ6	AAEL001917-PA OS=Aedes aegypti OX=7159 GN=AAEL001917 PE=4 SV=1 - [Q17JQ6_AEDAE]	219.986	41.54	1	2	15	25	390	45.3189	9.65674	0.000173613	0.00016523	0.0537243	0.0741855	1.05074	0.071399
	A0A0P6J521	Putative gtpase-activating protein OS=Aedes aegypti OX=7159 PE=2 SV=1 - [A0A0P6J521_AEDAE]	219.398	29.64	3	12	12	19	550	59.5629	7.41553	0.000166918	0.000177919	0.0116556	0.0348006	0.938167	-0.092084
5571467	A0A1S4FLB8	Uncharacterized protein OS=Aedes aegypti OX=7159 GN=5571467 PE=3 SV=1 - [A0A1S4FLB8_AEDAE]	219.268	35.29	3	10	10	17	306	33.5816	9.48096	0.000162754	0.000161379	0.816011	0.379391	1.00853	0.012248
5572847	Q16U06	Signal recognition particle subunit SRP68 OS=Aedes aegypti OX=7159 GN=5572847 PE=3 SV=1 - [Q16U06_AEDAE]	219.028	27.75	1	17	17	24	609	69.5418	7.41553	0.000167378	0.000171933	0.171579	0.141723	0.973506	-0.0387381
5570333	Q17LF3	Coronin OS=Aedes aegypti OX=7159 GN=5570333 PE=3 SV=1 - [Q17LF3_AEDAE]	218.68	17.28	2	10	10	22	567	61.4019	6.48096	0.000164308	0.000153083	0.0520389	0.072916	1.07332	0.102083
5573169	Q17JH7	AAEL002022-PA OS=Aedes aegypti OX=7159 GN=5573169 PE=4 SV=1 - [Q17JH7_AEDAE]	218.495	53.54	5	6	6	19	127	14.5832	4.70361	0.000155984	0.000151393	0.635637	0.322725	1.03032	0.0430939
	A0A1S4FY20	Chromodomain helicase DNA binding protein OS=Aedes aegypti OX=7159 PE=4 SV=1 - [A0A1S4FY20_AEDAE]	217.776	11.8	4	21	21	24	1983	225.877	5.35107	0.000171868	0.000175225	0.0933746	0.100657	0.980842	-0.0279073
5564228	Q0IFU5	AAEL004161-PA OS=Aedes aegypti OX=7159 GN=5564228 PE=4 SV=1 - [Q0IFU5_AEDAE]	217.535	44.2	1	6	6	13	138	15.7821	9.70068	0.000160919	0.000173163	0.171177	0.141531	0.929293	-0.105795
5574456	A0A1S4FSX8	Uncharacterized protein OS=Aedes aegypti OX=7159 GN=5574456 PE=4 SV=1 - [A0A1S4FSX8_AEDAE]	217.383	45.44	3	19	19	34	471	51.9043	8.06006	0.000162497	0.000171014	0.344798	0.217665	0.950196	-0.073703
5576571	Q16LJ4	AAEL012629-PA OS=Aedes aegypti OX=7159 GN=5576571 PE=4 SV=1 - [Q16LJ4_AEDAE]	217.301	76.19	3	9	9	14	147	16.0361	6.15088	0.000177005	0.000190471	0.162102	0.137165	0.929303	-0.105778
5565994	A0A1S4G3V8	Uncharacterized protein OS=Aedes aegypti OX=7159 GN=5565994 PE=3 SV=1 - [A0A1S4G3V8_AEDAE]	217.171	29.31	1	2	9	16	331	37.5511	8.90967	0.00017454	0.000184217	0.17314	0.142466	0.94747	-0.0778472
AAEL008940	Q16X81	AAEL008940-PA OS=Aedes aegypti OX=7159 GN=AAEL008940 PE=4 SV=1 - [Q16X81_AEDAE]	217.084	14.1	2	17	17	21	1376	153.915	6.0874	0.000171127	0.000177081	0.186761	0.149089	0.966373	-0.0493483
5579491	Q16QT3	AAEL011189-PA OS=Aedes aegypti OX=7159 GN=5579491 PE=4 SV=1 - [Q16QT3_AEDAE]	216.882	32.88	2	7	7	18	222	25.1852	9.5249	0.000168964	0.000164782	0.18165	0.146651	1.02538	0.036158
	A0A1S4G3V6	Striatin OS=Aedes aegypti OX=7159 PE=4 SV=1 - [A0A1S4G3V6_AEDAE]	216.445	11.79	2	6	6	9	636	70.5159	5.31299	0.000173956	0.000170517	0.330578	0.212097	1.02017	0.0288051
	A0A1S4FNM3	Alanine aminotransferase OS=Aedes aegypti OX=7159 PE=4 SV=1 - [A0A1S4FNM3_AEDAE]	216.427	14.29	3	3	7	25	539	59.7504	7.04932	0.000185289	0.00013766	0.00938067	0.0316634	1.34599	0.428669
5573252	Q16T93	AAEL010339-PA OS=Aedes aegypti OX=7159 GN=5573252 PE=4 SV=1 - [Q16T93_AEDAE]	216.313	38	1	7	7	10	200	22.9841	10.5649	0.000163449	0.000166052	0.532083	0.287073	0.984319	-0.022802
AAEL008734	Q16XW6	AAEL008734-PA OS=Aedes aegypti OX=7159 GN=AAEL008734 PE=4 SV=1 - [Q16XW6_AEDAE]	216.31	32.87	1	11	11	23	362	41.2065	9.61279	0.000165962	0.000187058	0.058516	0.0777745	0.887222	-0.172634
AAEL008950	Q16X86	Inositol hexakisphosphate and diphosphoinositol-pentakisphosphate kinase (Fragment) OS=Aedes aegypti OX=7159 GN=AAEL008950 PE=3 SV=1 - [Q16X86_AEDAE]	216.277	15.72	1	20	20	25	1279	142.815	7.66455	0.00016993	0.000172546	0.481439	0.268758	0.984835	-0.0220461
23687920	J9E921	AAEL017500-PA OS=Aedes aegypti OX=7159 GN=23687920 PE=4 SV=1 - [J9E921_AEDAE]	215.867	21.37	1	2	2	9	131	13.398	9.34912	0.000152651	0.000176992	0.097907	0.103366	0.862474	-0.213448
5572640	Q17K08	AAEL001838-PA OS=Aedes aegypti OX=7159 GN=5572640 PE=4 SV=1 - [Q17K08_AEDAE]	215.714	41.98	1	6	6	13	131	15.1848	8.03076	0.000159317	0.000179355	0.0267067	0.0515732	0.88828	-0.170914
5564749	A0A1S4G257	Uncharacterized protein OS=Aedes aegypti OX=7159 GN=5564749 PE=3 SV=1 - [A0A1S4G257_AEDAE]	215.29	19.25	11	1	9	14	535	61.566	7.53271	0.000167067	0.000181965	0.0119977	0.0352784	0.918129	-0.123231
	A0A0P6J658	Putative cytoskeleton-associated protein (Fragment) OS=Aedes aegypti OX=7159 PE=2 SV=1 - [A0A0P6J658_AEDAE]	215.227	35.13	5	9	9	14	353	38.1794	9.37842	0.00017193	0.000187672	0.0573309	0.0768543	0.916116	-0.126398
5573651	A0A1S4FQW9	Ribonucleoside-diphosphate reductase OS=Aedes aegypti OX=7159 GN=5573651 PE=3 SV=1 - [A0A1S4FQW9_AEDAE]	215.105	24.53	2	18	18	23	844	95.6464	6.97607	0.000169028	0.000192233	1.48713e-05	0.00345277	0.87929	-0.185589
5578010	A0A1S4F4L7	FAA_hydrolase domain-containing protein OS=Aedes aegypti OX=7159 GN=5578010 PE=4 SV=1 - [A0A1S4F4L7_AEDAE]	214.662	40	3	7	8	19	215	23.5779	4.90674	0.000167878	0.000158255	0.0298932	0.0545563	1.0608	0.0851563
5564882	A0A1S4F7U9	Dynamin-type G domain-containing protein OS=Aedes aegypti OX=7159 GN=5564882 PE=3 SV=1 - [A0A1S4F7U9_AEDAE]	214.147	18.88	2	14	14	16	784	88.1389	6.90283	0.000174065	0.00019326	0.0113303	0.0343324	0.900681	-0.150912
23687491	A0A1S4G5Q9	Carboxylic ester hydrolase OS=Aedes aegypti OX=7159 GN=23687491 PE=3 SV=1 - [A0A1S4G5Q9_AEDAE]	213.905	30.24	2	4	15	26	539	60.4999	5.64307	0.000167232	0.000141392	0.00133009	0.015604	1.18276	0.242153
5578054	Q16J03	AAEL013491-PA OS=Aedes aegypti OX=7159 GN=5578054 PE=3 SV=1 - [Q16J03_AEDAE]	213.554	36.53	1	9	9	13	323	35.9628	9.33447	0.000170406	0.000185265	0.0198684	0.0445442	0.919799	-0.12061
5566698	A0A1S4FB01	ANK_REP_REGION domain-containing protein OS=Aedes aegypti OX=7159 GN=5566698 PE=3 SV=1 - [A0A1S4FB01_AEDAE]	213.373	10.64	2	3	13	17	1325	147.976	8.1333	0.000170874	0.00019622	0.0027279	0.0194062	0.870826	-0.199544
AaeL_AAEL017223	J9E9B6	AAEL017223-PA OS=Aedes aegypti OX=7159 GN=AaeL_AAEL017223 PE=4 SV=1 - [J9E9B6_AEDAE]	213.327	21.3	1	11	11	19	554	62.7174	5.12256	0.000172108	0.000178793	0.0481977	0.069965	0.962615	-0.0549685
5571030	Q16XV0	AAEL008764-PA OS=Aedes aegypti OX=7159 GN=5571030 PE=4 SV=1 - [Q16XV0_AEDAE]	213.257	22.98	3	3	3	10	161	17.6463	4.94482	0.000170636	0.000156833	0.0614155	0.0799614	1.08801	0.12169
23687841	J9EAN1	AAEL017421-PA OS=Aedes aegypti OX=7159 GN=23687841 PE=4 SV=1 - [J9EAN1_AEDAE]	212.982	34.46	1	13	13	22	502	55.424	8.99756	0.000176372	0.000203199	0.0296638	0.0543409	0.867977	-0.204271
AAEL012621	Q16LJ8	AAEL012621-PA OS=Aedes aegypti OX=7159 GN=AAEL012621 PE=4 SV=1 - [Q16LJ8_AEDAE]	212.951	23.98	1	9	9	22	342	39.6362	11.312	0.000170629	0.000185842	6.8481e-06	0.00345277	0.918139	-0.123216
5570994	A0A1S4FKB1	Uncharacterized protein OS=Aedes aegypti OX=7159 GN=5570994 PE=4 SV=1 - [A0A1S4FKB1_AEDAE]	212.89	21.33	2	7	7	13	300	33.8366	9.65674	0.000166675	0.000217637	0.00268403	0.0193034	0.76584	-0.384885
AAEL015449	Q1DGW4	AAEL015449-PA OS=Aedes aegypti OX=7159 GN=AAEL015449 PE=4 SV=1 - [Q1DGW4_AEDAE]	212.73	49.36	1	1	14	23	312	36.338	9.42236	0.000173157	0.000188763	0.438865	0.252977	0.917325	-0.124495
	Q8T9U0	Putative C-type lectin OS=Aedes aegypti OX=7159 PE=2 SV=1 - [Q8T9U0_AEDAE]	212.614	35.71	1	1	5	19	154	17.6645	5.51611	0.000158196	0.000185211	0.0913286	0.0993961	0.854138	-0.227459
5576010	Q1HQU6	AAEL012238-PA OS=Aedes aegypti OX=7159 GN=5576010 PE=2 SV=1 - [Q1HQU6_AEDAE]	211.976	36.51	1	4	4	12	126	14.2038	5.08447	0.000177189	0.00018067	0.517745	0.282013	0.980734	-0.0280665
5568553	Q17M81	Glutaredoxin OS=Aedes aegypti OX=7159 GN=5568553 PE=3 SV=1 - [Q17M81_AEDAE]	211.919	37.67	1	7	7	12	146	16.0692	7.40088	0.000175383	0.00017864	0.312199	0.204625	0.98177	-0.0265436
AAEL005712	Q0IFD6	AAEL005712-PA OS=Aedes aegypti OX=7159 GN=AAEL005712 PE=4 SV=1 - [Q0IFD6_AEDAE]	211.658	11.77	2	23	24	25	2065	227.367	8.32373	0.000170554	0.000163064	0.00580256	0.0254421	1.04594	0.0647934
5570996	Q16XY6	AAEL008723-PA OS=Aedes aegypti OX=7159 GN=5570996 PE=4 SV=1 - [Q16XY6_AEDAE]	211.543	30	2	2	2	9	90	9.745	8.71924	0.000167359	0.00017953	0.0180967	0.0426506	0.932208	-0.101276
AAEL001102	Q1HQJ8	AAEL001102-PA OS=Aedes aegypti OX=7159 GN=AAEL001102 PE=2 SV=1 - [Q1HQJ8_AEDAE]	211.156	32.56	1	1	9	18	344	37.9951	4.84326	0.000171884	0.000190617	0.0132306	0.0368861	0.901723	-0.149243
AAEL001252	Q17LP7	AAEL001252-PA OS=Aedes aegypti OX=7159 GN=AAEL001252 PE=4 SV=1 - [Q17LP7_AEDAE]	210.895	23.23	2	14	14	18	607	67.5454	5.12256	0.000171036	0.000172282	0.504279	0.277173	0.992764	-0.0104769
	A0A0P6J1D4	Uncharacterized protein (Fragment) OS=Aedes aegypti OX=7159 PE=2 SV=1 - [A0A0P6J1D4_AEDAE]	210.692	14.23	2	8	8	9	710	77.1589	7.06396	0.000172077	0.000180976	0.00663429	0.027086	0.950829	-0.0727421
AAEL002924	Q17GP0	AAEL002924-PA OS=Aedes aegypti OX=7159 GN=AAEL002924 PE=4 SV=1 - [Q17GP0_AEDAE]	210.689	30.95	2	13	13	22	336	39.1353	6.94678	0.000164565	0.000176156	0.0382562	0.0617095	0.934196	-0.0982029
5572643	Q17K03	AAEL001874-PA OS=Aedes aegypti OX=7159 GN=5572643 PE=4 SV=1 - [Q17K03_AEDAE]	210.079	47.68	1	19	19	27	409	46.6842	5.77002	0.000165951	0.000172129	0.0820557	0.0934685	0.964104	-0.0527386
5573956	A0A1S4F117	Nudix hydrolase domain-containing protein OS=Aedes aegypti OX=7159 GN=5573956 PE=4 SV=1 - [A0A1S4F117_AEDAE]	209.605	29.37	2	4	4	8	143	16.7695	6.12549	0.000168411	0.000169785	0.738315	0.356132	0.991911	-0.0117169
5565617	Q17BR1	AAEL004868-PA OS=Aedes aegypti OX=7159 GN=5565617 PE=4 SV=1 - [Q17BR1_AEDAE]	209.597	26.92	1	8	9	13	442	48.1907	8.49951	0.000173135	0.000162536	0.101036	0.105172	1.06521	0.0911365
	A0A0P6J3X4	Putative zinc finger ccch domain-containing protein OS=Aedes aegypti OX=7159 PE=2 SV=1 - [A0A0P6J3X4_AEDAE]	209.402	28.4	3	13	13	19	419	47.3996	5.30029	0.000175057	0.000189344	0.00436525	0.0227605	0.924547	-0.113182
AAEL009368	Q16W22	Lipoyl synthase, mitochondrial OS=Aedes aegypti OX=7159 GN=AAEL009368 PE=3 SV=1 - [LIAS_AEDAE]	209.378	30.03	1	10	10	16	393	44.2784	8.104	0.000164595	0.000162593	0.733657	0.354682	1.01231	0.0176524
AAEL007454	Q171Z7	AAEL007454-PA OS=Aedes aegypti OX=7159 GN=AAEL007454 PE=4 SV=1 - [Q171Z7_AEDAE]	209.238	25.94	1	11	11	18	401	45.8265	9.46631	0.000163843	0.000171726	0.336376	0.214389	0.954099	-0.0677892
AAEL014107	Q16H92	AAEL014107-PA OS=Aedes aegypti OX=7159 GN=AAEL014107 PE=4 SV=1 - [Q16H92_AEDAE]	209.067	30.25	2	14	14	25	443	50.8822	5.31299	0.000169241	0.00017566	0.0334675	0.0577144	0.963456	-0.0537092
AAEL003605	Q17F20	AAEL003605-PA OS=Aedes aegypti OX=7159 GN=AAEL003605 PE=4 SV=1 - [Q17F20_AEDAE]	208.837	16.14	2	20	20	33	1326	148.272	6.81494	0.000174577	0.000177828	0.347508	0.218707	0.98172	-0.0266169
AAEL009585	Q16VF6	AAEL009585-PA OS=Aedes aegypti OX=7159 GN=AAEL009585 PE=4 SV=1 - [Q16VF6_AEDAE]	208.771	38.94	1	1	7	20	226	25.1014	5.60498	0.000205666	0.000178102	0.277225	0.190524	1.15476	0.207599
AAEL007893	Q170J0	AAEL007893-PA OS=Aedes aegypti OX=7159 GN=AAEL007893 PE=4 SV=1 - [Q170J0_AEDAE]	208.365	28.91	1	1	6	12	256	27.3721	6.53662	0.00015893	0.000181817	0.109491	0.109808	0.874119	-0.194099
AAEL010912	Q16RL5	AAEL010912-PA OS=Aedes aegypti OX=7159 GN=AAEL010912 PE=3 SV=1 - [Q16RL5_AEDAE]	208.172	23.13	1	16	16	22	804	89.8551	6.34131	0.000167246	0.00016895	0.518991	0.282457	0.989911	-0.0146289
5577687	Q16JI4	AAEL013320-PA OS=Aedes aegypti OX=7159 GN=5577687 PE=4 SV=1 - [Q16JI4_AEDAE]	208.163	36.84	1	7	7	12	171	18.2025	9.05615	0.000158674	0.000169986	0.258893	0.182805	0.933457	-0.0993445
5566125	A0A1S4F9V4	Queuosine salvage protein OS=Aedes aegypti OX=7159 GN=5566125 PE=3 SV=1 - [A0A1S4F9V4_AEDAE]	208.06	33.61	2	12	12	22	366	42.0277	7.32764	0.000165392	0.000170247	0.370269	0.227205	0.971478	-0.0417463
AAEL005821	Q178P3	Aminopeptidase OS=Aedes aegypti OX=7159 GN=AAEL005821 PE=3 SV=1 - [Q178P3_AEDAE]	207.738	23.77	5	20	20	25	934	107.149	5.32568	0.000173475	0.000201494	0.00828396	0.0299833	0.860941	-0.216014
5577475	A0A1S4FYV3	Uncharacterized protein OS=Aedes aegypti OX=7159 GN=5577475 PE=4 SV=1 - [A0A1S4FYV3_AEDAE]	207.564	39.33	2	12	12	27	328	37.0449	5.88428	0.000165063	0.000155537	0.247655	0.17786	1.06124	0.0857551
5575334	Q17HP3	AAEL002593-PA OS=Aedes aegypti OX=7159 GN=5575334 PE=4 SV=1 - [Q17HP3_AEDAE]	207.369	29.88	1	8	8	15	415	45.3382	5.87158	0.000173912	0.000130961	0.00106731	0.0143467	1.32797	0.409221
5578484	A0A1S4EW64	CHK domain-containing protein OS=Aedes aegypti OX=7159 GN=5578484 PE=4 SV=1 - [A0A1S4EW64_AEDAE]	207.11	20.63	2	9	9	11	441	51.5668	6.32861	0.000169187	0.000150121	0.000349845	0.00967355	1.12701	0.172498
5568600	A0A1S4EXT2	PfkB domain-containing protein OS=Aedes aegypti OX=7159 GN=5568600 PE=4 SV=1 - [A0A1S4EXT2_AEDAE]	206.675	32.56	1	1	9	17	344	37.9812	4.84326	0.000164689	0.000178278	0.154945	0.133746	0.923776	-0.114386
AAEL005544	Q179P3	AAEL005544-PA (Fragment) OS=Aedes aegypti OX=7159 GN=AAEL005544 PE=4 SV=1 - [Q179P3_AEDAE]	206.438	21	2	14	14	27	824	91.5929	9.0708	0.000169113	0.00018282	0.00540579	0.0246388	0.925024	-0.112437
5570052	Q17PV7	AAEL000210-PA OS=Aedes aegypti OX=7159 GN=5570052 PE=4 SV=1 - [Q17PV7_AEDAE]	205.931	39.73	1	10	10	14	297	32.8567	10.0669	0.000167754	0.000163211	0.226281	0.168004	1.02783	0.0396047
5577910	Q1HQW0	Ribonucloprotein OS=Aedes aegypti OX=7159 GN=5577910 PE=2 SV=1 - [Q1HQW0_AEDAE]	205.82	33.86	1	4	4	11	127	14.0555	7.85498	0.000170661	0.000185449	0.364154	0.224964	0.920258	-0.11989
5564078	Q16GR0	AAEL014296-PA OS=Aedes aegypti OX=7159 GN=5564078 PE=4 SV=1 - [Q16GR0_AEDAE]	205.572	23.11	1	9	9	10	515	59.2582	6.7124	0.000161281	0.000159066	0.664755	0.332446	1.01393	0.0199526
AAEL000348	Q16MT6	AAEL000348-PA OS=Aedes aegypti OX=7159 GN=AAEL000348 PE=4 SV=1 - [Q16MT6_AEDAE]	205.53	68.03	1	9	9	15	147	16.1224	8.23584	0.000161223	0.0001745	0.15493	0.133739	0.923911	-0.114174
5568622	Q173Y5	AAEL006968-PA OS=Aedes aegypti OX=7159 GN=5568622 PE=4 SV=1 - [Q173Y5_AEDAE]	205.121	16.54	1	6	6	12	381	43.0152	7.06396	0.000168351	8.14325e-05	1.43894e-05	0.00345277	2.06737	1.0478
5573473	Q17AI3	AAEL005307-PA OS=Aedes aegypti OX=7159 GN=5573473 PE=4 SV=1 - [Q17AI3_AEDAE]	205.075	39.13	2	13	13	28	322	35.0138	9.29053	0.000170307	0.000168573	0.664869	0.332484	1.01029	0.0147652
AAEL011814	Q16NZ6	AAEL011814-PA OS=Aedes aegypti OX=7159 GN=AAEL011814 PE=4 SV=1 - [Q16NZ6_AEDAE]	204.946	39.86	1	1	22	39	557	65.3891	7.89893	0.000160445	0.000165893	0.609637	0.314071	0.967161	-0.0481717
5564379	Q16GE2	AAEL014414-PA OS=Aedes aegypti OX=7159 GN=5564379 PE=3 SV=1 - [Q16GE2_AEDAE]	204.911	19.5	1	9	9	19	400	45.7425	6.02393	0.000171797	0.000180081	0.0731333	0.0879588	0.953998	-0.0679415
5571869	Q16W35	AAEL009351-PA OS=Aedes aegypti OX=7159 GN=5571869 PE=4 SV=1 - [Q16W35_AEDAE]	204.858	37.16	1	5	5	12	148	16.6569	9.29053	0.000151792	0.000168108	0.158288	0.135356	0.902945	-0.14729
AAEL006048	Q177Q9	AAEL006048-PA OS=Aedes aegypti OX=7159 GN=AAEL006048 PE=4 SV=1 - [Q177Q9_AEDAE]	204.568	38.69	2	12	12	19	398	44.2906	6.59521	0.000168892	0.000179916	0.0086197	0.0304977	0.938723	-0.0912289
5573467	Q16SS3	AAEL010506-PA OS=Aedes aegypti OX=7159 GN=5573467 PE=4 SV=1 - [Q16SS3_AEDAE]	204.545	39.09	1	5	14	23	353	41.6791	5.26221	0.000167136	0.000185852	0.00199749	0.0177496	0.899293	-0.153137
AAEL014639	Q16FT8	AAEL014639-PA OS=Aedes aegypti OX=7159 GN=AAEL014639 PE=3 SV=1 - [Q16FT8_AEDAE]	204.362	42.76	1	6	6	15	152	17.3391	5.60498	0.000168903	0.000169817	0.867989	0.394035	0.994613	-0.00779283
5575349	A0A1S4F2E1	Peptidase S1 domain-containing protein OS=Aedes aegypti OX=7159 GN=5575349 PE=3 SV=1 - [A0A1S4F2E1_AEDAE]	204.336	22.45	2	8	8	14	383	41.9452	4.88135	0.000167696	0.000119419	0.00142743	0.0159987	1.40427	0.489819
CUSOD4	Q17PP8	Superoxide dismutase [Cu-Zn] OS=Aedes aegypti OX=7159 GN=CUSOD4 PE=3 SV=2 - [Q17PP8_AEDAE]	204.116	70.25	1	9	9	15	158	17.0774	6.29053	0.000175807	0.000184577	0.152101	0.132352	0.952484	-0.0702332
arm	Q17GS9	Armadillo segment polarity protein OS=Aedes aegypti OX=7159 GN=arm PE=3 SV=1 - [ARM_AEDAE]	204.033	14.66	1	9	9	12	832	90.2503	5.22412	0.000169137	0.000174207	0.074226	0.0886428	0.970894	-0.0426145
5570090	Q17LH0	AAEL001356-PA OS=Aedes aegypti OX=7159 GN=5570090 PE=4 SV=1 - [Q17LH0_AEDAE]	203.955	41.98	1	6	6	12	131	15.5098	11.4585	0.000167237	0.00016105	0.17699	0.144379	1.03842	0.0543863
CYP9J26	F8UVW5	Cytochrome P450 9J26 (Fragment) OS=Aedes aegypti OX=7159 GN=CYP9J26 PE=2 SV=1 - [F8UVW5_AEDAE]	203.901	18.39	10	1	9	14	522	60.0472	7.7085	0.000180105	0.000189279	0.398577	0.237786	0.951532	-0.0716758
	A0A1S4G2E4	Neuronal cell adhesion molecule OS=Aedes aegypti OX=7159 PE=4 SV=1 - [A0A1S4G2E4_AEDAE]	203.418	16.47	3	10	10	21	680	77.7405	6.44287	0.000171547	0.000183639	0.0363676	0.0601542	0.934156	-0.0982645
AAEL003655	Q17ET0	AAEL003655-PA OS=Aedes aegypti OX=7159 GN=AAEL003655 PE=4 SV=1 - [Q17ET0_AEDAE]	202.819	15.16	5	20	21	26	1629	185.355	6.26514	0.000170629	0.000179811	0.161498	0.136874	0.948934	-0.0756209
AAEL008159	Q16ZI6	AAEL008159-PA OS=Aedes aegypti OX=7159 GN=AAEL008159 PE=4 SV=1 - [Q16ZI6_AEDAE]	202.449	43.51	4	6	10	25	262	27.7425	8.60205	0.000163069	0.000190459	0.0164538	0.0407259	0.856193	-0.223992
Aael_AAEL010573	Q1HRL9	40S ribosomal protein S25 OS=Aedes aegypti OX=7159 GN=Aael_AAEL010573 PE=2 SV=1 - [Q1HRL9_AEDAE]	202.437	34.45	3	5	5	30	119	13.3885	10.3159	0.000175816	0.000168757	0.20093	0.155836	1.04183	0.0591223
5573678	A0A1S4FR97	Phospholipid scramblase OS=Aedes aegypti OX=7159 GN=5573678 PE=3 SV=1 - [A0A1S4FR97_AEDAE]	202.204	18.31	2	5	5	8	355	38.1121	5.07178	0.000168181	0.000146042	0.0616427	0.080129	1.15159	0.20363
	A0A1S4F2J0	Uncharacterized protein OS=Aedes aegypti OX=7159 PE=4 SV=1 - [A0A1S4F2J0_AEDAE]	202.137	38.81	3	12	12	23	286	32.3503	8.33838	0.000170273	0.000175889	0.0101359	0.0327342	0.968072	-0.0468131
AAEL013991	Q16HK1	AAEL013991-PA OS=Aedes aegypti OX=7159 GN=AAEL013991 PE=4 SV=1 - [Q16HK1_AEDAE]	202.08	25.59	1	1	7	13	340	37.228	6.50732	0.000162769	0.000154524	0.371664	0.227712	1.05336	0.074993
5572372	Q16UX8	AAEL009760-PA OS=Aedes aegypti OX=7159 GN=5572372 PE=4 SV=1 - [Q16UX8_AEDAE]	202.013	49.33	1	7	7	15	150	16.1517	8.44092	0.000167767	0.000126197	0.0373016	0.0609069	1.32941	0.410782
SRPN4	Q16HR6	AAEL013936-PA OS=Aedes aegypti OX=7159 GN=SRPN4 PE=3 SV=2 - [Q16HR6_AEDAE]	201.895	17	3	8	10	14	653	72.5354	8.14795	0.000165807	0.000128253	0.0165675	0.0408629	1.29281	0.370513
AAEL000802	Q17N30	AAEL000802-PA (Fragment) OS=Aedes aegypti OX=7159 GN=AAEL000802 PE=4 SV=1 - [Q17N30_AEDAE]	201.893	24.17	3	19	19	26	869	99.3281	5.16064	0.000165625	0.000166003	0.906919	0.404558	0.997726	-0.00328424
5567872	Q176L8	AAEL006333-PA OS=Aedes aegypti OX=7159 GN=5567872 PE=3 SV=1 - [Q176L8_AEDAE]	201.886	26.22	2	14	14	20	572	63.1989	8.38232	0.000180603	0.000194668	0.179942	0.145824	0.927748	-0.108195
AAEL000728	Q17ND6	Ribosomal protein S6 kinase OS=Aedes aegypti OX=7159 GN=AAEL000728 PE=3 SV=1 - [Q17ND6_AEDAE]	201.833	19.45	2	2	9	14	550	61.948	6.55127	0.000169247	0.000207517	0.000519572	0.0113962	0.81558	-0.294101
AAEL012099	Q16N40	Aminopeptidase OS=Aedes aegypti OX=7159 GN=AAEL012099 PE=3 SV=1 - [Q16N40_AEDAE]	201.617	16.67	1	14	14	15	888	103.148	5.97314	0.000166432	0.000140635	0.00258575	0.0190649	1.18343	0.242978
	A0A0P6JSB5	Putative lysophospholipase OS=Aedes aegypti OX=7159 PE=2 SV=1 - [A0A0P6JSB5_AEDAE]	201.522	48.82	3	12	12	23	254	28.2174	6.80029	0.000169052	0.000175148	0.0367449	0.0604606	0.965195	-0.0511071
AAEL005214	Q17AP3	AAEL005214-PA OS=Aedes aegypti OX=7159 GN=AAEL005214 PE=4 SV=1 - [Q17AP3_AEDAE]	201.505	20.68	1	12	12	16	735	83.8809	9.59814	0.000166805	0.000174338	0.0245906	0.0495622	0.956793	-0.0637211
AAEL006091	Q177M1	AAEL006091-PA OS=Aedes aegypti OX=7159 GN=AAEL006091 PE=4 SV=1 - [Q177M1_AEDAE]	201.406	38.76	4	7	8	12	209	23.5327	5.36377	0.000167029	0.000168461	0.636511	0.323011	0.991496	-0.0123209
5566259	A0A1S4G3F7	Tyrosinase_Cu-bd domain-containing protein OS=Aedes aegypti OX=7159 GN=5566259 PE=4 SV=1 - [A0A1S4G3F7_AEDAE]	201.322	16.79	4	4	11	24	685	78.2003	7.25439	0.000185283	0.000170097	0.186187	0.148818	1.08928	0.123371
	A0A1S4EYU4	ZZ-type domain-containing protein OS=Aedes aegypti OX=7159 PE=4 SV=1 - [A0A1S4EYU4_AEDAE]	201.241	18.45	2	10	10	18	748	81.1409	6.3667	0.000173642	0.00011776	0.000868651	0.0134985	1.47454	0.560264
5570040	Q17PX2	AAEL000200-PA OS=Aedes aegypti OX=7159 GN=5570040 PE=4 SV=1 - [Q17PX2_AEDAE]	201.141	32.14	2	4	4	22	112	12.2829	6.34131	0.000160974	0.000118012	0.00399961	0.0220436	1.36405	0.447896
	A0A1S4FJV3	Uncharacterized protein OS=Aedes aegypti OX=7159 PE=4 SV=1 - [A0A1S4FJV3_AEDAE]	200.81	50	2	8	9	18	224	24.0622	9.1001	0.000187289	0.00018716	0.994884	0.427041	1.00069	0.000993609
5578931	Q0IFZ6	AAEL003755-PA OS=Aedes aegypti OX=7159 GN=5578931 PE=3 SV=1 - [Q0IFZ6_AEDAE]	200.733	27.86	1	3	3	6	140	15.4501	8.47021	0.000173604	0.000199454	0.00239775	0.0186005	0.870395	-0.200258
5575717	Q16NB4	AAEL012025-PA OS=Aedes aegypti OX=7159 GN=5575717 PE=4 SV=1 - [Q16NB4_AEDAE]	200.551	29.04	1	10	10	17	334	38.822	8.90967	0.000162001	0.000163572	0.812941	0.378504	0.990396	-0.0139219
5572696	Q1HQH2	AAEL009964-PA OS=Aedes aegypti OX=7159 GN=5572696 PE=2 SV=1 - [Q1HQH2_AEDAE]	200.518	40.24	4	5	5	41	82	9.15302	9.92041	0.000143265	0.000199375	0.139493	0.125962	0.71857	-0.4768
5568054	Q175X5	AAEL006480-PA OS=Aedes aegypti OX=7159 GN=5568054 PE=4 SV=1 - [Q175X5_AEDAE]	200.327	22.73	1	4	4	21	154	16.6533	7.09326	0.000163892	0.000156488	0.241491	0.175075	1.04731	0.0666896
5576800	Q16L31	Aminopeptidase OS=Aedes aegypti OX=7159 GN=5576800 PE=2 SV=1 - [Q16L31_AEDAE]	199.978	14.87	4	13	13	19	955	107.508	5.84619	0.000168892	0.000190257	0.0278157	0.0525675	0.887703	-0.171851
	A0A1S4F6R8	Uncharacterized protein OS=Aedes aegypti OX=7159 PE=4 SV=1 - [A0A1S4F6R8_AEDAE]	199.976	12.49	2	13	13	17	969	110.98	6.82959	0.000166354	0.000171923	0.0803024	0.0924115	0.967611	-0.0475003
5575137	Q17PJ5	AAEL000378-PA OS=Aedes aegypti OX=7159 GN=5575137 PE=4 SV=1 - [Q17PJ5_AEDAE]	199.956	29.02	1	14	14	23	448	50.8057	7.28369	0.000170297	0.000181938	0.0119335	0.0351898	0.936014	-0.0953983
AAEL005146	Q17B01	AAEL005146-PA OS=Aedes aegypti OX=7159 GN=AAEL005146 PE=4 SV=1 - [Q17B01_AEDAE]	199.81	20	1	2	5	11	275	32.4537	9.39307	0.000148106	0.000104676	0.0513527	0.072404	1.4149	0.500704
5563955	Q17DV3	Serine/threonine-protein phosphatase OS=Aedes aegypti OX=7159 GN=5563955 PE=3 SV=1 - [Q17DV3_AEDAE]	199.796	18.57	1	3	4	6	307	35.1833	5.12256	0.000164552	0.000161834	0.485798	0.270384	1.0168	0.0240333
5577483	A0A1S4FYT3	Proteasome subunit beta OS=Aedes aegypti OX=7159 GN=5577483 PE=3 SV=1 - [A0A1S4FYT3_AEDAE]	199.509	22.34	2	6	6	15	282	31.1433	6.94678	0.00016827	0.000168284	0.996211	0.427367	0.999917	-0.000119354
	A0A1S4FB03	Septin OS=Aedes aegypti OX=7159 PE=3 SV=1 - [A0A1S4FB03_AEDAE]	199.336	41.1	2	11	11	19	365	42.0146	6.23975	0.000170175	0.000160734	0.00987487	0.0323748	1.05874	0.0823486
AAEL005337	Q17AD2	AAEL005337-PA OS=Aedes aegypti OX=7159 GN=AAEL005337 PE=3 SV=1 - [Q17AD2_AEDAE]	199.215	17	1	4	4	11	347	38.8131	5.63037	0.000175691	0.000190829	0.0293024	0.0539984	0.920676	-0.119235
AAEL009634	Q16V97	AAEL009634-PC OS=Aedes aegypti OX=7159 GN=AAEL009634 PE=3 SV=1 - [Q16V97_AEDAE]	199.209	38.56	2	12	12	19	319	34.7644	9.5249	0.000170926	0.000194449	0.000482608	0.0110809	0.879025	-0.186024
5572759	A0A1S4FP08	Cytochrome b5 heme-binding domain-containing protein OS=Aedes aegypti OX=7159 GN=5572759 PE=3 SV=1 - [A0A1S4FP08_AEDAE]	199.123	65.63	3	8	8	22	128	14.7055	5.17334	0.000160739	0.000169961	0.238237	0.173584	0.945739	-0.0804852
AAEL014217	Q16GY8	Nicotinate phosphoribosyltransferase OS=Aedes aegypti OX=7159 GN=AAEL014217 PE=3 SV=1 - [Q16GY8_AEDAE]	198.874	16.28	3	5	5	9	344	38.3505	6.18896	0.000171765	0.000177386	0.0977216	0.103257	0.96831	-0.0464594
5571703	A0A1S4FLQ0	MRP-S28 domain-containing protein OS=Aedes aegypti OX=7159 GN=5571703 PE=4 SV=1 - [A0A1S4FLQ0_AEDAE]	198.858	37.08	1	1	9	15	329	37.9845	8.85107	0.000173554	0.000154761	0.253097	0.180276	1.12143	0.16534
5572735	Q1HR30	AAEL010012-PA OS=Aedes aegypti OX=7159 GN=5572735 PE=2 SV=1 - [Q1HR30_AEDAE]	198.827	53.37	1	8	8	22	193	21.9073	7.03467	0.000166746	0.000166784	0.985215	0.424653	0.999773	-0.000327303
5575707	Q16NC6	AAEL012015-PA OS=Aedes aegypti OX=7159 GN=5575707 PE=4 SV=1 - [Q16NC6_AEDAE]	198.636	16.67	1	1	7	10	510	56.5829	5.93506	0.000183434	0.000299915	0.00482524	0.0235595	0.611622	-0.709287
AAEL005715	Q0IFD5	AAEL005715-PA OS=Aedes aegypti OX=7159 GN=AAEL005715 PE=3 SV=1 - [Q0IFD5_AEDAE]	198.627	32.98	1	5	5	9	188	21.6349	6.29053	0.000162618	0.000178377	0.0277149	0.0524789	0.911652	-0.133445
AAEL003536	Q0IG18	E3 UFM1-protein ligase 1 homolog OS=Aedes aegypti OX=7159 GN=AAEL003536 PE=3 SV=1 - [UFL1_AEDAE]	198.57	23.42	1	17	17	20	777	85.9865	6.59521	0.000171499	0.000173535	0.228427	0.169006	0.988263	-0.0170324
5574484	Q17IE3	Proteasome subunit beta OS=Aedes aegypti OX=7159 GN=5574484 PE=3 SV=1 - [Q17IE3_AEDAE]	198.331	46.6	1	12	12	24	206	23.1309	6.65381	0.000163006	0.00016817	0.360966	0.223783	0.969291	-0.0449988
	A0A1S4G7I0	Uncharacterized protein OS=Aedes aegypti OX=7159 PE=4 SV=1 - [A0A1S4G7I0_AEDAE]	198.28	12.18	2	14	14	19	1158	128.764	9.05615	0.000172305	0.000172761	0.927025	0.409851	0.997361	-0.00381286
AAEL005292	Q16HT0	AAEL005292-PA OS=Aedes aegypti OX=7159 GN=AAEL005292 PE=4 SV=1 - [Q16HT0_AEDAE]	198.265	34.62	1	2	2	35	52	5.64007	9.81787	0.000147753	0.000177652	0.0708942	0.0865262	0.831702	-0.265861
	A0A0P6J1F2	Putative actin-binding protein (Fragment) OS=Aedes aegypti OX=7159 PE=2 SV=1 - [A0A0P6J1F2_AEDAE]	198.189	14.43	3	2	17	24	1192	133.699	5.47803	0.000181405	0.000169259	0.179945	0.145825	1.07176	0.0999806
5574541	Q16QP9	AAEL011209-PA OS=Aedes aegypti OX=7159 GN=5574541 PE=4 SV=1 - [Q16QP9_AEDAE]	198.188	18.73	3	8	8	10	518	58.7575	6.39209	0.00016931	0.00016505	0.286279	0.194187	1.02581	0.0367619
AAEL014863	Q16F84	AAEL014863-PC OS=Aedes aegypti OX=7159 GN=AAEL014863 PE=4 SV=1 - [Q16F84_AEDAE]	198.166	20	1	2	5	8	275	31.5827	5.8335	0.00016703	0.00025406	0.000163734	0.00722796	0.657444	-0.605061
AAEL001069	Q17MD0	AAEL001069-PA OS=Aedes aegypti OX=7159 GN=AAEL001069 PE=4 SV=1 - [Q17MD0_AEDAE]	198.057	20.87	1	16	16	21	1059	118.669	5.66846	0.000174826	0.000182336	0.102692	0.106107	0.958813	-0.0606794
	A0A1S4G7V5	Ubiquitinyl hydrolase 1 OS=Aedes aegypti OX=7159 PE=3 SV=1 - [A0A1S4G7V5_AEDAE]	197.931	11.61	3	11	11	23	930	101.475	6.29053	0.000167658	0.000171451	0.384441	0.232285	0.977879	-0.0322716
	A0A0P6J5U5	Putative hexamerin 2 beta OS=Aedes aegypti OX=7159 PE=2 SV=1 - [A0A0P6J5U5_AEDAE]	197.671	22.72	3	15	15	17	691	82.1457	5.89697	0.000172527	0.000164742	0.134663	0.12344	1.04726	0.0666174
AAEL007717	Q0IEX8	AAEL007717-PA OS=Aedes aegypti OX=7159 GN=AAEL007717 PE=3 SV=1 - [Q0IEX8_AEDAE]	197.653	65.32	2	5	5	9	124	13.5627	7.18115	0.000168063	0.000195618	0.00200491	0.0177676	0.85914	-0.219036
5564024	Q16GS1	AAEL014282-PA OS=Aedes aegypti OX=7159 GN=5564024 PE=4 SV=1 - [Q16GS1_AEDAE]	197.408	30.94	1	10	10	15	362	40.012	5.97314	0.000166903	0.000172988	0.295127	0.197675	0.964826	-0.0516587
CRALBP	Q8T4T0	Cellular retinaldehyde-binding protein OS=Aedes aegypti OX=7159 GN=CRALBP PE=2 SV=1 - [Q8T4T0_AEDAE]	197.061	31.72	8	9	9	18	290	33.8547	8.35303	0.00016447	0.000194255	0.00352691	0.0210776	0.846671	-0.240126
AAEL000019	Q1HRF1	AAEL000019-PA OS=Aedes aegypti OX=7159 GN=AAEL000019 PE=2 SV=1 - [Q1HRF1_AEDAE]	196.956	32.88	1	3	3	10	73	7.90579	5.31299	0.000173962	8.02595e-05	0.000343751	0.00961258	2.1675	1.11603
AaeL_AAEL017299	J9HTH8	AAEL017299-PA OS=Aedes aegypti OX=7159 GN=AaeL_AAEL017299 PE=4 SV=1 - [J9HTH8_AEDAE]	196.762	20.13	1	3	14	23	894	99.8545	7.89893	0.000170717	0.000171204	0.898124	0.402213	0.997156	-0.00410941
AAEL000458	Q1HRA0	AAEL000458-PA (Fragment) OS=Aedes aegypti OX=7159 GN=AAEL000458 PE=2 SV=1 - [Q1HRA0_AEDAE]	196.759	35.53	1	3	3	18	76	8.40033	9.77393	0.00015014	0.000194938	0.0677707	0.0844556	0.770193	-0.376707
5579656	Q17E28	AAEL003968-PA OS=Aedes aegypti OX=7159 GN=5579656 PE=4 SV=1 - [Q17E28_AEDAE]	196.594	17.92	1	18	18	22	1027	119.179	7.88428	0.000175813	0.000177541	0.689329	0.34055	0.990267	-0.0141102
5572857	Q16TZ3	AAEL010070-PA OS=Aedes aegypti OX=7159 GN=5572857 PE=4 SV=1 - [Q16TZ3_AEDAE]	196.404	6.53	1	2	2	10	352	38.7508	5.65576	0.000168525	0.000185228	0.319788	0.207749	0.909825	-0.136339
AAEL012234	Q16MN4	AAEL012234-PA OS=Aedes aegypti OX=7159 GN=AAEL012234 PE=4 SV=1 - [Q16MN4_AEDAE]	196.233	19.53	2	10	10	14	645	72.0556	5.8208	0.00016844	0.00017086	0.411898	0.242925	0.985839	-0.0205764
5574761	Q16Q43	AAEL011406-PA OS=Aedes aegypti OX=7159 GN=5574761 PE=4 SV=1 - [Q16Q43_AEDAE]	196.148	10.53	1	1	3	19	152	17.1176	5.63037	0.00017673	0.000210939	0.0110631	0.033954	0.837827	-0.255276
	A0A0P6J6E0	Putative calcineurin-mediated signaling pathway inhibitor dscr1 (Fragment) OS=Aedes aegypti OX=7159 PE=2 SV=1 - [A0A0P6J6E0_AEDAE]	196.101	17.99	2	3	3	4	239	26.1548	4.75439	0.000174491	0.000175574	0.837514	0.385534	0.993831	-0.00892783
AAEL011984	Q16NG7	AAEL011984-PA OS=Aedes aegypti OX=7159 GN=AAEL011984 PE=4 SV=1 - [Q16NG7_AEDAE]	195.82	18.37	2	13	13	18	822	91.2349	5.31299	0.00017584	0.000171057	0.310456	0.203899	1.02796	0.0397843
CTLGA1	Q16R55	AAEL011078-PA (Fragment) OS=Aedes aegypti OX=7159 GN=CTLGA1 PE=4 SV=1 - [Q16R55_AEDAE]	195.638	38.89	1	4	5	11	198	22.8159	7.6792	0.000175107	0.000171355	0.561723	0.297438	1.02189	0.0312455
AAEL006224	Q176Z2	AAEL006224-PA OS=Aedes aegypti OX=7159 GN=AAEL006224 PE=4 SV=1 - [Q176Z2_AEDAE]	195.42	36.2	1	1	10	19	279	29.2943	8.71924	0.000187469	0.000193919	0.583084	0.304966	0.966738	-0.0488033
5567637	A0A1S4FCV9	Uncharacterized protein OS=Aedes aegypti OX=7159 GN=5567637 PE=4 SV=1 - [A0A1S4FCV9_AEDAE]	195.42	36.2	1	1	10	19	279	29.2803	8.71924	0.000160401	0.000126781	0.00900831	0.031099	1.26518	0.33934
5569181	Q1HRN7	AAEL007441-PA OS=Aedes aegypti OX=7159 GN=5569181 PE=2 SV=1 - [Q1HRN7_AEDAE]	195.353	17.39	1	5	5	10	184	20.9428	9.08545	0.000154312	0.000187161	0.0794266	0.0918776	0.824486	-0.278433
5570325	Q17LG1	AAEL001379-PA OS=Aedes aegypti OX=7159 GN=5570325 PE=4 SV=1 - [Q17LG1_AEDAE]	195.261	18.82	1	7	7	12	441	49.3047	6.49365	0.000165525	0.000183198	0.0201359	0.0448266	0.903531	-0.146354
5569635	Q8T9T9	AAEL007776-PA OS=Aedes aegypti OX=7159 GN=5569635 PE=2 SV=1 - [Q8T9T9_AEDAE]	195.207	17.82	2	4	4	6	275	30.5052	5.5415	0.000152037	8.2008e-05	0.00314725	0.0202862	1.85393	0.890586
AAEL011573	Q16PQ1	AAEL011573-PA OS=Aedes aegypti OX=7159 GN=AAEL011573 PE=4 SV=1 - [Q16PQ1_AEDAE]	195.192	9.05	1	12	12	14	1835	202.656	4.53857	0.000167954	0.000186033	0.017452	0.0419124	0.902819	-0.147492
5569780	Q170F9	Carboxypeptidase OS=Aedes aegypti OX=7159 GN=5569780 PE=3 SV=1 - [Q170F9_AEDAE]	194.438	13.9	1	5	5	7	446	50.0291	4.97021	0.000171097	0.000183752	0.0445177	0.0669315	0.931133	-0.102941
5573411	Q17JC2	AAEL002048-PA OS=Aedes aegypti OX=7159 GN=5573411 PE=3 SV=1 - [Q17JC2_AEDAE]	194.348	35.8	2	18	18	33	514	57.9654	6.41748	0.000168669	0.000178756	0.0213886	0.0462033	0.943567	-0.083803
5571906	Q16VZ6	AAEL009398-PA OS=Aedes aegypti OX=7159 GN=5571906 PE=3 SV=1 - [Q16VZ6_AEDAE]	194.196	37.95	1	10	10	11	303	33.8631	7.66455	0.000171731	0.000173069	0.681808	0.338091	0.992272	-0.0111921
5574180	Q1HQH0	Delta-aminolevulinic acid dehydratase OS=Aedes aegypti OX=7159 GN=5574180 PE=2 SV=1 - [Q1HQH0_AEDAE]	194.092	26.3	1	8	8	18	327	35.9725	6.85889	0.000165355	0.000170627	0.289281	0.19538	0.9691	-0.0452822
AAEL009976	Q16U96	AAEL009976-PA OS=Aedes aegypti OX=7159 GN=AAEL009976 PE=4 SV=1 - [Q16U96_AEDAE]	194.028	8.58	3	10	10	15	1620	177.57	5.42725	0.000158286	0.000183127	0.0270638	0.0518981	0.864352	-0.210309
5570429	Q16Z37	AAEL008319-PA OS=Aedes aegypti OX=7159 GN=5570429 PE=4 SV=1 - [Q16Z37_AEDAE]	193.944	29.4	1	16	17	23	636	71.4321	8.47021	0.000167772	0.000161886	0.0369868	0.0606554	1.03636	0.0515253
PCNA	Q4PKD7	Proliferating cell nuclear antigen OS=Aedes aegypti OX=7159 GN=PCNA PE=2 SV=1 - [Q4PKD7_AEDAE]	193.834	39.23	1	9	9	19	260	28.9381	4.76709	0.000169623	0.000172238	0.531563	0.286891	0.984815	-0.0220758
[truncated: 3,967 more rows]
