# Supplementary material for: Combined analysis of the proteome and metabolome provides insight into microRNA-1174 function in Aedes aegypti mosquitoes
Source: Parasit Vectors. 2023 Aug 9;16:271. doi: 10.1186/s13071-023-05859-1 (PMC10413549; doi:10.1186/s13071-023-05859-1)
Supplement: Supplementary file 4 — Additional file 4: Table S4. The retained 5714 peaks in POS mode after pretreatment. [file 13071_2023_5859_MOESM4_ESM.xlsx]

## Sheet: Table S 4_Mean
			Additional file 4_Table S4_The retained 5,714 peaks in POS mode after pretreatment
id	MS2 name	MS2 score	MS1 name	MS1 ppm	rt	mz	SuperClass	type	Ant1174_10	Ant1174_11	Ant1174_12	Ant1174_5	Ant1174_6	Ant1174_7	Ant1174_8	Ant1174_9	Mean Ant-1174	Control_10	Control_11	Control_12	Control_5	Control_6	Control_7	Control_8	Control_9	Mean Control	QC01	QC02	QC03	Mean QC
1	L-Aspartic acid	1			375.857	134.019	Organic acids and derivatives	forward	0.0693555	0.0380458	0.0654549	0.110508	0.0939037	0.097261	0.0860643	0.091529	0.0815153	0.0923622	0.0798735	0.0934661	0.0911408	0.0931469	0.0882191	0.0732127	0.0812843	0.0865882	0.0949116	0.0866567	0.0789223	0.0868302
2	Choline	0.999991			215.403	104.107	Organic nitrogen compounds	forward	0.353896	0.369335	0.443369	0.483517	0.424023	0.386547	0.426826	0.307943	0.399432	0.327994	0.314345	0.224186	0.335661	0.392786	0.385802	0.513046	0.387903	0.360215	0.378776	0.389764	0.444477	0.404339
3	Adenine	0.999957			280.042	136.062	Organoheterocyclic compounds	forward	47.9999	41.7021	53.3166	22.0544	24.4304	32.1394	32.9993	37.1135	36.4694	46.5807	49.8985	37.4527	37.4265	41.4076	36.8391	43.0886	53.6676	43.2952	39.3666	36.5754	36.5569	37.4996
4	Hypoxanthine	0.999922			183.179	137.046	Organoheterocyclic compounds	forward	94.7362	84.7136	65.0365	249.209	195.789	164.401	172.852	126.55	144.161	129.506	104.255	99.0831	121.705	96.9631	85.7866	106.496	99.7418	105.442	131.312	127.611	132.605	130.509
5	L-Norleucine	0.999903			296.914	132.102	Organic acids and derivatives	forward	7.92623	7.24294	6.0474	10.5229	8.65873	11.0035	7.38338	8.94637	8.46644	3.92303	3.79293	4.66731	4.09587	4.74429	4.25998	3.62197	4.42174	4.19089	6.25287	6.63248	6.21291	6.36609
6	Betaine	0.999837			291.623	118.086	Organic acids and derivatives	forward	1.3967	4.52401	3.72105	0.568791	8.70722	0.583829	1.40578	1.08278	2.74877	0.240731	0.248469	0.234881	0.279803	0.302221	0.399429	0.353457	0.292586	0.293947	1.36556	1.58068	1.44955	1.46526
7	Neotrehalose	0.999812			430.232	365.106	Organic oxygen compounds	forward	0.333625	0.22524	0.648042	0.158915	0.545052	0.255542	0.348813	0.421836	0.367133	0.745361	0.619332	0.501147	0.487073	0.527415	0.47747	0.523047	0.628683	0.563691	0.394281	0.436804	0.48811	0.439732
8	Indole-3-carboxylic acid	0.999803			121.682	162.055	Organoheterocyclic compounds	forward	9.26258	9.33213	1.71263	7.37543	10.6269	4.36518	9.22094	6.45312	7.29362	15.5539	10.5523	7.6811	10.3634	9.14719	10.6807	12.319	5.51507	10.2266	9.50181	13.683	10.4396	11.2081
9	1-Pyrroline	0.999694			287.182	70.0656	Organoheterocyclic compounds	forward	0.0951993	0.0753173	0.0786857	0.0885149	0.0757943	0.0769874	0.0817459	0.0910563	0.0829126	0.109405	0.0904816	0.103586	0.0960438	0.0977489	0.10621	0.101398	0.0979554	0.100354	0.0869699	0.0907828	0.105261	0.0943378
10	Lactulose	0.999682			418.162	365.104	Organic oxygen compounds	forward	4.15509	2.66566	4.78713	1.80014	3.75744	1.75062	2.94087	3.56393	3.17761	6.03166	5.97923	4.72724	5.8874	5.86768	5.36444	6.52973	5.82262	5.77625	4.85127	4.60609	4.92392	4.79376
11	Sedoheptulose	0.999667			332.855	233.063	Organic oxygen compounds	forward	0.0621121	0.0371687	0.114164	0.0460596	0.0704558	0.0582236	0.0896791	0.0770668	0.0693662	0.127047	0.109831	0.0955099	0.0941542	0.111581	0.10575	0.113053	0.0997226	0.107081	0.0783451	0.0889514	0.0927909	0.0866958
12	Progabide	0.999467			364.448	335.095	Organic oxygen compounds	forward	0.0945138	0.0592379	0.148642	0.0841881	0.170315	0.110016	0.10419	0.119058	0.11127	0.219446	0.172608	0.157931	0.153734	0.173174	0.157764	0.164601	0.163723	0.170373	0.156261	0.137958	0.141393	0.145204
13	Quinoline-4,8-diol	0.999366			148.292	162.055	Organoheterocyclic compounds	forward	1.61365	0.763075	1.00101	2.38724	1.71953	0.838398	2.23118	1.53784	1.51149	1.42689	0.975018	1.67524	1.96701	1.58962	1.10918	1.87378	1.61388	1.52883	1.36776	1.30142	2.0235	1.56422
14	D-Proline	0.999295			329.373	116.07	Organic acids and derivatives	forward	228.071	200.847	187.032	204.37	199.447	215.753	211.303	216.576	207.925	229.085	229.549	200.241	242.583	247.911	235.343	255.549	220.971	232.654	219.454	218.257	226.4	221.37
15	Pentanenitrile	0.999292			540.796	84.0811	Organonitrogen compounds	forward	0.266684	0.372456	0.208692	0.311334	0.251678	0.476179	0.239587	0.277592	0.300525	0.0961342	0.0832179	0.112379	0.0964224	0.1042	0.0948182	0.100525	0.0845738	0.0965339	0.20999	0.193373	0.179376	0.194246
16	Inosine	0.999276			234.588	269.087	Nucleosides, nucleotides, and analogues	forward	0.238202	0.330377	0.15801	1.42881	0.903284	0.876584	0.936731	0.494087	0.670761	0.540694	0.285437	0.352181	0.463043	0.416121	0.437768	0.32558	0.239779	0.382575	0.547963	0.554937	0.576984	0.559962
17	Niacinamide	0.999269			670.315	123.055	Organoheterocyclic compounds	forward	0.111705	0.115262	0.0681961	0.0925971	0.0674033	0.239074	0.100757	0.07563	0.108828	0.118737	0.201661	0.331761	0.0920246	0.0754509	0.134322	0.0609861	0.316086	0.166379	0.116039	0.101879	0.0763382	0.0980852
18	Cytidine	0.999125			258.821	244.093	Nucleosides, nucleotides, and analogues	forward	0.385431	0.346165	0.300762	0.107967	0.136982	0.137678	0.230304	0.272855	0.239768	0.426602	0.380144	0.480726	0.414132	0.459365	0.435714	0.478735	0.490899	0.44579	0.340999	0.31992	0.365787	0.342236
19	5-(2-Hydroxyethyl)-4-methylthiazole	0.998987			369.723	144.048	Organoheterocyclic compounds	forward	3.40091	3.11906	3.57362	3.28422	2.65908	3.10041	3.5494	2.79625	3.18537	2.68643	2.42444	2.97073	2.34119	2.07165	1.80662	1.72556	2.63858	2.33315	2.66622	2.41886	2.46637	2.51715
20	L-Carnitine	0.998752			372.362	162.112	Organic nitrogen compounds	forward	134.104	126.258	123.481	103.481	108.609	107.453	105.682	121.453	116.315	144.925	134.186	125.156	138.536	143.06	129.877	148.96	155.037	139.967	126.282	126.549	136.808	129.88
21	3-(3-Furanyl)-2-methyl-2-propenal	0.998667			224.928	137.059	Organoheterocyclic compounds	forward	0.142137	0.0914497	0.0735134	0.000132947	0.0621397	0.0568406	0.0557995	0.0690892	0.0688877	0.141321	0.0508009	0.187278	0.0924076	0.0800614	0.149686	0.104412	0.133655	0.117453	0.0924342	0.0928897	0.0927048	0.0926762
22	2-Hydroxypyridine	0.998244			50.4245	96.0446	Organoheterocyclic compounds	forward	0.0864759	0.0664326	0.0677348	0.0878602	0.0629983	0.0728695	0.0742159	0.0698148	0.0735502	0.0946762	0.0818277	0.0883795	0.0743698	0.068278	0.0744448	0.0699212	0.0753652	0.0784078	0.0726081	0.0781259	0.0805432	0.0770924
23	4,6-Dihydroxyquinoline	0.997985			165.093	162.055	Organoheterocyclic compounds	forward	0.203901	0.348853	0.257688	0.191264	0.373719	0.21937	0.236511	0.385411	0.27709	0.365899	0.259963	0.33935	0.288864	0.166068	0.304801	0.420105	0.262127	0.300897	0.255804	0.330886	0.462029	0.349573
24	Adenosine	0.997853			184.557	268.103	Nucleosides, nucleotides, and analogues	forward	22.1237	19.9586	17.3517	13.3251	14.7258	17.7439	24.3448	21.4437	18.8772	29.4063	24.4524	26.7913	29.3579	31.3199	35.7233	27.6707	24.7371	28.6824	23.7689	22.8717	23.4698	23.3701
25	Guanine	0.997389			284.464	152.057	Organoheterocyclic compounds	forward	0.488664	0.430654	0.360276	0.854744	0.707989	0.680772	0.875496	0.569219	0.620977	0.697866	0.454193	0.680738	0.759967	0.623653	0.743504	0.654564	0.426558	0.63013	0.61846	0.611053	0.633874	0.621129
26	L-Histidine	0.997177			468.83	156.077	Organic acids and derivatives	forward	24.9634	16.7897	20.67	29.569	31.0176	56.9554	25.3457	21.77	28.3851	22.4086	21.5686	31.5222	22.2679	19.6037	20.6397	26.3354	26.7683	23.8893	24.0097	25.2642	23.5956	24.2898
28	Phosphoric acid	0.996871			455.2	98.9843	Homogeneous non-metal compounds	forward	0.290719	0.140455	0.134326	0.646676	0.705986	0.482159	0.50562	0.274683	0.397578	0.446556	0.209159	0.386921	0.574638	0.486871	0.463974	0.532486	0.189532	0.411267	0.404093	0.405689	0.409975	0.406586
29	3-Dehydrosphinganine	0.996678			87.5205	300.289	Organic oxygen compounds	forward	0.17957	0.160993	0.204246	0.148349	0.138111	0.182663	0.165325	0.153974	0.166654	0.0845519	0.0756629	0.114389	0.0957564	0.143935	0.126236	0.129709	0.115489	0.110716	0.134428	0.120828	0.123714	0.126324
30	Morpholine	0.996503			3.01711	88.076	Organoheterocyclic compounds	forward	0.422993	0.373116	0.570707	0.353904	0.352335	0.368903	0.34928	0.511884	0.41289	0.430966	0.425146	0.366372	0.38989	0.375475	0.337517	0.43365	0.445072	0.400511	0.442746	0.339842	0.389635	0.390741
31	L-Valine	0.995995			321.484	118.086	Organic acids and derivatives	forward	5.87348	4.77679	4.36789	6.23085	6.76699	6.64246	5.3146	6.51257	5.8107	4.5122	5.09032	7.10573	5.2986	5.24096	4.48077	4.47703	4.8395	5.13064	5.48438	5.37951	5.67793	5.51394
33	4-Hydroxybenzaldehyde	0.995768			324.112	123.044	Organic oxygen compounds	forward	0.22748	0.211613	0.183044	0.183268	0.248046	0.204439	0.202369	0.293007	0.219158	0.305336	0.254045	0.266716	0.214226	0.206675	0.22599	0.189507	0.297468	0.244995	0.213947	0.237298	0.24002	0.230422
34	Beta-Aminopropionitrile	0.995745			282.971	71.0608	Organic nitrogen compounds	forward	0.015499	0.0127046	0.00991597	0.0101415	0.0058056	0.0138707	0.00821733	0.011925	0.01101	0.0157601	0.0156935	0.0176679	0.0158027	0.0135866	0.0180587	0.0203948	0.0141666	0.0163914	0.0145949	0.0120451	0.0124581	0.0130327
36	Deoxyadenosine	0.995471			148.731	252.109	Nucleosides, nucleotides, and analogues	forward	0.548331	0.553979	0.41404	0.541851	0.449895	0.488168	0.431321	0.267891	0.461934	0.697752	0.836202	0.430399	0.639276	0.51581	0.262512	0.650231	0.513596	0.568222	0.552316	0.410958	0.705991	0.556422
37	Pyrrolidine	0.995243			308.421	72.0811	Organoheterocyclic compounds	forward	0.15244	0.152065	0.111058	0.117452	0.0852308	0.124627	0.133498	0.12326	0.124954	0.142502	0.149207	0.123553	0.14627	0.134239	0.134049	0.104691	0.126278	0.132599	0.130782	0.140866	0.118794	0.130147
38	beta-Alanine	0.995216			385.625	90.0552	Organic acids and derivatives	forward	11.9212	8.69469	9.49574	10.396	10.2476	10.2611	11.993	11.5243	10.5667	17.9305	14.0093	14.3207	14.2507	13.181	14.264	15.7627	13.3173	14.6295	12.3658	12.5575	13.0143	12.6459
40	Adenosine 2'-phosphate	0.99427			542.128	348.07	Organic oxygen compounds	forward	0.16623	0.233812	0.233405	0.137715	0.0859497	0.113254	0.164372	0.188406	0.165393	0.20006	0.18395	0.138656	0.17337	0.24754	0.139354	0.155733	0.154079	0.174093	0.154883	0.140891	0.137441	0.144405
41	1-Methyladenine	0.994088			258.066	150.077	Organoheterocyclic compounds	forward	2.77074	2.58665	2.82451	2.96868	2.96213	2.1202	2.36387	1.93845	2.5669	1.69946	1.82501	2.72785	2.05276	1.87774	1.87741	2.25269	1.45486	1.97097	2.25367	2.21277	2.34689	2.27111
42	Protein serine	0.993765			396.217	106.05	Organic acids and derivatives	forward	0.238542	0.18075	0.348522	0.150121	0.23251	0.185792	0.226426	0.195959	0.219828	0.322017	0.346643	0.341522	0.230115	0.32311	0.321981	0.279462	0.292072	0.307115	0.236743	0.280338	0.274935	0.264005
43	Kynurenic acid	0.993517			203.992	190.05	Organoheterocyclic compounds	forward	1.08273	2.0889	1.0843	1.52147	1.4799	0.761603	0.990017	0.8145	1.22793	0.0885803	0.063173	0.0604214	0.0849098	0.310249	0.30185	0.105473	0.100038	0.139337	0.6721	0.61537	0.683496	0.656989
45	4-(3,4-Dihydroxyphenyl)-2-hydroxy-1H-phenalen-1-one	0.993219			390.833	305.084	Benzenoids	forward	0.0137854	0.00438257	0.036377	0.0151117	0.032991	0.0220935	0.0180479	0.0220407	0.0206037	0.0291439	0.022742	0.017394	0.0159304	0.0115693	0.019849	0.017372	0.0258909	0.0199864	0.0163241	0.0155504	0.0213142	0.0177296
47	Acetylcholine	0.992571			221.525	146.117	Organic nitrogen compounds	forward	3.31219	2.25646	2.4919	1.19679	1.2141	1.28278	1.92992	1.345	1.87864	2.02045	2.027	2.91386	2.15484	2.76631	2.87898	3.29433	2.15187	2.52596	2.22972	2.24333	2.15823	2.21043
48	Ethenyl acetate	0.992565			391.829	87.0444	Organic acids and derivatives	forward	1.51287	1.21182	1.50686	1.59948	1.57763	1.5032	1.52083	1.46022	1.48661	1.58224	1.50918	1.53598	1.67097	1.68052	1.71731	1.884	1.40622	1.6233	1.55928	1.52528	1.58766	1.55741
49	1-Methylnicotinamide	0.992237			164.678	138.077	Organoheterocyclic compounds	forward	0.32789	0.34968	0.463854	0.303622	0.333822	0.374766	0.352855	0.399459	0.363243	0.353651	0.538634	0.487727	0.327683	0.268157	0.416482	0.364747	0.297974	0.381882	0.293717	0.447587	0.414461	0.385255
50	D-Arabinose 5-phosphate	0.991961			466.161	213.016	Organic oxygen compounds	forward	0.273436	0.200102	0.164207	0.187182	0.263162	0.382076	0.524351	0.427695	0.302776	0.5127	0.392625	0.57764	0.538761	0.41448	0.456505	0.42604	0.315625	0.454297	0.348493	0.358733	0.391772	0.366332
51	Turanose	0.991476			447.059	365.105	Lipids and lipid-like molecules	forward	0.0316641	0.00300691	0.0534249	0.0171706	0.0429728	0.0232871	0.036152	0.0425472	0.0312782	0.0745267	0.0553398	0.06181	0.0584385	0.0598346	0.055884	0.0636335	0.0633598	0.0616034	0.0466881	0.05661	0.0480927	0.0504636
52	L-Gulose	0.991019			316.223	203.052	Organic oxygen compounds	forward	24.463	23.4096	26.3023	10.6855	12.0851	10.8709	12.2673	3.41269	15.437	27.3912	18.3386	22.8972	25.5828	25.546	24.4116	27.2253	17.3098	23.5878	23.5787	23.4705	25.2871	24.1121
53	Nicotinic acid	0.990865			235.436	124.039	Organoheterocyclic compounds	forward	0.101804	0.09974	0.0670231	0.621386	0.426337	0.377284	0.20343	0.145217	0.255278	0.0559364	0.0077983	0.0499533	0.0550316	0.0690631	0.0589242	0.0311578	0.0398348	0.0459624	0.161307	0.152251	0.170133	0.16123
55	Riboflavin	0.990521			235.482	377.144	Organoheterocyclic compounds	forward	3.3073	3.22686	3.48183	2.13129	2.29994	2.4083	2.98896	2.96228	2.85085	3.03137	2.63007	3.42332	2.23117	2.18475	1.47581	1.55562	2.98354	2.43946	2.66038	2.6091	2.66626	2.64525
56	Picraquassioside A	0.990184			235.486	399.128	Organic oxygen compounds	forward	0.304678	0.30638	0.327295	0.232278	0.236926	0.233666	0.301877	0.274552	0.277206	0.262105	0.205602	0.352174	0.179277	0.176436	0.104813	0.106881	0.229864	0.202144	0.257155	0.223291	0.229284	0.236577
57	4-Guanidinobutanoic acid	0.989529			380.258	146.092	Organic acids and derivatives	forward	2.82362	2.84056	3.09074	4.19943	3.26077	3.09762	3.01686	3.02518	3.16935	2.6901	2.7337	2.42602	2.55324	3.11891	3.16159	2.36305	2.26172	2.66354	2.71166	2.89042	2.52765	2.70991
58	L-Asparagine	0.989312			397.938	133.061	Organic acids and derivatives	forward	1.25109	1.20337	0.783024	0.810012	0.867141	1.05255	0.781088	0.830902	0.947398	1.33859	1.41318	1.53492	1.27183	1.56145	1.5007	1.46955	1.41401	1.43803	1.11454	1.20821	1.19931	1.17402
59	Uridine	0.989305			180.562	245.077	Nucleosides, nucleotides, and analogues	forward	0.0588831	0.0546197	0.0249752	0.0342763	0.0505267	0.0333079	0.0320954	0.0346376	0.0404152	0.0315172	0.0351956	0.034041	0.0738366	0.0628564	0.0384869	0.0692234	0.0441532	0.0486638	0.0490621	0.0369818	0.0629237	0.0496559
60	N-Acetylhistidine	0.989136			334.625	198.087	Organic acids and derivatives	forward	0.807113	1.25467	0.246465	1.0067	0.454492	1.53125	1.40835	0.599974	0.913625	0.0756639	0.0722794	0.0721203	0.0868967	0.0906551	0.11465	0.0727649	0.0619857	0.080877	0.493687	0.55337	0.499318	0.515458
61	gamma-Aminobutyric acid	0.988868			391.833	104.071	Organic acids and derivatives	forward	7.56371	6.08384	7.81801	7.87886	7.45959	7.44159	7.29498	7.13312	7.33421	7.66317	7.51489	7.42474	8.15124	8.4818	8.47045	9.16807	6.88274	7.96964	7.42869	7.431	7.6536	7.50443
62	Cytidine monophosphate	0.988199			479.818	324.059	Nucleosides, nucleotides, and analogues	forward	0.0665091	0.046922	0.0316301	0.0131785	0.0223237	0.0359686	0.0387593	0.0669596	0.0402814	0.0732614	0.0594822	0.0674289	0.0606715	0.0597772	0.0674271	0.0626284	0.0575624	0.0635299	0.0485118	0.046891	0.0518004	0.0490677
63	L-Glutamic acid	0.987607			415.604	148.06	Organic acids and derivatives	forward	14.2433	12.6479	9.90472	4.74581	6.54927	7.38921	9.51953	11.1495	9.51866	11.9585	14.1245	11.9308	11.6316	14.2424	14.066	14.3967	14.9334	13.4105	10.6337	11.0214	11.9739	11.2096
64	Methylpyrazine	0.987495			155.019	95.0607	Organoheterocyclic compounds	forward	1.04082	0.247263	0.200937	0.209098	0.500404	0.186231	0.21404	0.266368	0.358145	0.334326	0.324031	0.231572	0.221898	0.320176	0.192097	0.224472	0.336708	0.27316	0.188301	0.166527	0.245143	0.19999
65	5-Methylcytidine	0.987212			264.428	258.108	Nucleosides, nucleotides, and analogues	forward	0.0528224	0.0673859	0.0633557	0.0380798	0.0304012	0.0328399	0.0459557	0.0514161	0.0477821	0.0369223	0.0419977	0.0369658	0.0330659	0.0576291	0.0502993	0.0311892	0.0423806	0.0413063	0.0438813	0.0450558	0.0436205	0.0441858
66	Histamine	0.987094			398.953	112.087	Organic nitrogen compounds	forward	17.1173	15.587	16.6303	13.1725	13.7566	13.7533	14.1575	14.1176	14.7865	14.1068	13.8621	14.6821	13.6869	14.3439	13.5725	14.9829	13.9516	14.1486	14.3891	14.1755	15.2116	14.5921
67	Fomepizole	0.987077			398.959	83.0607	Organoheterocyclic compounds	forward	0.715862	0.68785	0.840797	0.569925	0.560621	0.595964	0.685514	0.62058	0.659639	0.655822	0.66062	0.596392	0.626489	0.61529	0.584434	0.653613	0.785889	0.647319	0.602072	0.598374	0.641827	0.614091
68	Cytosine	0.986318			258.981	112.051	Organoheterocyclic compounds	forward	1.16928	1.24749	0.889987	0.466836	0.586194	0.663815	0.773267	0.891406	0.836034	0.109862	1.16032	1.53851	1.39054	1.54352	1.42104	1.50309	1.46514	1.2665	1.19104	1.08785	1.22369	1.16753
69	Phosphorylcholine	0.986289			217.102	184.073	Organic nitrogen compounds	forward	4.65322	4.68701	6.00957	5.92055	5.44591	5.16728	6.12886	4.71764	5.34126	4.08355	4.02246	2.77272	3.26693	4.80963	4.64357	5.84109	4.62292	4.25786	5.02513	5.14526	5.12005	5.09681
70	Alanyl-Valine	0.986067			41.105	189.123		forward	0.37461	0.341506	0.361126	0.164378	0.126191	0.199036	0.252971	0.26079	0.260076	0.0657734	0.0849137	0.0484127	0.0453098	0.0696998	0.067071	0.0571521	0.105017	0.0679187	0.182711	0.126836	0.162498	0.157349
71	Linoleamide	0.985396			177.768	280.263	Lipids and lipid-like molecules	forward	0.129584	0.0914647	0.134066	0.106406	0.0988115	0.116231	0.0925333	0.0990982	0.108524	0.134578	0.134817	0.11756	0.151217	0.11026	0.117654	0.117722	0.164751	0.13107	0.108374	0.104699	0.0953503	0.102808
72	Pyridoxal	0.985167			252.453	168.065	Organoheterocyclic compounds	forward	0.880236	1.00323	1.39513	0.437755	0.564896	0.629469	0.696745	0.698522	0.788248	0.765493	0.837079	0.88546	0.603468	0.553213	0.309442	0.35672	0.881171	0.649006	0.720804	0.651488	0.692926	0.688406
75	Nicotinamide ribotide	0.984453			495.57	335.064	Nucleosides, nucleotides, and analogues	forward	0.0285746	0.0316805	0.016313	0.108083	0.0776191	0.0612546	0.074741	0.0685647	0.0583538	0.0351454	0.029753	0.0282535	0.0346145	0.0226442	0.0210394	0.0241763	0.0226864	0.0272891	0.0419666	0.0488448	0.0438848	0.0448987
76	Molybdopterin precursor Z	0.984318			356.443	364.063	Organoheterocyclic compounds	forward	0.0031207	0.000149456	0.00328501	0.00129294	0.00126296	0.000484557	0.00145021	0.00308601	0.00176648	0.00734202	0.00769681	0.00618171	0.0100548	0.0106036	0.00901107	0.00931253	0.00867475	0.00860966	0.00717294	0.00495923	0.00481552	0.00564923
77	Acetylhydrazine	0.984225			336.486	75.0557	Organic acids and derivatives	forward	0.10208	0.0698638	0.131972	0.0678421	0.0909579	0.0783459	0.084134	0.0706173	0.0869767	0.14	0.132654	0.118507	0.109923	0.150531	0.111904	0.142469	0.12472	0.128838	0.108281	0.0972793	0.119198	0.108253
78	Diethanolamine	0.98401			335.497	106.087	Organic nitrogen compounds	forward	0.0644856	0.0584307	0.0641719	0.0451111	0.0493698	0.0481656	0.044873	0.0559728	0.0538226	0.0681096	0.0642314	0.0561719	0.066255	0.0634015	0.0571457	0.0682962	0.067183	0.0638493	0.0569448	0.0575256	0.0679407	0.0608037
79	5'-Methylthioadenosine	0.981965			93.6179	298.097	Nucleosides, nucleotides, and analogues	forward	8.3235	8.00249	6.56131	4.63004	5.54369	7.5955	9.73523	6.8112	7.15037	3.59733	3.36502	2.94242	3.46631	4.68047	3.8485	3.29728	3.6356	3.60412	5.9249	5.45122	6.00011	5.79208
80	Melphalan	0.981326			331.417	305.084	Organic acids and derivatives	forward	0.0385696	0.020503	0.0557643	0.0445766	0.071991	0.0283038	0.0673901	0.0895301	0.0520786	0.104344	0.0566098	0.0712874	0.0536296	0.0311765	0.0634189	0.0403212	0.0649139	0.0607127	0.0488041	0.0491079	0.0570773	0.0516631
81	1H-Indole-3-carboxaldehyde	0.98121			62.1473	146.06	Organoheterocyclic compounds	forward	0.152468	0.213621	0.124491	0.210044	0.266569	0.180638	0.137296	0.174831	0.182495	0.114801	0.0975001	0.0776311	0.134305	0.181735	0.226612	0.122657	0.0957598	0.131375	0.166808	0.172619	0.147269	0.162232
82	Metenamine	0.980524			303.13	141.113	Organoheterocyclic compounds	forward	2.6678	2.60764	2.75128	2.11116	2.57294	2.26996	2.25433	2.29258	2.44096	2.71853	2.6252	2.29107	2.59293	2.53996	2.35771	2.72476	2.83249	2.58533	2.50305	2.45471	2.51216	2.48997
83	Uridine 5'-monophosphate	0.980499			461.365	325.043	Nucleosides, nucleotides, and analogues	forward	0.0928331	0.0722596	0.0591311	0.0109375	0.0173686	0.0302965	0.0416968	0.0814957	0.0507524	0.120468	0.109898	0.110195	0.111527	0.111302	0.137755	0.11782	0.119436	0.1173	0.0834387	0.0807911	0.0852092	0.0831464
84	Pirbuterol	0.98041			393.461	241.154	Organoheterocyclic compounds	forward	3.29002	2.92525	2.82708	3.05994	2.88927	2.86857	3.2597	2.85864	2.99731	2.80259	3.08591	2.83551	2.95579	3.26579	3.13329	3.3028	3.01618	3.04973	3.06004	2.97944	3.10618	3.04856
85	Oryzanol C	0.980081			71.7088	617.459	Lipids and lipid-like molecules	forward	0.0625997	0.0945514	0.0616769	0.0484293	0.0274689	0.0642364	0.0988781	0.0502368	0.0635097	0.0213527	0.0337659	0.0391672	0.0468165	0.0603587	0.0704473	0.0419852	0.045401	0.0449118	0.0452083	0.0452389	0.0478047	0.046084
87	Acrylamide	0.979502			385.625	72.0448	Organic acids and derivatives	forward	0.104973	0.074136	0.0730888	0.0899576	0.080561	0.0923518	0.0947365	0.105558	0.0894203	0.149663	0.119552	0.127335	0.114613	0.11284	0.128316	0.149699	0.109133	0.126394	0.11285	0.0989383	0.116566	0.109451
90	3'-AMP	0.978874			365.262	348.069	Nucleosides, nucleotides, and analogues	forward	0.0416174	0.0118135	0.0357491	0.0167408	0.0310169	0.00904256	0.023079	0.0364604	0.02569	0.082664	0.0769959	0.0707382	0.0895159	0.0912202	0.0830811	0.0883882	0.0704169	0.0816275	0.0581156	0.0539881	0.0562619	0.0561219
92	Dedimethylchlorpromazine	0.976163			399.825	293.084	Organoheterocyclic compounds	forward	0.0138028	0.00435818	0.0107648	0.0064437	0.00889644	0.0105298	0.00937656	0.00850869	0.00908512	0.0182705	0.0126737	0.014348	0.011226	0.0123984	0.015841	0.0148577	0.0142079	0.0142279	0.0117219	0.0119151	0.0108734	0.0115035
93	Pantothenic acid	0.975904			289.808	220.118	Organooxygen compounds	forward	3.77025	3.57389	3.36002	3.23473	3.09917	3.08365	3.75886	3.31243	3.39913	3.49585	3.37513	4.11179	3.11541	2.9896	2.32309	2.23118	3.61403	3.15701	2.98045	3.31001	3.46277	3.25108
94	5-Aminolevulinic acid	0.974682			391.793	132.054	Organic acids and derivatives	forward	0.0558096	0.0835151	0.033323	0.046451	0.0303751	0.0477661	0.0355113	0.0332632	0.0457518	0.0573478	0.18677	0.0435007	0.0488877	0.0539984	0.051855	0.0458464	0.0609013	0.0686384	0.0507789	0.0527588	0.0432974	0.048945
95	N-Ethylglycine	0.97369			335.517	104.071	Organic acids and derivatives	forward	1.03284	0.864971	1.02861	0.695467	0.774865	0.806177	0.864604	0.865857	0.866674	1.01141	0.88734	1.13345	0.951465	0.960229	0.997827	0.942259	0.975646	0.982452	0.838768	0.924185	0.888985	0.883979
96	Mannose 6-phosphate	0.973237			495.67	283.018	Organic oxygen compounds	forward	0.185351	0.126447	0.0822336	0.114099	0.155288	0.217819	0.360894	0.290864	0.191625	0.348613	0.235701	0.392508	0.382787	0.291732	0.314629	0.301307	0.199689	0.308371	0.244182	0.239401	0.25755	0.247044
97	2,5-Dihydro-2,4-dimethyloxazole	0.97302			348.983	100.076	Organoheterocyclic compounds	forward	0.510021	0.953875	0.515286	2.50132	1.94358	0.724808	0.891328	0.533841	1.07176	0.148601	0.145162	0.13778	0.173347	0.185811	0.191828	0.173262	0.14702	0.162851	0.707567	0.672934	0.712543	0.697681
98	3-Dehydroxycarnitine	0.9729			397.039	146.117	Lipids and lipid-like molecules	forward	9.52136	7.4521	9.41486	3.66155	14.7934	3.88339	11.7282	8.63781	8.63659	8.36043	7.0608	8.37092	7.25833	8.33571	6.40294	7.27167	7.39419	7.55687	8.11943	7.7688	8.34389	8.07737
99	Guanosine	0.972427			284.464	284.099	Nucleosides, nucleotides, and analogues	forward	0.282287	0.231891	0.192674	0.475091	0.389898	0.40767	0.508332	0.331252	0.352387	0.433018	0.269438	0.453999	0.490959	0.392157	0.495343	0.438245	0.251098	0.403032	0.355763	0.379686	0.406214	0.380554
100	(Â±)-Tryptophan	0.971802			284.515	205.097	Organoheterocyclic compounds	forward	1.32176	1.27904	1.07219	1.48843	1.31617	1.22793	1.26699	1.51524	1.31097	1.56497	1.03982	0.710273	1.19198	1.09258	1.07571	0.827791	1.41411	1.11465	1.16992	1.25004	1.24887	1.22294
101	Methionine sulfoxide	0.971755			384.776	166.053	Organic acids and derivatives	forward	70.8336	64.3243	47.2718	56.3725	50.596	58.4689	63.0107	66.4719	59.6687	71.697	62.5577	56.5834	57.6912	58.3173	55.8965	56.1793	71.832	61.3443	63.7647	59.6466	61.9181	61.7765
103	Pyrrolidonecarboxylic acid	0.971013			392.615	130.05	Organic acids and derivatives	forward	12.0257	17.6031	8.97555	12.1589	8.58942	10.9862	9.47962	8.50233	11.0401	11.7976	12.0384	10.8874	10.6802	11.3722	11.5364	11.453	12.5516	11.5396	10.5254	11.4217	11.9433	11.2968
104	LysoPE(16:0/0:0)	0.970431			227.531	454.291	Lipids and lipid-like molecules	forward	4.58942	5.85645	5.95294	8.93737	6.94951	6.96323	6.48082	5.55035	6.41001	5.56807	5.73171	5.83096	5.03862	6.98012	6.01204	5.86103	5.64398	5.83332	5.67504	5.86422	5.79886	5.77938
105	Aminoacetone	0.968822			372.362	74.0604	Organic oxygen compounds	forward	0.163183	0.155948	0.135115	0.134082	0.141563	0.153107	0.143519	0.137696	0.145527	0.126123	0.0952399	0.114058	0.105632	0.109676	0.127327	0.10577	0.13457	0.114799	0.11243	0.122996	0.145779	0.127069
106	Adenosine 3',5'-diphosphate	0.967749			496.606	428.036	Nucleosides, nucleotides, and analogues	forward	0.104583	0.0972591	0.0600379	0.0484903	0.0626511	0.0499373	0.0938238	0.0831335	0.0749895	0.123303	0.118777	0.13895	0.125093	0.120909	0.160973	0.14915	0.127182	0.133042	0.0677957	0.0863712	0.1106	0.0882555
107	Oleamide	0.966078			228.33	282.278	Lipids and lipid-like molecules	forward	0.0337114	0.0465863	0.0386823	0.0744615	0.0429544	0.059255	0.0535398	0.0377333	0.0483655	0.0392151	0.0333891	0.0426248	0.0339979	0.0445231	0.0370245	0.0377939	0.0367716	0.0381675	0.0398761	0.0390094	0.0363643	0.0384166
108	(R)-mandelic Acid	0.965769			68.268	135.044	Benzenoids	forward	0.312563	0.0886003	0.266163	0.342406	0.278651	0.361757	0.244614	0.326656	0.277676	0.279102	0.250721	0.281885	0.111396	0.264004	0.263073	0.304717	0.295642	0.256318	0.291807	0.303502	0.269802	0.28837
109	Dimethyl dialkyl ammonium chloride	0.963611			141.747	304.299	Organonitrogen compounds	forward	0.0642103	0.0364991	0.0277308	0.0162225	0.0219655	0.00947869	0.0168813	0.0119772	0.0256207	0.00268025	0.00134701	0.00242247	0.00015009	0.0016316	0.00279208	0.00439857	0.00015809	0.00194752	0.0139838	0.0112401	0.0085568	0.0112602
110	Phenylacetaldehyde	0.963516			245.244	121.065	Benzenoids	forward	0.0523825	0.0593034	0.146706	0.106661	0.0889891	0.0654326	0.0610011	0.0295832	0.0762574	0.0300466	0.0286079	0.0234253	0.0266982	0.0524834	0.0519087	0.0343364	0.0257252	0.034154	0.0565848	0.0558573	0.0639189	0.058787
111	L-Lysine	0.961932			540.734	147.113	Organic acids and derivatives	forward	2.18302	3.17907	1.52257	2.79471	1.87633	4.13726	2.32722	2.12206	2.51778	0.70982	0.645574	0.72731	0.678607	0.677632	0.70701	0.744891	0.638498	0.691168	1.54819	1.54046	1.5757	1.55478
112	D-Glutamine	0.960425			392.615	147.076	Organic acids and derivatives	forward	21.8911	31.0155	16.1165	22.1317	15.457	19.3541	16.787	15.1681	19.7401	20.9837	20.9611	18.6338	18.7682	20.1863	20.2556	20.4957	22.3594	20.3305	18.5529	20.0152	21.2875	19.9519
115	(Â±)-erythro-Isoleucine	0.957192			286.295	132.102	Organic acids and derivatives	forward	4.89364	5.71604	4.90921	8.49353	7.17917	6.55168	5.21687	6.46112	6.17766	2.24381	2.47904	2.60826	3.19247	4.1329	3.78441	3.01457	2.71349	3.02112	4.41126	4.62475	4.81163	4.61588
116	Propionylcarnitine	0.955771			302.243	218.139	Lipids and lipid-like molecules	forward	1.02071	1.41057	1.6115	0.521092	0.444749	0.532965	0.410432	0.600199	0.819027	0.542664	0.679965	0.403378	0.454794	0.637704	0.621851	0.464801	0.568103	0.546657	0.708861	0.635318	0.659188	0.667789
117	Dimethylethanolamine	0.955307			281.798	90.0916	Organonitrogen compounds	forward	0.0183195	0.0264015	0.0286043	0.030321	0.0450984	0.0205968	0.0217593	0.025556	0.0270821	0.0253991	0.0255918	0.0288614	0.035742	0.0246722	0.0389794	0.0311479	0.0251204	0.0294393	0.0264745	0.0203406	0.0234622	0.0234258
118	Amifostine	0.95416			203.21	215.064	Organophosphorus compounds	forward	0.181486	0.180827	0.216566	0.0765902	0.174567	0.17314	0.154706	0.297501	0.181923	0.110317	0.0997947	0.0947975	0.076206	0.0965309	0.0988626	0.0826415	0.110203	0.0961691	0.212006	0.175496	0.192774	0.193425
119	Piperidine	0.953241			405.907	86.0966	Organoheterocyclic compounds	forward	0.0612571	0.0507552	0.0617523	0.0488973	0.0501473	0.0644419	0.0898368	0.0623192	0.0611759	0.0613086	0.0807572	0.0508055	0.0837609	0.0873968	0.0945694	0.106669	0.0595924	0.0781075	0.0645845	0.0635662	0.0648583	0.0643363
120	Pyrimidine	0.953202			55.2006	81.045	Organoheterocyclic compounds	forward	0.987863	0.888427	0.856358	1.04444	0.668134	0.976506	0.872526	1.18291	0.934645	0.771608	0.789271	0.763023	0.933293	0.933931	0.885564	0.923703	1.08583	0.885778	0.868263	1.10858	1.15633	1.04439
121	Gefitinib	0.951586			364.389	447.159	Organoheterocyclic compounds	forward	0.0452911	0.0289355	0.0424682	0.0492012	0.0682745	0.0494412	0.0597373	0.0452665	0.048577	0.0814049	0.0573641	0.0540363	0.0792825	0.0818143	0.0702447	0.0721361	0.0586184	0.0693627	0.0714102	0.0585215	0.0627764	0.064236
122	Sulfamethazine	0.949387			386.45	279.091	Benzenoids	forward	0.0952854	0.122665	0.131871	0.129835	0.114647	0.130238	0.134082	0.120748	0.122421	0.0965929	0.0991175	0.0951196	0.125921	0.0982571	0.0613947	0.0719384	0.110526	0.0948584	0.109557	0.11215	0.113986	0.111898
123	Albanol B	0.948781			329.38	559.137	Phenylpropanoids and polyketides	forward	0.134139	0.136257	0.0992326	0.147861	0.103995	0.135099	0.105036	0.0923631	0.119248	0.0873553	0.105504	0.090307	0.11363	0.10618	0.0943921	0.108501	0.0996628	0.100691	0.0947645	0.0856205	0.105121	0.0951686
124	NAD	0.948462			454.775	664.115	Nucleosides, nucleotides, and analogues	forward	0.536864	0.469772	0.338489	0.320802	0.367701	0.359584	0.481563	0.490387	0.420645	0.58426	0.440396	0.484105	0.534285	0.609363	0.550404	0.60105	0.506818	0.538835	0.482594	0.444144	0.484753	0.470497
125	1H-Pyrrole-2-carboxaldehyde	0.948039			448.092	96.0446	Organic oxygen compounds	forward	0.0467505	0.0404756	0.03457	0.0180026	0.034708	0.0323295	0.0297272	0.0325792	0.0336428	0.0567811	0.0403192	0.0556649	0.0267776	0.0476959	0.0593137	0.0455345	0.0485732	0.0475825	0.0454105	0.0520184	0.0494139	0.0489476
126	5-[2H-Pyrrol-4-(3H)-ylidenemethyl]-2-furanmethanol	0.947795			40.9844	178.086	Organoheterocyclic compounds	forward	0.111819	0.207495	0.16204	0.167182	0.129083	0.0980324	0.193605	0.0787619	0.143502	0.0151369	0.0296221	0.0198611	0.0291753	0.0425109	0.0312264	0.0419416	0.0202581	0.0287165	0.0745144	0.0750903	0.0846058	0.0780702
127	Flavidulol C	0.947682			97.1351	515.319	Benzenoids	forward	0.016719	0.010834	0.00815762	0.0031809	0.0058832	0.00314539	0.00835676	0.00960273	0.00823496	0.00814324	0.0125086	0.011879	0.00829708	0.0126521	0.00998974	0.0136232	0.0101312	0.010903	0.00832124	0.00664291	0.0056556	0.00687325
128	L-Arginine	0.947433			530.966	175.119	Organic acids and derivatives	forward	90.6364	79.8455	87.69	72.0507	72.3925	75.8751	82.4143	91.662	81.5708	92.2279	92.0834	101.864	85.1453	82.9046	87.6587	115.554	113.286	96.3404	81.0624	83.4004	87.2057	83.8895
129	2'-O-Methyladenosine	0.946436			116.576	282.119	Nucleosides, nucleotides, and analogues	forward	0.026037	0.0156682	0.0106246	0.0248006	0.0246425	0.019508	0.0349192	0.0210558	0.022157	0.0613361	0.0390437	0.0503531	0.0753501	0.0715203	0.0907135	0.0772101	0.0392901	0.0631021	0.0467339	0.0417009	0.0415384	0.0433244
130	1-Pyrrolidinecarboxaldehyde	0.945345			59.4489	100.076	Organoheterocyclic compounds	forward	0.0651633	0.0753829	0.0769	0.151581	0.107974	0.0838222	0.0810319	0.0910061	0.0916077	0.0425997	0.0548376	0.0379163	0.0613312	0.0833929	0.0610748	0.079617	0.0454698	0.0582799	0.0603617	0.0696841	0.0517734	0.0606064
132	Prolyl-Alanine	0.944045			353.899	187.107	Organic acids and derivatives	forward	0.104703	0.140036	0.115411	0.235101	0.20338	0.17555	0.217446	0.203276	0.174363	0.169787	0.138442	0.138168	0.151779	0.161473	0.180709	0.12116	0.145509	0.150878	0.14454	0.172739	0.155706	0.157662
133	Rumexoside	0.943252			134.724	423.126	Organic oxygen compounds	forward	0.0897033	0.084688	0.0760157	0.0600304	0.0834636	0.0885021	0.0550324	0.0587272	0.0745204	0.0155223	0.0333811	0.0133515	0.0333714	0.0412576	0.0633348	0.0749164	0.0192033	0.0367923	0.0514432	0.0551214	0.05714	0.0545682
134	Biotin	0.94195			293.163	245.096	Organoheterocyclic compounds	forward	0.157585	0.126921	0.133164	0.117701	0.114032	0.133449	0.138819	0.135474	0.132143	0.135467	0.127805	0.145486	0.125066	0.122462	0.110406	0.120895	0.141007	0.128574	0.133876	0.121616	0.135448	0.130313
135	Tyrosyl-Alanine	0.941914			51.6236	253.118	Organic acids and derivatives	forward	0.0460049	0.0468415	0.0443188	0.017425	0.0240709	0.0233628	0.0240618	0.0262968	0.0315478	0.0137253	0.0279351	0.0148919	0.0109253	0.0189004	0.0233437	0.0178909	0.0298634	0.0196845	0.0190511	0.0186812	0.0189854	0.0189059
136	3-Aminobutanoic acid	0.941468			517.387	104.071	Organic acids and derivatives	forward	0.229494	0.204065	0.114638	0.194527	0.0658633	0.19946	0.440828	0.256025	0.213113	0.22892	0.209973	0.197495	0.212138	0.218552	0.210041	0.234702	0.23428	0.218263	0.214657	0.205304	0.225657	0.215206
137	2-Piperidinone	0.941161			285.721	100.076	Organoheterocyclic compounds	forward	0.0290457	0.0298696	0.0401807	0.029386	0.377782	0.0326553	0.0253208	0.0316429	0.0744854	0.0342634	0.0276874	0.0279559	0.0341442	0.0297053	0.0296927	0.0292836	0.0301738	0.0303633	0.0341803	0.0317585	0.0394453	0.035128
138	N6-Acetyl-L-lysine	0.940479			364.389	189.135	Organic acids and derivatives	forward	0.0344882	0.0168696	0.0187263	0.250824	0.437573	0.0252995	0.0264788	0.0182957	0.103569	0.0290701	0.0317362	0.0244488	0.0193485	0.0193436	0.0153235	0.0169351	0.0231154	0.0224151	0.0244509	0.0259417	0.0240389	0.0248105
140	LysoPE(14:1(9Z)/0:0)	0.940001			230.204	424.245	Lipids and lipid-like molecules	forward	0.0895389	0.102766	0.315464	0.102288	0.202556	0.091673	0.191514	0.196239	0.161505	0.202231	0.119544	0.312244	0.127758	0.225142	0.117796	0.0964741	0.213185	0.176797	0.179948	0.17553	0.134346	0.163274
141	L-Kynurenine	0.939451			287.066	209.092	Organic oxygen compounds	forward	0.0934956	0.16202	0.064522	0.0977893	0.0665547	0.0940899	0.0780729	0.0920668	0.0935764	0.014097	0.0149917	0.0162811	0.0141789	0.041967	0.0259583	0.0166067	0.0168438	0.0201156	0.0513299	0.0556519	0.0664598	0.0578139
142	4-Hydroxyifosfamide	0.939431			61.2541	277.027	Organoheterocyclic compounds	forward	0.0267941	0.0371105	0.030189	0.0194247	0.0177363	0.0327521	0.0247816	0.0215418	0.0262912	0.0200828	0.0206032	0.0436044	0.0329981	0.031798	0.0337728	0.0274634	0.0257813	0.029513	0.0304637	0.0310858	0.0240325	0.0285273
143	Kojibiose	0.936873			417.447	325.112	Lipids and lipid-like molecules	forward	0.0577863	0.0267175	0.0621385	0.0132933	0.0407827	0.0084176	0.0366529	0.0478582	0.0367059	0.144951	0.160902	0.130284	0.213815	0.171401	0.177935	0.175353	0.129907	0.163069	0.101239	0.100047	0.100763	0.100683
144	2-Pyrrolidinone	0.936076			391.833	86.0604	Organoheterocyclic compounds	forward	1.79262	1.46301	1.85103	1.82415	1.81375	1.76726	1.73716	1.65656	1.73819	1.84497	1.78657	1.79011	1.97276	1.97267	2.03618	2.22254	1.67939	1.91315	1.78324	1.7744	1.85674	1.8048
145	Palmitic amide	0.934559			141.487	256.263	Lipids and lipid-like molecules	forward	1.18791	1.2839	1.45916	1.19085	0.832377	1.89833	1.63773	1.7778	1.40851	0.0460213	0.0429004	0.0573218	0.0475303	0.0755882	0.0784029	0.0680398	0.0597608	0.0594457	0.618436	0.62278	0.59131	0.610842
146	L-Tyrosine	0.931103			324.112	182.081	Organic acids and derivatives	forward	2.80097	2.57689	2.25615	2.21365	3.03684	2.42933	2.5155	3.59931	2.67858	3.63632	3.01943	2.98886	2.64329	2.6425	2.66826	2.3338	3.51284	2.93066	2.63138	2.87653	3.04968	2.85253
147	5-Aminopentanal	0.92955			372.363	102.092	Organic oxygen compounds	forward	0.533351	0.540684	0.518411	0.415637	0.441067	0.450312	0.429595	0.494179	0.477905	0.568493	0.534501	0.466846	0.546343	0.564181	0.560029	0.615932	0.597286	0.556701	0.474335	0.496848	0.555419	0.508867
148	Demethylated antipyrine	0.929232			49.0153	175.086	Organoheterocyclic compounds	forward	0.822574	0.768974	0.660727	1.09943	0.574302	0.743215	0.542936	0.637424	0.731197	0.747921	0.6247	0.339594	0.774599	0.677647	0.594158	0.530192	0.738479	0.628411	0.69122	0.713438	0.699399	0.701352
149	L-Targinine	0.929209			525.597	189.134	Organic acids and derivatives	forward	0.696335	0.65989	0.679236	0.950137	0.852438	0.913698	0.881843	0.804186	0.80472	0.671885	0.606585	0.52563	0.745785	0.749473	0.700366	0.805436	0.729458	0.691827	0.827904	0.683399	0.785998	0.765767
150	Racemethionine	0.928391			306.669	150.058	Organic acids and derivatives	forward	1.21339	1.5392	1.18989	2.83362	3.30984	2.00828	1.82944	1.73738	1.95763	2.24653	1.88189	1.12075	2.07991	2.31408	1.64135	1.50816	2.37803	1.89634	2.20648	1.7505	1.82373	1.9269
152	1H-Indole-2,3-dione	0.926046			45.5559	148.039	Organoheterocyclic compounds	forward	0.298706	0.292066	0.302224	0.45186	0.320126	0.393736	0.276381	0.297965	0.329133	0.284652	0.271648	0.202218	0.297316	0.218366	0.184328	0.240275	0.28832	0.24839	0.270243	0.265181	0.282993	0.272805
153	Theophylline	0.92501			330.241	381.1	Organoheterocyclic compounds	forward	0.0892617	0.0282975	0.0939715	0.00630049	0.0622212	0.00408704	0.0449705	0.0895075	0.0523272	0.265903	0.306102	0.209374	0.290508	0.345901	0.282619	0.323559	0.252762	0.284591	0.17932	0.15718	0.150628	0.162376
154	1-Methylhistidine	0.92489			467.975	170.092	Organic acids and derivatives	forward	4.23984	3.23389	4.58924	4.22489	4.05575	3.75561	3.55913	3.27171	3.86626	4.55632	4.41441	5.39792	4.90568	6.14413	4.92066	5.00503	4.17298	4.93964	4.21973	3.99543	4.58499	4.26672
155	5-Aminopentanoic acid	0.921895			361.812	118.086	Organic acids and derivatives	forward	0.509077	0.575161	0.520643	0.546505	0.536328	0.496717	0.349021	0.400388	0.49173	0.260517	0.304854	0.0655928	0.297524	0.057086	0.317896	0.326509	0.049698	0.20996	0.385227	0.414623	0.364878	0.388243
157	2-Hydroxyphenylacetic acid O-b-D-glucoside	0.920886			211.043	315.109	Organic oxygen compounds	forward	0.0248561	0.0166535	0.0158407	0.00234247	0.00283675	0.00353163	0.0100588	0.0154355	0.0114444	0.0094123	0.00680631	0.0121728	0.00600997	0.00323405	0.00014344	0.00015595	0.00891403	0.0058561	0.0074578	0.00678734	0.0085663	0.00760381
158	2-Oxo-4-methylthiobutanoic acid	0.920883			409.7	149.027	Lipids and lipid-like molecules	forward	0.78609	0.934535	0.808202	0.74184	0.844274	0.778622	1.03754	1.075	0.875764	1.03978	1.01623	0.826456	0.869656	0.7922	0.599468	0.757151	1.05735	0.869786	0.868311	0.90883	0.958038	0.911726
159	Piceatannol 4'-glucoside	0.920726			63.0658	407.13	Phenylpropanoids and polyketides	forward	0.288331	0.154663	0.311257	0.195558	0.411786	0.249362	0.0942507	0.105815	0.226378	0.122302	0.40376	0.144196	0.252252	0.217956	0.517775	0.493938	0.15527	0.288431	0.213374	0.296524	0.249413	0.253103
160	Monoethylhexyl phthalic acid	0.920574			510.658	279.158	Benzenoids	forward	0.0434393	0.0675019	0.0713908	0.0832731	0.0287977	0.0670953	0.12781	0.0659281	0.0694045	0.0764229	0.0656162	0.0618461	0.0707397	0.0729328	0.0611606	0.0663057	0.0735547	0.0685723	0.0731647	0.0641102	0.070173	0.0691493
162	2-Methylpiperidine	0.919302			325.864	100.112	Organoheterocyclic compounds	forward	0.0626379	0.0515788	0.0890917	0.0523772	0.0546587	0.0584699	0.0526103	0.057703	0.0598909	0.0500761	0.0497696	0.028585	0.0597021	0.0596998	0.0499568	0.0584125	0.0524108	0.0510766	0.0608327	0.0418298	0.0527026	0.0517884
163	Valyl-Isoleucine	0.918732			393.659	231.17	Organic acids and derivatives	forward	0.0831599	0.0573939	0.0629848	0.067701	0.150519	0.0577161	0.0475442	0.056551	0.0729463	0.048242	0.0366326	0.0321346	0.0409982	0.0555744	0.0432831	0.0556337	0.0518231	0.0455402	0.0592574	0.0603938	0.0594475	0.0596996
164	Homocitrulline	0.917431			401.513	190.118	Organic acids and derivatives	forward	0.27726	0.311848	0.290105	0.166986	0.18613	0.19242	0.193798	0.192502	0.226381	0.176132	0.150514	0.360478	0.211821	0.200832	0.244536	0.182328	0.182935	0.213697	0.194773	0.22074	0.229313	0.214942
165	4-Pyridoxic acid	0.916662			40.1304	184.06	Organoheterocyclic compounds	forward	0.23669	0.318227	0.201788	1.8123	1.51271	0.91108	0.544359	0.437929	0.746885	0.201488	0.131534	0.157093	0.212726	0.136287	0.127581	0.114279	0.163445	0.155554	0.507722	0.462516	0.43842	0.469553
166	LysoPE(16:1(9Z)/0:0)	0.914601			177.504	452.277	Lipids and lipid-like molecules	forward	0.024691	0.0270119	0.0238973	0.0253108	0.0195886	0.0209603	0.0280931	0.0191957	0.0235936	0.0206582	0.0184945	0.0170866	0.0189311	0.0169503	0.0194148	0.0260475	0.02655	0.0205166	0.0312786	0.0267856	0.0281961	0.0287534
167	Torasemide	0.912549			418.202	349.131	Organoheterocyclic compounds	forward	0.00938475	0.00247832	0.00944254	0.00151051	0.0053753	0.00227956	0.00440842	0.00512124	0.00500008	0.0119874	0.0129034	0.0104664	0.0117498	0.0111995	0.0134875	0.0159277	0.013928	0.0127062	0.00760232	0.00964378	0.0110164	0.00942082
168	S-Adenosylmethionine	0.911263			495.67	399.145	Nucleosides, nucleotides, and analogues	forward	0.181174	0.205301	0.0881673	0.27445	0.159887	0.303772	0.248117	0.212308	0.209147	0.095179	0.0743359	0.0986355	0.121393	0.1164	0.0938489	0.0993196	0.0921435	0.0989069	0.124388	0.162737	0.146951	0.144692
169	Valyl-Lysine	0.910772			552.572	246.181	Organic acids and derivatives	forward	0.713709	0.780389	0.629103	0.847803	0.83499	0.835141	1.04178	0.79592	0.809854	0.773331	0.633956	0.647362	0.767043	0.785846	0.726084	0.693811	0.813725	0.730145	0.670266	0.768411	0.849818	0.762832
170	Luteone 7-glucoside	0.910684			364.382	517.172	Phenylpropanoids and polyketides	forward	0.00534508	0.00182556	0.00486468	0.0030514	0.00476408	0.00476883	0.00173498	0.00406067	0.00380191	0.00736459	0.00519078	0.00588809	0.00453243	0.00752717	0.00423732	0.00665931	0.00628458	0.00596053	0.00662792	0.00408437	0.00500288	0.00523839
171	Asymmetric dimethylarginine	0.910444			512.938	203.15	Organic acids and derivatives	forward	5.67038	5.22282	6.44765	5.31456	4.77321	5.11013	4.11678	4.49283	5.14354	2.71839	2.72943	3.18172	3.59958	3.75776	3.70212	4.04736	2.82823	3.32057	4.42772	4.23509	4.46689	4.37657
172	Zymonic acid	0.909819			184.079	159.027	Organoheterocyclic compounds	forward	5.38594	5.89975	3.84894	14.8724	12.5758	10.7385	11.0831	8.37986	9.09804	8.01122	6.63198	6.16608	7.87007	6.25933	4.46738	6.86395	5.7349	6.50062	8.34751	8.27078	9.05684	8.55838
173	2-(3,4-Dihydroxybenzoyloxy)-4,6-dihydroxybenzoate	0.909556			234.572	307.044	Phenylpropanoids and polyketides	forward	0.0904516	0.11477	0.0625534	0.664972	0.400661	0.331118	0.416768	0.201936	0.285404	0.197491	0.0977388	0.136963	0.172183	0.16793	0.168096	0.105503	0.0728125	0.13984	0.222328	0.231119	0.222214	0.22522
174	Quinone	0.909348			319.656	109.029	Organic oxygen compounds	forward	0.0232275	0.00500967	0.108029	0.00228362	0.0651321	0.0208383	0.0358902	0.0847138	0.0431406	0.153395	0.138575	0.0915009	0.100577	0.0869857	0.0778651	0.108707	0.118297	0.109488	0.0984298	0.0775131	0.0923079	0.0894169
176	Saccharopine	0.908284			467.666	277.139	Organic acids and derivatives	forward	0.0520809	0.0330314	0.0257172	0.0416269	0.0406809	0.0452446	0.0460458	0.049295	0.0417154	0.0197599	0.0162684	0.0181043	0.0205841	0.0372932	0.0341531	0.0227747	0.0164307	0.0231711	0.032732	0.0312295	0.030317	0.0314262
178	Vinylacetylglycine	0.906563			363.996	144.065	Organic acids and derivatives	forward	0.0425263	0.0356261	0.0496551	0.0454649	0.0376819	0.0544042	0.0470302	0.0464919	0.0448601	0.0665976	0.0514673	0.087779	0.0563219	0.0909297	0.0936426	0.0967338	0.0606834	0.0755194	0.0548388	0.0498724	0.0696589	0.0581234
179	4-O-alpha-D-Galactopyranuronosyl-D-galacturonic acid	0.904117			392.711	353.073	Organic oxygen compounds	forward	0.0185845	0.0354449	0.0130661	0.0219069	0.0101529	0.0216801	0.00825585	0.00718908	0.017035	0.0141995	0.0170711	0.0164902	0.0159637	0.024147	0.015855	0.01633	0.0156923	0.0169686	0.0167489	0.0142427	0.0204357	0.0171424
180	6-Epi-7-isocucurbic acid glucoside	0.90265			412.086	375.198	Lipids and lipid-like molecules	forward	0.00870927	0.0274782	0.000900889	0.0413826	0.0111163	0.00556305	0.032722	0.0166574	0.0180662	0.0168212	0.0136259	0.0186156	0.019102	0.0121213	0.0171056	0.014375	0.0164882	0.0160319	0.0128444	0.0167106	0.012135	0.0138967
181	Valyl-Proline	0.901928			335.543	215.139	Organic acids and derivatives	forward	0.0833375	0.0947917	0.0742057	0.090483	0.085231	0.0821855	0.0860281	0.0733878	0.0837063	0.0617101	0.0494082	0.0554724	0.0565727	0.0700585	0.0684315	0.065145	0.0578384	0.0605796	0.0673155	0.0634178	0.0753569	0.0686967
183	LysoPE(18:3(6Z,9Z,12Z)/0:0)	0.899737			228.395	476.277	Lipids and lipid-like molecules	forward	1.04778	1.11685	1.19577	1.87456	1.54737	1.46263	1.43988	1.40564	1.38631	2.58802	1.55826	0.00614201	1.24087	1.5778	1.39049	1.49123	1.25124	1.38801	1.34261	1.36276	1.32335	1.34291
184	8-Oxo-dGMP	0.899074			311.013	364.066	Nucleosides, nucleotides, and analogues	forward	0.0962814	0.0616581	0.200603	0.0377284	0.173944	0.102118	0.123191	0.169496	0.120628	0.249388	0.205905	0.176948	0.176011	0.175625	0.175473	0.168394	0.248083	0.196978	0.155775	0.160109	0.177591	0.164491
186	Dodecanoylcarnitine	0.893545			213.63	344.28	Lipids and lipid-like molecules	forward	0.281667	0.238145	0.175846	0.224688	0.217202	0.211292	0.243643	0.231614	0.228012	0.22374	0.187825	0.228389	0.281432	0.292508	0.272827	0.217052	0.21079	0.23932	0.216283	0.213223	0.223482	0.217663
187	1-Isothiocyanato-7-(methylsulfinyl)heptane	0.889917			275.307	220.083	Organosulfur compounds	forward	0.0112724	0.0126909	0.0190552	0.0188746	0.0085634	0.0152213	0.0148006	0.00731822	0.0134746	0.0186787	0.0196952	0.00763661	0.0186847	0.0189091	0.0180294	0.0142201	0.0157931	0.0164559	0.0111536	0.0111483	0.0122166	0.0115062
188	Phosphoribosyl formamidocarboxamide	0.888877			428.416	367.065	Nucleosides, nucleotides, and analogues	forward	0.0563977	0.0720954	0.0285874	0.0664598	0.0209331	0.0257313	0.0348897	0.112681	0.052222	0.0197623	0.0267697	0.0583184	0.027089	0.0880492	0.0349924	0.0149052	0.0235063	0.0366741	0.027911	0.0276266	0.019709	0.0250822
189	1-Octen-3-yl glucoside	0.888526			411.426	291.181	Lipids and lipid-like molecules	forward	0.00713652	0.00668211	0.00182207	0.00551899	0.00633432	0.00753257	0.0125407	0.00395502	0.00644029	0.0233606	0.0324855	0.0180279	0.0092615	0.0122246	0.0113392	0.00892045	0.0139568	0.0161971	0.00803041	0.00883395	0.008453	0.00843912
190	O-Phosphohomoserine	0.888115			431.373	200.032	Organic acids and derivatives	forward	0.518056	0.481425	0.44749	0.519259	0.597154	0.429557	0.531021	0.555576	0.509942	1.09656	0.782394	0.7226	0.859536	1.10498	1.01876	1.1305	0.890241	0.950696	0.760417	0.66542	0.749281	0.725039
192	Butyrylcarnitine	0.883998			281.8	232.154	Lipids and lipid-like molecules	forward	0.771595	1.37606	0.94951	0.564574	0.423918	0.508719	0.576544	0.622102	0.724128	0.286575	0.313368	0.36317	0.281579	0.385911	0.370647	0.307037	0.298139	0.325803	0.518305	0.517471	0.520053	0.51861
193	Pyrazine	0.883035			55.0838	106.04	Organoheterocyclic compounds	forward	0.307695	0.316049	0.326741	0.310546	0.271984	0.340415	0.265524	0.301029	0.304998	0.275932	0.3125	0.255391	0.321284	0.336698	0.266853	0.318857	0.280824	0.296042	0.304259	0.257647	0.322051	0.294652
195	D-Alanine	0.880041			289.736	90.0553	Organic acids and derivatives	forward	0.0603266	0.0605203	0.051083	0.04702	0.0432762	0.0532272	0.0544872	0.0493637	0.052413	0.0654253	0.0487373	0.0718172	0.0501534	0.0505764	0.0443863	0.0437727	0.0664765	0.0551681	0.0417345	0.0663394	0.0609514	0.0563418
197	1-Kestose	0.878505			470.903	527.159	Organic oxygen compounds	forward	0.0290835	0.0268617	0.0233775	0.0502244	0.0671446	0.0352464	0.0589031	0.0392457	0.0412609	0.034946	0.024877	0.0334373	0.0326114	0.0222328	0.0438516	0.0278213	0.0430417	0.0328524	0.0311067	0.039346	0.039577	0.0366766
198	(Â±)-2,2'-Iminobispropanoic acid	0.876967			233.64	162.076	Organic acids and derivatives	forward	0.106565	0.101551	0.0753583	0.0784112	0.0744847	0.0994094	0.0807495	0.0407662	0.0821619	0.127321	0.0890398	0.115664	0.0968681	0.102655	0.107768	0.117284	0.107764	0.108046	0.111563	0.0885535	0.122071	0.107396
199	L-Phenylalanine	0.87687			281.794	166.086	Organic acids and derivatives	forward	3.20634	3.40015	2.57453	6.11999	4.96228	5.03054	3.85864	4.09488	4.15592	2.23153	2.03596	2.05324	2.53662	2.62143	2.47161	2.52324	2.30643	2.34751	3.41592	3.05041	3.5692	3.34518
200	Glycerophosphocholine	0.873473			405.902	258.109	Lipids and lipid-like molecules	forward	38.7729	31.9857	26.9036	29.09	36.5103	33.051	38.0337	40.1788	34.3157	40.8906	36.5945	31.5658	51.0917	61.7308	65.3859	69.31	34.1544	48.8405	44.4185	43.0053	45.9624	44.4621
201	N-Acetylputrescine	0.871703			308.425	131.118	Organic acids and derivatives	forward	0.423733	0.321576	0.393205	0.275238	0.280528	0.356784	0.37115	0.344566	0.345847	0.444854	0.473295	0.40614	0.360663	0.39002	0.320583	0.401071	0.339031	0.391957	0.391918	0.333896	0.381094	0.36897
202	gamma-Glutamylalanine	0.870404			436.627	219.097	Organic acids and derivatives	forward	0.0804675	0.0363648	0.0295316	0.0526714	0.0555258	0.0550883	0.0632107	0.0478649	0.0525906	0.0485723	0.028516	0.033692	0.0283814	0.0463138	0.0342184	0.0355383	0.0322522	0.0359356	0.0529045	0.044578	0.0446805	0.0473876
203	2-O-Acetylarbutin	0.870206			253.239	315.109	Organic oxygen compounds	forward	0.0424405	0.035435	0.0366806	0.0436072	0.0420061	0.0386193	0.0394398	0.0429758	0.0401505	0.0462277	0.0428848	0.041392	0.0397172	0.0476041	0.035141	0.0429171	0.0517251	0.0434511	0.0449648	0.0415205	0.0418448	0.0427767
205	L-alpha-Aminobutyric acid	0.866393			620.49	104.071	Organic acids and derivatives	forward	0.0843499	0.0772774	0.114561	0.0687399	0.049285	0.0743757	0.0455264	0.0451489	0.0699081	0.0884748	0.0742071	0.0729896	0.0751448	0.0774694	0.0737023	0.0840363	0.0831453	0.0786462	0.0800541	0.0694981	0.0813863	0.0769795
206	Dyspropterin	0.863537			275.51	238.093	Organoheterocyclic compounds	forward	0.469196	0.425513	0.51191	0.520781	0.409856	0.440177	0.45862	0.473289	0.463668	0.479173	0.445605	0.488676	0.527981	0.481588	0.464176	0.545795	0.380268	0.476658	0.480242	0.450469	0.475162	0.468624
207	5-Hydroxyconiferyl alcohol	0.861982			30.6847	197.079	Benzenoids	forward	0.00459624	0.0190855	0.0464305	0.027086	0.0280542	0.00498062	0.0131905	0.0294542	0.0216097	0.0281269	0.0405446	0.0273137	0.0640017	0.0158681	0.0116247	0.038283	0.0334886	0.0324064	0.0273342	0.0257774	0.0295884	0.0275667
208	5,6-Dihydroxyindole	0.861161			85.738	150.055	Organoheterocyclic compounds	forward	0.824756	0.932567	1.04388	1.71339	1.76008	1.6882	1.47911	1.65094	1.38662	1.39698	1.486	1.09792	0.995578	0.738763	0.622807	0.664622	1.05769	1.00754	1.25682	1.13639	1.22676	1.20666
209	Glucose 1-phosphate	0.859871			477.487	283.018	Organic oxygen compounds	forward	0.0386761	0.0279506	0.0180207	0.0160473	0.0210517	0.0303879	0.0429499	0.0416498	0.0295917	0.0577354	0.045049	0.072665	0.0678703	0.0549019	0.0654688	0.0593243	0.0512833	0.0592872	0.0408515	0.0439158	0.0482464	0.0443379
210	(13R,14R)-7-Labdene-13,14,15-triol	0.859343			220.695	325.273	Lipids and lipid-like molecules	forward	0.0797296	0.0968474	0.144787	0.0956031	0.123818	0.0824535	0.0998558	0.0916508	0.101843	0.0910423	0.111518	0.0945247	0.0760122	0.12098	0.0833352	0.114491	0.101825	0.099216	0.0990875	0.104683	0.112342	0.105371
211	Paraxanthine	0.859126			366.138	219.026	Organoheterocyclic compounds	forward	0.051659	0.0306683	0.110958	0.034477	0.121991	0.0435451	0.0541072	0.0979781	0.068173	0.154902	0.118948	0.11147	0.0827999	0.0939177	0.0994184	0.0845341	0.116173	0.10777	0.112321	0.0998195	0.090209	0.100783
212	3-Methylglutarylcarnitine	0.854409			413.993	290.159	Lipids and lipid-like molecules	forward	0.0385477	0.0456997	0.0275547	0.0520219	0.0383801	0.0503393	0.0361245	0.0341609	0.0403536	0.0154655	0.0158013	0.0158086	0.0221886	0.0365034	0.029078	0.0182483	0.0170609	0.0212693	0.0315048	0.0259928	0.0315585	0.0296854
213	5-HEPE	0.850578			33.6086	301.216	Lipids and lipid-like molecules	forward	0.0323305	0.0422404	0.0162259	0.0496939	0.0198244	0.0300353	0.0163715	0.018052	0.0280967	0.0157741	0.0267612	0.0235802	0.0187538	0.0200266	0.0488697	0.0240851	0.0202153	0.0247582	0.0324126	0.0283024	0.0217479	0.0274876
214	LysoPE(0:0/20:5(5Z,8Z,11Z,14Z,17Z))	0.850292			225.814	500.275	Lipids and lipid-like molecules	forward	0.552698	0.599051	0.880849	0.935082	0.833035	0.592976	0.648417	1.05355	0.761957	0.686546	0.72397	0.965333	0.600703	0.795544	0.855824	0.957084	0.631872	0.77711	0.753394	0.753585	1.24851	0.918496
215	(R)-2-Hydroxysterculic acid	0.850038			179.96	311.258	Lipids and lipid-like molecules	forward	0.201266	0.201707	0.238124	0.202417	0.219911	0.192675	0.21597	0.188776	0.207606	0.23226	0.20075	0.132338	0.200415	0.260989	0.184568	0.24933	0.235328	0.211997	0.240338	0.186581	0.223605	0.216841
216	N-Acetylhistamine	0.849076			155.708	154.097	Organic acids and derivatives	forward	0.148869	1.01243	0.427192	0.898287	1.62035	0.505944	0.782999	0.41645	0.726566	0.161393	0.0956616	0.132453	0.224652	1.04919	0.744762	0.394336	0.00015809	0.350326	0.606162	0.541818	0.600355	0.582778
217	Tyrosyl-Aspartate	0.849054			473.448	297.111	Organic acids and derivatives	forward	0.0171224	0.00977901	0.0279542	0.00815718	0.0210217	0.0119703	0.014868	0.0314612	0.0177917	0.0566118	0.0367766	0.0253893	0.0249819	0.0253867	0.020934	0.0241195	0.0488352	0.0328794	0.0290011	0.0241982	0.027368	0.0268558
218	8-Hydroxypurine	0.849011			178.006	139.061	Organoheterocyclic compounds	forward	0.0617592	0.0282405	0.0511838	0.0209664	0.0391574	0.0498574	0.0536217	0.0411344	0.0432401	0.0178555	0.0398154	0.0150842	0.0326738	0.0222489	0.0324534	0.0235706	0.0228697	0.0258214	0.0201521	0.0317269	0.0236169	0.0251653
219	Citicoline	0.848363			461.44	489.114	Nucleosides, nucleotides, and analogues	forward	0.0111469	0.0105324	0.00618592	0.00683744	0.00607032	0.00533513	0.00844207	0.00792227	0.00780906	0.00702169	0.00532751	0.00724123	0.00976823	0.0103214	0.0128936	0.00681705	0.00805219	0.00843036	0.00841162	0.00659729	0.00917073	0.00805988
220	Phenylalanyl-Arginine	0.847592			335.476	322.187	Organic acids and derivatives	forward	0.0134879	0.013778	0.01464	0.00722742	0.00651086	0.0071692	0.01161	0.0153486	0.0112215	0.00918936	0.0106662	0.00785506	0.00828209	0.0084767	0.00755096	0.00980129	0.0103982	0.00902748	0.012772	0.0114715	0.010468	0.0115705
221	N8-Acetylspermidine	0.846361			538.13	188.175	Organic acids and derivatives	forward	0.120492	0.0992731	0.163999	0.233989	0.131167	0.113854	0.0949531	0.178256	0.141998	0.105449	0.0602341	0.079106	0.0937921	0.114633	0.0675827	0.0628736	0.0947323	0.0848003	0.159848	0.0864681	0.128761	0.125026
222	PS(18:0/14:0)	0.843994			63.8049	736.513	Lipids and lipid-like molecules	forward	0.0587726	0.0592232	0.0496823	0.0542877	0.0637444	0.0437838	0.0665784	0.0795575	0.0594537	0.116305	0.0831178	0.0715587	0.0857912	0.0774545	0.0661303	0.0867283	0.0838082	0.0838618	0.0702422	0.0659641	0.0717165	0.0693076
223	Vitamin A	0.841752			262.271	269.226	Lipids and lipid-like molecules	forward	0.00466107	0.00491602	0.00959468	0.00967557	0.00807973	0.00588085	0.00939426	0.00470555	0.00711347	0.00311926	0.00113749	0.000993254	0.00247696	0.00434863	0.00427453	0.00362397	0.00516942	0.00314294	0.00646779	0.0052834	0.00458981	0.005447
224	N2,N2-Dimethylguanosine	0.841145			386.533	312.13	Nucleosides, nucleotides, and analogues	forward	0.211415	0.398387	0.284089	0.353622	0.25642	0.300267	0.499269	0.222301	0.315721	0.110065	0.132582	0.0912348	0.155863	0.171609	0.192054	0.177081	0.0734198	0.137989	0.223877	0.223124	0.235646	0.227549
225	hesperetin 3'-O-sulfate	0.839043			466.038	383.047	Phenylpropanoids and polyketides	forward	0.0239823	0.0189898	0.0312979	0.023911	0.0105696	0.0163764	0.012435	0.0185283	0.0195113	0.0297587	0.02511	0.0163581	0.0173063	0.0218997	0.0265554	0.0227277	0.0312388	0.0238693	0.0214611	0.0180414	0.0179864	0.019163
227	7-Ethoxy-4-methyl-2H-1-benzopyran-2-one	0.838431			62.9865	205.086	Phenylpropanoids and polyketides	forward	0.0129182	0.0105753	0.00730354	0.00533638	0.0157493	0.0113814	0.0072881	0.00570244	0.00953182	0.00181917	0.0197453	0.00437117	0.00853481	0.0186783	0.0207692	0.0300874	0.00697392	0.0138724	0.00969432	0.0132421	0.0101643	0.0110335
228	N-Alpha-acetyllysine	0.837785			407.781	189.123	Organic acids and derivatives	forward	0.640125	1.30403	0.436497	1.08444	5.41169	1.07947	1.03604	0.69083	1.46039	0.249669	0.254733	0.213152	0.261956	0.286836	0.233541	0.252229	0.260779	0.251612	0.919456	1.00544	0.9498	0.958232
229	2-Diethylaminoethanol	0.836419			264.008	118.123	Organic nitrogen compounds	forward	0.366209	0.287854	0.26594	0.397771	0.339413	0.298378	0.323591	0.394222	0.334172	0.751985	0.731161	0.575557	0.708217	0.789789	0.79457	0.805709	0.771605	0.741074	0.52825	0.5188	0.54938	0.532143
230	N-Acetylserotonin	0.834788			206.624	219.113	Organoheterocyclic compounds	forward	0.0969286	0.103003	0.125828	0.071444	0.0591806	0.0571499	0.0730361	0.0582508	0.0806027	0.0585988	0.0765116	0.0718059	0.0808551	0.114599	0.119416	0.120348	0.0548644	0.0871249	0.0903733	0.0854135	0.0836699	0.0864856
231	N-Nitroso-pyrrolidine	0.8332			315.493	101.071	Organoheterocyclic compounds	forward	0.18571	0.320546	0.14987	0.277474	0.154413	0.264701	0.127436	0.154	0.204269	0.133121	0.139834	0.130599	0.164649	0.15266	0.145711	0.181482	0.135155	0.147901	0.186281	0.111792	0.183821	0.160631
233	PE(20:5(5Z,8Z,11Z,14Z,17Z)/14:0)	0.831975			179.599	710.472	Lipids and lipid-like molecules	forward	0.238575	0.179923	0.249626	0.253709	0.128083	0.245951	0.213859	0.214731	0.215557	0.261734	0.248622	0.193806	0.290694	0.231962	0.244981	0.219395	0.248428	0.242453	0.198782	0.25038	0.22541	0.224857
234	Calcitriol	0.831486			34.4308	399.325	Lipids and lipid-like molecules	forward	0.0326325	0.03339	0.0472415	0.0491029	0.0346707	0.0352123	0.0307305	0.031098	0.0367598	0.0154049	0.0179715	0.0226463	0.040713	0.0329287	0.028893	0.0261152	0.02406	0.0260916	0.0297446	0.0262247	0.0314013	0.0291235
235	Glutaminylarginine	0.830495			460.81	303.177	Organic acids and derivatives	forward	0.0186711	0.0360508	0.0165443	0.0127867	0.00613421	0.0118742	0.00864167	0.0120684	0.0153464	0.0130862	0.0176317	0.0101632	0.0114233	0.0689037	0.010358	0.00790935	0.0152864	0.0193452	0.0115397	0.0110057	0.0134854	0.0120103
236	[8]-Gingerol	0.830071			42.7629	323.221	Benzenoids	forward	0.00261577	0.0083996	0.00940619	0.00822205	0.00884177	0.00504377	0.00334212	0.00540618	0.00640968	0.00615964	0.00775723	0.00646628	0.0043323	0.00607307	0.00281298	0.00303356	0.00600517	0.00533003	0.0075224	0.00702736	0.00813815	0.00756264
238	Octadecanamide	0.829339			132.463	284.294	Lipids and lipid-like molecules	forward	0.0313008	0.0360657	0.0600806	0.0336592	0.0364333	0.0457989	0.0415878	0.0430553	0.0409977	0.0133481	0.0166992	0.0154943	0.0147426	0.0163038	0.0149846	0.0172147	0.0182229	0.0158763	0.030202	0.0298324	0.0255832	0.0285392
241	1-Methyladenosine	0.827317			304.886	282.119	Nucleosides, nucleotides, and analogues	forward	0.131405	0.238154	0.284401	0.12398	0.134926	0.101705	0.161386	0.206448	0.172801	0.131349	0.178009	0.159928	0.128323	0.260947	0.234746	0.105985	0.207298	0.175823	0.168966	0.169848	0.191771	0.176862
242	Thiolutin	0.826636			435.286	229.01	Organic nitrogen compounds	forward	0.0921133	0.0731699	0.0557822	0.0633678	0.0897014	0.115579	0.130569	0.118138	0.0923026	0.138756	0.100469	0.150345	0.146652	0.115472	0.120826	0.129889	0.0970655	0.124934	0.0991904	0.105117	0.112553	0.10562
243	2-Azetidinecarboxylic acid	0.824805			415.599	102.055	Organic acids and derivatives	forward	0.727622	0.625549	0.513195	0.244081	0.321335	0.356646	0.461836	0.563396	0.476708	0.611021	0.728494	0.606383	0.578709	0.721705	0.707192	0.75072	0.779973	0.685524	0.535039	0.54562	0.623729	0.568129
244	Polyoxyethylene dioleate	0.824223			60.4011	591.534	Lipids and lipid-like molecules	forward	0.0256812	0.0260572	0.0215171	0.0112765	0.0159421	0.0166224	0.020473	0.0237434	0.0201641	0.00623097	0.0147027	0.0272504	0.0216909	0.0280054	0.0227773	0.0236023	0.0226316	0.0208614	0.0198484	0.0150347	0.0190416	0.0179749
246	Avocadyne 4-acetate	0.81921			30.2036	327.252	Lipids and lipid-like molecules	forward	0.0108264	0.00825181	0.0111535	0.0204754	0.0518866	0.00750526	0.0211192	0.0172028	0.0185526	0.0552847	0.0509164	0.0463748	0.039164	0.0333925	0.0452571	0.0434401	0.0385612	0.0440489	0.0322534	0.0300268	0.0321146	0.0314649
247	Syoyualdehyde	0.818945			92.4279	113.055	Organic oxygen compounds	forward	0.08514	0.0926266	0.109111	0.0657336	0.0299588	0.163101	0.062304	0.0785156	0.0858113	0.00015671	0.000150468	0.075218	0.132152	0.0163049	0.0855411	0.017056	0.00015809	0.0408421	0.0619837	0.0482812	0.000147579	0.0368042
248	Griseofulvin	0.817522			384.777	353.081	Organoheterocyclic compounds	forward	0.504194	0.440356	0.32534	0.410305	0.354639	0.394759	0.451333	0.48438	0.420663	0.486956	0.434733	0.401601	0.416995	0.382106	0.369656	0.402401	0.553982	0.431054	0.399205	0.414216	0.422531	0.411984
249	Cappariloside A	0.817175			70.3221	335.123	Organic oxygen compounds	forward	0.0261907	0.0183179	0.0353505	0.0157722	0.0126008	0.0153377	0.00622613	0.0171963	0.018374	0.0175812	0.0204355	0.0192513	0.00856329	0.0090925	0.00288345	0.00144696	0.017298	0.012069	0.0151085	0.0232406	0.0183042	0.0188844
250	Sulforidazine	0.81661			206.626	403.148	Organoheterocyclic compounds	forward	0.178177	0.258812	0.232975	0.151277	0.16983	0.115874	0.122596	0.128549	0.169761	0.0569037	0.0440996	0.116507	0.0750446	0.0960284	0.117046	0.12678	0.0662035	0.0873266	0.138971	0.137247	0.151933	0.142717
251	Hoduloside VI	0.815384			61.8674	785.464	Lipids and lipid-like molecules	forward	0.112064	0.0995927	0.0799091	0.0835877	0.075503	0.0966914	0.0878964	0.096697	0.0914926	0.102589	0.0905002	0.0843899	0.0863329	0.124323	0.0825501	0.106731	0.103803	0.0976522	0.0968986	0.0789978	0.100583	0.0921596
252	Dihydrouracil	0.815309			190.727	115.05	Organoheterocyclic compounds	forward	0.059021	0.042395	0.0721753	0.0588544	0.0599837	0.0649792	0.0445693	0.0509487	0.0566158	0.0683273	0.0532503	0.0599894	0.0632439	0.0390125	0.0308103	0.0844213	0.0481685	0.0559029	0.0658829	0.0723003	0.0688166	0.0689999
253	FAD	0.814958			416.68	786.163	Nucleosides, nucleotides, and analogues	forward	0.0149668	0.0132779	0.00741504	0.0103366	0.0111838	0.0130612	0.0119294	0.0126998	0.0118588	0.00975058	0.00993828	0.0110357	0.0130396	0.0104094	0.0130311	0.011599	0.0115515	0.0112944	0.0127906	0.0116272	0.00945276	0.0112902
254	Methyl 3b,24-dihydroxy-11,13(18)-oleanadien-30-oate	0.814874			35.9673	485.36	Lipids and lipid-like molecules	forward	0.0448129	0.0602825	0.067111	0.0326362	0.0479542	0.0445977	0.0382574	0.111371	0.0558779	0.0363401	0.0437496	0.0299204	0.0286783	0.0280377	0.0345197	0.0379444	0.0393556	0.0348182	0.0427682	0.0444547	0.0280517	0.0384248
255	N-Acetylornithine	0.814857			378.462	175.107	Organic acids and derivatives	forward	0.063562	0.0699239	0.111521	0.0279886	0.0425139	0.0193267	0.0410909	0.0380959	0.0517529	0.0251358	0.0463237	0.0885828	0.0338222	0.0346033	0.0507117	0.0579756	0.0336936	0.0463561	0.0459771	0.0432801	0.0396036	0.0429536
256	Methylimidazole acetaldehyde	0.813863			55.8168	125.071	Organoheterocyclic compounds	forward	2.62267	2.55537	3.4985	2.29232	2.2774	2.37663	2.12067	2.0829	2.47831	2.40585	2.36136	2.91212	2.44694	2.87659	2.24435	3.12872	2.00821	2.54802	2.7462	2.34236	2.46707	2.51855
257	dTDP-4-acetamido-4,6-dideoxy-D-galactose	0.81354			465.671	590.119	Nucleosides, nucleotides, and analogues	forward	0.00961553	0.0086685	0.0115508	0.0071347	0.00400597	0.00533798	0.0114414	0.00661402	0.0080461	0.0067753	0.0044579	0.00907721	0.00892065	0.00699529	0.00983912	0.0113935	0.00902354	0.00831031	0.00685507	0.00931788	0.0114394	0.00920413
259	N-Cyclopropyl-trans-2-cis-6-nonadienamide	0.809134			597.332	194.154	Lipids and lipid-like molecules	forward	0.330878	0.332076	0.332301	0.644132	0.666149	0.324665	0.300342	0.272579	0.40039	0.763937	0.757216	0.273053	0.333745	0.307375	0.290348	0.332736	0.325288	0.422962	0.294522	0.306701	0.322961	0.308061
260	3-Methylhistidine	0.808844			397.197	170.092	Organic acids and derivatives	forward	2.17968	0.834699	1.73535	1.34033	1.06019	0.371008	0.734321	1.4348	1.2113	1.56303	1.60946	2.75846	1.93677	1.41982	1.87296	1.59416	1.38224	1.76711	1.21372	1.70916	1.92609	1.61632
261	Leonuriside A	0.808441			250.714	333.119	Organic oxygen compounds	forward	0.0184678	0.017782	0.00903155	0.026803	0.0187904	0.0210169	0.016725	0.0209743	0.0186989	0.0207126	0.0232088	0.023563	0.029952	0.0225088	0.0149994	0.0259754	0.0292009	0.0237651	0.0236582	0.0133387	0.0178552	0.018284
262	1,3-Diisopropylbenzene	0.806103			32.2616	163.148	Benzenoids	forward	0.0832854	0.022972	0.0562666	0.0758018	0.0458525	0.036181	0.0554736	0.0677783	0.0554514	0.0390069	0.0167727	0.0366218	0.0553773	0.0376409	0.037567	0.033516	0.0226252	0.034891	0.0673207	0.0725899	0.096315	0.0787418
263	5-Aminopentanamide	0.804586			302.274	117.102	Organic acids and derivatives	forward	0.0567147	0.0559556	0.0544121	0.0402808	0.0472871	0.055639	0.0468128	0.0467267	0.0504786	0.0495876	0.0653825	0.0449728	0.0644145	0.0557214	0.0521883	0.0706246	0.0630573	0.0582436	0.0745706	0.0533794	0.0595338	0.0624946
265	Isovalerylglutamic acid	0.801898			266.645	232.117	Organic acids and derivatives	forward	0.334287	0.162519	0.506683	0.192152	0.420461	0.23775	0.331502	0.529084	0.339305	1.02408	0.710604	0.440754	0.535782	0.637202	0.554203	0.61337	0.67378	0.648722	0.562926	0.495123	0.511247	0.523098
266	PC(20:4(5Z,8Z,11Z,14Z)/14:0)	0.801573			174.374	754.537		forward	2.36928	1.91546	1.84158	2.15172	1.75665	2.06925	2.04183	1.67898	1.97809	2.25247	2.06511	1.72473	2.1311	2.59199	1.98045	1.91782	3.6243	2.286	1.98816	1.80807	1.79353	1.86325
267	N-Acetyldopamine	0.800965			56.7751	196.097	Benzenoids	forward	0.16756	0.147258	0.0951346	0.25209	0.292408	0.228219	0.329178	0.247032	0.21986	0.532235	0.377158	0.318054	0.381283	0.300052	0.333927	0.253391	0.521161	0.377158	0.289526	0.259012	0.295503	0.281347
269	Fexofenadine	0.798422			218.86	502.291	Benzenoids	forward	0.429358	0.417609	0.657273	0.670118	0.922063	0.466803	0.953782	0.470982	0.623498	0.556712	0.562279	0.515067	0.472276	0.663971	0.56248	0.717111	0.532258	0.572769	0.537023	0.564994	0.588582	0.563533
270	6-Chloro-N-(1-methylethyl)-1,3,5-triazine-2,4-diamine	0.79809			284.485	188.07	Organoheterocyclic compounds	forward	1.38114	1.35455	1.13018	1.57873	1.40415	1.32354	1.36523	1.59748	1.39188	1.71426	1.1026	0.764854	1.22966	1.17181	1.14859	0.895988	1.507	1.19184	1.23956	1.32328	1.33606	1.29963
271	PC(20:3(8Z,11Z,14Z)/15:0)	0.796719			171.194	770.568	Lipids and lipid-like molecules	forward	0.531182	0.425453	0.402924	0.329709	0.278406	0.33021	0.363868	0.322545	0.373037	0.215736	0.249343	0.279497	0.214298	0.27315	0.308332	0.237451	0.286263	0.258009	0.294234	0.277798	0.273157	0.28173
272	5-Methylcytosine	0.794309			164.293	126.066	Organoheterocyclic compounds	forward	0.711891	0.63001	0.662728	0.511489	0.52742	0.564868	0.632326	0.576588	0.602165	0.568155	0.59746	0.522771	0.520703	0.571706	0.522847	0.624957	0.445106	0.546713	0.551194	0.62526	0.708944	0.628466
273	Alanyl-Serine	0.794115			266.12	177.088	Organic acids and derivatives	forward	0.332789	0.292196	0.374429	0.49018	0.353467	0.384323	0.381001	0.212068	0.352557	1.11515	0.832074	0.380627	0.375272	0.633765	0.529388	0.463847	1.16944	0.687445	0.258995	0.383743	0.423946	0.355561
274	L-prolyl-L-proline	0.793253			434.287	213.124	Organic acids and derivatives	forward	0.218736	0.212774	0.121614	0.248858	0.227571	0.238506	0.243688	0.228356	0.217513	0.194182	0.132905	0.172735	0.167603	0.191713	0.174794	0.144003	0.138218	0.164519	0.132064	0.156099	0.133892	0.140685
275	N-Succinyl-L,L-2,6-diaminopimelate	0.79232			366.142	291.12	Organic acids and derivatives	forward	0.255858	0.243547	0.206287	0.142167	0.189774	0.185816	0.269193	0.217972	0.213827	0.257144	0.27509	0.224743	0.19683	0.199091	0.11906	0.125882	0.200862	0.199838	0.219586	0.206235	0.196713	0.207511
276	Acetyl-CoA	0.792225			444.761	810.131	Lipids and lipid-like molecules	forward	0.00279342	0.00199952	0.00348367	0.00357427	0.0041988	0.00187644	0.00517852	0.00301302	0.00326471	0.01141	0.00585741	0.00801834	0.00709893	0.00499291	0.00659144	0.0078251	0.0045272	0.00704017	0.00495338	0.00598791	0.00555946	0.00550025
277	Aspartyl-Glutamine	0.791722			119.834	262.103	Organic acids and derivatives	forward	0.196862	0.239453	0.0624837	0.114589	0.161285	0.292493	0.0881157	0.10331	0.157324	0.0012583	0.000946209	0.000135887	0.00108903	0.00201261	0.00112035	0.00015595	0.00114798	0.00098329	0.0825749	0.0890888	0.0895597	0.0870744
278	4-Hydroxy-2-butenoic acid gamma-lactone	0.79086			326.745	85.0287	Organoheterocyclic compounds	forward	1.04667	0.87924	1.08533	1.3036	1.3492	1.14385	1.21103	0.925314	1.11803	1.26797	0.889631	1.09848	1.31161	1.27014	1.18623	1.30644	1.04166	1.17152	1.14058	1.09538	1.17631	1.13742
279	Polyoxyethylene (600) monoricinoleate	0.789971			271.103	341.305	Lipids and lipid-like molecules	forward	0.0247501	0.0307842	0.0190749	0.0354335	0.0165756	0.0310878	0.0376428	0.0228156	0.0272706	0.0157723	0.01012	0.0208132	0.0118261	0.0246074	0.017593	0.0160664	0.0205768	0.0171719	0.0191582	0.0162617	0.0169818	0.0174672
280	Pemirolast	0.788879			464.253	229.083	Organoheterocyclic compounds	forward	0.0501856	0.0390391	0.0303527	0.0311516	0.0406292	0.0412061	0.0546746	0.0432817	0.0413151	0.0582167	0.0508961	0.0676073	0.0614725	0.0629018	0.0669277	0.074978	0.0468347	0.0612294	0.0487739	0.0491992	0.0509513	0.0496415
281	Epsilon-caprolactam	0.787776			308.425	114.092	Organoheterocyclic compounds	forward	4.47599	3.71099	4.03244	3.46999	3.48821	3.64021	3.86643	3.60416	3.78605	4.33941	4.65994	3.85269	3.87665	3.70969	3.68905	3.99651	3.92356	4.00594	3.79479	3.89244	3.90119	3.86281
282	PC(20:5(5Z,8Z,11Z,14Z,17Z)/20:5(5Z,8Z,11Z,14Z,17Z))	0.787441			166.797	826.539	Lipids and lipid-like molecules	forward	0.117908	0.103615	0.120227	0.0864319	0.0833566	0.0888226	0.107935	0.084007	0.0990378	0.117572	0.118975	0.100312	0.088857	0.103827	0.11025	0.111292	0.121917	0.109125	0.0967962	0.12586	0.0871075	0.103255
283	PG(16:1(9Z)/16:0)	0.786026			63.8049	721.503	Lipids and lipid-like molecules	forward	0.170786	0.17678	0.0992365	0.133015	0.099842	0.159163	0.186643	0.188627	0.151762	0.217166	0.149509	0.196582	0.167953	0.247648	0.199768	0.198781	0.210056	0.198433	0.161273	0.152321	0.169375	0.16099
284	2,4-Diamino-6-nitrotoluene	0.784371			367.046	168.077	Benzenoids	forward	0.499016	0.87882	0.438259	0.879585	0.344998	0.945084	1.66121	0.381941	0.753615	0.169239	0.212522	0.149221	0.234133	0.371317	0.412315	0.251663	0.183567	0.247997	0.565894	0.625551	0.530666	0.574037
286	Corepoxylone	0.783698			30.0281	561.451	Lipids and lipid-like molecules	forward	0.0227128	0.0318192	0.0082872	0.0314741	0.0394422	0.023777	0.0222264	0.0180639	0.0247254	0.0143365	0.0116466	0.0139362	0.00875604	0.0211467	0.0155939	0.012533	0.01327	0.0139024	0.014182	0.00942341	0.0168295	0.0134783
287	L-trans-4-Methyl-2-pyrrolidinecarboxylic acid	0.783504			540.805	130.086	Organic acids and derivatives	forward	0.76344	1.25825	0.608804	1.02628	0.748619	1.55393	0.728521	0.859309	0.943394	0.52737	0.53755	0.487085	0.498025	0.549006	0.515198	0.564621	0.550854	0.528714	0.576869	0.463761	0.54768	0.529437
288	MG(0:0/18:3(6Z,9Z,12Z)/0:0)	0.781835			98.0061	353.269	Lipids and lipid-like molecules	forward	0.0305343	0.0168526	0.0145441	0.0131891	0.0153551	0.0136667	0.0198557	0.0125013	0.0170624	0.0257425	0.0241588	0.0277299	0.0238491	0.0203867	0.0181587	0.0262365	0.0160798	0.0227928	0.0204087	0.0252281	0.0213952	0.022344
289	D-Erythrose 4-phosphate	0.780437			418.428	201.016	Organic oxygen compounds	forward	0.05698	0.023325	0.020844	0.082489	0.0830798	0.046497	0.0760696	0.055513	0.0555997	0.124082	0.054527	0.0964781	0.154606	0.135561	0.129479	0.133614	0.0715827	0.112491	0.0865767	0.0777294	0.087072	0.0837927
290	Hydroxyprolyl-Hydroxyproline	0.779987			432.668	245.113	Organic acids and derivatives	forward	0.0490236	0.0580239	0.0388363	0.0546346	0.0414986	0.042867	0.0499371	0.0437776	0.0473248	0.0473915	0.0496326	0.0531395	0.0557706	0.0617631	0.0600401	0.0618533	0.044733	0.0542905	0.0474789	0.0499253	0.0541295	0.0505112
291	Dimethyl fumarate	0.777737			326.574	145.049	Lipids and lipid-like molecules	forward	0.197614	0.149562	0.225709	0.244113	0.142729	0.217271	0.263905	0.183026	0.202991	0.275196	0.17936	0.217701	0.281942	0.258759	0.24286	0.245307	0.195539	0.237083	0.172954	0.227285	0.244686	0.214975
292	Tetraacetylethylenediamine	0.77753			441.425	229.118	Organic acids and derivatives	forward	0.0673253	0.0658025	0.0526103	0.0771191	0.0802825	0.0749072	0.0653921	0.0656582	0.0686372	0.0717426	0.0479985	0.0537089	0.0726206	0.0569703	0.0750165	0.0883234	0.0713921	0.0672216	0.0688267	0.0666751	0.0793471	0.0716163
293	(-)-Dioxibrassinin	0.776976			363.511	269.039	Organic acids and derivatives	forward	0.0798129	0.0888348	0.0825692	0.0834765	0.0895894	0.0710855	0.0947124	0.102972	0.0866316	0.20052	0.132236	0.168543	0.157232	0.166407	0.150745	0.147626	0.152757	0.159508	0.120006	0.121582	0.122865	0.121484
294	Pyroglutamic acid	0.776609			392.611	152.031	Organic acids and derivatives	forward	0.076856	0.13708	0.0536861	0.0786103	0.0489526	0.0717193	0.0543729	0.0390392	0.0700396	0.080152	0.0818495	0.0625647	0.0673287	0.0860393	0.0844672	0.0654954	0.0771389	0.0756295	0.0715799	0.078692	0.0812656	0.0771791
295	1-Methyl-1,3-cyclohexadiene	0.775197			22.7554	95.0858	Hydrocarbons	forward	0.0446092	0.0622628	0.0273131	0.033857	0.0287065	0.0818805	0.0473418	0.0399644	0.0457419	0.0394019	0.039959	0.031185	0.0410806	0.0410298	0.0550564	0.0761527	0.0362745	0.0450175	0.0356812	0.0380201	0.0360843	0.0365952
296	Lauroyl diethanolamide	0.774254			448.487	288.253	Lipids and lipid-like molecules	forward	0.76247	0.727014	0.770731	0.596795	0.620594	0.681856	0.64952	0.713735	0.690339	0.783158	0.91394	0.628469	0.778967	0.908493	0.668256	0.72521	0.806586	0.776635	0.718638	0.677254	0.671388	0.689093
297	Trimethylaminoacetone	0.774253			231.894	116.107	Organic oxygen compounds	forward	0.988567	1.08511	0.879349	1.00813	0.999011	1.10871	1.21938	1.125	1.05166	0.641223	0.723967	1.00602	0.78341	0.850288	1.03679	0.729348	0.678931	0.806247	0.977107	0.961986	0.928365	0.955819
298	Montecristin	0.772632			676.946	575.503	Lipids and lipid-like molecules	forward	0.00598958	0.00260793	0.00426839	0.00185837	0.00279554	0.00415474	0.00286577	0.00402876	0.00357114	0.00420497	0.00577885	0.0037641	0.0038921	0.00403836	0.00298138	0.00368162	0.00494687	0.00416103	0.00277785	0.00342739	0.00476007	0.0036551
300	Cohibin B	0.770862			63.8416	549.488	Lipids and lipid-like molecules	forward	3.31586	3.34056	2.10741	2.65458	2.08453	3.12227	3.38912	3.60928	2.95295	4.14458	3.08265	3.89677	3.3381	4.98348	3.69672	3.62893	3.91543	3.83583	3.41773	3.07699	3.17572	3.22348
301	Quindoxin	0.770138			191.207	163.05	Organoheterocyclic compounds	forward	0.33551	0.297978	0.185225	0.545459	0.491089	0.156795	0.197288	0.284396	0.311717	0.208906	0.176536	0.272698	0.257416	0.286546	0.517366	0.12117	0.216771	0.257176	0.286033	0.406318	0.281979	0.324777
302	Gemcitabine	0.768057			289.801	264.082	Nucleosides, nucleotides, and analogues	forward	0.0240843	0.0235981	0.0220893	0.019799	0.0201242	0.016841	0.0168943	0.0216849	0.0206394	0.0245025	0.0244317	0.0260294	0.021393	0.0176484	0.0149678	0.0171379	0.0202509	0.0207952	0.0193939	0.0218957	0.0178168	0.0197021
303	5a-Cholesta-8,24-dien-3-one	0.767141			35.0741	383.33	Lipids and lipid-like molecules	forward	0.0425093	0.0433471	0.0630952	0.0702749	0.0190581	0.0389974	0.0263812	0.0438751	0.0434423	0.0331071	0.0303349	0.0297186	0.0450911	0.0524677	0.0495857	0.0243713	0.025	0.0362095	0.0423775	0.033219	0.0331087	0.0362351
304	Ambronide	0.763275			223.146	237.221	Organoheterocyclic compounds	forward	0.0534637	0.068922	0.0767105	0.0855725	0.0971238	0.0761871	0.0867336	0.0738199	0.0773166	0.0882148	0.0843768	0.0528148	0.0600929	0.095446	0.0629684	0.102413	0.0909002	0.0796533	0.0815147	0.0841039	0.0823366	0.0826517
305	Epidermin	0.762129			419.036	262.128	Organic oxygen compounds	forward	0.61397	0.591161	0.519953	0.611346	0.531861	0.73058	0.569268	0.584883	0.594128	0.510347	0.533946	0.423798	0.439971	0.474769	0.470831	0.505584	0.530083	0.486166	0.546825	0.509769	0.549195	0.535263
306	Pregnanetriol	0.761439			164.216	337.273	Lipids and lipid-like molecules	forward	2.03507	2.76847	3.54115	3.56209	3.35183	3.43954	4.37565	2.9532	3.25337	2.75501	2.52709	1.27924	1.52912	2.37574	2.20039	2.80779	2.28583	2.22003	3.09631	3.16723	2.7079	2.99048
307	PE(22:5(4Z,7Z,10Z,13Z,16Z)/14:0)	0.758119			173.767	738.505	Lipids and lipid-like molecules	forward	3.07396	2.2322	2.51957	2.52793	1.89159	2.38095	2.29282	2.24551	2.39557	2.35515	2.10511	1.87464	2.16058	2.01234	2.34098	1.69712	2.92843	2.18429	2.5129	1.89508	2.46714	2.2917
308	(-)-1-(Methylthio)propyl 1-propenyl disulfide	0.756621			301.313	195.032	Organosulfur compounds	forward	2.60557	3.4082	1.22856	2.65077	2.31211	3.06137	2.26305	3.14304	2.58408	2.73085	1.19351	2.38505	3.30902	2.53339	2.89479	2.63307	3.57143	2.65639	2.39321	2.35615	2.57837	2.44258
310	Homocysteine thiolactone	0.752522			238.127	118.032	Organic acids and derivatives	forward	0.0215875	0.039039	0.010863	0.052331	0.116379	0.0352977	0.0401572	0.0504892	0.0457679	0.0528484	0.0437662	0.0237495	0.0493171	0.0374451	0.0362042	0.0328531	0.0441959	0.0400474	0.0438725	0.050294	0.0431163	0.0457609
311	(x)-1,2-Propanediol 1-O-b-D-glucopyranoside	0.751099			559.733	239.114	Organic oxygen compounds	forward	0.21254	0.151696	0.12933	0.166162	0.15306	0.138632	0.181846	0.17515	0.163552	0.15306	0.136991	0.138537	0.177756	0.150805	0.175643	0.15858	0.156505	0.155984	0.175286	0.145342	0.16841	0.163013
312	Dieporeticenin	0.749121			237.192	573.487	Lipids and lipid-like molecules	forward	0.0130376	0.00753367	0.00578301	0.00351878	0.00505839	0.00492145	0.00678232	0.00838005	0.00687691	0.00622202	0.00570165	0.00315396	0.00515201	0.00710136	0.00677323	0.00756688	0.00538088	0.0058815	0.00506873	0.0065771	0.00756345	0.00640309
313	Decanoylcarnitine	0.748915			220.566	316.247	Lipids and lipid-like molecules	forward	0.137847	0.13211	0.0816383	0.057948	0.0618682	0.0805286	0.0747761	0.093362	0.0900098	0.102138	0.0690047	0.0958714	0.0776392	0.132945	0.160661	0.0830284	0.0725478	0.0992295	0.101558	0.0995173	0.117978	0.106351
315	1,4-Dideoxy-1,4-imino-D-ribitol	0.739478			58.6705	134.081	Organoheterocyclic compounds	forward	1.36922	1.28188	1.02619	0.687807	0.767433	1.24777	1.78865	1.09389	1.15785	0.318215	0.425698	0.282689	0.373928	0.554555	0.478451	0.295595	0.358006	0.385892	0.746135	0.700818	0.782507	0.743153
316	Buprenorphine	0.73899			224.082	468.309	Benzenoids	forward	0.626359	0.751977	1.18996	0.880975	0.861379	0.93233	0.36879	0.522802	0.766821	0.69743	0.723606	0.589967	0.48947	0.688397	0.362145	0.68095	0.830521	0.632811	0.921043	0.868309	0.537007	0.775453
317	Taurine	0.738776			315.326	126.022	Organic acids and derivatives	forward	5.25241	4.38246	4.13505	4.3281	3.88822	4.20661	4.21814	4.30406	4.33938	4.49331	4.40705	4.15869	4.53559	4.57571	4.68028	4.67042	4.58826	4.51366	4.63884	4.40185	4.40279	4.48116
318	Fluorescein	0.737864			311.018	333.077	Organoheterocyclic compounds	forward	0.0297518	0.0142213	0.111467	0.00960244	0.0665849	0.0206953	0.0272761	0.0764008	0.0444999	0.112886	0.111009	0.0908119	0.0674552	0.0769573	0.0914223	0.0813854	0.104785	0.092089	0.0640276	0.0672293	0.0569465	0.0627345
319	Pilocarpine	0.737565			260.411	209.129	Alkaloids and derivatives	forward	0.251954	0.380981	0.359514	0.190961	0.213699	0.216028	0.231109	0.217857	0.257763	0.118327	0.110076	0.0933193	0.139461	0.213968	0.280826	0.283759	0.119418	0.169894	0.209439	0.206878	0.238683	0.218333
320	4-Coumaroyl-2-hydroxyputrescine	0.737158			391.79	251.139	Phenylpropanoids and polyketides	forward	0.0349288	0.037608	0.0278087	0.0518272	0.047762	0.0444771	0.0433508	0.0354057	0.040396	0.0464861	0.0459312	0.0478674	0.0764241	0.0762522	0.0710193	0.0728131	0.0558598	0.0615816	0.0531819	0.0485696	0.0556515	0.0524677
322	PS(16:0/20:0)	0.735199			61.1859	792.575	Lipids and lipid-like molecules	forward	0.348075	0.338	0.247273	0.258379	0.204174	0.310911	0.318874	0.39585	0.302692	0.376294	0.308733	0.37153	0.307315	0.492522	0.410865	0.370559	0.377863	0.37696	0.359508	0.304743	0.307173	0.323808
323	5-Hexyltetrahydro-2-furanoctanoic acid	0.735125			223.988	299.258	Lipids and lipid-like molecules	forward	0.0605988	0.0891746	0.16032	0.0787256	0.0930333	0.0775903	0.0896264	0.0746417	0.0904638	0.0679592	0.0764088	0.0807408	0.0408066	0.0630048	0.0395957	0.0482956	0.0650454	0.0602321	0.0848746	0.0750294	0.0736276	0.0778438
324	5-Amino-3-oxohexanoate	0.73488			360.815	146.081	Organic acids and derivatives	forward	0.0569563	0.0604028	0.0660173	0.0539808	0.050636	0.0564716	0.0542639	0.0561652	0.0568617	0.0623574	0.0615728	0.0562457	0.0486512	0.478209	0.407225	0.062475	0.0650415	0.155222	0.0754657	0.0566139	0.0710635	0.0677143
325	Herculin	0.733994			90.9965	252.232	Lipids and lipid-like molecules	forward	2.22067	2.07898	2.21658	2.022	1.46705	2.95292	2.61907	2.12608	2.21292	0.315789	0.295971	0.405884	0.3309	0.58435	0.601843	0.473847	0.373072	0.422707	1.21185	1.21009	1.12285	1.18159
326	Alanyl-Leucine	0.733733			43.1718	203.139	Organic acids and derivatives	forward	0.220779	0.28483	0.241466	0.15056	0.11097	0.148955	0.191859	0.191478	0.192612	0.0663382	0.073357	0.0462099	0.0515989	0.0657377	0.0668005	0.0626112	0.115396	0.0685061	0.129287	0.117933	0.135454	0.127558
327	Isotheaflavin	0.733035			452.037	565.137	Phenylpropanoids and polyketides	forward	0.106475	0.102942	0.0700749	0.079456	0.0645962	0.0626753	0.101094	0.116813	0.0880157	0.0937166	0.0928744	0.11567	0.0892903	0.0795883	0.0918655	0.107451	0.110942	0.0976748	0.108617	0.0892024	0.0911615	0.096327
328	5-Hydroxy-L-tryptophan	0.731288			51.5645	221.092	Organoheterocyclic compounds	forward	0.320469	0.291726	0.219525	0.269841	0.270846	0.346339	0.302122	0.29293	0.289225	0.397508	0.347075	0.243274	0.330072	0.343238	0.278934	0.309171	0.324377	0.321706	0.3398	0.290383	0.298022	0.309402
329	(E,E)-2,4-Decadienoic isobutylamide	0.73068			104.997	224.201	Organic acids and derivatives	forward	2.88903	2.47581	2.84554	2.91171	2.70441	3.29267	2.99257	2.6941	2.85073	0.924659	0.860988	0.74888	1.00131	1.295	1.17333	1.20647	0.881159	1.01148	1.84131	1.71886	1.88278	1.81432
331	N-Acetylleucine	0.730442			304.017	174.112	Organic acids and derivatives	forward	0.120297	0.102268	0.0716493	0.134955	0.0984061	0.175912	0.136047	0.0908373	0.116296	0.0208401	0.407923	0.359909	0.356352	0.0142904	0.226511	0.608611	0.0612555	0.256961	0.0804892	0.0487668	0.0633714	0.0642092
332	Gingerenone B	0.730416			530.962	387.177	Phenylpropanoids and polyketides	forward	0.0129211	0.0126738	0.00903379	0.0090387	0.00572537	0.00902129	0.013945	0.0106987	0.0103822	0.0110586	0.00924687	0.0070057	0.00851374	0.0116128	0.0106415	0.00960298	0.00637459	0.00925709	0.00921244	0.00958657	0.0101022	0.00963374
333	gamma-L-Glutamyl-L-methionine sulfoxide	0.72913			440.812	295.094	Organic acids and derivatives	forward	0.0137825	0.0147496	0.0149674	0.0123713	0.0104491	0.0140008	0.0144808	0.0147086	0.0136887	0.00904465	0.0104442	0.0130696	0.00930882	0.00911811	0.00679456	0.00458856	0.00992692	0.00903693	0.0112232	0.0123423	0.010738	0.0114345
334	PE(18:3(6Z,9Z,12Z)/14:0)	0.728875			178.351	686.475	Lipids and lipid-like molecules	forward	0.317476	0.336466	0.466273	0.359117	0.265335	0.407144	0.281058	0.294829	0.340962	0.203843	0.119689	0.485544	0.171054	0.276125	0.252059	0.27089	0.331145	0.263794	0.274585	0.267662	0.241665	0.261304
335	Diepomuricanin A	0.728047			63.8049	547.472	Lipids and lipid-like molecules	forward	0.37973	0.326619	0.324218	0.335227	0.400249	0.320738	0.367301	0.432602	0.360835	0.688761	0.53041	0.456233	0.513123	0.505049	0.418985	0.479153	0.528267	0.514998	0.466493	0.414436	0.449938	0.443622
336	6-Phosphonoglucono-D-lactone	0.725616			440.702	259.021	Organic oxygen compounds	forward	0.024533	0.0111861	0.0104324	0.0248122	0.0197596	0.0274898	0.0556018	0.0435721	0.0271734	0.0380562	0.0294878	0.053609	0.049621	0.0351332	0.0349294	0.0429546	0.0286501	0.0390552	0.0350165	0.0326316	0.0359074	0.0345185
337	3-Methyl-5-pentyl-2-furanundecanoic acid	0.725569			61.675	337.273	Lipids and lipid-like molecules	forward	0.279123	0.276695	0.217321	0.223324	0.178882	0.249875	0.24668	0.269135	0.242629	0.260694	0.218476	0.229509	0.228443	0.315454	0.27972	0.295269	0.278062	0.263203	0.252379	0.236922	0.250393	0.246565
338	Dukunolide B	0.724915			289.765	499.158	Organoheterocyclic compounds	forward	0.0133964	0.0135539	0.0126674	0.0144737	0.0116005	0.0134717	0.0143832	0.0145611	0.0135135	0.0119273	0.0137832	0.0191656	0.0150845	0.010941	0.00567733	0.00763862	0.0124143	0.012079	0.0117481	0.0118488	0.0137724	0.0124564
339	Valyl-Hydroxyproline	0.724688			329.376	231.134	Organic acids and derivatives	forward	0.292508	0.207864	0.210556	0.272146	0.24319	0.256757	0.229074	0.299099	0.251399	0.269252	0.271022	0.248489	0.276002	0.277708	0.284348	0.324441	0.310809	0.282759	0.244892	0.276008	0.263716	0.261539
340	3-Carboxy-2,3,4,9-tetrahydro-1H-pyrido[3,4-b]indole-1-propanoic acid	0.724206			66.2566	289.118	Alkaloids and derivatives	forward	0.0197953	0.0162006	0.018363	0.0186463	0.0133792	0.00910614	0.0105387	0.0140534	0.0150103	0.0158322	0.00898878	0.0191314	0.0210413	0.00433231	0.0049214	0.00103121	0.0163358	0.0114518	0.0151818	0.015037	0.0169915	0.0157368
342	DL-2-Aminooctanoic acid	0.720459			404.216	160.133	Organic acids and derivatives	forward	0.0868312	0.10745	0.101719	0.131402	0.124185	0.111803	0.0840124	0.0793497	0.103344	0.116999	0.105174	0.0932536	0.147222	0.167178	0.0648632	0.0968796	0.124683	0.114532	0.10394	0.134271	0.121974	0.120062
343	LysoPE(18:2(9Z,12Z)/0:0)	0.719103			224.03	478.292	Lipids and lipid-like molecules	forward	12.9225	13.4106	34.5871	20.2896	17.2506	16.1793	17.5996	16.5625	18.6002	15.1621	16.7753	13.3561	11.6861	18.145	18.2961	19.5205	15.6035	16.0681	16.8555	16.9387	16.1856	16.6599
344	Epicatechin 3-O-(4-methylgallate)	0.718152			431.629	457.111	Phenylpropanoids and polyketides	forward	0.0188195	0.0146763	0.0102074	0.00946327	0.0133232	0.0121028	0.0136466	0.0156265	0.0134832	0.0157219	0.0147434	0.0159887	0.0174167	0.0164335	0.0184229	0.0186833	0.015603	0.0166267	0.0134351	0.0154869	0.0121535	0.0136919
347	PC(20:4(8Z,11Z,14Z,17Z)/15:0)	0.716793			169.475	768.554	Lipids and lipid-like molecules	forward	0.139901	0.181029	0.207999	0.156221	0.19196	0.0793087	0.0932831	0.121339	0.14638	0.184958	0.226551	0.120213	0.130565	0.0741576	0.128974	0.152823	0.163069	0.147664	0.10478	0.101607	0.114191	0.106859
348	Ercalcitriol	0.715954			34.0898	411.326	Lipids and lipid-like molecules	forward	0.0588093	0.0438651	0.0719482	0.0918962	0.0603096	0.0603136	0.0545622	0.0601778	0.0627352	0.0255486	0.0324714	0.0331776	0.0506543	0.0435758	0.0423325	0.0361076	0.0303492	0.0367771	0.0411514	0.0390591	0.0502425	0.0434843
349	Isolinderanolide	0.713395			221.391	337.273	Organoheterocyclic compounds	forward	5.10149	6.32055	8.97798	7.47156	8.68957	6.71761	7.12211	5.90203	7.03786	6.13048	7.24641	5.25065	4.89327	7.22803	7.08729	9.72839	6.63455	6.77488	6.84536	7.69676	6.83459	7.12557
350	Imidazole-4-acetaldehyde	0.712763			207.054	111.056	Organoheterocyclic compounds	forward	11.3861	8.93164	10.2449	9.8105	8.7363	9.62553	8.95382	10.1666	9.73192	9.79586	9.5868	9.73447	10.4581	10.2579	10.8307	11.6245	9.26286	10.1939	9.92185	9.01214	10.396	9.77666
351	MG(18:2(9Z,12Z)/0:0/0:0)	0.712323			95.3978	355.284	Lipids and lipid-like molecules	forward	0.0688459	0.059661	0.0575967	0.0544662	0.0484569	0.0545358	0.0495641	0.0517249	0.0556064	0.0690374	0.0757989	0.070567	0.0714141	0.0633118	0.0759537	0.0880433	0.0663971	0.0725654	0.0633596	0.0633145	0.0614268	0.0627003
352	Formiminoglutamic acid	0.710246			231.448	175.071	Organic acids and derivatives	forward	0.206621	0.232754	0.156997	0.133904	0.393956	0.172909	0.148134	0.119835	0.195639	0.0378246	0.0341444	0.0284013	0.0344933	0.0379415	0.0504947	0.0404052	0.0310763	0.0368477	0.0942996	0.117863	0.122788	0.11165
353	2-Methyl-3-oxopropanoic acid	0.70703			372.362	103.039	Organic oxygen compounds	forward	0.323844	0.310583	0.293244	0.253454	0.264712	0.247568	0.25127	0.290507	0.279398	0.359086	0.341344	0.300154	0.330243	0.349311	0.324024	0.355629	0.376308	0.342012	0.292384	0.296212	0.325291	0.304629
355	Diethylcarbamazine N-oxide	0.705522			360.917	216.17	Organoheterocyclic compounds	forward	0.629907	0.695168	0.588853	0.444037	0.548786	0.542126	0.461243	0.262129	0.521531	0.0984959	0.132734	0.109526	0.141599	0.237548	0.234179	0.194645	0.108107	0.157104	0.348251	0.316192	0.345845	0.336762
356	Beta-Glycerophosphoric acid	0.704567			455.255	173.021	Lipids and lipid-like molecules	forward	0.725228	0.382413	0.349695	1.88635	1.90221	1.28888	1.4191	0.693836	1.08097	1.16529	0.528488	0.991829	1.56378	1.28245	1.25384	1.3965	0.481866	1.08301	1.04225	1.06304	1.08075	1.06202
357	Kinetin	0.70414			403.688	216.087	Organoheterocyclic compounds	forward	0.0326394	0.0301075	0.0276596	0.0115795	0.0545676	0.0407364	0.0592612	0.0606336	0.0396481	0.0946681	0.0572215	0.0809725	0.0937454	0.0790924	0.0880371	0.0507856	0.0543519	0.0748593	0.0563168	0.0583277	0.0567946	0.0571463
358	Resveratrol 4'-(2-galloylglucoside)	0.702332			329.33	543.158	Phenylpropanoids and polyketides	forward	0.0453511	0.0361066	0.0306968	0.0403278	0.0345353	0.0459128	0.0252034	0.0226875	0.0351026	0.0294036	0.0489131	0.0403492	0.0585506	0.0128169	0.037455	0.0390678	0.00962934	0.0345232	0.0289664	0.0445861	0.0462718	0.0399414
359	Isovalerylglucuronide	0.70094			341.781	279.111	Organic oxygen compounds	forward	0.112727	0.086805	0.092802	0.105236	0.0949133	0.103028	0.103274	0.0972013	0.0994984	0.102649	0.104208	0.0976288	0.119552	0.118687	0.103962	0.112843	0.105357	0.108111	0.113735	0.102944	0.100976	0.105885
361	gamma-Glutamylisoleucine	0.699097			379.378	261.144	Organic acids and derivatives	forward	0.0135821	0.0179685	0.0158676	0.00871856	0.0157512	0.0141339	0.0144987	0.0121274	0.014081	0.00677639	0.00695101	0.00410705	0.00563206	0.00991284	0.00867857	0.0103782	0.00607067	0.00731335	0.0113752	0.0117071	0.0087581	0.0106135
362	Gibberellin A67	0.697769			40.1158	349.166	Lipids and lipid-like molecules	forward	0.0171359	0.0103015	0.00330367	0.038327	0.0245035	0.0274115	0.0192125	0.018433	0.0198286	0.0258612	0.0154417	0.0113726	0.0182106	0.0237878	0.0162443	0.0116243	0.02489	0.0184291	0.0164514	0.0162272	0.0153348	0.0160045
363	Spinacine	0.695776			191.54	168.076	Organic acids and derivatives	forward	0.102716	0.0922788	0.0771628	0.091616	0.0893157	0.0302702	0.0690282	0.0978469	0.0812794	0.106481	0.0939367	0.08942	0.0828893	0.0870785	0.0976177	0.0877517	0.094262	0.0924296	0.0660891	0.098022	0.0959005	0.0866705
364	N1,N10-Diferuloylspermidine	0.694089			49.8428	498.26	Phenylpropanoids and polyketides	forward	0.0237974	0.022432	0.0717491	0.01579	0.0327832	0.0407664	0.00874406	0.0319586	0.0310026	0.0511617	0.0297895	0.0220046	0.0276277	0.0447739	0.0447362	0.0641159	0.0459177	0.0412659	0.0405068	0.0414712	0.0473975	0.0431252
365	Butalbital	0.692497			364.859	225.123	Organoheterocyclic compounds	forward	0.108869	0.137525	0.0201121	0.0699996	0.0751978	0.0673533	0.194542	0.0738311	0.0934287	0.323941	0.286863	0.244483	0.143982	0.158967	0.204895	0.143357	0.204845	0.213916	0.166913	0.178361	0.134764	0.160013
366	UDP-N-acetyl-alpha-D-galactosamine	0.69054			449.372	608.088	Nucleosides, nucleotides, and analogues	forward	0.0143915	0.0130406	0.00838859	0.00678809	0.00669277	0.00800295	0.0081564	0.0107521	0.00952662	0.0184351	0.0151796	0.0178173	0.0190349	0.0180441	0.0231103	0.0202734	0.0177174	0.0187015	0.0133279	0.0163596	0.0139099	0.0145325
367	3-Methylthiopropionic acid	0.689646			63.0943	121.032	Lipids and lipid-like molecules	forward	0.182406	0.157399	0.12586	0.188923	0.0646779	0.177516	0.159631	0.23186	0.161034	0.245727	0.17852	0.177865	0.157345	0.0534771	0.0757263	0.102629	0.174185	0.145684	0.162913	0.134824	0.162414	0.153383
368	PC(22:5(4Z,7Z,10Z,13Z,16Z)/14:0)	0.689282			170.597	780.553		forward	4.82974	4.33678	4.10934	7.14915	3.40877	4.62885	4.17837	4.32286	4.62048	3.96964	3.972	3.82405	3.7545	4.05587	4.21897	3.91524	7.07047	4.34759	5.38182	3.94837	3.91118	4.41379
369	CDP-Ethanolamine	0.688601			465.585	447.068	Nucleosides, nucleotides, and analogues	forward	0.0142968	0.0158674	0.0121665	0.0148548	0.0102417	0.0158032	0.0196293	0.013019	0.0144848	0.0156071	0.0157948	0.0174294	0.0219747	0.0211281	0.0262098	0.0200559	0.0142331	0.0190541	0.0187344	0.0158191	0.013735	0.0160962
370	PE(18:2(9Z,12Z)/14:0)	0.68785			679.431	688.491	Lipids and lipid-like molecules	forward	0.00948991	0.00425011	0.00653117	0.00709927	0.004476	0.00603426	0.00474729	0.00391777	0.00581822	0.00729325	0.00562276	0.00617514	0.00728708	0.0103436	0.00610898	0.00476402	0.0116261	0.00740262	0.005537	0.00466929	0.00780048	0.00600226
371	D-Threitol	0.687429			466.601	123.067	Organic oxygen compounds	forward	0.526968	0.470596	0.618866	0.602778	0.411957	0.558088	0.403763	0.455012	0.506004	0.323769	0.475059	0.349149	0.384428	0.360372	0.3494	0.380732	0.441489	0.38305	0.425872	0.402389	0.428078	0.41878
372	PS(22:6(4Z,7Z,10Z,13Z,16Z,19Z)/18:3(6Z,9Z,12Z))	0.685185			217.082	830.496	Lipids and lipid-like molecules	forward	0.26145	0.232078	0.219908	0.151301	0.109002	0.143492	0.182889	0.18472	0.185605	0.243143	0.213362	0.25385	0.256927	0.245264	0.281621	0.237966	0.260143	0.249035	0.203058	0.226472	0.235123	0.221551
374	2-Octaprenyl-3-methyl-6-methoxy-1,4-benzoquinol	0.682178			61.3028	565.467	Lipids and lipid-like molecules	forward	0.0840626	0.149796	0.078347	0.0663404	0.0333349	0.0706036	0.127574	0.0895828	0.0874552	0.0319406	0.0116604	0.0342667	0.0254646	0.0292569	0.0399406	0.0317957	0.040235	0.0305701	0.0401416	0.0388449	0.0478588	0.0422818
375	(E)-8-Hydroxy-2-octene-4,6-diynoic acid	0.681624			315.011	151.039	Lipids and lipid-like molecules	forward	0.462854	1.37563	1.56807	0.70759	1.07362	0.366428	0.668487	1.11349	0.917022	2.40135	1.93205	1.49197	1.17448	1.27181	1.29299	1.21503	2.18421	1.62049	1.04721	1.08233	1.11226	1.0806
376	N-Acetyl-a-neuraminic acid	0.681031			368.867	310.113	Organic oxygen compounds	forward	0.00870777	0.00616257	0.00937191	0.00104669	0.00727937	0.000139527	0.00383324	0.0112037	0.00596809	0.0309007	0.0475836	0.0291607	0.0456131	0.0321994	0.0274033	0.0331942	0.025963	0.0340022	0.020398	0.0161581	0.0171628	0.0179063
377	Inositol 1,3,4-trisphosphate	0.677454			232.407	420.97	Organic oxygen compounds	forward	0.0574139	0.0574595	0.0449572	0.00812662	0.0167291	0.0215048	0.0187997	0.0285251	0.0316895	0.0410511	0.0470422	0.0309567	0.039753	0.0283719	0.0357752	0.0472415	0.0655732	0.0419706	0.0243962	0.0315007	0.0299908	0.0286292
378	PC(16:1(9Z)/16:1(9Z))	0.676671			204.013	730.537	Lipids and lipid-like molecules	forward	0.169314	0.0694025	0.264575	0.104346	0.056455	0.135362	0.102141	0.0617144	0.120414	0.1146	0.120798	0.114566	0.151782	0.392414	0.13006	0.694883	0.876215	0.324415	0.123877	0.0825384	0.0986639	0.101693
379	Epsilon-(gamma-Glutamyl)-lysine	0.675924			423.537	276.149	Organic acids and derivatives	forward	0.108914	0.096181	0.0919805	0.0908425	0.113345	0.0858856	0.113802	0.118181	0.102391	0.0548479	0.120628	0.0434871	0.0486523	0.158233	0.165444	0.0429508	0.152955	0.0983998	0.103237	0.12319	0.134561	0.12033
380	6-Hydroxy-1H-indole-3-acetamide	0.673262			45.8372	191.081	Organoheterocyclic compounds	forward	0.441127	0.398501	0.428114	0.540338	0.443676	0.437727	0.334995	0.387417	0.426487	0.557184	0.472209	0.255158	0.984723	0.563542	0.403812	0.463358	0.975773	0.58447	0.435232	0.410208	0.545467	0.463636
382	Prolyl-Arginine	0.668244			469.169	272.171	Organic acids and derivatives	forward	0.0822071	0.0781872	0.0676615	0.0791129	0.077001	0.0687472	0.0647432	0.073357	0.0738771	0.0563126	0.0531629	0.0412475	0.0443605	0.0559207	0.0505685	0.0537754	0.057781	0.0516411	0.0620707	0.0618799	0.0709944	0.0649817
384	Necatorine	0.664707			167.751	265.059	Phenylpropanoids and polyketides	forward	0.028035	0.042826	0.0769571	0.0224866	0.0432881	0.0325414	0.0844931	0.0424381	0.0466332	0.0155776	0.0242536	0.0304824	0.0275539	0.0384425	0.0320981	0.0308329	0.0224927	0.0277167	0.0386807	0.0459772	0.036975	0.0405443
385	Isoniazid	0.663664			58.1236	138.066	Organoheterocyclic compounds	forward	0.0645128	0.049523	0.0656527	0.0423041	0.0417195	0.0169307	0.0324212	0.0312003	0.043033	0.0541912	0.0487576	0.0638728	0.0520736	0.0564761	0.02639	0.0497793	0.048679	0.0500274	0.056726	0.047407	0.0538598	0.0526643
386	5,6-Dihydrouridine	0.662909			367.047	247.094	Organic oxygen compounds	forward	0.354547	0.241372	0.253304	0.232416	0.241512	0.270934	0.270478	0.272519	0.267135	0.331911	0.314817	0.288012	0.312818	0.32688	0.312748	0.399709	0.384474	0.333921	0.334269	0.270788	0.328143	0.311067
387	Tryptophyl-Glutamine	0.661832			66.3011	333.156	Organic acids and derivatives	forward	0.0241846	0.0254525	0.0351571	0.008402	0.00725307	0.00701842	0.00996531	0.0186533	0.0170108	0.00377405	0.0104632	0.00644134	0.00404961	0.00014832	0.00962902	0.00350894	0.0158215	0.0067295	0.0102364	0.0110192	0.00840082	0.00988546
388	Netilmicin	0.661416			163.713	476.314	Organic oxygen compounds	forward	0.0396183	0.0309313	0.0211671	0.0165635	0.0142139	0.0254642	0.0215318	0.0300273	0.0249397	0.0259329	0.0346513	0.0193571	0.0405196	0.0324824	0.0299314	0.0177885	0.0300975	0.0288451	0.0363333	0.0298078	0.0447419	0.036961
389	Thymine	0.659172			239.956	127.05	Organoheterocyclic compounds	forward	0.215665	0.175124	0.143557	0.154173	0.169646	0.207331	0.168742	0.31121	0.193181	0.151239	0.164078	0.121301	0.156896	0.186302	0.157916	0.223221	0.14675	0.163463	0.168619	0.129387	0.210186	0.169397
390	8-Ocimenyl acetate	0.658761			32.5611	195.138	Lipids and lipid-like molecules	forward	0.0232795	0.0140043	0.0137135	0.0142052	0.0153611	0.0112995	0.012706	0.0126972	0.0146583	0.0183801	0.0227102	0.0146678	0.0229116	0.0199957	0.0233351	0.025065	0.0126373	0.0199628	0.0181194	0.0162818	0.0152328	0.0165446
391	PC(16:1(9Z)/15:0)	0.657211			175.509	718.537	Lipids and lipid-like molecules	forward	4.3936	4.13474	5.52394	4.4013	5.0954	4.24842	3.92107	4.35251	4.50887	5.16679	7.05153	4.34726	5.06863	4.13284	3.61724	4.69574	5.39563	4.93446	4.26488	3.80661	4.0704	4.0473
393	LysoPC(14:1(9Z))	0.655645			222.268	466.293	Lipids and lipid-like molecules	forward	0.622008	1.08368	0.926779	0.876778	1.33728	0.802139	0.835186	0.683514	0.89592	0.487299	0.542494	0.495449	0.385512	0.624181	0.520119	0.665348	0.570714	0.536389	0.653884	0.635205	0.650176	0.646422
394	(1RS,2RS)-Guaiacylglycerol 1-glucoside	0.655307			142.397	377.145	Organic oxygen compounds	forward	0.0376903	0.0249816	0.0511396	0.0361243	0.0367863	0.0224697	0.0282248	0.0338261	0.0339054	0.0372886	0.0390926	0.0362778	0.0413873	0.0308208	0.0172239	0.016371	0.0375049	0.0319959	0.038543	0.0420424	0.0438326	0.0414726
395	D-Alanyl-D-alanine	0.652782			89.248	161.092	Organic acids and derivatives	forward	0.269683	0.292518	0.208469	0.192047	0.167264	0.198389	0.22107	0.214156	0.220449	0.234015	0.226405	0.205625	0.21539	0.217808	0.220137	0.237069	0.231574	0.223503	0.230027	0.209341	0.232873	0.22408
396	4-Methoxybenzyl propanoate	0.650547			405.174	195.101	Benzenoids	forward	0.116741	0.126562	0.149585	0.093794	0.094811	0.0999986	0.0910819	0.102742	0.109415	0.105614	0.11725	0.124711	0.113667	0.0726129	0.0678272	0.0801186	0.146012	0.103477	0.106506	0.0834184	0.107728	0.0992175
397	PE(20:3(8Z,11Z,14Z)/14:1(9Z))	0.650395			177.163	712.489	Lipids and lipid-like molecules	forward	2.21189	1.92298	2.142	1.59485	1.54957	1.87032	1.45789	1.72892	1.8098	2.72168	1.4126	1.70787	1.35706	1.62621	1.93258	1.71162	2.09011	1.81997	1.6517	1.6073	1.52391	1.5943
398	Pyrazinamide	0.65019			190.803	124.05	Organoheterocyclic compounds	forward	0.284385	0.0883902	0.139028	0.338968	0.0660366	0.372888	0.193082	0.285256	0.221004	0.132097	0.0559231	0.133612	0.5478	0.114661	0.16061	0.0608848	0.164563	0.171269	0.251775	0.195065	0.172299	0.20638
400	N-(4-Hydroxycinnamoyl)tyrosine	0.647764			61.1472	328.117	Organic acids and derivatives	forward	0.0792559	0.0736778	0.0659639	0.0905389	0.0770226	0.0710016	0.11419	0.0810557	0.0815883	0.132485	0.106701	0.0886466	0.100657	0.105441	0.153819	0.110941	0.117627	0.11454	0.0812451	0.112062	0.104402	0.0992365
401	Argininosuccinic acid	0.647449			487.58	291.13	Organic acids and derivatives	forward	0.0212135	0.0179981	0.0174196	0.0282868	0.0258681	0.0240557	0.029917	0.0230388	0.0234747	0.0158864	0.0103949	0.0183276	0.0187127	0.0154152	0.0119758	0.010809	0.0110247	0.0140683	0.0187542	0.0195127	0.0193135	0.0191935
403	PC(20:4(8Z,11Z,14Z,17Z)/P-18:0)	0.644997			166.867	794.603	Lipids and lipid-like molecules	forward	0.78821	0.765887	0.964405	0.563965	0.392522	0.738593	0.755531	0.736582	0.713212	0.530586	0.396583	0.615644	0.490979	0.647598	0.656808	0.594591	0.599878	0.566583	0.62833	0.615971	0.510759	0.58502
404	Homo-L-arginine	0.639708			300.493	189.135	Organic acids and derivatives	forward	0.247109	0.267954	0.221365	0.196119	0.192316	0.187967	0.223344	0.222099	0.219784	0.172763	0.167672	0.148979	0.174032	0.197468	0.172975	0.180771	0.180048	0.174339	0.209517	0.200411	0.197562	0.202497
405	PC(20:3(8Z,11Z,14Z)/P-18:0)	0.637998			166.617	796.621	Lipids and lipid-like molecules	forward	0.337461	0.310264	0.438885	0.299668	0.253183	0.336483	0.360193	0.384291	0.340054	0.297277	0.204579	0.305524	0.23093	0.260031	0.262326	0.242518	0.310818	0.26425	0.314523	0.301101	0.249063	0.288229
406	1-Nitroheptane	0.6335			54.2912	146.117	Organic 1,3-dipolar compounds	forward	0.0348289	0.031169	0.0391358	0.0350003	0.721581	0.0367932	0.0342548	0.0405816	0.121668	0.0355913	0.0276644	0.022099	0.0329881	0.0417955	0.0323248	0.0322914	0.0320308	0.0320982	0.0354634	0.0348813	0.0366931	0.0356792
408	6,10,14-Trimethyl-5,9,13-pentadecatrien-2-one	0.630614			96.2653	263.237	Lipids and lipid-like molecules	forward	0.158046	0.136214	0.136648	0.123781	0.115074	0.129763	0.122074	0.107102	0.128588	0.157077	0.156322	0.150498	0.166511	0.153874	0.158435	0.178085	0.143423	0.158028	0.152826	0.137379	0.157316	0.149174
409	PC(18:0/P-18:1(9Z))	0.6299			169.74	772.622	Lipids and lipid-like molecules	forward	0.92082	0.620656	0.765866	0.714633	0.623333	0.802431	0.619287	0.517786	0.698101	0.527503	0.600993	0.390698	0.539223	0.427459	0.555773	0.479864	0.609011	0.516315	0.396368	0.464781	0.494026	0.451725
410	Sparfloxacin	0.629807			376.757	197.089	Organoheterocyclic compounds	forward	0.0268761	0.0437544	0.0559799	0.0207779	0.018677	0.0122861	0.0188735	0.0163293	0.0266943	0.0145124	0.0234295	0.0394532	0.0162231	0.0184784	0.0224566	0.0315443	0.0165649	0.0228328	0.0178046	0.0160806	0.0225958	0.018827
412	Oxonantenine	0.627628			405.908	336.087	Alkaloids and derivatives	forward	0.0813134	0.0686652	0.0609382	0.0501437	0.0626463	0.0622856	0.0689903	0.0721733	0.0658945	0.0806083	0.0793729	0.0679758	0.0884964	0.0908746	0.1	0.114638	0.0731801	0.0868933	0.0837602	0.0837927	0.0825196	0.0833575
414	PC(22:2(13Z,16Z)/14:1(9Z))	0.626042			679.347	784.585	Lipids and lipid-like molecules	forward	0.0114032	0.00350808	0.00623122	0.00304917	0.00298308	0.00505545	0.0044146	0.00295435	0.00494989	0.00291641	0.0046232	0.00343623	0.00548168	0.0146981	0.00321572	0.00471206	0.00455158	0.00545438	0.00453685	0.00420652	0.00714356	0.00529564
415	apo-[3-methylcrotonoyl-CoA:carbon-dioxide ligase (ADP-forming)]	0.624458			334.596	174.124	Organic acids and derivatives	forward	0.807095	1.53029	1.04981	0.971686	0.836973	0.961732	1.24492	0.755142	1.01971	0.32793	0.307648	0.345415	0.417713	0.601849	0.782589	0.482275	0.280005	0.443178	0.730029	0.732117	0.724562	0.728903
417	PC(22:5(7Z,10Z,13Z,16Z,19Z)/16:0)	0.623824			167.472	808.585	Lipids and lipid-like molecules	forward	2.55549	2.21915	2.25292	2.17603	1.61034	2.35148	2.30605	2.47111	2.24282	2.20023	1.88919	2.34325	1.90743	2.14398	2.3108	1.9614	2.40893	2.14565	2.10563	2.169	1.79426	2.02296
418	PC(22:6(4Z,7Z,10Z,13Z,16Z,19Z)/16:1(9Z))	0.623603			168.594	804.551	Lipids and lipid-like molecules	forward	2.02943	1.70144	1.8854	1.66898	1.26791	1.58255	1.46737	1.55021	1.64416	1.48032	1.61131	1.48263	1.4009	1.34993	1.64206	1.53262	1.49256	1.49904	1.58032	1.58063	2.42997	1.86364
419	Tyrosyl-Gamma-glutamate	0.619985			115.183	310.139	Organic acids and derivatives	forward	0.0364607	0.0273904	0.028727	0.0027609	0.000133008	0.00821467	0.0145736	0.0134362	0.0164621	0.00015671	0.00398314	0.00458339	0.0014615	0.00014832	0.00516998	0.00015595	0.00698987	0.00283111	0.00763506	0.0088811	0.00939167	0.00863594
421	SM(d18:1/20:0)	0.619438			205.737	759.637	Lipids and lipid-like molecules	forward	0.130419	0.0970723	0.107779	0.110351	0.130506	0.117403	0.082142	0.123521	0.112399	0.152869	0.156494	0.144592	0.189506	0.169793	0.185587	0.20353	0.139684	0.167757	0.109989	0.121168	0.143431	0.124862
422	N'-Hydroxymethylnorcotinine	0.615074			45.3835	193.097	Organoheterocyclic compounds	forward	0.115481	0.121687	0.0525626	0.20038	0.178034	0.130205	0.201833	0.135442	0.141953	0.447369	0.219014	0.17395	0.175513	0.37607	0.187724	0.151944	0.278374	0.251245	0.181287	0.160273	0.161925	0.167828
423	3-Oxoadipic acid	0.614549			80.9304	161.044	Organic acids and derivatives	forward	0.0863077	0.063375	0.152188	0.04091	0.118222	0.0784112	0.0741227	0.0990424	0.0890724	0.074517	0.090084	0.107552	0.120512	0.149695	0.11991	0.0665698	0.147845	0.109586	0.120016	0.1001	0.118125	0.112747
424	N-Palmitoylsphingosine	0.613668			71.7758	538.52	Lipids and lipid-like molecules	forward	0.0181188	0.0164976	0.0202958	0.0151051	0.0254652	0.0115893	0.0111339	0.0109179	0.0161405	0.0250357	0.022265	0.0203058	0.0197197	0.0197002	0.0206385	0.0215267	0.018554	0.0209682	0.0122068	0.0147476	0.0160366	0.0143303
426	Moxonidine	0.609948			426.426	242.079	Organoheterocyclic compounds	forward	0.0887391	0.070982	0.0717544	0.0792955	0.0955132	0.0963949	0.084489	0.0896454	0.0846017	0.0877231	0.0761501	0.0638238	0.116207	0.1491	0.157044	0.190749	0.0831971	0.115499	0.103551	0.0919613	0.10792	0.101144
428	PG(18:2(9Z,12Z)/18:3(6Z,9Z,12Z))	0.604234			61.9044	769.5	Lipids and lipid-like molecules	forward	0.142656	0.227365	0.160902	0.170185	0.142938	0.184097	0.186799	0.205581	0.177565	0.215563	0.188376	0.18174	0.171704	0.197993	0.196023	0.232892	0.194555	0.197356	0.200257	0.171234	0.18957	0.18702
429	L-2-Amino-4-methylenepentanedioic acid	0.602598			148.274	160.06	Organic acids and derivatives	forward	0.455073	0.476566	0.414113	0.237194	0.394085	0.228957	0.319243	0.388326	0.364195	0.634461	0.231629	0.457146	0.478383	0.629117	0.541636	0.720867	0.673214	0.545807	0.450774	0.345083	0.389572	0.395143
430	N-Acetylserine	0.601636			58.1305	148.06	Organic acids and derivatives	forward	0.113696	0.0804363	0.278181	0.0402267	0.149428	0.599116	0.0711837	0.131632	0.182987	0.191858	0.189818	0.147285	0.149323	0.213919	0.135353	0.205246	0.161259	0.174258	0.161998	0.121716	0.164461	0.149392
432	dIMP	0.599037			414.833	333.06	Nucleosides, nucleotides, and analogues	forward	0.0456296	0.0388215	0.0224646	0.00928476	0.0132459	0.0199242	0.0251989	0.0279969	0.0253208	0.027658	0.0418427	0.0296123	0.0246303	0.0357092	0.0344521	0.0303484	0.041705	0.0332448	0.0236462	0.0253592	0.0307595	0.0265883
433	Fospropofol	0.598062			401.592	333.086	Organic compounds	forward	0.00841275	0.00828266	0.0066479	0.00505247	0.00681824	0.0101481	0.00856729	0.00580355	0.00746662	0.00885539	0.00894944	0.00865821	0.0102225	0.00904883	0.00633718	0.00922208	0.00943108	0.00884058	0.00750513	0.00935023	0.00843788	0.00843108
434	PS(20:5(5Z,8Z,11Z,14Z,17Z)/18:1(9Z))	0.597711			218.802	808.512	Lipids and lipid-like molecules	forward	0.239816	0.171409	0.169283	0.126741	0.0771588	0.131088	0.142013	0.133077	0.148823	0.186256	0.135706	0.227095	0.178889	0.195107	0.232333	0.183314	0.179156	0.189732	0.146506	0.165867	0.172232	0.161535
435	Muramic acid	0.595979			406.738	252.107	Organic oxygen compounds	forward	0.0229354	0.0437011	0.0377218	0.0315845	0.033946	0.011467	0.0323084	0.0485598	0.032778	0.14777	0.0799125	0.0848611	0.0500781	0.057256	0.0410902	0.0570693	0.0860448	0.0755102	0.0496934	0.0550511	0.0569023	0.0538823
436	gamma-Carboxyglutamic acid	0.593633			334.654	192.051	Organic acids and derivatives	forward	0.145054	0.12362	0.143395	0.070402	0.0763683	0.0888631	0.0816385	0.137984	0.108416	0.12875	0.126475	0.114985	0.100289	0.139533	0.108916	0.119263	0.129607	0.120977	0.125791	0.109084	0.122093	0.118989
437	4-Deoxyerythronic acid	0.593148			221.463	87.0444	Organic oxygen compounds	forward	0.188666	0.12682	0.139456	0.0597564	0.0633604	0.0753925	0.108037	0.0720844	0.104197	0.11678	0.116924	0.17758	0.115059	0.163325	0.164472	0.195203	0.11616	0.145688	0.111005	0.134762	0.12312	0.122963
438	Cohibin A	0.592949			222.326	549.489	Lipids and lipid-like molecules	forward	0.205904	0.144492	0.197025	0.148613	0.179366	0.132023	0.16242	0.202174	0.171502	0.419763	0.405091	0.351583	0.402089	0.291989	0.321121	0.34389	0.373318	0.363605	0.242317	0.228473	0.255841	0.24221
439	PC(22:4(7Z,10Z,13Z,16Z)/14:0)	0.588841			205.984	782.569		forward	0.0993529	0.0679974	0.193595	0.160943	0.118944	0.213534	0.165146	0.175341	0.149357	0.120044	0.123954	0.279381	0.150763	0.202696	0.218675	0.177165	0.161424	0.179263	0.162205	0.173527	0.172182	0.169305
440	PG(18:3(6Z,9Z,12Z)/16:1(9Z))	0.588385			65.0366	743.482	Lipids and lipid-like molecules	forward	0.0893082	0.083638	0.0639461	0.0637804	0.0699835	0.0825072	0.0871168	0.0945976	0.0793597	0.120018	0.0978694	0.102932	0.087641	0.0971749	0.096341	0.0914112	0.0921382	0.0981907	0.0789761	0.102302	0.0798448	0.0870409
441	LysoPC(18:2(9Z,12Z))	0.587477			217.125	520.338	Lipids and lipid-like molecules	forward	26.4037	19.9073	24.6671	25.437	20.8778	22.3246	26.9903	18.9792	23.1984	12.3064	13.8723	7.88919	11.8476	18.3218	17.4569	19.4635	22.6507	15.476	27.0508	20.5448	28.1455	25.247
442	Sterebin G	0.585989			52.5678	355.248	Lipids and lipid-like molecules	forward	0.00720738	0.0131605	0.0151385	0.0495467	0.047136	0.0293357	0.0264369	0.0417357	0.0287122	0.0523518	0.0562937	0.018075	0.0146687	0.0393992	0.0144806	0.017245	0.0438437	0.0320447	0.0371912	0.0384254	0.0378717	0.0378294
443	PE(22:6(4Z,7Z,10Z,13Z,16Z,19Z)/18:3(6Z,9Z,12Z))	0.585764			144.754	786.505	Lipids and lipid-like molecules	forward	0.0259776	0.0303551	0.0369939	0.0981508	0.0782316	0.0530358	0.0613142	0.0814268	0.0581857	0.0307913	0.0402136	0.000135887	0.0216535	0.0237771	0.036094	0.015305	0.025958	0.024241	0.0355142	0.0490166	0.0329399	0.0391569
444	Histidinyl-Alanine	0.585027			96.268	227.114	Organic acids and derivatives	forward	0.00580335	0.0765374	0.00640784	0.0630621	0.0228895	0.0905983	0.0781994	0.00871193	0.0440262	0.00015671	0.000150468	0.00121857	0.00138378	0.00447191	0.0319636	0.00176559	0.00015809	0.00515859	0.031917	0.0217254	0.0206205	0.0247543
447	PC(20:2(11Z,14Z)/14:0)	0.581677			203.635	758.57	Lipids and lipid-like molecules	forward	0.389263	0.346073	0.271356	0.0939019	0.21974	0.438862	0.446469	0.284511	0.311272	0.35428	0.331798	0.543195	1.18872	0.48704	0.458693	0.406046	0.418688	0.523558	0.325959	0.272681	0.366834	0.321825
448	PC(20:5(5Z,8Z,11Z,14Z,17Z)/15:0)	0.580126			169.338	766.536	Lipids and lipid-like molecules	forward	0.581067	0.460361	0.7817	0.674089	0.679027	0.616543	0.575877	0.57182	0.617561	0.819699	0.72349	0.571882	0.648634	0.495511	0.506554	0.573835	0.64181	0.622677	0.615465	0.592225	0.57318	0.593623
449	(alpha-D-mannosyl)7-beta-D-mannosyl-diacetylchitobiosyl-L-asparagine, isoform A (protein)	0.579314			50.781	90.0553	Organic acids and derivatives	forward	0.209277	0.288146	0.199689	0.153065	0.21352	0.133947	0.174687	0.209795	0.197766	0.185018	0.172872	0.167157	0.177083	0.180791	0.181033	0.181873	0.186627	0.179057	0.184176	0.170394	0.18267	0.17908
450	Olanzapine	0.579144			233.623	313.151	Organoheterocyclic compounds	forward	0.0403925	0.0490071	0.00625707	0.00973516	0.0262692	0.0494459	0.0175028	0.0264479	0.0281322	0.00015671	0.000150468	0.000135887	0.00015009	0.00014832	0.00014344	0.00015595	0.00015809	0.000149869	0.0135378	0.0134872	0.0169454	0.0146568
453	1-Deoxy-D-glucitol	0.575021			126.864	167.093	Organic oxygen compounds	forward	1.26424	1.02246	1.17199	1.07173	1.13677	0.870818	1.17759	1.27377	1.12367	1.53994	1.22565	1.31739	1.48916	1.34309	1.35764	1.45037	1.47112	1.39929	1.17556	1.21592	1.22425	1.20524
454	LysoPC(18:4(6Z,9Z,12Z,15Z))	0.575018			224.066	516.305	Lipids and lipid-like molecules	forward	0.750597	0.743379	0.710014	0.734906	0.814211	0.796931	0.769309	0.710756	0.753763	1.01669	0.890831	0.770412	0.868656	0.946571	0.999338	1.04888	0.8533	0.924336	0.806706	0.98821	1.03009	0.941668
455	cis,cis-Muconic acid	0.574632			79.6776	143.034	Lipids and lipid-like molecules	forward	0.0441622	0.014672	0.0741166	0.0042635	0.036568	0.0404752	0.0364544	0.0549417	0.0382067	0.135492	0.119115	0.0569399	0.101773	0.120685	0.0900074	0.130733	0.190584	0.118166	0.098997	0.087594	0.0700086	0.0855332
456	Loracarbef	0.573502			185.832	350.094	Organoheterocyclic compounds	forward	0.0567293	0.0574729	0.0490442	0.0102791	0.0215001	0.0278795	0.0439311	0.0379033	0.0380925	0.0638416	0.0573431	0.0719912	0.0792889	0.103884	0.110554	0.0928691	0.0497965	0.078696	0.0506064	0.0482598	0.0578566	0.0522409
457	2-[(Methylthio)methyl]-2-butenal	0.571155			392.615	131.053	Organic oxygen compounds	forward	0.604902	0.579186	0.435979	0.616953	0.410557	0.561392	0.470235	0.409515	0.51109	0.57881	0.590427	0.53991	0.519238	0.579547	0.552873	0.559727	0.644335	0.570608	0.533831	0.572874	0.591524	0.566076
458	PC(18:1(11Z)/15:0)	0.571048			159.001	746.569	Lipids and lipid-like molecules	forward	1.41841	1.23277	1.54974	1.01286	0.893967	1.28049	1.3236	1.58173	1.28669	0.940589	0.919107	1.55973	0.872334	0.947069	1.12395	0.539578	1.02654	0.991112	1.10567	1.17213	0.769121	1.01564
459	PC(22:5(7Z,10Z,13Z,16Z,19Z)/18:4(6Z,9Z,12Z,15Z))	0.569245			166.012	828.552	Lipids and lipid-like molecules	forward	0.146266	0.108326	0.147378	0.136226	0.107822	0.133825	0.141855	0.131662	0.13167	0.15497	0.159209	0.177802	0.123815	0.0979298	0.147774	0.117053	0.161458	0.142501	0.134325	0.152866	0.11996	0.135717
460	6-Methylcoumarin	0.56785			372.364	161.06	Phenylpropanoids and polyketides	forward	0.120229	0.0954601	0.112853	0.0856976	0.108094	0.0904027	0.0941475	0.102403	0.101161	0.115682	0.115225	0.118471	0.134815	0.125961	0.100061	0.138227	0.157534	0.125747	0.0908955	0.0892322	0.1256	0.101909
461	SM(d18:1/14:0)	0.56716			210.989	675.544	Lipids and lipid-like molecules	forward	0.688511	0.689362	0.55138	0.529944	0.355375	0.72434	0.666993	0.634324	0.605029	0.271035	0.218403	0.398491	0.281198	0.481133	0.475269	0.368815	0.383274	0.359702	0.403552	0.416029	0.413052	0.410878
462	Methylimidazoleacetic acid	0.566869			56.0685	141.066	Organoheterocyclic compounds	forward	0.358703	0.293878	0.322936	0.38256	0.241009	0.350986	0.309032	0.288635	0.318467	0.242388	0.267183	0.257995	0.339005	0.300528	0.29889	0.297748	0.258001	0.282717	0.296818	0.281924	0.297535	0.292092
463	Pyropheophytin b	0.565425			221.94	827.547	Organoheterocyclic compounds	forward	0.00892558	0.00167003	0.000155805	0.00303805	0.0026382	0.000139527	0.00013429	0.0033601	0.0025077	0.0199959	0.0188546	0.0162896	0.0196038	0.00355303	0.00778799	0.00620426	0.0247756	0.0146331	0.00662623	0.00619235	0.00865921	0.00715926
464	1-Oleoylglycerophosphoinositol	0.563121			264.647	599.32	Lipids and lipid-like molecules	forward	0.0558355	0.0503794	0.085731	0.0814505	0.0929029	0.0499037	0.0774763	0.0654805	0.069895	0.156788	0.12685	0.0896577	0.102167	0.123446	0.101149	0.141855	0.149899	0.123976	0.100376	0.100233	0.100864	0.100491
465	LysoPC(16:1(9Z)/0:0)	0.562175			219.728	494.324	Lipids and lipid-like molecules	forward	28.9876	20.8044	26.455	28.6732	27.0067	37.0793	31.8233	25.2709	28.2625	35.0665	34.4335	15.2107	28.1271	27.3237	22.4611	29.8955	36.6345	28.6441	37.155	25.8001	26.2676	29.7409
466	PC(18:4(6Z,9Z,12Z,15Z)/18:2(9Z,12Z))	0.560229			170.333	778.536		forward	1.66344	1.38894	1.49752	1.69927	1.28225	1.38567	1.44703	1.46188	1.47825	1.30369	1.43824	1.11321	1.33661	1.3135	1.26373	2.14717	1.49756	1.42671	1.38527	1.36692	1.39898	1.38373
467	PC(22:5(7Z,10Z,13Z,16Z,19Z)/16:1(9Z))	0.559257			167.731	806.57	Lipids and lipid-like molecules	forward	3.28423	2.73095	3.04937	2.63381	2.24613	2.76202	2.67795	2.86134	2.78072	2.83992	2.78892	2.80264	2.66433	2.46423	2.84486	2.59792	2.96928	2.74651	2.78793	2.80206	2.91064	2.83354
468	Blepharin	0.559126			448.664	328.106	Organic oxygen compounds	forward	0.0330337	0.0193695	0.039333	0.016662	0.0394131	0.0217183	0.0350523	0.057252	0.0327292	0.0940322	0.0610763	0.0619073	0.0487768	0.0501624	0.0449017	0.0389555	0.0739716	0.059223	0.0485376	0.0442096	0.0493623	0.0473698
469	Glucose 6-phosphate	0.557823			486.559	261.037	Organic oxygen compounds	forward	0.0743934	0.0553424	0.0420834	0.0616313	0.091241	0.112813	0.159799	0.150917	0.0935276	0.157124	0.0933669	0.153004	0.160812	0.113623	0.128971	0.121448	0.0913501	0.127462	0.103626	0.114145	0.112936	0.110235
470	PC(18:2(9Z,12Z)/18:0)	0.55621			170.591	786.599	Lipids and lipid-like molecules	forward	12.0575	10.1398	11.5819	8.42125	7.68526	10.7049	9.39955	9.73278	9.96536	10.3741	10.0277	10.0793	9.56363	11.6397	10.5656	9.83901	11.6335	10.4653	10.2452	9.34874	8.66927	9.42109
471	Glycerylphosphorylethanolamine	0.555734			412.26	216.063	Organic acids and derivatives	forward	7.86171	7.4571	5.65813	6.30496	7.74327	5.30483	7.80195	7.79675	6.99109	12.8996	9.47846	10.1605	12.0884	14.1087	15.0042	14.3659	11.7494	12.4819	9.4244	9.701	9.87431	9.66657
472	Betazole	0.55349			530.968	112.087	Organic nitrogen compounds	forward	0.217859	0.135029	0.147695	0.1355	0.140164	0.141919	0.139897	0.134573	0.14908	0.13713	0.161551	0.137139	0.117094	0.285337	0.13318	0.144503	0.147594	0.157941	0.151291	0.142734	0.166463	0.153496
474	PC(14:1(9Z)/14:1(9Z))	0.551854			178.616	674.476	Lipids and lipid-like molecules	forward	0.407878	0.315773	0.264028	0.432303	0.338535	0.354165	0.332186	0.403447	0.356039	0.188092	0.172403	0.240459	0.213775	0.182347	0.171831	0.183322	0.25459	0.200852	0.272717	0.239576	0.286646	0.266313
477	Aminocaproic acid	0.550938			318.89	146.081	Lipids and lipid-like molecules	forward	0.0732155	0.059844	0.0277807	0.0562037	0.0697765	0.0583044	0.0666755	0.0591898	0.0588738	0.0846071	0.0548736	0.0702412	0.0488588	0.178453	0.170291	0.076387	0.0654114	0.0936404	0.087237	0.0929879	0.0966324	0.0922858
478	PC(18:3(9Z,12Z,15Z)/14:1(9Z))	0.54992			175.335	726.505	Lipids and lipid-like molecules	forward	0.17432	0.121607	0.0716138	0.171105	0.159047	0.118034	0.128352	0.0723372	0.127052	0.0436454	0.0389538	0.0194906	0.0713401	0.0573991	0.0421814	0.0471515	0.0972873	0.0521811	0.0996988	0.0586032	0.0733193	0.0772071
479	PG(18:1(11Z)/16:1(9Z))	0.549692			61.9896	747.518	Lipids and lipid-like molecules	forward	0.63267	0.606251	0.373631	0.454347	0.365721	0.544698	0.54606	0.635928	0.519913	0.614113	0.528758	0.55561	0.529991	0.792239	0.610569	0.635242	0.615308	0.610229	0.563179	0.52193	0.570658	0.551922
481	2-(5,8-Tetradecadienyl)cyclobutanone	0.549459			220.565	263.237	Organooxygen compounds	forward	0.0446125	0.0524659	0.0721873	0.0599179	0.0708977	0.0607623	0.0676605	0.0510629	0.0599459	0.0502559	0.0626834	0.0427477	0.0432735	0.0562932	0.0607405	0.0764869	0.0617926	0.0567842	0.0598819	0.0624298	0.0614015	0.0612377
482	L-Glutamine	0.548774			450.843	147.076	Organic acids and derivatives	forward	0.441354	0.55367	0.283932	0.310748	0.363742	0.443851	0.331016	0.297838	0.378269	0.472659	0.452598	0.429636	0.454595	0.300724	0.479352	0.295689	0.41822	0.412934	0.410764	0.570177	0.451512	0.477484
483	1-Palmitoylglycerophosphoinositol	0.548119			275.142	573.304	Lipids and lipid-like molecules	forward	0.0198557	0.0229012	0.0116449	0.0362801	0.0245386	0.0324399	0.0303939	0.024743	0.0253497	0.0205657	0.0154163	0.0204167	0.0182253	0.0220233	0.021333	0.0165357	0.0183476	0.019108	0.0183711	0.0185273	0.0224865	0.019795
484	PC(20:1(11Z)/14:1(9Z))	0.547747			677.944	758.57	Lipids and lipid-like molecules	forward	0.0502859	0.00943418	0.0228146	0.0173209	0.00685661	0.0203631	0.015463	0.0125346	0.0193841	0.0110258	0.0134912	0.0204856	0.0191693	0.0475547	0.0147844	0.0154395	0.0191495	0.0201375	0.0258557	0.0249395	0.0294526	0.0267493
485	PC(16:1(9Z)/14:0)	0.547109			176.289	704.52	Lipids and lipid-like molecules	forward	5.36216	3.78662	4.46189	4.22005	3.51462	5.23358	4.3099	4.27155	4.39505	5.04869	5.27837	5.19484	5.14711	4.77849	5.07091	4.56048	6.39445	5.18417	4.44254	4.08048	4.81954	4.44752
486	PI(20:4(5Z,8Z,11Z,14Z)/16:0)	0.545537			218.031	859.532	Lipids and lipid-like molecules	forward	0.0901343	0.0737516	0.0797376	0.0712154	0.055171	0.067993	0.066016	0.0668477	0.0713583	0.0567549	0.0472422	0.055264	0.0678401	0.0513627	0.0622367	0.0576561	0.0616931	0.0575062	0.0685905	0.060121	0.0518959	0.0602025
487	alpha-D-Xylopyranosyl-(1->6)-beta-D-glucopyranosyl-(1->4)-D-glucose	0.544653			463.887	475.169	Organic oxygen compounds	forward	0.0111272	0.00308298	0.00215895	0.00768008	0.00832615	0.00919008	0.0122478	0.0152239	0.00862964	0.0252613	0.0103075	0.014678	0.0165441	0.0230985	0.0210971	0.0210148	0.0118368	0.0179798	0.0173027	0.0142665	0.0130681	0.0148791
488	PC(16:1(9Z)/14:1(9Z))	0.539813			176.292	702.506		forward	2.51392	2.01117	2.07326	2.52707	2.24885	2.23834	1.95773	2.21229	2.22283	1.99856	2.59646	2.20266	2.25729	1.77282	2.17786	1.81713	2.36627	2.14863	2.19731	1.98224	2.16427	2.11461
492	Metronidazole	0.533824			428.067	172.072	Organoheterocyclic compounds	forward	0.0651922	0.0503988	0.0501826	0.0432297	0.0384085	0.0493315	0.0552833	0.0204126	0.0465549	0.0347715	0.034421	0.0370095	0.0419386	0.0522657	0.0488304	0.045865	0.039454	0.0418195	0.03987	0.0434113	0.0441552	0.0424788
493	PC(18:3(9Z,12Z,15Z)/14:0)	0.532436			175.458	728.521		forward	1.02788	0.896307	0.678735	0.682333	0.920214	0.590574	0.691485	0.831651	0.789898	0.51643	0.567714	0.542588	0.28178	0.524543	0.479492	0.221507	0.496899	0.453869	0.60142	0.538835	0.488488	0.542914
494	N-Carbamoylputrescine	0.532194			407.6	132.113	Organic acids and derivatives	forward	0.0288219	0.219054	0.0644313	0.463235	0.415878	0.0835851	0.294677	0.142527	0.214026	0.0208638	0.0178114	0.020011	0.0154578	0.0144581	0.0178	0.0159716	0.0231505	0.0181905	0.164762	0.155772	0.1675	0.162678
495	PC(22:5(7Z,10Z,13Z,16Z,19Z)/18:3(6Z,9Z,12Z))	0.531913			145.213	830.567	Lipids and lipid-like molecules	forward	0.129879	0.113674	0.111744	0.10897	0.0826178	0.101733	0.115821	0.125031	0.111184	0.117039	0.103711	0.138581	0.0884872	0.0871721	0.139339	0.0882852	0.102331	0.108118	0.0984567	0.116959	0.104017	0.106478
496	5-Methoxytryptophan	0.530188			38.5824	235.107	Organoheterocyclic compounds	forward	0.0307634	0.00744786	0.01523	0.0414686	0.0265823	0.0268644	0.0146598	0.0123423	0.0219198	0.0255808	0.0263739	0.0105944	0.030664	0.0241405	0.0211096	0.0165036	0.0211028	0.0220087	0.0244589	0.0303818	0.0246442	0.0264949
497	1,3,5-Trihydroxy-10-methylacridone	0.527755			365.277	258.076	Organoheterocyclic compounds	forward	0.0340305	0.0190066	0.0307519	0.0640166	0.0548613	0.04906	0.0491432	0.0397935	0.042583	0.0692801	0.0393247	0.061865	0.0506808	0.0504339	0.0506807	0.0416347	0.0425179	0.0508022	0.0462969	0.0478241	0.0525569	0.0488927
498	[12]-Gingerol	0.527276			206.809	396.31	Benzenoids	forward	0.32465	0.294399	0.213413	0.335225	0.309561	0.338256	0.232924	0.172036	0.277558	0.0907168	0.13176	0.114477	0.144581	0.212146	0.267271	0.183764	0.13305	0.159721	0.206728	0.220629	0.245354	0.224237
499	Mephenytoin	0.524462			263.111	219.113	Organoheterocyclic compounds	forward	0.0173272	0.00629402	0.0158008	0.0284519	0.019198	0.0249713	0.0259486	0.0217519	0.019968	0.0232029	0.0236941	0.0186495	0.0152236	0.0130175	0.00984599	0.0099242	0.021725	0.0169103	0.021701	0.0186268	0.0160437	0.0187905
501	N-Acetylcadaverine	0.524048			330.266	145.133	Organic acids and derivatives	forward	0.117487	0.147995	0.191513	0.130028	5.83538	0.113545	0.0701183	0.0945716	0.83758	0.098388	0.133333	0.0882738	0.0764558	0.0921431	0.10122	0.107816	0.182146	0.109972	0.33649	0.318918	0.366469	0.340625
502	Thiomorpholine 3-carboxylate	0.520358			387.396	148.042	Organic acids and derivatives	forward	0.610376	0.7434	0.487227	1.34271	1.49817	0.998325	0.67972	0.766729	0.890831	0.82549	0.782244	0.533406	0.857564	0.912392	0.711407	0.752455	0.775448	0.768801	0.862207	0.812557	0.820391	0.831718
503	Inosine 2'-phosphate	0.517108			468.705	349.054	Organic oxygen compounds	forward	0.170495	0.151765	0.114684	0.215341	0.239126	0.195733	0.121755	0.135612	0.168064	0.152901	0.148371	0.143994	0.145265	0.154599	0.155064	0.142086	0.142088	0.148046	0.14577	0.126475	0.137415	0.136554
504	Clenbuterol	0.51334			315.814	277.089	Benzenoids	forward	0.00913915	0.00807969	0.00155795	0.0217	0.00986449	0.00855777	0.0182192	0.00109872	0.00977712	0.00015671	0.000150468	0.000135887	0.00015009	0.00201577	0.0032168	0.00015595	0.00015809	0.000767471	0.0034764	0.00458518	0.00492394	0.00432851
505	Erythritol	0.511453			298.315	123.067	Organic oxygen compounds	forward	0.046301	0.04677	0.0525129	0.0568887	0.0436861	0.0454717	0.0376333	0.0487269	0.0472488	0.048021	0.0321948	0.0382292	0.0398115	0.0303026	0.0317351	0.0438228	0.0494114	0.0391911	0.0450438	0.0362421	0.0323959	0.0378939
506	5-Methoxycanthin-6-one	0.510639			47.1461	251.085	Alkaloids and derivatives	forward	0.103587	0.0968623	0.0777295	0.512323	0.406586	0.320296	0.292744	0.240861	0.256374	0.159107	0.0766792	0.07986	0.143046	0.0913624	0.0901098	0.0946569	0.131721	0.108318	0.183357	0.178477	0.211226	0.19102
507	5-Hydroxyindoleacetaldehyde	0.510103			329.373	176.071	Organoheterocyclic compounds	forward	0.204987	0.166694	0.167591	0.18024	0.167923	0.172658	0.151773	0.177098	0.17362	0.161252	0.185568	0.144962	0.202745	0.231491	0.173394	0.222952	0.230621	0.194123	0.18699	0.180441	0.164504	0.177312
509	PE(16:1(9Z)/20:1(11Z))	0.508436			59.506	744.554	Lipids and lipid-like molecules	forward	0.637863	0.615503	0.736305	0.651029	0.536507	0.755919	0.771741	0.774436	0.684913	0.883158	0.613072	1.10762	0.663691	0.689018	0.588581	0.388846	0.913447	0.730929	0.695039	0.609137	0.647663	0.650613
510	Divanillyltetrahydrofuran ferulate	0.506152			166.032	521.219	Lignans, neolignans and related compounds	forward	0.0113878	0.0343268	0.0270587	0.0358057	0.0422156	0.0503753	0.0701738	0.0387227	0.0387583	0.0347257	0.0401809	0.0165596	0.0132209	0.0191569	0.0212882	0.0386021	0.0236238	0.0259198	0.0452315	0.052144	0.0392469	0.0455408
511	PC(18:3(6Z,9Z,12Z)/20:5(5Z,8Z,11Z,14Z,17Z))	0.504782			169.743	802.538	Lipids and lipid-like molecules	forward	0.165321	0.16236	0.182157	0.0678241	0.0805792	0.147945	0.0927319	0.121797	0.127589	0.145065	0.134464	0.104425	0.118356	0.107296	0.145974	0.166728	0.0871714	0.126185	0.151338	0.125639	0.119593	0.13219
512	Leukotriene D4	0.503739			366.152	497.272	Lipids and lipid-like molecules	forward	0.00266455	0.0627215	0.00343579	0.00885975	0.00460031	0.00728676	0.10203	0.0137919	0.0256738	0.00015671	0.000150468	0.0012648	0.00015009	0.00132546	0.00660789	0.00424184	0.00015809	0.00175692	0.00472315	0.00519824	0.00627659	0.00539933
514	7,8-Dihydro-3-methylpyrrolo[1,2-a]pyrimidin-2(6H)-one	0.5			43.8441	151.086	Organoheterocyclic compounds	reverse	0.141648	0.059942	0.0325224	0.0300659	0.205594	0.101058	0.217952	0.06026	0.10613	0.289742	0.217756	0.188532	0.208545	0.131632	0.0810008	0.179993	0.108007	0.175651	0.129383	0.179375	0.117908	0.142222
515	p-Xylene	0.5			32.3327	107.086	Benzenoids	reverse	0.0466514	0.0162819	0.0381467	0.037368	0.0382903	0.0277546	0.0375959	0.0430736	0.0356453	0.0296074	0.0259452	0.0333856	0.0364116	0.0336363	0.0345433	0.0382611	0.0250964	0.0321109	0.0541753	0.0504309	0.0529917	0.0525327
516	Acetaminophen	0.499927			49.5448	152.07	Benzenoids	reverse	0.0726109	0.0732496	0.0488375	0.0955874	0.102712	0.0832967	0.103888	0.0725986	0.0815975	0.0863037	0.145109	0.0647341	0.0815461	0.0744718	0.0902839	0.115876	0.220378	0.109838	0.0843655	0.0755771	0.0816842	0.0805423
517	5,7alpha-Dihydro-1,4,4,7a-tetramethyl-4H-indene	0.499594			32.249	175.148	Hydrocarbons	reverse	0.0608428	0.0263582	0.0466031	0.0459107	0.034563	0.0343267	0.0456206	0.0341571	0.0410478	0.0277453	0.0283361	0.0379481	0.0449084	0.03372	0.0277681	0.0354139	0.0239093	0.0324686	0.0589895	0.0436107	0.0551446	0.0525816
519	5-Aminoimidazole ribonucleotide	0.498014			405.907	296.065	Organic oxygen compounds	forward	1.11312	0.850506	0.855769	0.892343	1.04045	0.965437	1.02989	1.10048	0.981	1.27989	1.19216	1.06198	1.3317	1.49072	1.29678	1.46446	1.22803	1.29321	1.23379	1.17517	1.19257	1.20051
520	a-L-Arabinofuranosyl-(1->3)-[a-L-arabinofuranosyl-(1r5)]-L-arabinose	0.496375			55.1981	415.15	Organic oxygen compounds	forward	0.0148829	0.0161458	0.0145629	0.0141044	0.0192878	0.0117137	0.0183481	0.013826	0.015359	0.0220794	0.0296413	0.0188038	0.0214179	0.0184174	0.0196231	0.0219463	0.0176252	0.0211943	0.0165916	0.0159033	0.0209089	0.0178013
521	Clopidogrel	0.494125			465.883	322.07	Organic acids and derivatives	forward	0.173901	0.111868	0.138693	0.0779055	0.0947727	0.106149	0.104529	0.120776	0.116074	0.173406	0.206314	0.194417	0.203596	0.248195	0.229837	0.241614	0.215331	0.214089	0.159705	0.139849	0.168	0.155851
522	1,3,5-Trihydroxybenzene	0.492208			495.665	127.039	Benzenoids	forward	0.165025	0.10844	0.000155805	0.000132947	0.165457	0.317038	0.664688	0.486427	0.238421	0.581318	0.283488	0.766006	0.69359	0.440803	0.532585	0.474472	0.262759	0.504378	0.33389	0.334496	0.364529	0.344305
523	PS(20:5(5Z,8Z,11Z,14Z,17Z)/20:5(5Z,8Z,11Z,14Z,17Z))	0.491548			217.132	828.482	Lipids and lipid-like molecules	forward	0.172781	0.121702	0.131141	0.057746	0.0660174	0.0747569	0.0737372	0.0995737	0.0996819	0.123589	0.119208	0.129761	0.161683	0.140649	0.174019	0.170995	0.121571	0.142684	0.111892	0.122136	0.127695	0.120574
524	PC(14:1(9Z)/14:0)	0.489568			178.908	676.492	Lipids and lipid-like molecules	forward	0.943322	0.8332	0.936499	0.917907	0.829081	0.896571	0.847112	0.917979	0.890209	0.970384	0.98204	1.04697	0.982063	0.806717	0.779375	0.822846	1.17482	0.945652	0.889064	0.842008	0.876602	0.869225
525	Glycylserylprolylmethionylphenylalanylvalinamide	0.48869			264.878	636.316	Organic acids and derivatives	forward	0.03207	0.0373615	0.0668296	0.061081	0.0367699	0.0414105	0.0511369	0.0416101	0.0460337	0.0197479	0.0204173	0.0239916	0.0304585	0.0345725	0.0344144	0.0552718	0.0268197	0.0307117	0.0358215	0.0393832	0.0349466	0.0367171
526	PA(22:6(4Z,7Z,10Z,13Z,16Z,19Z)/22:2(13Z,16Z))	0.487376			208.412	801.543	Lipids and lipid-like molecules	forward	0.0465459	0.0446623	0.0424559	0.0329195	0.0384814	0.0395381	0.0357065	0.0408562	0.0401457	0.0311182	0.0163278	0.0364937	0.0298029	0.0473811	0.0469443	0.0467928	0.035823	0.0363355	0.0432816	0.0335601	0.0433033	0.0400483
527	2,3-Dihydro-2,3-dihydroxy-4-(4-methoxyphenyl)-1H-phenalen-1-one	0.487079			40.2409	321.111	Benzenoids	forward	0.0176263	0.0269602	0.0222643	0.015246	0.0128018	0.011396	0.019042	0.0088022	0.0167674	0.000419309	0.00354503	0.00102959	0.00441472	0.00517362	0.00448305	0.00684037	0.00221252	0.00351478	0.0100758	0.0099403	0.00881211	0.00960942
528	Valyl-Threonine	0.486576			57.2198	219.134	Organic acids and derivatives	forward	0.0545272	0.0754983	0.0710318	0.0376923	0.0354428	0.0453174	0.0500822	0.0426754	0.0515334	0.0435372	0.0372085	0.0300781	0.0279351	0.0410772	0.0370854	0.0335537	0.0434661	0.0367426	0.0429345	0.0384475	0.0387852	0.0400557
529	Famciclovir	0.481431			454.775	322.154	Organoheterocyclic compounds	forward	0.110514	0.107437	0.084741	0.0343889	0.024378	0.0481409	0.0519238	0.0861726	0.0684621	0.0872971	0.09209	0.0598799	0.0465045	0.0504333	0.0463324	0.0589924	0.115101	0.0695789	0.0653478	0.0586639	0.064684	0.0628986
530	1-nitrosonaphthalene	0.480236			55.8763	158.06	Benzenoids	forward	0.394643	0.517882	0.368154	0.523694	0.681315	0.494286	0.634639	0.77833	0.549118	0.948075	0.315511	0.3544	0.339441	0.386674	0.275183	0.299375	0.394566	0.414153	0.409153	0.376834	0.35028	0.378756
531	PE(16:0/18:2(9Z,12Z))	0.477493			105.015	716.523	Lipids and lipid-like molecules	forward	0.237886	0.289664	0.344706	0.306658	0.278611	0.306214	0.355123	0.354945	0.309226	0.576812	0.428189	0.575646	0.385521	0.357807	0.296406	0.183561	0.507616	0.413945	0.279017	0.343081	0.343399	0.321832
532	8-Hydroxypinoresinol 4-glucoside	0.477254			405.882	537.194	Lignans, neolignans and related compounds	forward	2.82447	2.01211	1.45556	1.79511	1.88108	2.19277	2.45273	2.47158	2.13567	2.46567	2.36945	1.94053	3.82237	4.23388	4.37965	5.02876	2.28607	3.3158	3.03385	2.95997	2.99466	2.99616
534	PS(22:6(4Z,7Z,10Z,13Z,16Z,19Z)/16:1(9Z))	0.474818			218.862	806.496	Lipids and lipid-like molecules	forward	0.095124	0.0608	0.0621344	0.0378819	0.0384548	0.0557447	0.0520386	0.0465327	0.0560889	0.0706503	0.0451856	0.0923092	0.0711225	0.0724283	0.0905013	0.0768905	0.0613578	0.0725557	0.0487724	0.0707201	0.0747879	0.0647601
536	Riluzole	0.468271			184.428	235.013	Organoheterocyclic compounds	forward	0.227458	0.262728	0.166607	0.468933	0.400058	0.385189	0.360827	0.310238	0.322755	0.321747	0.234641	0.222577	0.281596	0.246889	0.163029	0.249879	0.219312	0.242459	0.317864	0.309057	0.327598	0.318173
538	PC(15:0/14:1(9Z))	0.461686			63.0829	690.505	Lipids and lipid-like molecules	forward	0.0224099	0.0204362	0.0226975	0.0183911	0.0183317	0.025433	0.0354444	0.032792	0.024492	0.0376	0.0126136	0.0668046	0.0253714	0.0242755	0.0192316	0.00568692	0.0383233	0.0287384	0.0281191	0.031281	0.028359	0.029253
539	2-Acetylthiazole	0.460526			314.495	128.018	Organic oxygen compounds	forward	0.0950041	0.000149456	0.133037	0.000132947	0.12203	0.000139527	0.00013429	0.147307	0.0622418	0.163934	0.181111	0.167603	0.193876	0.200975	0.195057	0.185337	0.194541	0.185304	0.146714	0.166736	0.140549	0.151333
540	PC(18:1(11Z)/20:1(11Z))	0.458425			169.296	814.631	Lipids and lipid-like molecules	forward	0.0772653	0.083722	0.123278	0.032562	0.0839164	0.098063	0.056997	0.0906671	0.0808088	0.0380056	0.0497842	0.0447769	0.0681602	0.0715253	0.0774246	0.0922495	0.0644154	0.0632927	0.0727358	0.0694947	0.0652631	0.0691645
541	Distichonic acid A	0.456634			124.395	295.114		forward	0.0014214	0.264757	0.0385909	0.150848	0.00848425	0.111986	0.102257	0.00793336	0.0857848	0.00550863	0.000886283	0.000135887	0.00706831	0.00014832	0.142061	0.0012141	0.000921436	0.019743	0.0508931	0.0534079	0.0538268	0.0527093
542	Didanosine	0.456237			313.598	237.098	Nucleosides, nucleotides, and analogues	forward	0.0310197	0.0354757	0.0458552	0.0274663	0.0165199	0.0491043	0.0192661	0.0246163	0.0311654	0.0154582	0.019723	0.0148019	0.0328057	0.0325305	0.0312365	0.0460045	0.0394225	0.0289978	0.0357365	0.021216	0.0305043	0.0291523
543	PS(16:0/22:0)	0.455861			60.4702	820.606	Lipids and lipid-like molecules	forward	0.0223035	0.0167803	0.0116434	0.0168211	0.0079905	0.0162116	0.0205143	0.0220903	0.0167944	0.0254536	0.0242857	0.0287099	0.0230315	0.0295616	0.0300473	0.0174501	0.0247147	0.0254068	0.0176579	0.0191703	0.0210521	0.0192934
545	1-Isothiocyanato-6-(methylsulfinyl)hexane	0.454305			96.2736	206.066	Organosulfur compounds	forward	0.0257442	0.0371797	0.0451792	0.0163024	0.0286959	0.0330445	0.0495844	0.0241773	0.0324885	0.0531955	0.0893867	0.0603873	0.06314	0.0835959	0.0754572	0.0836632	0.0698327	0.0723323	0.0653184	0.0494458	0.0385837	0.051116
546	L-Galactose	0.450299			318.81	198.097	Organic oxygen compounds	forward	0.923553	0.464912	2.45833	0.271081	1.95961	0.694878	1.12475	1.80287	1.2125	5.25306	3.21268	2.40959	2.5221	2.19874	2.22461	2.83726	3.38014	3.00477	2.01319	1.6751	1.97496	1.88775
547	PC(18:3(9Z,12Z,15Z)/20:5(5Z,8Z,11Z,14Z,17Z))	0.447351			153.867	802.544	Lipids and lipid-like molecules	forward	0.177318	0.12072	0.107896	0.17734	0.115923	0.0860406	0.1696	0.0729223	0.12847	0.0524326	0.1121	0.0432788	0.107243	0.13645	0.0418199	0.0766596	0.121076	0.0863824	0.0635733	0.0480011	0.0625797	0.0580514
549	PE(18:0/14:1(9Z))	0.446268			110.298	690.505	Lipids and lipid-like molecules	forward	0.0139783	0.0191637	0.0212017	0.0288666	0.0193318	0.0147027	0.0289145	0.0164182	0.0203222	0.0317379	0.0226734	0.0586702	0.022019	0.0124627	0.0194316	0.00895139	0.0308417	0.0258485	0.017333	0.0166458	0.0174434	0.0171407
550	Glycylalanylprolylmethionylphenylalanylvalinamide	0.442041			214.494	620.322	Organic acids and derivatives	forward	0.375037	0.398131	0.551175	0.479583	0.507129	0.396601	0.484008	0.36514	0.444601	0.37876	0.347819	0.294306	0.345069	0.455554	0.384617	0.526253	0.452534	0.398114	0.428849	0.44921	0.454169	0.444076
551	PE(P-18:1(9Z)/20:3(5Z,8Z,11Z))	0.441554			168.314	752.559	Lipids and lipid-like molecules	forward	0.751168	0.724173	1.50005	0.623623	1.02614	0.680148	0.661824	0.701828	0.833619	1.12643	1.63219	1.02127	1.05694	0.924187	0.974193	1.26224	1.01179	1.12616	0.847843	0.8733	0.692675	0.804606
552	Bimatoprost	0.440948			231.925	438.262	Lipids and lipid-like molecules	forward	0.0170762	0.014868	0.0142504	0.0636423	0.0233275	0.0163189	0.0173683	0.0265074	0.0241699	0.0128575	0.0120175	0.0134914	0.0117789	0.0182844	0.0103558	0.0102901	0.0125801	0.012707	0.017018	0.0159295	0.0166274	0.016525
553	Melibiitol	0.438061			363.99	345.141	Lipids and lipid-like molecules	forward	0.390316	0.413297	0.0827956	0.24261	0.270453	0.644043	0.216888	0.169274	0.303709	0.000973757	0.00240412	0.000135887	0.00168871	0.00344119	0.000771028	0.00253663	0.00182341	0.00172184	0.15818	0.173335	0.183247	0.171587
554	Indapamide	0.431837			185.806	366.072	Benzenoids	forward	0.0859472	0.0790127	0.0688397	0.0224995	0.0321919	0.0454699	0.058297	0.0540845	0.0557928	0.101534	0.0912147	0.104727	0.102853	0.11101	0.127423	0.0957204	0.0942542	0.103592	0.0654234	0.0687189	0.0880959	0.0740794
555	N2-Fructopyranosylarginine	0.429926			511.104	337.172	Organic acids and derivatives	forward	0.773284	0.384014	0.908207	0.418751	0.846564	0.405742	0.401163	0.788831	0.61582	1.70007	1.23757	1.09536	0.906846	1.20518	1.29676	1.32999	1.3263	1.26226	1.16543	0.930254	1.20105	1.09891
556	6,8-Heptacosanedione	0.429111			29.9649	409.404	Organic oxygen compounds	forward	0.0233779	0.0161935	0.0219785	0.0215349	0.0151013	0.0175687	0.0302772	0.0242217	0.0212817	0.0413587	0.0491308	0.0347873	0.0524731	0.0500603	0.0540346	0.0586289	0.0432626	0.0479671	0.0313732	0.0279786	0.0346319	0.0313279
557	Pipericine	0.427217			33.1264	336.326	Lipids and lipid-like molecules	forward	0.0564103	0.0459404	0.0533825	0.0373812	0.0467861	0.0375215	0.0342349	0.0366864	0.0435429	0.0335073	0.0286838	0.0436239	0.0335406	0.0341782	0.02176	0.0335287	0.0265506	0.0319216	0.0527623	0.0557409	0.0566322	0.0550451
558	Ochratoxin A	0.421252			320.966	426.074	Phenylpropanoids and polyketides	forward	0.0891236	0.0524321	0.0471529	0.0581351	0.0911703	0.164917	0.0934064	0.105874	0.0877765	0.0259276	0.0248295	0.0233791	0.0264278	0.0434939	0.0338768	0.0279768	0.0434694	0.0311726	0.0826601	0.0720977	0.0765137	0.0770905
561	Stigmastane-3,6-dione	0.419802			30.4438	429.372	Lipids and lipid-like molecules	reverse	1.20274	1.13053	1.11046	0.865891	0.649117	0.924598	0.749591	0.668314	0.912655	0.327773	0.326001	0.489829	0.446802	0.621506	0.657718	0.646159	0.386398	0.487773	0.768934	0.620143	0.581944	0.657007
562	Dehydroxymethylflazine	0.416237			44.3222	279.079	Alkaloids and derivatives	forward	0.0820984	0.0738372	0.0878607	0.106004	0.124823	0.093065	0.118937	0.115954	0.100322	0.0543373	0.038718	0.0246897	0.0406154	0.031545	0.0316587	0.0399053	0.0405509	0.0377525	0.0800162	0.0579659	0.0913274	0.0764365
563	Albendazole sulfone	0.415278			364.493	298.09	Organoheterocyclic compounds	forward	0.023839	0.00941268	0.0142517	0.0181874	0.0424405	0.0310069	0.0282573	0.0197068	0.0233878	0.0499794	0.04042	0.0248374	0.0301313	0.0273177	0.0299739	0.0318156	0.0327856	0.0334076	0.0317972	0.0290712	0.0306273	0.0304985
564	PE(22:5(4Z,7Z,10Z,13Z,16Z)/16:0)	0.411114			97.1211	766.534	Lipids and lipid-like molecules	forward	0.0424426	0.0652501	0.0574426	0.0547413	0.0401196	0.055903	0.0587296	0.0771374	0.0564708	0.118619	0.0990464	0.142201	0.0573281	0.0679749	0.0617812	0.0134481	0.117332	0.0847163	0.0389027	0.047796	0.0498825	0.045527
565	PE(15:0/14:1(9Z))	0.410532			180.657	648.459	Lipids and lipid-like molecules	forward	0.153653	0.147927	0.139293	0.112316	0.0910975	0.139787	0.119172	0.145891	0.131142	0.100685	0.0826993	0.176718	0.0927485	0.0780126	0.0701719	0.0662925	0.111723	0.0973813	0.116856	0.107691	0.103436	0.109328
566	Azimsulfuron	0.403088			418.243	425.114	Organic nitrogen compounds	forward	0.0669918	0.0417475	0.0601865	0.0312856	0.0465216	0.025474	0.0423038	0.050671	0.0456477	0.0799927	0.0841973	0.0750391	0.0905986	0.078004	0.0947221	0.0893985	0.0781699	0.0837653	0.0687008	0.0700582	0.0747872	0.0711821
567	PE(18:1(9Z)/16:0)	0.39312			61.1369	718.537	Lipids and lipid-like molecules	forward	0.481951	0.46875	0.533336	0.481105	0.402823	0.556136	0.615183	0.622524	0.520226	0.896866	0.542251	1.04714	0.592748	0.607116	0.516813	0.333515	0.899698	0.679518	0.61469	0.53828	0.529566	0.560845
568	Bethanechol	0.383949			385.638	197.104	Organic nitrogen compounds	forward	0.114599	0.10026	0.131168	0.0829265	0.061184	0.0833133	0.0701492	0.112449	0.0945062	0.08594	0.0814688	0.0830966	0.111601	0.0940878	0.119753	0.107183	0.0651231	0.0935317	0.0971733	0.0959028	0.101023	0.0980332
569	PE(18:1(11Z)/18:2(9Z,12Z))	0.382929			100.614	742.539	Lipids and lipid-like molecules	forward	0.285009	0.302255	0.412568	0.345287	0.27551	0.365977	0.413505	0.384106	0.348027	0.467492	0.377841	0.48835	0.351489	0.272872	0.267842	0.196493	0.428528	0.356363	0.309418	0.350527	0.346459	0.335468
570	PE(20:0/18:4(6Z,9Z,12Z,15Z))	0.372627			97.1808	768.552	Lipids and lipid-like molecules	forward	0.13871	0.146947	0.182727	0.137895	0.117834	0.154245	0.16782	0.14371	0.148736	0.170372	0.136716	0.187509	0.11327	0.125823	0.108256	0.0632234	0.162727	0.133487	0.0970062	0.140762	0.130983	0.122917
571	MG(18:3(6Z,9Z,12Z)/0:0/0:0)	0.370588			30.4483	353.269	Lipids and lipid-like molecules	reverse	0.0324445	0.023741	0.0386296	0.0488108	0.0542495	0.0379528	0.0312848	0.0407479	0.0384826	0.0522408	0.047056	0.0411867	0.0351645	0.0472193	0.0332435	0.0355115	0.0480512	0.0424592	0.0456354	0.0412026	0.0525714	0.0464698
572	Gabapentin	0.368988			39.0197	172.133	Organic acids and derivatives	forward	0.014884	0.0193789	0.00692361	0.0190595	0.0120456	0.0128528	0.00784214	0.0095676	0.0128193	0.00704222	0.00545744	0.00647105	0.00773257	0.0105397	0.00372977	0.0104998	0.00399815	0.00693384	0.0112677	0.0115544	0.0142274	0.0123498
574	Eicosapentaenoic acid	0.341535			32.2403	303.232	Lipids and lipid-like molecules	forward	0.0273706	0.0374597	0.0390897	0.0378716	0.031848	0.0280958	0.0225528	0.0289036	0.031649	0.0259825	0.0292416	0.0231908	0.0357854	0.0293917	0.0214126	0.0217378	0.0227592	0.0261877	0.0289422	0.0272555	0.0226288	0.0262755
575	PS(16:0/20:3(8Z,11Z,14Z))	0.34128			220.695	786.529	Lipids and lipid-like molecules	forward	0.682036	0.619716	0.519177	0.331404	0.260042	0.383247	0.35479	0.465369	0.451973	0.409137	0.398635	0.513468	0.474496	0.481839	0.55725	0.496604	0.474074	0.475688	0.378527	0.40068	0.416962	0.398723
576	Citric acid	0.33705			315.372	193.028	Organic acids and derivatives	forward	0.415551	0.174619	1.22639	0.0811157	0.857034	0.301468	0.523528	0.898695	0.5598	1.55657	1.39555	1.12607	0.915908	1.12271	1.05079	0.967983	1.40124	1.1921	0.982853	0.924269	0.938454	0.948525
578	Ethylene glycol distearate	0.314512			22.4698	595.566	Lipids and lipid-like molecules	reverse	0.132413	0.140464	0.106017	0.0903809	0.066793	0.112734	0.142833	0.112317	0.112994	0.0906349	0.0828271	0.14267	0.102731	0.126782	0.177235	0.142921	0.0975482	0.120419	0.107957	0.109151	0.103399	0.106835
581					364.348	394.075			0.201409	0.0770245	0.185351	0.0814139	0.146761	0.051716	0.139107	0.171811	0.131824	0.418092	0.424356	0.372616	0.509275	0.500131	0.427473	0.477093	0.385688	0.439341	0.343242	0.269929	0.317105	0.310092
582					333.681	359.125			0.0595392	0.05745	0.0881443	0.0504639	0.0546792	0.039415	0.0831917	0.0472518	0.0600169	0.0531554	0.090014	0.0611244	0.03605	0.0439889	0.0524255	0.0437826	0.0781227	0.057333	0.0434931	0.0526176	0.0593981	0.0518363
584					23.261	590.52			0.0322912	0.0273051	0.0258236	0.0268615	0.0264479	0.0298312	0.028855	0.0278693	0.0281606	0.0375795	0.0379233	0.0222742	0.0374435	0.0334166	0.0386735	0.04184	0.0363752	0.0356907	0.0285366	0.0319021	0.0325961	0.0310116
585					95.369	539.32			0.155551	0.128649	0.110946	0.12605	0.115965	0.122642	0.128424	0.10934	0.124696	0.156045	0.155552	0.146225	0.159435	0.133009	0.158544	0.182124	0.134236	0.153146	0.14565	0.131888	0.146178	0.141239
586					325.87	126.055			0.121941	0.127608	0.156465	0.175565	0.171848	0.15408	0.143965	0.142351	0.149228	0.231078	0.107269	0.160212	0.154002	0.251226	0.157286	0.16774	0.170207	0.174877	0.151385	0.158323	0.177186	0.162298
587					226.564	396.105			0.204891	0.146853	0.118607	0.0211958	0.108953	0.113058	0.104962	0.0853402	0.112982	0.164421	0.0675251	0.214973	0.147601	0.0582063	0.148968	0.12099	0.15646	0.134893	0.12814	0.127286	0.127003	0.127476
588					466.938	96.056			0.523187	0.493213	0.36832	0.382667	0.26763	0.455496	0.345876	0.276685	0.389134	0.261348	0.385272	0.261769	0.263768	0.327587	0.275933	0.325239	0.266184	0.295888	0.346239	0.28158	0.337226	0.321682
589					375.854	210.957			0.203653	0.169163	0.182715	0.182546	0.171413	0.166992	0.190183	0.196507	0.182896	0.172932	0.170394	0.152392	0.171861	0.167466	0.170759	0.179304	0.177721	0.170354	0.184124	0.164886	0.184287	0.177766
590					27.3424	409.136			0.0112939	0.0169274	0.00932965	0.0223446	0.0167762	0.0153665	0.025667	0.0103436	0.0160061	0.00790176	0.00969262	0.00467458	0.00990583	0.011184	0.00969889	0.00800546	0.00939192	0.00880689	0.0124186	0.0150115	0.0145793	0.0140031
591					37.3418	273.167			0.0477894	0.0493019	0.0358528	0.0687129	0.0411878	0.0545402	0.125049	0.0558994	0.0597916	0.0925531	0.106801	0.0272045	0.036001	0.0316448	0.0472565	0.0372463	0.0578647	0.0545715	0.0652037	0.0664363	0.056244	0.062628
593					206.683	434.263			0.0338488	0.0207349	0.0389428	0.0292301	0.0311963	0.0304913	0.0323711	0.0309269	0.0309678	0.0339356	0.0353664	0.0455612	0.0593398	0.0576371	0.046294	0.0718376	0.0509064	0.0501098	0.0398511	0.0356621	0.0456801	0.0403978
594					144.329	177.066			2.28391	3.47163	6.88216	45.7158	42.4161	44.3871	42.1698	61.2572	31.073	61.5981	49.75	4.72202	47.0194	42.7578	53.0783	48.132	60.8579	45.9894	28.3178	44.7921	49.8069	40.9723
595					349.877	89.0713			0.128032	0.123252	0.120825	0.0891754	0.106221	0.113994	0.120649	0.111062	0.114151	0.129252	0.116239	0.117086	0.10658	0.105403	0.148431	0.115866	0.1107	0.118695	0.113695	0.110096	0.118026	0.113939
596					410.338	525.143			0.0179931	0.0105432	0.0458123	0.0121013	0.0344724	0.019002	0.0219507	0.0258237	0.0234623	0.0523828	0.0498165	0.030419	0.0244272	0.0172006	0.0202189	0.0254963	0.0475071	0.0334336	0.0274965	0.027375	0.0384105	0.031094
597					323.925	332.095			0.0144244	0.0101763	0.0154118	0.0107402	0.0129635	0.0101955	0.0111254	0.0139872	0.012378	0.0211668	0.0364179	0.00801458	0.0263738	0.0275015	0.0204506	0.0466326	0.027191	0.0267186	0.0165361	0.0199868	0.0243756	0.0202995
598					123.388	351.166			0.0387079	0.0638536	0.0423722	0.0400946	0.0249256	0.0368415	0.0482802	0.0458251	0.0426126	0.0121575	0.0251738	0.0102375	0.0176075	0.02113	0.0181576	0.0168229	0.0250468	0.0182917	0.0300226	0.0344374	0.0329766	0.0324788
599					358.086	367.159			0.00680847	0.00854919	0.0185266	0.00681003	0.00640843	0.00696432	0.00682389	0.00905934	0.00874379	0.0142428	0.00812383	0.00900097	0.00801021	0.0113608	0.011852	0.00708536	0.0111649	0.0101051	0.00939217	0.0100365	0.00878991	0.00940618
600					384.78	74.0239			0.759935	0.680475	0.48185	0.591871	0.524112	0.567339	0.651118	0.69178	0.61856	0.807472	0.664548	0.604884	0.594554	0.5792	0.554247	0.568853	0.762869	0.642078	0.591527	0.618294	0.673106	0.627643
601					225.777	462.297			0.440805	0.410249	0.614617	0.56278	0.47527	0.455937	0.484485	0.580819	0.50312	0.633072	0.829054	0.521964	0.468759	0.693751	0.664525	0.71973	0.609685	0.642567	0.529534	0.570252	0.636606	0.578797
602					611.721	256.299			0.328668	0.313411	0.357076	0.294762	0.282429	0.298537	0.296568	0.36956	0.317626	0.410986	0.391835	0.284195	0.311321	0.380996	0.367541	0.356117	0.352456	0.356931	0.287159	0.371032	0.404287	0.354159
603					229.264	359.124			0.0198655	0.0210068	0.0176568	0.0124369	0.0173723	0.0173636	0.0155647	0.012393	0.0167074	0.0141698	0.0211674	0.0175794	0.0259497	0.0125024	0.0173924	0.0215895	0.0178559	0.0185258	0.0224886	0.0189038	0.0136818	0.0183581
605					335.496	208.169			0.125582	0.126819	0.129047	0.106344	0.105087	0.107844	0.119541	0.114587	0.116856	0.123807	0.11932	0.110691	0.119613	0.136719	0.1187	0.119966	0.130732	0.122443	0.108825	0.11313	0.124494	0.115483
606					210.101	99.0555			0.370148	0.64505	0.368533	0.149914	0.258942	0.24205	0.21934	0.242016	0.311999	0.00015671	0.0650949	0.000135887	0.0646585	0.0665448	0.0191713	0.08827	0.00015809	0.0380238	0.130501	0.151624	0.1099	0.130675
607					227.463	460.281			0.282055	0.271737	0.31795	0.428894	0.366514	0.317438	0.342701	0.325699	0.331623	0.378044	0.388112	0.282425	0.332445	0.401248	0.353286	0.433673	0.358246	0.365935	0.377512	0.359245	0.397177	0.377978
608					192.698	364.136			1.04261	1.22995	1.55394	1.29916	1.27967	1.15176	1.02722	1.06649	1.20635	0.542719	0.479664	0.555233	0.634236	0.968614	1.06023	0.837363	0.646082	0.715518	1.00395	0.995828	1.02317	1.00765
609					430.875	273.144			0.0655612	0.0815906	0.0875982	0.0615519	0.0600224	0.0551141	0.0692579	0.058171	0.0673584	0.0507309	0.0465558	0.0390094	0.0517695	0.0664632	0.0614735	0.0603695	0.0484754	0.0531059	0.0579311	0.0566703	0.0637341	0.0594452
610					229.262	363.089			0.054688	0.0278643	0.1081	0.0157	0.0758572	0.03665	0.0499725	0.0592713	0.0535129	0.1531	0.115732	0.0972963	0.0864754	0.0803048	0.0768848	0.0917985	0.100903	0.100312	0.074501	0.0790045	0.0802718	0.0779258
611					66.3028	409.137			0.0248938	0.0144883	0.0201405	0.0273139	0.0229277	0.0187594	0.0202723	0.0212034	0.0212499	0.0414155	0.0403901	0.0346391	0.0332752	0.0249098	0.0502733	0.0204695	0.0564587	0.0377289	0.0298308	0.0419999	0.0273359	0.0330555
612					713.712	148.993			0.0648349	0.0445841	0.0730616	0.0600441	0.0451821	0.0605665	0.063155	0.0471628	0.0573239	0.102855	0.0732362	0.0623656	0.0699391	0.0758719	0.066201	0.0815837	0.0770273	0.0761349	0.060958	0.0740157	0.0717476	0.0689071
613					292.476	227.085			0.0524967	0.0453745	0.0422194	0.0407768	0.0370931	0.0488133	0.0488696	0.0433939	0.0448797	0.0516515	0.0433426	0.0474008	0.0356595	0.0452529	0.0370098	0.0389646	0.0534047	0.0440858	0.0450789	0.0426168	0.0452032	0.0442996
614					413.835	318.202			0.0160847	0.0122172	0.0127275	0.0158065	0.0200095	0.0172556	0.0131867	0.0136895	0.0151222	0.0178153	0.0139307	0.0155827	0.0130236	0.0144864	0.0128811	0.0144831	0.0172055	0.014926	0.0178928	0.0147132	0.0182084	0.0169381
615					377.586	177.062			0.115497	0.193286	0.188339	0.102862	0.0631432	0.104358	0.156652	0.0712514	0.124424	0.0144554	0.0317333	0.0615769	0.0791466	0.0185478	0.0352255	0.0214246	0.0128595	0.0343712	0.0680547	0.0689405	0.0618816	0.0662922
616					62.8919	185.071			0.0431989	0.0383749	0.0241721	0.0303068	0.0289666	0.0218468	0.0213711	0.0270309	0.0294085	0.0420319	0.0368135	0.0305741	0.0413265	0.0507047	0.0542533	0.0630826	0.0290034	0.0434737	0.0346797	0.0381362	0.0376659	0.0368273
617					22.6781	617.549			0.0205995	0.0235357	0.0237804	0.0159845	0.0135953	0.0207526	0.0238075	0.0184368	0.0200615	0.0180648	0.015707	0.0262634	0.0187806	0.0212004	0.0278814	0.0239788	0.0201262	0.0215003	0.0178278	0.0171749	0.0204687	0.0184904
618					365.252	359.125			0.0375091	0.0209409	0.0502931	0.0274264	0.0400933	0.0248001	0.0326497	0.0461713	0.0349855	0.0656839	0.0561246	0.0496009	0.0593426	0.0602632	0.0543196	0.0623366	0.0562132	0.0579856	0.0541575	0.0474772	0.0520866	0.0512404
619					220.582	306.278			0.0972168	0.119401	0.141321	0.15011	0.155395	0.130418	0.15073	0.111465	0.132007	0.118218	0.133394	0.0892167	0.110335	0.156517	0.109828	0.148371	0.130743	0.124578	0.123489	0.136488	0.135151	0.131709
620					334.056	98.0716			0.447901	0.380767	0.319535	0.438741	0.322309	0.499681	0.340775	0.441853	0.398945	0.252796	0.286767	0.315231	0.311188	0.405524	0.25871	0.332458	0.282339	0.305627	0.329851	0.330602	0.354222	0.338225
621					216.351	98.9844			0.094401	0.0985275	0.128681	0.160994	0.142565	0.131509	0.170167	0.0923267	0.127396	0.238013	0.484474	0.0944347	0.111075	0.449057	0.0934862	0.128836	0.0858472	0.210653	0.125928	0.115822	0.135475	0.125742
622					299.519	89.0712			0.168094	0.134953	0.15719	0.14941	0.152658	0.185892	0.135964	0.152456	0.154577	0.0970698	0.0861305	0.0785249	0.101146	0.0927182	0.0774186	0.087726	0.100874	0.0902011	0.135867	0.115456	0.130288	0.127204
623					364.383	375.098			0.0631975	0.0421254	0.0527711	0.073864	0.0721404	0.0531574	0.0526894	0.055008	0.0581192	0.077998	0.0727471	0.0658205	0.0689183	0.111793	0.0997452	0.0769169	0.0840801	0.0822524	0.0795578	0.0635666	0.0944097	0.0791781
624					382.929	99.0555			0.402936	0.313345	0.390107	0.247457	0.260851	0.334002	0.26643	0.328367	0.317937	0.435502	0.437947	0.376142	0.41078	0.419056	0.416431	0.436204	0.445815	0.422235	0.384139	0.354846	0.369066	0.36935
625					163.932	110.071			4.13796	3.31129	5.52114	3.46281	4.13375	4.02681	4.24576	4.45808	4.1622	4.39785	4.73054	4.4583	3.90767	3.56939	4.3244	2.53516	2.93223	3.85694	3.93813	4.83624	2.76177	3.84538
626					414.342	370.197			0.0332048	0.0296745	0.0195486	0.0210799	0.0245929	0.0235404	0.0198937	0.0237007	0.0244044	0.0266063	0.0249042	0.0267318	0.0280495	0.0322965	0.0224073	0.0278092	0.0277811	0.0270732	0.0251497	0.0213265	0.0253988	0.0239583
627					45.4086	170.071			0.034761	0.0388651	0.0298264	0.0484388	0.0317777	0.036571	0.0300051	0.0367448	0.0358737	0.0287202	0.0250652	0.00982971	0.0238564	0.0294664	0.0179826	0.0166224	0.0264452	0.0222485	0.0348616	0.0314884	0.0268212	0.0310571
628					387.322	541.116			0.00441079	0.00421881	0.00361863	0.028531	0.0247634	0.0147091	0.0177195	0.00802887	0.01325	0.00200444	0.000150468	0.00394233	0.00578206	0.0033514	0.0034792	0.00296701	0.00015809	0.00272938	0.0064599	0.00791012	0.0110366	0.00846886
629					362.611	715.374			0.0136896	0.213222	0.0163276	0.0142699	0.00590858	0.0131391	0.251128	0.0303984	0.0697604	0.00220718	0.00246675	0.00483902	0.00909404	0.0110564	0.0186074	0.0128459	0.00015809	0.00765934	0.0211	0.0186279	0.0234139	0.0210473
630					263.136	376.084			0.00428645	0.000149456	0.0130204	0.000754577	0.00810226	0.000139527	0.00280623	0.00397919	0.00415476	0.0132964	0.0163636	0.00364116	0.0170184	0.0122239	0.0150444	0.0145003	0.00910806	0.0126495	0.0121414	0.0144961	0.01378	0.0134725
631					296.946	276.18			0.0367279	0.0441823	0.031562	0.0350126	0.0274675	0.0366034	0.0341932	0.0368561	0.0353256	0.0151469	0.0189146	0.0194419	0.0156214	0.0193023	0.0202521	0.0152821	0.0140412	0.0172503	0.028135	0.0240719	0.0242604	0.0254891
633					165.831	313.273			0.321297	0.383817	0.568996	0.487006	0.437479	0.459566	0.719653	0.416291	0.474263	0.377595	0.232642	0.176581	0.208099	0.241694	0.310278	0.333157	0.304905	0.273119	0.458461	0.479237	0.364819	0.434172
634					41.8804	159.091			0.0525654	0.0626922	0.0639851	0.0795559	0.0610669	0.072273	0.0448847	0.0586406	0.061958	0.0481822	0.0471105	0.0264456	0.0506738	0.0522579	0.0438006	0.0419014	0.0533959	0.045471	0.056211	0.0483015	0.0546154	0.0530426
635					61.3061	261.126			0.0378506	0.0260003	0.0287928	0.130018	0.171458	0.1022	0.0695565	0.069836	0.0794641	0.042826	0.050194	0.0577903	0.0608347	0.0465649	0.0481219	0.0356985	0.0299981	0.0465036	0.0742824	0.0687865	0.0644593	0.0691761
636					543.489	189.159			3.56011	4.90838	3.68247	2.90235	4.35689	3.26858	3.25433	2.85662	3.59871	1.58402	1.38921	1.30954	1.13665	1.40993	1.28388	1.58355	1.36145	1.38228	2.46109	2.40788	2.39692	2.42196
637					52.2126	791.526			0.00999998	0.00709707	0.0121372	0.00546018	0.00643017	0.00531071	0.00476542	0.0100382	0.00765486	0.0131766	0.0141407	0.0075205	0.011257	0.00704865	0.00923809	0.0115132	0.00689849	0.0100992	0.00782182	0.0110918	0.00885784	0.00925716
638					57.6546	367.138			0.000155724	0.000149456	0.00144041	0.00317543	0.00106805	0.000139527	0.00013429	0.000140799	0.000800461	0.0099213	0.0242642	0.000135887	0.0157565	0.0296381	0.0155873	0.0309308	0.00095699	0.0158989	0.00561331	0.00841985	0.00662998	0.00688772
639					388.293	342.177			0.00618044	0.0466002	0.0163065	0.0376127	0.00940269	0.0263816	0.0472455	0.0134726	0.0254003	0.000836469	0.00115558	0.000606845	0.00651004	0.0368917	0.0419772	0.0087793	0.00223266	0.0123737	0.0196714	0.0161295	0.0208975	0.0188995
640					380.221	143.081			0.49376	0.496029	0.589689	0.441837	0.435354	0.543904	0.482405	0.471699	0.494335	0.41682	0.371156	0.398009	0.319431	0.319984	0.283542	0.240944	0.483566	0.354182	0.412813	0.396046	0.470625	0.426495
641					280.065	450.198			0.0217593	0.0178064	0.0224816	0.0227751	0.0148008	0.0126028	0.0151236	0.0174336	0.0180979	0.0143057	0.0149101	0.0224176	0.0187299	0.0200903	0.0277892	0.0242976	0.0170587	0.0199499	0.0180067	0.0203135	0.0202163	0.0195122
642					74.3883	296.135			0.0292521	0.0111275	0.00365031	0.0523322	0.148811	0.0383062	0.0369463	0.0179411	0.0422958	0.0234271	0.0264961	0.0191418	0.0240321	0.0327552	0.0253754	0.0255591	0.0135557	0.0237928	0.0339433	0.0331011	0.0357348	0.0342597
643					331.089	523.127			0.0693263	0.0272126	0.0785107	0.165247	0.185313	0.101511	0.10743	0.0772478	0.101475	0.114527	0.0674751	0.0873438	0.0662315	0.0596	0.049069	0.0706747	0.0647887	0.0724638	0.0867196	0.069454	0.0832828	0.0798188
645					435.036	360.213			0.153763	0.634213	0.403553	0.204148	0.148598	0.25091	0.210507	0.359611	0.295663	0.0270076	0.0365493	0.0104427	0.0339902	0.0329835	0.0294931	0.0345996	0.0276475	0.0290892	0.147411	0.149318	0.133707	0.143478
648					405.908	340.101			0.0209158	0.0178539	0.0135223	0.0163466	0.0163967	0.016525	0.0207432	0.017572	0.0174844	0.0190921	0.0189411	0.0160336	0.0280434	0.0304016	0.0322064	0.0390831	0.016573	0.0250468	0.0227446	0.0253924	0.0257144	0.0246172
649					435.32	250.992			0.0199811	0.0142986	0.00992283	0.0125733	0.0183039	0.0238004	0.0336244	0.0263605	0.0198581	0.0365797	0.0257029	0.0378837	0.0402321	0.028733	0.0327134	0.0297985	0.0198065	0.0314312	0.0199929	0.0225718	0.0254373	0.0226673
650					308.425	113.108			1.49647	1.21895	1.38265	1.1464	1.12848	1.15831	1.24389	1.24107	1.25203	1.36456	1.48878	1.2249	1.2946	1.28925	1.26324	1.37407	1.2529	1.31904	1.30712	1.2913	1.23604	1.27815
651					208.415	372.311			0.852854	0.683694	0.503084	0.993269	1.0249	0.794352	1.09002	0.775119	0.839661	0.726318	0.65698	0.791386	0.915091	0.885756	0.927964	0.889372	0.687177	0.810005	0.819845	0.838125	0.897296	0.851755
652					365.238	263.073			0.01173	0.00718019	0.0134956	0.0189844	0.0164581	0.0167085	0.0113718	0.0133991	0.013666	0.0345099	0.0273648	0.0274463	0.0220901	0.0230806	0.0233066	0.027896	0.0219362	0.0259538	0.0196864	0.0204787	0.0168225	0.0189959
653					404.137	416.261			0.0355271	0.0442137	0.0418925	0.0154016	0.0110946	0.0215312	0.0242445	0.0242119	0.0272646	0.00778593	0.0128203	0.00851677	0.00718495	0.0118865	0.0102135	0.00854849	0.0212506	0.0110259	0.0154405	0.0180984	0.016235	0.0165913
654					63.0658	294.145			0.0282537	0.0316723	0.0347748	0.0206521	0.0181076	0.025687	0.0229859	0.0228291	0.0256203	0.00599591	0.00523268	0.00358169	0.00163806	0.00127344	0.00529996	0.00015595	0.0106708	0.00423106	0.0177076	0.0134819	0.016476	0.0158885
655					310.2	383.115			1.12282	1.13819	1.11565	0.949998	0.800799	1.01275	0.896013	0.967322	1.00044	0.961529	0.979754	0.966226	0.933628	1.04399	0.950046	1.15813	1.13704	1.01629	1.11366	1.02376	0.996149	1.04452
656					149.934	143.081			0.923488	3.27594	0.929288	1.93187	0.949182	1.59918	1.93227	0.867683	1.55111	0.472414	0.1318	0.121124	0.699518	0.328356	0.226559	0.340425	0.1205	0.305087	0.930786	0.769794	1.03967	0.913418
657					438.395	317.193			0.0130233	0.0382311	0.0147058	0.0234946	0.0157361	0.0136384	0.0367489	0.0200494	0.0219535	0.00015671	0.00269961	0.0010707	0.00429961	0.0037706	0.00500682	0.00252035	0.00420985	0.00296678	0.0102498	0.0131521	0.0124862	0.0119627
659					420.886	359.125			0.034402	0.0404376	0.0370172	0.0537822	0.0598314	0.0364597	0.0325001	0.0296883	0.0405148	0.0545079	0.0531936	0.0335388	0.0479507	0.0515597	0.0424385	0.0510866	0.0527295	0.0483757	0.0444732	0.0328531	0.0370823	0.0381362
660					444.477	285.119			0.0825646	0.108092	0.0579966	0.0900801	0.0874978	0.0659365	0.0932648	0.0662426	0.0814594	0.0593134	0.0580358	0.0881663	0.0801916	0.0814972	0.0823623	0.0936129	0.0543544	0.0746917	0.0754572	0.0684356	0.0974633	0.080452
661					521.997	375.224			0.143479	0.133264	0.109729	0.127092	0.134819	0.129106	0.15431	0.116074	0.130984	0.10436	0.0801762	0.0873763	0.0810785	0.0770446	0.102472	0.110768	0.1002	0.0929345	0.107467	0.105501	0.117275	0.110081
662					281.794	120.081			1.60158	1.72688	1.27044	3.20856	2.55001	2.5958	1.93242	2.10968	2.12442	1.18695	1.04366	1.04967	1.28665	1.32134	1.24472	1.33255	1.15546	1.20263	1.74453	1.58498	1.79972	1.70975
663					239.021	334.273			0.00822488	0.00736197	0.0072165	0.00826294	0.00904561	0.00895634	0.0090324	0.0122072	0.00878848	0.00989025	0.00926908	0.00826686	0.0087814	0.0107291	0.00719825	0.00801023	0.00878323	0.00886605	0.00994205	0.00965192	0.00954022	0.0097114
664					42.3205	272.258			0.0715989	0.0666998	0.0637227	0.0662121	0.0222655	0.0570031	0.0780112	0.0588808	0.0605493	0.00302141	0.00464386	0.00564758	0.00334318	0.00737463	0.0127065	0.00427031	0.00313445	0.00551774	0.0326929	0.0300438	0.0232234	0.0286534
665					442.781	110.071			4.37421	2.97366	3.54015	3.20916	3.52933	2.71296	2.79153	3.23493	3.29574	3.70233	3.6488	2.78	3.43125	2.17387	3.71254	2.78856	2.19644	3.05422	2.82911	2.96893	3.40817	3.06874
666					63.0104	149.023			1.23945	0.747386	0.978074	0.733324	1.50157	1.0338	0.53932	0.611613	0.923067	0.509355	1.37467	0.580101	1.06171	1.27348	1.63524	2.20111	0.645161	1.1601	1.04158	1.0379	1.08118	1.05355
667					252.453	309.217			0.0455611	0.0428535	0.0453701	0.0544284	0.0375291	0.0470401	0.0403273	0.043327	0.0445546	0.059597	0.05381	0.0550397	0.0562542	0.0518135	0.0473391	0.0492673	0.0604811	0.0542002	0.0426369	0.0465518	0.0474315	0.04554
668					442.53	275.135			0.0584385	0.0541554	0.0744832	0.149613	0.152432	0.0635244	0.153325	0.0873138	0.0991605	0.0821412	0.00394789	0.0782397	0.0665357	0.0508848	0.0551122	0.0559138	0.0577856	0.0563201	0.0842826	0.0760144	0.0841671	0.081488
669					408.543	130.098			1.17172	1.32984	1.54229	1.48361	1.23505	0.807626	0.494013	0.877215	1.11767	1.16819	1.16877	0.833122	1.07068	1.15809	1.06732	1.2131	1.68905	1.17104	1.21571	1.16775	1.20109	1.19485
670					434.758	566.169			0.0100365	0.00594279	0.00560192	0.00978556	0.0085645	0.0102603	0.00713498	0.00596702	0.00791169	0.00368445	0.00396007	0.00544575	0.00609252	0.00586372	0.00437792	0.00545442	0.00416105	0.00487999	0.00725839	0.00648623	0.00531629	0.00635364
671					452.409	568.185			0.0117846	0.0156377	0.0168336	0.0131178	0.012789	0.00654432	0.00445903	0.0124979	0.011708	0.00683779	0.00693571	0.00577376	0.00746914	0.00533471	0.00597634	0.0104033	0.0117757	0.00756332	0.0105387	0.0114161	0.00939741	0.0104508
672					153.298	504.345			0.0226558	0.016581	0.0202397	0.0195439	0.0210876	0.0218994	0.0266032	0.0201373	0.0210935	0.0253998	0.0111932	0.0111572	0.0262243	0.0242637	0.016362	0.0148264	0.0327426	0.0202711	0.0261314	0.0141261	0.0199649	0.0200741
673					364.005	539.1			0.000746326	0.000149456	0.000750799	0.00422325	0.00564078	0.00263465	0.00319299	0.00307605	0.00255179	0.00576861	0.00196409	0.00292503	0.00443338	0.00118608	0.00293587	0.00255184	0.00345931	0.00315303	0.00551116	0.00500789	0.00361185	0.0047103
674					364.389	378.1			0.164973	0.0667129	0.192684	0.065468	0.137051	0.0427142	0.112357	0.145756	0.115965	0.433818	0.428529	0.365996	0.493233	0.464443	0.389569	0.473251	0.37706	0.428237	0.319866	0.252394	0.287154	0.286471
675					366.138	519.253			0.00658491	0.0937402	0.00753432	0.00743167	0.00267168	0.00801248	0.103684	0.0148609	0.030565	0.00015671	0.000150468	0.00170031	0.0024338	0.00381595	0.00600113	0.00598198	0.00015809	0.00254981	0.00935578	0.00730015	0.00774667	0.0081342
676					131.116	194.067			0.379623	0.303809	0.227975	0.410794	0.565203	0.271674	0.391602	0.381838	0.366565	0.616048	0.295858	0.554401	0.458942	0.243825	0.228259	0.33356	0.425185	0.39451	0.33787	0.389005	0.41216	0.379678
677					409.384	91.0505			0.258713	0.322174	0.308033	0.268033	0.254383	0.251665	0.163405	0.23752	0.257991	0.2588	0.330482	0.21603	0.292582	0.312587	0.26971	0.329268	0.356442	0.295738	0.30303	0.274842	0.293462	0.290445
678					364.484	501.199			0.0024033	0.00127135	0.00536063	0.0030656	0.00166232	0.000830755	0.00117611	0.0042802	0.00250628	0.00582974	0.00412866	0.0028375	0.00338064	0.00477951	0.005062	0.00462353	0.00448785	0.00439118	0.00462886	0.00399554	0.00467465	0.00443302
679					161.628	511.303			0.183875	0.245776	0.257223	0.267914	0.2666	0.232429	0.37333	0.213847	0.255124	0.359443	0.251611	0.140391	0.152682	0.231941	0.219993	0.411745	0.292784	0.257574	0.376381	0.295156	0.38391	0.351815
680					335.507	216.123			0.035903	0.0229437	0.0351502	0.0190803	0.0323067	0.0227625	0.0372208	0.0426802	0.0310059	0.0648094	0.0507444	0.0644855	0.0552764	0.0590714	0.058414	0.108173	0.0569966	0.0647464	0.0521217	0.0342578	0.0628587	0.049746
681					198.916	345.188			0.0262348	0.402773	0.00231981	0.118941	0.000133008	0.0440457	0.275808	0.0208953	0.111394	0.00015671	0.00159833	0.000135887	0.00015009	0.00014832	0.00014344	0.00015595	0.00015809	0.000330852	0.0425589	0.0427514	0.0410961	0.0421355
683					107.615	244.227			2.13383	1.95267	1.87618	2.95614	2.62728	2.79317	2.46557	2.30206	2.38836	1.03855	1.05024	1.06544	1.29234	1.58492	1.59429	1.48768	1.08238	1.27448	1.78994	1.64585	1.82574	1.75384
684					42.7527	228.232			0.0345128	0.0256388	0.0213632	0.0290954	0.024585	0.0226751	0.0228959	0.0204538	0.0251525	0.0197169	0.0209469	0.0164125	0.0241434	0.0191289	0.0175535	0.023566	0.0193505	0.0201023	0.0259791	0.0273245	0.025088	0.0261305
685					454.018	560.278			0.00717231	0.0046638	0.00533072	0.00616839	0.00539387	0.00349522	0.00682807	0.00421544	0.00540848	0.00987229	0.0060167	0.00549412	0.00590195	0.0100252	0.00547143	0.00986154	0.00817339	0.00760207	0.00370513	0.00616097	0.00647848	0.00544819
686					461.728	291.166			0.0687318	0.0483122	0.178681	0.036972	0.0869867	0.0483314	0.0669961	0.133364	0.0835469	0.21199	0.166036	0.130822	0.0990348	0.104784	0.121724	0.0977023	0.175637	0.138466	0.109414	0.112892	0.122408	0.114905
687					269.311	571.288			0.0347159	0.0302641	0.0485227	0.0466642	0.0533471	0.0401554	0.0530457	0.0390316	0.0432183	0.0823375	0.0774451	0.0502046	0.0530566	0.0586735	0.0532315	0.0879174	0.0746578	0.0671905	0.0731444	0.0588467	0.0621486	0.0647133
688					56.844	645.488			0.0127758	0.0102266	0.0107713	0.00668876	0.00516407	0.011232	0.00807273	0.00841691	0.00916853	0.0115134	0.00721151	0.0126626	0.0133913	0.0157868	0.012955	0.0196748	0.00789479	0.0126363	0.0142626	0.0106124	0.0127837	0.0125529
689					214.478	560.311			0.132284	0.139414	0.173193	0.150006	0.169757	0.122782	0.128165	0.116174	0.141472	0.144309	0.145123	0.0954379	0.107937	0.147933	0.127177	0.174795	0.162348	0.138132	0.13271	0.14411	0.140675	0.139165
691					405.907	356.078			0.0641216	0.0601879	0.0439405	0.0474069	0.0524306	0.0527023	0.0616392	0.0635452	0.0557468	0.0616022	0.055382	0.0450512	0.0805736	0.0976397	0.106665	0.113101	0.0560725	0.0770109	0.0759035	0.0696421	0.0739534	0.0731663
693					323.611	362.105			0.286563	0.175781	0.267924	0.113927	0.19425	0.0786843	0.197057	0.294491	0.201085	0.529027	0.692457	0.459964	0.676975	0.616189	0.535436	0.69974	0.54986	0.594956	0.410885	0.335097	0.406719	0.384234
694					453.264	110.071			6.75603	4.95998	12.7166	2.63494	2.4835	4.30961	3.87676	7.27898	5.62705	4.55139	5.96247	4.63967	5.1414	4.6961	5.15295	4.67978	6.23557	5.13242	4.40087	4.98985	5.74265	5.04446
695					65.6249	759.449			0.0310154	0.0156748	0.0184875	0.0215839	0.0198163	0.0210099	0.0136651	0.0244121	0.0207081	0.0328562	0.016564	0.0280079	0.018939	0.0199499	0.0275657	0.0204252	0.0379539	0.0252827	0.0230566	0.0177678	0.0241127	0.0216457
696					93.6367	223.108			0.23337	0.192925	0.229883	0.187513	0.200059	0.190586	0.225189	0.227003	0.210816	0.401416	0.515462	0.352061	0.230355	0.322032	0.321974	0.290354	0.373582	0.350904	0.207386	0.276095	0.251239	0.244907
697					334.536	188.128			0.1483	0.190271	0.202915	0.154231	0.217371	0.187706	0.136875	0.123839	0.170188	0.0471724	0.053676	0.0388724	0.0266127	0.0337311	0.028727	0.0628146	0.0611007	0.0440884	0.100468	0.0886364	0.11748	0.102195
698					55.074	166.061			0.287623	0.269232	0.298087	0.270405	0.37312	0.309424	0.259117	0.305539	0.296568	0.265486	0.281037	0.225249	0.290332	0.318209	0.240428	0.310094	0.286006	0.277105	0.300075	0.244564	0.289533	0.278058
700					464.563	269.075			0.0331976	0.0285301	0.0294516	0.0248381	0.0186307	0.0229087	0.0246373	0.0271697	0.0261705	0.0284732	0.0317614	0.02445	0.0300155	0.0317348	0.0288964	0.0323319	0.0355261	0.0303987	0.0281752	0.0281798	0.0298591	0.028738
701					265.219	619.287			0.161082	0.143497	0.19085	0.189698	0.181216	0.1888	0.257956	0.16464	0.184718	0.0956476	0.101669	0.0689958	0.0837637	0.122157	0.125142	0.140428	0.111148	0.106119	0.159556	0.163641	0.14058	0.154592
702					166.808	483.272			0.0521898	0.0714979	0.0928371	0.0333711	0.0985482	0.0914622	0.1409	0.100698	0.085188	0.0878515	0.074192	0.032815	0.0219964	0.039422	0.0557225	0.0589505	0.0496577	0.0525759	0.0880027	0.101265	0.0663866	0.0852182
703					465.716	230.042			0.125748	0.0956976	0.0455959	0.0848893	0.111821	0.150295	0.267305	0.173999	0.131919	0.225838	0.123525	0.220198	0.227537	0.164764	0.160198	0.18348	0.119449	0.178123	0.145961	0.139788	0.146442	0.144064
705					63.7722	497.202			0.0613372	0.0409934	0.0341667	0.0660034	0.0563046	0.0619757	0.0789312	0.0864551	0.0607709	0.0370506	0.0456234	0.0538702	0.0827548	0.109219	0.0815496	0.0783598	0.062725	0.0688941	0.0816123	0.0611967	0.0718223	0.0715437
706					420.125	405.21			0.00954757	0.00720652	0.00812651	0.00919948	0.0114734	0.0069119	0.0119313	0.011742	0.00951734	0.0209366	0.0182283	0.0189622	0.0185135	0.0216312	0.0285335	0.0215825	0.0198501	0.0210297	0.0154403	0.0165475	0.0179588	0.0166489
707					33.1161	193.159			0.0607633	0.0135463	0.0286931	0.0322551	0.0310819	0.023406	0.0227262	0.0401719	0.0315804	0.0186439	0.021996	0.0289792	0.043035	0.0244466	0.0110014	0.0211529	0.00834053	0.0221994	0.0525336	0.0365027	0.0613068	0.0501144
708					235.48	415.102			0.0271115	0.0295828	0.03155	0.0258412	0.0282555	0.0229405	0.033404	0.0279175	0.0283254	0.025046	0.0175199	0.0335917	0.0173385	0.0169379	0.00824659	0.00876602	0.020501	0.0184934	0.0267063	0.0228152	0.0216843	0.0237353
709					298.622	172.097			0.373755	0.291546	0.0855599	0.374708	0.281373	0.701203	0.273886	0.200927	0.32287	0.00585894	0.0036834	0.00121562	0.00488707	0.00841588	0.00522324	0.00583523	0.00396713	0.00488582	0.166727	0.153415	0.150301	0.156814
710					263.431	473.198			0.0203233	0.022712	0.0249591	0.0151444	0.0124499	0.0172501	0.0188193	0.0130102	0.0180835	0.0136509	0.0125472	0.00870824	0.0099401	0.0114716	0.0183847	0.0192609	0.0148003	0.0135955	0.0147919	0.0191037	0.0142955	0.0160637
711					58.355	303.137			0.0163773	0.0099485	0.00857565	0.038434	0.035331	0.0245486	0.0200826	0.0139959	0.0209117	0.013049	0.0113089	0.0148766	0.0141295	0.0091413	0.0121432	0.0115538	0.00643219	0.0115793	0.016386	0.0131251	0.015326	0.0149457
712					412.932	304.161			0.133302	0.135832	0.12216	0.138184	0.150013	0.122552	0.140439	0.168441	0.138865	0.204946	0.173624	0.199748	0.203115	0.195127	0.19322	0.197165	0.22711	0.199257	0.159717	0.15612	0.190327	0.168721
713					412.252	198.053			0.374182	0.342182	0.282758	0.29164	0.38352	0.267982	0.361699	0.362802	0.333345	0.684968	0.496318	0.498406	0.638238	0.748242	0.789164	0.695463	0.576955	0.640969	0.459725	0.494823	0.492396	0.482315
714					264.907	657.235			0.0303739	0.0310688	0.037582	0.0344576	0.03551	0.0355278	0.0462301	0.0230344	0.0342231	0.0172639	0.016154	0.00976784	0.014191	0.0183578	0.0136236	0.0238457	0.0185301	0.0164667	0.0247607	0.029964	0.0286937	0.0278061
715					288.943	187.155			4.85852	3.30466	4.20805	2.83027	4.04497	3.07797	3.31148	3.65524	3.66139	3.76925	3.84807	3.56245	3.56169	4.03845	3.66489	4.31594	4.15588	3.86458	3.52942	3.62954	3.91161	3.69019
716					227.531	283.227			0.0485966	0.0613966	0.0950479	0.0105108	0.0679002	0.050528	0.0600765	0.0457783	0.0549794	0.0502354	0.0621727	0.0168336	0.0345725	0.0459814	0.041955	0.051323	0.0586928	0.0452208	0.062539	0.0686677	0.0682791	0.0664953
717					442.872	370.17			0.0367248	0.0303177	0.0319687	0.0211414	0.026089	0.0239297	0.0277459	0.0288466	0.0283455	0.0398953	0.0420758	0.0426034	0.0377598	0.0454602	0.0377567	0.039307	0.0428274	0.0409607	0.0334591	0.0378369	0.0316818	0.0343259
718					197.665	547.472			0.118017	0.1106	0.184119	0.0941762	0.127307	0.1088	0.12896	0.16685	0.129854	0.258667	0.175243	0.201459	0.219442	0.17861	0.163808	0.187034	0.255177	0.20493	0.151897	0.163776	0.162198	0.15929
719					29.5883	545.457			0.0244915	0.027356	0.0202828	0.0303242	0.0526858	0.0243851	0.0275799	0.0253938	0.0290624	0.039399	0.0301806	0.0347801	0.0333199	0.0367732	0.0312854	0.0330493	0.036595	0.0344228	0.0295292	0.0301598	0.0359661	0.031885
720					36.5986	603.534			0.32501	0.295823	0.271661	0.256029	0.264815	0.193928	0.221896	0.328705	0.269733	0.340897	0.298951	0.356603	0.318635	0.356417	0.372859	0.301789	0.350973	0.33714	0.272747	0.271068	0.257454	0.26709
721					224.832	532.28			0.0781041	0.073588	0.0988068	0.10248	0.091449	0.0900717	0.0852983	0.0964617	0.0895325	0.105449	0.0998014	0.0823749	0.0998725	0.101591	0.116046	0.110221	0.0947012	0.101257	0.0959668	0.105139	0.118327	0.106478
723					30.4583	283.227			0.0582006	0.0645499	0.0488665	0.0935021	0.142406	0.0942426	0.0825468	0.0766872	0.0826252	0.0325466	0.0337417	0.0376612	0.0365642	0.0613642	0.0426075	0.0341821	0.0420478	0.0400894	0.0527824	0.060372	0.0703735	0.061176
724					250.638	260.185			0.305382	0.440293	0.380822	0.215348	0.193842	0.294783	0.362958	0.383007	0.322054	0.219563	0.188142	0.23146	0.15399	0.301343	0.407288	0.221376	0.17728	0.237555	0.298118	0.306605	0.269756	0.291493
725					346.611	173.14			3.62972	1.37056	1.30645	1.76116	1.13915	5.13766	2.35627	1.87043	2.32143	2.54516	2.61718	1.81056	1.67936	1.84374	1.46555	1.55536	1.33225	1.85614	2.08694	2.64542	1.93997	2.22411
726					471.472	304.161			0.0257063	0.0193261	0.0133985	0.0286017	0.0240468	0.0361465	0.0235331	0.0346923	0.0256814	0.0200632	0.0164561	0.0193229	0.0193864	0.0107835	0.0197324	0.020311	0.0187356	0.0180989	0.0248752	0.0209801	0.0232446	0.0230333
727					390.004	157.061			0.100492	0.0894413	0.126716	0.0790506	0.0817144	0.0732032	0.0785992	0.103787	0.0916254	0.169772	0.132547	0.108913	0.108047	0.122254	0.109112	0.0928688	0.145793	0.123663	0.120516	0.106441	0.100719	0.109226
728					391.738	337.109			0.0156929	0.0247065	0.0092285	0.0136002	0.0105472	0.014359	0.00722776	0.00726307	0.0128281	0.0104944	0.0131279	0.0115625	0.00750806	0.0111931	0.0140218	0.00970187	0.016513	0.0117653	0.0104075	0.0117796	0.012286	0.011491
729					267.909	595.287			0.0179271	0.0130383	0.0292792	0.027425	0.0251308	0.0212584	0.0234115	0.0224734	0.022493	0.0171905	0.0183009	0.0110887	0.0158693	0.0212083	0.0181252	0.0216115	0.0191289	0.0178154	0.0217563	0.0237341	0.0250938	0.0235281
730					331.112	348.09			0.18377	0.0781267	0.205902	0.0467756	0.120822	0.0356907	0.118744	0.16248	0.119039	0.418654	0.45926	0.376335	0.476696	0.472333	0.408826	0.495259	0.396074	0.43793	0.30694	0.263065	0.291406	0.287137
731					296.886	252.102			0.0296732	0.0331055	0.023856	0.0554337	0.0477441	0.0509867	0.0399804	0.0284945	0.0386593	0.0205543	0.0150585	0.0277975	0.0162293	0.0139345	0.0234469	0.0135911	0.0193217	0.0187417	0.000145705	0.0337464	0.0351658	0.0230193
732					68.5785	356.279			0.00211163	0.00178255	0.000155805	0.000132947	0.050819	0.0174323	0.136819	0.0250483	0.0292877	0.174139	0.00763471	0.00585354	0.00394346	0.0108875	0.0308786	0.0361406	0.0648267	0.041788	0.0394956	0.0305001	0.0313541	0.0337833
733					329.38	332.089			0.255433	0.274868	0.194042	0.287289	0.19854	0.275337	0.208196	0.215642	0.238668	0.167926	0.178888	0.148844	0.243402	0.199533	0.181823	0.211247	0.16001	0.186459	0.215337	0.203055	0.222406	0.213599
734					57.7673	433.244			0.0317295	0.033468	0.0351933	0.00666609	0.00640077	0.00628797	0.00861064	0.01062	0.017372	0.00646256	0.00604229	0.0014283	0.0082749	0.0060826	0.00472757	0.0126152	0.0100245	0.00695724	0.0100921	0.00733739	0.00635187	0.00792713
735					249.843	493.204			0.037892	0.0325471	0.028391	0.0290396	0.0271012	0.0291182	0.0317912	0.0309309	0.0308514	0.017475	0.0227196	0.0300634	0.0329786	0.0267303	0.0357563	0.0360419	0.0227329	0.0280622	0.0309736	0.0278731	0.0325405	0.0304624
737					62.9865	430.207			0.612057	0.386175	0.525109	0.325828	0.638768	0.516169	0.283346	0.344033	0.453936	0.311966	0.694827	0.34916	0.537344	0.690215	0.81369	1.04694	0.365365	0.601188	0.52689	0.528992	0.509676	0.521853
738					165.079	169.061			1.11788	1.03218	1.68733	1.04496	1.16804	1.27664	1.21243	1.3789	1.2398	1.4229	1.37914	1.27312	1.15957	1.04602	1.34976	0.904326	0.919444	1.18178	1.1166	1.4523	0.915673	1.16152
744					477.58	266.16			0.0224937	0.0143846	0.0119802	0.0191212	0.0208147	0.0252486	0.0129074	0.0143692	0.017665	0.01446	0.0173265	0.00877915	0.0307228	0.0339833	0.0438945	0.039264	0.0198956	0.0260407	0.0201181	0.022439	0.0239908	0.0221827
745					104.152	242.211			0.404393	0.342393	0.375731	0.433387	0.390371	0.469383	0.425243	0.365885	0.400848	0.11498	0.107752	0.10095	0.124884	0.169302	0.159502	0.167623	0.1276	0.134074	0.239424	0.245142	0.255475	0.24668
747					227.049	414.321			0.340427	0.317272	0.313999	0.407369	0.302895	0.350625	0.342603	0.23504	0.326279	0.195839	0.231144	0.25424	0.178012	0.216385	0.197151	0.219284	0.221845	0.214238	0.270612	0.25365	0.283915	0.269392
748					306.669	133.032			0.188906	0.293223	0.223127	0.520208	0.694167	0.383163	0.351189	0.300069	0.369256	0.372054	0.366117	0.149697	0.428906	0.431843	0.291747	0.286094	0.352691	0.334893	0.325663	0.299379	0.34065	0.321898
749					218.021	592.292			0.202862	0.0980886	0.127871	0.246612	0.222827	0.231545	0.266951	0.228307	0.203133	0.209001	0.168707	0.139943	0.195054	0.224848	0.199885	0.231163	0.233415	0.200252	0.231116	0.241988	0.220549	0.231217
750					43.6502	172.087			0.0513104	0.0564799	0.0422977	0.0745419	0.0693891	0.0744026	0.0647306	0.0581135	0.0614082	0.0501486	0.0271073	0.0172238	0.0410151	0.0373269	0.0224327	0.0279273	0.0377035	0.0326106	0.0472277	0.0417517	0.0433097	0.0440964
751					268.181	335.258			0.137377	0.103453	0.198201	0.171809	0.168816	0.14872	0.225527	0.135856	0.16122	0.106838	0.11997	0.0775853	0.0911018	0.119737	0.114107	0.115413	0.115791	0.107568	0.134115	0.148111	0.131109	0.137778
752					213.651	642.306			0.026077	0.021434	0.0328272	0.0429547	0.0366451	0.029038	0.0339736	0.0239698	0.0308649	0.0221194	0.0244214	0.0069224	0.023885	0.0263513	0.0212017	0.0372493	0.0287313	0.0238602	0.0288326	0.0242182	0.0337163	0.0289224
753					58.712	621.489			0.0288512	0.0283067	0.0340172	0.0270123	0.0245523	0.0252911	0.0235886	0.0256757	0.0271619	0.0153075	0.0289951	0.019045	0.0291331	0.0285397	0.0236428	0.0292422	0.0295568	0.0254328	0.0258726	0.0258719	0.0248662	0.0255369
754					262.575	643.286			0.0127758	0.00990553	0.0147035	0.0208741	0.0158834	0.0135487	0.0176532	0.011942	0.0146608	0.0109108	0.0118055	0.00702082	0.00794534	0.0129613	0.011327	0.0138156	0.00936338	0.0106437	0.013997	0.0129649	0.0123967	0.0131195
755					262.272	361.274			0.398331	0.414782	0.638446	0.711165	0.581062	0.473666	0.696039	0.437881	0.543921	0.379806	0.332411	0.225585	0.293953	0.401147	0.373435	0.48284	0.38071	0.358736	0.451131	0.443782	0.469716	0.454876
756					179.195	485.288			0.0247197	0.026839	0.0210917	0.147309	0.0518609	0.0331518	0.0398999	0.0352372	0.0475136	0.036485	0.0261172	0.0253763	0.0396237	0.0581361	0.0493566	0.0371241	0.0354318	0.0384564	0.0470154	0.0399572	0.0431014	0.043358
758					371.486	292.102			0.0822654	0.0323453	0.11034	0.0315571	0.0487747	0.0334068	0.0626452	0.0314821	0.0541021	0.194824	0.256465	0.204853	0.298696	0.291546	0.268519	0.256964	0.231935	0.250475	0.153705	0.106964	0.178097	0.146255
759					48.1881	212.165			0.180139	0.0705979	0.0727052	0.0685704	0.0734988	0.0657255	0.0603047	0.0626405	0.0817727	0.0650972	0.071031	0.0679114	0.142148	0.0762419	0.0728365	0.115796	0.0690397	0.0850128	0.0836551	0.0800173	0.0861023	0.0832582
760					394.379	214.047			0.0561751	0.0690268	0.0265815	0.0334932	0.0654491	0.0303636	0.0481325	0.0397109	0.0461166	0.175961	0.118298	0.125409	0.1447	0.191252	0.177529	0.188814	0.140784	0.157843	0.116445	0.108071	0.107365	0.110627
761					365.346	326.209			0.0202299	0.0184354	0.0185578	0.0191158	0.0224776	0.0207765	0.0377001	0.0195403	0.0221042	0.025949	0.0220069	0.02075	0.0242743	0.0226102	0.0208953	0.026978	0.0241341	0.0234497	0.0215552	0.0223447	0.0216137	0.0218378
762					56.9565	377.146			0.0428209	0.0372101	0.0467104	0.0398618	0.0359438	0.0351763	0.0323269	0.0380617	0.038514	0.0414857	0.0435554	0.0374593	0.0523662	0.0352636	0.0198701	0.018755	0.0416373	0.0362991	0.0441372	0.0400629	0.0452868	0.0431623
763					417.538	490.176			0.0223866	0.0103465	0.0186101	0.00362286	0.0136379	0.00294807	0.0123674	0.0184081	0.012791	0.0290677	0.0419245	0.0298791	0.0409469	0.0386895	0.038373	0.0341021	0.0373626	0.0362932	0.0289247	0.0258106	0.0233635	0.0260329
764					260.474	568.264			0.00645011	0.00876421	0.0131897	0.00625015	0.0101236	0.00744973	0.0145573	0.00358921	0.00879675	0.0109496	0.00841989	0.00227996	0.00326523	0.00840652	0.0131515	0.0147542	0.01015	0.00892211	0.00729737	0.00992401	0.00763075	0.00828404
765					204.966	422.326			0.464212	0.428878	0.32882	0.253388	0.223364	0.246276	0.178673	0.184176	0.288473	0.161925	0.310341	0.240368	0.297938	0.554591	0.459999	0.38979	0.242947	0.332237	0.297745	0.25944	0.329317	0.295501
766					405.908	240.099			0.01811	0.0163955	0.0135051	0.0177466	0.0189477	0.018142	0.0214269	0.0249141	0.0186485	0.0251607	0.0206981	0.0165801	0.0284085	0.0363883	0.0377775	0.0403404	0.0229392	0.0285366	0.020666	0.0246427	0.0245871	0.0232986
767					73.5176	292.114			0.047607	0.0437842	0.0128445	0.026933	0.0413974	0.0688049	0.0240966	0.0174893	0.0353696	0.00015671	0.00132405	0.000135887	0.00015009	0.00014832	0.00014344	0.00015595	0.00015809	0.000296568	0.0268418	0.0202963	0.0224433	0.0231938
768					346.611	274.105			0.0202476	0.019974	0.0372729	0.0196301	0.0146487	0.0200627	0.0187415	0.0270835	0.0222076	0.0276692	0.0295597	0.0236226	0.0139112	0.0147248	0.00734182	0.00676605	0.0230726	0.0183335	0.0205817	0.0228843	0.02053	0.021332
769					302.249	304.007			0.159011	0.102101	0.154484	0.108291	0.135716	0.08693	0.134202	0.116839	0.124697	0.148116	0.155811	0.13381	0.154691	0.129444	0.132948	0.179563	0.119061	0.14418	0.142689	0.121757	0.15793	0.140792
770					303.13	342.141			0.00970531	0.00851161	0.0141925	0.0125856	0.0152715	0.0103823	0.0141129	0.00989248	0.0118318	0.00877745	0.00771169	0.0102969	0.00542371	0.0086629	0.00491733	0.00978244	0.00855919	0.00801645	0.0107104	0.0100178	0.0116638	0.0107974
771					358.063	383.133			0.00706641	0.00355459	0.0134155	0.00217137	0.00643869	0.00345319	0.00516547	0.00988553	0.00639384	0.0149875	0.00956573	0.0105266	0.00940372	0.0106902	0.0126358	0.010397	0.0117691	0.011247	0.00921099	0.0102955	0.00993501	0.00981383
772					40.3595	276.053			0.21442	0.34847	0.296247	0.290687	0.228533	0.190282	0.312302	0.154083	0.254378	0.070596	0.064007	0.039817	0.068647	0.0959425	0.0784969	0.107787	0.0460736	0.0714208	0.160383	0.14852	0.176134	0.161679
773					133.693	270.243			0.0256731	0.0180997	0.011336	0.021312	0.0217272	0.0425816	0.0184026	0.025961	0.0231367	0.00441723	0.00297602	0.00158785	0.000855344	0.00379895	0.00411819	0.00144758	0.00421083	0.0029265	0.0137448	0.0165917	0.0108191	0.0137185
774					132.488	302.305			0.218955	0.24177	0.408297	0.188326	0.229086	0.288378	0.23271	0.266547	0.259259	0.0823075	0.104103	0.0965621	0.100456	0.0880316	0.0926233	0.0989919	0.10419	0.0959081	0.160386	0.172306	0.151577	0.161423
775					389.08	350.106			0.0334125	0.0330321	0.045116	0.0188441	0.032064	0.0139044	0.014444	0.030109	0.0276158	0.0292844	0.0139853	0.0197118	0.0166056	0.0243034	0.0271082	0.0276388	0.0248494	0.0229359	0.0225997	0.0276288	0.0278629	0.0260304
776					538.115	232.165			0.0864531	0.0787236	0.0795779	0.0927691	0.0942345	0.0891981	0.123488	0.092572	0.0921271	0.108503	0.100118	0.0934914	0.0939169	0.0964388	0.0798154	0.0798163	0.103855	0.0944943	0.0868044	0.0862858	0.104963	0.0926846
777					252.453	330.118			1.28477	1.61432	2.13947	0.639403	0.830623	0.890338	1.03742	1.07481	1.18889	1.13413	1.21036	1.37896	0.92091	0.798825	0.470845	0.511241	1.31938	0.968082	1.07497	0.951149	1.06149	1.0292
778					179.397	375.129			0.132238	0.128624	0.142399	0.114772	0.0824794	0.0809434	0.0677077	0.0761122	0.10316	0.0813113	0.0730496	0.0906581	0.10391	0.0690862	0.0367655	0.0384859	0.0901752	0.0729303	0.0971286	0.103594	0.126323	0.109015
779					32.1314	109.101			0.0882109	0.03775	0.0657951	0.0869496	0.068713	0.0590853	0.0223051	0.0763561	0.0631457	0.0615073	0.0579034	0.072418	0.0694079	0.0641891	0.0729128	0.0560007	0.0449789	0.0624147	0.101201	0.0958632	0.0903775	0.0958139
780					335.356	346.054			0.0152153	0.0111168	0.00889182	0.00260694	0.00377762	0.00714633	0.00499382	0.0101305	0.00798489	0.0109584	0.013503	0.010282	0.0133801	0.0104346	0.0134053	0.0123766	0.0143562	0.012337	0.0095132	0.0124562	0.0102673	0.0107456
781					210.997	358.295			0.0436515	0.0531264	0.023917	0.036067	0.0389537	0.0422965	0.0553194	0.0480062	0.0426672	0.024209	0.0181618	0.0208863	0.0226517	0.0278579	0.0253029	0.0186746	0.0240592	0.0227254	0.024864	0.0357681	0.0420549	0.034229
782					164.254	531.271			0.0466152	0.0779893	0.0873245	0.101917	0.0825451	0.103235	0.138102	0.0772884	0.0893769	0.0840898	0.0626978	0.0243455	0.0418414	0.0629988	0.0502754	0.0785168	0.0386527	0.0554273	0.0690404	0.104664	0.0724859	0.0820634
783					266.416	447.182			0.00585383	0.0069556	0.00881769	0.00839561	0.00699514	0.00659186	0.0134641	0.00882915	0.00823787	0.0100539	0.0055968	0.00776869	0.00534639	0.00683778	0.00683958	0.00660158	0.00877374	0.00722731	0.0101164	0.00729015	0.00919841	0.00886833
784					219.814	850.545			0.152397	0.140783	0.216959	0.130156	0.0977425	0.129481	0.129725	0.148792	0.143254	0.0969681	0.0747788	0.112704	0.111249	0.0952409	0.1084	0.0944518	0.206508	0.112538	0.12322	0.121898	0.104787	0.116635
785					115.552	198.185			0.0340005	0.0228009	0.0195753	0.0347124	0.0357843	0.0347834	0.0244253	0.0249589	0.0288801	0.0140482	0.0198101	0.0184159	0.0229062	0.0129207	0.0195781	0.0176985	0.0112289	0.0170758	0.0214627	0.0271808	0.0304825	0.0263753
786					320.588	178.071			0.0435137	0.0335676	0.0561044	0.0230605	0.0480145	0.0245346	0.0356889	0.0448125	0.0386621	0.0700958	0.0743131	0.0591362	0.0469105	0.0531576	0.0408182	0.0492599	0.0630659	0.0570946	0.0416356	0.0356426	0.0496083	0.0422955
787					52.8002	308.16			0.0178132	0.0261381	0.0279672	0.012495	0.00931821	0.0101639	0.0163041	0.0165812	0.0170976	0.00965672	0.00795387	0.00983115	0.0118541	0.00948526	0.00939334	0.00547771	0.0128492	0.00956268	0.0132412	0.0115824	0.011451	0.0120915
788					50.0605	496.244			0.0154218	0.029865	0.0480337	0.0225716	0.0259624	0.0225391	0.0363407	0.018793	0.0274409	0.0268881	0.0139535	0.00635767	0.0158885	0.0187878	0.0211577	0.0433925	0.0181041	0.0205662	0.0178079	0.0257138	0.0331731	0.025565
789					251.528	131.082			0.399141	0.477133	0.00492333	0.304228	0.285946	0.301402	0.345649	0.289182	0.300951	0.433277	0.390007	0.418541	0.383458	0.332055	0.391245	0.395225	0.386401	0.391276	0.345506	0.349121	0.366002	0.353543
790					62.2004	187.144			0.0372163	0.0236731	0.0332063	0.0321639	0.645163	0.0329421	0.0286997	0.0314558	0.108065	0.0296616	0.0258718	0.0221509	0.0300506	0.0279011	0.0171232	0.0295274	0.0254605	0.0259684	0.0412006	0.0421298	0.0454252	0.0429186
791					231.916	386.289			0.0731971	0.0971825	0.106578	0.0831999	0.0625146	0.0866743	0.128095	0.104034	0.0926844	0.0668649	0.0487041	0.0583598	0.0290671	0.0816759	0.0606118	0.043122	0.0361601	0.0530707	0.0716228	0.0778388	0.0818977	0.0771198
792					202.35	446.325			0.256139	0.183765	0.179643	0.147896	0.130228	0.174722	0.153233	0.115733	0.16767	0.0910221	0.134269	0.102379	0.136278	0.185793	0.154309	0.155422	0.115778	0.134406	0.162589	0.147894	0.128809	0.146431
793					406.961	115.087			0.0441745	0.108765	0.0520564	0.212405	0.22542	0.0408111	0.133898	0.0761213	0.111706	0.02535	0.0369122	0.0281284	0.0302719	0.0345327	0.0283592	0.0337352	0.0340671	0.0314196	0.0667383	0.0736004	0.0804709	0.0736032
794					234.606	412.246			0.0126688	0.0168448	0.0286877	0.0178735	0.0204854	0.0158906	0.0167686	0.0181012	0.0184151	0.0167853	0.015573	0.0194147	0.0144619	0.0184121	0.016529	0.0149322	0.0171659	0.0166592	0.0171344	0.0155802	0.0164973	0.0164039
795					395.365	203.114			1.32014	1.18279	1.72913	0.753999	0.817852	0.865871	0.831791	1.45231	1.11924	1.9843	1.47034	1.81593	1.18896	1.16204	1.07036	1.21368	1.70947	1.45189	1.16349	1.26305	1.31123	1.24592
797					210.983	550.387			0.0193684	0.0212497	0.0291362	0.0253654	0.0281635	0.0214001	0.0269067	0.0210168	0.0240759	0.0176488	0.0171604	0.0134021	0.0140908	0.0188489	0.0170228	0.0235086	0.0194581	0.0176426	0.0197925	0.0195604	0.0269248	0.0220925
798					495.128	328.21			0.0300607	0.0518562	0.0428756	0.0276073	0.0401402	0.0249861	0.0247602	0.0221521	0.0330548	0.014763	0.0150751	0.0153628	0.0172605	0.0185188	0.0280668	0.0172912	0.0167466	0.0178856	0.0256016	0.0267566	0.0268679	0.0264087
799					385.993	327.03			0.0327422	0.0410056	0.0328174	0.0235143	0.0318345	0.0283958	0.0180593	0.0374552	0.0307281	0.0277057	0.0423927	0.0322955	0.0200992	0.0324859	0.0151289	0.032163	0.0406464	0.0303647	0.022712	0.0254021	0.0375276	0.0285472
800					22.4387	559.545			0.149483	0.155966	0.128579	0.107278	0.0787514	0.13026	0.166753	0.130801	0.130984	0.104767	0.0949544	0.169241	0.117619	0.145737	0.208699	0.171382	0.114856	0.140907	0.12672	0.120769	0.122396	0.123295
801					451.682	392.034			0.0734634	0.0622129	0.0511718	0.0321217	0.032853	0.0406757	0.0429771	0.0623766	0.0497315	0.0682017	0.0569658	0.0613223	0.0525135	0.0515398	0.04347	0.0592951	0.0688738	0.0577728	0.0492999	0.0455871	0.0609596	0.0519489
802					394.545	173.103			0.107099	0.193135	0.226701	0.197227	0.149806	0.165334	0.11696	0.12769	0.160494	0.182775	0.209126	0.173747	0.163212	0.156673	0.178133	0.160225	0.218079	0.180246	0.102926	0.183695	0.174246	0.153622
803					117.74	608.385			0.00855018	0.054565	0.0173721	0.0225537	0.0313088	0.0711057	0.0440832	0.0124592	0.0327497	0.0892577	0.000921011	0.000740435	0.00916058	0.0151222	0.0237461	0.0327961	0.0324147	0.0255199	0.0293492	0.0272569	0.0218787	0.0261616
804					318.016	160.044			0.0564516	0.0244892	0.118079	0.00498447	0.0836726	0.0350786	0.0644755	0.0874571	0.059336	0.129649	0.0682078	0.0644327	0.0498973	0.0533318	0.049234	0.0743825	0.105322	0.0743071	0.0724866	0.0910431	0.104439	0.089323
805					465.738	337.142			0.0699477	0.0572907	0.0421022	0.0478202	0.0486416	0.0439592	0.0392576	0.045412	0.0493039	0.0387243	0.034511	0.0366399	0.0466605	0.043263	0.0512472	0.0322347	0.0381599	0.0401801	0.0444503	0.0439896	0.046264	0.0449013
806					208.35	196.083			0.122893	0.0811783	0.0282495	0.0661237	0.119155	0.0272996	0.116807	0.110136	0.0839803	0.282462	0.148991	0.273951	0.193442	0.137459	0.0924504	0.10621	0.211672	0.18083	0.109221	0.137658	0.139438	0.128773
807					208.351	216.098			0.196688	0.33304	0.116576	0.0643145	0.165342	0.209291	0.113307	0.152685	0.168905	0.00106175	0.000150468	0.000135887	0.00139683	0.002686	0.00014344	0.00115579	0.00660226	0.00166655	0.110307	0.118288	0.138895	0.122497
808					52.0999	503.43			0.0294052	0.0290178	0.0249443	0.0170354	0.0102604	0.018394	0.0368803	0.0220734	0.0235013	0.00692662	0.00701302	0.00353275	0.0114519	0.0101607	0.0217168	0.0130398	0.00995589	0.0104747	0.0182583	0.0148963	0.0148006	0.0159851
809					192.698	380.111			0.0935997	0.12147	0.166248	0.13215	0.143371	0.119973	0.112033	0.106679	0.12444	0.0536901	0.046129	0.055256	0.0641701	0.0949157	0.111419	0.0907584	0.0733655	0.0737129	0.10345	0.102995	0.110243	0.105562
810					261.602	524.298			1.90933	1.7499	2.45583	1.47016	1.47548	1.30117	2.30662	1.29175	1.74503	1.64864	1.51089	1.3162	1.62737	1.58794	1.97107	2.58847	1.73891	1.74869	1.79486	1.73829	2.15767	1.89694
811					215.364	522.354			20.5502	21.6505	41.7187	37.1515	35.0976	30.3033	39.3278	21.7813	30.9476	32.419	20.5101	22.4376	23.9912	36.2087	32.2138	42.1047	35.0758	30.6201	34.5888	24.5602	33.9249	31.0246
812					364.366	303.166			0.00659016	0.070315	0.0113018	0.0136833	0.00744317	0.0315734	0.0240328	0.0254147	0.0237943	0.000920345	0.000150468	0.00234488	0.00739561	0.00201798	0.0102285	0.00394891	0.00236463	0.00367141	0.0142334	0.0137693	0.0160762	0.014693
813					36.9826	313.273			0.305186	0.295847	0.271966	0.211229	0.242921	0.238868	0.24004	0.286542	0.261575	0.291647	0.287397	0.35651	0.297248	0.317646	0.319672	0.305441	0.288418	0.307997	0.279731	0.257795	0.244768	0.260765
814					384.771	413.018			0.0536123	0.0485691	0.0354092	0.0492068	0.037514	0.0392848	0.0487141	0.0562879	0.0460748	0.0587874	0.0518985	0.0528829	0.0469423	0.0399543	0.0452245	0.050006	0.069566	0.0519077	0.0477651	0.0490662	0.0531745	0.050002
815					97.1405	131.081			0.146083	0.181601	0.17441	0.114875	0.129729	0.143364	0.151854	0.112379	0.144287	0.0508944	0.048721	0.0829353	0.0738677	0.0705319	0.0685572	0.0429029	0.0573843	0.0619743	0.101371	0.09691	0.127281	0.108521
816					51.6791	816.619			0.00725306	0.00549529	0.00634911	0.0024941	0.00498899	0.00497037	0.00528337	0.00483396	0.00520853	0.00701118	0.00656375	0.00788625	0.0080785	0.00490714	0.00591287	0.0083637	0.00627443	0.00687473	0.00553974	0.0051945	0.00666886	0.00580103
817					406.046	226.084			1.15598	0.939121	0.894463	1.00001	1.2097	1.15214	1.13495	1.21176	1.08727	1.2975	1.13831	0.92309	1.51824	2.01522	1.88221	2.33379	1.04464	1.51913	1.41173	1.31201	1.42822	1.38399
818					384.78	204.009			1.94258	1.61327	1.31472	1.60076	1.45969	1.45104	1.68221	1.88053	1.6181	2.06389	1.81344	1.67603	1.6868	1.65285	1.69322	1.81531	2.10261	1.81302	1.66447	1.7806	1.75703	1.73403
819					447.558	310.176			0.0300028	0.0389246	0.0296978	0.066949	0.0498079	0.0307225	0.028104	0.0333471	0.0384445	0.0342145	0.0287745	0.0291268	0.0335069	0.0288283	0.0271057	0.0341972	0.029972	0.0307157	0.0315419	0.0315185	0.0322675	0.031776
820					364.484	314.063			0.0334133	0.0130946	0.0194285	0.0356556	0.0651576	0.0482685	0.0421413	0.0350456	0.0365256	0.0720457	0.0566345	0.0380517	0.0413736	0.0436344	0.0451397	0.0379565	0.0489652	0.0479752	0.0447702	0.0438249	0.045383	0.0446594
821					405.548	515.213			0.205607	0.154897	0.0863126	0.123087	0.146257	0.149294	0.201921	0.207987	0.15942	0.163598	0.145865	0.12158	0.332951	0.507501	0.607902	0.646834	0.135214	0.33268	0.248313	0.234528	0.237956	0.240266
822					226.663	560.284			0.0510049	0.0630436	0.0651352	0.0626167	0.0443689	0.046892	0.0422968	0.0456398	0.0526247	0.0470655	0.054686	0.04607	0.047354	0.0569729	0.0528009	0.0561618	0.0500873	0.0513998	0.0462179	0.0502819	0.0488817	0.0484605
823					220.58	835.531			0.0670156	0.0705078	0.0753919	0.0587764	0.072356	0.0557286	0.0626165	0.0832076	0.0682001	0.0918403	0.095196	0.078318	0.0826806	0.07177	0.0738609	0.0679927	0.0848666	0.0808156	0.0739667	0.0760448	0.0569261	0.0689792
824					348.946	134.081			0.0543812	0.0489568	0.0527585	0.0194035	0.0332632	0.0247143	0.0192374	0.0175295	0.0337806	0.0434438	0.0374212	0.146897	0.0848169	0.107051	0.0999343	0.102516	0.0505983	0.0840848	0.0718666	0.0515792	0.054283	0.0592429
825					271.135	144.138			1.0292	0.567816	0.731581	0.958877	0.58376	1.02773	0.857531	0.704636	0.807642	0.304693	0.346328	0.282603	0.25542	0.284301	0.291896	0.297634	0.300638	0.295439	0.609359	0.59264	0.639737	0.613912
827					209.312	370.295			1.78588	1.3867	0.988666	1.29293	1.30873	1.22776	1.73483	1.24418	1.37121	1.17446	1.09336	1.28499	1.37646	1.63428	1.78614	1.4549	1.22683	1.37893	1.25251	1.41002	1.4633	1.37528
828					383.031	117.066			3.17804	2.38631	3.07872	1.63866	1.94806	2.35265	2.12924	2.60949	2.41515	3.7437	3.70863	3.13879	3.20117	3.4024	3.38412	3.61477	3.7475	3.49264	3.01206	2.77043	2.9162	2.89956
829					112.91	167.081			0.411448	0.480563	0.411646	0.937497	0.779387	0.714902	0.636586	0.626408	0.624805	0.443925	0.468251	0.335794	0.36765	0.277898	0.294439	0.284686	0.370311	0.355369	0.49311	0.438532	0.304001	0.411881
830					83.9911	278.248			0.0237535	0.030204	0.0322295	0.0316276	0.0263307	0.0546791	0.0642996	0.0417249	0.0381061	0.00217144	0.001235	0.000135887	0.00148191	0.00389667	0.00436673	0.00274219	0.00183578	0.0022332	0.0192601	0.018549	0.0143252	0.0173781
831					272.863	302.195			0.0917287	0.0963095	0.0571032	0.0654015	0.0714236	0.0867926	0.0535324	0.0546106	0.0721128	0.017341	0.0402122	0.0222784	0.0269154	0.0304755	0.0406927	0.0293594	0.0220641	0.0286673	0.0570869	0.0534114	0.05273	0.0544095
832					217.153	857.516			0.0757662	0.069196	0.0794561	0.07403	0.0409607	0.0752391	0.0622691	0.0788648	0.0694728	0.0391624	0.0385144	0.0495877	0.0482548	0.0423966	0.0515054	0.0346043	0.0467978	0.0438529	0.055425	0.064066	0.0574528	0.0589813
833					58.3179	274.176			0.052675	0.05625	0.0696847	0.0291482	0.0194662	0.0268958	0.0373873	0.0463558	0.0422328	0.0145759	0.00861947	0.00500056	0.00748228	0.00818275	0.00999766	0.00386894	0.0203408	0.00975855	0.0198473	0.0260793	0.0303423	0.025423
834					320.616	208.063			0.126673	0.10006	0.0468586	0.162398	0.109318	0.262136	0.114682	0.13465	0.132097	0.0274216	0.026085	0.0210435	0.025796	0.0347337	0.0315863	0.0173377	0.0392595	0.0279079	0.102353	0.0942436	0.0955925	0.0973964
837					398.122	134.064			0.0400718	0.0371285	0.0309087	0.0337917	0.0349507	0.0395318	0.0189727	0.0331997	0.0335695	0.0389566	0.0594025	0.0641443	0.0505656	0.0598186	0.0655268	0.0634747	0.0499901	0.0564849	0.0391765	0.0504633	0.0502818	0.0466405
838					391.819	359.091			0.0615141	0.0908825	0.0452526	0.0638956	0.046547	0.0645026	0.0400262	0.0411811	0.0567252	0.0563158	0.0656328	0.0585628	0.0529439	0.0715709	0.0722537	0.0585345	0.0593811	0.0618994	0.0536236	0.0585048	0.0688465	0.060325
839					419.14	387.087			0.0743321	0.0669098	0.0860858	0.0633871	0.0705841	0.0557914	0.0630734	0.0642078	0.0680464	0.102808	0.0931364	0.0854559	0.0794525	0.0676177	0.0764797	0.0843072	0.079141	0.0835498	0.0697225	0.078473	0.0833831	0.0771929
841					359.062	122.081			0.137866	0.113082	0.121728	0.103368	0.100809	0.110899	0.106198	0.126061	0.115001	0.141238	0.102627	0.0961312	0.145059	0.127102	0.107872	0.143081	0.150044	0.126644	0.0910813	0.11828	0.0958515	0.101738
842					367.091	155.045			0.158604	0.131	0.114554	0.12103	0.0811205	0.121195	0.130181	0.120569	0.122282	0.079464	0.103386	0.0979125	0.118847	0.105029	0.105263	0.110985	0.0855932	0.10081	0.0980747	0.107876	0.105164	0.103705
843					251.583	560.266			0.000856812	0.000149456	0.00603753	0.000972806	0.00651443	0.00195604	0.00320043	0.00694589	0.00332918	0.008501	0.007661	0.00343423	0.00251203	0.0080196	0.00468874	0.00719253	0.0102604	0.00653369	0.00487465	0.00328804	0.00526217	0.00447495
844					468.479	236.056			0.0841053	0.0585766	0.0415807	0.0685139	0.0439669	0.0583927	0.0568405	0.0437456	0.0569653	0.0347705	0.0368923	0.0244265	0.0373925	0.0421865	0.0351623	0.0369486	0.0231627	0.0338677	0.0369696	0.0429513	0.0338476	0.0379228
845					29.2654	517.424			0.0197165	0.0177455	0.0126902	0.0263294	0.0268332	0.022179	0.020031	0.0222193	0.020968	0.0187957	0.0179372	0.01981	0.0186519	0.0220349	0.0166926	0.0150088	0.0219895	0.0188651	0.0194129	0.0188332	0.0188522	0.0190328
846					175.417	716.52			15.4772	15.9199	20.0901	14.1621	18.753	16.6736	12.2722	13.4093	15.8447	18.7291	20	15.6483	23.6557	13.6992	14.6073	16.6278	17.3891	17.5446	17.7204	16.3513	16.2327	16.7681
847					398.848	87.0557			0.210554	0.215321	0.188058	0.145247	0.134176	0.196176	0.141455	0.155994	0.173373	0.209913	0.241681	0.221359	0.205089	0.223538	0.222322	0.234767	0.240533	0.2249	0.17815	0.185023	0.214584	0.192586
848					415.548	243.074			0.0443033	0.0322465	0.0430577	0.0249329	0.050279	0.0228653	0.0402876	0.0625208	0.0400617	0.154926	0.0929189	0.073807	0.0829316	0.127506	0.111724	0.112925	0.119744	0.10956	0.0771338	0.0692128	0.0619217	0.0694227
849					177.152	688.489			17.6333	14.8453	15.5102	14.4575	13.0005	15.8358	14.4547	18.9788	15.5895	19.007	18.1821	16.409	19.4078	15.6777	15.2974	15.5856	20.8035	17.5463	16.9278	18.2441	15.2816	16.8178
851					315.352	230.045			0.0616021	0.201728	0.0983607	0.0374994	0.0802827	0.049318	0.0624949	0.086842	0.0847659	0.131309	0.133932	0.104713	0.100981	0.10924	0.115681	0.109067	0.122847	0.115971	0.0882782	0.0944059	0.0976529	0.0934457
852					256.002	532.234			0.000155724	0.000149456	0.00457822	0.000754195	0.0048263	0.000139527	0.00296236	0.00438003	0.00224323	0.0109136	0.00942858	0.00407448	0.00388633	0.00666377	0.00426095	0.0048165	0.00708567	0.00639124	0.00512623	0.00527432	0.00502094	0.00514049
853					260.731	475.213			0.0123107	0.0100997	0.0183594	0.00984467	0.011213	0.00659316	0.0120753	0.00760981	0.0110132	0.0109128	0.0107796	0.00719884	0.0114006	0.0124265	0.0125333	0.0171881	0.0118289	0.0117836	0.0107098	0.0127083	0.0136008	0.0123396
855					218.883	359.257			0.106893	0.116186	0.158156	0.156438	0.14028	0.118457	0.148627	0.0919861	0.129628	0.0811296	0.0908174	0.067927	0.0686753	0.118685	0.114859	0.144511	0.09495	0.0976942	0.134753	0.117661	0.114553	0.122322
856					231.009	450.262			0.0504158	0.0710476	0.0764414	0.0809022	0.0940021	0.0742292	0.0722006	0.0951992	0.0768047	0.0690094	0.080631	0.0674799	0.0559904	0.0734877	0.0598249	0.071817	0.0735775	0.0689772	0.0739631	0.0717474	0.0751783	0.0736296
857					216.277	542.323			2.59583	2.00294	2.46076	2.32036	2.12541	2.03924	2.06399	1.77915	2.17346	1.28636	1.56036	0.978405	1.29308	2.0004	2.01405	2.32398	1.67679	1.64168	1.88026	1.9998	1.89196	1.92401
858					95.3807	254.247			1.75953	1.5991	1.41283	1.90645	1.29598	2.12852	2.08602	1.97799	1.7708	0.477065	0.411454	0.616546	0.544569	0.83044	0.94196	0.71987	0.584627	0.640817	1.13142	1.12131	1.02004	1.09092
860					225.738	539.257			0.0315705	0.0240194	0.0457007	0.0399164	0.0294303	0.0343887	0.0307148	0.032489	0.0335288	0.0404623	0.0365082	0.0253439	0.0296384	0.0390934	0.0393887	0.0389348	0.0324194	0.0352236	0.0300787	0.0342189	0.0418809	0.0353928
861					503.064	235.035			0.101688	0.0913768	0.0757685	0.126046	0.0902988	0.0951717	0.0851127	0.0736075	0.0923837	0.058259	0.0543251	0.0552316	0.0697291	0.062073	0.0645941	0.0699877	0.0626457	0.0621057	0.0741833	0.0742445	0.0784549	0.0756276
862					260.458	546.283			0.278276	0.251117	0.370185	0.254963	0.254985	0.196123	0.340125	0.215004	0.270097	0.227945	0.216278	0.15651	0.187489	0.311357	0.325069	0.317716	0.239657	0.247753	0.233815	0.316232	0.333143	0.294397
863					227.549	488.275			0.0276991	0.037865	0.037723	0.025832	0.0300787	0.0267551	0.0230069	0.0305814	0.0299426	0.0224187	0.0263397	0.0229674	0.0151416	0.0275998	0.0293596	0.0340504	0.0173953	0.0244091	0.0266282	0.0252056	0.0329633	0.0282657
864					235.481	514.125			0.0177736	0.0115294	0.0167212	0.00308206	0.00485305	0.00832089	0.00804365	0.0139006	0.010528	0.0146958	0.0138165	0.0161357	0.0110686	0.0099117	0.00714746	0.00992847	0.0182535	0.0126197	0.0114177	0.0122146	0.0101139	0.0112487
865					69.1127	290.171			0.0479392	0.0616354	0.0609834	0.0279519	0.0200431	0.0308635	0.0399153	0.0420551	0.0414234	0.013834	0.0203484	0.00888871	0.0077446	0.00936381	0.0163941	0.0106298	0.0308116	0.0147519	0.0273561	0.0290373	0.0262727	0.0275554
866					95.3588	272.258			1.05974	1.00239	0.856413	1.16939	0.781334	1.26856	1.24182	1.23451	1.07677	0.304492	0.272647	0.396583	0.340591	0.528706	0.588163	0.453086	0.362725	0.405874	0.680143	0.708079	0.619379	0.6692
867					49.0949	325.118			0.00722291	0.00378836	0.0046105	0.00881005	0.00477601	0.00824138	0.00850979	0.00734842	0.00666343	0.00664648	0.00559606	0.00124908	0.00237472	0.00852289	0.00632126	0.00917344	0.00647448	0.0057948	0.00770269	0.00690047	0.00693258	0.00717858
868					391.842	331.092			0.042096	0.0746536	0.0253578	0.0423546	0.01938	0.0346619	0.021233	0.0198145	0.0349439	0.0331525	0.0406113	0.0353036	0.0317962	0.0420016	0.0351256	0.0309469	0.0363424	0.03566	0.0356658	0.0346446	0.0364749	0.0355951
869					104.143	258.242			0.192219	0.197512	0.207345	0.198806	0.210829	0.217249	0.213249	0.211604	0.206101	0.0643246	0.0758891	0.0517572	0.0656489	0.0892008	0.0773543	0.0772665	0.0716722	0.0716392	0.135844	0.140004	0.134546	0.136798
870					365.262	161.092			0.115414	0.105737	0.154303	0.120391	0.116025	0.107901	0.12928	0.107374	0.119553	0.130314	0.112347	0.136811	0.136887	0.155278	0.154161	0.150768	0.128975	0.138193	0.122204	0.124993	0.133735	0.126977
871					391.873	334.104			0.0310475	0.0307958	0.0144093	0.0237779	0.016459	0.0213395	0.020564	0.019884	0.0222846	0.0254622	0.0268808	0.022524	0.020029	0.0207571	0.0217074	0.0209651	0.0307495	0.0236344	0.0224141	0.0235069	0.0232212	0.0230474
872					329.409	428.108			0.119462	0.130099	0.074661	0.135425	0.0723081	0.127544	0.0863697	0.0937618	0.104954	0.0754539	0.0814226	0.0798514	0.102465	0.0844649	0.0766838	0.0827556	0.0795207	0.0828273	0.0866376	0.0891814	0.0962164	0.0906785
873					469.036	371.036			0.000859553	0.00664628	0.000974292	0.034054	0.0374331	0.0363448	0.028038	0.0152915	0.0199552	0.00263799	0.000535815	0.00271866	0.00428197	0.0053495	0.00237654	0.00015595	0.00015809	0.00227682	0.00876481	0.0116784	0.0120791	0.0108407
874					424.142	378.115			0.018619	0.0134307	0.0281538	0.00752353	0.0315201	0.00848461	0.0222445	0.0384429	0.0210524	0.11715	0.0680049	0.0660236	0.0616552	0.0678408	0.0838589	0.0675853	0.0853238	0.0771803	0.0478927	0.0425935	0.0525154	0.0476672
875					491.807	243.026			0.190923	0.12837	0.0899189	0.123847	0.166436	0.453933	0.344754	0.622672	0.265107	0.306821	0.221716	0.373791	0.366022	0.280736	0.304524	0.287661	0.204019	0.293161	0.241369	0.238615	0.225007	0.234997
876					105.889	738.504			0.00307648	0.0105911	0.00217835	0.00675024	0.00104078	0.00983392	0.0145733	0.00672222	0.0068458	0.0167337	0.0153004	0.0112167	0.00945362	0.00014832	0.00425804	0.00015595	0.0119819	0.00865607	0.0067926	0.0096963	0.00838034	0.00828975
877					366.146	275.16			0.141717	0.110541	0.136746	0.0980555	0.12568	0.123918	0.116758	0.123809	0.122153	0.134216	0.119729	0.116216	0.122161	0.172965	0.146397	0.127972	0.128994	0.133581	0.130897	0.127374	0.134786	0.131019
878					29.5729	489.395			0.0334196	0.0280647	0.0212517	0.037888	0.0271344	0.0367318	0.0286049	0.0304136	0.0304386	0.012417	0.0167238	0.029524	0.0228264	0.0208722	0.0116898	0.00871538	0.0308345	0.0192004	0.0227675	0.020098	0.0255655	0.0228103
879					347.133	186.16			0.694255	0.623109	0.536964	0.836156	0.714326	0.893487	0.481874	0.394675	0.646856	0.299571	0.253264	0.349439	0.391027	0.371408	0.351974	0.385699	0.281251	0.335454	0.523818	0.503081	0.483305	0.503401
881					269.36	609.234			0.0142064	0.0151828	0.024582	0.0243336	0.0233989	0.0176433	0.024463	0.0195368	0.0204183	0.0432092	0.0365855	0.0253683	0.0259243	0.0266578	0.0287938	0.0401475	0.0376926	0.0330474	0.029933	0.0274906	0.0302921	0.0292386
882					266.681	518.251			0.0320306	0.0382395	0.0438904	0.0344474	0.00847464	0.0339351	0.0101298	0.0360481	0.0296494	0.0321352	0.0318517	0.0233205	0.0282688	0.0370857	0.0290325	0.0449109	0.0347873	0.0326741	0.0283624	0.0310381	0.0392659	0.0328888
883					50.7192	491.288			0.0676191	0.10705	0.139883	0.0977871	0.107577	0.12529	0.0961235	0.0737825	0.101889	0.0717791	0.0788116	0.0542955	0.0538789	0.074763	0.0948432	0.145133	0.0936413	0.0833932	0.11459	0.111421	0.115508	0.11384
884					266.677	635.249			0.0823013	0.059885	0.106759	0.112142	0.0791314	0.114924	0.123612	0.0948307	0.0966981	0.0931662	0.0962002	0.0650041	0.0731157	0.094163	0.0646351	0.0789956	0.0939376	0.0824022	0.0994086	0.0956138	0.106135	0.100386
885					216.214	618.308			0.274907	0.284963	0.365219	0.369992	0.302365	0.312713	0.336364	0.253787	0.312539	0.184649	0.205985	0.132412	0.186433	0.295352	0.276138	0.297195	0.246751	0.228114	0.311452	0.336616	0.298411	0.315493
886					164.269	509.287			0.33973	0.472613	0.583081	0.553287	0.563525	0.552982	0.734987	0.47595	0.53452	0.477365	0.432372	0.226013	0.273382	0.383564	0.337796	0.502464	0.3929	0.378232	0.461575	0.514273	0.476378	0.484076
887					69.5276	317.113			0.0326291	0.0302353	0.0405745	0.0381802	0.0358235	0.0266805	0.0158009	0.0304909	0.0313018	0.036759	0.0306204	0.040438	0.0407812	0.0232138	0.00957961	0.00407275	0.0325135	0.0272473	0.0381054	0.0363779	0.0347036	0.0363956
888					214.506	645.489			0.0827621	0.0588996	0.0515465	0.0725568	0.0515055	0.0727341	0.0595803	0.049859	0.0624305	0.0468504	0.0409745	0.0518225	0.0560611	0.0595128	0.064343	0.0507938	0.0281098	0.0498085	0.054035	0.0612207	0.0601303	0.058462
889					414.624	388.19			0.0224301	0.0220933	0.0174155	0.0185402	0.0160284	0.0197458	0.0215935	0.0215687	0.0199269	0.0116307	0.0156399	0.0146508	0.0146169	0.0168808	0.0106618	0.0132705	0.0191346	0.0145607	0.0196613	0.019323	0.0132928	0.0174257
890					321.484	350.106			0.0638364	0.102704	0.0337227	0.110218	0.0489977	0.0701694	0.0859752	0.04057	0.0695243	0.0158906	0.0203861	0.0184124	0.0311493	0.0209807	0.0254294	0.0308539	0.0193712	0.0228092	0.0367822	0.0309666	0.0379222	0.0352237
891					401.511	252.144			0.0171155	0.0229993	0.0259784	0.0139268	0.01658	0.0137591	0.0139768	0.0106108	0.0168683	0.0477587	0.0149835	0.0474329	0.0238767	0.0286672	0.0269318	0.0225962	0.022605	0.0293565	0.0223255	0.019465	0.02283	0.0215401
892					188.851	232.118			0.0561938	0.0326518	0.0613979	0.0180796	0.0564967	0.044574	0.0423951	0.0927208	0.0505637	0.166342	0.0969361	0.0900377	0.152928	0.141917	0.142166	0.0944187	0.0917587	0.122063	0.0689635	0.0791062	0.0653374	0.0711357
893					249.805	358.149			0.0202736	0.0206376	0.0213618	0.0182656	0.015978	0.0159702	0.015217	0.018452	0.0182695	0.00874684	0.0088533	0.0087827	0.00935293	0.0118221	0.0148627	0.0120589	0.011457	0.010742	0.0148534	0.0128107	0.0124963	0.0133868
895					281.726	271.074			0.0536933	0.0818193	0.0585369	0.0452141	0.0607012	0.0371971	0.10427	0.0606572	0.0627611	0.0402263	0.0919782	0.0724235	0.0422698	0.0718306	0.0553739	0.0556237	0.0325835	0.0577887	0.037343	0.0458132	0.0553184	0.0461582
896					139.217	272.258			0.306524	0.18776	0.28917	0.251516	0.259634	0.380995	0.341805	0.374434	0.29898	0.0201681	0.00938584	0.00464256	0.0189378	0.0252691	0.0289641	0.0165042	0.0100803	0.016744	0.151617	0.139482	0.151057	0.147385
897					197.134	275.075			0.0185	0.0452418	0.0213047	0.093049	0.0364527	0.0170178	0.0319393	0.0489224	0.0390535	0.0166142	0.0198077	0.0230778	0.016236	0.0131372	0.0113068	0.0150635	0.0115489	0.015849	0.0139818	0.0231553	0.0229015	0.0200129
898					213.688	544.338			1.75761	1.96988	2.4618	2.48556	2.38675	2.06766	2.37855	1.68229	2.14876	2.00127	1.88054	1.29728	1.49757	2.12363	1.8865	2.53375	2.19156	1.92651	2.13218	1.93828	2.0295	2.03332
899					318.799	180.086			0.458811	0.0754868	1.50781	0.0923862	1.1707	0.333601	0.735548	1.02634	0.675085	2.62407	2.11026	1.55055	1.4028	1.46722	1.3685	1.53256	2.21472	1.78384	1.22522	1.15275	1.19948	1.19248
900					162.534	475.282			0.0185064	0.0275069	0.0428746	0.0347546	0.0507334	0.0279449	0.0584757	0.0329183	0.0367144	0.0575278	0.03821	0.0363266	0.0245	0.0576701	0.0500691	0.0460584	0.0381646	0.0435658	0.0386459	0.0492934	0.0526533	0.0468642
901					103.286	160.06			0.0785531	0.0624546	0.15137	0.0398988	0.087447	0.0630116	0.0687173	0.0858629	0.0796644	0.132309	0.10804	0.111905	0.0904741	0.0746396	0.0896452	0.115724	0.148453	0.108899	0.104298	0.0975381	0.107768	0.103202
902					210.991	159.076			0.195104	1.07718	1.01307	0.745635	1.41029	1.01651	0.955976	1.35933	0.971637	1.66434	1.45765	1.34915	1.49751	1.43795	1.31545	1.54724	1.77634	1.5057	1.09396	1.69676	1.75103	1.51392
903					406.044	505.168			0.0687623	0.0518916	0.042608	0.0500089	0.0554196	0.0635483	0.0581378	0.065732	0.0570135	0.0621025	0.0597434	0.0489458	0.0845196	0.121348	0.105586	0.134004	0.0537428	0.083749	0.0890794	0.0739097	0.0854236	0.0828042
905					116.406	456.281			0.0341056	0.0454286	0.0428036	0.00832584	0.00608678	0.0110034	0.0131502	0.0175785	0.0223103	0.00795417	0.0114813	0.00516617	0.00168134	0.0010301	0.00454788	0.00391518	0.0163782	0.00651928	0.0155943	0.0137514	0.0136627	0.0143362
906					495.665	225.016			0.358303	0.239629	0.137681	0.215182	0.281618	0.424158	0.785089	0.588803	0.378808	0.662555	0.405327	0.783363	0.744579	0.53648	0.599905	0.554968	0.379763	0.583367	0.443238	0.430389	0.474532	0.449387
907					63.8996	260.16			0.114543	0.137233	0.106259	0.0618791	0.0500126	0.067899	0.074854	0.0860997	0.0873473	0.0226069	0.0315333	0.0236483	0.0203917	0.0175185	0.0293704	0.0295218	0.0487709	0.0279202	0.0599862	0.0574681	0.0595958	0.0590167
908					234.568	327.141			0.00705142	0.0121665	0.00736139	0.0438285	0.0270653	0.0282115	0.0248721	0.0130968	0.0204567	0.0207798	0.0118329	0.0143671	0.0179546	0.0162819	0.0182229	0.0126686	0.00833728	0.0150556	0.0178481	0.0202549	0.0204705	0.0195245
909					211.007	305.097			0.0203238	0.0177579	0.0213021	0.015699	0.0175746	0.0127877	0.0133288	0.015596	0.0167962	0.0166479	0.0162215	0.0177606	0.0188877	0.0189742	0.0163145	0.0195329	0.0198388	0.0180223	0.0161848	0.0162202	0.0204791	0.0176281
910					289.808	477.175			0.0515863	0.0549249	0.0467938	0.0554753	0.0420989	0.0530569	0.063009	0.0566524	0.0529497	0.0546485	0.0508151	0.0654678	0.0419484	0.0405768	0.0241424	0.0263068	0.0515639	0.0444337	0.0454591	0.0464178	0.0481385	0.0466718
911					190.985	706.501			0.00621468	0.000149456	0.00202471	0.0186373	0.0154411	0.00847227	0.00973621	0.00964421	0.00878998	0.0436682	0.0342679	0.0483472	0.0325585	0.0290177	0.0321634	0.0438647	0.0421256	0.0382516	0.0250392	0.0178213	0.0177739	0.0202115
912					165.079	547.234			0.167385	0.211128	0.26463	0.290544	0.281001	0.293614	0.361555	0.232222	0.26276	0.274935	0.241399	0.122457	0.142289	0.244094	0.205014	0.304631	0.232959	0.220972	0.257285	0.284167	0.291663	0.277705
913					558.064	317.218			0.00987541	0.0103493	0.0124437	0.00915078	0.0109595	0.0099004	0.0124278	0.00954416	0.0105814	0.00480916	0.00812242	0.00549191	0.00829005	0.00694177	0.00671555	0.00678099	0.00730104	0.00680661	0.00901391	0.00799422	0.0104057	0.00913794
914					361.688	439.076			0.0168725	0.00659157	0.0100997	0.0040272	0.00768055	0.00229767	0.00971954	0.0100849	0.00842169	0.0253829	0.0289659	0.0235938	0.0325662	0.0305009	0.0264974	0.0313136	0.024994	0.0279768	0.0202824	0.018504	0.0220175	0.020268
915					422.692	295.113			0.00921098	0.0132139	0.0124659	0.00991879	0.0127442	0.0123195	0.0116596	0.0122639	0.0117246	0.0316037	0.0293995	0.0238563	0.0171451	0.0238432	0.021756	0.0194386	0.0277292	0.0243465	0.0192429	0.015893	0.0167203	0.0172854
916					214.494	661.527			0.527656	0.504614	0.770986	0.553717	0.80268	0.471637	0.456375	0.481069	0.571092	0.578312	0.726928	0.471942	0.59472	0.519426	0.495372	0.637715	0.61322	0.579704	0.507705	0.483681	0.472869	0.488085
917					412.252	497.064			0.0247881	0.0265295	0.0215523	0.0226183	0.0240447	0.023244	0.0229975	0.0261692	0.023993	0.0335074	0.0351897	0.03032	0.0320961	0.0339344	0.0271194	0.0328149	0.0369782	0.032745	0.0291444	0.0275935	0.0316641	0.0294674
918					376.709	141.077			0.0925098	0.0825602	0.0933533	0.090855	0.0958113	0.108761	0.0905302	0.142636	0.0996272	0.109145	0.0946459	0.0880311	0.0923692	0.115639	0.0779782	0.142408	0.12387	0.105511	0.0926879	0.0796813	0.106463	0.0929443
919					405.16	420.1			0.0432883	0.0295666	0.0255749	0.0425035	0.0402402	0.0496499	0.0463192	0.0464537	0.0404495	0.0390026	0.0316564	0.0334586	0.0579682	0.0504811	0.0461781	0.0598423	0.0275496	0.0432671	0.0452429	0.0484005	0.0472775	0.0469736
920					161.718	549.25			0.091849	0.0917847	0.122871	0.126711	0.154861	0.110002	0.180091	0.0910168	0.121148	0.195608	0.141503	0.0873885	0.0939599	0.156819	0.0962118	0.26049	0.190197	0.152772	0.169106	0.147402	0.226726	0.181078
921					215.409	883.533			0.116413	0.105142	0.104155	0.097891	0.0607719	0.0807504	0.0772731	0.0933798	0.0919721	0.0683999	0.0576445	0.0850724	0.076991	0.0887936	0.0915173	0.0751733	0.0810661	0.0780823	0.0772591	0.0902283	0.0775738	0.0816871
923					225.778	310.122			0.588043	0.523968	0.430713	0.535235	0.638277	0.72509	0.707296	0.530566	0.584898	0.487074	0.345052	0.391803	0.333195	0.176715	0.257584	0.279438	0.337673	0.326067	0.464002	0.466958	0.441955	0.457638
924					266.645	496.268			0.731318	0.797318	1.26829	0.891107	0.892339	0.756556	1.41963	0.734783	0.936418	1.08383	0.960157	0.629655	0.63206	0.943967	0.830251	1.06986	1.11975	0.908691	0.820411	0.932627	0.922985	0.892008
925					365.248	280.111			0.0359876	0.0344787	0.0398572	0.0498303	0.0603166	0.053609	0.0618482	0.0501309	0.0482573	0.0370113	0.0292383	0.0281076	0.0431654	0.0287772	0.00952976	0.0126689	0.024743	0.0266552	0.031072	0.0415453	0.0527464	0.0417879
926					51.5778	233.149			0.110777	0.135875	0.134177	0.0643866	0.0597914	0.0727474	0.0870714	0.0893527	0.0942723	0.0324925	0.0358636	0.0304233	0.0251812	0.0326964	0.0338164	0.0318792	0.0602589	0.0353264	0.0636718	0.0613605	0.0686144	0.0645489
927					329.371	351.134			0.254925	0.206767	0.175727	0.230674	0.192291	0.217531	0.218541	0.229716	0.215772	0.224834	0.20793	0.193033	0.235618	0.233729	0.243662	0.269381	0.212979	0.227646	0.209039	0.227702	0.227504	0.221415
929					216.258	633.495			0.391509	0.373617	0.592353	0.415498	0.406762	0.442817	0.401306	0.380032	0.425486	0.138204	0.146382	0.12493	0.160322	0.141742	0.166151	0.148735	0.178263	0.150591	0.277479	0.286241	0.274927	0.279549
931					156.485	790.548			0.293211	0.234776	0.20103	0.224743	0.137146	0.216484	0.229179	0.256795	0.22417	0.129238	0.149697	0.132096	0.173895	0.247379	0.274242	0.175191	0.203988	0.185716	0.177043	0.184762	0.247134	0.20298
932					387.358	520.187			0.0270209	0.0288786	0.0228761	0.0877936	0.0970996	0.0657506	0.0675778	0.0538207	0.0563522	0.0252074	0.0107012	0.0264326	0.0162162	0.0225953	0.0285607	0.0298672	0.0122033	0.021473	0.0328308	0.0438683	0.0398306	0.0388432
933					364.358	317.145			0.0498276	0.0153968	0.0838321	0.0186822	0.0534873	0.0288365	0.0326436	0.070814	0.04419	0.124918	0.0992522	0.0762882	0.061979	0.0635957	0.0685937	0.081453	0.0995529	0.0844541	0.0788186	0.0649196	0.0641517	0.0692966
934					231.942	465.272			0.02022	0.00829726	0.0146071	0.0122079	0.00997311	0.0102099	0.0167653	0.0112117	0.0129365	0.015185	0.0106419	0.00628896	0.00931183	0.0137094	0.00991399	0.0164629	0.0120877	0.0117002	0.0111727	0.0119249	0.00901312	0.0107036
935					391.833	207.014			0.0208808	0.0393576	0.0129382	0.0207569	0.0185209	0.0246035	0.0199913	0.00953042	0.0208225	0.0296336	0.0306483	0.0178283	0.0178026	0.0317595	0.0311953	0.0240711	0.0196203	0.0253199	0.0177142	0.0242474	0.0205931	0.0208516
936					238.587	353.05			0.037132	0.016104	0.0305952	0.0406439	0.0385252	0.0653376	0.0632435	0.0347063	0.040786	0.0582822	0.0321317	0.0267763	0.0433738	0.0373339	0.0225415	0.0391378	0.0171788	0.0345945	0.0573152	0.0567741	0.0621774	0.0587556
937					395.371	199.048			0.372217	0.33479	0.32606	0.382663	0.418058	0.3333	0.362467	0.383192	0.364093	0.672101	0.525295	0.47681	0.543432	0.635992	0.643657	0.682374	0.576627	0.594536	0.498879	0.478432	0.512142	0.496484
938					61.3207	274.274			0.055222	0.0580187	0.0630564	0.0437814	0.0485373	0.068009	0.0526082	0.0603385	0.0561964	0.0616412	0.0656508	0.0589307	0.0598165	0.0540834	0.0862869	0.0603851	0.0561567	0.0628689	0.0533268	0.0542192	0.0694366	0.0589942
939					22.7115	247.242			0.0610326	0.0492932	0.0393304	0.0451411	0.0383413	0.0502904	0.0541224	0.0506985	0.0485312	0.0468117	0.0505385	0.0418412	0.0516121	0.0599638	0.0682499	0.0676934	0.042065	0.0535969	0.0489149	0.0490125	0.0504924	0.0494733
940					337.335	301.15			0.00620479	0.00388093	0.0100115	0.00330252	0.0125458	0.00305936	0.00970537	0.00908263	0.00722411	0.0198702	0.00984203	0.0121052	0.0108551	0.0142918	0.0109881	0.0122505	0.0152526	0.0131819	0.0105048	0.0110301	0.0129235	0.0114862
941					391.735	349.122			0.0190266	0.00433956	0.0564509	0.0107756	0.045277	0.022254	0.0215125	0.0269238	0.02582	0.0428265	0.037677	0.0322147	0.029438	0.0383563	0.0253317	0.0338591	0.0452172	0.0356151	0.0367359	0.0285431	0.0344817	0.0332536
942					418.231	723.187			0.0323273	0.0187492	0.0324308	0.0125139	0.0231486	0.00732273	0.0239019	0.0251397	0.0219417	0.0434335	0.0484364	0.041682	0.0544048	0.0514611	0.0501364	0.0504385	0.0490237	0.048627	0.0396761	0.0427173	0.0415484	0.041314
944					216.21	881.518			0.0537944	0.0484717	0.0395197	0.0452559	0.0212635	0.0344826	0.0366714	0.0489328	0.041049	0.0250156	0.0179264	0.0441554	0.0342797	0.0341836	0.037699	0.0275054	0.0261564	0.0308652	0.0268111	0.0413725	0.0264908	0.0315581
947					61.3506	432.212			0.117501	0.0995287	0.0941173	0.0991046	0.112933	0.101001	0.109356	0.131932	0.108184	0.171944	0.1625	0.126688	0.147885	0.147615	0.183859	0.187661	0.171058	0.162401	0.132562	0.136154	0.129902	0.132872
948					216.269	621.488			0.366498	0.307912	0.286022	0.272256	0.181808	0.274611	0.280914	0.287551	0.282196	0.193605	0.188376	0.263699	0.238957	0.251357	0.303701	0.248555	0.249404	0.242207	0.242741	0.258061	0.254802	0.251868
949					214.527	643.473			0.0423999	0.025398	0.0406732	0.022245	0.0283316	0.0253164	0.0341462	0.0277595	0.0307837	0.0250353	0.031418	0.023959	0.0331811	0.0272231	0.0445306	0.0303042	0.0330838	0.0310919	0.0286268	0.0372932	0.0297503	0.0318901
952					549.778	161.128			0.840309	0.301965	0.689806	0.2782	0.653049	0.347802	0.30703	0.235804	0.456746	0.194928	0.553182	0.190408	0.207328	0.271577	0.485398	0.224695	0.170683	0.287275	0.340432	0.34936	0.402156	0.363983
953					390.809	215.046			0.143685	0.0831943	0.211757	0.0719055	0.155764	0.0898894	0.131119	0.259849	0.143396	0.418205	0.28877	0.218867	0.177869	0.193282	0.174816	0.1787	0.360045	0.251319	0.214272	0.205761	0.20941	0.209814
955					392.536	350.069			0.0321387	0.0329715	0.0258962	0.0255088	0.0209285	0.0243623	0.0207009	0.012633	0.0243925	0.0212676	0.0301423	0.0190859	0.025858	0.0171851	0.0153024	0.0208219	0.0169594	0.0208278	0.0168015	0.0277596	0.0226532	0.0224048
956					409.053	267.045			0.00379101	0.000149456	0.0108501	0.0124742	0.0211633	0.00974301	0.0101173	0.0125492	0.0101047	0.0194794	0.0131949	0.012277	0.0088083	0.00579716	0.00883827	0.00902451	0.0169221	0.0117927	0.00875621	0.008913	0.0092967	0.00898864
958					50.9763	458.267			0.0477467	0.0429673	0.0823103	0.0373438	0.0325103	0.0487807	0.0591959	0.0339854	0.048105	0.0567861	0.0555729	0.033614	0.0326156	0.0588895	0.0548386	0.0838644	0.0600554	0.0545296	0.0378365	0.0593481	0.0409592	0.0460479
959					523.81	317.218			0.0497245	0.0250525	0.0412536	0.0315327	0.0515555	0.0360967	0.034998	0.0310503	0.037658	0.0171673	0.0181801	0.0172244	0.0119341	0.0270602	0.0161748	0.0219763	0.0283926	0.0197637	0.028642	0.0294026	0.031334	0.0297929
960					179.779	660.459			0.553744	0.459687	0.473853	0.466443	0.307326	0.444634	0.427065	0.457082	0.448729	0.402686	0.327164	0.678787	0.409002	0.348973	0.371673	0.315544	0.474953	0.416098	0.417505	0.401105	0.396364	0.404991
961					229.273	511.223			0.0331025	0.037111	0.0404195	0.0410321	0.035803	0.0421561	0.0364273	0.0382265	0.0380347	0.0581729	0.051679	0.0383693	0.0450762	0.0440162	0.0422001	0.0526518	0.0450936	0.0471574	0.0422979	0.0419337	0.0434111	0.0425475
962					384.78	375.063			0.356072	0.315923	0.238601	0.293651	0.255749	0.275627	0.3327	0.3399	0.301028	0.391561	0.31154	0.304906	0.29632	0.279306	0.26505	0.292957	0.414266	0.319488	0.307538	0.31686	0.3086	0.310999
964					412.176	431.119			0.112727	0.113047	0.0655921	0.0921826	0.136607	0.0660651	0.134267	0.137511	0.10725	0.289188	0.17608	0.21479	0.27311	0.33781	0.378974	0.34716	0.246309	0.282928	0.170095	0.195166	0.185633	0.183631
965					405.859	485.104			0.0217217	0.0167098	0.0180189	0.0211929	0.0267213	0.0221228	0.0202129	0.0272783	0.0217473	0.0541031	0.0375236	0.0342494	0.0379425	0.0412121	0.0275637	0.0376194	0.0439443	0.0392698	0.0367347	0.0284684	0.0213902	0.0288644
966					467.975	228.026			0.159156	0.11285	0.0897546	0.11376	0.148835	0.188739	0.244437	0.230379	0.160989	0.296736	0.178142	0.264487	0.299258	0.228973	0.231411	0.225157	0.169974	0.236767	0.197074	0.193952	0.206806	0.199277
967					334.939	334.055			0.0160234	0.0167377	0.0124829	0.00980366	0.0106732	0.0141683	0.0112363	0.0131339	0.0130324	0.0198853	0.0186	0.013942	0.0144839	0.0142069	0.0146258	0.0123198	0.019712	0.015972	0.0126667	0.0142661	0.0159398	0.0142909
968					51.2199	470.227			0.00771055	0.00671632	0.0195336	0.0161853	0.00852855	0.0169077	0.0146177	0.00869017	0.0123612	0.0184214	0.0127604	0.00577132	0.0117344	0.0155064	0.0113423	0.0203428	0.0151224	0.0138752	0.0101618	0.0148031	0.0128324	0.0125991
969					172.892	763.592			0.377525	0.163327	0.353919	0.167138	0.373921	0.343605	0.30341	0.208848	0.286462	0.598296	0.30781	0.540569	0.287088	0.494762	0.400355	0.755626	0.583188	0.495962	0.251832	0.424454	0.39488	0.357055
970					30.8182	755.533			0.075427	0.0329683	0.0482023	0.0230143	0.017133	0.0278596	0.0471554	0.0294864	0.0376558	0.0514596	0.0346364	0.0315708	0.0374729	0.0431355	0.0387199	0.0600346	0.066558	0.0454485	0.0321556	0.0250001	0.025654	0.0276032
971					280.04	324.107			0.375465	0.311286	0.31829	0.214073	0.231221	0.186476	0.252598	0.276988	0.2708	0.315011	0.291429	0.459993	0.412768	0.485013	0.5163	0.511453	0.373121	0.420636	0.331902	0.340582	0.366286	0.346257
974					205.782	496.295			0.0396588	0.0108272	0.0174702	0.0249612	0.0158954	0.0200869	0.0243491	0.0159637	0.0211516	0.0344648	0.0402212	0.0344548	0.0577246	0.0706644	0.0551204	0.0698714	0.0376053	0.0500159	0.0350913	0.0331665	0.0266207	0.0316262
975					404.168	239.034			0.0987519	0.0667343	0.0683873	0.107902	0.10446	0.125122	0.12372	0.118539	0.101702	0.0998081	0.0797791	0.0849862	0.120839	0.093069	0.100401	0.107413	0.0710491	0.094668	0.10044	0.0926206	0.10614	0.0997334
976					216.697	925.519			0.00507221	0.00374737	0.0270517	0.00476581	0.0131943	0.00426177	0.0078275	0.00369137	0.00870151	0.0165333	0.0196843	0.00468412	0.0145015	0.0211809	0.0118994	0.0190906	0.015534	0.0153885	0.0194567	0.0202431	0.0175768	0.0190922
977					329.371	521.175			0.0542431	0.0515622	0.0573171	0.0718479	0.046999	0.0723884	0.0452319	0.0785788	0.0597711	0.0820678	0.0810342	0.0679569	0.0970734	0.07868	0.0859736	0.0777049	0.0755738	0.0807581	0.0764019	0.0675531	0.0706113	0.0715221
979					530.966	158.092			1.07135	0.933903	1.02345	0.856988	0.863126	0.896175	0.966468	1.15498	0.970804	1.13745	1.095	0.984417	0.943971	0.992289	0.994452	1.04085	1.3012	1.0612	0.998243	1.27111	1.02388	1.09774
981					100.625	744.555			0.741038	0.780695	0.880647	0.761058	0.55393	0.855115	0.951911	0.838422	0.795352	1.1206	0.752753	1.28929	0.798788	0.851709	0.697489	0.472808	1.15676	0.892526	0.738875	0.82061	0.794327	0.784604
982					262.24	544.266			0.283811	0.283094	0.422575	0.292868	0.222546	0.212709	0.325539	0.238861	0.28525	0.232725	0.207399	0.118722	0.162071	0.27657	0.256257	0.341291	0.22901	0.228006	0.220938	0.3036	0.266172	0.26357
983					348.031	230.043			0.00865519	0.00804352	0.00565875	0.00942593	0.00802224	0.00845649	0.00898501	0.00806267	0.00816372	0.0140149	0.011078	0.010657	0.010795	0.0116329	0.0112278	0.0151103	0.0119684	0.0120605	0.0119898	0.0094399	0.00941082	0.0102802
984					54.937	760.547			0.0329117	0.0240817	0.0298613	0.0140548	0.0133705	0.0213671	0.0156242	0.0135709	0.0206053	0.0262754	0.0295428	0.0200229	0.0306336	0.0267612	0.0288027	0.0321255	0.0184433	0.0265759	0.0212619	0.0185519	0.0194048	0.0197395
986					717.012	362.9			0.0262574	0.0133115	0.0264371	0.00487036	0.0282202	0.0213048	0.0197881	0.0313292	0.0214398	0.0246695	0.0231953	0.0214922	0.0240362	0.0238127	0.0217002	0.025821	0.0246145	0.0236677	0.0206777	0.0216615	0.023047	0.0217954
987			Flaviolin	1.60437411100606	716.534	207.159			0.0214355	0.0275343	0.0227278	0.0311824	0.00848919	0.0172148	0.01665	0.0200698	0.020663	0.0219149	0.0145345	0.0164658	0.019308	0.0211888	0.0203256	0.0223642	0.0231463	0.019906	0.0179641	0.0142205	0.0218011	0.0179952
988					715.62	140.986			0.0516939	0.0509983	0.0233369	0.0414537	0.0259519	0.0433135	0.0483887	0.0400672	0.0406505	0.0414332	0.0380669	0.0366954	0.0704245	0.0168288	0.0360633	0.0404912	0.0309092	0.038864	0.0505163	0.0357291	0.0385264	0.0415906
989					714.725	123.055			0.0353335	0.0773893	0.0707782	0.0472356	0.148307	0.0636744	0.0720226	0.0807933	0.0744418	0.0659741	0.0890591	0.054491	0.014153	0.0385815	0.0692874	0.0601798	0.0535772	0.0556629	0.0572957	0.0543594	0.0500419	0.053899
990					714.653	214.984			0.0641082	0.0611016	0.040616	0.0282804	0.0395054	0.0240184	0.0329651	0.0594845	0.0437599	0.0902622	0.0907105	0.0699163	0.0251326	0.0466024	0.0319008	0.0829299	0.0921592	0.0662017	0.0842318	0.0539786	0.0612286	0.0664797
992					713.249	207.018			0.0959688	0.12733	0.0998205	0.108588	0.0945111	0.100219	0.101893	0.0937116	0.102755	0.10999	0.0960643	0.0874111	0.0964556	0.0484905	0.12226	0.122635	0.135948	0.102407	0.0819447	0.104571	0.10086	0.095792
994			Pyruvate	20.6341194362562	712.758	89.0712			0.0283491	0.0256872	0.026384	0.0245205	0.0251322	0.0233672	0.0239504	0.0237615	0.025144	0.0240753	0.0271448	0.0242758	0.0242802	0.0267944	0.0228359	0.0257767	0.0293579	0.0255676	0.0234809	0.0223982	0.0270695	0.0243162
996			(R)-5-Phosphomevalote	-15.4821260164021	710.875	229.141			0.0107936	0.0104696	0.0127351	0.0120198	0.00977332	0.0100724	0.00842927	0.0103367	0.0105787	0.0137431	0.00983808	0.01055	0.0111627	0.0125558	0.0145886	0.0131859	0.0114574	0.0121352	0.0102311	0.0116339	0.012191	0.011352
997					710.453	312.155			0.00878981	0.00895523	0.00958272	0.00734445	0.00739713	0.0046946	0.00800993	0.00866796	0.00793023	0.00761417	0.00888761	0.00771825	0.0079412	0.00869908	0.0091947	0.00998507	0.01373	0.00922126	0.00818626	0.00836582	0.0103484	0.00896684
999			Phosfolan	-10.1163852951351	709.481	256.299			0.0747474	0.122206	0.115492	0.0753695	0.0878537	0.102509	0.064407	0.0667541	0.0886673	0.0791435	0.0659742	0.0748738	0.0602113	0.142754	0.102245	0.103559	0.0635841	0.0865432	0.0823038	0.0813639	0.0877517	0.0838065
1000			Diphosphate	21.7796507151011	707.218	178.986			0.0191577	0.0172882	0.0174718	0.0173595	0.0154515	0.0196909	0.0168014	0.0169331	0.0175193	0.0192805	0.0185512	0.0156265	0.0196034	0.0169035	0.015386	0.0177014	0.0199988	0.0178814	0.019542	0.0275141	0.0183224	0.0217928
1001					706.21	107.967			0.135627	0.363742	0.151322	0.109187	0.177111	0.171743	0.0895205	0.151939	0.168774	0.109911	0.432533	0.266134	0.108032	0.344713	0.124815	0.176013	0.129534	0.211461	0.405683	0.385296	0.413676	0.401552
1002					706.154	158.096			0.0235327	0.0170029	0.0212032	0.0203186	0.0207521	0.020093	0.0188029	0.0218551	0.0204451	0.0298975	0.0303884	0.0175506	0.0197438	0.0246343	0.0190736	0.0255872	0.0145154	0.0226739	0.0220897	0.0197569	0.0226797	0.0215087
1003			Bromoxynil	5.59070270842592	703.38	277.922			0.0194028	0.0177508	0.0242015	0.0172103	0.0160473	0.0179358	0.0182354	0.0206431	0.0189284	0.0220522	0.0234655	0.0190694	0.0697878	0.0202537	0.017647	0.0189683	0.0209211	0.0265206	0.0186803	0.0171969	0.0175635	0.0178136
1004					702.413	122.081			0.425905	0.406638	0.613722	0.353619	0.362396	0.357797	0.351721	0.383605	0.406925	0.507432	0.484077	0.505477	0.412153	0.585928	0.394909	0.435637	0.478467	0.47551	0.381919	0.387692	0.406139	0.391917
1005					701.952	156.052			0.0394268	0.0523433	0.0541436	0.0444367	0.0389464	0.0438821	0.0453435	0.0296125	0.0435169	0.0545573	0.0506197	0.0202587	0.0500125	0.0471763	0.0518074	0.063061	0.069178	0.0508339	0.0446597	0.0474304	0.0460013	0.0460305
1006					700.984	140.057			0.10219	0.0868924	0.115971	0.0868056	0.0794018	0.0866691	0.0818333	0.093824	0.0916983	0.0956722	0.100341	0.0947659	0.0778872	0.0697465	0.0781801	0.0997132	0.100926	0.0896539	0.0942482	0.0902285	0.115832	0.100103
1007					700.109	207.018			0.113627	0.10647	0.112263	0.101473	0.104371	0.10402	0.101379	0.0963755	0.104997	0.115595	0.118674	0.100338	0.123887	0.107962	0.102023	0.110333	0.125764	0.113072	0.116009	0.097934	0.0998725	0.104605
1008			Flaviolin	1.54455555027057	698.714	207.159			0.0378473	0.0288296	0.0378989	0.032333	0.0366555	0.0308963	0.0302422	0.0454284	0.0350164	0.0371122	0.0358713	0.028232	0.0363752	0.03219	0.0350504	0.039405	0.0348877	0.0348905	0.0321749	0.0328115	0.0317487	0.032245
1009					695.826	148.993			0.0711606	0.0835868	0.0776562	0.0790425	0.0554107	0.0633147	0.0613494	0.0646576	0.0695223	0.0705196	0.0890818	0.0622169	0.0724789	0.0742341	0.0731108	0.0977066	0.0768427	0.0770239	0.067086	0.0878698	0.0765463	0.0771674
1011			(R)-5-Phosphomevalote	-15.7205638322612	691.139	229.141			0.0187789	0.0210588	0.0188958	0.0211326	0.0155616	0.0167234	0.0144328	0.0160887	0.0178341	0.0141981	0.0167495	0.0169511	0.0217749	0.0187135	0.0144192	0.0188925	0.0172863	0.0173731	0.0188842	0.0151217	0.019136	0.0177139
1012			Pyruvate	20.5597689880258	689.699	89.0712			0.0268312	0.0288244	0.033391	0.0306476	0.0296277	0.0324815	0.026513	0.0269743	0.0294113	0.0347658	0.0465879	0.0279142	0.0308224	0.0314958	0.0306938	0.0307036	0.0304997	0.0329354	0.0321582	0.0274305	0.0333378	0.0309755
1013					689.229	140.986			0.0413157	0.0668588	0.0402273	0.0372789	0.0532334	0.0522033	0.0431203	0.0482882	0.0478157	0.0493426	0.0465622	0.0403294	0.0383212	0.0379301	0.0389747	0.0454424	0.0609021	0.0447256	0.0583458	0.0382805	0.0402988	0.0456417
1014					689.21	123.941			0.0311146	0.0315999	0.0317107	0.0276864	0.0279894	0.0248404	0.0299719	0.033478	0.0297989	0.0293087	0.0322426	0.0263634	0.02874	0.0346144	0.0307212	0.0302656	0.0326202	0.0306095	0.0360899	0.0293284	0.033629	0.0330157
1015					689.21	207.018			0.123245	0.0949939	0.105253	0.176667	0.0913398	0.120396	0.08955	0.1075	0.113618	0.217341	0.103633	0.0931631	0.0712535	0.133273	0.0709993	0.108096	0.12158	0.114917	0.0839667	0.0954316	0.127482	0.102293
1017					685.445	760.583			0.0155962	0.0057708	0.0110394	0.00882818	0.00817725	0.0140622	0.00753155	0.00639401	0.00967496	0.0133989	0.013157	0.0150021	0.0156743	0.0117768	0.0231037	0.0176965	0.0201143	0.0162405	0.0121004	0.00962994	0.0125538	0.011428
1018			[2,6-dihydroxy-4-({[3-hydroxy-6-(hydroxymethyl)-2,5-bis(3,4,5-trihydroxybenzoyloxy)oxan-4-yl]oxy}carbonyl)phenyl]oxidanesulfonic acid	-18.6508488757004	684.538	717.524			0.00310596	0.00263288	0.00450164	0.00692683	0.00411381	0.00294782	0.00211808	0.00292573	0.00365909	0.00392419	0.0069437	0.00537165	0.00437843	0.00349514	0.00268443	0.00455304	0.00318112	0.00431646	0.00320324	0.00267448	0.00462161	0.00349978
1021			[6,7,8,11,12,13,22-heptahydroxy-3,16-dioxo-21-(3,4,5-trihydroxybenzoyloxy)-2,17,20-trioxatetracyclo[17.3.1.0tricosa-4,6,8,10,12,14-hexaen-23-yl]oxidanesulfonic acid	-9.38440101456485	678.303	715.511			0.00621982	0.00221392	0.00372224	0.0028281	0.00236697	0.00477846	0.00322371	0.00288691	0.00353002	0.00400376	0.0031902	0.00284741	0.00444044	0.00562742	0.00270371	0.00393143	0.00454513	0.00391119	0.00333767	0.00375529	0.00560927	0.00423407
1022					677.944	759.572			0.0160197	0.00448904	0.00963609	0.00721769	0.00448493	0.00844927	0.00658827	0.00472385	0.00770111	0.00666315	0.00746268	0.00691576	0.00810101	0.0221999	0.00643823	0.00829083	0.0107216	0.00959914	0.00628681	0.00823871	0.0108009	0.00844214
1023			Flaviolin	1.47566717888741	676.012	207.159			0.0297478	0.0343028	0.0328532	0.0310502	0.0351573	0.0289136	0.0250093	0.0288874	0.0307402	0.0288724	0.0307112	0.0286077	0.0319509	0.0302681	0.0257389	0.0344578	0.0476305	0.0322797	0.03132	0.0294519	0.0303028	0.0303582
1025					673.341	122.081			3.03082	0.729011	0.413352	2.52851	2.63778	2.65066	2.54391	2.76219	2.16203	0.421422	0.483271	2.73202	2.93702	0.860189	2.77297	3.08204	3.13573	2.05308	2.77944	2.75304	2.93587	2.82279
1026					669.505	158.096			0.109587	0.0217646	0.0560945	0.0423892	0.0214686	0.0452424	0.0428135	0.0498931	0.0486567	0.0273538	0.0281576	0.0447335	0.0487611	0.0220985	0.0214319	0.0350181	0.025594	0.0316436	0.0525033	0.0461144	0.0501114	0.0495764
1027			Pyruvate	21.0372937428018	669.032	89.0712			0.0971041	0.0777728	0.0824798	0.0699606	0.0687208	0.0254927	0.0822823	0.0748729	0.0723358	0.0784605	0.00966812	0.0713098	0.0757004	0.0734453	0.0729365	0.0787919	0.08028	0.067574	0.071737	0.0717786	0.0745879	0.0727012
1032					666.62	230.916			0.0810984	0.0324117	0.0303643	0.0328715	0.0522268	0.0302957	0.0533539	0.0242489	0.0421089	0.0192604	0.0282461	0.0291007	0.0245158	0.0205939	0.0300378	0.0321869	0.0572035	0.0301432	0.0337386	0.0302148	0.0318871	0.0319468
1033					666.042	312.155			0.00563219	0.0115273	0.0121156	0.00607374	0.00770315	0.0121559	0.0124453	0.0116458	0.00991237	0.0118455	0.0111111	0.00911642	0.00783134	0.0101464	0.0108626	0.01191	0.0204195	0.0116553	0.0106715	0.0101893	0.00713719	0.00933267
1034					665.864	252.9			0.0314553	0.0243466	0.0271349	0.0221132	0.0150918	0.0264797	0.0209575	0.0157232	0.0229128	0.0151902	0.024591	0.0245517	0.0224783	0.0245611	0.0257822	0.0280423	0.0250384	0.0237794	0.0236772	0.0247355	0.0273302	0.0252476
1035			(R)-5-Phosphomevalote	-15.8073308319396	665.65	229.141			0.0527741	0.030047	0.0597259	0.0460198	0.0455667	0.0441134	0.0151082	0.0476669	0.0426278	0.0574007	0.051703	0.0490345	0.0221574	0.0508999	0.0497414	0.0431267	0.0521443	0.047026	0.0489926	0.0549659	0.0553908	0.0531165
1039			Phosfolan	-10.2482662311214	664.766	256.299			0.0590029	0.0749734	0.0791124	0.066371	0.0685008	0.0802878	0.0736293	0.140458	0.080292	0.0821901	0.116378	0.0698301	0.0709356	0.0806329	0.0739754	0.0884124	0.076576	0.0823664	0.0764821	0.0780372	0.0781264	0.0775486
1040					664.732	225.881			0.0166802	0.0154496	0.0146171	0.0124089	0.0137361	0.0122306	0.0129453	0.0131617	0.0139037	0.0156234	0.0138076	0.018807	0.00567537	0.0147797	0.0164967	0.0162698	0.0148315	0.0145364	0.0102863	0.0105289	0.0156199	0.012145
1041					664.724	447.876			0.0246775	0.0122767	0.00764035	0.0102147	0.0209262	0.012284	0.00791313	0.0118989	0.0134789	0.0137289	0.0121455	0.0118066	0.00705082	0.0130294	0.0129233	0.0136921	0.0160844	0.0125576	0.0112685	0.0117844	0.012628	0.0118936
1042			Bromoxynil	5.37261907344355	664.689	277.922			0.146983	0.0540966	0.153831	0.103217	0.1349	0.106661	0.129901	0.0655287	0.11189	0.145849	0.128209	0.0649415	0.06793	0.155014	0.0556619	0.172721	0.120081	0.113801	0.0701613	0.0721004	0.0636636	0.0686418
1044					664.298	324.836			0.00438953	0.00390226	0.00329886	0.0019878	0.00230848	0.00246961	0.00307543	0.00333412	0.00309576	0.00325248	0.00365695	0.00396085	0.00359562	0.00483343	0.00422107	0.00502985	0.00532603	0.00423453	0.00360367	0.00261362	0.0039988	0.00340536
1045			Oxazepam glucuronide	15.381685046748	664.235	463.851			0.00313625	0.00571551	0.00711922	0.00550085	0.00494001	0.00531687	0.00507191	0.00509709	0.00523721	0.00176266	0.00681396	0.00583638	0.00419547	0.00319624	0.00488957	0.00618451	0.00336663	0.00453068	0.00668596	0.0057597	0.00514322	0.00586296
1046					664.212	146.98			0.264883	0.325386	0.270793	0.206261	0.207847	0.228827	0.210828	0.258977	0.246725	0.276059	0.264169	0.241044	0.244977	0.235913	0.50809	0.419268	0.28293	0.309056	0.216829	0.254457	0.262285	0.244523
1047					663.871	362.9			0.072993	0.0803314	0.0465606	0.048581	0.0043506	0.0589091	0.0424538	0.0508388	0.0506273	0.0339455	0.0458165	0.0334909	0.0495275	0.0737163	0.0593966	0.0288465	0.0465842	0.0464155	0.0710022	0.0611911	0.0505798	0.0609244
1050			Thallium sulfate	0.082398361605607	663.707	505.837			0.0141172	0.0181278	0.01592	0.0114762	0.00958438	0.0112701	0.0114253	0.0075776	0.0124373	0.0121972	0.0135872	0.0118254	0.0105673	0.013363	0.0164934	0.0141243	0.0151561	0.0134142	0.0164795	0.0131666	0.0167279	0.015458
1051					663.412	521.809			0.00330352	0.00397413	0.0039407	0.00356945	0.00366765	0.00310367	0.00271577	0.00361439	0.00348616	0.00389426	0.00386739	0.00378415	0.00420554	0.00428755	0.00421182	0.00692124	0.0038988	0.00438384	0.00319733	0.00318796	0.00323194	0.00320574
1053					662.991	308.862			0.0187059	0.0279903	0.029025	0.0408721	0.0458916	0.0243161	0.0259454	0.0357163	0.0310578	0.0517585	0.0191857	0.0287093	0.0253594	0.0224586	0.0284702	0.0552236	0.0494638	0.0350786	0.0139164	0.0175115	0.0232473	0.0182251
1055					662.991	393.84			0.0195805	0.00904161	0.0144558	0.0112531	0.00835217	0.011969	0.0100569	0.008911	0.0117025	0.0234099	0.0123689	0.00837172	0.0101223	0.0133208	0.0131606	0.0169088	0.0218686	0.0149415	0.0129457	0.0125525	0.0132198	0.012906
1057					662.855	223.884			0.0145455	0.012655	0.0156168	0.0125584	0.0136155	0.0174335	0.0233122	0.0130825	0.0153524	0.0171676	0.0158639	0.0160698	0.0131416	0.0163059	0.014594	0.0156313	0.0175466	0.0157901	0.0136751	0.0142317	0.0162645	0.0147238
1058					662.813	244.035			0.112833	0.0685111	0.110704	0.0614131	0.0303762	0.106129	0.0788525	0.0834266	0.0815307	0.0975661	0.0497037	0.0554102	0.045286	0.0531593	0.0529888	0.0639453	0.0505235	0.0585729	0.0582358	0.0671246	0.0824224	0.0692609
1059					662.794	436.832			0.00860639	0.00509809	0.00872848	0.00708698	0.0068306	0.0101895	0.00673127	0.00259074	0.00698275	0.00895992	0.00813135	0.00705547	0.00647512	0.00827409	0.00767059	0.00853067	0.0078688	0.00787075	0.00779282	0.00758231	0.00804765	0.0078076
1061					662.018	395.836			0.0162733	0.00900804	0.00975275	0.00752915	0.00655776	0.0089929	0.00880424	0.0082836	0.00940021	0.0084103	0.0093104	0.0137236	0.00825975	0.00986999	0.00684905	0.0101751	0.00932335	0.00949019	0.00595903	0.00862831	0.00987955	0.00815563
1062					661.845	480.813			0.00480305	0.0035001	0.00147803	0.00262075	0.00293158	0.00293111	0.00272575	0.0037444	0.00309184	0.00392532	0.00261473	0.00189487	0.00183273	0.00377919	0.00278484	0.00249097	0.0033972	0.00283998	0.0028605	0.00296698	0.00327511	0.0030342
1064					661.815	146.019			0.11331	0.107887	0.121059	0.0999561	0.0976622	0.0974507	0.12166	0.0608821	0.102483	0.118546	0.118841	0.0854669	0.0873768	0.0595525	0.0601691	0.109792	0.10507	0.0931017	0.0640034	0.0875723	0.0933152	0.0816303
1065					661.198	94.9299			0.0120438	0.0160905	0.0134545	0.0136844	0.0207017	0.0130212	0.0119948	0.0102527	0.0139055	0.0300195	0.0237919	0.018771	0.0116837	0.0161926	0.0226217	0.0179192	0.0118404	0.019105	0.0137335	0.0125342	0.016497	0.0142549
1069					660.101	226.988			0.00551284	0.00529843	0.0045192	0.00565637	0.00377214	0.00505719	0.00389081	0.00401559	0.00471532	0.00438538	0.00543237	0.00651646	0.00342183	0.00537874	0.00615076	0.00333073	0.00430712	0.00486542	0.00441809	0.00472263	0.00451018	0.0045503
1071					659.961	148.993			0.430081	0.156415	0.250001	0.345584	0.221106	0.360239	0.399199	0.460095	0.32784	0.456909	0.421946	0.437645	0.170169	0.48038	0.157668	0.42296	0.442971	0.373831	0.401075	0.382043	0.263483	0.348867
1072					659.949	120.966			0.0270226	0.0291714	0.035105	0.0361255	0.0394967	0.0718169	0.0374454	0.0315555	0.0384674	0.043404	0.041033	0.0336751	0.0334239	0.0391719	0.0328946	0.0795277	0.0354454	0.0423219	0.0369534	0.043381	0.0309444	0.0370929
1073					659.892	242.962			0.00291637	0.000859093	0.00292388	0.00266137	0.00374494	0.00274564	0.0014282	0.00244555	0.00246563	0.00129692	0.00389617	0.00248669	0.00139538	0.0036222	0.00262122	0.00241035	0.0023312	0.00250752	0.00291392	0.00314618	0.00212603	0.00272871
1075					659.86	128.953			0.195681	0.194992	0.264135	0.20918	0.201224	0.204748	0.217093	0.169836	0.207111	0.314432	0.33802	0.212833	0.244241	0.215508	0.32904	0.249302	0.23863	0.267751	0.200683	0.28594	0.218874	0.235166
1076					659.41	214.984			0.0262257	0.0338111	0.0280392	0.0253964	0.0236893	0.0217718	0.0205613	0.0258145	0.0256637	0.0250948	0.0253732	0.0289136	0.0199855	0.0243575	0.0198834	0.0242702	0.0268336	0.024339	0.0289758	0.0361536	0.024967	0.0300321
1077					659.157	186.995			0.0438677	0.0409584	0.0442248	0.0350993	0.0359281	0.0379629	0.034601	0.044242	0.0396105	0.0405931	0.0436453	0.0433613	0.0399215	0.0587905	0.0396751	0.0402499	0.0415728	0.0434762	0.0495607	0.0404881	0.0419056	0.0439848
1079					659.102	223.995			0.00584044	0.00316766	0.00529549	0.00487962	0.00493073	0.00359417	0.00462799	0.00518841	0.00469056	0.00607319	0.0061488	0.00553435	0.00509886	0.00593886	0.00363634	0.00559677	0.00459433	0.00532769	0.00521445	0.0059419	0.00664463	0.00593366
1080					659.049	202.969			0.0237793	0.0239618	0.0216028	0.0200534	0.019929	0.0219305	0.0305942	0.0173124	0.0223954	0.0210409	0.0253965	0.026506	0.0218341	0.00901685	0.0196536	0.0245844	0.020885	0.0211147	0.0346901	0.0244091	0.022219	0.027106
1082					658.011	232.937			0.0135167	0.0134558	0.0152739	0.0108613	0.00757207	0.00962706	0.0115358	0.00828179	0.0112656	0.0165781	0.0101473	0.0126584	0.0136431	0.0133709	0.0122911	0.0143879	0.0144575	0.0134418	0.0124176	0.0133148	0.0129421	0.0128915
1084					657.182	300.946			0.00596003	0.00433961	0.00374867	0.00415937	0.00344544	0.00391644	0.00367082	0.00304663	0.00403588	0.00472751	0.00274319	0.0069952	0.00456476	0.00246392	0.00356609	0.00383761	0.00420293	0.00413765	0.00364034	0.0046338	0.00416263	0.00414559
1085					656.069	104.992			0.0953711	0.0863043	0.0911499	0.0814854	0.0755941	0.0696781	0.0709968	0.0816781	0.0815322	0.0945039	0.0927387	0.0738305	0.0943942	0.0882472	0.0788751	0.0777783	0.0992384	0.0874508	0.0508941	0.0748779	0.0944923	0.0734214
1087			Phosfolan	-10.2349379443581	641.792	256.299			0.0762882	0.155071	0.0906973	0.105775	0.0987932	0.115341	0.106009	0.141117	0.111136	0.10946	0.123581	0.159983	0.0912946	0.161663	0.142277	0.281672	0.168114	0.154756	0.0907	0.10894	0.0789091	0.0928498
1088			Xenognosin A	-1.30952777332478	639.558	257.303			0.0176932	0.0188407	0.0249757	0.0102223	0.0154741	0.00589157	0.0174376	0.0186396	0.0161468	0.0221706	0.0172838	0.0133989	0.0206486	0.0228427	0.0156167	0.0159231	0.0195665	0.0184314	0.0172268	0.0199577	0.024007	0.0203972
1089			Pyruvate	21.6970243726486	638.562	89.0713			0.0393563	0.0243157	0.0287508	0.0231412	0.0222411	0.0356173	0.0271985	0.0253578	0.0282473	0.0283092	0.0283737	0.0247097	0.024145	0.0258502	0.0268655	0.0285578	0.0265248	0.026667	0.0258598	0.0261543	0.0270058	0.0263399
1090			Flaviolin	1.34784981041723	637.982	207.159			0.0191761	0.0205237	0.018737	0.022064	0.0191962	0.0164372	0.0168423	0.0209657	0.0192428	0.0193786	0.0178927	0.0164879	0.019665	0.0181776	0.0175866	0.0183955	0.0272134	0.0193497	0.0177296	0.0171958	0.0175665	0.0174973
1091					636.639	192.944			0.0426222	0.0281449	0.0396252	0.0378422	0.0347724	0.0321318	0.0283104	0.0383848	0.0352292	0.0409442	0.0398127	0.0311457	0.0346811	0.0340696	0.0327912	0.0443299	0.0356287	0.0366754	0.0339398	0.0360249	0.0335288	0.0344979
1092					635.707	107.967			0.181865	0.169421	0.159545	0.150753	0.134593	0.121765	0.136958	0.142335	0.149654	0.171066	0.151568	0.151858	0.158852	0.143854	0.14555	0.176812	0.188089	0.160956	0.148106	0.153866	0.148338	0.150104
1094					631.671	182.19			0.00289516	0.0025052	0.00302682	0.00263301	0.00230606	0.00285571	0.00267845	0.00242616	0.00266582	0.00286588	0.00273341	0.00179271	0.00309566	0.00291812	0.00214648	0.00320315	0.00309737	0.0027316	0.00264104	0.00256842	0.00277975	0.00266307
1095					625.926	122.081			0.71675	0.292415	0.446659	0.657788	0.650875	0.6695	0.678437	0.649456	0.595235	0.356839	0.332723	0.313313	0.763728	0.305917	0.74893	0.799534	0.48828	0.513658	0.646796	0.676402	0.529392	0.61753
1097					622.104	223.945			0.00284896	0.00198251	0.00379575	0.00272756	0.00316143	0.00343999	0.00296325	0.00326786	0.00302341	0.00350369	0.00544267	0.00389445	0.00208036	0.00318522	0.00341277	0.00339427	0.00549062	0.00380051	0.00269027	0.00323195	0.00327172	0.00306465
1099			Flaviolin	1.44211960507022	621.582	207.159			0.0171072	0.0285163	0.0180181	0.0207487	0.0168614	0.0167994	0.0154812	0.0129209	0.0183066	0.0190869	0.0173984	0.0160727	0.018943	0.017572	0.0173761	0.0182042	0.0186531	0.0179133	0.016191	0.0152812	0.0170921	0.0161881
1100			Pyruvate	21.7784013792282	618.125	89.0713			0.0462345	0.0372971	0.0414347	0.0405396	0.0337698	0.0483461	0.0418438	0.0346002	0.0405082	0.0446166	0.0516904	0.0416792	0.0516577	0.0420183	0.0408152	0.0436544	0.0412982	0.0446788	0.0407404	0.0379116	0.0422655	0.0403058
1101					617.626	123.055			0.14369	0.0977087	0.0888275	0.102832	0.0923889	0.0655654	0.0889474	0.0763948	0.0945443	0.100278	0.0903654	0.0774854	0.101631	0.123584	0.0917502	0.163423	0.132497	0.110127	0.0771834	0.0837253	0.121181	0.0940299
1102					616.239	145.17			0.061212	0.0389817	0.111061	0.0212294	0.0981635	0.109513	0.0507191	0.0538089	0.068086	0.0444601	0.0573987	0.0531652	0.0466753	0.115348	0.0378356	0.0588003	0.0489913	0.0578344	0.0524782	0.0495457	0.0334805	0.0451681
1104					607.785	192.158			0.00318734	0.00283283	0.00324748	0.00474622	0.00171579	0.00334474	0.00272045	0.00231701	0.00301398	0.00266191	0.00261195	0.00209773	0.00235682	0.00171796	0.00248768	0.00264253	0.00214083	0.00233968	0.00376978	0.0027134	0.00253478	0.00300599
1105					607.288	242.284			0.00357967	0.00253361	0.00409864	0.00363561	0.00436746	0.00418688	0.00326047	0.00408867	0.00371888	0.00429625	0.00275661	0.00287771	0.00373843	0.00351957	0.00314078	0.00349846	0.00529928	0.00364088	0.00359143	0.00480329	0.00325994	0.00388489
1109					602.549	320.256			0.00363368	0.00632638	0.00361977	0.00365746	0.0044563	0.00321646	0.00246536	0.00203682	0.00367653	0.00015671	0.00226222	0.000135887	0.00283759	0.00258373	0.00262054	0.00285477	0.00230974	0.00197015	0.00368991	0.00319493	0.0030686	0.00331781
1112					601.109	219.185			0.0041467	0.00400588	0.00399514	0.00376539	0.0038415	0.00323837	0.00236513	0.00438366	0.00371772	0.00480667	0.00504629	0.00183034	0.00428013	0.00414887	0.00301605	0.00501171	0.00388132	0.00400267	0.00433883	0.00429756	0.0039633	0.0041999
1113			Pyruvate	21.8713688862757	600.615	89.0713			0.0612577	0.0792741	0.0723045	0.0834746	0.0614755	0.0649873	0.0389905	0.0686646	0.0663036	0.0694784	0.0553931	0.0655473	0.0851562	0.0532164	0.100998	0.0766187	0.0722064	0.0723269	0.0898525	0.0900323	0.0693577	0.0830809
1116					599.338	98.0603			0.0225309	0.0141025	0.019469	0.0119148	0.0192153	0.0144302	0.0142015	0.0138177	0.0162103	0.0242967	0.0212826	0.0296977	0.0188987	0.0160506	0.0141135	0.0213343	0.0249005	0.0213218	0.0160486	0.015413	0.0237949	0.0184188
1122			Fraxetin	-10.4679089387691	597.675	209.173			0.0671132	0.0554693	0.0566414	0.0578151	0.0578437	0.0627859	0.057564	0.0240455	0.0549098	0.0608087	0.0652914	0.0618095	0.0674065	0.067569	0.0658458	0.0451525	0.0534588	0.0609178	0.102704	0.0790485	0.0593184	0.0803569
1123					597.529	105.954			0.00379518	0.00934973	0.00787691	0.00556297	0.00864699	0.00288421	0.00677842	0.00219627	0.00588633	0.0060752	0.00872994	0.00813651	0.00643527	0.00839647	0.00797957	0.00441455	0.00820985	0.00729717	0.0101516	0.00686103	0.00686284	0.00795849
1124					597.36	223.217			0.0051344	0.00275664	0.00453701	0.00347409	0.00600168	0.00490141	0.00465648	0.00336164	0.00435292	0.00338828	0.003142	0.00408826	0.00499754	0.00586388	0.00387091	0.00440028	0.00500233	0.00434419	0.00414556	0.00333958	0.00436847	0.0039512
1125			Atheroline	23.7323997669264	597.355	338.341			0.00505305	0.00369198	0.0041905	0.00327372	0.00639186	0.00407914	0.00422684	0.00504265	0.00449372	0.00510216	0.00644962	0.00392921	0.00465354	0.00436659	0.00501774	0.00406192	0.00625233	0.00497914	0.00314704	0.0040493	0.00509727	0.00409787
1126					597.332	259.025			0.0132399	0.0140418	0.0136033	0.00852454	0.0085978	0.013196	0.0107529	0.00657161	0.011066	0.0121086	0.0121807	0.0117045	0.0113879	0.0150532	0.0155168	0.0122039	0.0146481	0.0131005	0.00609371	0.0096606	0.00985547	0.00853659
1127					596.676	188.957			0.0228431	0.022422	0.0204074	0.0199381	0.0174209	0.0140786	0.020099	0.0136093	0.0188523	0.0262693	0.0224356	0.014878	0.0228587	0.0211701	0.0337278	0.0350297	0.0238021	0.0250214	0.0201638	0.0154837	0.0241159	0.0199211
1128					596.538	237.911			0.0153	0.0269391	0.0305844	0.0154151	0.0169192	0.0156823	0.0206173	0.0173934	0.0198564	0.0291597	0.0220781	0.0185552	0.0246248	0.0263015	0.0314855	0.027068	0.0291488	0.0260527	0.0197093	0.020184	0.017249	0.0190474
1129			3,4-Dihydro-7-methoxy-2-methylene-3-oxo-2H-1,4-benzoxazine-5-carboxylic acid	2.04435585842586	596.483	236.201			0.0307839	0.033429	0.0382281	0.0285074	0.0249321	0.0305782	0.0205129	0.0359268	0.0303623	0.028284	0.0299074	0.0300144	0.0317295	0.0369223	0.0267123	0.0310661	0.0240934	0.0298412	0.0286311	0.0295452	0.0275179	0.0285648
1131					595.854	492.402			0.00613844	0.00719411	0.00972063	0.00618577	0.00525695	0.00631655	0.00569064	0.00393249	0.00630445	0.00900588	0.0053018	0.00495626	0.00726879	0.00906715	0.00700149	0.00776251	0.0162278	0.00832396	0.0062742	0.00632369	0.0103075	0.00763513
1133					595.677	311.239			0.105319	0.241072	0.257044	0.0844893	0.0907426	0.0950739	0.125245	0.0788369	0.134728	0.167292	0.113695	0.099581	0.11088	0.131186	0.0940541	0.1224	0.10685	0.118242	0.0805969	0.0962935	0.139127	0.105339
1134					595.452	146.98			0.641146	0.798193	0.656081	0.831796	0.942221	0.53232	0.784863	0.563389	0.718751	0.753496	0.466216	0.468515	0.446319	0.641226	0.771618	0.73735	0.714557	0.624912	0.656349	0.466304	0.68788	0.603511
1137					594.65	235.913			0.142121	0.182599	0.129835	0.119195	0.185425	0.221038	0.100399	0.104748	0.14817	0.159241	0.130676	0.124176	0.120748	0.140824	0.144524	0.208502	0.25453	0.160403	0.120312	0.181377	0.135419	0.145703
1138					594.367	233.914			0.200797	0.155898	0.484218	0.129051	0.221075	0.214702	0.118651	0.114261	0.204832	0.178319	0.150765	0.479337	0.145202	0.116022	0.169139	0.289954	0.263755	0.224062	0.134547	0.127811	0.173723	0.14536
1140					594.128	192.888			0.000862856	0.00244152	0.00295412	0.00150241	0.00194179	0.00182485	0.00155906	0.00159623	0.00183535	0.00161217	0.00187159	0.00280401	0.00227008	0.00266846	0.00342877	0.00292316	0.00200558	0.00244798	0.00250418	0.00299776	0.00275839	0.00275344
1142					592.732	104.071			0.325998	0.305952	0.304958	0.285076	0.355399	0.310965	0.337887	0.0695652	0.286975	0.347563	0.327387	0.312843	0.310892	0.313071	0.320059	0.349745	0.341733	0.327912	0.295653	0.294058	0.32836	0.306024
1143					592.328	127.05			0.046228	0.0441781	0.0352002	0.0301849	0.0422177	0.0419765	0.042928	0.0322551	0.0393961	0.0474396	0.0694987	0.0408175	0.0425454	0.0431821	0.0240977	0.0480012	0.0577729	0.0466694	0.0393041	0.0403662	0.0461857	0.041952
1145					591.781	189.16			0.0641502	0.986072	0.906517	0.0312567	0.0853879	0.0670301	0.0599582	0.0559842	0.282045	0.0350114	0.0365942	0.0310327	0.0352675	0.0396288	0.0337302	0.0368522	0.0324203	0.0350672	0.054922	0.037698	0.0505031	0.0477077
1146					591.61	281.048			0.136859	0.342186	0.155316	0.574488	0.618254	0.216431	0.279176	0.30672	0.328679	0.671212	0.286873	0.307685	0.35438	0.220179	0.403594	0.176586	0.89903	0.414942	0.510667	0.522828	0.572988	0.535494
1148					590.659	145.145			0.206264	0.283706	0.147593	0.226297	0.204827	0.154233	0.203656	0.176805	0.200422	0.320784	0.209036	0.221424	0.246545	0.189917	0.23669	0.212137	0.116277	0.219101	0.190407	0.222819	0.128221	0.180482
1149					590.002	222.055			9.41797	9.07364	9.47813	8.29669	8.18991	6.93334	8.23206	8.43082	8.50657	10.1023	9.38132	8.73069	9.17919	10.6369	9.68095	10.032	9.72955	9.68411	8.59242	8.7052	9.21987	8.83916
1150			Propane-1,2-diol 1-phosphate	-10.9123244634333	589.464	157.08			0.434114	0.349557	0.390356	0.345009	0.314561	0.355856	0.35595	0.357201	0.362826	0.38427	0.359452	0.363114	0.38668	0.401193	0.188232	0.399894	0.38387	0.358338	0.240645	0.344355	0.398107	0.327702
1151					589.145	217.107			0.0937225	0.0965243	0.101012	0.0884364	0.0251862	0.0954324	0.056005	0.0445331	0.0751065	0.10634	0.112656	0.103055	0.113028	0.092326	0.0919979	0.02709	0.105342	0.0939795	0.0909677	0.0901618	0.100663	0.093931
1152					589.118	200.034			1.10669	0.682358	0.702618	0.483331	0.670993	0.757358	0.692671	0.87949	0.746938	0.694806	0.692681	0.553972	0.688277	0.816402	0.692374	0.872364	0.611155	0.702754	0.960558	0.960242	0.639076	0.853292
1153					589.073	156.077			7.80143	6.74258	6.6163	6.01377	6.53164	6.51343	6.19119	6.3488	6.59489	6.36329	6.74647	6.42283	6.55969	6.75188	6.24979	7.32823	6.69534	6.63969	5.60636	6.26501	6.6659	6.17909
1154					589.067	241.049			1.58598	1.40992	1.83142	1.33262	1.19357	1.07377	1.16618	1.52793	1.39017	1.66939	1.36123	1.32258	1.53191	1.5107	1.58232	0.474474	1.39162	1.35553	1.49786	1.33818	1.42509	1.42038
1155			Bromobenzene	-17.4686241840017	588.309	158.012			0.197557	0.221236	0.233872	0.179379	0.225485	0.23538	0.133974	0.187263	0.201768	0.194723	0.198419	0.209137	0.235068	0.0926773	0.190075	0.212587	0.21992	0.194076	0.182666	0.200354	0.196735	0.193252
1156					588.147	170.092			1.81832	1.78418	2.11279	1.53582	1.71131	1.58982	1.57608	1.65256	1.72261	1.89858	1.92274	2.11137	1.95502	1.86302	1.70462	2.2536	1.89987	1.9511	1.67725	1.78987	2.12302	1.86338
1157			Lamotrigine	5.59770194972553	588.147	257.1			1.01438	0.924216	0.8401	0.724778	0.832402	0.776349	0.834592	0.920364	0.858398	0.86499	1.02854	0.836628	0.889492	0.832896	0.864848	0.955933	0.480683	0.844251	0.810369	0.820841	0.88733	0.839514
1158					587.933	254.997			0.161342	0.119864	0.16155	0.161824	0.153258	0.169734	0.157217	0.142813	0.15345	0.121451	0.187272	0.18526	0.15909	0.18387	0.122233	0.18485	0.162033	0.163257	0.0925324	0.0902527	0.0772767	0.0866873
1159					587.745	209.154			0.0266997	0.0250711	0.0264291	0.0212483	0.0223676	0.0144584	0.0218343	0.0189518	0.0221325	0.0261184	0.0198664	0.0195819	0.0257728	0.0156716	0.0249138	0.021645	0.0271102	0.022585	0.0235196	0.0179287	0.0238928	0.0217804
1160					587.586	166.052			0.588106	0.357039	0.519781	0.416186	0.453679	0.444379	0.463782	0.457707	0.462583	0.419157	0.570546	0.463866	0.220626	0.459681	0.431445	0.490017	0.58681	0.455268	0.46225	0.241814	0.363799	0.355954
1161					587.263	165.051			5.46341	5.32696	5.3592	4.64616	4.91787	5.0024	4.70448	5.11654	5.06713	5.44407	5.71023	5.19505	5.3381	5.39617	5.47292	5.44587	6.02902	5.50393	5.16759	3.84044	4.49598	4.50134
1163					587.167	181.028			32.4363	30.9533	32.1079	27.869	27.604	29.4528	27.8365	26.8225	29.3853	33.4875	32.0385	29.7823	30.9174	30.592	20.8896	32.8063	33.0914	30.4506	32.2612	30.3838	31.0014	31.2155
1164					587.144	218.984			0.368042	0.298111	0.370655	0.295501	0.285736	0.258709	0.276773	0.294152	0.30596	0.257982	0.112965	0.285451	0.296817	0.315747	0.304835	0.336309	0.314547	0.278082	0.322552	0.336798	0.295387	0.318246
1169					586.322	225.072			0.228528	0.247168	0.251885	0.229226	0.232856	0.229291	0.204753	0.227354	0.231383	0.247773	0.255799	0.225019	0.301877	0.182586	0.245942	0.271527	0.203552	0.24176	0.304486	0.293717	0.228224	0.275476
1171					585.386	140.001			2.71602	2.22021	2.75168	2.46624	2.53481	0.629929	2.38448	2.50052	2.27549	2.79962	0.680136	2.52335	2.62755	2.6554	2.5428	2.79557	2.88388	2.43854	3.42458	2.53491	2.61801	2.85917
1172			3,4,8,9,10-pentahydroxy-6-oxo-6H-benzo[c]chromene-1-carboxylic acid	18.3351294329997	584.485	321.221			0.00164769	0.000431849	0.00315181	0.000132947	0.00491186	0.00114756	0.00308685	0.00882788	0.0029173	0.0239239	0.0141092	0.019984	0.0125351	0.00798879	0.00954821	0.0125768	0.0123287	0.0141243	0.0100375	0.0088088	0.00911193	0.0093194
1173			N-Gluconyl ethanolamine phosphate	21.8693424059066	584.387	320.217			0.0349256	0.0233363	0.0514733	0.0233715	0.0683479	0.0327913	0.0508705	0.0748882	0.0450006	0.192989	0.101311	0.140212	0.0978757	0.0823549	0.0903302	0.0916548	0.117212	0.114242	0.0780213	0.0754231	0.0833223	0.0789222
1177					579.738	206.152			1.84107	1.70115	1.50548	1.75384	1.77401	1.6865	1.70231	1.78976	1.71926	1.74234	1.70206	1.71795	1.83645	1.81431	1.80722	1.77459	1.79945	1.7743	1.82996	1.71633	1.78321	1.7765
1179					579.119	206.653			0.415625	0.397227	0.327277	0.384537	0.369878	0.354218	0.377995	0.376824	0.375448	0.389644	0.404057	0.386477	0.390021	0.386796	0.374629	0.384212	0.391071	0.388363	0.37651	0.373047	0.389224	0.379594
1181					574.421	281.048			0.138989	0.138488	0.13772	0.108153	0.131879	0.114957	0.117625	0.111739	0.124944	0.176965	0.149291	0.139974	0.140919	0.161927	0.124745	0.289318	0.184144	0.17091	0.122175	0.122829	0.147653	0.130885
1182					573.541	286.679			0.00585884	0.0139575	0.00550513	0.0350148	0.0240366	0.0277687	0.0234803	0.0247067	0.0200411	0.00301334	0.00590824	0.00160226	0.00733141	0.00315363	0.0041095	0.0021894	0.00520265	0.0040638	0.0105458	0.0121996	0.0115125	0.0114193
1183					571.765	246.181			0.0392069	0.0308561	0.0296575	0.0430394	0.0362962	0.0464269	0.0435552	0.0337206	0.0378448	0.0348462	0.0321633	0.0369297	0.0398552	0.037743	0.0417689	0.0328442	0.0309337	0.0358855	0.0392769	0.0334987	0.047684	0.0401532
1185			Methyl iodide	10.712867076656	569.918	142.948			0.0211748	0.025843	0.0218539	0.0171972	0.0159608	0.0169246	0.0145314	0.0195241	0.0191262	0.0229694	0.0392474	0.0174692	0.0176902	0.0203544	0.0170399	0.0220241	0.0340203	0.0238519	0.0196529	0.0233813	0.0181169	0.0203837
1186					569.912	147.113			0.581533	0.715498	0.42401	0.645793	0.448835	0.932003	0.528529	0.54677	0.602871	0.227403	0.0352473	0.240523	0.224001	0.28555	0.202644	0.238644	0.183067	0.204635	0.43901	0.398728	0.431862	0.4232
1187					569.375	123.055			0.174003	0.240548	0.208317	0.1739	0.135225	0.140861	0.107594	0.193925	0.171797	0.205868	0.199779	0.182526	0.212801	0.186659	0.111006	0.228535	0.37172	0.212362	0.161462	0.165924	0.134845	0.154077
1188					568.891	174.087			0.0928159	0.117471	0.12084	0.0992573	0.0880174	0.110682	0.0907909	0.10139	0.102658	0.20185	0.118117	0.103186	0.0704742	0.135392	0.121755	0.10448	0.122083	0.122167	0.0978553	0.101392	0.104357	0.101201
1189					568.091	351.21			0.006876	0.011813	0.00800639	0.00634033	0.00519219	0.00644687	0.00681917	0.0112636	0.0078447	0.00804101	0.00669649	0.00662292	0.00687058	0.00550588	0.00648077	0.00652978	0.00951438	0.00703272	0.00764716	0.00777279	0.00797982	0.00779992
1190					568.001	350.709			0.0318478	0.0443672	0.0363659	0.0238029	0.0158214	0.0365099	0.0318438	0.0367626	0.0321652	0.00924678	0.0130444	0.00764706	0.00992849	0.00944003	0.0089899	0.00829545	0.0178403	0.0105541	0.0227697	0.0216016	0.0211927	0.0218547
1191			4-Hydroxylamino-2,6-dinitrotoluene	0.312896968968535	567.931	214.155			0.0200762	0.0165289	0.0140735	0.00895324	0.0124855	0.0100948	0.0125996	0.0157549	0.0138208	0.0199193	0.0168682	0.0163635	0.0168508	0.015833	0.0103647	0.0119294	0.0165996	0.015591	0.0171051	0.0146273	0.013911	0.0152145
1192					564.299	260.011			0.0774477	0.0871916	0.0773172	0.0657233	0.0683096	0.0685695	0.0637756	0.0744551	0.0728487	0.0835676	0.0767984	0.0676119	0.0662341	0.0774287	0.0721464	0.0780116	0.0853952	0.0758992	0.0583818	0.069992	0.0604308	0.0629349
1194					561.691	185.63			0.0204661	0.0200178	0.0158521	0.0214667	0.0201571	0.0214526	0.0189533	0.0177046	0.0195088	0.0183592	0.0151735	0.0195941	0.0143731	0.0204018	0.02138	0.0209695	0.0198202	0.0187589	0.0193231	0.017322	0.0227494	0.0197982
1195					561.645	185.128			0.129453	0.129151	0.106837	0.136417	0.138921	0.12991	0.130039	0.116019	0.127093	0.0999234	0.104943	0.110134	0.120623	0.128359	0.126256	0.0971105	0.116176	0.112941	0.126105	0.109296	0.111466	0.115622
1196					561.645	369.25			0.41331	0.477836	0.356023	0.483894	0.487083	0.433178	0.451169	0.426582	0.441134	0.406479	0.385735	0.419551	0.442417	0.429543	0.428671	0.403801	0.441156	0.419669	0.426947	0.42091	0.44481	0.430889
1197					561.645	370.252			0.0762064	0.0842785	0.065793	0.0882643	0.0920693	0.08141	0.0883412	0.0777221	0.0817606	0.0779756	0.0680004	0.0752766	0.0816555	0.0759267	0.0777896	0.073663	0.0796689	0.0762445	0.0769828	0.0754517	0.0779929	0.0768091
1198					561.634	371.256			0.00511907	0.00803461	0.0020268	0.00813092	0.00723137	0.00700162	0.00744869	0.00763118	0.00657803	0.0055042	0.00507634	0.00543839	0.00499804	0.00732162	0.00444117	0.00227657	0.00434657	0.00492536	0.00686592	0.00482631	0.00856993	0.00675405
1199					561.612	232.166			0.0580647	0.063849	0.0581658	0.0761488	0.0744663	0.0676374	0.0882479	0.0622494	0.0686037	0.0472055	0.0456673	0.0462305	0.0521703	0.0498142	0.0447388	0.0443813	0.0584438	0.0485815	0.0570566	0.0596697	0.0620228	0.059583
1200					559.862	193.108			0.0140586	0.00942615	0.0062134	0.015113	0.0119014	0.0147815	0.0172427	0.0149536	0.0129613	0.0126678	0.0132995	0.0130117	0.0155566	0.0108133	0.0166883	0.0157024	0.0125752	0.0137894	0.0142373	0.0102054	0.0138812	0.0127747
1201					559.738	299.19			0.119263	0.106188	0.0818275	0.10298	0.115466	0.11822	0.112158	0.0896683	0.105721	0.107975	0.103593	0.102577	0.0961905	0.131325	0.107506	0.108265	0.0928702	0.106288	0.128559	0.102029	0.0964544	0.109014
1202			Enilcozole	-1.61116311401586	559.733	298.187			0.829118	0.787861	0.734426	0.798702	0.886861	0.983031	0.896248	0.911059	0.853413	0.81527	0.808425	0.83361	0.927009	0.854918	0.87537	0.881781	0.716214	0.839075	0.915596	0.769109	0.793419	0.826041
1205					556.184	122.081			1.76588	0.670307	0.432279	1.41395	1.49953	1.50171	1.46613	1.54973	1.28744	0.673956	0.811395	0.335638	1.7936	1.6205	1.66639	1.91405	0.337292	1.1441	1.55503	1.69409	2.08274	1.77729
1207					555.305	225.072			0.103207	0.0968612	0.107415	0.0735191	0.179891	0.0960815	0.0454042	0.0948847	0.0996579	0.106586	0.101182	0.0916234	0.177018	0.1419	0.0803807	0.0937662	0.195981	0.123555	0.0976256	0.0732523	0.108687	0.0931885
1208			Lamotrigine	5.47320195555866	554.373	257.1			0.725675	0.353297	0.730327	0.633562	0.578336	0.703725	0.594754	0.636899	0.619572	0.762551	0.717505	0.654329	0.809365	0.674498	0.709922	0.753891	0.814477	0.737067	0.626282	0.654546	0.706551	0.662459
1209					552.564	247.184			0.0670889	0.0699809	0.0571933	0.089872	0.0831533	0.079565	0.103479	0.0728388	0.0778964	0.0620583	0.0501997	0.0577592	0.0704461	0.0732123	0.0694214	0.0567684	0.0729398	0.0641006	0.0522289	0.0764533	0.0811309	0.0699377
1210					552.543	217.107			0.0626234	0.0616437	0.0635026	0.0579459	0.0520047	0.0589375	0.0666396	0.0594128	0.0603388	0.0671377	0.0416963	0.0821689	0.0683294	0.0625788	0.0616319	0.0689621	0.0488322	0.0626671	0.0561895	0.0598758	0.069788	0.0619511
1211					552.067	158.092			0.231851	0.174079	0.172126	0.156397	0.141248	0.17357	0.168098	0.16176	0.172391	0.246696	0.159571	0.179446	0.141224	0.162923	0.152535	0.197688	0.272308	0.189049	0.154357	0.168352	0.221922	0.181544
1213					549.765	174.087			0.22055	0.162108	0.168421	0.163239	0.131995	0.11454	0.129243	0.131892	0.152749	0.334701	0.147835	0.132919	0.105808	0.146969	0.17444	0.141467	0.148925	0.166633	0.128508	0.105788	0.148472	0.127589
1216			N-Formylmaleamic acid	-20.537462066125	548.886	144.102			0.0522154	0.0547527	0.0639596	0.0551957	0.0490373	0.0558347	0.0556375	0.0416667	0.0535374	0.0487629	0.0389538	0.0478865	0.033811	0.065342	0.0608072	0.0508764	0.0559665	0.0503008	0.0433361	0.0435398	0.0570115	0.0479625
1218					548.008	281.048			0.0681479	0.0698388	0.0563204	0.0495286	0.0563882	0.0538815	0.0465156	0.0572774	0.0572373	0.00789774	0.153278	0.0621757	0.0736822	0.0852248	0.0587085	0.0721245	0.093899	0.0758738	0.0596087	0.0632724	0.0712224	0.0647012
1219					547.096	140.001			3.08967	0.730496	1.58199	0.762291	1.00876	0.853078	1.15436	1.18124	1.29524	1.34759	1.30168	1.14375	1.29993	1.28939	1.22504	1.37212	1.31082	1.28629	1.23593	1.23269	1.32954	1.26606
1221					546.665	204.123			0.0127466	0.00794918	0.00659156	0.00904369	0.0150721	0.0134692	0.0146097	0.00964026	0.0111403	0.00592112	0.0134972	0.0127617	0.016787	0.00838313	0.0139396	0.0160494	0.0166492	0.0129985	0.0132086	0.0136248	0.0151689	0.0140008
1222					546.183	218.984			0.292797	0.29296	0.376184	0.189209	0.211891	0.213002	0.294357	0.197489	0.258486	0.27188	0.267477	0.158498	0.195444	0.259633	0.176102	0.262566	0.229811	0.227676	0.260868	0.252876	0.242328	0.252024
1225					545.294	202.13			0.0271151	0.0220287	0.0693301	0.01052	0.0313431	0.0213687	0.0291614	0.0483359	0.0324004	0.0750872	0.0608848	0.0557277	0.0356621	0.03681	0.03953	0.0406584	0.0642365	0.0510746	0.0405961	0.0385899	0.0494383	0.0428748
1226					545.263	277.195			0.0151245	0.0160009	0.0137121	0.0184214	0.0198215	0.0234315	0.0199659	0.0156226	0.0177626	0.0149332	0.0136662	0.0137604	0.0150831	0.0171021	0.0129009	0.0167621	0.0138035	0.0147514	0.0152154	0.0159501	0.018244	0.0164698
1227					545.26	276.192			0.169322	0.164413	0.141831	0.166908	0.163041	0.188969	0.195613	0.154483	0.168072	0.144863	0.132726	0.123424	0.147162	0.144218	0.137203	0.146381	0.131443	0.138428	0.144865	0.142901	0.173866	0.153877
1228					544.406	259.165			0.0115159	0.011955	0.010044	0.0136589	0.0128093	0.0150244	0.014901	0.0100909	0.0124999	0.00747665	0.00736388	0.008814	0.00963461	0.0121999	0.00870212	0.00773873	0.00733417	0.00865801	0.00856769	0.010464	0.0120001	0.0103439
1231					543.489	190.163			0.330513	0.395873	0.326968	0.250051	0.406713	0.295509	0.289968	0.289189	0.323098	0.136536	0.125883	0.114778	0.0977434	0.129951	0.119509	0.139627	0.115793	0.122477	0.219162	0.206023	0.208156	0.211113
1232					543.463	145.145			0.0904843	0.135213	0.122155	0.115596	0.0341206	0.0697819	0.109171	0.094233	0.0963444	0.111739	0.09828	0.177379	0.120858	0.0319178	0.128435	0.121989	0.0672244	0.107228	0.101485	0.117469	0.0760635	0.0983391
1235			N-(3,5-Dichlorophenyl)succinimide	-1.81875888915368	540.77	245.081			0.0295104	0.0408409	0.0153555	0.0345948	0.0231926	0.0534228	0.0191884	0.0244922	0.0300747	0.00533547	0.00405359	0.00279998	0.00290412	0.00291034	0.00257146	0.00418525	0.00225543	0.00337695	0.0149125	0.0150247	0.0150066	0.0149813
1237					540.752	286.107			0.0277526	0.0432359	0.0155782	0.0337778	0.0217401	0.0574289	0.0283558	0.0231917	0.0313826	0.00555374	0.00248706	0.00677093	0.00483836	0.00481246	0.00438833	0.00147296	0.00446412	0.00434849	0.0161031	0.0198357	0.0206917	0.0188768
1239					539.924	148.116			0.131597	0.206502	0.0920307	0.172955	0.123789	0.250431	0.11869	0.142178	0.154772	0.0443663	0.0251737	0.0402851	0.0373828	0.0390911	0.0406265	0.035995	0.0273201	0.0362801	0.0916541	0.0951395	0.0920203	0.092938
1243					538.522	164.067			0.0448154	0.0322045	0.0687314	0.0333557	0.033028	0.0372776	0.0282333	0.0814969	0.0448929	0.0413105	0.0572809	0.0308531	0.0437693	0.0284849	0.0417594	0.039889	0.0405694	0.0404896	0.0351933	0.0312719	0.0441202	0.0368618
1244					538.101	178.072			0.0105993	0.00858863	0.00987761	0.00780183	0.00927959	0.00931477	0.00969365	0.0156857	0.0101051	0.00458296	0.00866214	0.00595398	0.00863685	0.0122016	0.0115975	0.00923264	0.0138127	0.00933504	0.0065081	0.0106447	0.0093927	0.0088485
1245					538.101	233.169			0.00498508	0.0047493	0.00879342	0.00692567	0.0061339	0.00668425	0.00969826	0.00706391	0.00687922	0.00562602	0.00598878	0.0047319	0.00744134	0.00345742	0.00611018	0.00405379	0.00833702	0.0057183	0.00643608	0.0063914	0.00551201	0.00611316
1246					537.198	367.056			0.0418647	0.0401448	0.0345592	0.0306444	0.0259827	0.034529	0.0335753	0.0475872	0.0361109	0.0335819	0.0291808	0.0273895	0.0307256	0.0386007	0.0323302	0.0346822	0.0307133	0.0321505	0.041593	0.0309715	0.0323427	0.0349691
1248					536.311	376.973			0.00219573	0.00377564	0.00334219	0.00261141	0.00562183	0.00297008	0.00442722	0.00267932	0.00345293	0.0111617	0.00325086	0.00427122	0.00318959	0.00411353	0.00138084	0.00361521	0.00736352	0.00479331	0.00838141	0.00794329	0.00496995	0.00709822
1249					535.845	203.006			0.0349287	0.0190691	0.0292057	0.0236755	0.0247788	0.0254201	0.0281347	0.0271503	0.0265454	0.0286326	0.0559532	0.0211819	0.0314179	0.0341503	0.0780543	0.029347	0.0371203	0.0394822	0.0273111	0.0189261	0.0257525	0.0239966
1250			2-Oxoadipate	-21.5969409092099	535.408	161.129			0.0257135	0.0322538	0.0319963	0.0279127	0.0295447	0.0343574	0.0335598	0.0196234	0.0293702	0.0100964	0.0135274	0.0146614	0.011569	0.0375399	0.0198802	0.0138829	0.0133831	0.0168176	0.0197211	0.0194904	0.0195441	0.0195852
1254					533.626	295.069			0.0493109	0.0432022	0.0306753	0.0285672	0.036984	0.0462956	0.0219698	0.048667	0.038209	0.0522023	0.0407939	0.0426149	0.0271952	0.0438868	0.0458746	0.050729	0.0445181	0.0434769	0.0301477	0.0402838	0.0557218	0.0420511
1256					533.178	217.107			0.050257	0.0408412	0.0472372	0.0413992	0.0550563	0.0381315	0.0450868	0.0359999	0.0442511	0.0380492	0.0367627	0.0649409	0.0366909	0.0480243	0.0495614	0.040375	0.0949773	0.0511727	0.0481669	0.0425342	0.0499263	0.0468758
1257					532.74	218.15			0.0558737	0.059229	0.0540389	0.0635086	0.0497025	0.072205	0.054471	0.0529722	0.0577501	0.0135674	0.00995497	0.0124682	0.018674	0.0199049	0.0182198	0.0118059	0.0110583	0.0144567	0.0420004	0.0448279	0.0343536	0.040394
1258					532.733	174.426			0.0603816	0.0555555	0.0351425	0.0541244	0.0464123	0.0496365	0.0467878	0.085131	0.0541464	0.0612139	0.0558904	0.0320357	0.0546398	0.0583611	0.0582122	0.0539772	0.0547635	0.0536367	0.0456565	0.0664086	0.0664324	0.0594991
1259					531.854	104.992			0.0245831	0.0440599	0.0424556	0.0394963	0.0390193	0.0407465	0.0312837	0.0366648	0.0372886	0.0524701	0.0429514	0.0150712	0.0420585	0.0441903	0.0222065	0.0356831	0.0363059	0.0363671	0.0415374	0.0433746	0.0414555	0.0421225
1261					531.849	174.966			0.0649394	0.0825125	0.0613938	0.0951281	0.0912552	0.0663024	0.0659825	0.117146	0.0805824	0.0787322	0.0748974	0.0569312	0.0859171	0.0861045	0.0542542	0.0837689	0.0679252	0.0735663	0.0630114	0.0766933	0.0638689	0.0678579
1262					531.848	98.0603			0.0509399	0.029385	0.0451124	0.0499068	0.0464434	0.0476338	0.0334158	0.056817	0.0449568	0.047892	0.0323478	0.0458498	0.0390765	0.0604987	0.0524963	0.0529304	0.0617989	0.0491113	0.053816	0.0517654	0.0751944	0.0602586
1263					531.408	253.096			0.0143279	0.022499	0.0195046	0.0100036	0.0173727	0.013364	0.0196232	0.0195666	0.0170327	0.0189949	0.0187391	0.0128551	0.0215319	0.0140998	0.0280371	0.0132564	0.0135756	0.0176362	0.0168188	0.0184178	0.0162299	0.0171555
1265					530.969	115.087			0.0430202	0.0402573	0.0255768	0.0427304	0.0416174	0.0500501	0.043877	0.0235418	0.0388339	0.0356422	0.031883	0.0345206	0.0356837	0.0289286	0.0324833	0.0485914	0.0400515	0.035973	0.0426165	0.0411008	0.033672	0.0391298
1266					530.968	173.938			0.0777474	0.0715609	0.0809355	0.0685236	0.087164	0.0778429	0.0684351	0.085265	0.0771843	0.100149	0.0831849	0.0705261	0.066104	0.0931696	0.0770366	0.114692	0.111175	0.0895046	0.0973635	0.0632824	0.0679675	0.0762045
1268					530.966	197.101			0.410305	0.362746	0.383741	0.38711	0.331142	0.385208	0.378121	0.405722	0.380512	0.386015	0.37007	0.349715	0.365187	0.375045	0.386486	0.409539	0.428966	0.383878	0.362329	0.376553	0.368235	0.369039
1269					530.966	219.109			0.0727856	0.118789	0.0858413	0.0862523	0.0771029	0.0889838	0.111566	0.108401	0.0937153	0.0901227	0.0928674	0.101189	0.0933845	0.0862851	0.0890027	0.0996064	0.0890214	0.0926849	0.0861598	0.117015	0.088186	0.0971204
1270			8-Hydroxy-3,4-dichlorodibenzofuran	15.1203926848142	530.966	254.092			0.0841927	0.0712091	0.0739035	0.0722033	0.0694108	0.0846119	0.075634	0.094896	0.0782577	0.0810813	0.0716039	0.0760383	0.0807194	0.0861902	0.0763391	0.0862478	0.0856082	0.0804785	0.0755118	0.0809712	0.0670368	0.0745066
1271					530.966	273.087			0.0352837	0.0340179	0.0306015	0.0301107	0.0247658	0.0284546	0.0321776	0.030212	0.030703	0.0333194	0.0289428	0.0283034	0.0239053	0.0279484	0.0270263	0.0261503	0.0266389	0.0277794	0.0300127	0.0240128	0.0291065	0.0277107
1272					530.966	349.231			0.101758	0.101123	0.0833151	0.0924266	0.0824129	0.102763	0.110989	0.110686	0.0981842	0.0912009	0.0855319	0.0855404	0.0846311	0.0831319	0.0929775	0.0802471	0.0821859	0.0856808	0.0835869	0.0930376	0.0941996	0.0902747
1273					530.965	70.0655			0.227703	0.142201	0.183621	0.155348	0.146077	0.150587	0.224794	0.228128	0.182307	0.182564	0.177081	0.200305	0.17018	0.170703	0.179098	0.210089	0.216262	0.188285	0.165012	0.222213	0.188526	0.191917
1274			Monodehydroascorbate	-8.34268563957207	530.965	176.122			5.58151	5.25069	5.87814	4.74982	4.76654	4.97021	5.41347	5.99708	5.32593	6.04303	5.72322	6.68838	5.39344	5.40024	5.46506	7.82007	7.56818	6.2627	5.34433	5.20058	5.75435	5.43309
1275					530.965	177.122			0.287086	0.273698	0.302373	0.25296	0.354185	0.256871	0.301556	0.294076	0.290351	0.301875	0.371139	0.336828	0.268464	0.279888	0.288905	0.342209	0.273476	0.307848	0.29807	0.349388	0.368684	0.338714
1276					530.965	314.113			0.143648	0.134763	0.128527	0.132649	0.124728	0.129319	0.135578	0.146464	0.13446	0.126505	0.122549	0.127061	0.124171	0.127874	0.130363	0.131554	0.125332	0.126926	0.126731	0.132118	0.128792	0.129214
1277					530.964	352.069			0.0330753	0.0422717	0.0506464	0.0374324	0.0382609	0.0384625	0.0368414	0.0471477	0.0405173	0.0399933	0.0446778	0.0387195	0.0396403	0.0405075	0.0451802	0.0371314	0.0489978	0.041856	0.035762	0.0431626	0.0360467	0.0383237
1278					530.962	116.071			1.59911	1.70134	1.80137	1.62444	1.44352	1.65638	1.42738	1.87121	1.6406	1.78056	1.84694	2.14998	1.79429	1.71883	1.68213	1.88978	1.71522	1.82222	1.62184	1.77232	1.80658	1.73358
1279					530.087	295.119			0.031356	0.0289458	0.036077	0.0354414	0.0330628	0.0369914	0.0257055	0.0214176	0.0311247	0.0400177	0.0241034	0.0329445	0.0207802	0.0389941	0.0341548	0.0369316	0.0362997	0.0330283	0.0400191	0.0258207	0.0395231	0.035121
1280					530.084	205.154			0.0624013	0.0472017	0.0595601	0.041013	0.103058	0.0969158	0.0964729	0.0413031	0.0684908	0.0067104	0.013466	0.0220872	0.0517476	0.0751235	0.0843736	0.0568024	0.0249488	0.0419074	0.0597876	0.0507697	0.0402067	0.0502547
1281					530.082	371.212			0.00638447	0.00709235	0.00646256	0.00610695	0.00867438	0.00684031	0.0104548	0.00624496	0.00728259	0.00308621	0.00493822	0.00546343	0.00452438	0.00739016	0.00647207	0.00362176	0.00313091	0.00482839	0.00655014	0.00760178	0.00424565	0.00613252
1284					526.496	499.3			0.0067362	0.0113856	0.00854977	0.00639197	0.00596162	0.00676061	0.00978559	0.0102905	0.00823273	0.00380256	0.00505566	0.00160192	0.00131121	0.00364113	0.00540816	0.00428743	0.00762362	0.00409146	0.00425604	0.00630713	0.00572045	0.00542787
1285					526.496	316.961			0.00772616	0.0248225	0.02716	0.022577	0.0339741	0.0194948	0.0185283	0.0274756	0.0227198	0.0505687	0.03265	0.0217558	0.00880371	0.0245483	0.0286793	0.0575106	0.0320558	0.0320715	0.027202	0.0231819	0.0248179	0.0250672
1286					526.491	499.633			0.00546211	0.00790055	0.00860413	0.00344624	0.00415249	0.0048987	0.00656908	0.00558608	0.00582742	0.00125479	0.00303011	0.000919044	0.00183951	0.00216591	0.00448238	0.00231891	0.00373817	0.0024686	0.00434272	0.00448981	0.00428177	0.00437143
1287					526.057	258.666			0.00381648	0.00456227	0.00531203	0.00579681	0.00685068	0.00467991	0.00629014	0.00630396	0.00545154	0.00768551	0.00638794	0.00471246	0.00385574	0.00703971	0.00613925	0.00686407	0.00411743	0.00585026	0.00775738	0.00576193	0.00898784	0.00750238
1288			Quisqualic acid	23.5768937670526	525.582	190.138			0.0412161	0.039856	0.0365238	0.0524934	0.0526794	0.0478633	0.0479467	0.0503664	0.0461181	0.0380203	0.0338487	0.0271958	0.0375339	0.0347007	0.0385586	0.0398001	0.0405866	0.0362806	0.0449938	0.0380301	0.044485	0.042503
1289					525.582	368.059			0.00321435	0.00341898	0.00510962	0.00256258	0.0023153	0.00356716	0.00315401	0.00431171	0.00345671	0.00430648	0.00278849	0.00160359	0.00295485	0.00318684	0.0021739	0.00463441	0.00564678	0.00341192	0.004047	0.00229022	0.00355204	0.00329642
1290					524.712	367.056			0.0488686	0.0372191	0.0376712	0.0369779	0.0330412	0.0380578	0.0379464	0.0498582	0.039955	0.0411878	0.0329785	0.0338429	0.0373784	0.0459531	0.0553048	0.0385839	0.0351692	0.0400498	0.0552909	0.031922	0.0388714	0.0420281
1292			Fenhexamid	-5.43350726999158	524.705	303.202			0.0215956	0.0149979	0.0215184	0.013726	0.0170947	0.0154952	0.0151917	0.0174945	0.0171392	0.0073426	0.00656092	0.00668903	0.00684763	0.00564792	0.00902725	0.00915654	0.00730769	0.00732245	0.0146238	0.0145636	0.0111963	0.0134612
1293					524.687	399.145			0.0392221	0.0382035	0.0144735	0.0312613	0.0255531	0.0561475	0.035742	0.0335313	0.0342668	0.0196716	0.0176801	0.0187857	0.0235257	0.0209873	0.00861779	0.0218429	0.0111865	0.0177872	0.0217255	0.0232941	0.0134942	0.0195046
1294					524.672	281.942			0.00949089	0.00870692	0.0161261	0.00872151	0.0123737	0.0102171	0.00812878	0.00848035	0.0102807	0.0133348	0.0109787	0.0138294	0.0103017	0.0108195	0.0126058	0.0121437	0.0156688	0.0124603	0.0115607	0.00796211	0.0148019	0.0114416
1295					523.806	275.934			0.00869673	0.00801658	0.0147613	0.0091688	0.0090288	0.002274	0.0045747	0.00884789	0.0081711	0.00927189	0.0155923	0.00698487	0.00760265	0.00907577	0.0081718	0.00943341	0.0184267	0.0105699	0.00950626	0.00749069	0.00743591	0.00814429
1296			5,6-Dihydro-5-fluorouracil	-23.9331957763995	523.78	133.097			0.0941046	0.108633	0.0566021	0.126584	0.0790301	0.0939914	0.0873572	0.0867951	0.0916372	0.0741052	0.0201373	0.0184575	0.0240825	0.0297065	0.0204099	0.0165028	0.0152751	0.0273346	0.0730827	0.069102	0.04992	0.0640349
1297					523.774	284.099			0.010011	0.0042675	0.00768519	0.0051447	0.00413929	0.00658843	0.00616373	0.0102785	0.0067848	0.0162572	0.0131551	0.0137085	0.0114288	0.0142244	0.0121931	0.00918755	0.01814	0.0135368	0.00957472	0.0100044	0.00995985	0.00984632
1299					523.341	283.018			0.032275	0.0401135	0.0287426	0.0489186	0.0431045	0.0668679	0.0840921	0.0817175	0.053229	0.0883714	0.0192299	0.0857855	0.0937274	0.0272172	0.0733194	0.0712097	0.0530752	0.063992	0.0702046	0.0591346	0.067365	0.0655681
1300					522.907	388.73			0.00604654	0.00735697	0.00625366	0.00793545	0.00584178	0.00988969	0.0116827	0.0142926	0.00866241	0.00388034	0.00515072	0.00230266	0.0037173	0.00239847	0.00298949	0.00307243	0.00492914	0.00355507	0.00679714	0.0057768	0.00683847	0.0064708
1301			Lamotrigine	5.4212310818644	522.902	257.1			0.303928	0.452376	0.183293	0.266736	0.396127	0.277267	0.309146	0.29656	0.310679	0.373806	0.320007	0.565599	0.293791	0.339553	0.179842	0.350684	0.464207	0.360936	0.383437	0.304704	0.332928	0.340357
1302					522.869	217.95			0.0322371	0.0275235	0.0283902	0.0230749	0.0210047	0.0175072	0.0171848	0.0255043	0.0240533	0.0330579	0.0273367	0.0246841	0.0109368	0.0235239	0.0237488	0.0179785	0.0340664	0.0244166	0.0242688	0.0230079	0.0270549	0.0247772
1303					522.85	188.115			0.0757458	0.0754747	0.0632813	0.07405	0.0702631	0.0709134	0.0860504	0.0651183	0.0726121	0.0680884	0.049877	0.0579916	0.0506746	0.0435197	0.0571171	0.0665706	0.0585631	0.0565503	0.0579491	0.0649958	0.0673211	0.063422
1305					521.995	376.228			0.0244303	0.0223411	0.0179686	0.021925	0.0231469	0.0204399	0.0257585	0.0201906	0.0220251	0.0172123	0.0124562	0.0152828	0.0137124	0.0131749	0.0154528	0.0198777	0.0141807	0.0151687	0.0182054	0.0157887	0.0213126	0.0184356
1307					521.544	300.983			0.0104671	0.00752099	0.0073098	0.00613399	0.00495203	0.00563396	0.00565896	0.00928502	0.00712023	0.0097135	0.0179947	0.00740068	0.00520662	0.0106564	0.0101296	0.00769762	0.016504	0.0106629	0.00767859	0.00421971	0.00676027	0.00621953
1309					521.054	113.046			0.024774	0.0947579	0.0976106	0.0797747	0.0738607	0.0786135	0.0798112	0.0842723	0.0766844	0.115172	0.107983	0.0988655	0.107267	0.0976066	0.10676	0.116726	0.111385	0.107721	0.0815674	0.104717	0.105709	0.0973312
1313					520.106	93.045			0.118197	0.0976203	0.108439	0.0909124	0.129432	0.0962131	0.0812477	0.0292237	0.0939106	0.106976	0.106259	0.105202	0.00605272	0.120991	0.109272	0.114814	0.209196	0.109845	0.164863	0.103173	0.116851	0.128296
1314					519.294	458.01			0.0150268	0.00642727	0.0142547	0.00846034	0.00369672	0.00700591	0.00774276	0.0101774	0.00909898	0.0142777	0.0110524	0.0132674	0.0147994	0.0165404	0.0166048	0.0177899	0.0176035	0.0152419	0.0133992	0.0112155	0.00918144	0.0112654
1316					519.209	122.081			0.516459	0.933331	0.528739	0.74131	0.768418	0.754216	0.4379	1.78811	0.80856	0.423019	0.572412	0.42941	0.92605	0.393577	0.637159	1.26243	0.317162	0.620152	0.520702	0.511756	0.809838	0.614098
1318					518.333	425.037			0.0169461	0.0217041	0.0048608	0.0113582	0.00557128	0.00741682	0.0144301	0.0172953	0.0124478	0.0153667	0.0195372	0.0263049	0.0264716	0.0235104	0.0249982	0.0202119	0.0213809	0.0222227	0.019363	0.0181191	0.0187604	0.0187475
1319					518.328	170.092			9.01692	7.15361	7.49198	6.51353	5.52699	6.31876	1.62005	4.68847	6.04129	5.97237	8.55209	5.83426	8.41131	8.39095	8.48483	10.4009	9.01168	8.1323	7.86174	8.21388	9.14228	8.40597
1320			(R)-5-Phosphomevalote	-16.6610821480148	518.32	229.14			0.171079	0.324848	0.143891	0.18384	0.120973	0.139269	0.265761	0.106312	0.181997	0.0129672	0.0125999	0.0125813	0.0139462	0.0241133	0.0368181	0.0235714	0.0115764	0.0185217	0.0936561	0.0914705	0.103408	0.0961781
1321					518.309	386.228			0.0125161	0.0138969	0.0143514	0.0132739	0.0096449	0.0110404	0.0152463	0.0141412	0.0130139	0.0156377	0.0174819	0.0173447	0.0164594	0.0124815	0.0148457	0.0174646	0.0195371	0.0164066	0.0147466	0.0147828	0.0127146	0.0140813
1323			Eicosanoic acid, trimethylsilyl ester	-5.17320650877271	518.293	385.725			0.0362666	0.0321936	0.0259525	0.0354891	0.0275572	0.0254944	0.0338772	0.0339034	0.0313417	0.0420705	0.0444201	0.0390495	0.0404226	0.0390469	0.038962	0.0369149	0.046736	0.0409528	0.0391696	0.0363343	0.0396577	0.0383872
1324					517.491	253.982			0.0307573	0.014774	0.0252795	0.0120308	0.0130168	0.0125084	0.0137091	0.0145802	0.017082	0.0278246	0.0265749	0.0213517	0.021442	0.025434	0.0310297	0.0266747	0.0318387	0.0265213	0.0217249	0.0275111	0.0201349	0.0231236
1325					517.434	236.956			0.0213379	0.0155315	0.0179446	0.00470933	0.0125028	0.0119825	0.0073043	0.00496141	0.0120343	0.0248578	0.0213448	0.0184424	0.0176209	0.0236311	0.0205085	0.0240615	0.0273208	0.0222235	0.0188335	0.0160459	0.020428	0.0184358
1327					516.586	156.077			45.3038	39.9747	42.8995	35.5835	31.8918	33.8812	7.77497	40.9948	34.788	38.5603	36.5734	20.3403	36.1466	37.838	38.3726	7.35766	41.7767	32.1207	35.389	35.5724	39.3377	36.7664
1328					516.582	123.055			0.326047	0.295669	0.28414	0.400595	0.32454	0.287404	0.483427	0.382307	0.348016	0.401432	0.560851	0.342741	0.285337	0.346209	0.339172	0.496123	0.369349	0.392652	0.57665	0.31457	0.421661	0.437627
1330					516.519	235.09			0.0209863	0.0111146	0.00754955	0.0355592	0.0332383	0.0176272	0.00398024	0.0252111	0.0194083	0.0244664	0.0255342	0.020887	0.0226702	0.0220078	0.0194796	0.00579304	0.0266264	0.0209331	0.0219692	0.0271742	0.024638	0.0245938
1331					516.514	192.136			0.0299065	0.0170266	0.0339783	0.0109846	0.0119467	0.0109066	0.019537	0.0277915	0.0202597	0.00791428	0.00709288	0.00911181	0.00706523	0.00639517	0.00650922	0.00913592	0.00666294	0.00748593	0.00891227	0.0102359	0.00903076	0.00939297
1332					516.498	394.087			0.0270474	0.023753	0.0177537	0.0160061	0.0200085	0.0212521	0.0321285	0.0377006	0.0244562	0.0352211	0.0296931	0.0380367	0.0417338	0.030001	0.033818	0.0337287	0.0324328	0.0343332	0.0318649	0.0280738	0.0282975	0.0294121
1334					515.65	234.087			0.253508	0.221391	0.301884	0.365937	0.31214	0.258498	0.247306	0.289608	0.281284	0.286672	0.31625	0.216293	0.359887	0.272277	0.250574	0.294364	0.295748	0.286508	0.385903	0.26752	0.291994	0.315139
1335					514.728	174.087			0.496158	0.530059	0.607196	0.628429	0.502924	0.454778	0.285036	0.27952	0.473013	0.0606686	0.354903	0.691332	0.0493986	0.825726	0.499736	0.578148	1.13931	0.524902	0.499233	0.534461	0.511905	0.5152
1337			Captafol	18.3945076418813	513.852	350.075			0.0135852	0.00936002	0.0067964	0.0224992	0.0172621	0.0172188	0.0140273	0.0115941	0.0140429	0.00815115	0.00938104	0.00807355	0.0113561	0.00869996	0.00571965	0.0104769	0.00872703	0.00882317	0.0134665	0.0105408	0.0137094	0.0125722
1338					513.807	318.129			0.111044	0.104355	0.135706	0.0835281	0.143477	0.0922015	0.112809	0.197333	0.122557	0.248991	0.208916	0.190608	0.159715	0.206293	0.136322	0.208525	0.363297	0.215333	0.184902	0.162609	0.20525	0.184254
1340			2-Aminomucote	-16.9886536185316	512.949	158.129			0.0251796	0.0270464	0.0336455	0.0240989	0.0287102	0.0308632	0.021541	0.0239952	0.026885	0.0292411	0.0224276	0.0172249	0.0205195	0.031198	0.0286488	0.0310231	0.0249222	0.0256507	0.0281904	0.0331527	0.0211445	0.0274959
1341					512.946	204.154			0.434973	0.410322	0.501904	0.411004	0.381326	0.401657	0.328121	0.356467	0.403222	0.19842	0.211115	0.246645	0.282158	0.282142	0.293814	0.314342	0.215559	0.255524	0.345323	0.329814	0.342187	0.339108
1342					512.946	220.071			0.00980935	0.0145329	0.0161168	0.0199857	0.0177825	0.0181784	0.0191467	0.0135058	0.0161323	0.0146239	0.00936936	0.00942716	0.00641161	0.00945211	0.0105641	0.0112225	0.00815671	0.00990344	0.0128387	0.0142562	0.0176362	0.0149104
1343					512.932	276.066			0.0319592	0.0285219	0.0254877	0.0318249	0.0225168	0.0249609	0.0280092	0.0279755	0.027657	0.0287553	0.0300756	0.0159623	0.0239416	0.0249636	0.0271567	0.0224014	0.0355588	0.0261019	0.0176227	0.0282399	0.0249385	0.0236004
1344					512.93	116.071			1.76743	1.58926	1.38969	0.918157	1.7177	1.50618	1.44876	1.70155	1.50484	1.66907	1.89627	1.41975	1.70742	1.81381	1.69819	1.95405	2.05229	1.77635	1.56853	1.67998	1.75176	1.66676
1345					512.901	144.065			0.0747365	0.119504	0.0704546	0.149957	0.0655233	0.0521412	0.042406	0.0476721	0.0777993	0.0720155	0.0864685	0.0561694	0.0955761	0.0805036	0.0834677	0.0927697	0.0902174	0.0821485	0.063533	0.0908629	0.0587569	0.0710509
1346					512.407	183.327			0.0108007	0.0109899	0.00653957	0.00573655	0.00391145	0.00727326	0.00363038	0.00621861	0.00688755	0.00210536	0.00519087	0.00275575	0.00394577	0.00931631	0.0120715	0.0108182	0.00461897	0.00635284	0.00580401	0.00539107	0.00609417	0.00576308
1347			Phosphoguanidinoacetate	-24.5224716710655	512.08	198.089			0.609826	0.601401	0.512528	0.631667	0.598896	0.554974	0.609264	0.572562	0.58639	0.622463	0.5647	0.478271	0.466711	0.525232	0.48103	0.482186	0.686904	0.538437	0.531284	0.552709	0.618075	0.567356
1348					512.067	172.108			0.0492845	0.0653885	0.0712457	0.0446176	0.046859	0.0508253	0.0375816	0.0355958	0.0501747	0.0213394	0.027076	0.0350217	0.0477601	0.0386075	0.0454398	0.0408835	0.0250535	0.0351477	0.0413088	0.0390539	0.0467471	0.04237
1349					512.067	340.028			0.0258608	0.0252173	0.0174094	0.0159308	0.0129864	0.0133003	0.00590014	0.0035376	0.0150178	0.00237438	0.00462029	0.0130444	0.00904895	0.00333225	0.0199335	0.0333604	0.00951457	0.0119036	0.0103607	0.011365	0.0130199	0.0115819
1350					512.017	193.082			0.00515398	0.00458116	0.00617389	0.00676367	0.00470479	0.00324275	0.00357981	0.00614696	0.00504338	0.0226993	0.0185683	0.0157719	0.0147717	0.0222536	0.0169388	0.0256945	0.0185041	0.0194003	0.0100334	0.00915421	0.0129629	0.0107168
1351					512.003	304.097			0.0478213	0.0408714	0.030295	0.0349682	0.0347649	0.0338606	0.0215842	0.0205761	0.0330927	0.0128766	0.0207947	0.010191	0.02331	0.0295409	0.042877	0.0443976	0.0171133	0.0251376	0.028489	0.0304578	0.0295702	0.0295057
1353					512	441.032			0.0436272	0.012926	0.020049	0.0195262	0.0294413	0.0181791	0.0189049	0.00982252	0.0215595	0.045827	0.0318614	0.0206636	0.0254164	0.0522977	0.0247713	0.0314329	0.0240829	0.0320442	0.0283927	0.0248577	0.0328945	0.028715
1354					511.997	293.181			0.0122389	0.00452786	0.0302465	0.00449668	0.0231832	0.00494857	0.0115089	0.0186448	0.0137244	0.0441289	0.0356619	0.0262796	0.0213844	0.0331652	0.0391361	0.0260895	0.0390385	0.0331105	0.0352198	0.0318568	0.0290319	0.0320362
1355					511.993	613.159			0.0119223	0.0188725	0.00816342	0.00719121	0.00713158	0.00690123	0.0188664	0.0175313	0.0120725	0.0130737	0.0122279	0.0175529	0.0219163	0.013469	0.0173882	0.0158135	0.00880799	0.0150312	0.00917535	0.0144072	0.0168831	0.0134886
1356					511.987	282.041			0.0460633	0.0426846	0.0289966	0.0320952	0.0271159	0.0315881	0.0196056	0.0190563	0.0309007	0.00609161	0.0131626	0.00776612	0.0200004	0.0268531	0.0343199	0.0392057	0.00934957	0.0195936	0.024466	0.0258915	0.0281777	0.0261784
1357					511.978	286.087			0.0785794	0.072489	0.0564313	0.0528378	0.0469128	0.0476841	0.0383465	0.0428718	0.0545191	0.0335909	0.0335024	0.0207143	0.0404783	0.0465958	0.0752491	0.0820146	0.0332013	0.0456684	0.0426288	0.0508245	0.0546312	0.0493615
1358					511.968	338.175			0.088745	0.0438752	0.153494	0.0313898	0.0652833	0.0558103	0.0293291	0.0893682	0.0696619	0.165755	0.172083	0.146539	0.112505	0.150839	0.166985	0.155678	0.177865	0.156031	0.122084	0.110305	0.1095	0.113963
1359					511.964	284.032			0.0642263	0.0630325	0.0439602	0.0481752	0.0477086	0.0536827	0.037403	0.0294548	0.0484554	0.0178363	0.0191984	0.00697493	0.0285771	0.0268982	0.0486601	0.0569602	0.018141	0.0279058	0.0279636	0.0382392	0.0404378	0.0355469
1360					511.959	228.037			0.0170432	0.0129173	0.011322	0.0112212	0.0109456	0.0119038	0.00574993	0.00951129	0.0113268	0.00640361	0.00840582	0.00625088	0.00986353	0.00501796	0.0130484	0.0133533	0.00590022	0.00853046	0.00725733	0.0102296	0.00815673	0.0085479
1361					511.957	262.051			1.00894	0.938864	0.668813	0.719296	0.616646	0.643974	0.486332	0.505506	0.698547	0.337841	0.39506	0.280566	0.457827	0.550797	0.887048	0.924159	0.447153	0.535056	0.528519	0.596118	0.604606	0.576414
1362					511.953	367.139			0.0459616	0.0373146	0.0154019	0.0207861	0.0190723	0.0220109	0.0108546	0.0117237	0.0228907	0.00299016	0.0060828	0.00224252	0.00653829	0.0132293	0.0318957	0.0301465	0.00262762	0.0119691	0.0127963	0.0139242	0.013552	0.0134241
1364					511.591	323.068			0.129024	0.126487	0.114471	0.104216	0.0877075	0.114297	0.0797096	0.0870374	0.105369	0.0574078	0.0557538	0.0427761	0.066147	0.0846051	0.106854	0.134192	0.0611436	0.0761099	0.0784986	0.0881438	0.0942088	0.0869504
1365					511.577	266.064			0.0104134	0.00890244	0.00771044	0.00630861	0.00985618	0.0104299	0.00564748	0.00598982	0.00815727	0.00764841	0.00752539	0.00597849	0.00797395	0.0105435	0.00649352	0.00704921	0.0082585	0.00768387	0.00671991	0.00637592	0.0066979	0.00659791
1366					511.564	399.145			0.124154	0.130978	0.0519683	0.113911	0.0801082	0.160961	0.123277	0.0831394	0.108562	0.0453136	0.0521484	0.0448335	0.0731635	0.0761148	0.0544833	0.0561386	0.0588328	0.0576286	0.100049	0.1079	0.0846467	0.0975318
1367					511.551	206.055			0.429022	0.549513	0.320288	0.232387	0.283797	0.267769	0.340322	0.34897	0.346508	0.332995	0.380025	0.278668	0.39427	0.310111	0.262877	0.288417	0.325422	0.321598	0.301202	0.309365	0.392298	0.334289
1368					511.538	307.09			0.0424114	0.0358192	0.0202006	0.0275705	0.0185158	0.0359169	0.0208635	0.0168115	0.0272637	0.00551037	0.0102727	0.00430181	0.0123804	0.0146005	0.00963022	0.0177235	0.00546658	0.00998576	0.00638344	0.00715242	0.00565821	0.00639802
1370					511.196	348.07			0.963288	0.520412	0.583334	0.441869	0.527119	0.513004	0.540702	0.6087	0.587303	0.609763	0.582559	0.537553	0.532507	0.709401	0.680489	0.602882	3.32831	0.947933	0.703096	0.619544	0.617318	0.646653
1371					511.196	185.076			1.46346	1.2859	1.06156	1.05472	0.87431	1.056	0.758883	0.837372	1.04903	0.513798	0.64443	0.386807	0.741376	0.923642	1.1478	1.35024	0.595278	0.787921	0.902119	0.901218	0.966394	0.923244
1372			Roxarsone	13.1432723633212	511.196	264.047			0.0256025	0.0289485	0.0198837	0.0213277	0.019107	0.0185217	0.0139914	0.0151251	0.0203135	0.00489946	0.00726734	0.00522396	0.0102982	0.0093805	0.0225777	0.0280612	0.0106874	0.0122995	0.015503	0.0164945	0.0191652	0.0170542
1373					511.189	184.073			25.3742	23.1322	18.5389	19.5785	16.3698	19.3932	14.6168	14.9618	18.9957	10.077	11.7421	7.92855	13.2706	16.0274	20.7751	24.2438	11.8057	14.4838	16.0114	15.6597	18.0984	16.5898
1374					511.189	286.213			0.0940649	0.0665526	0.0656639	0.0832093	0.0766853	0.0868915	0.0733887	0.0787211	0.0781472	0.0454756	0.0467233	0.0422424	0.0698267	0.0653205	0.0834715	0.0557222	0.0462335	0.056877	0.0654639	0.0672442	0.106561	0.0797564
1375					511.189	380.06			0.113689	0.0682101	0.0264457	0.0505246	0.056767	0.0588551	0.0603015	0.0868528	0.0652058	0.0873801	0.082982	0.0776913	0.0323541	0.0112988	0.082447	0.0790876	0.105591	0.069854	0.0822248	0.0763967	0.0655265	0.074716
1377			Isoimide	-3.58286433722941	511.153	307.161			0.000155724	0.000149456	0.017487	0.000132947	0.00632545	0.000139527	0.00013429	0.0129213	0.00468071	0.0299754	0.0237589	0.0182139	0.0123125	0.0150159	0.0130567	0.0138704	0.00307668	0.0161601	0.0116101	0.0147104	0.0173664	0.0145623
1378					511.114	86.0968			0.165197	0.146298	0.131812	0.136127	0.0525432	0.112646	0.173807	0.101074	0.127438	0.0976588	0.13135	0.0877983	0.143259	0.0685937	0.114764	0.228544	0.097996	0.121246	0.0884193	0.124477	0.10056	0.104485
1379					511.114	324.071			0.0129062	0.00715337	0.00328179	0.0044255	0.00476187	0.00974843	0.00229277	0.00220667	0.00584708	0.00259075	0.0011375	0.000577951	0.00386491	0.00404399	0.00543773	0.0040653	0.00196158	0.00295997	0.00326615	0.00316326	0.0040098	0.00347974
1381					511.055	988.757			0.0145398	0.0384452	0.00902959	0.00687095	0.00689123	0.0129006	0.041488	0.0173037	0.0184336	0.00324946	0.00339231	0.0118903	0.00610174	0.0106611	0.0110381	0.0104255	0.00267591	0.00742931	0.0105206	0.0140403	0.0134794	0.0126801
1382					510.635	989.008			0.0153541	0.0368474	0.0114633	0.0081888	0.00727622	0.0161194	0.0438209	0.0204329	0.0199379	0.00435112	0.00443315	0.012761	0.00881934	0.0111855	0.0121863	0.0147431	0.000965045	0.00868057	0.0105399	0.0125851	0.0119205	0.0116818
1383					510.287	989.258			0.0139414	0.0344752	0.00767885	0.00780709	0.00514982	0.0106256	0.0309033	0.0188836	0.0161831	0.00465181	0.00372615	0.00667564	0.00693354	0.00832158	0.00882953	0.0131269	0.00189494	0.00677001	0.0104053	0.0128061	0.0107046	0.0113053
1384					510.205	238.12			0.0013775	0.0318308	0.00451609	0.0259703	0.00486664	0.0130164	0.0675174	0.0132646	0.020295	0.0144198	0.00274445	0.000135887	0.000982975	0.00116881	0.000873344	0.00263589	0.0119496	0.00436384	0.0124706	0.0125263	0.0195702	0.0148557
1385					510.205	243.156			0.0534516	0.160935	0.0628496	0.115461	0.0524373	0.0664621	0.0944686	0.0572405	0.0829132	0.029642	0.033781	0.0257278	0.0275636	0.0326337	0.0286935	0.0321878	0.029156	0.0299232	0.0414891	0.0402329	0.0560845	0.0459355
1386			1-alkyl-2-acylglycerophosphoethanolamine	1.57422874174792	510.205	244.16			0.00277794	0.0158895	0.0059117	0.0105906	0.00337688	0.00489836	0.00789501	0.00386594	0.00690074	0.00200302	0.0019638	0.00067966	0.00152018	0.00162697	0.00014344	0.00015595	0.00160563	0.00121233	0.00270821	0.00291844	0.00226699	0.00263121
1387					510.184	261.037			0.0589151	0.0367271	0.0316393	0.0338931	0.0434684	0.0634267	0.0757083	0.0728515	0.0520787	0.0907082	0.0736404	0.10628	0.0927817	0.0801342	0.0885108	0.0886916	0.0628573	0.0854505	0.0636857	0.0714859	0.0677207	0.0676308
1388					510.182	225.016			0.0919528	0.0449239	0.000155805	0.0292661	0.0470471	0.111559	0.190032	0.148564	0.0829377	0.169851	0.116959	0.196568	0.211016	0.146201	0.169599	0.169143	0.12239	0.162716	0.109789	0.143269	0.129219	0.127426
1389					510.182	445.072			0.00448877	0.000149456	0.000641007	0.000132947	0.000133008	0.000139527	0.00013429	0.00234951	0.00102106	0.0083137	0.00780898	0.00718978	0.00983163	0.0097146	0.010503	0.00931789	0.00709956	0.00872239	0.00369516	0.00490327	0.00567192	0.00475678
1390					510.154	423.089			0.00356683	0.000861785	0.000155805	0.000132947	0.000617284	0.000629087	0.000777228	0.000684773	0.000928218	0.00568693	0.00591882	0.00673075	0.00910836	0.00661324	0.00968808	0.00871246	0.00677064	0.00740366	0.00379937	0.0045332	0.00285845	0.00373034
1391					510.13	252.171			0.0674701	0.0385321	0.0852321	0.0557272	0.133356	0.0595199	0.0499634	0.0406249	0.0663032	0.0839182	0.0613722	0.0541973	0.0672772	0.061944	0.0655496	0.0715483	0.045292	0.0638873	0.0415571	0.0431809	0.070769	0.0518357
1392					509.391	684.254			0.00430393	0.00353004	0.00151279	0.00872501	0.0115837	0.00634497	0.00756701	0.00689061	0.00630726	0.00461205	0.00224283	0.00512213	0.00557967	0.00313474	0.00410919	0.00487829	0.00272174	0.00405008	0.00500251	0.0069824	0.00664989	0.0062116
1393					509.329	414.155			0.0232855	0.0185175	0.0152453	0.0423225	0.0350357	0.0507309	0.0341442	0.0230391	0.0302901	0.00907408	0.010264	0.00857682	0.0122056	0.0160285	0.0121444	0.0168376	0.0146118	0.0124678	0.0207747	0.0256196	0.0258208	0.0240717
1394					509.28	246.181			0.015864	0.0178976	0.0248459	0.011779	0.0183877	0.0166282	0.00960497	0.00791861	0.0153657	0.0108303	0.0155802	0.00657007	0.0178581	0.0153573	0.0116544	0.0132603	0.0137069	0.0131022	0.0130027	0.0119859	0.0149696	0.0133194
1395					509.269	440.116			0.00184211	0.000149456	0.000560749	0.000132947	0.000133008	0.000139527	0.00013429	0.000140799	0.000404111	0.00440706	0.00416413	0.00368068	0.00411793	0.00492807	0.00364049	0.00335672	0.00299608	0.0039114	0.00282412	0.00238761	0.00276406	0.00265859
1399					507.471	378.044			0.210441	0.16947	0.184791	0.107542	0.109268	0.120062	0.102766	0.134551	0.142361	0.163476	0.172435	0.133385	0.132056	0.151355	0.175483	0.162463	0.200597	0.161406	0.143015	0.139342	0.173318	0.151892
1400					507.467	601.334			0.00777778	0.00442092	0.00285163	0.00585447	0.00519086	0.0056771	0.0040413	0.00782431	0.0054548	0.00907727	0.00899925	0.00288504	0.00665513	0.00862304	0.0109897	0.0138809	0.00990835	0.00887734	0.00761031	0.00725999	0.00628275	0.00705101
1402					507.408	379.048			0.0150079	0.0134719	0.0156385	0.0100589	0.0113937	0.0103414	0.00926868	0.0107829	0.0119955	0.0134243	0.0159217	0.011664	0.0130397	0.0142809	0.0162171	0.0157988	0.019348	0.0149618	0.0161717	0.0102633	0.0146525	0.0136958
1403					507.057	457.018			0.00562103	0.0033295	0.0041307	0.00196047	0.00375152	0.00251876	0.00347243	0.00306957	0.00348175	0.00329058	0.004406	0.00235124	0.00263088	0.00283767	0.00299716	0.00352494	0.00341735	0.00318198	0.00323552	0.00334935	0.00408041	0.00355509
1404					506.623	400.026			0.0127501	0.0117199	0.0137105	0.00806291	0.00724831	0.00804677	0.008045	0.00970434	0.00991098	0.00891936	0.0151328	0.00327735	0.00941282	0.0039182	0.0122223	0.0104241	0.0156771	0.009873	0.00980594	0.0111596	0.0122035	0.0110563
1406					505.789	730.236			0.00635119	0.00634891	0.00427838	0.00376021	0.00710735	0.00698394	0.00759808	0.0065383	0.00612079	0.00458648	0.00401516	0.00451661	0.00440491	0.00465645	0.00707265	0.00473653	0.00323873	0.00465344	0.00456351	0.00656958	0.00644156	0.00585821
1407					505.646	274.139			0.0114074	0.00857572	0.0154082	0.009589	0.0117651	0.00698112	0.012388	0.00966325	0.0107222	0.00691742	0.00713452	0.00798761	0.00705182	0.00935707	0.00892928	0.0173321	0.00662026	0.00891626	0.0113595	0.00857966	0.0117477	0.0105623
1408			Isocil	1.24662471147929	505.599	248.097			0.0801054	0.0561357	0.0808963	0.0553071	0.0637107	0.033908	0.0506975	0.0657093	0.0608087	0.0967971	0.0937651	0.085009	0.0993847	0.0971224	0.106587	0.117318	0.103817	0.099975	0.0938969	0.06645	0.0818618	0.0807362
1409			Mazaticol hydrochloride	12.4364445522176	505.517	443.048			0.0339027	0.0211753	0.0173922	0.0134541	0.0201835	0.0162056	0.0210129	0.0221487	0.0206844	0.0439267	0.0324427	0.0313849	0.0317152	0.0378051	0.0357438	0.0408058	0.032161	0.0357482	0.0301649	0.0269354	0.0301333	0.0290779
1410			Isopentenyl diphosphate	-23.4085594010922	504.839	247.094			0.904161	0.634336	0.631902	0.467835	0.545214	0.519366	0.547075	0.707175	0.619633	1.06737	0.959864	0.859344	0.968271	1.09647	1.03257	1.1741	1.18388	1.04273	0.778546	0.814013	0.899711	0.830757
1411					504.807	425.037			0.0675197	0.0353421	0.0440861	0.0292306	0.0288307	0.0454012	0.0600349	0.0386535	0.0436374	0.0852499	0.0632744	0.0619726	0.0673825	0.0760515	0.0781822	0.0789154	0.0656898	0.0720898	0.054939	0.0550658	0.0574871	0.0558306
1412					504.766	426.021			0.0156146	0.00753637	0.0122512	0.00832613	0.00980901	0.0106703	0.0130843	0.00896486	0.0107821	0.0203432	0.0159761	0.0167756	0.0208149	0.0165223	0.0174895	0.0175759	0.0162236	0.0177151	0.0119267	0.00963	0.0137362	0.0117643
1413					504.701	251.16			0.354056	0.260564	0.578023	0.144451	0.407095	0.332441	0.3515	0.37676	0.350611	0.220744	0.166147	0.205865	0.169705	0.20322	0.205425	0.190756	0.229008	0.198859	0.35509	0.356972	0.38063	0.364231
1414			Acetyl citrate	-9.82090622942395	504.693	233.149			0.0287795	0.0207653	0.0458449	0.00930723	0.033541	0.0255474	0.0284437	0.0278013	0.0275038	0.0176808	0.0123089	0.0161602	0.0136761	0.0142839	0.0160904	0.0136486	0.0174242	0.0151591	0.0286492	0.0256059	0.026543	0.0269327
1415			1,1-Dichloro-2,2-diphenylethane	18.4905989421566	504.596	252.163			0.0285933	0.0278677	0.0444668	0.0197223	0.0289349	0.0230888	0.0299332	0.0285834	0.0288988	0.0265694	0.0208545	0.0209413	0.0241661	0.024888	0.0247543	0.0270586	0.0297914	0.0248779	0.0303028	0.0272119	0.0348475	0.0307874
1416					503.824	276.99			0.0132283	0.00881717	0.0135613	0.0217596	0.0169095	0.0143699	0.0108654	0.0138098	0.0141651	0.0186819	0.0169347	0.0146941	0.0199009	0.0215801	0.0187689	0.018813	0.0189338	0.0185384	0.0120495	0.0133915	0.0170424	0.0141611
1417					503.027	198.112			0.0240031	0.0183659	0.0323236	0.0163662	0.0270797	0.00676764	0.0190265	0.0220442	0.0207471	0.0173914	0.0178045	0.016204	0.0172826	0.0181267	0.0175399	0.0170452	0.0219754	0.0179212	0.0207611	0.0146428	0.0161914	0.0171984
1419					502.908	584.132			0.0236238	0.0165398	0.0167513	0.0128518	0.0117309	0.0149255	0.0178292	0.0216866	0.0169924	0.0159868	0.0192764	0.0170662	0.0230219	0.0239062	0.0226141	0.0235278	0.0242425	0.0212052	0.01886	0.0202854	0.0183894	0.0191783
1420					502.841	585.135			0.00583089	0.00255564	0.00249567	0.00183929	0.00195833	0.0019179	0.00314417	0.00442401	0.00302074	0.00239331	0.00214136	0.00447122	0.00346851	0.00520375	0.00627319	0.0056531	0.0037707	0.00417189	0.00282836	0.00401617	0.00286689	0.00323714
1421					502.046	444.031			0.0201838	0.00779069	0.0110746	0.00723206	0.0118925	0.00947582	0.0137898	0.014379	0.0119773	0.0232587	0.0164824	0.0218915	0.0273641	0.0187937	0.0245025	0.0244723	0.0216233	0.0222986	0.0161615	0.0171479	0.0237305	0.0190133
1422					502.033	395.07			0.00493386	0.00469376	0.00303328	0.00217697	0.00219685	0.00414776	0.00507663	0.00788915	0.00426853	0.00574295	0.0057918	0.00841143	0.00610641	0.00357993	0.00700188	0.00711415	0.00630044	0.00625613	0.00589725	0.00468352	0.00504827	0.00520968
1423					501.113	220.004			0.00673549	0.0136392	0.00640511	0.00855156	0.00498374	0.00987103	0.00755131	0.00554272	0.00791002	0.00526571	0.00390156	0.004101	0.00580364	0.00544798	0.00343472	0.00558407	0.00143928	0.00437224	0.00210154	0.00263028	0.00342257	0.00271813
1424					501.111	488.73			0.00182568	0.00332344	0.001165	0.00174562	0.00186733	0.0024314	0.00133363	0.00300009	0.00208652	0.00110482	0.00275715	0.00291021	0.00339691	0.00264443	0.00197215	0.00267742	0.00215952	0.00245283	0.00216376	0.00266278	0.00261481	0.00248045
1426					500.186	260.001			0.0118342	0.0146082	0.10294	0.0133158	0.0118153	0.0126066	0.0104168	0.0154853	0.0241277	0.0160609	0.02116	0.0079464	0.012479	0.0145043	0.0137172	0.0192407	0.0217534	0.0158577	0.0126142	0.0139635	0.0133144	0.0132974
1427					500.156	303.002			0.0118779	0.0163032	0.0154698	0.0120339	0.0102739	0.0125461	0.00757156	0.00786089	0.0117422	0.00866333	0.00802725	0.00767629	0.00618868	0.00319849	0.00403702	0.00599267	0.00481914	0.00607536	0.00391921	0.00363931	0.0042255	0.00392801
1428					500.097	185.99			0.0188247	0.0241126	0.0230822	0.0193212	0.0154302	0.0196396	0.0119421	0.0127949	0.0181434	0.00015671	0.000150468	0.000135887	0.00148944	0.00110095	0.0013886	0.00505135	0.00015809	0.00120394	0.00681164	0.00800196	0.00734058	0.00738473
1429					499.434	221			0.0211402	0.0285524	0.0184801	0.0176138	0.0129868	0.0174319	0.0144625	0.014679	0.0181683	0.0063602	0.0109947	0.0072308	0.00661461	0.00896017	0.00924163	0.0107494	0.00931858	0.00868377	0.00989998	0.0117309	0.00661769	0.0094162
1430					499.301	262.026			0.0767761	0.0864175	0.0651324	0.0651698	0.058471	0.0642289	0.0480468	0.0447702	0.0636266	0.0211713	0.0336907	0.0159583	0.0348702	0.0295667	0.0340724	0.0296382	0.0276239	0.0283239	0.0479813	0.0432777	0.0504722	0.0472437
1432					499.197	279.191			0.0768049	0.035901	0.0421985	0.0378923	0.0273517	0.0304871	0.0648068	0.033251	0.0435867	0.0482463	0.040962	0.0275974	0.0460102	0.043366	0.038263	0.0447167	0.0439146	0.0416345	0.041688	0.0292894	0.0406422	0.0372065
1433			Carbamoyl phosphate	-5.69965306320651	498.37	142.026			2.00175	1.98724	1.82665	1.65033	1.55378	1.62409	1.28278	1.41714	1.66797	0.679489	0.626115	0.562288	0.869768	0.890636	0.836755	0.875172	0.756175	0.76205	1.26992	1.21868	1.16276	1.21712
1434					498.37	380.986			0.0102233	0.00547475	0.00338079	0.00697154	0.00539999	0.0103614	0.00527176	0.00753031	0.00682673	0.0160583	0.00431001	0.0102548	0.010126	0.0136884	0.00446911	0.0149359	0.0070064	0.0101061	0.010257	0.010892	0.00764729	0.00959879
1436					497.612	205.035			0.0293156	0.0297153	0.0139436	0.000132947	0.012425	0.0156097	0.00717708	0.00201913	0.0137923	0.00015671	0.000150468	0.000135887	0.00015009	0.00014832	0.00211758	0.00015595	0.00015809	0.000396636	0.00392152	0.0046274	0.000147579	0.00289883
1438					497.468	140.001			1.42424	2.14219	2.22682	0.520989	0.54942	1.14558	1.70404	1.77055	1.43548	2.03939	1.97447	1.85865	1.91723	1.84516	1.8252	2.04708	1.65559	1.89535	2.14011	1.72025	1.87339	1.91125
1444					496.599	402.055			0.0152699	0.0118036	0.00456977	0.00825265	0.0119068	0.0160484	0.0208728	0.0209452	0.0137087	0.00661331	0.00635604	0.0103687	0.0140833	0.0102458	0.0128854	0.0112687	0.00461856	0.00955498	0.0123324	0.0109383	0.0129451	0.0120719
1445			Propane-1,2-diol 1-phosphate	-11.3957344354891	496.551	157.08			0.750299	0.740606	0.576203	0.472836	0.541199	0.627997	0.640341	0.728863	0.634793	0.984239	0.632427	0.936684	0.807538	0.780697	0.780297	0.714575	0.656073	0.786566	0.651141	0.62814	0.752978	0.67742
1446					496.467	324.032			0.00350505	0.00235415	0.000612198	0.00173226	0.004582	0.00670488	0.0143028	0.00833837	0.00526646	0.0104944	0.00610914	0.0155076	0.0147223	0.00866297	0.0107204	0.0102952	0.00437596	0.010111	0.00567334	0.00743091	0.00829135	0.00713187
1447					496.465	245.017			0.0088232	0.00358446	0.00102827	0.00349392	0.00653236	0.0087618	0.0117825	0.0105325	0.00681737	0.0119679	0.0069557	0.00993805	0.0132022	0.00970606	0.0086188	0.0108641	0.00784131	0.00988677	0.00852222	0.00845227	0.0102144	0.00906296
1448					496.465	941.841			0.00225087	0.0443313	0.00577563	0.00499685	0.00205171	0.0056279	0.0344814	0.00267086	0.0127733	0.000570555	0.00042185	0.000767785	0.00148642	0.00014832	0.0030207	0.00172286	0.00015809	0.00103707	0.00401232	0.00316198	0.00524038	0.00413822
1449					496.304	266.042			0.0189466	0.0145256	0.00669565	0.0127137	0.0161442	0.0227387	0.0420984	0.0329962	0.0208574	0.0372271	0.0253906	0.0444135	0.0458696	0.029574	0.0319902	0.0389291	0.020839	0.0342792	0.0242959	0.0226263	0.0289142	0.0252788
1450					496.038	711.876			0.00192286	0.0206838	0.00121655	0.00201748	0.00149111	0.0031714	0.0148356	0.00378709	0.00614074	0.00015671	0.000150468	0.000135887	0.000426737	0.00121668	0.00182125	0.00121948	0.00015809	0.000660663	0.0021721	0.0015241	0.00196107	0.00188576
1451					496.022	279.989			0.00267849	0.000824325	0.000155805	0.000693725	0.00156625	0.00677913	0.00951558	0.010327	0.00406754	0.0100098	0.00650858	0.0142086	0.0129091	0.00970235	0.00978958	0.0091739	0.00551802	0.0097275	0.00533249	0.00630176	0.00707977	0.00623801
1452					495.741	400.147			0.0265702	0.0453517	0.010983	0.0401128	0.0226005	0.0443646	0.0424507	0.0315973	0.0330039	0.0113205	0.0076244	0.0118045	0.013879	0.0175939	0.0144256	0.0105126	0.00850298	0.0119579	0.0208982	0.0226625	0.0232672	0.022276
1455					495.67	207.005			0.120182	0.0767047	0.0355054	0.0548185	0.102574	0.146588	0.289187	0.246524	0.134011	0.265542	0.163065	0.329727	0.309006	0.21886	0.243827	0.223876	0.140179	0.23676	0.171023	0.166157	0.184123	0.173768
1456					495.67	264.012			0.00439504	0.00245252	0.00168571	0.0016612	0.00604242	0.00825227	0.016597	0.00970314	0.00634866	0.0111667	0.00885084	0.0158385	0.0144033	0.00973219	0.0120897	0.0118305	0.00822723	0.0115174	0.00732397	0.00954369	0.00949746	0.00878837
1457			3,5-Dinitro-4-hydroxyphenylpyruvate	10.1810880558909	495.67	271.163			0.109589	0.433874	0.206018	0.274266	0.157991	0.102956	0.16441	0.108201	0.194663	0.0312968	0.0584522	0.0243451	0.0705709	0.117461	0.304621	0.0759466	0.0421227	0.0906021	0.146957	0.140983	0.155785	0.147908
1458					495.67	278.063			0.158547	0.122493	0.0696408	0.0898701	0.128173	0.183502	0.294457	0.25643	0.162889	0.299498	0.190197	0.335389	0.321412	0.243611	0.261455	0.246934	0.167889	0.258298	0.198944	0.205957	0.207827	0.204243
1459			2,4-DB	-17.3753905566653	495.668	250.094			0.040337	0.0300465	0.0128795	0.0271713	0.0266032	0.0491909	0.0544142	0.0459373	0.0358225	0.0111108	0.00863344	0.0127756	0.0186122	0.0119539	0.0112598	0.0134497	0.0107652	0.0123201	0.0255175	0.0343754	0.0276692	0.0291874
1460					495.668	298.993			0.00237146	0.0015423	0.000507977	0.00108271	0.0012161	0.00368541	0.00653875	0.00312431	0.00250863	0.00531882	0.00186297	0.0066479	0.00715018	0.00355257	0.00403033	0.00402189	0.00314252	0.0044659	0.00439133	0.00274567	0.00267926	0.00327209
1461					495.668	340.01			0.0549122	0.0386069	0.0188835	0.0293197	0.0398405	0.0628975	0.0928033	0.0783474	0.0519514	0.101439	0.0668706	0.106804	0.102605	0.0800295	0.0825662	0.0972072	0.0542748	0.0864745	0.0669529	0.0637	0.0660589	0.0655706
1462					495.665	219.968			0.00851229	0.0136453	0.00601929	0.0081714	0.00738255	0.00897468	0.0121415	0.00917625	0.00925291	0.00924408	0.00597686	0.0118375	0.0113185	0.00831567	0.0076256	0.0118133	0.0041132	0.00878058	0.00647647	0.00667237	0.00522626	0.00612503
1463					495.665	437.978			0.00181143	0.0021413	0.00117635	0.00179275	0.00144071	0.00232178	0.00625882	0.00406803	0.0026264	0.00655002	0.00494078	0.007992	0.00784217	0.0064491	0.00488927	0.00387641	0.00323615	0.00572199	0.00464705	0.003318	0.00591529	0.00462678
1464					495.662	98.9844			0.143661	0.0871919	0.0427852	0.0929717	0.131293	0.174731	0.346133	0.245899	0.158083	0.275989	0.160333	0.309854	0.301277	0.25548	0.270404	0.219179	0.160854	0.244171	0.194868	0.176247	0.231285	0.2008
1465					495.662	559.013			0.00444173	0.00129419	0.000155805	0.00166752	0.00272399	0.00591445	0.0145862	0.0125947	0.00542233	0.0154337	0.00675464	0.0258665	0.0183527	0.0111657	0.0144556	0.0117486	0.00612905	0.0137383	0.00698106	0.00721547	0.00896956	0.00772203
1467					495.659	109.029			0.0573455	0.0504052	0.0391385	0.0480222	0.0266515	0.0478948	0.106191	0.09484	0.0588111	0.141246	0.0525132	0.144512	0.115329	0.0661983	0.0989231	0.0715108	0.0455142	0.0919683	0.0565396	0.0501596	0.0655849	0.057428
1468					495.659	318.129			0.0434055	0.0267713	0.0429007	0.0199066	0.0385836	0.0301457	0.0541107	0.0801423	0.0419958	0.0890101	0.0601932	0.089213	0.0722623	0.0607541	0.0873657	0.0542319	0.0616055	0.0718295	0.0488666	0.0539427	0.0635998	0.0554697
1469					495.654	543.049			0.00177315	0.00110316	0.000155805	0.000483263	0.00245232	0.00351857	0.0108526	0.0067666	0.00338818	0.00679937	0.00379518	0.0116558	0.0117034	0.00690675	0.00747386	0.00719164	0.00303615	0.00732027	0.00399978	0.00369743	0.00543166	0.00437629
1470					495.648	580.995			0.00159748	0.000527986	0.000155805	0.000425138	0.000571357	0.00328382	0.00883379	0.00636392	0.00271991	0.0081769	0.00500264	0.0117172	0.0110187	0.00549102	0.00717076	0.00447301	0.00377626	0.0071033	0.00394883	0.00361874	0.00366069	0.00374275
1471					495.642	521.067			0.00734389	0.00169344	0.000523642	0.00144831	0.00724684	0.0113702	0.0347577	0.0266499	0.0113792	0.0265383	0.0116648	0.0429846	0.0370714	0.0199236	0.0258437	0.0199682	0.00770424	0.0239624	0.013714	0.0145635	0.0173071	0.0151949
1472					495.64	305			0.0317673	0.0230153	0.0155599	0.0197455	0.0270049	0.0334816	0.0517868	0.052423	0.0318481	0.0563009	0.0449389	0.0604099	0.0597035	0.0516095	0.0492914	0.0509848	0.0383026	0.0514427	0.0410573	0.0417025	0.0416606	0.0414735
1473					495.64	503.056			0.00098923	0.000149456	0.000155805	0.000132947	0.000858812	0.00206813	0.00698917	0.00495774	0.00203766	0.00583387	0.00194738	0.00872935	0.00695516	0.00315571	0.00534872	0.00364416	0.000927857	0.00456778	0.0027987	0.00226985	0.00267541	0.00258132
1474					495.635	705.88			0.00370584	0.0437946	0.00358858	0.00519045	0.00406374	0.0058893	0.0354086	0.00497752	0.0133273	0.00121878	0.000650491	0.00238412	0.00148554	0.00183126	0.00336934	0.0054085	0.00054309	0.00211139	0.00466624	0.0057133	0.00539997	0.00525983
1475					495.634	191.102			0.0383822	0.0351897	0.0398623	0.0116888	0.0160489	0.0142648	0.0243146	0.022932	0.0253354	0.0225754	0.0257815	0.064671	0.0169343	0.016394	0.0151766	0.00861255	0.0239172	0.0242578	0.0237502	0.0283744	0.0283588	0.0268278
1476					495.633	110.071			2.55711	2.04204	2.13937	2.11246	2.21133	2.92026	2.55605	2.93712	2.43447	3.15108	2.23336	3.22712	2.71519	2.62496	3.4389	2.37498	2.3403	2.76324	2.20785	2.26785	2.66343	2.37971
1477					495.633	941.507			0.0119871	0.0753723	0.00781127	0.00929149	0.00354793	0.00942427	0.0557604	0.0121818	0.0231721	0.000617347	0.00240903	0.00200427	0.00492016	0.00534919	0.0067254	0.00514808	0.00191045	0.00363549	0.00940599	0.0074916	0.0109655	0.0092877
1478					495.623	940.836			0.00558309	0.0572094	0.00521172	0.00889966	0.00485047	0.0100072	0.0479386	0.00872596	0.0185533	0.000555173	0.000497028	0.00184441	0.00399821	0.00407417	0.00612735	0.00431222	0.00061573	0.00275304	0.00569688	0.00647553	0.00731889	0.0064971
1479					495.623	948.497			0.0165072	0.118472	0.0138453	0.0156614	0.00972465	0.0124286	0.0537589	0.0144263	0.031853	0.00236781	0.00243555	0.0016499	0.00411767	0.00444498	0.00591399	0.00947445	0.00287852	0.00416036	0.0118519	0.0127565	0.0118643	0.0121576
1480			3-cis-Dodecenoyl-CoA	5.41422294323142	495.623	948.833			0.0137742	0.104592	0.0128529	0.0117052	0.00627819	0.0122236	0.0429225	0.010505	0.0268568	0.00121457	0.00307256	0.00125727	0.00371217	0.00502994	0.00533388	0.00356318	0.00211227	0.00316198	0.00747611	0.00747224	0.0103695	0.00843927
1481					495.623	272.166			0.00834646	0.0370294	0.0186133	0.0227306	0.0124847	0.00841129	0.012104	0.0071847	0.0158631	0.00188586	0.00359783	0.000135887	0.00256762	0.00670158	0.0234005	0.00515039	0.00251823	0.00574474	0.0112723	0.0128906	0.0138869	0.0126833
1482					495.623	706.13			0.00594054	0.0640439	0.00443798	0.00697079	0.00312027	0.0074301	0.0552953	0.00955752	0.0195995	0.00193806	0.00339309	0.00198781	0.00386424	0.00318466	0.00564886	0.00470303	0.00107153	0.00322391	0.00786732	0.0072333	0.00965145	0.00825069
1483					495.612	706.381			0.00537926	0.0465264	0.00429587	0.0038944	0.00347859	0.00599635	0.0454838	0.00585895	0.0151142	0.000738527	0.00278212	0.00165128	0.00322605	0.00408387	0.00601367	0.00468	0.00015809	0.0029167	0.0050714	0.00435476	0.00478993	0.0047387
1484					495.612	933.509			0.00391061	0.0665605	0.00654541	0.00797241	0.00291227	0.00733122	0.0681839	0.010748	0.0217705	0.00015671	0.00104566	0.00344787	0.00432026	0.00331056	0.00802136	0.00370483	0.00015809	0.00302067	0.00686082	0.0071602	0.00771686	0.00724596
1485					495.612	934.177			0.00842594	0.0815723	0.0068658	0.0100582	0.00470365	0.00942722	0.0763334	0.0138091	0.0263995	0.000864198	0.00285756	0.00398348	0.00539045	0.0042651	0.00654323	0.00517037	0.000487827	0.00369528	0.00565017	0.00874732	0.00879429	0.0077306
1488					495.594	303.048			0.00567884	0.00625069	0.00581675	0.00439935	0.00196389	0.00311906	0.00235507	0.00254805	0.00401646	0.00831249	0.00771533	0.00641173	0.00464205	0.00315237	0.00604454	0.00440018	0.00615491	0.0058542	0.00296522	0.00385514	0.00318589	0.00333541
1489					495.591	941.172			0.00939021	0.0881442	0.00817471	0.0111132	0.00686828	0.00960076	0.074472	0.0143279	0.0277614	0.00290174	0.00332737	0.00353356	0.00908803	0.00374198	0.00920615	0.00656955	0.00309035	0.00518234	0.00781512	0.0116068	0.0107118	0.0100446
1490					495.569	348.07			0.53836	0.984596	0.548517	0.389779	0.444612	0.464125	0.567904	0.506318	0.555526	0.688566	0.763497	0.744251	0.745528	0.636638	0.477379	0.659912	0.615186	0.66637	0.536491	0.549647	0.580434	0.555524
1491					495.569	298.097			0.0123224	0.0157378	0.00671324	0.0171137	0.0161144	0.0287071	0.0222659	0.0213971	0.0175465	0.00856099	0.00577336	0.00593037	0.00997433	0.00607839	0.00731314	0.00391462	0.00513972	0.00658562	0.0139454	0.0149481	0.0161617	0.0150184
1492			Isovitexin 2'-(6''-feruloylglucoside) 4'-glucoside	11.5900658900798	495.556	933.845			0.0123029	0.102856	0.00799975	0.0113948	0.00431421	0.0114631	0.0955037	0.0138027	0.0324547	0.00157223	0.00132684	0.00831683	0.00905858	0.00791324	0.00875835	0.00784679	0.000621793	0.00567683	0.0107711	0.0101609	0.0113559	0.0107626
1493			Pteroyltriglutamic acid	3.3504527366841	495.542	700.635			0.00262109	0.0315486	0.00165535	0.00250114	0.000133008	0.00221324	0.0319769	0.00491774	0.00969589	0.00015671	0.000998251	0.00135426	0.00187231	0.00160531	0.00333603	0.00237804	0.00015809	0.00148237	0.00215635	0.00246102	0.00173464	0.00211734
1494					494.736	532.187			0.00517798	0.00497476	0.00413717	0.00543232	0.00489649	0.00369914	0.00699622	0.00603371	0.00516847	0.00479143	0.00453451	0.00677501	0.00663547	0.00711897	0.00676617	0.00634163	0.00539323	0.00604455	0.00595389	0.00483025	0.00399157	0.00492524
1495			Dihydroneopterin phosphate	-14.1853117101854	494.682	336.213			0.0164255	0.0081304	0.031237	0.0105066	0.0368723	0.0210161	0.0128014	0.0124522	0.0186802	0.0180646	0.0143229	0.0147324	0.0141975	0.0179531	0.0184629	0.0166788	0.0109497	0.0156702	0.0221504	0.0243375	0.0205084	0.0223321
1496					494.609	242.042			0.00595904	0.00920964	0.000155805	0.000132947	0.00608775	0.0111846	0.0248967	0.0166476	0.00928425	0.0213547	0.0133376	0.0243255	0.0248761	0.0146942	0.0191914	0.0131716	0.0114748	0.0178032	0.0113554	0.0158075	0.0180074	0.0150568
1497					493.849	260.053			0.0154563	0.0045184	0.000155805	0.00787166	0.0210318	0.0271147	0.0478957	0.0370252	0.0201337	0.041722	0.0173501	0.0485332	0.0460654	0.0308749	0.0367597	0.0354921	0.0200428	0.034605	0.0277881	0.0286278	0.0302913	0.0289024
1498					493.844	561.197			0.00144449	0.000367927	0.00194784	0.000132947	0.0053751	0.00330363	0.00737274	0.00608694	0.00325395	0.00626304	0.00277548	0.00440922	0.00459749	0.00417238	0.00382384	0.00182577	0.0033959	0.00390789	0.00611321	0.00348536	0.00468216	0.00476025
1499					493.77	314.193			0.0230082	0.0380142	0.0168329	0.0268111	0.0203635	0.0124804	0.0215245	0.0165059	0.0219426	0.00015671	0.00259373	0.000791934	0.00015009	0.00805285	0.00763578	0.0064472	0.00126657	0.00338686	0.0119746	0.0154647	0.0141881	0.0138758
1500			TG(14:1(9Z)/18:4(6Z,9Z,12Z,15Z)/20:5(5Z,8Z,11Z,14Z,17Z))	-3.85311705032386	493.666	844.291			0.00448053	0.00225619	0.0034644	0.00586923	0.010461	0.00304407	0.00546046	0.00420571	0.0049052	0.000524741	0.00128154	0.00309268	0.00330763	0.00198976	0.0044833	0.00157435	0.000985655	0.00215496	0.0031304	0.00295066	0.00408592	0.00338899
1501			N-Gluconyl ethanolamine phosphate	23.1781181568849	492.846	320.218			0.0055092	0.000878001	0.00751957	0.00252408	0.00835934	0.0023151	0.00446885	0.0140568	0.00570387	0.0262391	0.0161978	0.0239824	0.016866	0.0127129	0.0172354	0.015709	0.0203398	0.0186603	0.0140053	0.0154409	0.014962	0.0148027
1503					491.608	244.03			0.00658228	0.00438816	0.00350811	0.00526071	0.00449467	0.0113411	0.0231753	0.0183336	0.00963549	0.0164466	0.00856574	0.0256556	0.0188688	0.0145216	0.0119167	0.0125559	0.00743161	0.0144953	0.00967701	0.0138968	0.0122995	0.0119578
1504					491.053	123.055			0.560113	0.451176	0.467288	0.456491	0.438856	0.415731	0.529864	0.495795	0.476914	0.572849	0.492148	0.579871	0.681946	0.579665	0.559986	0.562779	0.550696	0.572493	0.489318	0.518473	0.517219	0.508337
1505					491	694.139			0.0120065	0.00950072	0.00882002	0.00656022	0.00613586	0.00576513	0.00739271	0.00947512	0.00820703	0.00860144	0.00890986	0.00915211	0.010083	0.011405	0.0103105	0.0104683	0.010371	0.00991266	0.00872197	0.0103535	0.00933218	0.0094692
1506			7-Carboxy-7-carbaguanine	13.8424615458743	490.646	195.157			0.00880678	0.00699129	0.00670971	0.00463989	0.00669676	0.00537765	0.00427895	0.00477061	0.00603396	0.00853453	0.00857518	0.00682159	0.00498299	0.00619125	0.00839015	0.0056236	0.00394867	0.00663349	0.00604183	0.00540053	0.00481226	0.00541821
1507					490.326	234.087			0.62742	0.466664	0.540204	0.387637	0.440319	0.429644	0.551399	0.608515	0.506475	0.699958	0.541829	0.643586	0.718681	0.666629	0.619862	0.655508	0.61151	0.644695	0.558835	0.544654	0.572043	0.558511
1508					490.23	178.058			0.197314	0.181062	0.19773	0.118463	0.123486	0.130583	0.139592	0.131988	0.152527	0.129692	0.131654	0.117568	0.119915	0.115584	0.124702	0.147993	0.137661	0.128096	0.140209	0.142623	0.163088	0.14864
1509			CE(20:3(5Z,8Z,11Z))	-2.01305713044497	490.224	676.127			0.0291951	0.0225308	0.0214	0.0163428	0.0178953	0.0183314	0.0221021	0.0246245	0.0215528	0.0262886	0.0221533	0.0212082	0.0266737	0.0283578	0.0241481	0.0285749	0.025987	0.0254239	0.0268649	0.0211888	0.0241082	0.0240539
1510			Bretylium	-20.4091708169009	489.998	244.166			0.0164563	0.0160797	0.0147009	0.0119126	0.0113236	0.0120903	0.0201274	0.0163039	0.0148743	0.00761081	0.00513168	0.00855385	0.00760898	0.0086512	0.00550952	0.0053677	0.00851065	0.00711805	0.0100046	0.0119242	0.0107159	0.0108816
1511					489.971	457.004			0.00292492	0.00149207	0.00411302	0.00167297	0.00184848	0.00199779	0.0017485	0.00213968	0.00224218	0.00387349	0.00415477	0.00191786	0.00329404	0.00241835	0.00279352	0.00310968	0.00400241	0.00319551	0.00144136	0.00189112	0.00250064	0.00194438
1512					489.863	235.071			0.101863	0.0673457	0.109498	0.0641433	0.0646107	0.058007	0.0309357	0.0748567	0.0714075	0.0867784	0.103222	0.0760236	0.091049	0.130575	0.0775056	0.0990253	0.122116	0.0982868	0.0754001	0.0835759	0.094144	0.0843733
1513					489.377	253.081			0.0958849	0.0668833	0.082534	0.0445811	0.051686	0.0474054	0.0424938	0.059145	0.0613267	0.0687725	0.0696342	0.0561112	0.0655254	0.0761133	0.0628797	0.0720713	0.0899328	0.0701301	0.0669241	0.0617085	0.0677312	0.0654546
1514			Isocil	1.44155116104824	489.252	248.097			0.326547	0.237497	0.274695	0.231965	0.220845	0.24649	0.237444	0.308738	0.260527	0.407401	0.299089	0.364692	0.352093	0.402628	0.306648	0.33327	0.350086	0.351988	0.320661	0.302579	0.343323	0.322188
1516					488.481	350.228			0.0412904	0.0134568	0.0975008	0.00886349	0.10633	0.024929	0.0221502	0.056761	0.0464103	0.0526043	0.0468377	0.0559196	0.0147264	0.078056	0.0240537	0.0466376	0.0856208	0.050557	0.0486955	0.0483177	0.0481798	0.0483977
1517					488.341	338.175			0.144643	0.156711	0.388342	0.124255	0.226132	0.107536	0.201008	0.299514	0.206018	0.50904	0.312084	0.317626	0.25171	0.272233	0.283875	0.244379	0.542318	0.341658	0.235437	0.268158	0.283931	0.262509
1518					488.336	266.172			0.0213624	0.0145266	0.0207157	0.0214306	0.0144854	0.0165817	0.0182534	0.0181507	0.0181883	0.0144578	0.0130441	0.0177318	0.0151756	0.0106494	0.0154793	0.0200181	0.00888379	0.01443	0.0166265	0.0149599	0.0173661	0.0163175
1520					488.216	389.222			0.000732693	0.00127268	0.000155805	0.00385707	0.00327595	0.00543962	0.00455681	0.00251035	0.00272512	0.00015671	0.000150468	0.000494747	0.00111373	0.000687922	0.00014344	0.0010403	0.00101031	0.000599703	0.00217949	0.00204507	0.00209304	0.00210587
1521					488.175	424.077			0.0120974	0.0106848	0.0030786	0.0130921	0.00998529	0.0128806	0.0127388	0.019091	0.0117061	0.0117015	0.00505497	0.00498964	0.00750264	0.009727	0.00583625	0.00743858	0.00810481	0.00754443	0.0107134	0.0106566	0.0119549	0.0111083
1522					487.58	262.04			0.000591714	0.000728486	0.000155805	0.00121714	0.00301793	0.00665141	0.00805059	0.00737863	0.00347396	0.0103267	0.00298826	0.0109056	0.0096181	0.00465306	0.00463438	0.00262101	0.00185977	0.00595085	0.00536256	0.00546563	0.0048284	0.00521886
1523			3-Dehydroshikimate	-17.7824296107716	487.435	173.14			0.0683781	0.0517898	0.0767837	0.0345425	0.101373	0.0544037	0.102906	0.0910933	0.0726588	0.156081	0.0970845	0.117801	0.0623897	0.102657	0.0805871	0.0786326	0.0906864	0.0982399	0.0869671	0.122545	0.0995224	0.103011
1524					487.346	337.172			1.21901	0.936844	3.10538	0.663947	2.81645	0.855834	1.67037	2.51968	1.72344	4.09067	2.5832	2.58873	2.1234	2.07179	2.29214	2.00401	4.69572	2.80621	1.913	2.18743	2.34963	2.15002
1525			Sodium glucurote	3.89108687166172	487.346	217.129			0.0357492	0.0271024	0.0627452	0.0240662	0.0502205	0.0176925	0.0421329	0.0642307	0.0404925	0.107442	0.0598589	0.0725575	0.0523422	0.0605663	0.0615803	0.0504802	0.121776	0.0733254	0.0515623	0.0568886	0.0631921	0.0572143
1526					487.301	339.177			0.0207428	0.00589237	0.0338904	0.00636495	0.0387375	0.0138171	0.0194362	0.0324515	0.0214166	0.0673567	0.0590551	0.0442797	0.0314149	0.0384519	0.0405673	0.0371967	0.0714095	0.0487165	0.0360744	0.0392931	0.048533	0.0413002
1527					487.257	240.171			0.00760608	0.00530149	0.00379642	0.0102963	0.00755369	0.009795	0.00554513	0.00593843	0.00697907	0.00462468	0.00526337	0.004551	0.00662146	0.00631076	0.00815259	0.00517892	0.00307563	0.0054723	0.00575266	0.00760899	0.00618295	0.00651487
1528					487.235	170.092			1.62464	1.37896	2.25256	1.35831	1.6931	1.3708	1.43531	1.47838	1.57401	2.05271	1.64666	2.12567	1.83714	1.98425	1.85253	2.16608	1.6354	1.91256	1.60331	1.76559	1.71208	1.69366
1529			Piperazine phosphate	-15.3512013044207	487.168	203.15			0.0568231	0.0466496	0.0712511	0.0478996	0.0641498	0.0630577	0.0370065	0.0633333	0.0562713	0.024546	0.0372439	0.0236916	0.0524696	0.0435795	0.0271118	0.0357725	0.0418505	0.0357832	0.0405653	0.0546089	0.0378138	0.0443293
1530					486.917	457.195			0.00397757	0.0016886	0.0085272	0.000709959	0.00554756	0.00322364	0.00419725	0.0104393	0.00478888	0.0232114	0.0127289	0.00928233	0.0082663	0.00882765	0.00954644	0.00771839	0.0123547	0.011492	0.00588162	0.00910223	0.00811372	0.00769919
1531					486.904	156.077			11.7666	9.8211	10.2487	9.88319	9.88692	10.0486	10.0093	10.7697	10.3043	10.865	9.76857	9.72328	11.752	11.5033	10.2907	11.2168	9.80804	10.616	9.37313	11.5767	11.0325	10.6608
1532					486.619	321.059			0.0321632	0.0200036	0.0184763	0.00788801	0.0129481	0.0174806	0.0148165	0.0305174	0.0192867	0.0285082	0.0275696	0.0289643	0.027597	0.0262821	0.0270601	0.0278122	0.0278038	0.0276996	0.021436	0.0221175	0.0210953	0.0215496
1533					486.567	293.181			0.0447023	0.0335047	0.0927703	0.0357056	0.304728	0.0342504	0.0950666	0.139723	0.0975563	0.143744	0.145428	0.0911513	0.128389	0.0912934	0.149337	0.0731501	0.0952957	0.114724	0.141663	0.123982	0.131374	0.13234
1536					485.983	294.185			0.00543645	0.00546105	0.00769819	0.00498535	0.0326868	0.003868	0.00536933	0.00484471	0.00879374	0.0105998	0.00482923	0.00570104	0.00459514	0.00689827	0.00663912	0.00354284	0.00585374	0.0060824	0.00856587	0.00882341	0.0114757	0.00962166
1537					485.758	276.99			0.033015	0.0286655	0.0371252	0.0459233	0.0370899	0.027781	0.0334142	0.0304614	0.0341844	0.0433077	0.0371088	0.0406994	0.0378657	0.0415288	0.0465926	0.041926	0.0436853	0.0415893	0.0354891	0.0411157	0.0398037	0.0388028
1538			Propane-1,2-diol 1-phosphate	-11.6717335589259	485.665	157.08			0.834819	0.567887	0.733692	0.627413	0.515362	0.590881	0.65472	0.686439	0.651402	0.685376	0.612441	0.708407	0.667398	0.831795	0.668924	0.709425	0.577397	0.682645	0.613807	0.606069	0.714927	0.644934
1539					485.522	276.048			0.0235053	0.0176299	0.0134414	0.0185959	0.0280371	0.0291773	0.0382709	0.0430574	0.0264644	0.0400162	0.0309658	0.0459247	0.037848	0.0371097	0.0336129	0.0377137	0.0276624	0.0363567	0.0276728	0.0335279	0.031963	0.0310546
1541					484.64	259.021			0.0146269	0.00833576	0.00871496	0.0114022	0.0163669	0.0170325	0.0274962	0.0211092	0.0156356	0.0275297	0.0171512	0.0295586	0.0272768	0.016999	0.0206928	0.0144711	0.0131361	0.0208519	0.0188035	0.0175571	0.0174993	0.0179533
1542					483.93	695.121			0.0065785	0.00645479	0.00410529	0.00185667	0.00319423	0.00314128	0.00424589	0.00273482	0.00403893	0.00398443	0.00447225	0.004463	0.00408538	0.00567468	0.0062612	0.00812271	0.00604621	0.00538873	0.00572906	0.00495639	0.00411218	0.00493254
1543					483.827	472.052			0.00594977	0.00545384	0.00585251	0.00447732	0.00361738	0.00333494	0.0031582	0.00558128	0.00467816	0.00612479	0.00560987	0.00517737	0.00506576	0.00566546	0.00549555	0.00548298	0.00482803	0.00543123	0.00522086	0.0047522	0.00573488	0.00523598
1544					483.778	364.065			0.0628673	0.0651874	0.0571224	0.122084	0.116704	0.11526	0.086256	0.0854901	0.0888715	0.076312	0.0632776	0.0570609	0.0552188	0.0651094	0.0616302	0.0579317	0.0554834	0.061503	0.080146	0.070924	0.0823247	0.0777982
1545					482.808	346.055			0.168925	0.174594	0.148174	0.183203	0.192433	0.137034	0.170419	0.187362	0.170268	0.185872	0.138174	0.147643	0.153916	0.172656	0.143214	0.166062	0.161741	0.15866	0.162075	0.185047	0.178561	0.175228
1546					482.632	693.106			0.0029652	0.00184551	0.00201221	0.00114285	0.00116309	0.00119091	0.00342787	0.00176099	0.00193858	0.00298252	0.00364922	0.00336405	0.00280136	0.00233797	0.00257314	0.00238456	0.00217726	0.00278376	0.00153323	0.00251477	0.00263599	0.002228
1548					482.512	377.06			0.0342358	0.0339438	0.0376771	0.0240659	0.0229632	0.0272591	0.0249085	0.0352874	0.0300426	0.0411617	0.0388681	0.0297508	0.0320256	0.0356285	0.0325948	0.0366306	0.0416123	0.036034	0.0338029	0.0308918	0.0319605	0.0322184
1549					482.129	1045.37			0.00303592	0.0121098	0.00186095	0.00124147	0.000605463	0.00396271	0.0151875	0.00145286	0.00493209	0.00015671	0.00211488	0.000355995	0.0034241	0.00185345	0.00442062	0.00303685	0.000410542	0.00197164	0.00179197	0.00230826	0.00252551	0.00220858
1551			2-Amino-7,8-dihydro-4-hydroxy-6-(diphosphooxymethyl)pteridine	24.206387234754	481.707	356.154			0.00653984	0.00468491	0.00378542	0.00145374	0.00331954	0.00153945	0.00422844	0.00325289	0.00360053	0.00576085	0.00474076	0.00723468	0.00577153	0.00707102	0.00650055	0.00798782	0.00640751	0.00643434	0.00607546	0.00377779	0.00630411	0.00538578
1552					481.599	384.031			0.00901607	0.0101232	0.00831793	0.00841335	0.00721907	0.00794283	0.0100253	0.0108461	0.00898799	0.0124473	0.0127841	0.00977896	0.00918039	0.00939827	0.00796256	0.0126142	0.0110096	0.0106469	0.00666423	0.0106019	0.00923102	0.00883237
1553					481.404	381.064			0.0282992	0.0233763	0.0246428	0.0162578	0.0151849	0.0163744	0.0161447	0.0181822	0.0198078	0.020714	0.0206949	0.0193735	0.0217974	0.0282357	0.0258961	0.0210128	0.026151	0.0229844	0.0156597	0.0220692	0.0231056	0.0202782
1554					481.193	362.05			0.0736245	0.0638503	0.070179	0.0652864	0.0578002	0.0614283	0.0589093	0.066318	0.0646745	0.071947	0.0746759	0.0591785	0.0645445	0.0769295	0.0620056	0.0744613	0.0706448	0.0692984	0.0727599	0.0656689	0.0754776	0.0713021
1555					481.121	402.042			0.0154961	0.0116193	0.0149141	0.00948922	0.0116198	0.0112734	0.00768493	0.0173167	0.0124267	0.0199265	0.014178	0.0124006	0.0166458	0.0132354	0.0129426	0.0161449	0.0154671	0.0151176	0.0165082	0.0141722	0.0156591	0.0154465
1556					481.072	441.023			0.00455336	0.00500419	0.00443519	0.00227225	0.00246957	0.003418	0.00355715	0.00335295	0.00363283	0.00417052	0.00359341	0.00527563	0.00345155	0.00435974	0.00461053	0.00379777	0.00405502	0.00416427	0.00351864	0.00442088	0.00309316	0.00367756
1557					481.048	380.059			0.259686	0.226523	0.21009	0.155408	0.166923	0.19049	0.204146	0.245546	0.207351	0.294834	0.255923	0.239854	0.238491	0.265197	0.248138	0.262778	0.293756	0.262372	0.237162	0.222851	0.230232	0.230082
1558					480.738	230.042			0.0508282	0.0296243	0.0228243	0.0336217	0.0416234	0.063383	0.0807411	0.0820999	0.0505932	0.0852276	0.0578771	0.0843286	0.0867268	0.0797296	0.0595347	0.0778567	0.0516822	0.0728704	0.0566942	0.0606172	0.0556687	0.05766
1559			Nitrofen	21.24942832137	480.724	285.108			0.0207049	0.0150614	0.00912876	0.0180797	0.0145098	0.0178281	0.016603	0.0107444	0.0153325	0.00993566	0.00817914	0.00294635	0.00653108	0.0204756	0.0119503	0.0118357	0.00492198	0.00959697	0.012207	0.0126253	0.0123885	0.0124069
1560					480.031	240.027			0.0773749	0.0528293	0.0361291	0.0510207	0.0624123	0.115556	0.116858	0.116052	0.078529	0.128264	0.0804381	0.131478	0.19474	0.102585	0.0974859	0.103712	0.0764063	0.114389	0.0926254	0.0939753	0.0966061	0.0944023
1561			CE(DiMe(11,3))	-9.32761001267631	479.765	692.121			0.00246894	0.00216055	0.00205594	0.00102009	0.0020142	0.002239	0.00183865	0.00147276	0.00190877	0.000986808	0.00165564	0.00123058	0.0024257	0.00231287	0.00311494	0.00308092	0.0017395	0.00206837	0.00412715	0.0024359	0.00290867	0.00315724
1562			Ribose-1-arsenate	-4.31673764559253	479.623	275.064			0.00248149	0.000149456	0.000155805	0.000132947	0.00215795	0.00195731	0.00272265	0.00343705	0.00164933	0.00351484	0.00257019	0.00500732	0.00400594	0.00288212	0.00505967	0.00396176	0.00314493	0.00376834	0.00302994	0.00284574	0.00462414	0.00349994
1563					479.288	298.029			0.0105144	0.00433935	0.0138506	0.0128204	0.0174103	0.0173736	0.0430111	0.0355555	0.0193594	0.0298815	0.0132074	0.0512855	0.0369565	0.0193705	0.0283164	0.0376786	0.019122	0.0294773	0.0177235	0.0187204	0.0153443	0.0172627
1564					479.241	258.037			0.0918568	0.104671	0.0702986	0.0600255	0.0795352	0.110568	0.165348	0.152768	0.104384	0.180675	0.110695	0.185476	0.194635	0.208183	0.148143	0.191242	0.16552	0.173071	0.121094	0.116094	0.124801	0.120663
1565					479.224	144.065			0.0714284	0.0442348	0.0719578	0.0343888	0.0742589	0.0723094	0.0590943	0.0674963	0.0618961	0.098195	0.111625	0.0714443	0.0598946	0.0787905	0.0811155	0.102752	0.0975597	0.0876721	0.0861965	0.0843995	0.0716671	0.0807544
1566					479.036	468.094			0.0438728	0.0454736	0.0404038	0.0308146	0.0315751	0.0296823	0.0345851	0.0381756	0.0368229	0.0485016	0.0403572	0.0315775	0.0223598	0.0400422	0.0475626	0.0466031	0.041999	0.0398754	0.0412605	0.0584207	0.0512209	0.0503007
1567					478.978	400.144			0.00887896	0.00762206	0.00730624	0.00833389	0.00710892	0.00623562	0.00836101	0.00814823	0.00774937	0.00698682	0.00549358	0.00568696	0.00769908	0.0048361	0.00858215	0.0081892	0.00625988	0.00671672	0.00668489	0.00649306	0.00659251	0.00659015
1569			DG(16:0/0:0/24:1n9)	0.627808254506709	478.661	680.132			0.018324	0.0152643	0.0142309	0.0102369	0.010966	0.0124925	0.0130165	0.014851	0.0136727	0.0194473	0.0165564	0.0150678	0.0173726	0.0190668	0.0192389	0.025134	0.0188305	0.0188393	0.0170748	0.0150789	0.0158677	0.0160071
1571					478.488	234.087			0.855595	1.34307	0.591756	0.514502	0.560125	0.571092	0.711206	0.71636	0.732963	1.15551	0.924479	0.803726	0.882919	0.924424	0.863933	0.943234	0.858355	0.919573	0.80226	0.742639	0.770719	0.771873
1572					478.401	701.108			0.0045124	0.00254362	0.00314135	0.00149849	0.00205522	0.00201113	0.00256099	0.00251165	0.00260436	0.00425625	0.0025755	0.00242093	0.00310189	0.00388392	0.00359228	0.00472277	0.00548207	0.00375445	0.00405264	0.00376448	0.00348753	0.00376822
1573					478.293	277.103			0.00805967	0.00803896	0.00593792	0.00901592	0.0108028	0.00958371	0.00939615	0.00836819	0.00865042	0.00843737	0.00678251	0.00951755	0.00831351	0.00737606	0.00752681	0.00562152	0.0041589	0.00721678	0.00860243	0.00870859	0.00731895	0.00820999
1574					478.205	681.131			0.00298237	0.00359821	0.00256264	0.00184006	0.0016115	0.00203028	0.00257738	0.00337786	0.00257254	0.00371842	0.00348311	0.00270322	0.00246384	0.00328929	0.00312156	0.0037723	0.00302132	0.00319663	0.00262608	0.00365943	0.00276387	0.00301646
1575					478.18	259.151			0.0972965	0.150668	0.0498112	0.115095	0.0505935	0.169319	0.0754185	0.0635782	0.0964726	0.00711877	0.0133115	0.0107961	0.0114925	0.0203161	0.0247567	0.0258091	0.0138407	0.0159302	0.059089	0.0568151	0.0631632	0.0596891
1576					478.18	274.176			0.000783172	0.0125791	0.00264154	0.00438075	0.00349173	0.00485946	0.00385487	0.00448154	0.00463402	0.00265437	0.00276164	0.0031215	0.00366405	0.0055456	0.00254737	0.00357769	0.00305185	0.00336551	0.00217464	0.00223108	0.00335099	0.00258557
1578					478.099	253.081			0.0827382	0.0794829	0.187448	0.0632651	0.0576832	0.0660835	0.0527623	0.0725372	0.08275	0.0941085	0.0883154	0.0773722	0.0730278	0.170828	0.075234	0.0910109	0.0907754	0.095084	0.0692754	0.0903403	0.0837472	0.081121
1579					478.001	210.098			0.0433165	0.0638949	0.0201041	0.0521812	0.0235016	0.0794611	0.0316369	0.0283919	0.042811	0.00015671	0.00471927	0.00146332	0.00328661	0.00725966	0.0106046	0.00804333	0.00284614	0.00479746	0.026119	0.0250437	0.0258946	0.0256858
1580					478.001	227.125			0.0978814	0.142148	0.0446263	0.112804	0.0451774	0.171931	0.0687198	0.0612982	0.0930733	0.00554877	0.013256	0.00715594	0.0114696	0.0215502	0.0208495	0.0165068	0.00981315	0.0132687	0.0575168	0.0529388	0.0620122	0.0574892
1581					478.001	679.128			0.0870118	0.0752406	0.0653151	0.0564094	0.0545247	0.0602094	0.0714329	0.0747388	0.0681103	0.118034	0.0781749	0.0781406	0.0909131	0.0891985	0.115395	0.119302	0.0857179	0.0968594	0.0790567	0.0741308	0.0777844	0.0769906
1582					477.963	193.072			0.0160306	0.0254258	0.00707056	0.0220367	0.00906015	0.032554	0.0135954	0.0118446	0.0172022	0.00286419	0.0044519	0.00309073	0.00588033	0.00616511	0.00614639	0.00645972	0.00598524	0.00513045	0.011474	0.0103904	0.0102793	0.0107146
1583					477.756	305			0.017919	0.00776972	0.00544733	0.00498386	0.00842752	0.0178543	0.0132917	0.0125596	0.0110316	0.0148444	0.0147359	0.0256845	0.0161082	0.0148302	0.018688	0.0250669	0.022291	0.0190311	0.0212222	0.012352	0.0136667	0.015747
1584					477.432	278.063			0.0463734	0.0311311	0.0165869	0.0276514	0.0191628	0.0259443	0.0682218	0.0389686	0.034255	0.0526428	0.0374033	0.0612074	0.0556651	0.0520202	0.0484621	0.0541053	0.0411702	0.0503346	0.0352084	0.039388	0.0367614	0.0371193
1586			D-Glucosamite-6-phosphate	-9.77886775387213	477.37	276.155			0.0109771	0.0131727	0.0062573	0.0166449	0.00896286	0.0167037	0.0122492	0.0119696	0.0121172	0.00711624	0.00493522	0.00739414	0.00821077	0.00680263	0.00715758	0.00739315	0.00595208	0.00687023	0.0117838	0.007787	0.00882311	0.00946465
1587					477.324	173.103			0.0843712	0.0670315	0.0992521	0.0233284	0.0370175	0.033316	0.0143218	0.0825024	0.0551426	0.0968823	0.0827562	0.079204	0.0371789	0.0668069	0.0592858	0.0639892	0.0849519	0.0713819	0.10043	0.0589111	0.0736144	0.0776518
1588					477.31	122.081			0.279012	0.291797	0.430497	0.255541	0.252075	0.282927	0.26884	0.280107	0.292599	0.800661	0.365583	0.301164	0.296247	0.240122	0.283445	0.336571	0.588093	0.401486	0.250002	0.289674	0.322723	0.287467
1589					477.234	98.9843			0.0842397	0.0472687	0.0152811	0.0951967	0.112855	0.119027	0.179738	0.133223	0.0983536	0.179402	0.122972	0.18506	0.199582	0.162682	0.177088	0.159678	0.105149	0.161452	0.142218	0.134942	0.127448	0.134869
1590					477.043	381.036			0.00533678	0.00365011	0.00240864	0.00213867	0.00221855	0.00378654	0.00713859	0.00554008	0.00402725	0.00888224	0.00697581	0.00980071	0.0108738	0.007191	0.00906547	0.0120378	0.00849456	0.00916517	0.00674737	0.00718307	0.00678915	0.00690653
1591					476.47	217.107			0.031601	0.0355123	0.0306075	0.0299608	0.023456	0.0339845	0.0405826	0.0159753	0.03021	0.0521169	0.0354115	0.0332846	0.0414139	0.0351118	0.0278659	0.0221082	0.0275205	0.0343542	0.0519403	0.0354324	0.0557346	0.0477024
1592			3-[(2,6-Dichlorobenzylidene)amino]-6H-dibenzo[b,d]pyran-6-one	11.3076982140831	476.158	369.224			0.00633002	0.00769072	0.00905868	0.00861188	0.00685768	0.00518962	0.00830741	0.0104071	0.00780663	0.000826262	0.000150468	0.000621365	0.00015009	0.000861539	0.000677058	0.000957966	0.00015809	0.000550355	0.00336721	0.00480418	0.00373377	0.00396838
1593			Clorobiocin	-21.3466346069265	475.631	698.12			0.00491478	0.00210586	0.000724961	0.000482879	0.00250801	0.00112459	0.00191162	0.00206212	0.00197935	0.00368849	0.00335164	0.00402205	0.00395741	0.00259004	0.00497845	0.00338408	0.00171363	0.00346072	0.00231477	0.0015238	0.00233218	0.00205692
1594					475.61	339.14			0.00239511	0.00179642	0.000551809	0.000132947	0.00057276	0.000139527	0.00172126	0.00321529	0.00131564	0.012062	0.00423206	0.0098925	0.0149599	0.0113922	0.00611807	0.00723469	0.00491778	0.00885114	0.0037293	0.00474182	0.00590776	0.00479296
1595					475.394	444.068			0.00835684	0.009783	0.00816315	0.00749294	0.00556051	0.0101203	0.00720243	0.00734649	0.00800321	0.00838435	0.00848407	0.00554498	0.0135637	0.0132321	0.0115548	0.0141069	0.00770371	0.0103218	0.0103923	0.00742948	0.00716459	0.0083288
1597					473.801	214.969			0.00204751	0.00257731	0.00285133	0.00235365	0.00203193	0.00549045	0.00688466	0.00481949	0.00363204	0.00489386	0.00681478	0.00469588	0.0060074	0.00316445	0.00422746	0.00659343	0.00489626	0.00516169	0.00475466	0.00380369	0.00332139	0.00395991
1598					473.774	444.184			0.00578426	0.00578123	0.00484478	0.00773553	0.00606914	0.0059046	0.0120524	0.0113254	0.00743716	0.010807	0.00601303	0.0101385	0.00935515	0.00702571	0.00709978	0.00780897	0.00724895	0.00818713	0.00685102	0.00901129	0.00927996	0.00838076
1599					473.568	158.103			0.429061	0.313835	0.437336	0.411886	0.354259	0.415803	0.298611	0.361672	0.377808	0.356144	0.370791	0.318799	0.387053	0.368642	0.326585	0.368529	0.365579	0.357765	0.37649	0.332777	0.389629	0.366299
1600					473.41	233.113			0.0276596	0.0168094	0.043403	0.0139306	0.0331189	0.0222648	0.0249488	0.0511441	0.0291599	0.089441	0.0609471	0.045311	0.0394612	0.0392343	0.0347484	0.0363063	0.0812007	0.0533313	0.0455592	0.0433813	0.0474844	0.045475
1602					472.469	291.005			0.011644	0.00751931	0.00365297	0.0116596	0.015601	0.015948	0.0230043	0.0183692	0.0134248	0.0218424	0.015466	0.0219318	0.0221653	0.024033	0.0207901	0.0265053	0.0145592	0.0209116	0.0176545	0.0200007	0.0230616	0.020239
1603					472.267	914.887			0.00652858	0.0247566	0.00481336	0.00410778	0.00355864	0.00417076	0.0311874	0.00639678	0.01069	0.00050665	0.00129654	0.00133071	0.00266729	0.00347273	0.00509711	0.00220741	0.00015809	0.00209207	0.00690543	0.00602749	0.00741471	0.00678254
1605					471.963	344.086			0.110744	0.124925	0.0823224	0.0827112	0.0706882	0.105693	0.0860426	0.0983218	0.095181	0.106108	0.0853733	0.130543	0.108739	0.151179	0.132683	0.142991	0.142486	0.125013	0.0964077	0.102865	0.107927	0.1024
1606					471.94	324.045			0.00616685	0.00757402	0.00652042	0.0126506	0.0100928	0.0104434	0.0116622	0.0120364	0.00964334	0.0124995	0.0102717	0.0102764	0.0140596	0.00770129	0.0099119	0.00919981	0.00963214	0.010444	0.0103879	0.0106955	0.0114548	0.0108461
1608					471.815	457.264			0.013414	0.0167017	0.0118846	0.00959797	0.00741998	0.011998	0.016575	0.0110503	0.0123302	0.00142094	0.00174807	0.0011216	0.00151712	0.00263163	0.0036768	0.00384421	0.00244759	0.002301	0.00690763	0.00811828	0.00856795	0.00786462
1609			MG(0:0/a-25:0/0:0)[rac]	13.2645476669425	471.815	457.765			0.00602697	0.00628545	0.0063681	0.00378821	0.00383211	0.00376099	0.00766904	0.0050127	0.00534295	0.000975788	0.00139473	0.00140116	0.00015009	0.000665751	0.00014344	0.000715218	0.00015809	0.000700533	0.00288633	0.00296643	0.00406598	0.00330625
1610					471.81	284.053			0.046802	0.0480515	0.0342583	0.0780833	0.0643487	0.0687631	0.0742462	0.0799699	0.0618154	0.0811882	0.0598795	0.0729036	0.0901886	0.0600834	0.06173	0.0652776	0.0581102	0.0686701	0.0637342	0.0658975	0.0702595	0.0666304
1611					471.81	523.207			0.00368428	0.00271907	0.00294254	0.00842536	0.0142918	0.00562014	0.0129886	0.00834813	0.0073775	0.00907629	0.00452867	0.00738011	0.00986208	0.00369164	0.00482844	0.00524084	0.00505088	0.00620737	0.0081482	0.00707749	0.00501056	0.00674542
1613					471.749	302.063			0.0158502	0.0455924	0.0118762	0.0723618	0.0193783	0.0233245	0.0294773	0.0302655	0.0310158	0.0281352	0.0233109	0.0272717	0.0343039	0.0246768	0.023681	0.0272802	0.0217454	0.0263006	0.022019	0.0228232	0.0243158	0.0230527
1614			Bacteriochlorophyll b	-6.38489203035351	471.749	910.49			0.00659923	0.0235351	0.00417251	0.00375678	0.00151832	0.00666589	0.0281847	0.00502974	0.00993278	0.00015671	0.00267767	0.000932446	0.00466966	0.00278695	0.00462813	0.00247328	0.00015809	0.00231037	0.00500073	0.00320895	0.00389643	0.00403537
1615			6-Carboxyhexanoyl-CoA	-5.44492486971424	471.749	910.689			0.00211131	0.0195322	0.00255705	0.0061933	0.00288492	0.00560688	0.0179137	0.006771	0.0079463	0.0010484	0.000520952	0.000654526	0.00250943	0.0032613	0.00152771	0.00015595	0.000788771	0.00130838	0.00613498	0.00617121	0.00359568	0.00530062
1617					471.59	260.995			0.0388532	0.0295707	0.0334909	0.0402582	0.0349541	0.0387523	0.0482642	0.0345694	0.0373391	0.0482995	0.0236454	0.0569025	0.0485705	0.0339217	0.0474174	0.0549211	0.0402876	0.0442457	0.0326554	0.0459905	0.0405954	0.0397471
1618					471.531	364.065			0.0683602	0.0723227	0.0877705	0.034483	0.0487953	0.0472691	0.0573862	0.0672351	0.0604528	0.0744771	0.0687728	0.0648817	0.0768298	0.0702132	0.062734	0.0790407	0.0713508	0.0710375	0.067919	0.0703645	0.0595569	0.0659468
1619					471.093	661.116			0.0725956	0.0637226	0.0508528	0.0441412	0.04217	0.0445341	0.0562151	0.0539793	0.0535263	0.06516	0.058258	0.0537946	0.064974	0.0706357	0.0643938	0.0680338	0.0647384	0.0637485	0.0608119	0.0541463	0.0547153	0.0565578
1620					471.091	285.178			0.0252095	0.115906	0.0543145	0.0898627	0.0415058	0.0349309	0.067088	0.0337836	0.0578251	0.00591356	0.00864427	0.00515275	0.0189623	0.021436	0.0724031	0.0200041	0.00687057	0.0199233	0.0396595	0.0342963	0.038248	0.0374013
1621			5'-Guanylylmethylenebisphosphote	-21.9462726808861	471.088	522.203			0.038909	0.0295389	0.0318623	0.0627417	0.0852214	0.0460596	0.0676714	0.0503751	0.0515474	0.0508335	0.0363825	0.0433489	0.0540976	0.0398345	0.0499949	0.0424995	0.0387448	0.044467	0.0441277	0.0489175	0.0519777	0.048341
1622					470.686	379.076			0.0124682	0.0117435	0.00973954	0.00575345	0.00708803	0.00765057	0.00623906	0.00928319	0.00874569	0.0130026	0.0099846	0.00961145	0.0079357	0.0125286	0.00818914	0.0100216	0.0126288	0.0104878	0.00950095	0.00977595	0.00781229	0.00902973
1623					470.36	356.075			0.0396971	0.0386974	0.0474273	0.0209556	0.0267811	0.0252155	0.0210809	0.033657	0.031689	0.047895	0.0560266	0.0503197	0.0597956	0.0659626	0.063563	0.0663451	0.0597343	0.0587052	0.0418852	0.0450353	0.0435482	0.0434896
1624					470.276	658.853			0.0269759	0.026627	0.0243569	0.0268826	0.0191668	0.0277059	0.0315963	0.0384676	0.0277224	0.0100323	0.00981063	0.00731681	0.00841427	0.00571357	0.00668516	0.00519678	0.00995513	0.00789058	0.0177622	0.0200183	0.0210434	0.0196079
1625			Elkiren	-18.6814183889896	470.215	657.851			0.0965343	0.100925	0.0847613	0.102879	0.0712337	0.11398	0.1241	0.128654	0.102883	0.0345502	0.0351503	0.0239631	0.0320621	0.030905	0.0292143	0.0281479	0.0447084	0.0323377	0.0557141	0.0652759	0.0695118	0.0635006
1626					470.197	658.35			0.0660449	0.0717193	0.0554972	0.0739114	0.0484783	0.0830639	0.0872761	0.0901152	0.0720133	0.0237392	0.0262969	0.0161236	0.0219159	0.0180836	0.0187366	0.0177567	0.0355149	0.0222709	0.0413535	0.0453423	0.0482129	0.0449696
1627					470.158	304.033			0.0119439	0.00661673	0.00758753	0.000132947	0.000133008	0.00124359	0.00098389	0.00728954	0.00449139	0.0142792	0.0139605	0.00917781	0.00874795	0.0115383	0.0104831	0.0109789	0.0140163	0.0116478	0.00792037	0.00641084	0.00861317	0.00764813
1629					469.774	224.067			0.0771027	0.0523839	0.0616306	0.0315495	0.0301692	0.0322039	0.0328481	0.039878	0.0447208	0.0876237	0.0951274	0.0563599	0.0670134	0.0752473	0.0885628	0.0840442	0.0989984	0.0816221	0.0612112	0.0461378	0.0518269	0.0530587
1630			Propane-1,2-diol 1-phosphate	-11.8455926504279	469.286	157.08			1.52146	1.33737	1.30649	2.84159	1.16538	1.40109	1.4014	1.5448	1.56495	1.41888	1.31397	1.16951	1.34054	2.25695	1.35508	1.69985	1.44144	1.49953	1.5861	1.74637	1.63977	1.65741
1631					469.239	246.11			0.260987	0.178068	0.16832	0.168813	0.199323	0.218296	0.187294	0.245877	0.203372	0.332062	0.217235	0.272395	0.291598	0.33841	0.290918	0.312267	0.296786	0.293959	0.275727	0.235213	0.242769	0.251236
1632			3-Hexadecanoyloleanolic acid	-14.9254514822973	469.178	696.106			0.0087185	0.0038981	0.00370664	0.00392306	0.00178666	0.00358707	0.00636107	0.00369119	0.00445903	0.00506781	0.00314308	0.00506559	0.00486756	0.00427332	0.00436189	0.012023	0.00410298	0.00536316	0.00353356	0.00372495	0.00436873	0.00387574
1633					468.565	93.045			0.126832	0.12405	0.115929	0.106089	0.0968826	0.29033	0.0678909	0.134184	0.132773	0.121874	0.129336	0.0469552	0.12948	0.119771	0.131109	0.31579	0.148346	0.142833	0.157736	0.116827	0.116482	0.130348
1634					468.423	110.071			5.38421	5.06236	4.40259	6.11825	4.46413	12.3762	5.2335	4.71971	5.97013	8.4034	4.75137	3.66838	4.78683	3.87829	4.41128	13.7441	5.90877	6.19405	5.24051	5.80754	4.77413	5.27406
1635					468.181	210.016			0.0267739	0.016771	0.0133071	0.0234114	0.0270955	0.0289414	0.0437532	0.0379634	0.0272521	0.0509949	0.0380931	0.0476004	0.0517263	0.0408263	0.042794	0.0413006	0.0320563	0.043174	0.0341362	0.038463	0.0396105	0.0374033
1636					468.133	268.019			0.0297263	0.020536	0.0110516	0.018159	0.0287652	0.0310198	0.0443571	0.0405246	0.0280174	0.0414505	0.0337554	0.0552085	0.0412146	0.0422132	0.0442128	0.0441976	0.0313082	0.0416951	0.0299221	0.0370724	0.0345937	0.0338628
1637					467.252	276.048			0.0209236	0.00440715	0.0102164	0.0173001	0.0205892	0.0377628	0.0308671	0.0285808	0.0213309	0.0387415	0.0233275	0.0329459	0.035483	0.0571776	0.0293352	0.0294273	0.0243206	0.0338448	0.0224025	0.0269709	0.0303977	0.0265904
1638					467.178	362.097			0.0679509	0.0704099	0.0720107	0.0501968	0.0421537	0.0536418	0.0670861	0.0574049	0.0601069	0.0707053	0.0512456	0.0787361	0.081909	0.0588729	0.0803195	0.0918432	0.0849327	0.0748205	0.0509576	0.0427132	0.0678674	0.053846
1639					466.96	84.0448			0.16812	0.201908	0.135634	0.152789	0.16457	0.185348	0.217949	0.212022	0.179792	0.23297	0.216769	0.252026	0.237638	0.289328	0.270328	0.247172	0.195884	0.242764	0.203955	0.193052	0.287982	0.22833
1640					466.697	212.032			0.0279438	0.0185892	0.00789417	0.0109424	0.0383599	0.0399958	0.063433	0.057934	0.0331365	0.0395613	0.0234345	0.0516192	0.0522767	0.0558166	0.040878	0.0884236	0.0243011	0.0470389	0.0541373	0.0410085	0.0442214	0.0464557
1641					466.601	98.0715			0.375022	0.312861	0.403117	0.414403	0.289996	0.354349	0.281254	0.324142	0.344393	0.303035	0.312022	0.28678	0.322934	0.334706	0.333904	0.36979	0.337294	0.325058	0.325256	0.352069	0.381852	0.353059
1642					466.376	140.093			6.62986	5.71402	6.83207	6.08527	4.92974	6.03003	4.73132	5.38161	5.79174	5.18008	5.7985	4.55583	5.35691	5.20789	4.86976	5.41441	5.75025	5.2667	5.68704	5.25493	5.91023	5.6174
1643					466.299	231.027			0.0209642	0.011191	0.00844307	0.0110648	0.0229589	0.0296009	0.0426973	0.0373324	0.0230316	0.0415882	0.0258018	0.0528258	0.0505936	0.030693	0.0383152	0.0402452	0.0228799	0.0378678	0.0231448	0.0284939	0.0350542	0.0288976
1644					466.084	323.073			0.0135585	0.00897385	0.0127981	0.00658736	0.0069565	0.00675223	0.00931124	0.00954003	0.00930972	0.0138662	0.0202544	0.0186438	0.020523	0.023171	0.0210142	0.0260811	0.022885	0.0208049	0.0177506	0.0107186	0.0161406	0.0148699
1645					466.051	253.008			0.0152729	0.0102187	0.00942854	0.0145237	0.0190628	0.0346914	0.054083	0.0385695	0.0244813	0.0459936	0.0225312	0.0456312	0.0426851	0.0365246	0.0315719	0.0331397	0.0191842	0.0346577	0.0350031	0.0283091	0.0288326	0.0307149
1646					466.038	254.042			0.0354307	0.0187412	0.013674	0.0188591	0.0258675	0.0386603	0.0487074	0.0538717	0.0317265	0.0610973	0.0424568	0.0647084	0.0617275	0.0428433	0.0624331	0.0589948	0.0303293	0.0530738	0.0382619	0.035574	0.0389794	0.0376051
1648					465.716	339.096			0.0345247	0.0224328	0.0308823	0.00939158	0.0154007	0.0193858	0.0179547	0.0298411	0.0224767	0.0486009	0.050606	0.0476224	0.0444438	0.0487565	0.049256	0.0500733	0.0524571	0.048977	0.0391794	0.0256885	0.035438	0.0334353
1649					465.6	194.021			0.00498669	0.00313956	0.00103328	0.00418567	0.00539597	0.01263	0.0259626	0.0234953	0.0101036	0.022022	0.00730863	0.0256102	0.0263958	0.0108013	0.016881	0.0154198	0.00644468	0.0163604	0.00922491	0.0113105	0.0140368	0.0115241
1650					464.849	258.11			0.166137	0.129641	0.133853	0.102025	0.129909	0.11551	0.142438	0.192362	0.138984	0.194823	0.161137	0.114672	0.234716	0.373499	0.360849	0.440979	0.161243	0.25524	0.191053	0.19951	0.157961	0.182841
1651					464.849	364.084			0.168858	0.132616	0.101888	0.131436	0.10557	0.120804	0.121446	0.142924	0.128193	0.184136	0.152283	0.123113	0.134524	0.177347	0.187131	0.176843	0.165431	0.162601	0.154244	0.147428	0.160389	0.15402
1652					464.835	163.072			0.0718166	0.0731365	0.0757424	0.070154	0.0679565	0.0919743	0.0896085	0.0949102	0.0794124	0.0621927	0.059435	0.0393766	0.0554026	0.0493325	0.0604097	0.0426433	0.0568727	0.0532081	0.0815383	0.0701759	0.0557445	0.0691529
1653					464.793	155.948			0.0249004	0.0321134	0.0317573	0.0166185	0.00518913	0.0219544	0.0155552	0.0269001	0.0218736	0.0159983	0.0151983	0.0242724	0.0162639	0.014974	0.0119812	0.0232231	0.0161544	0.0172582	0.0264078	0.0208654	0.0256495	0.0243075
1654					464.766	483.105			0.0265388	0.0278646	0.0266188	0.019528	0.0183253	0.0216075	0.018451	0.0246381	0.0229465	0.0278076	0.0296905	0.0252567	0.0274179	0.0225776	0.0280105	0.0297357	0.0312839	0.0277225	0.0201703	0.0269713	0.0272605	0.0248007
1655					464.766	550.128			0.0788172	0.0711185	0.0682478	0.0595194	0.0434605	0.0599182	0.0621419	0.0642903	0.0634392	0.0583111	0.0607215	0.0669905	0.0667914	0.0785307	0.0825845	0.0776039	0.073804	0.0706672	0.0591151	0.0684763	0.0750347	0.067542
1656					464.766	568.138			0.0652614	0.0539877	0.058953	0.0478954	0.0415955	0.0342278	0.0540532	0.0578718	0.0517307	0.0556224	0.0453921	0.0602296	0.0592595	0.0626062	0.0558484	0.0594061	0.060143	0.0573134	0.0472295	0.0525716	0.0624638	0.0540883
1657					464.683	407.044			0.0197419	0.0198261	0.0163594	0.00915676	0.00461455	0.00927065	0.00804113	0.0101038	0.0121393	0.0144897	0.0146322	0.0146838	0.0108954	0.0112698	0.0156951	0.0148436	0.0133608	0.0137338	0.0139873	0.0103127	0.0135707	0.0126235
1659					464.596	425.027			0.0136516	0.0149111	0.0186289	0.00864957	0.00918964	0.00813589	0.0102789	0.0143051	0.0122188	0.0139162	0.0146701	0.0128102	0.00744499	0.012821	0.0139897	0.0170992	0.0150026	0.0134692	0.0173413	0.0109407	0.0135639	0.0139487
1660					464.58	442.055			0.0378153	0.0367703	0.0347884	0.0239438	0.0220582	0.0237027	0.0222736	0.0281702	0.0286903	0.0345376	0.0324129	0.0297646	0.0310408	0.0308719	0.0294892	0.0361635	0.0457416	0.0337528	0.0299938	0.0258006	0.0359795	0.0305913
1661			Fluazim	-4.95854417531939	464.546	466.097			0.0219783	0.0235034	0.0228015	0.0180672	0.0148628	0.0200226	0.014508	0.0171544	0.0191123	0.0223054	0.024434	0.0174185	0.0224513	0.0200185	0.0225221	0.0241265	0.0250347	0.0222889	0.020514	0.019957	0.0200269	0.020166
1662					464.41	273.167			0.0341348	0.133115	0.0504905	0.129614	0.0316599	0.125025	0.0487855	0.0551038	0.075991	0.00015671	0.000948892	0.000851585	0.0011495	0.00228189	0.00897668	0.00196191	0.00443661	0.00259547	0.0351103	0.0369931	0.0406457	0.0375831
1663					464.394	465.096			0.137498	0.113707	0.126081	0.0946702	0.0883078	0.104971	0.0885829	0.111353	0.108146	0.133137	0.127921	0.105643	0.117124	0.115447	0.125249	0.158371	0.139107	0.12775	0.112281	0.114493	0.119983	0.115585
1664					464.367	424.046			0.0328501	0.0353893	0.0285166	0.0197506	0.0250386	0.0270597	0.0272183	0.0215358	0.0271699	0.029127	0.0215694	0.028456	0.0269565	0.0266262	0.0248496	0.0222336	0.0347536	0.0268215	0.0218346	0.0281649	0.0335502	0.0278499
1665					464.367	441.059			0.0312318	0.0270646	0.0260051	0.0224228	0.0217856	0.0218939	0.0247118	0.0210409	0.0245196	0.033255	0.0271718	0.0298657	0.0301982	0.0285357	0.0298726	0.0361046	0.0288522	0.030482	0.0249259	0.0263509	0.0290961	0.026791
1666			Fentin hydroxide	-1.31799141479203	464.311	368.036			0.0689946	0.0579646	0.058005	0.0466001	0.0409808	0.0530739	0.0514603	0.0582376	0.0544146	0.0663801	0.0626586	0.0556082	0.0532939	0.0610981	0.068454	0.0758628	0.0704862	0.0642302	0.0567519	0.0523774	0.06551	0.0582131
1667			Didecyldimethylammonium chloride	-9.18440017862437	464.262	363.08			2.46545	2.05986	1.93252	1.46277	1.52799	1.71228	1.74648	2.01625	1.86545	2.55253	2.19385	2.01406	2.15944	2.59813	2.36671	2.51532	2.33067	2.34134	2.22706	1.95817	2.11735	2.10086
1668					464.262	385.063			0.122882	0.112446	0.117026	0.0826261	0.0783199	0.0897778	0.0850915	0.0976448	0.0982268	0.13027	0.112577	0.103615	0.099972	0.125895	0.116904	0.124922	0.12272	0.117109	0.106033	0.0975126	0.106824	0.103456
1669					464.245	346.055			0.782871	0.664962	0.61348	0.46263	0.406526	0.533707	0.536281	0.646917	0.580922	0.765509	0.670841	0.583101	0.635952	0.746508	0.669266	0.791176	0.725624	0.698497	0.664634	0.58387	0.609055	0.619186
1670					464.18	677.112			0.00676883	0.00608779	0.00643148	0.00388982	0.00344054	0.00375284	0.00631993	0.00847007	0.00564516	0.00706658	0.00336589	0.00552573	0.0059094	0.00761788	0.00869265	0.00749411	0.00773355	0.00667572	0.00952423	0.00533652	0.00737155	0.00741077
1671					464.098	551.13			0.0145794	0.00622475	0.0113668	0.00508682	0.00498581	0.00590693	0.00828047	0.0115799	0.00850135	0.00886133	0.00927455	0.0109666	0.00838052	0.0130227	0.0168378	0.0104452	0.00479603	0.0103231	0.00637257	0.00960757	0.00943174	0.00847062
1672					464.08	345.07			6.18775	5.03227	4.82055	4.04176	4.34376	4.74116	4.86008	5.53347	4.9451	7.20935	5.8428	5.65196	6.14394	6.75538	6.42478	7.04176	6.27082	6.4176	5.91944	5.19483	5.75991	5.62472
1673					464.08	367.052			0.119869	0.103535	0.114578	0.0822385	0.0850698	0.0932982	0.0875799	0.108522	0.0993363	0.124983	0.114643	0.105442	0.113383	0.130777	0.124359	0.136407	0.126578	0.122072	0.111986	0.102194	0.112582	0.108921
1674					463.968	423.048			0.192255	0.17109	0.167539	0.148561	0.152322	0.173151	0.156562	0.178636	0.167515	0.250567	0.200728	0.208847	0.214962	0.2066	0.224003	0.24521	0.209825	0.220093	0.181353	0.181631	0.210587	0.19119
1675					463.939	176.057			0.0201843	0.0130905	0.00982988	0.0125289	0.0134991	0.010478	0.0171588	0.0149015	0.0139589	0.025848	0.0190101	0.0238202	0.0253618	0.0300066	0.0254593	0.0274197	0.0170852	0.0242514	0.0202764	0.0194857	0.0144934	0.0180852
1676					463.932	189.088			0.0193264	0.0120944	0.0137706	0.0113284	0.0101573	0.017591	0.0198548	0.0219812	0.015763	0.030673	0.014551	0.0282915	0.0224149	0.0283735	0.0277048	0.0287698	0.0240948	0.0256092	0.0229282	0.0222904	0.0178198	0.0210128
1677					463.925	689.133			0.00825885	0.0036346	0.00221588	0.000132947	0.000842707	0.00252778	0.00152743	0.00185238	0.00262407	0.00441999	0.00314523	0.00686227	0.00255978	0.00568933	0.00481307	0.0057383	0.00441975	0.00470596	0.0030209	0.00495624	0.0042325	0.00406988
1678					463.921	219.099			0.030763	0.0205604	0.016029	0.0158732	0.024869	0.0140819	0.0289062	0.0284253	0.0224385	0.0427027	0.0249075	0.0294528	0.0316137	0.0414117	0.0309015	0.0409942	0.0290121	0.0338745	0.0288717	0.0282578	0.0265411	0.0278902
1679					463.832	144.065			0.126525	0.0937199	0.112905	0.126614	0.115319	0.112453	0.109455	0.15756	0.119319	0.120102	0.127588	0.173547	0.090996	0.127972	0.123662	0.120067	0.149163	0.129137	0.135326	0.100955	0.15683	0.131037
1680					463.798	244.022			0.0116955	0.00965793	0.0128126	0.0126316	0.0110239	0.0110029	0.0141662	0.0160852	0.0123845	0.0164826	0.0146405	0.0177363	0.0193812	0.0239007	0.0204333	0.0213739	0.0183726	0.0190401	0.0174798	0.0149825	0.0138031	0.0154218
1681					463.798	249.1			0.0443064	0.03339	0.0359226	0.0710095	0.0474283	0.0679499	0.0621942	0.0910896	0.0566613	0.130457	0.0774556	0.0641863	0.115054	0.0991759	0.102171	0.119523	0.0758955	0.0979897	0.0936326	0.0959996	0.0875377	0.0923899
1682					463.708	327.06			0.0104231	0.00577876	0.00670511	0.00912755	0.011799	0.0154042	0.0126854	0.0136994	0.0107028	0.022091	0.0134061	0.016791	0.0181033	0.0240988	0.0197322	0.0220519	0.0123262	0.0185751	0.0153208	0.0141811	0.00949512	0.012999
1683					463.704	301.125			0.0118349	0.00701714	0.00751731	0.0110106	0.00700485	0.0108002	0.00938075	0.00716157	0.00896593	0.0101585	0.0114977	0.00387093	0.0127987	0.0117689	0.0117085	0.014882	0.0124322	0.0111397	0.0118531	0.0101308	0.0130421	0.0116753
1684			Isopentenyl diphosphate	-23.1439950449128	463.69	247.094			17.3715	11.7725	11.3186	14.6239	17.2257	15.6326	17.679	17.3066	15.3663	24.5577	16.7043	20.281	23.1858	24.1625	22.8584	24.2362	18.1697	21.7694	19.2664	17.0733	18.3377	18.2258
1685			Isocil	1.23268389814992	463.69	248.097			1.7661	1.15541	1.11408	1.63785	1.82797	1.62279	1.80888	1.7873	1.59005	2.58186	1.76926	2.12086	2.40136	2.5584	2.3588	2.55167	1.88161	2.27798	1.98605	1.79157	1.92032	1.89931
1686					463.652	192.051			0.0119331	0.00464583	0.0103194	0.00690018	0.00791765	0.006119	0.00952612	0.00793902	0.00816254	0.0129933	0.0104953	0.00880241	0.00459937	0.015521	0.0107517	0.0132563	0.0107156	0.0108919	0.0123294	0.00942925	0.00775901	0.00983924
1687			Disul	-14.4923479410649	463.529	288.12			0.0415862	0.0264409	0.0246933	0.0315425	0.0427979	0.0384819	0.0431498	0.0360169	0.0355887	0.0663778	0.0430864	0.0594218	0.0598262	0.0683642	0.0605176	0.0731845	0.0467348	0.0596892	0.0456883	0.0422564	0.050131	0.0460252
1688					463.529	569.14			0.00264416	0.0052962	0.00770542	0.00496103	0.00334933	0.00137573	0.00497928	0.00317305	0.00418553	0.0046605	0.00389525	0.00575962	0.0064243	0.00516703	0.00946478	0.00701879	0.00936206	0.00646904	0.00705885	0.00581459	0.00780581	0.00689308
1689					463.502	389.034			0.00534301	0.00685276	0.006853	0.0056135	0.00527339	0.00750718	0.00619816	0.0032101	0.00585639	0.00653094	0.0103703	0.00399251	0.00546313	0.00729978	0.00829822	0.00495885	0.00579025	0.006588	0.00625674	0.00576829	0.00616728	0.0060641
1692					463.359	119.035			0.0386012	0.0302397	0.0269534	0.0310365	0.0305561	0.0396895	0.0343377	0.0396868	0.0338876	0.0506876	0.0493113	0.048565	0.0466358	0.0678085	0.0484319	0.0551905	0.0427564	0.0511734	0.0536586	0.0445426	0.0514461	0.0498824
1693					463.046	246.838			0.00542466	0.00366489	0.00641947	0.00276127	0.00463322	0.00977396	0.00947104	0.0116078	0.00671954	0.00525394	0.00425784	0.0125631	0.018543	0.0049322	0.0109306	0.00930164	0.0100071	0.00947367	0.00753573	0.00999521	0.0129502	0.0101604
1694			DG(16:0/24:1(15Z)/0:0)	-6.70107169072959	463.012	680.111			0.0129131	0.0109813	0.00937399	0.00654937	0.00577631	0.00574099	0.0108422	0.0101034	0.00903509	0.0145384	0.0065941	0.00773953	0.00917938	0.0105141	0.0119347	0.00951513	0.00844485	0.00980751	0.014288	0.0099195	0.00949628	0.0112346
1695					462.999	243.027			0.0167035	0.00346575	0.0151286	0.0041107	0.0165393	0.00449672	0.0191721	0.0147649	0.0117977	0.0570634	0.0295782	0.0222315	0.0445969	0.0373948	0.0395941	0.0406578	0.0271438	0.0372826	0.0214538	0.0218035	0.023966	0.0224078
1696					462.81	447.084			0.00908113	0.00756306	0.00813178	0.0054453	0.00834327	0.00726337	0.00590564	0.0057884	0.00719024	0.0114339	0.0100353	0.00955109	0.0068546	0.00476106	0.00993542	0.00947781	0.0101529	0.00902525	0.00708431	0.00899555	0.00734961	0.00780983
1698					462.464	405.009			0.0239033	0.0212905	0.0151145	0.00239985	0.00223108	0.0055386	0.00471303	0.0088876	0.0105098	0.0160019	0.0161119	0.00895056	0.0187493	0.0212743	0.0216296	0.0246033	0.0186104	0.0182414	0.0123276	0.013677	0.0165914	0.0141987
1699					462.159	204.086			0.106156	0.0851851	0.0843711	0.12438	0.114403	0.109831	0.105838	0.103245	0.104176	0.109645	0.0963232	0.103431	0.119318	0.114917	0.111827	0.104629	0.103198	0.107911	0.0997924	0.101114	0.102807	0.101238
1700					461.878	361.066			0.43552	0.459785	0.631682	0.373366	0.263231	0.317231	0.35199	0.367325	0.400016	0.424382	0.413948	0.492415	0.342197	0.380003	0.394454	0.625745	0.494317	0.445932	0.360296	0.34233	0.45773	0.386785
1701					461.44	186.099			0.103557	0.10704	0.128082	0.0695469	0.0568736	0.0864306	0.0958616	0.080763	0.0910193	0.0710445	0.120251	0.0648599	0.059814	0.0799403	0.0744382	0.0767436	0.181832	0.0911155	0.0735087	0.0905748	0.0774717	0.0805184
1702					461.279	239.125			0.0091639	0.00814856	0.00895778	0.00687994	0.007297	0.0090494	0.00505015	0.00785072	0.00779968	0.0109117	0.0102647	0.0096618	0.0102241	0.0123428	0.0112584	0.00891095	0.0117685	0.0106679	0.00982743	0.00798458	0.00914275	0.00898492
1703					461.236	214.995			0.0167268	0.012645	0.0170685	0.0146358	0.0182779	0.0163576	0.016965	0.0186714	0.0164185	0.0301114	0.0234471	0.0241421	0.0260096	0.0295867	0.0274252	0.0332101	0.0253142	0.0274058	0.0207913	0.020088	0.0193479	0.0200757
1705					460.81	386.214			0.00731764	0.0407431	0.0167512	0.0282939	0.0141141	0.0127761	0.0226019	0.0147148	0.0196641	0.00015671	0.00112161	0.000135887	0.00482876	0.0058485	0.0171822	0.00206466	0.00376421	0.00438782	0.0117203	0.0112238	0.0131215	0.0120219
1706					460.452	605.088			0.00369385	0.00293087	0.00304011	0.000774562	0.000836266	0.00355427	0.00069007	0.000725326	0.00203067	0.00275472	0.00314193	0.00300365	0.00269189	0.00276996	0.00379853	0.00286682	0.00360317	0.00307884	0.00343791	0.00211387	0.00397392	0.00317524
1707					460.449	301.97			0.00192428	0.00393121	0.00322097	0.00207726	0.00424241	0.00284973	0.00312625	0.00352508	0.00311215	0.00412966	0.00354901	0.00394153	0.00532054	0.00195406	0.00356659	0.00366729	0.00670004	0.00410359	0.00523871	0.0043205	0.00378614	0.00444845
1708					460.396	154.072			0.194503	0.163786	0.251178	0.197104	0.135402	0.202603	0.151542	0.183852	0.184996	0.148483	0.164375	0.137431	0.160517	0.107633	0.127964	0.135814	0.165294	0.143439	0.154759	0.164931	0.154204	0.157965
1709					460.396	232.14			0.0218553	0.0538221	0.031737	0.0268737	0.0170952	0.0211176	0.0230941	0.0248206	0.027552	0.00785059	0.0116658	0.00539891	0.00710713	0.0100704	0.00344119	0.00618174	0.00547684	0.00714908	0.0125368	0.013431	0.0151756	0.0137145
1710					460.392	171.099			0.120958	0.111636	0.148747	0.154555	0.0864647	0.178302	0.116189	0.111739	0.128574	0.0888872	0.105822	0.114249	0.123808	0.0992279	0.121297	0.119412	0.102932	0.109454	0.0919338	0.113664	0.10143	0.102342
1711					460.39	211.003			0.00494177	0.0113782	0.0083396	0.00579624	0.00474163	0.00397643	0.00673521	0.00461383	0.00631536	0.00521727	0.00903451	0.00517779	0.00875401	0.012279	0.00299182	0.00305997	0.00872204	0.00690455	0.00442257	0.00656527	0.00641262	0.00580015
1712					460.118	245.017			0.0169379	0.0119512	0.0137935	0.0160243	0.0153379	0.02659	0.017462	0.0150909	0.0166485	0.0181184	0.0133845	0.0211753	0.0233767	0.01042	0.0116508	0.0294095	0.0117799	0.0174144	0.0181978	0.0120468	0.0215419	0.0172622
1713					460.106	219.968			0.00687036	0.00722614	0.00709553	0.0109759	0.0129099	0.0157028	0.0120705	0.0112421	0.0105117	0.013586	0.00681183	0.00948804	0.00857539	0.0126606	0.00996533	0.0106972	0.00794761	0.00996649	0.0073777	0.0068432	0.0108035	0.00834145
1714					459.896	260.995			0.069058	0.0616753	0.0535806	0.0816207	0.087558	0.087679	0.121943	0.0775514	0.0800833	0.0980542	0.0929206	0.0696497	0.0933337	0.105629	0.0846533	0.0959154	0.109658	0.0937268	0.0907694	0.0726138	0.0815528	0.0816453
1716					459.229	307.197			0.00222275	0.00370492	0.0126476	0.00213399	0.00625548	0.00312285	0.00357126	0.00525042	0.00486367	0.00797496	0.00713368	0.00837759	0.00687617	0.00993535	0.0104782	0.00682935	0.00773435	0.00816746	0.00768917	0.00892226	0.0078967	0.00816938
1718					458.781	268.103			0.0244717	0.0262384	0.0194345	0.0229654	0.0107208	0.0193131	0.0136296	0.0176222	0.0192995	0.0227491	0.0197373	0.015197	0.0165818	0.0226467	0.0300331	0.0242233	0.018006	0.0211468	0.0263384	0.0223228	0.0144267	0.0210293
1719					458.636	317.146			0.0151288	0.0130081	0.0838767	0.00285852	0.0121941	0.0114418	0.00940168	0.0301511	0.0222576	0.0325417	0.0357543	0.0171062	0.00899578	0.0141036	0.01378	0.0137909	0.0857434	0.027727	0.0171746	0.0227121	0.0233749	0.0210872
1720					458.628	273.119			0.00935308	0.00635134	0.00675112	0.00504865	0.00767854	0.00581959	0.0060083	0.00704184	0.00675656	0.00891553	0.00761085	0.00835169	0.00887486	0.00604188	0.00980195	0.00794142	0.00818866	0.00821585	0.00419096	0.00686931	0.00650187	0.00585405
1721			Propicozole	17.7288786699876	458.331	343.234			0.00549753	0.0124349	0.00477161	0.0170569	0.0134004	0.0104399	0.0104028	0.00755797	0.0101953	0.000717499	0.00295469	0.00413339	0.00121513	0.00123706	0.00416257	0.00364665	0.00299179	0.00263235	0.00619338	0.00833633	0.00569912	0.00674294
1722					458.271	227.103			0.00806618	0.0129654	0.00460952	0.0105431	0.0135608	0.0149577	0.0091944	0.00972676	0.010453	0.00729864	0.00370826	0.0146104	0.00249279	0.00662509	0.000888882	0.00115405	0.00226846	0.00488082	0.00641016	0.00433924	0.00837385	0.00637442
1723					458.101	382.076			0.0255985	0.0194187	0.0197199	0.0135944	0.0145708	0.00816378	0.0145696	0.0201002	0.016967	0.0262292	0.0205517	0.018804	0.0216221	0.0181751	0.0165114	0.0227561	0.0236871	0.0210421	0.0234169	0.0191742	0.0176939	0.020095
1724					458.101	484.089			0.00258184	0.00563981	0.0069944	0.00370107	0.00463373	0.00302585	0.000593151	0.00282183	0.00374896	0.00595592	0.003363	0.00313308	0.0048649	0.00352111	0.00407561	0.00191781	0.00669153	0.00419037	0.00174842	0.00279415	0.00287942	0.002474
1725					457.938	158.08			0.27011	0.0189221	0.132535	0.0685879	0.0867022	0.0998773	0.115058	0.20872	0.125064	0.200837	0.113412	0.0963752	0.206697	0.201465	0.112119	0.0938077	0.114235	0.142368	0.103978	0.109886	0.110954	0.108273
1726					457.852	172.083			0.0273676	0.0224143	0.0358427	0.0350185	0.0147911	0.0232522	0.0220311	0.0279369	0.0260818	0.019374	0.0201986	0.0262561	0.0171015	0.0268711	0.0202197	0.0212286	0.0239598	0.0219012	0.0253719	0.0182091	0.0267638	0.0234483
1727					457.848	269.161			0.0104255	0.00928151	0.0121534	0.00730148	0.00893604	0.00828261	0.00855728	0.00764633	0.00907302	0.00713918	0.0107889	0.0063435	0.00734539	0.0117736	0.0103717	0.00869409	0.00832626	0.00884783	0.00822998	0.00834464	0.00871459	0.00842974
1728					457.757	442.042			0.00919138	0.0101656	0.00988237	0.0130107	0.0120338	0.0113599	0.00963503	0.0063214	0.0102	0.0130773	0.0105609	0.0080161	0.00891628	0.00774131	0.0108067	0.0116558	0.0105424	0.0101646	0.00861022	0.0104953	0.0103547	0.00982009
1729					457.754	386.047			0.0166401	0.0175545	0.0160191	0.0129384	0.0106005	0.0115441	0.00559987	0.0139761	0.0131091	0.0149462	0.0134877	0.0085899	0.0156732	0.0134578	0.00970567	0.0162292	0.0164289	0.0135648	0.0131989	0.0147735	0.0153199	0.0144308
1730			ORG 20599	-17.4043120881246	457.722	439.043			0.00793734	0.00345244	0.00555232	0.00821943	0.0052153	0.00935445	0.00170952	0.00371769	0.00564481	0.0060627	0.00633586	0.00330879	0.00539451	0.00329678	0.00626279	0.00373881	0.00397892	0.0047974	0.00523149	0.00625064	0.00928272	0.00692162
1731					457.365	364.065			0.579631	0.507391	0.498199	0.417604	0.463468	0.447765	0.442831	0.477504	0.479299	0.619617	0.519938	0.510295	0.541077	0.575395	0.562593	0.611907	0.554532	0.561919	0.504011	0.47935	0.513508	0.498956
1732					457.236	365.069			0.0419734	0.0333208	0.0411854	0.0424906	0.0436989	0.0412713	0.0425893	0.0315841	0.0397642	0.0422246	0.0439015	0.0504989	0.0471175	0.0534658	0.0529036	0.0478021	0.0387213	0.0470794	0.0466523	0.0347909	0.0469292	0.0427908
1733					457.09	362.069			0.0384072	0.0282406	0.0464634	0.0355811	0.0303634	0.0375974	0.0305041	0.0329623	0.0350149	0.0461474	0.0448722	0.0326976	0.0401768	0.0400876	0.0403769	0.0368796	0.0413954	0.0403292	0.042492	0.0265933	0.0436166	0.0375673
1734					457.036	457.04			0.00746645	0.00812925	0.00550541	0.00232573	0.00319418	0.00297454	0.00493575	0.00701773	0.00519363	0.00512839	0.00646865	0.00464979	0.0070021	0.00928459	0.0073141	0.00640366	0.00760693	0.00673228	0.00596052	0.005994	0.0051711	0.00570854
1735					456.68	122.081			0.665688	0.332986	1.09886	0.572526	0.576353	0.610086	0.575062	0.587421	0.627373	0.711116	1.99842	0.636113	0.672268	0.748164	0.618049	0.714545	0.740426	0.854888	0.62898	0.642331	0.740918	0.670743
1736					456.523	235.09			0.0683933	0.0486904	0.0425437	0.0760129	0.075307	0.065341	0.0748451	0.0639791	0.0643891	0.101812	0.0365054	0.077752	0.0978705	0.112791	0.0905426	0.143782	0.0424497	0.0879381	0.07981	0.0662004	0.0842069	0.0767391
1740					456.082	216.985			0.0346201	0.0209414	0.0236511	0.0827646	0.0782706	0.0605813	0.0572031	0.0330773	0.0488887	0.0494214	0.0299045	0.0401948	0.0583608	0.0504216	0.050919	0.0492508	0.0246923	0.0441457	0.0453858	0.0442922	0.0477687	0.0458156
1742					455.947	388.998			0.000155724	0.000149456	0.000155805	0.019374	0.0215414	0.00921164	0.008158	0.000140799	0.00736085	0.00621549	0.000150468	0.00481024	0.0106696	0.00825867	0.00777325	0.00421942	0.00015809	0.0052819	0.00353956	0.0046807	0.00588884	0.00470304
1743					455.942	252.144			0.0341393	0.0965675	0.0647924	0.0524652	0.0410685	0.0661632	0.10034	0.0479476	0.0629354	0.0330575	0.0332381	0.000135887	0.0333483	0.0297761	0.0395109	0.0487513	0.0057889	0.0279509	0.0462718	0.0480303	0.0429153	0.0457391
1744					455.908	140.01			0.289853	0.175366	0.177962	0.788971	0.859789	0.510592	0.617579	0.303193	0.465413	0.568648	0.228887	0.472672	0.753925	0.599185	0.583653	0.632915	0.179066	0.502369	0.488207	0.451032	0.50103	0.48009
1746					455.784	250.998			0.00597798	0.00109621	0.000155805	0.020195	0.021288	0.0115704	0.0116046	0.00105871	0.00911834	0.00812744	0.00108245	0.00629604	0.00800034	0.00986868	0.00604506	0.0101827	0.00015809	0.0062201	0.00445905	0.00354348	0.00456932	0.00419062
1747					455.784	296.038			0.00750285	0.00213377	0.000155805	0.0125982	0.0198353	0.0158226	0.0105945	0.00455075	0.00914922	0.0141008	0.00465431	0.0105114	0.012741	0.0133238	0.0128602	0.0120585	0.00270072	0.0103689	0.0107295	0.00930716	0.00712466	0.00905378
1748					455.661	195.003			0.103849	0.115992	0.0967727	0.242171	0.23567	0.136449	0.140675	0.0973222	0.146113	0.103499	0.105956	0.078641	0.170455	0.126604	0.123617	0.11782	0.0971538	0.115468	0.0825362	0.0943817	0.0911365	0.0893515
1749					455.661	365.203			0.0255534	0.0148318	0.0550424	0.00680338	0.0456953	0.013831	0.0112059	0.0418158	0.0268474	0.00907788	0.0217236	0.0306514	0.0160458	0.029508	0.0314698	0.024664	0.0227413	0.0232352	0.03258	0.0339805	0.03068	0.0324135
1750					455.659	312.015			0.000155724	0.000149456	0.000155805	0.0138071	0.0123707	0.00608582	0.00822134	0.00133079	0.00528459	0.00502784	0.00312669	0.00299533	0.00726236	0.00808238	0.00819765	0.00637959	0.00015809	0.00515374	0.00396737	0.0039984	0.00582424	0.00459667
1752					455.642	251.994			0.0177994	0.0153542	0.0251694	0.0561781	0.0574552	0.0361409	0.037292	0.00715515	0.031568	0.0369453	0.0131929	0.0323932	0.0472777	0.039164	0.0407749	0.0419744	0.0201414	0.033983	0.0336737	0.0301653	0.0302946	0.0313779
1753					455.587	311.013			0.000155724	0.000644765	0.000837756	0.0124902	0.0128401	0.00851802	0.00722056	0.00754932	0.00628205	0.0086308	0.00382612	0.0104425	0.00561039	0.000993182	0.00202815	0.0044196	0.000719586	0.0045838	0.00547721	0.00448902	0.00544915	0.00513846
1754					455.492	190.047			0.011175	0.00892486	0.0108392	0.0569041	0.0584031	0.0353776	0.0366646	0.0135214	0.0289762	0.0287886	0.00885054	0.0249387	0.040486	0.0398447	0.0318752	0.0354627	0.0082098	0.027307	0.0264963	0.0243345	0.029266	0.0266989
1755					455.405	293.021			0.0613868	0.0337468	0.0250621	0.130116	0.123649	0.0966542	0.0897933	0.0527082	0.0766395	0.0804195	0.047975	0.076339	0.107596	0.0965045	0.0955148	0.100368	0.0342539	0.0798713	0.0726446	0.0736072	0.0739968	0.0734162
1756					455.313	277.043			0.00750255	0.00516105	0.00367777	0.029933	0.0252089	0.0183151	0.0160788	0.0079305	0.014226	0.0161479	0.00759296	0.0129929	0.0221332	0.0194338	0.0165626	0.0182169	0.00387793	0.0146198	0.0101052	0.0163436	0.0160343	0.014161
1758					455.066	686.098			0.0182505	0.0180411	0.013717	0.00921337	0.0146121	0.0145575	0.0162424	0.0134867	0.0147651	0.0217251	0.0163295	0.0166657	0.018791	0.0190827	0.00523965	0.0209909	0.0143971	0.0166527	0.0140002	0.0188792	0.0155085	0.0161293
1759					455.038	564.049			0.0158499	0.010929	0.00749214	0.016629	0.0158557	0.0156846	0.0178511	0.0134317	0.0142154	0.0192162	0.0142803	0.0159709	0.0226547	0.0213646	0.0101736	0.015721	0.0141147	0.016687	0.0126382	0.0137983	0.0198498	0.0154288
1760					454.771	665.118			0.129	0.114649	0.0814728	0.0785274	0.0879578	0.0917458	0.119964	0.12419	0.103438	0.146897	0.108416	0.120011	0.131691	0.151631	0.139903	0.147624	0.11881	0.133123	0.118746	0.120257	0.119228	0.119411
1761			alpha-Amyrin palmitate	-16.642018238016	454.759	666.122			0.0283164	0.0271159	0.0185436	0.020257	0.0192812	0.0184206	0.0259078	0.0221446	0.0224984	0.0321011	0.0240586	0.0262348	0.0303156	0.0299723	0.0331845	0.0311069	0.025149	0.0290154	0.0243733	0.0259767	0.0269995	0.0257831
1762			4-Deoxyphysalolactone	-15.4216416573341	454.743	524.057			0.0140035	0.0111275	0.00740877	0.00813702	0.00892833	0.00929645	0.0132115	0.0134191	0.0106915	0.013402	0.0121938	0.0120296	0.0152058	0.0145185	0.0148719	0.0143943	0.0106976	0.0134142	0.0119005	0.0133507	0.00852177	0.0112577
1763					454.743	558.031			0.0124578	0.00566525	0.0059902	0.0169161	0.019098	0.0129727	0.0153485	0.0130592	0.0126885	0.0212109	0.00892818	0.0168186	0.0194986	0.0178775	0.0198636	0.0244779	0.0123234	0.0176248	0.0135007	0.0168129	0.0172764	0.0158633
1764					454.7	332.562			0.0252804	0.0223131	0.0195642	0.0127412	0.0171923	0.0189133	0.0218819	0.0174551	0.0194177	0.0238872	0.0217678	0.0202108	0.0290675	0.0217929	0.0253568	0.0268357	0.0202777	0.0236495	0.0211304	0.0210472	0.0239074	0.0220283
1765					454.691	315.152			0.00556114	0.0127165	0.00931223	0.00759666	0.00143988	0.00433034	0.00601322	0.00404669	0.00637708	0.00015671	0.000150468	0.000135887	0.00015009	0.000787812	0.00676301	0.00015595	0.00015809	0.00105725	0.00476059	0.00399286	0.00467755	0.004477
1766					454.512	542.068			0.0546873	0.0421011	0.0261075	0.0625715	0.157052	0.144684	0.06623	0.0544741	0.0759884	0.0614392	0.0390182	0.0529616	0.0667789	0.0670098	0.0672992	0.0672312	0.04172	0.0579323	0.0569286	0.0574316	0.0575828	0.0573143
1767					454.459	323.157			0.0126184	0.0125017	0.0111253	0.0037798	0.00436223	0.00561937	0.00697396	0.0085097	0.00818631	0.00938808	0.0107916	0.00447909	0.00611196	0.00679423	0.00467988	0.00869291	0.0124326	0.00792129	0.0069385	0.00735545	0.00510736	0.0064671
1769			O-phosphonato-L-homoserine(2-)	-20.41846533464	454.226	198.087			0.0290838	0.0250582	0.0326902	0.022306	0.0196938	0.0250568	0.0215155	0.0291691	0.0255717	0.0133278	0.0299035	0.0253479	0.0218374	0.0312024	0.0222911	0.0192649	0.0280093	0.023898	0.030187	0.0252289	0.0308637	0.0287599
1770			CDP-DG(18:0/18:0)	-23.3181906741263	454.171	1011.18			0.00670766	0.00570985	0.00272175	0.00272233	0.00404034	0.00291637	0.00508582	0.0075059	0.00467625	0.0069917	0.00484933	0.00704307	0.00720976	0.00771325	0.00862954	0.00789145	0.00715963	0.00718597	0.00551223	0.00510716	0.00617683	0.00559874
1771					454.135	332.145			0.0101496	0.00586687	0.0154447	0.00814254	0.0114703	0.00657055	0.0129645	0.00697617	0.00969814	0.0301345	0.0277661	0.0315221	0.0134692	0.0261288	0.018951	0.0168519	0.0192243	0.023006	0.0184385	0.0179641	0.0151964	0.0171997
1772					453.466	218.15			0.00672366	0.0200677	0.00962611	0.0023276	0.00413122	0.00184458	0.00686636	0.0060819	0.00720865	0.000724415	0.000619422	0.000135887	0.00015009	0.00818793	0.0109032	0.00015595	0.00386131	0.00309227	0.00426879	0.00502313	0.0036197	0.00430387
1774					453.451	186.016			0.0245299	0.0156123	0.022253	0.0265542	0.0292325	0.0278523	0.025259	0.0248226	0.0245145	0.0364252	0.028353	0.0283852	0.0341173	0.0287029	0.0337389	0.0364957	0.0307488	0.0321209	0.024998	0.0301451	0.0281308	0.027758
1775					453.448	171.095			0.292633	0.291159	0.308697	0.180066	0.222154	0.177842	0.225951	0.225559	0.240508	0.310761	0.298393	0.329919	0.27079	0.30988	0.264707	0.315981	0.258976	0.294926	0.254702	0.261039	0.326596	0.280779
1776			1,4-phthoquinone	-1.95378507843481	453.264	159.16			1.78801	2.33438	1.90142	1.02217	0.772985	0.958591	0.949886	1.59057	1.41475	1.48296	1.95238	1.57423	1.04864	1.08274	1.23805	1.60548	1.59279	1.44716	1.21471	1.54618	1.03506	1.26532
1777					453.25	160.163			0.131125	0.120362	0.152528	0.070246	0.0605702	0.0564775	0.0660354	0.092128	0.093684	0.122413	0.115667	0.0992392	0.0929318	0.0945765	0.114207	0.111875	0.0940793	0.105624	0.0805807	0.0612954	0.0680132	0.0699631
1778					453.127	93.045			0.171673	0.124009	0.298223	0.0736132	0.0499652	0.0749394	0.0866836	0.136627	0.126967	0.106197	0.128667	0.145414	0.117143	0.132501	0.141977	0.111805	0.151757	0.129433	0.104226	0.143909	0.142557	0.13023
1779					452.99	156.077			30.6285	22.6844	58.9402	12.0347	11.3821	19.3835	17.4404	28.4698	25.1205	19.404	26.8509	19.5463	23.6966	21.1939	23.8841	20.3076	24.8316	22.4644	20.0714	22.568	24.8908	22.5101
1780					452.99	170.092			6.80646	8.99728	6.52794	3.23125	4.25889	4.60707	4.21801	5.44467	5.51145	6.28073	6.07301	7.4484	5.11017	5.51585	5.7637	6.20738	6.6421	6.13017	5.8276	5.50501	5.29181	5.54147
1781					452.99	124.087			1.07548	0.868368	0.91122	0.621304	0.753847	0.763387	0.61495	0.903847	0.814051	0.898805	0.999013	1.39535	0.998919	0.933659	1.00429	2.10228	1.05426	1.17332	0.834184	0.906478	0.855318	0.865327
1782					452.926	109.076			0.0921766	0.0536698	0.0614465	0.0287382	0.0749677	0.0282208	0.0509399	0.0541679	0.0555409	0.0867876	0.0720378	0.0959661	0.0570371	0.0788996	0.045299	0.0536679	0.0746137	0.0705386	0.0831123	0.0564323	0.0783474	0.0726307
1783			para-Trifluoromethylphenol	-5.56771908689009	452.923	163.116			0.0751119	0.0714608	0.257144	0.0538725	0.0469319	0.0564015	0.0294682	0.0697146	0.0825132	0.0774087	0.0750502	0.0692464	0.0765711	0.0725386	0.0747144	0.0880916	0.0559613	0.0736978	0.066912	0.0755895	0.0525461	0.0650159
1784			Propane-1,2-diol 1-phosphate	-11.776961325564	452.553	157.08			2.12712	2.01435	2.22086	0.744219	0.742404	1.26459	1.10439	2.19884	1.5521	1.25247	1.85947	1.6769	1.58452	1.3571	1.50741	1.26054	1.59663	1.51188	1.31196	1.47375	1.51049	1.43206
1785					452.542	300.198			0.0152956	0.15444	0.0571409	0.0854111	0.0407925	0.0147486	0.0766395	0.0481193	0.0615734	0.00015671	0.000150468	0.000135887	0.00684815	0.0103717	0.0723618	0.00015595	0.00015809	0.0112923	0.0385504	0.0311567	0.0370526	0.0355866
1786					452.417	299.194			0.341539	1.56012	0.684399	0.945237	0.518199	0.351042	0.774665	0.489246	0.708056	0.0827866	0.116047	0.0825963	0.227778	0.249835	0.762915	0.251067	0.140917	0.239243	0.463188	0.455366	0.480795	0.46645
1787					452.402	254.114			0.0399332	0.0371633	0.00586588	0.032365	0.0332941	0.0688963	0.0354135	0.0247767	0.0347135	0.00883072	0.00742295	0.00652252	0.00804468	0.00217347	0.00782957	0.000830368	0.00614251	0.0059746	0.0192076	0.0196978	0.019439	0.0194481
1788					452.377	246.109			0.243849	0.184674	0.195435	0.0955189	0.150399	0.14406	0.188157	0.227029	0.17864	0.237462	0.240734	0.226016	0.156964	0.226033	0.227159	0.276062	0.250152	0.230073	0.212466	0.195738	0.211628	0.206611
1789					452.262	104.071			0.382401	0.120801	0.269907	0.136568	0.13764	0.103033	0.130614	0.121151	0.175264	0.15344	0.130545	0.132948	0.0797664	0.157571	0.156365	0.16593	0.144593	0.140145	0.138157	0.138747	0.135492	0.137465
1790			2,6-Dichloro-4'-biphenylol	17.310646954229	452.077	240.109			0.0356632	0.0111807	0.00984039	0.0104555	0.0130175	0.0894096	0.00402773	0.00111267	0.0218384	0.00015671	0.00213214	0.000135887	0.00076442	0.000984041	0.000641045	0.00248438	0.00278963	0.00126103	0.000145705	0.00512281	0.00481154	0.00336002
1791					451.838	196.072			0.0985859	0.0658625	0.0785774	0.080953	0.0780679	0.0919382	0.0713862	0.0790962	0.0805584	0.0723104	0.0823261	0.0693353	0.084258	0.0854578	0.0807681	0.0776315	0.0753769	0.078433	0.0760225	0.073876	0.0923541	0.0807509
1792					451.811	143.081			0.135836	0.171541	0.162886	0.180328	0.142782	0.178858	0.101185	0.16709	0.155063	0.230886	0.0985518	0.0706997	0.0935362	0.0936796	0.134538	0.114835	0.118203	0.119366	0.0993501	0.0841472	0.11183	0.0984423
1793					451.783	116.071			4.23498	3.55804	3.14322	2.96035	5.82879	3.76071	4.017	4.60535	4.01356	4.14366	3.97839	1.87538	5.90516	4.31312	4.31229	2.6499	4.2023	3.92252	3.56544	3.56488	4.08387	3.73806
1794					451.747	380.123			0.0128391	0.00689038	0.0104304	0.000990225	0.00391524	0.00322947	0.00679993	0.00765885	0.00659419	0.0136232	0.0132373	0.0126787	0.0192735	0.0166498	0.0193448	0.0213273	0.0165837	0.0165898	0.0151702	0.010836	0.0147238	0.0135767
1795			O-Desmethylindomethacin	2.67402362390437	451.688	344.769			0.0142887	0.0112694	0.00844337	0.00946312	0.00941242	0.010237	0.0132882	0.0159818	0.011548	0.0165371	0.00917277	0.0160165	0.0176095	0.015272	0.0151616	0.0180117	0.0113236	0.0148881	0.0155735	0.0129496	0.0129255	0.0138162
1796					451.684	487.064			0.00537855	0.0113386	0.00319212	0.00261173	0.00364264	0.00329698	0.0061977	0.00457481	0.00502914	0.00633414	0.00557625	0.00584804	0.00888576	0.00671115	0.00286899	0.00642449	0.00650796	0.0061446	0.00521777	0.00646059	0.00630307	0.00599381
1797					451.682	160.061			0.0783511	0.0246279	0.0108698	0.0270184	0.0335659	0.0285668	0.0542441	0.0371598	0.0368005	0.0572656	0.0476502	0.0473434	0.0520605	0.0519688	0.0519556	0.106738	0.0486437	0.0579533	0.0817079	0.0559225	0.0509112	0.0628472
1798			TG(14:1(9Z)/14:1(9Z)/14:1(9Z))	-4.49299844891048	451.674	718.117			0.00990149	0.00934097	0.00350646	0.00271402	0.00534391	0.00568892	0.00801035	0.0108997	0.00692573	0.00607531	0.0100726	0.00979009	0.00759746	0.0107563	0.00878663	0.012306	0.0102363	0.00945259	0.0099053	0.0131249	0.0111038	0.011378
1799					451.639	214.082			0.177339	0.160471	0.145259	0.20381	0.126699	0.239315	0.13722	0.1595	0.168702	0.236592	0.132798	0.146966	0.155837	0.192865	0.157609	0.186896	0.140836	0.1688	0.148008	0.16573	0.145486	0.153074
1800					451.575	386.026			0.0174256	0.00586597	0.0104317	0.00655539	0.00816696	0.00704911	0.0126384	0.0112666	0.00992496	0.0112576	0.0110778	0.00696655	0.0114777	0.0132104	0.0170992	0.00995998	0.0105188	0.011446	0.0110748	0.0123462	0.00951102	0.0109773
1801					451.537	348.07			20.3029	17.7392	12.9436	13.8272	14.7997	15.5622	18.8946	20.9517	16.8776	23.4897	17.9919	20.8811	21.8396	21.6142	22.1701	24.1367	19.5651	21.461	17.642	18.6251	19.9244	18.7305
1802			Captafol	18.7966791192141	451.537	350.075			0.329446	0.309261	0.202412	0.217308	0.232009	0.255496	0.324904	0.343946	0.276848	0.409294	0.25175	0.337267	0.380258	0.337185	0.358512	0.40278	0.336682	0.351716	0.282759	0.300481	0.324637	0.302626
1803			Hydroxytriphenylstannane	-5.70125811656538	451.537	371.055			0.0855362	0.0648684	0.0640458	0.0402941	0.0510535	0.0576592	0.0626509	0.0664671	0.0615719	0.0819985	0.065841	0.075458	0.0686556	0.0701014	0.0674108	0.0739834	0.0728216	0.0720338	0.0570021	0.0630281	0.0708857	0.0636386
1804					451.537	411.066			0.0345474	0.0348218	0.0221884	0.014809	0.0190172	0.0176516	0.0227365	0.031651	0.0246779	0.0384027	0.0334755	0.0333523	0.0309848	0.0285002	0.0315896	0.0357022	0.0351101	0.0333897	0.0307212	0.0295163	0.0360261	0.0320878
1805					451.537	695.132			0.100255	0.0810429	0.0508758	0.0488866	0.053793	0.0628469	0.0912161	0.0994626	0.0735474	0.124017	0.0896147	0.109686	0.117602	0.114979	0.121675	0.1302	0.0984731	0.113281	0.0928611	0.0860409	0.0940347	0.0909789
1806					451.537	717.116			0.0551375	0.0447012	0.0326305	0.0297011	0.0250044	0.0329114	0.045595	0.0498564	0.0394422	0.0669876	0.0501318	0.052671	0.0510493	0.0584414	0.0548318	0.0609419	0.0543429	0.0561747	0.0441876	0.0452817	0.0503869	0.0466188
1807					451.534	1042.19			0.00502538	0.00247943	0.000884911	0.000132947	0.000715569	0.00222823	0.00193057	0.00308535	0.0020603	0.00586918	0.00318397	0.00544146	0.00592902	0.00531891	0.00330963	0.00543993	0.00302614	0.00468978	0.0037027	0.00316814	0.0028996	0.00325681
1808					451.532	346.133			0.0115217	0.00932077	0.00371541	0.00568546	0.00921349	0.00501366	0.0083302	0.0135144	0.00828939	0.00558844	0.00970316	0.0100163	0.00998203	0.0132306	0.0129967	0.0140841	0.010241	0.0107303	0.00749155	0.010446	0.0110817	0.00967306
1809					451.532	349.073			2.03567	1.78203	1.26699	1.37895	1.50236	1.54587	1.95136	2.16016	1.70292	2.46396	1.87552	2.12998	2.22818	2.16858	2.20876	2.51425	2.00447	2.19921	1.79888	1.90264	1.97614	1.89255
1810					451.532	370.052			0.706567	0.636182	0.505969	0.447333	0.468004	0.50798	0.605071	0.720431	0.574692	0.765965	0.631143	0.665734	0.681412	0.657896	0.701235	0.737186	0.71115	0.693965	0.586667	0.596596	0.669827	0.617697
1811					451.532	427.044			0.107888	0.113742	0.0908269	0.0629022	0.0699087	0.0846513	0.0917659	0.104983	0.0908336	0.110894	0.105137	0.109558	0.105825	0.096415	0.102338	0.130937	0.108857	0.108745	0.0788021	0.0953986	0.106437	0.0935459
1812			TG(10:0/10:0/20:0)	9.18182867062481	451.532	696.137			0.0233701	0.0206446	0.00813325	0.00651013	0.0099066	0.0141261	0.0167537	0.02574	0.0156481	0.0293831	0.0222657	0.0239859	0.0258083	0.0289528	0.0261036	0.02722	0.0227556	0.0258094	0.0182085	0.0198678	0.0191864	0.0190876
1813			PC(15:0/P-18:0)	9.72367686795205	451.532	733.08			0.0147423	0.013164	0.00827891	0.00504234	0.00714345	0.00821233	0.0111367	0.0108951	0.0098269	0.0129345	0.0158093	0.0132128	0.0129217	0.0144386	0.0165077	0.015888	0.0179426	0.0149569	0.0127522	0.00968045	0.0136493	0.0120273
1815			Oxamate	-23.0921501030757	451.523	90.0553			0.305838	0.231646	0.243288	0.233758	0.228625	0.287113	0.64781	0.260064	0.304768	0.551975	0.344909	0.378162	0.348278	0.331339	0.355278	0.3767	0.371762	0.3823	0.310395	0.35833	0.349051	0.339259
1816					451.523	166.053			1.2491	0.904971	0.938807	1.32642	0.610614	1.00806	1.28339	1.23517	1.06957	1.51222	1.06567	1.03721	1.23968	1.26817	1.12309	1.10884	1.2415	1.19955	1.15569	1.11538	1.3369	1.20266
1817					451.414	236.056			0.135376	0.133082	0.0885157	0.156004	0.104056	0.0756978	0.117755	0.0974163	0.113488	0.0620326	0.0761432	0.0642851	0.131166	0.0893311	0.0813359	0.0847302	0.0669604	0.0819981	0.15351	0.096081	0.0981292	0.115907
1818					451.229	174.087			2.48842	2.50076	2.13865	3.90284	3.29324	3.66627	2.73762	3.05594	2.97297	1.69102	2.88602	1.28083	1.50302	1.55635	1.37038	1.54957	2.17036	1.75094	1.55805	1.59404	1.53222	1.56144
1819					451.195	119.035			0.0497608	0.0357373	0.0401808	0.0324273	0.0340602	0.0278485	0.0381551	0.0365375	0.0368384	0.051042	0.0398446	0.046662	0.0494154	0.0516243	0.0510237	0.0568308	0.053411	0.0499817	0.0420706	0.0446091	0.0332732	0.0399843
1820					451.069	566.141			0.0165307	0.0137539	0.0162164	0.0145762	0.00967815	0.00431375	0.0141235	0.0112939	0.0125608	0.0131332	0.0142598	0.012431	0.00546517	0.0138968	0.0141481	0.0170176	0.0246362	0.0143735	0.00644341	0.00896249	0.0117115	0.00903914
1823					450.943	468.094			0.195021	0.208779	0.15187	0.15096	0.118925	0.138282	0.137572	0.134225	0.154454	0.237689	0.200064	0.177284	0.195602	0.147888	0.186133	0.205323	0.216159	0.195768	0.165025	0.188594	0.195474	0.183031
1825					450.848	345.14			0.0267255	0.024757	0.0112692	0.0125716	0.0103154	0.0454054	0.0115367	0.0142496	0.0196038	0.0155437	0.01361	0.0110951	0.010405	0.0153781	0.012693	0.016345	0.0150443	0.0137643	0.0132756	0.0132809	0.014029	0.0135285
1827					450.731	490.002			0.0142974	0.0170006	0.0151993	0.00974026	0.00614688	0.0130923	0.012446	0.0120005	0.0124904	0.0132503	0.0180931	0.0138517	0.0109636	0.0106629	0.0110909	0.0113326	0.0149998	0.0130306	0.0106602	0.0123416	0.0124769	0.0118262
1828					450.681	428.047			0.0153956	0.016189	0.00906604	0.0127756	0.00831478	0.00812089	0.010992	0.0142086	0.0118828	0.0151325	0.0122667	0.0205605	0.0202254	0.0142578	0.0171387	0.0150414	0.0183904	0.0166267	0.0110409	0.018003	0.0153161	0.0147867
1829			PS(18:0/20:3(8Z,11Z,14Z))	-9.42733551169634	450.651	815.08			0.0052948	0.00510305	0.00409857	0.00212083	0.00380027	0.00353952	0.00523548	0.00455966	0.00421902	0.00708197	0.00452094	0.0056942	0.00525158	0.00651886	0.0091142	0.00651271	0.00631058	0.00637563	0.00447651	0.00335054	0.00390817	0.00391174
1830					450.636	347.642			0.00842785	0.00783885	0.00112923	0.00256568	0.00673237	0.00181935	0.00892742	0.00759883	0.00562995	0.0123553	0.0104695	0.00791955	0.0118289	0.00804934	0.00594639	0.0121307	0.00903048	0.00971627	0.00807432	0.0122554	0.0152911	0.0118736
1831					450.595	450.084			0.0347243	0.0381617	0.0352129	0.0398609	0.0479899	0.0378586	0.0456427	0.0321767	0.0389535	0.0486116	0.0410961	0.039517	0.0419667	0.0415514	0.0406009	0.044339	0.0588471	0.0445662	0.034451	0.0495658	0.0501498	0.0447222
1833			Clindamycin phosphate	-6.78579497820499	450.432	505.967			0.00421656	0.0104909	0.00883306	0.00511737	0.00460725	0.00802152	0.00377386	0.00692596	0.0064983	0.00620236	0.00834909	0.00549976	0.00730317	0.00602414	0.00405275	0.00565477	0.0103508	0.0066796	0.00606299	0.00511845	0.00576383	0.00564842
1834					450.299	525.011			0.0178017	0.0209629	0.0124837	0.012119	0.0112818	0.0122787	0.0153135	0.0178135	0.0150069	0.0157206	0.0162168	0.0143621	0.0159817	0.0135815	0.0162814	0.0153618	0.0193446	0.0158563	0.0177165	0.0167782	0.014348	0.0162809
1835					450.22	426.048			0.530888	0.436711	0.428393	0.482263	0.493807	0.510754	0.528182	0.494674	0.488209	0.652163	0.454779	0.541504	0.600554	0.52811	0.567829	0.651419	0.550072	0.568304	0.47904	0.531837	0.549998	0.520292
1836					449.809	148.06			0.511657	0.311188	0.30877	0.693588	0.19324	0.264805	0.249749	0.306696	0.354962	1.43814	0.414529	0.293681	0.328737	0.548368	1.50619	0.326462	0.486142	0.667782	0.317267	0.444101	0.343973	0.368447
1837					449.755	193.064			0.0221088	0.0123674	0.061242	0.0177654	0.027908	0.0155913	0.0277266	0.0687059	0.0316769	0.0796713	0.0639453	0.0370846	0.0322096	0.0276135	0.0278344	0.0300217	0.0619064	0.0450359	0.0560161	0.0445648	0.0428195	0.0478001
1838					449.74	217.107			0.0629513	0.0826553	0.0481602	0.0563701	0.0368463	0.0570515	0.0847856	0.0454261	0.0592808	0.0460803	0.0867726	0.0666934	0.0450918	0.0370684	0.047045	0.113132	0.0776372	0.06494	0.0687573	0.0572089	0.0676249	0.0645303
1840					449.705	344.205			0.0112221	0.0173304	0.00770329	0.0138311	0.00560986	0.0127853	0.00485265	0.0108284	0.0105204	0.00453035	0.00163182	0.00258834	0.00377105	0.00604967	0.00813054	0.00537703	0.00700115	0.00488499	0.00592894	0.00719579	0.00812527	0.00708333
[truncated: 4,195 more rows]
