# Supplementary material for: Combined analysis of the proteome and metabolome provides insight into microRNA-1174 function in Aedes aegypti mosquitoes
Source: Parasit Vectors. 2023 Aug 9;16:271. doi: 10.1186/s13071-023-05859-1 (PMC10413549; doi:10.1186/s13071-023-05859-1)
Supplement: Supplementary file 5 — Additional file 5: Table S5. The retained 5609 peaks in NEG mode after pretreatment. [file 13071_2023_5859_MOESM5_ESM.xlsx]

## Sheet: Table S5_Mean
											Additional file 5_Table S5_The retained 5,609 peaks in NEG mode after pretreatment
id	MS2 name	MS2 score	MS1 name	MS1 ppm	rt	mz	SuperClass	type	Ant1174_10	Ant1174_11	Ant1174_12	Ant1174_5	Ant1174_6	Ant1174_7	Ant1174_8	Ant1174_9	Mean Ant1174	Control_10	Control_11	Control_12	Control_5	Control_6	Control_7	Control_8	Control_9	Mean Control	QC01	QC02	QC03	Mean QC
1	Acrylic acid	1			393.804	71.0132	Organic acids and derivatives	forward	0.787755	1.53482	0.974415	0.78305	1.02521	0.73717	0.978936	3.45766	1.28488	1.25349	1.09388	1.21638	0.966485	0.998652	0.962739	1.04418	1.23749	1.09666	0.976949	0.884663	1.05014	0.970584
2	Dodecanoic acid	1			37.8165	199.17	Lipids and lipid-like molecules	forward	1.495	1.37576	1.09075	3.1969	2.42092	2.80576	2.72904	1.7944	2.11356	1.03393	1.24633	0.984051	1.32839	3.71658	2.19221	1.43633	1.21475	1.64407	1.91113	1.54179	2.20982	1.88758
3	Glyoxylic acid	1			319.22	72.9925	Organic acids and derivatives	forward	5.385	4.27664	7.61375	4.52504	9.06191	9.74896	8.37251	8.307	7.16135	9.75954	10.2613	8.86653	8.71796	9.68106	8.91285	8.65487	8.60504	9.1824	8.24832	7.77399	8.79502	8.27244
5	Heptadecanoic acid	0.999994			41.9003	269.248	Lipids and lipid-like molecules	forward	9.35537	7.14525	6.68098	13.7406	18.1998	12.484	17.7746	15.0501	12.5539	5.53405	10.4296	9.68279	8.89015	13.3105	12.5587	10.6241	7.67388	9.83797	12.8301	8.5447	14.2247	11.8665
6	Palmitic acid	0.999992			41.749	255.233	Lipids and lipid-like molecules	forward	275.378	312.594	262.556	742.418	1021.96	640.767	585.08	467.349	538.512	327.887	444.031	350.256	388.772	547.935	551.743	325.974	343.758	410.045	484.656	450.149	536.752	490.519
7	Glycolic acid	0.999991			311.516	75.0081	Organic acids and derivatives	forward	5.25249	4.34791	4.61134	5.55404	5.25297	5.43598	6.21133	6.40674	5.3841	7.27304	6.44826	4.27277	6.68011	6.54682	3.74797	6.51211	5.42506	5.86327	6.07632	6.10326	6.33975	6.17311
8	Palmitoleic acid	0.999985			41.2282	253.217	Lipids and lipid-like molecules	forward	364.641	472.673	425.51	1036.87	702.945	885.273	801.689	771.111	682.589	526.946	684.234	484.41	544.561	641.75	575.581	422.504	553.288	554.159	658.41	611.701	715.348	661.82
9	10E,12Z-Octadecadienoic acid	0.999962			221.944	279.233	Lipids and lipid-like molecules	forward	2.568	2.94809	3.45817	5.80394	5.84026	6.12045	6.29435	5.63575	4.83362	4.3735	5.00554	2.32606	2.87868	4.4187	3.29246	4.58067	4.29757	3.89665	5.5921	3.73977	5.54867	4.96018
10	16-Methylheptadecanoic acid	0.999953			40.5183	283.264	Lipids and lipid-like molecules	forward	45.0711	32.7677	26.3623	56.178	68.0811	57.9108	65.3237	59.4915	51.3983	25.9832	32.6498	47.3668	35.5823	88.8099	67.5728	47.7365	28.1785	46.735	59.2317	40.4152	45.0011	48.216
11	Sarcosine	0.999918			365.588	88.0397	Organic acids and derivatives	forward	46.3526	29.6124	36.8676	117.456	95.8068	75.2866	90.2892	61.7434	69.1768	86.058	54.7109	88.0374	74.4451	78.4609	75.0978	67.4604	58.826	72.8871	68.8395	67.1077	71.4651	69.1375
12	Tridecanoic acid	0.999915			45.7685	213.186	Lipids and lipid-like molecules	forward	1.243	1.36341	0.865467	3.16222	3.16563	2.28262	2.74707	1.95452	2.09799	0.62787	0.800626	0.798159	0.896359	2.94188	0.539834	0.700432	0.603273	0.988554	1.48299	1.44794	1.57601	1.50231
13	Linoleic acid	0.999896			40.5624	279.233	Lipids and lipid-like molecules	forward	92.4223	299.878	294.556	642.09	629.717	541.526	518.824	500.115	439.891	371.897	512.676	357.479	415.798	925	475.905	490.731	386.413	491.987	467.847	447.577	699.79	538.405
14	Phenylpropiolic acid	0.999894			179.677	145.028	Benzenoids	forward	0.243657	0.33778	0.3645	0.357667	0.52146	0.449347	0.575124	0.449252	0.412348	0.415203	0.415587	0.225525	0.504072	0.442742	0.422818	0.224916	0.404206	0.381884	0.419925	0.473377	0.48781	0.460371
15	1H-Indole-3-carboxaldehyde	0.999891			203.671	144.045	Organoheterocyclic compounds	forward	6.88163	11.9285	5.68755	12.5164	11.6872	6.3873	8.6891	5.89086	8.70856	0.410294	0.357203	0.343612	0.63476	2.03428	1.65981	0.739186	0.467106	0.830781	4.91468	3.65147	4.52707	4.36441
16	L-Norleucine	0.999855			296.774	130.087	Organic acids and derivatives	forward	27.8778	23.6574	17.283	53.4195	39.7846	46.2579	35.6244	39.4572	35.4202	13.4356	13.3177	18.0043	17.7107	20.6968	17.578	14.8934	13.9316	16.196	24.8195	24.8136	24.8808	24.838
17	Linoelaidic acid	0.99985			68.6746	279.233	Lipids and lipid-like molecules	forward	9.28354	15.8361	11.3291	31.3455	43.3617	20.5327	23.8516	26.3677	22.7385	13.6651	18.0054	15.3684	13.2057	25.9009	16.876	18.6899	17.0572	17.3461	21.9753	17.0498	23.4447	20.8233
18	L-Proline	0.999828			329.771	114.055	Organic acids and derivatives	forward	456.751	353.886	280.966	630.854	519.006	575.65	597.405	527.025	492.693	397.344	442.602	391.493	559.334	549.355	502.155	543.819	387.561	471.708	486.298	446.019	491.116	474.477
19	Uracil	0.999794			80.4367	111.019	Organoheterocyclic compounds	forward	108.453	98.9912	79.2922	403.734	358.155	268.005	255.279	196.534	221.056	141.523	102.948	139.852	175.688	149.85	137.325	146.846	94.0174	136.006	182.995	172.23	192.039	182.421
20	Glutaric acid	0.999739			189.724	131.034	Organic acids and derivatives	forward	9.40989	2.45534	7.16304	9.15913	12.7012	10.3973	12.5889	11.8224	9.46214	16.8135	16.1701	11.2742	16.2805	16.123	11.3453	16.5034	13.4297	14.7425	13.3572	10.6941	13.6159	12.5557
21	Petroselinic acid	0.999647			162.191	281.249	Lipids and lipid-like molecules	forward	1.62703	1.91873	1.9959	3.90373	4.28058	2.29803	3.61802	2.37423	2.75203	1.93786	1.92293	1.42336	1.5455	2.40649	2.14689	2.30806	1.76792	1.93238	2.46795	2.38305	2.3098	2.38694
22	Tetracosanoic acid	0.999642			37.7805	367.358	Lipids and lipid-like molecules	forward	3.65526	4.12865	2.66658	3.89061	3.2185	4.37226	4.64165	4.30691	3.86005	2.26696	1.6208	2.89098	3.23668	4.29641	3.63929	5.2627	2.58888	3.22534	3.40414	2.99555	3.67311	3.3576
23	Oleic acid	0.999596			201.95	281.249	Lipids and lipid-like molecules	forward	1.39715	1.14727	1.38162	2.31003	2.31228	1.36143	1.7591	1.71848	1.67342	1.22592	1.50864	1.48055	2.05314	3.31904	2.97665	2.03033	1.37843	1.99659	1.56908	1.63421	1.15572	1.453
25	Pentadecanoic acid	0.999311			39.3109	241.217	Lipids and lipid-like molecules	forward	1.61171	2.26635	1.72902	6.01364	8.88329	4.32092	3.46292	3.13476	3.92783	0.941734	1.34621	1.22652	1.09724	4.47106	3.01431	1.05077	0.984384	1.76653	2.77237	2.89381	3.09595	2.92071
26	Alpha-Linolenic acid	0.999265			38.4676	277.217	Lipids and lipid-like molecules	forward	10.586	16.2105	16.394	30.3205	34.3202	28.3093	24.8951	22.5398	22.9469	16.6042	24.1101	14.9873	18.5114	98.9188	13.1575	26.37	17.8965	28.8195	19.4174	18.625	22.46	20.1675
27	Glycine	0.999146			384.183	74.0241	Organic acids and derivatives	forward	1.10296	1.00493	0.929053	1.77573	1.29278	1.28394	1.5644	1.16323	1.26463	0.973989	0.853489	1.12522	1.07403	1.21324	1.17308	1.12743	0.947625	1.06101	1.09765	1.06335	1.23181	1.13093
28	Hypogeic acid	0.998793			68.2707	253.217	Lipids and lipid-like molecules	forward	11.6833	12.9606	11.5417	1.4335	36.3033	26.5948	21.3538	24.801	18.334	12.5918	17.2438	14.1382	10.3254	25.2141	22.2206	15.3679	14.2373	16.4174	19.2979	17.0382	20.1878	18.8413
29	D-Ornithine	0.998768			530.851	131.082	Organic acids and derivatives	forward	5.83289	5.17074	4.60014	7.3691	6.11251	7.04796	8.05112	6.87824	6.38284	5.02809	5.33474	5.53981	6.15788	5.91371	5.87885	5.63954	4.84399	5.54208	5.88937	5.50761	5.80089	5.73262
30	cis-Vaccenic acid	0.998725			220.222	281.249	Lipids and lipid-like molecules	forward	3.91731	3.94451	5.32164	7.41099	7.50207	6.44458	7.85186	8.0518	6.30559	5.58152	7.76421	4.78504	4.89983	9.57491	5.52167	7.06763	7.11439	6.53865	5.69608	6.24938	7.75401	6.56649
31	Kynurenic acid	0.998309			204.221	188.035	Organoheterocyclic compounds	forward	12.5537	22.2728	10.0917	23.2736	21.7705	11.396	15.2936	10.68	15.9165	0.772655	0.649485	0.621601	0.952087	3.7131	3.18395	1.13726	0.830589	1.48259	8.89114	6.70287	8.23669	7.94357
32	Aminocaproic acid	0.998278			286.732	130.087	Lipids and lipid-like molecules	forward	17.2857	19.6794	15.6889	42.8624	32.6478	30.3199	26.97	29.4612	26.8644	8.35898	9.48647	10.5697	14.1941	17.6388	14.9452	11.9507	9.48561	12.0787	18.3152	18.3267	20.2666	18.9695
33	D-Glyceraldehyde 3-phosphate	0.998246			454.233	168.991	Organic oxygen compounds	forward	0.340642	0.267127	0.21037	1.37888	1.2625	0.868143	1.12768	0.42926	0.735577	0.904147	0.376991	0.792423	1.36245	1.12411	0.886967	0.966086	0.302212	0.839423	0.644386	0.815277	0.74219	0.733951
34	Behenic acid	0.998139			38.693	339.328	Lipids and lipid-like molecules	forward	3.45704	5.1069	2.79735	4.13982	2.64841	5.22804	6.914	4.17407	4.3082	1.04245	0.951379	1.62627	1.72647	2.54781	1.92779	2.1323	1.19613	1.64382	2.28392	2.08174	2.65373	2.3398
35	5Z-Dodecenoic acid	0.997411			46.6544	197.154	Lipids and lipid-like molecules	forward	1.64267	1.87606	1.06551	9.38395	7.10959	5.4847	4.36556	3.74184	4.33374	0.684735	0.68519	0.763889	1.26607	6.02115	3.51586	0.948537	0.628751	1.81427	3.0694	2.75253	2.94741	2.92311
36	Adenine	0.9972			342.148	134.047	Organoheterocyclic compounds	forward	27.6699	14.4247	13.9319	15.644	12.6205	27.4513	12.7615	13.7862	17.2862	12.9499	13.3302	21.4815	15.8366	14.7322	14.2515	15.3835	15.9605	15.4907	14.2582	23.9809	26.3533	21.5308
37	Eicosapentaenoic acid	0.996762			41.1722	301.218	Lipids and lipid-like molecules	forward	12.7182	11.5929	8.31061	51.0993	35.0433	28.643	36.7628	19.0267	25.3996	14.3409	18.3101	13.8915	18.5116	49.1995	34.1047	37.8237	11.2823	24.683	21.9088	24.1633	31.122	25.7314
38	Pyroglutamic acid	0.995961			318.417	128.035	Organic acids and derivatives	forward	44.2272	48.311	30.2961	71.7446	59.7028	67.1917	52.2048	53.8396	53.4397	35.4791	42.014	38.9241	40.4305	45.7301	43.1443	38.0058	41.9632	40.7114	46.1354	45.6717	45.9086	45.9052
39	Erythrono-1,4-lactone	0.995818			316.934	117.019	Organoheterocyclic compounds	forward	0.421055	0.132973	1.06017	0.00059927	0.522153	0.000574494	0.54525	0.616537	0.412414	2.18208	2.08395	0.80161	0.796509	1.14988	1.1241	1.08701	2.03144	1.40707	0.000514532	0.714363	1.11169	0.608857
40	Hydrogen phosphate	0.994958			470.053	96.9689	Homogeneous non-metal compounds	forward	2.02045	1.5411	2.05262	1.84056	2.48724	6.7665	10.0329	4.54247	3.91048	3.07606	2.65213	10.1367	4.43856	2.55213	2.80981	3.89986	2.26752	3.97909	3.34384	2.81148	3.34415	3.16649
42	D-Ribose 5-phosphate	0.994366			480.377	229.012	Organic oxygen compounds	forward	1.40065	0.799285	0.558339	1.20261	1.47268	2.05659	2.85562	2.32439	1.58377	2.12037	1.453	2.67339	2.72971	2.06472	2.16961	2.11588	1.33166	2.08229	1.79334	1.74957	1.92527	1.82273
44	Heptanoic acid	0.994084			29.9089	129.092	Lipids and lipid-like molecules	forward	1.17158	1.00288	1.0887	1.39141	0.810649	1.32167	1.46287	1.25743	1.1884	1.05201	1.13813	1.5023	1.35287	1.59693	1.06857	1.22604	1.5247	1.30769	1.09469	0.896859	0.680628	0.890727
45	Succinic acid	0.99384			403.825	117.019	Organic acids and derivatives	forward	181.934	129.568	114.619	281.19	247.738	268.549	300.383	238.306	220.286	188.099	155.723	185.377	250.648	215.603	205.271	207.25	132.558	192.566	208.419	197.699	206.627	204.248
46	L-Lysine	0.993522			540.352	145.098	Organic acids and derivatives	forward	4.21652	5.35596	2.49544	7.39926	4.46245	9.91704	5.33294	4.86223	5.50523	1.26797	1.17297	1.43957	1.51502	1.50977	1.50444	1.43209	1.07437	1.36452	3.15775	3.22173	3.20093	3.19347
47	Glucosamine 6-phosphate	0.993352			493.262	258.039	Organic oxygen compounds	forward	0.150177	0.114233	0.0749725	0.170796	0.213008	0.252062	0.407055	0.326191	0.213562	0.288181	0.226323	0.292462	0.329848	0.235859	0.249264	0.252394	0.17217	0.255813	0.207178	0.19036	0.259723	0.219087
48	Taurine	0.991493			314.933	124.007	Organic acids and derivatives	forward	304.729	222.501	285.439	285.481	353.969	302.906	389.643	372.599	314.658	322.612	364.86	338.971	384.271	378.993	371.544	368.178	322.568	356.5	345.383	341.623	356.151	347.719
49	9,10-Epoxyoctadecenoic acid	0.991484			46.6844	295.228	Lipids and lipid-like molecules	forward	1.40862	0.760769	0.847775	5.75216	5.65612	5.48768	4.29678	2.21511	3.30312	2.38019	3.61905	2.65348	2.48253	3.94146	3.69877	3.0795	0.972702	2.85346	3.2122	2.24561	3.86103	3.10628
50	Arachidic acid	0.991434			40.5183	311.296	Lipids and lipid-like molecules	forward	3.77066	3.05425	1.8146	3.3702	3.51371	3.73814	5.0835	4.59297	3.61725	1.82344	1.93988	2.3895	2.61502	4.28711	3.2202	2.29984	1.86735	2.55529	3.14057	2.98207	3.28957	3.1374
51	Acetylvalerenolic acid	0.991148			166.831	291.16	Lipids and lipid-like molecules	forward	0.312597	1.08667	0.000446217	0.299487	0.000545076	0.0491017	0.000617388	0.111675	0.232643	0.000483716	0.00049343	0.000488906	0.000561949	0.000537483	0.378934	0.0357975	0.000476288	0.0522217	0.0834854	0.104853	0.121897	0.103412
52	Undecanoic acid	0.990686			46.9198	185.155	Lipids and lipid-like molecules	forward	0.642307	0.927389	0.878356	0.829478	1.37873	0.772975	0.668902	0.586153	0.835537	0.553466	0.798651	0.65857	0.808877	0.906348	0.730965	0.66852	0.457981	0.697922	0.693567	0.786429	0.73902	0.739672
53	4-Dodecylbenzenesulfonic Acid	0.990526			712.402	325.185	Benzenoids	forward	0.266137	0.257945	0.225639	0.432908	0.262202	0.298047	0.327559	0.291121	0.295195	0.249714	0.265512	0.255699	0.29593	0.280011	0.275905	0.27774	0.275101	0.271951	0.391505	0.253181	0.328264	0.324316
54	L-Serine	0.990473			395.82	104.035	Organic acids and derivatives	forward	4.69234	3.5099	4.75526	4.58476	4.98327	4.20859	5.75607	4.49653	4.62334	5.63293	5.87368	6.72698	5.18654	6.66638	6.22478	5.8	5.09159	5.90036	5.05662	5.21535	5.64556	5.30584
55	D-2,3-Dihydroxypropanoic acid	0.989629			321.047	105.019	Organic oxygen compounds	forward	2.26358	1.5981	1.84557	2.12471	2.72412	1.79686	2.83732	2.44855	2.20485	3.21214	3.1892	3.04639	3.57484	4.1881	3.59279	3.38555	2.83057	3.37745	2.59658	2.8003	2.91376	2.77021
57	Glucose 6-phosphate	0.988818			589.588	259.023	Organic oxygen compounds	forward	2.91666	2.2924	1.80905	2.79889	0.451564	4.93625	5.6457	4.88856	3.21738	3.979	3.26363	4.7833	4.87487	4.14252	4.1131	4.13944	2.98389	4.03497	3.65691	3.55366	3.96911	3.72656
58	Cytidine monophosphate	0.988572			479.614	322.046	Nucleosides, nucleotides, and analogues	forward	0.32781	0.250634	0.159696	0.119205	0.152706	0.254319	0.332722	0.406962	0.250507	0.352491	0.299038	0.422958	0.406417	0.337579	0.385894	0.356209	0.274651	0.354405	0.284511	0.301974	0.317568	0.301351
59	Prostaglandin E3	0.988261			99.553	349.203	Lipids and lipid-like molecules	forward	1.17834	2.60339	0.128578	2.07704	0.0469595	1.13621	0.098272	0.544948	0.976718	0.105173	0.359755	0.0630689	0.150427	0.14974	1.88694	0.387861	0.0790335	0.39775	0.898515	0.941441	0.761409	0.867122
60	Benzoic acid	0.987932			123.932	121.029	Benzenoids	forward	12.8171	14.9591	12.4445	15.7738	13.4601	11.167	25.7017	10.9586	14.6602	4.59744	7.05125	6.50843	7.22196	6.93575	6.50921	6.19021	4.91677	6.24138	7.31362	8.08834	10.8681	8.75668
61	Dihydroxyacetone phosphate	0.987886			472.16	168.99	Organic oxygen compounds	forward	0.259093	0.213961	0.145269	0.522618	0.6682	0.697795	0.728922	0.55402	0.473735	0.566823	0.362749	0.646528	0.746117	0.520801	0.531556	0.740544	0.29627	0.551424	0.420386	0.3933	0.439839	0.417842
62	N-Acetylhistamine	0.987836			328.931	152.083	Organic acids and derivatives	forward	0.707373	0.946634	0.529363	1.62661	0.89104	0.738396	2.25632	0.589776	1.03569	0.147838	0.173037	0.144088	0.203243	0.315758	0.321319	0.279033	0.134365	0.214835	0.635629	0.552777	0.618572	0.602326
63	3'-O-Methylguanosine	0.987757			215.042	296.1	Nucleosides, nucleotides, and analogues	forward	0.0527606	0.0947933	0.108376	0.0665318	0.0553168	0.0287216	0.0425261	0.135874	0.0731125	0.0320884	0.0611743	0.133009	0.0446508	0.121195	0.151493	0.0201717	0.136254	0.0875045	0.0693324	0.0780117	0.0899196	0.0790879
65	Carnosol	0.987335			103.639	329.177	Lipids and lipid-like molecules	forward	0.722663	1.27778	0.397387	0.991383	0.441077	0.328891	0.269121	0.614468	0.630346	0.280254	0.309875	0.188346	0.148393	0.151131	1.73193	0.378109	0.239383	0.428427	0.287741	0.348554	0.380871	0.339055
66	Capric acid	0.987182			48.5778	171.139	Lipids and lipid-like molecules	forward	3.82791	2.91277	2.12	3.43809	3.15638	3.35385	4.65743	3.95986	3.42829	2.7291	3.58574	3.19534	3.55184	4.78425	3.58625	4.17432	3.27481	3.61021	3.26152	3.08045	3.52007	3.28735
67	But-2-enoic acid	0.986816			458.627	85.029	Lipids and lipid-like molecules	forward	2.69173	1.98266	2.25174	1.50295	1.25293	1.56337	1.82601	2.41684	1.93603	1.62299	2.37115	2.05571	2.60128	2.36244	2.41584	2.50738	2.739	2.33447	3.21375	2.92465	2.27732	2.80524
68	Biotin	0.986805			292.952	243.081	Organoheterocyclic compounds	forward	0.595926	0.52752	0.424676	0.72273	0.610157	0.697797	0.794318	0.696495	0.633702	0.540379	0.571761	0.652429	0.600362	0.577816	0.517321	0.527007	0.532722	0.564975	0.609363	0.579737	0.618803	0.602635
69	Ethyl hexadecanoate	0.986265			67.3218	283.264	Lipids and lipid-like molecules	forward	2.00231	0.732299	1.91624	3.57453	4.72878	3.92404	4.64911	2.73901	3.03329	1.8303	2.31111	2.07203	2.24457	3.4366	3.95144	3.23593	1.85022	2.61653	3.02772	3.34267	2.99161	3.12066
70	Allantoin	0.985912			202.635	157.036	Organoheterocyclic compounds	forward	673.842	613.951	417.642	872.887	685.069	996.895	845.593	485.423	698.913	20.9574	23.6308	24.2657	23.7292	52.6928	61.7416	21.6851	25.5215	31.778	470.434	389.721	451.103	437.086
71	Fructose-1P	0.985098			314.897	179.056	Organooxygen compounds	forward	151.653	137.074	240.921	113.829	258.642	355.602	214.162	263.118	216.875	328.327	273.755	252.963	277.93	266.392	273.532	258.556	275.681	275.892	225.052	237.832	241.679	234.854
72	bicyclo-PGE2	0.984968			82.4126	333.207	Lipids and lipid-like molecules	forward	2.263	4.62986	0.309391	3.78953	0.0202584	1.94312	0.225436	0.8474	1.7535	0.000483716	0.50674	0.0128062	0.0256314	0.121326	2.17	0.494932	0.00495057	0.417109	1.09248	1.01715	1.11904	1.07622
73	Oxoadipic acid	0.984442			325.481	159.029	Organic acids and derivatives	forward	1.44087	0.869115	1.34011	1.12562	0.438184	1.06917	1.29688	1.56789	1.14348	2.20466	2.11835	2.37865	2.31456	2.42619	2.29483	2.55687	1.55926	2.23167	1.71116	1.63022	2.17782	1.83973
74	Maleic acid	0.984149			394.774	115.003	Organic acids and derivatives	forward	4.19487	3.80311	4.47624	3.38746	2.69523	2.29844	4.22552	4.21352	3.6618	3.67299	3.84205	4.02587	3.09144	3.2858	3.48505	3.38451	4.8369	3.70308	3.77599	3.69929	3.70149	3.72559
75	Carnosic acid	0.983965			160.852	331.192	Lipids and lipid-like molecules	forward	0.36672	1.12571	0.0131253	0.563944	0.000545076	0.0780151	0.0134039	0.11155	0.284127	0.000483716	0.00049343	0.000488906	0.000561949	0.000537483	0.578306	0.14468	0.000476288	0.0907535	0.129114	0.0945058	0.157409	0.12701
76	Caprylic acid	0.98365			54.9202	143.107	Lipids and lipid-like molecules	forward	2.48214	2.21311	1.74493	3.3703	2.89063	3.51159	4.31982	2.65817	2.89884	3.40555	3.98824	2.06537	2.91228	3.86091	3.58172	2.69348	2.26238	3.09624	3.368	3.54785	3.70149	3.53911
77	Thymine	0.983192			69.4896	125.035	Organoheterocyclic compounds	forward	4.60274	6.06526	3.97216	28.8684	113.881	4.78881	5.38795	4.39129	21.4947	2.74193	2.85765	3.35175	3.61784	3.65687	4.71152	4.0673	2.89784	3.48783	12.445	11.8803	13.0551	12.4601
78	Itaconic acid	0.982007			341.279	129.019	Lipids and lipid-like molecules	forward	0.869227	0.595864	0.882973	0.484254	0.930622	0.453878	0.886702	0.930328	0.754231	1.39154	1.60363	1.46864	1.93202	1.737	1.54395	1.86897	1.37867	1.61555	1.26345	1.18157	1.34953	1.26485
79	L-Tyrosine	0.981644			320.134	180.059	Organic acids and derivatives	forward	12.944	9.03434	19.3322	9.42488	21.7907	12.8264	19.5588	21.9715	15.8604	26.1937	25.0651	22.8638	21.6799	22.8048	21.7605	21.6268	24.0871	23.2602	20.5126	20.1292	20.8565	20.4994
81	D-Erythrose 4-phosphate	0.980441			469.401	199.001	Organic oxygen compounds	forward	1.86068	1.23474	0.808355	1.83261	2.34531	2.96423	4.4135	3.42396	2.36042	3.17142	2.14504	4.1	4.10388	3.22662	3.05452	3.09272	1.88191	3.09701	2.53589	2.51996	2.84296	2.63294
82	Hexadecanedioic acid	0.97991			85.2329	285.208	Lipids and lipid-like molecules	forward	0.0413558	0.0510493	0.113119	0.458817	0.0660936	0.352034	0.30726	0.178317	0.196006	0.214004	0.364263	0.244423	0.246297	0.317295	0.165135	0.23272	0.144328	0.241058	0.227792	0.229689	0.256467	0.237983
83	Beta-Glycerophosphoric acid	0.979313			405.56	171.006	Lipids and lipid-like molecules	forward	0.202704	0.172788	0.103778	0.212731	0.20854	0.201706	0.276328	0.245585	0.20302	0.181475	0.180994	0.180212	0.338854	0.435263	0.482294	0.493722	0.168461	0.307659	0.229993	0.245678	0.256728	0.244133
84	(9xi,10xi,12xi)-9,10-Dihydroxy-12-octadecenoic acid	0.978954			66.0347	313.239	Lipids and lipid-like molecules	forward	0.234274	0.230528	0.182292	1.8785	1.44452	1.28327	0.936087	0.458237	0.830963	0.487509	0.634347	0.428638	0.411098	0.465571	0.464699	0.533358	0.291967	0.464648	0.632456	0.549087	0.669896	0.617146
85	Terephthalic acid	0.97758			131.625	165.019	Benzenoids	forward	15.9826	30.0601	22.6022	26.8262	27.7754	19.1142	42.0972	18.6074	25.3832	2.55543	4.41289	2.56593	3.34622	4.384	5.4802	4.96145	2.69552	3.80021	11.9056	14.7428	16.2616	14.3033
86	Myristoleic acid	0.977397			37.1775	225.186	Lipids and lipid-like molecules	forward	3.14728	4.94029	2.63385	23.4744	17.4079	14.8833	11.6106	9.77375	10.9839	1.20029	1.29417	1.52114	1.55346	14.2174	8.07621	1.18903	1.22841	3.78501	6.86899	6.18229	7.92698	6.99275
88	15-Deoxy-d-12,14-PGJ2	0.977237			55.7991	315.197	Lipids and lipid-like molecules	forward	2.48931	3.75338	0.331486	4.32949	0.138097	1.65703	0.314463	1.32688	1.79252	0.0284406	0.599987	0.0497274	0.0670078	0.102767	3.24576	0.716212	0.0308454	0.605093	1.32588	1.00672	1.34993	1.22751
90	N6-Acetyl-L-lysine	0.976022			370.078	187.109	Organic acids and derivatives	forward	0.413611	0.27221	0.228022	0.42734	0.765649	0.666537	0.359568	0.417222	0.44377	0.091615	0.184952	0.207687	0.0745192	0.29253	0.0910833	0.195625	0.282896	0.177613	0.311606	0.297177	0.313361	0.307381
91	Uridine	0.975958			172.574	243.062	Nucleosides, nucleotides, and analogues	forward	77.6509	60.1604	61.9535	140.401	131.686	120.353	159.074	133.349	110.578	118.135	108.94	131.11	140.965	111.352	114.617	110.376	90.8704	115.796	116.61	119.618	110.648	115.625
93	Adenosine	0.9756			185.219	266.09	Nucleosides, nucleotides, and analogues	forward	3.15049	2.68828	2.609	2.00203	2.01313	2.9119	4.19495	3.3661	2.86698	4.064	3.59296	4.24969	4.80868	4.83895	5.85161	4.14402	3.26229	4.35152	3.54037	3.661	3.53323	3.5782
94	2-Amino-3-phosphonopropionic acid	0.974935			445.279	168.006	Organic acids and derivatives	forward	1.03877	0.813513	0.38145	1.25245	1.49012	1.05546	1.30884	1.18447	1.06564	1.78629	1.40705	1.4513	1.83577	2.25534	2.0702	1.99583	1.53318	1.79187	1.4003	1.28293	1.43457	1.3726
95	Mecarbam	0.973959			69.4694	328.047	Organophosphorus compounds	forward	0.997357	0.798501	0.693676	1.28287	1.04973	1.1328	1.20571	0.999538	1.02002	0.884464	0.95379	1.10357	1.15497	1.05241	1.14159	1.23187	0.896862	1.05244	1.00796	1.05729	1.06461	1.04329
96	Xanthine	0.973931			232.357	151.026	Organoheterocyclic compounds	forward	9.70617	9.73939	7.89004	69.6956	51.0653	35.6046	89.142	27.4249	37.5335	14.9118	11.721	12.6944	15.5597	12.1765	9.75485	11.2266	11.8363	12.4851	24.4348	25.7201	27.3612	25.8387
97	L-2-Hydroxyglutaric acid	0.973823			413.507	147.029	Lipids and lipid-like molecules	forward	2.48896	1.47802	0.773285	23.5395	23.8298	19.5869	19.093	10.6455	12.6794	8.17361	2.41715	9.16314	13.5385	8.94955	7.92171	7.30867	1.47062	7.36786	9.38059	9.84767	11.2613	10.1632
98	Imidazoleacetic acid	0.973159			45.974	125.035	Organoheterocyclic compounds	forward	0.957049	0.999482	0.839632	1.53325	0.139263	1.31465	0.840468	1.26398	0.985972	1.2704	1.30979	1.49749	2.17499	1.51614	1.83693	1.89025	1.08331	1.57241	1.38272	1.3716	1.44374	1.39935
99	N-Acetylglutamine	0.972133			330.598	187.072	Organic acids and derivatives	forward	3.37493	5.01703	0.635933	5.48114	3.47861	8.03577	6.36252	2.7687	4.39433	0.499767	0.480586	0.496262	0.571924	0.818089	0.772409	0.534955	0.339535	0.564191	2.37357	2.22917	2.46269	2.35514
101	D-Tryptophan	0.970276			284.935	203.082	Organoheterocyclic compounds	forward	6.02472	5.67454	4.33907	9.46984	8.06076	7.61662	8.41394	8.38524	7.24809	7.11077	4.97441	3.75315	6.30815	5.60155	5.38799	4.06101	6.39713	5.44927	6.08661	6.12658	6.84893	6.35404
102	Deoxyribose 1-phosphate	0.969575			78.3154	213.017	Organic oxygen compounds	forward	13.0847	9.48223	14.4617	7.61775	4.60103	4.23539	17.5147	14.1508	10.6435	9.2842	10.9173	9.16903	9.80141	9.67506	9.08067	9.59111	9.7964	9.6644	9.89681	9.87105	13.4035	11.0571
104	Citramalic acid	0.966946			320.068	147.03	Lipids and lipid-like molecules	forward	0.577652	0.320769	0.887747	0.538231	0.705373	0.339638	1.1766	0.749712	0.661965	1.15679	0.702856	1.0992	1.10484	1.00875	0.525737	0.688042	0.749374	0.879449	0.63508	0.784313	1.04131	0.820234
105	Adenosine monophosphate	0.96604			511.377	346.056	Nucleosides, nucleotides, and analogues	forward	2.43198	1.71382	0.835878	1.31149	1.02553	1.69075	1.65621	1.65554	1.54015	1.71696	1.48184	1.17156	1.96201	1.94072	1.11582	1.74534	1.30938	1.55545	2.14416	1.30233	1.89173	1.77941
107	5'-Methylthioadenosine	0.964702			92.7129	296.083	Nucleosides, nucleotides, and analogues	forward	1.72089	1.62717	1.03291	1.60575	1.33006	2.23051	2.86377	1.67969	1.76134	0.514458	0.523738	0.562528	0.71669	0.866417	0.745036	0.575133	0.530619	0.629327	1.14539	1.09346	1.27546	1.17144
108	Oxoglutaric acid	0.963966			386.003	145.014	Organic acids and derivatives	forward	28.2804	18.7539	14.1711	34.7154	34.0118	33.1235	39.1108	31.1588	29.1657	17.5371	20.5644	18.8954	37.0982	32.3936	31.793	31.2138	12.9794	25.3094	26.202	27.9468	27.9371	27.3619
109	Guanine	0.963752			337.73	150.042	Organoheterocyclic compounds	forward	4.29696	3.31857	4.29018	3.3355	3.53197	4.04171	4.0946	4.84454	3.96925	4.41897	4.57394	4.04361	4.15669	4.73595	4.00183	4.02158	4.5998	4.31904	4.09834	4.21867	4.32034	4.21245
110	D-Mannose	0.96362			363.793	179.056	Organic oxygen compounds	forward	3.44048	2.36444	5.47568	3.02931	6.64529	3.55744	5.41085	5.83394	4.46968	12.2904	8.17359	7.34045	3.96842	7.27766	34.2557	6.31184	8.45982	11.0097	6.16376	8.4821	6.69997	7.11528
111	Glyceraldehyde	0.963536			122.576	89.0238	Organic oxygen compounds	forward	12.339	11.1709	14.0304	12.8384	15.5921	16.4245	19.1186	16.0862	14.7	15.4953	15.4782	14.4403	16.9306	15.3675	15.1716	16.094	15.0422	15.5025	8.54871	14.813	15.7425	13.0347
112	Phosphoserine	0.962127			452.921	184.002	Organic acids and derivatives	forward	0.434985	0.268321	0.275844	0.545148	0.435242	0.473258	0.508281	0.436975	0.422257	0.444783	0.402495	0.433912	0.525718	0.487954	0.456959	0.488032	0.420938	0.457599	0.417837	0.431101	0.442966	0.430635
113	Indoleacetaldehyde	0.95697			46.6763	158.061	Organoheterocyclic compounds	forward	6.72347	5.54459	5.7073	8.06632	6.52025	7.52157	7.35186	7.82634	6.90771	7.08163	5.00099	3.61447	6.47149	6.12528	5.17846	5.38816	6.41501	5.65944	6.31488	6.21079	5.63382	6.05316
114	L-Histidine	0.956884			430.154	154.062	Organic acids and derivatives	forward	21.9149	18.068	36.938	25.9211	20.5126	25.3044	27.0574	23.4611	24.8972	16.3148	15.683	19.1649	19.9647	21.3968	21.5788	20.4205	16.741	18.9081	17.7053	18.3188	22.3935	19.4725
115	Pantothenic acid	0.956221			290.149	218.103	Organooxygen compounds	forward	70.2548	63.8794	54.6929	102.208	82.3125	84.8368	105.493	89.369	81.6308	67.0831	70.3361	79.6539	76.6501	69.1307	49.9533	48.38	64.2494	65.6796	75.2193	70.7894	73.2804	73.0964
116	D-Ribose	0.955962			153.714	149.045	Organic oxygen compounds	forward	19.2674	16.0512	12.6765	74.5994	52.7171	42.4906	42.0242	31.2221	36.3811	26.5421	25.5287	20.8051	29.5746	25.4412	18.6326	25.6368	23.1031	24.408	30.1748	28.5716	33.5654	30.7706
117	L-Phenylalanine	0.955303			281.774	164.071	Organic acids and derivatives	forward	8.18882	8.76693	6.09903	20.3422	14.7207	15.5219	12.6066	14.1535	12.55	6.23206	5.94858	6.63112	8.40908	7.66074	7.68073	6.50579	6.13494	6.90038	8.90422	9.81785	9.44059	9.38755
118	D-Glutamine	0.953055			392.204	145.061	Organic acids and derivatives	forward	75.8635	104.077	49.7916	105.145	64.0139	87.1085	79.7334	69.447	79.3975	73.5439	77.9774	80.0963	79.6299	83.8246	84.8393	74.1768	73.3044	78.4241	74.346	80.3388	79.8743	78.1863
119	Citric acid	0.948761			452.921	191.019	Organic acids and derivatives	forward	0.555545	0.423789	0.32625	1.10657	0.79478	1.29106	0.771658	0.673583	0.742904	0.71846	0.568611	0.653642	0.799867	0.72596	0.616256	0.782695	0.488982	0.669309	0.676377	0.601591	0.741256	0.673075
121	Azelaic acid	0.946174			360.244	187.097	Lipids and lipid-like molecules	forward	0.50833	0.550341	0.603362	0.907482	0.975417	1.23084	0.913877	1.21368	0.862916	1.82128	0.900407	0.698639	1.13917	1.28369	0.977393	0.978475	0.739076	1.06727	0.999079	0.921004	0.976809	0.965631
123	Pelargonic acid	0.944421			51.9293	157.123	Lipids and lipid-like molecules	forward	9.27337	7.64768	7.56529	9.64173	8.23712	8.35653	8.94212	8.7427	8.55082	8.10227	10.8784	6.95297	12.1824	10.9363	8.16759	9.52794	6.46303	9.15135	8.8861	8.90427	9.3796	9.05666
124	Citraconic acid	0.944022			105.498	129.019	Lipids and lipid-like molecules	forward	92.4076	96.1697	74.5194	35.5976	59.5333	78.9373	64.6999	76.944	72.3511	6.82392	7.31844	7.55429	8.36183	8.35367	7.12324	7.46271	9.46425	7.80779	44.3267	44.1221	46.7277	45.0588
125	D-Xylulose	0.941296			311.692	149.045	Organooxygen compounds	forward	4.48811	3.30304	7.13469	3.34512	7.7976	4.59073	6.52711	7.88496	5.63392	9.85525	8.20171	7.70316	8.14199	9.12229	8.15953	7.71562	8.26914	8.39609	6.76019	6.90847	7.38619	7.01828
128	UDP-N-acetyl-alpha-D-galactosamine	0.935555			449.747	606.075	Nucleosides, nucleotides, and analogues	forward	0.360309	0.290545	0.195087	0.240524	0.19115	0.285492	0.392804	0.302583	0.282312	0.428926	0.42564	0.559366	0.560461	0.590735	0.617031	0.510861	0.429568	0.515324	0.332052	0.389214	0.385633	0.368966
129	Uridine 5'-monophosphate	0.935544			461.372	323.029	Nucleosides, nucleotides, and analogues	forward	1.963	1.2831	0.973959	0.340894	0.542616	0.800241	1.16796	2.18879	1.15757	2.49435	2.44021	2.65913	2.90878	2.68273	2.99048	2.80435	2.33547	2.66444	1.75413	1.90945	2.11362	1.92573
130	N-Alpha-acetyllysine	0.933555			407.302	187.109	Organic acids and derivatives	forward	0.187574	0.402728	0.104491	0.585788	2.47271	0.493981	0.510144	0.256923	0.626792	0.0813761	0.0769649	0.0679226	0.112396	0.106623	0.0964641	0.106506	0.0799007	0.0910192	0.359915	0.349166	0.358305	0.355795
131	L-Valine	0.93055			321.879	116.071	Organic acids and derivatives	forward	17.5822	14.7483	9.42599	32.2473	21.1826	28.2959	21.5547	21.0985	20.7669	9.35312	11.5165	19.8311	14.6743	14.2246	11.1394	11.5031	10.038	12.785	15.5491	15.4899	16.3628	15.8006
134	L-Ribulose	0.924896			96.3194	149.045	Organic oxygen compounds	forward	17.0042	14.545	29.405	25.8944	28.7114	28.8674	35.0141	34.7179	26.7699	19.5541	19.7448	26.8172	27.5976	21.1233	25.9031	19.1368	24.5295	23.0508	25.8717	20.0344	35.2667	27.0576
135	Gamma-Linolenic acid	0.922028			228.803	277.217	Lipids and lipid-like molecules	forward	0.0308583	0.0223124	0.0492941	0.428458	0.109304	0.380427	0.0726919	0.0680374	0.145173	0.0614836	0.0833281	0.056111	0.0487551	0.0731519	0.0614354	0.0552957	0.0708781	0.0638049	0.0988251	0.0650044	0.0886633	0.0841642
136	Gluconic acid	0.917046			392.241	195.051	Organic oxygen compounds	forward	34.7781	72.6429	31.6701	10.5523	27.9371	16.1811	34.149	23.8472	31.4697	6.21178	7.52433	8.51184	9.01869	6.87713	7.30579	7.0812	5.32268	7.23168	15.5869	19.9251	20.4341	18.6487
137	Hydroxypyruvic acid	0.915686			391.266	103.003	Organic acids and derivatives	forward	1.07361	1.24288	1.0266	0.890122	1.91682	1.1947	1.22071	1.11742	1.21036	0.758878	0.917294	0.94403	0.8384	0.878823	0.804115	0.76542	0.801951	0.838614	1.10913	0.958732	0.962112	1.00999
140	Inosinic acid	0.914644			468.543	347.041	Nucleosides, nucleotides, and analogues	forward	0.0448324	0.196564	0.000446217	2.29399	2.18676	1.99497	1.80779	0.920469	1.18073	0.152023	0.00049343	0.000488906	0.172461	0.000537483	0.113097	0.000539388	0.000476288	0.0550145	0.646109	0.793217	0.630531	0.689952
141	D-Malic acid	0.911544			451.536	133.014	Lipids and lipid-like molecules	forward	10.1383	10.2247	8.26685	7.30303	5.7718	6.01857	12.2357	13.3595	9.1648	10.0295	9.17622	10.0211	10.4114	7.41277	8.23015	8.27198	11.0528	9.32574	10.1946	8.6685	10.5508	9.80466
142	L-Threonine	0.911535			371.87	118.05	Organic acids and derivatives	forward	22.731	17.3709	14.7225	27.7143	23.4518	26.7551	27.6728	26.6884	23.3884	17.9683	15.4797	17.8009	17.4157	17.8859	17.2957	17.2416	16.2578	17.1682	22.7273	19.6504	21.6274	21.335
143	Valeric acid	0.911281			82.5534	101.06	Lipids and lipid-like molecules	forward	2.92247	2.12816	1.29615	4.75628	4.41458	7.32458	4.66948	2.79021	3.78774	2.69082	2.5103	0.000488906	3.51616	4.39202	1.63352	2.10374	0.795959	2.20538	3.54239	3.0919	2.45732	3.03054
144	2-Ketobutyric acid	0.910949			311.692	101.024	Organic acids and derivatives	forward	25.4009	17.9247	35.9293	20.7788	40.484	26.521	34.7262	37.0919	29.8571	51.3313	43.7265	41.0355	42.5836	41.6378	43.4786	40.607	43.7825	43.5228	36.7082	37.2776	39.1748	37.7202
145	Methylsuccinic acid	0.909893			315.142	131.034	Lipids and lipid-like molecules	forward	7.62428	9.53968	8.41818	4.60536	9.4509	5.79299	7.98103	8.79493	7.77592	12.3433	11.3252	9.57108	9.80464	9.62821	10.2733	9.54183	10.2383	10.3407	8.80625	8.87459	9.22846	8.96977
146	2-Hydroxystearic acid	0.90568			53.0282	299.26	Lipids and lipid-like molecules	forward	0.354062	0.937588	0.189797	1.05193	1.10827	0.571897	1.26303	0.996669	0.809154	0.389767	0.432024	0.399314	0.383082	0.576326	0.429705	0.509182	0.334464	0.431733	0.662741	0.552707	0.739728	0.651725
147	Deoxyguanosine	0.904613			252.179	266.09	Nucleosides, nucleotides, and analogues	forward	0.0265182	0.0270187	0.0324703	0.163228	0.0649551	0.0382225	0.0861901	0.0425704	0.0601467	0.0383381	0.0235378	0.0507374	0.0343345	0.0327943	0.0281083	0.0299205	0.025581	0.032919	0.0442843	0.0491069	0.0503017	0.0478976
148	(10E,12Z)-(9S)-9-Hydroperoxyoctadeca-10,12-dienoic acid	0.900568			58.8059	311.223	Lipids and lipid-like molecules	forward	0.165588	0.346947	0.388526	1.1588	1.31625	1.29579	0.748604	0.452488	0.734123	0.385864	0.847875	0.386743	0.524645	1.22389	0.676509	0.456535	0.471743	0.621725	0.693717	0.505541	0.650797	0.616685
149	L-Gulonolactone	0.899733			86.4211	177.04	Organoheterocyclic compounds	forward	21.0909	16.7423	23.3031	19.3893	49.548	22.6648	28.2776	28.5038	26.19	28.8678	41.0656	29.5911	31.3892	29.8456	25.4152	31.0208	7.25036	28.0557	26.5716	27.1803	26.4025	26.7181
151	Nicotinic acid	0.895397			30.0067	122.022	Organoheterocyclic compounds	forward	0.305685	0.264844	0.165085	0.347388	0.315698	0.218545	0.333777	0.237614	0.27358	0.267392	0.407683	0.315102	0.342458	0.303129	0.288206	0.31936	0.258049	0.312672	0.190364	0.334758	0.255433	0.260185
152	1-Kestose	0.894086			472.823	503.164	Organic oxygen compounds	forward	0.100947	0.0656779	0.0849533	0.204849	0.280355	0.134367	0.229854	0.159942	0.157618	0.192498	0.137303	0.214028	0.319781	0.147691	0.165046	0.179471	0.112475	0.183537	0.122505	0.174306	0.173885	0.156899
153	2-Furoic acid	0.892476			51.4725	111.008	Organoheterocyclic compounds	forward	0.444097	0.420798	0.511493	0.23309	0.30527	0.660599	0.462922	0.516168	0.444305	1.13486	0.815337	1.00354	0.983445	0.916849	1.02047	0.991255	0.857543	0.965413	0.685282	0.66218	0.854752	0.734071
154	O-Phosphoethanolamine	0.891004			498.672	140.011	Organic acids and derivatives	forward	6.76776	6.39133	4.76409	7.73996	6.72169	7.61714	6.82334	5.77202	6.57467	2.32592	2.23927	2.18284	3.19383	3.10339	3.08196	3.06528	2.23526	2.67847	4.24765	4.11491	4.75977	4.37411
155	L-Malic acid	0.889905			181.292	133.014	Organic acids and derivatives	forward	0.226477	0.163579	0.183352	0.273677	0.30476	0.288891	0.273185	0.284304	0.249778	0.561638	0.365756	0.422824	0.456022	0.490069	0.456726	0.423577	0.373658	0.443784	0.280377	0.33686	0.273419	0.296885
156	Trehalose	0.881691			394.746	341.11	Organic oxygen compounds	forward	0.257065	0.160233	0.583796	0.330461	0.589469	0.336306	0.40481	0.416241	0.384798	0.468806	2.58411	0.620444	0.300582	0.343327	1.82411	0.460576	0.526146	0.891013	0.391694	0.361688	0.423983	0.392455
157	ADP	0.881674			496.943	426.022	Nucleosides, nucleotides, and analogues	forward	0.340219	0.276538	0.174347	0.216533	0.239006	0.238256	0.39013	0.262436	0.267183	0.352205	0.345365	0.494025	0.529	0.414199	0.563994	0.462658	0.359104	0.440069	0.294862	0.311711	0.382445	0.329673
158	Piperacillin	0.881365			411.606	516.158	Organic acids and derivatives	forward	0.121502	0.0867359	0.184148	0.300418	0.393487	0.249631	0.25452	0.261716	0.23152	0.306113	0.236197	0.248341	0.236824	0.186683	0.17083	0.237664	0.22144	0.230512	0.25376	0.240731	0.233584	0.242692
160	Uric acid	0.879086			348.404	167.021	Organoheterocyclic compounds	forward	0.375356	0.613571	0.305741	0.653397	0.584878	0.534116	0.960765	0.515264	0.567886	0.123692	0.0965713	0.117182	0.125742	0.125234	0.12005	0.101521	0.163012	0.121626	0.288082	0.35788	0.353516	0.333159
161	Isopalmitic acid	0.873267			222.803	255.233	Lipids and lipid-like molecules	forward	0.909085	2.50411	2.5256	1.58827	3.99578	1.27936	3.82486	1.20429	2.22892	1.04882	1.06244	2.60557	1.05373	1.32665	1.10323	1.18432	1.02476	1.30119	1.26166	1.1425	1.19722	1.20046
162	9-Decenoic acid	0.872781			51.9022	169.123	Lipids and lipid-like molecules	forward	0.377858	0.436625	0.316108	1.37015	1.35926	0.934615	0.843258	0.563585	0.775182	0.263061	0.327693	0.252585	0.460417	0.766123	0.544351	0.36944	0.258553	0.405278	0.613251	0.526685	0.70043	0.613455
163	Deoxyinosine	0.872381			196.316	251.078	Nucleosides, nucleotides, and analogues	forward	0.536634	0.436002	0.429029	3.40419	1.26615	0.762942	1.32923	0.54152	1.08821	0.533092	0.532456	0.658821	0.522085	0.446971	0.407646	0.436465	0.319167	0.482088	0.749005	0.707515	0.810629	0.755717
164	Riboflavin	0.871736			236.059	375.132	Organoheterocyclic compounds	forward	2.83778	2.66077	2.61197	2.49138	2.68775	2.91791	3.52329	3.23427	2.87064	2.56383	2.48428	3.2436	2.33934	2.0827	1.37784	1.44517	2.3741	2.23886	2.54487	2.49532	2.47846	2.50622
166	AICAR	0.85905			487.403	337.056	Nucleosides, nucleotides, and analogues	forward	0.186028	0.140145	0.0968669	0.059386	0.0887708	0.114856	0.115349	0.186428	0.123479	0.160192	0.161833	0.165559	0.164041	0.161037	0.159736	0.170819	0.156003	0.162402	0.143388	0.132871	0.14803	0.14143
167	N-Acetyl-L-phenylalanine	0.858364			198.432	206.082	Organic acids and derivatives	forward	0.577868	0.916275	0.124588	1.41693	0.655333	2.86557	2.05461	0.757855	1.17113	0.000483716	0.0114737	0.000488906	0.0444068	0.11823	0.092147	0.016878	0.000476288	0.0355731	0.587202	0.531771	0.611946	0.576973
169	Formylanthranilic acid	0.853199			97.3334	164.035	Benzenoids	forward	0.73951	0.765935	0.605619	1.22464	0.949849	0.945103	0.792598	0.821209	0.855557	0.601748	1.17258	0.573151	0.0662132	0.735336	0.673856	0.993799	0.574299	0.673873	0.600499	0.802316	0.755113	0.719309
170	trans-Aconitic acid	0.853118			457.815	173.009	Organic acids and derivatives	forward	13.6525	9.70611	11.5164	7.72001	6.15969	6.30008	9.41054	11.316	9.47267	7.33079	11.0811	9.03412	10.7943	13.275	11.7866	12.5346	11.2983	10.8918	12.1141	11.3668	10.5445	11.3418
171	Sucrose	0.842208			417.971	341.109	Organic oxygen compounds	forward	78.125	35.8566	69.0403	33.7798	56.4242	18.2631	74.3516	72.9623	54.8504	152.265	170.799	165.911	236.896	210.647	194.453	205.676	144.925	185.196	126.895	118.068	122.076	122.346
172	4-Nitrophenol	0.842059			649.538	138.019	Benzenoids	forward	0.384603	0.587277	0.553483	0.785431	0.682071	1.58719	0.766367	0.913848	0.782533	0.667185	0.608055	0.634316	0.688996	0.607782	0.629604	0.700815	0.490199	0.628369	0.543775	0.642021	0.688187	0.624661
173	N-Acetyl-glucosamine 1-phosphate	0.832668			468.033	300.05	Organic oxygen compounds	forward	0.326708	0.285838	0.206572	0.671152	0.517248	0.478095	0.59324	0.588784	0.458454	0.410992	0.35493	0.481722	0.565195	0.402524	0.414976	0.433073	0.713222	0.472079	0.455682	0.410305	0.452958	0.439648
174	Ethyl glucuronide	0.83138			675.768	221.067	Organic oxygen compounds	forward	1.27932	0.911607	1.21269	1.17712	1.55625	1.12157	1.23385	1.64278	1.2669	1.96376	2.03557	2.1131	1.34416	12.4353	0.480021	1.74517	1.86804	2.99814	1.53887	1.23941	1.80927	1.52918
175	3-Aminoisobutanoic acid	0.831356			335.894	102.056	Organic acids and derivatives	forward	0.607074	0.527277	0.550818	0.692899	0.615856	0.618715	0.787596	0.63886	0.629887	0.509113	0.568785	0.678699	0.601154	0.576385	0.570883	0.573711	0.482668	0.570175	0.573867	0.61877	0.534245	0.575627
176	Trehalose 6-phosphate	0.831274			510.515	421.076	Organic oxygen compounds	forward	0.214325	0.092335	0.106918	0.0273348	0.0402356	0.0647251	0.0775013	0.121533	0.0931136	0.328177	0.371865	0.374987	0.454925	0.46902	0.468894	0.461833	0.343098	0.4091	0.274323	0.230025	0.277132	0.260493
177	6-trans-Leukotriene B4	0.831063			105.721	335.223	Lipids and lipid-like molecules	forward	0.346968	0.957553	0.0348201	1.70278	0.101604	0.992698	0.0704235	0.253481	0.557541	0.046506	0.228637	0.102556	0.0643919	0.180783	0.565243	0.163229	0.068153	0.177437	0.428508	0.327457	0.360983	0.372316
178	N-Acetylserine	0.831014			316.675	146.045	Organic acids and derivatives	forward	4.87406	4.16916	2.85936	7.21008	7.08271	6.7242	5.52904	4.88021	5.4161	3.01614	3.46279	4.81912	4.89831	4.50911	4.35592	4.17995	3.21964	4.05762	4.80192	4.42235	4.75003	4.6581
179	D-Xylitol	0.827435			247.548	151.061	Organic oxygen compounds	forward	2.07037	1.20876	1.33644	3.72387	3.45165	3.96703	3.05463	2.66765	2.68505	1.52215	0.930327	1.8618	1.62371	1.32392	1.04298	1.32906	0.811004	1.30562	1.88721	1.80203	1.76865	1.81929
180	Dehydroascorbic acid	0.823457			178.162	173.009	Organoheterocyclic compounds	forward	0.250617	0.281412	0.334591	2.29033	0.554779	1.32436	1.06395	0.413299	0.814168	0.796049	1.00071	0.982848	1.49429	0.888995	0.782362	1.04584	0.759712	0.968852	0.492934	0.532256	0.40953	0.47824
181	3-Hydroxysebacic acid	0.821346			371.818	217.109	Organic acids and derivatives	forward	0.32711	0.450736	0.235273	0.676198	0.356156	0.618912	0.505015	0.342922	0.43904	0.160874	0.225573	0.270406	0.214157	0.241627	0.195397	0.190384	0.143296	0.205214	0.37975	0.300865	0.349373	0.343329
182	15-Keto-prostaglandin E2	0.819613			43.294	349.206	Lipids and lipid-like molecules	forward	4.26706	4.77277	5.01182	5.63492	5.70416	7.66766	7.46627	7.64352	6.02102	5.8926	5.60846	5.81738	5.88463	5.31579	5.70854	6.04936	5.52531	5.72526	6.1658	6.58334	6.19452	6.31455
183	Dihydrolipoate	0.818821			95.3644	207.051	Lipids and lipid-like molecules	forward	7.69308	19.8017	18.2345	2.85313	6.80569	6.18431	5.8703	4.96478	9.05094	2.94891	3.24812	3.74811	3.75913	3.75149	2.38639	3.03605	5.22306	3.51266	9.16137	8.51087	9.74019	9.13748
184	Purine	0.815947			118.886	119.035	Organoheterocyclic compounds	forward	6.0046	5.86843	6.10111	5.67624	6.64331	2.85619	7.19103	8.20337	6.06803	5.67355	12.067	5.32728	6.49116	6.13822	5.6333	5.9956	5.41478	6.59261	5.78818	5.7474	6.15371	5.89643
185	Topiramate	0.812376			59.9359	338.09	Organoheterocyclic compounds	forward	0.000495989	0.352918	0.077523	0.0321575	0.00725665	0.123688	0.460533	0.0721189	0.140836	0.000483716	0.00049343	0.000488906	0.000561949	0.000537483	0.000507918	0.000539388	0.000476288	0.000511135	0.063014	0.0648042	0.0459355	0.0579179
186	3-Hydroxypicolinic acid	0.80571			314.969	138.019	Organoheterocyclic compounds	forward	0.299392	0.622495	0.231122	0.633815	2.84048	0.316188	0.738664	0.524616	0.775847	0.190706	0.104508	0.141144	0.232714	0.174108	0.19272	0.209688	0.142025	0.173451	0.61421	0.506054	0.553904	0.558056
187	D-Glucuronic acid	0.805549			405.504	193.035	Organic oxygen compounds	forward	1.34774	1.68311	2.35732	1.1661	1.23313	1.30047	1.31847	1.10564	1.439	0.677145	0.690094	0.863474	0.910226	0.843602	0.831354	0.861418	0.679339	0.794582	1.0598	1.32821	1.05111	1.14637
189	gamma-Aminobutyric acid	0.800061			392.191	102.055	Organic acids and derivatives	forward	1.84722	1.50284	1.54956	2.98104	2.40026	2.50658	2.68208	2.19538	2.20812	1.75458	1.74469	2.11826	2.30627	2.43749	2.41779	2.40788	1.34698	2.06674	1.99011	2.04231	2.11099	2.04781
190	myo-Inositol	0.792006			408.154	179.056	Organic oxygen compounds	forward	3.41774	2.63532	3.43133	5.30347	5.61143	3.47983	4.82093	5.15308	4.23164	7.09095	6.39809	5.89425	5.95026	5.68426	5.55577	5.27504	6.50854	6.04465	5.08874	4.91472	6.64348	5.54898
191	2-(3,4-dihydroxy-5-methoxyphenyl)-3,5,7-trihydroxy-4H-chromen-4-one	0.791256			414.813	331.046		forward	0.0624448	0.0668891	0.0305893	0.0232575	0.0232851	0.0395885	0.0633097	0.06224	0.0464505	0.0352342	0.0711352	0.0628379	0.0557595	0.0699498	0.0686817	0.0596647	0.0645249	0.0609735	0.048618	0.0581906	0.0555932	0.0541339
192	Sedoheptulose	0.786951			153.684	209.067	Organic oxygen compounds	forward	9.41378	8.41998	5.39917	50.0283	33.4761	27.0312	25.1809	18.6206	22.1963	14.1008	11.3514	10.9679	15.9633	12.4432	9.09687	12.5951	10.0904	12.0761	17.3612	16.1209	18.4388	17.307
194	Mesylate	0.781455			121.275	94.9802	Organic compounds	forward	13.2051	14.5173	11.1527	17.6034	12.2736	13.5127	17.7456	15.5539	14.4455	7.43053	7.19964	7.85506	9.06527	10.6698	9.38425	9.27112	6.91312	8.4736	9.50258	10.4545	12.6785	10.8785
195	Acetylglycine	0.779256			329.779	116.035	Organic acids and derivatives	forward	10.0224	8.4146	4.84551	13.8231	9.29236	11.7949	11.0775	8.91969	9.77376	6.69539	8.43233	6.65015	10.5346	11.5023	9.63229	10.2997	7.31893	8.88321	9.65717	8.62705	9.30258	9.1956
197	L-Glutamic acid	0.774008			415.311	146.045	Organic acids and derivatives	forward	43.6567	37.1209	28.3522	22.0323	26.2004	31.6866	44.4236	43.6161	34.6361	37.6165	47.0628	45.85	46.0997	52.7095	50.6999	44.1511	43.3015	45.9364	40.226	42.257	42.0685	41.5172
198	N-Carboxyethyl-g-aminobutyric acid	0.773583			329.712	174.077	Organic acids and derivatives	forward	0.0901682	0.095383	0.0511335	0.152139	0.117464	0.121464	0.11139	0.155764	0.111863	0.0597068	0.114807	0.0735186	0.171306	0.110346	0.0599213	0.10717	0.0615414	0.0947896	0.129318	0.1318	0.0959913	0.119036
199	O-Phosphotyrosine	0.758894			51.0118	260.035	Organic acids and derivatives	forward	1.71404	1.61181	0.399905	1.84661	2.02267	3.61859	1.34354	1.18811	1.71816	0.266398	0.25241	0.484133	0.433503	0.149196	0.367029	0.429334	0.209587	0.323949	0.938117	0.968923	1.01637	0.97447
202	5,6-DHET	0.74435			41.4864	337.237	Lipids and lipid-like molecules	forward	1.8085	1.89582	1.60558	2.55415	2.98546	2.62075	2.74348	2.31083	2.31557	1.92019	2.25339	2.13394	2.4123	3.38922	2.83731	2.30799	1.96338	2.40222	2.42527	2.50937	2.61972	2.51812
203	Succinic anhydride	0.739063			187.013	99.0083	Organoheterocyclic compounds	forward	5.6602	4.98013	6.39038	9.23058	6.1406	5.24819	4.85036	7.93529	6.30447	5.30477	7.3796	6.85576	7.38277	7.01551	6.64696	6.84334	6.85296	6.78521	4.20265	6.3659	6.61132	5.72662
204	Hypoxanthine	0.736576			183.276	135.031	Organoheterocyclic compounds	forward	184.118	162.048	114.106	907.067	585.616	505.007	593.59	371.889	427.93	285.884	233.828	242.302	307.208	233.389	192.552	229.011	194.249	239.803	327.08	328.848	326.471	327.466
205	LysoPA(18:1(9Z)/0:0)	0.7314			278.216	435.253	Lipids and lipid-like molecules	forward	0.0568278	0.0462039	0.0722368	0.107029	0.31683	0.0609262	0.103869	0.073998	0.10474	0.0802054	0.0881497	0.0600309	0.084293	0.096205	0.0257847	0.116068	0.0831957	0.0792416	0.149945	0.132806	0.146052	0.142934
206	Cytidine	0.730808			259.284	242.078	Nucleosides, nucleotides, and analogues	forward	1.14591	0.907204	0.698787	0.471842	0.475826	0.619981	0.901312	0.938828	0.769962	1.21269	1.11239	1.60516	1.37703	1.37567	1.32867	1.45512	1.26672	1.34168	1.06092	1.02587	1.08239	1.05639
208	N-Acetyl-L-aspartic acid	0.728693			452.436	174.041	Organic acids and derivatives	forward	1.80698	1.05639	1.00612	1.92255	1.86928	1.94698	2.44729	1.59736	1.70662	2.02251	1.59559	2.26526	2.89064	2.23812	2.51752	2.43266	1.23357	2.14949	1.45196	2.01419	1.56132	1.67582
209	N-Acetyl-L-tyrosine	0.725514			241.33	222.077	Organic acids and derivatives	forward	0.332534	0.576954	0.0700443	0.671767	0.36713	1.11887	1.45814	0.436519	0.628995	0.0671919	0.00806581	0.0699181	0.0125061	0.0190127	0.0426201	0.0501531	0.00897659	0.0348055	0.301545	0.308831	0.324308	0.311561
210	Ethyl dodecanoate	0.721223			39.9467	227.202	Lipids and lipid-like molecules	forward	3.07305	3.38495	2.41407	12.9845	15.032	8.91253	7.72381	5.34957	7.35931	2.30792	2.84846	2.66549	3.27494	50.5624	9.2999	3.59707	2.17053	9.59083	5.56995	5.67815	6.89709	6.0484
211	Ethyl oleate	0.720857			39.8335	309.28	Lipids and lipid-like molecules	forward	0.592336	0.436889	0.7658	0.718858	1.88345	0.846928	1.19283	0.764927	0.900253	0.504385	0.734926	0.520292	1.01964	1.11192	1.00843	0.755225	0.628804	0.785452	0.616072	0.639253	1.05439	0.769906
212	Betamipron	0.715578			42.3284	192.067	Organic acids and derivatives	forward	1.51517	0.687712	0.680354	6.60369	1.92226	4.92775	6.5031	3.67177	3.31397	2.04855	2.41187	2.20126	2.80654	3.46457	3.80887	1.31699	4.43858	2.81215	1.80899	2.66675	1.81571	2.09715
213	N-Acetyl-L-methionine	0.712629			215.933	190.054	Organic acids and derivatives	forward	0.624034	1.38106	0.515725	2.46815	2.01182	3.25844	3.84365	1.94118	2.00551	0.370706	0.414682	0.350145	0.502607	0.644043	0.471019	0.508132	0.391623	0.45662	1.15798	1.16206	1.1718	1.16395
214	2',4',6'-Trihydroxyacetophenone	0.706254			56.7191	167.035	Benzenoids	forward	1.00542	0.885692	0.901757	1.43215	1.46069	1.12283	1.41715	1.08729	1.16412	1.09661	0.999246	0.898108	1.23026	1.11875	0.965372	1.26208	0.873454	1.05548	1.0653	1.05311	1.25674	1.12505
215	3,7-Dimethyluric acid	0.705135			531.263	195.051	Organoheterocyclic compounds	forward	4.27004	5.87586	4.34371	3.64734	4.62083	4.25612	5.538	5.92488	4.8096	1.70796	2.84648	2.11492	3.51293	2.36406	2.00602	1.96507	2.08293	2.32504	3.0292	3.33543	2.98959	3.11807
216	N-Acetylvaline	0.702827			226.263	158.082	Organic acids and derivatives	forward	0.419797	0.58943	0.166434	1.09807	0.676322	1.74742	1.24903	0.571903	0.814802	0.0776652	0.0586378	0.094492	0.0967482	0.201353	0.139422	0.0841193	0.0550964	0.100942	0.442932	0.403164	0.42812	0.424739
217	N-Acetylaspartylglutamic acid	0.698152			460.477	303.083	Organic acids and derivatives	forward	0.101482	0.0983799	0.0605665	0.192698	0.158516	0.176377	0.206559	0.113461	0.138505	0.0623062	0.0451458	0.0566087	0.0795516	0.0773123	0.0773738	0.0665208	0.0448312	0.0637063	0.0972468	0.0945723	0.10637	0.0993965
218	Ribothymidine	0.696143			150.861	257.078	Nucleosides, nucleotides, and analogues	forward	0.88273	0.779785	0.635905	2.35906	3.75143	0.611121	1.04232	0.764004	1.35329	1.00242	0.706284	1.01706	0.941889	0.882193	0.695678	0.801032	0.961168	0.875967	1.08042	1.05762	1.31367	1.15057
219	Theaflavin	0.695011			453.292	563.124	Phenylpropanoids and polyketides	forward	0.329003	0.251155	0.311996	0.371666	0.187642	0.17279	0.389001	0.361488	0.296843	0.287031	0.29402	0.308177	0.367433	0.295372	0.399488	0.316672	0.317328	0.32319	0.266274	0.271175	0.360591	0.299347
220	Threonic acid	0.684344			348.437	135.029	Organic oxygen compounds	forward	3.98402	3.37084	3.42047	3.56773	3.76683	3.25816	4.85259	5.72514	3.99322	7.35275	5.87018	7.67213	6.48745	5.88266	6.34977	5.55354	5.98002	6.39356	5.34085	5.21936	6.0774	5.54587
221	N-Acetylleucine	0.683821			212.429	172.098	Organic acids and derivatives	forward	0.497759	0.790255	0.204809	1.33988	0.846755	1.9777	1.31092	0.689379	0.957183	0.0569531	0.0408287	0.0575896	0.0505619	0.206358	0.150465	0.0398495	0.0266829	0.078661	0.43789	0.460483	0.520029	0.4728
222	Folinic acid	0.6834			385.085	472.161	Organoheterocyclic compounds	forward	0.0224338	0.00919984	0.0212072	0.00450501	0.00928835	0.000574494	0.0250171	0.0328393	0.0156331	0.0712377	0.085128	0.0629035	0.0980943	0.0725692	0.0790025	0.0771731	0.0570609	0.0753961	0.0576425	0.0438674	0.0569582	0.0528227
223	Cis-zeatin	0.682992			289.751	254.08	Organoheterocyclic compounds	forward	1.20212	1.16216	1.03616	1.65029	1.41516	1.51024	1.9343	1.64293	1.44417	1.10319	1.20597	1.4266	1.23462	1.0879	0.8644	0.813054	1.07911	1.10186	1.3503	1.2167	1.28725	1.28475
224	3'-AMP	0.681682			591.451	346.056	Nucleosides, nucleotides, and analogues	forward	0.283646	0.541251	0.408095	0.489435	0.473573	0.278811	0.283012	0.581383	0.417401	0.531679	0.520803	0.547553	0.589977	0.563245	0.558897	0.603121	0.934595	0.606234	0.526347	0.686298	0.563234	0.59196
226	3-(3,4-Dihydroxy-5-methoxy)-2-propenoic acid	0.675595			329.706	209.046	Phenylpropanoids and polyketides	forward	0.161793	0.138539	0.155195	0.241732	0.171459	0.163268	0.138983	0.159578	0.166318	0.197193	0.154183	0.159297	0.157699	0.203175	0.150278	0.18223	0.142987	0.16838	0.203932	0.214478	0.195126	0.204512
227	Racemethionine	0.668827			307.245	148.043	Organic acids and derivatives	forward	4.03633	4.09021	2.60447	10.6287	13.5956	7.68745	7.44933	7.22872	7.1651	6.32407	6.4892	4.44084	6.64126	6.62781	5.77109	5.46783	5.53885	5.91262	6.66682	6.27668	6.74748	6.56366
228	L-Arginine	0.657702			531.158	173.104	Organic acids and derivatives	forward	29.3831	25.8942	23.1407	36.2601	30.8199	39.7658	41.0676	36.9084	32.905	26.3473	27.0915	29.8187	31.0334	30.6262	30.2654	30.6434	24.6457	28.809	30.0362	29.0986	30.3345	29.8231
230	Carbidopa	0.65509			393.978	225.088	Phenylpropanoids and polyketides	forward	0.222208	0.132288	0.030819	0.357463	0.258896	0.46522	0.326916	0.190321	0.248016	0.000483716	0.00779388	0.00913783	0.000561949	0.000537483	0.00800539	0.0110785	0.000476288	0.00475938	0.0691357	0.0891047	0.0770628	0.0784344
231	Quinolinic acid	0.653187			68.9839	166.014	Organoheterocyclic compounds	forward	0.276396	0.0472348	0.103131	0.219783	0.330225	0.130712	0.110254	0.017727	0.154433	0.365612	0.270925	0.360132	0.258175	0.308618	0.153139	0.336023	0.300507	0.294142	0.201962	0.162625	0.175651	0.18008
232	Fexofenadine	0.653052			218.486	500.279	Benzenoids	forward	0.401412	0.553502	0.968879	2.03099	1.46464	1.0396	1.61637	0.646438	1.09023	0.716175	0.764684	0.491266	0.748525	0.987507	1.01696	1.29307	1.07661	0.88685	0.959189	0.711919	1.05112	0.907408
233	2-Oxovaleric acid	0.649337			66.8972	115.039	Organic acids and derivatives	forward	6.09001	8.22927	5.8368	16.6889	14.5245	33.1553	11.5155	9.31057	13.1689	0.485232	1.05525	1.81431	0.967194	6.64279	2.41095	1.2855	0.759874	1.92764	7.17301	6.76369	7.26926	7.06865
234	DL-Dopa	0.64586			329.739	196.059	Organic acids and derivatives	forward	2.1902	1.83617	1.76618	2.78123	2.59002	2.66248	2.90365	2.61643	2.4183	2.1954	2.23745	1.98422	2.90162	2.77758	2.58142	2.81538	2.12831	2.45267	2.38718	2.2231	2.41955	2.34328
237	Uridine diphosphategalactose	0.63803			462.302	565.049	Nucleosides, nucleotides, and analogues	forward	0.122349	0.12171	0.0721769	0.0292292	0.0280947	0.0391949	0.0487996	0.0328299	0.061798	0.0802164	0.102291	0.0853887	0.121434	0.135598	0.142514	0.131726	0.110091	0.113657	0.0733487	0.0936474	0.101268	0.0894215
239	3-Hydroxycapric acid	0.634269			100.319	187.134	Organic acids and derivatives	forward	0.536045	0.543336	0.647637	2.55673	2.3048	1.68653	1.57135	1.09487	1.36766	0.529509	0.467966	0.491386	0.565245	1.15636	0.949408	0.52949	0.352888	0.630282	0.86604	1.01414	0.933965	0.938048
240	PE(16:0/18:2(9Z,12Z))	0.632908			680.455	714.511	Lipids and lipid-like molecules	forward	0.0359186	0.0340129	0.0345317	0.0392116	0.0597311	0.0643796	0.0483375	0.0450598	0.0451478	0.0514521	0.0530688	0.0309895	0.0417619	0.0585863	0.0306925	0.0525142	0.0356123	0.0443347	0.0421517	0.0367019	0.0611392	0.0466643
243	Ketoleucine	0.623839			57.2923	129.055	Organic acids and derivatives	forward	14.1171	18.9	8.16809	44.9403	32.544	79.1937	24.588	17.9463	30.0497	0.202389	0.281647	0.140535	0.219515	14.9004	8.04713	0.397818	0.000476288	3.02375	15.5794	14.6788	15.7858	15.348
244	Allopurinol	0.622075			234.989	135.031	Organoheterocyclic compounds	forward	0.446484	0.476005	0.353727	1.60253	1.01848	1.16064	1.18193	0.663817	0.862952	0.447439	0.442968	0.40999	0.511435	0.497308	0.370992	0.356199	0.288278	0.415576	0.723886	0.556278	0.701065	0.66041
247	Prostaglandin J2	0.59577			100.6	333.207	Lipids and lipid-like molecules	forward	0.563376	1.23707	0.0742993	0.750584	0.027151	0.520269	0.122839	0.22431	0.439988	0.000483716	0.120834	0.000488906	0.0048606	0.0147022	0.619742	0.130973	0.000476288	0.11157	0.310629	0.246024	0.295473	0.284042
248	NAD	0.593135			455.109	662.104	Nucleosides, nucleotides, and analogues	forward	0.662257	0.518615	0.326028	0.504937	0.558236	0.535246	0.794424	0.671426	0.571396	0.629863	0.498825	0.665445	0.727719	0.731967	0.658766	0.652507	0.514999	0.635011	0.534059	0.534296	0.637369	0.568575
249	Ononin	0.592551			49.6037	429.124	Phenylpropanoids and polyketides	forward	0.0370798	0.0121245	0.0436633	0.0412693	0.0471098	0.0389638	0.0950344	0.0338467	0.0436364	0.000483716	0.00049343	0.000488906	0.00361369	0.000537483	0.00521021	0.0116366	0.000476288	0.00286754	0.0250719	0.0152309	0.0206215	0.0203081
251	Bergapten	0.590732			321.025	215.033	Phenylpropanoids and polyketides	forward	68.2844	62.8699	65.1186	78.7475	77.1377	74.5104	86.6634	78.0382	73.9213	65.7603	67.2285	66.1999	77.252	73.1151	70.9437	72.6884	64.1768	69.6706	72.5389	69.7297	71.753	71.3405
252	3'-Sialyllactose	0.590216			440.674	632.207	Organic oxygen compounds	forward	0.0177478	0.00970415	0.0132847	0.089701	0.0880073	0.0468275	0.0595002	0.0429833	0.0459695	0.0130097	0.0071766	0.0146798	0.0146277	0.0158039	0.0139183	0.0142262	0.00930467	0.0128434	0.02573	0.0259351	0.0222226	0.0246292
253	Galactinol	0.587208			452.504	341.11	Organic oxygen compounds	forward	0.342256	0.173233	0.317703	0.162246	0.263485	0.0918209	0.328295	0.379927	0.257371	2.71093	0.657488	4.40292	0.786522	3.54945	0.781679	0.7967	3.76438	2.18126	0.570561	0.59209	0.369585	0.510745
254	Alpha-Hydroxyisobutyric acid	0.576529			285.302	103.04	Organic acids and derivatives	forward	0.765079	0.579885	0.623955	1.75149	1.40328	1.47503	2.03373	1.87727	1.31371	0.741277	0.727841	0.821444	0.869568	0.66645	0.613527	0.551858	0.42357	0.676942	0.919791	0.980777	1.00268	0.967748
255	9-OxoODE	0.567427			53.3811	293.213	Lipids and lipid-like molecules	forward	0.187129	0.203811	0.151148	1.07526	0.45744	0.479088	0.478003	0.28434	0.414528	0.262915	0.373488	0.551691	0.277571	0.973578	0.382208	0.239459	0.131003	0.398989	0.403596	0.314421	0.30628	0.341432
256	3-Furoic acid	0.565004			457.799	111.008	Organoheterocyclic compounds	forward	1.40589	0.981241	1.18234	0.648199	0.577016	0.514537	0.795465	1.16444	0.908641	0.736298	1.12624	0.960236	0.998195	1.16741	1.15291	1.3294	1.09714	1.07098	1.1166	1.05923	1.04184	1.07255
257	Hydroxytyrosol	0.564845			49.2895	153.055	Benzenoids	forward	0.668701	0.638139	0.361502	1.21809	1.29754	1.21214	1.65563	1.20128	1.03163	1.93464	2.19597	2.21436	1.571	1.36229	1.56596	1.09473	1.75956	1.71231	1.15486	1.11691	1.05111	1.10763
258	L-Asparagine	0.564365			398.4	131.046	Organic acids and derivatives	forward	5.54814	5.0287	2.86247	5.0453	4.54985	5.54626	5.06027	4.44413	4.76064	5.05304	6.83156	7.8298	6.82831	8.14291	8.67604	7.42919	6.14471	7.11694	5.47181	5.79535	6.11709	5.79475
259	3,4,5,6-tetrahydroxyoxane-2-carboxylic acid	0.558358			384.248	193.035	Organic oxygen compounds	forward	2.10835	8.60499	5.15205	0.579283	2.06955	1.73876	1.71866	1.16475	2.89205	0.503687	0.450847	1.15738	0.850823	0.576131	0.520858	0.463057	0.585008	0.638474	1.93953	1.89775	1.95391	1.9304
260	Niflumic Acid	0.555242			104.625	281.052	Benzenoids	forward	7.82737	6.90167	5.08632	2.74771	3.54618	3.86094	4.67629	6.79551	5.18025	1.88054	1.58848	2.12467	2.07714	1.66573	1.97434	1.84983	2.2634	1.92802	5.3155	4.96332	6.0059	5.42824
262	Sulfentrazone	0.553125			455.109	384.977	Organoheterocyclic compounds	forward	0.0213681	0.00248748	0.000446217	0.20556	0.197359	0.129247	0.137822	0.0362057	0.0913119	0.0677335	0.0153136	0.0573005	0.117692	0.102926	0.0746555	0.0928934	0.0045335	0.066631	0.070697	0.0681698	0.0753306	0.0713991
264	Adipic acid	0.54857			236.12	145.05	Lipids and lipid-like molecules	forward	0.811967	0.422861	1.6379	2.64505	2.21229	1.29963	3.93183	1.88522	1.85584	1.57302	1.24469	1.1328	1.6919	5.95539	5.3178	0.126594	0.521608	2.19547	2.1227	2.09912	2.28564	2.16916
266	3-Sulfinato-L-alaninate	0.531505			176.938	152.002	Organic acids and derivatives	forward	2.97166	2.19982	1.78837	2.31948	1.0732	1.63616	1.42509	1.52943	1.8679	1.3961	1.31374	2.57565	1.15666	1.44737	1.15207	1.08489	1.19382	1.41504	1.65859	1.81771	1.28452	1.58694
267	4,5-Dihydroorotic acid	0.531433			309.772	157.025	Organic acids and derivatives	forward	0.573543	0.539425	0.468461	0.621232	0.368935	0.411322	0.886866	0.590292	0.55751	0.27698	0.309117	0.329632	0.413512	0.378871	0.327885	0.310779	0.303539	0.331289	0.428177	0.412083	0.522458	0.454239
268	Famotidine	0.529563			450.644	336.037	Organoheterocyclic compounds	forward	0.0405689	0.0435417	0.0539638	0.0596926	0.0503351	0.081017	0.0611313	0.0464117	0.0545827	0.0394501	0.0603597	0.0266693	0.0556672	0.061346	0.0633999	0.062873	0.0383953	0.0510201	0.0505452	0.0450221	0.0574168	0.0509947
269	L-Erythrulose	0.526963			318.417	119.034	Organic oxygen compounds	forward	36.6924	27.3067	48.8379	62.2877	58.8765	41.9596	55.0844	54.7966	48.2302	64.0538	59.638	59.82	55.9633	55.91	52.8316	57.4964	62.011	58.4655	56.1978	50.3991	56.5666	54.3878
270	Riluzole	0.523133			184.708	232.999	Organoheterocyclic compounds	forward	4.83112	4.36884	3.43105	9.87888	8.05506	8.335	8.64674	7.13481	6.83519	5.79307	5.10683	5.13822	6.30768	5.3119	4.1251	5.03288	4.59142	5.17589	6.43582	6.52683	6.98976	6.6508
271	Carnosine	0.52158			241.685	225.1	Organic acids and derivatives	forward	0.168772	0.112032	0.0962335	0.143795	0.122314	0.141374	0.167932	0.135189	0.135955	0.210621	0.188724	0.173231	0.188491	0.147773	0.165409	0.176343	0.126985	0.172197	0.150932	0.151401	0.166213	0.156182
272	Urocanic acid	0.5141			309.718	137.035	Organoheterocyclic compounds	forward	0.198754	0.146902	0.15044	0.272021	0.456741	0.136801	0.331384	0.210771	0.237977	0.104894	0.0962957	0.137244	0.139842	0.0888758	0.122303	0.112324	0.0823367	0.110514	0.173401	0.152434	0.15306	0.159632
273	Sorafenib	0.512555			26.3491	463.083	Organic oxygen compounds	forward	0.360304	0.42474	0.26181	0.923586	0.549845	0.578394	1.00428	0.443564	0.568315	0.173327	0.224441	0.292781	0.289131	0.335006	0.339049	0.237996	0.220256	0.263998	0.453549	0.393082	0.462975	0.436535
274	Gingerol	0.502313			59.0622	293.176	Benzenoids	forward	0.544093	0.500631	0.651225	0.594539	0.536542	0.600747	0.645199	0.685312	0.594786	0.483792	0.791436	0.631218	0.588683	0.496043	0.50454	0.455513	0.482455	0.55421	0.517186	0.514415	0.550361	0.527321
277	O-Phosphothreonine	0.499878			30.818	198.016	Organic acids and derivatives	reverse	0.360156	0.583557	0.296232	0.722003	0.386086	0.482023	0.728209	0.473323	0.503949	0.0667896	0.0547591	0.0734869	0.0776245	0.0988577	0.0953678	0.0361303	0.100635	0.0754564	0.300333	0.295921	0.325136	0.30713
278	N-methyl-L-glutamic Acid	0.497169			284.579	160.061	Organic acids and derivatives	forward	0.19244	0.181729	0.0401487	0.5059	0.258212	0.642853	0.394937	0.150041	0.295783	0.000483716	0.00049343	0.000488906	0.000561949	0.000537483	0.000507918	0.000539388	0.000476288	0.000511135	0.0410844	0.0674085	0.0774178	0.0619702
279	Acetaminophen glucuronide	0.496556			335.93	326.086	Organic oxygen compounds	forward	0.135678	0.124713	0.115796	0.0664641	0.0799161	0.0609215	0.10359	0.0989289	0.098251	0.0826059	0.0881845	0.0748576	0.0848427	0.100986	0.0945326	0.111275	0.0930024	0.0912859	0.0883184	0.0861068	0.0955137	0.0899796
281	Sorbitol	0.492545			324.502	181.07	Organic oxygen compounds	forward	1.38479	1.13959	1.03012	1.30065	2.00174	1.55571	1.98802	2.36717	1.59597	2.0339	1.80618	2.01707	1.7382	1.62213	1.65939	1.27227	1.7813	1.74131	1.67169	1.76686	1.81594	1.75149
282	N-Acetyl-L-alanine	0.480396			269.769	130.051	Organic acids and derivatives	forward	0.3347	0.271539	0.260936	0.686592	0.576034	0.410968	0.493085	0.362729	0.424573	0.296714	0.249782	0.517998	0.281026	0.345997	0.409443	0.324251	0.301026	0.34078	0.401246	0.346073	0.360522	0.36928
283	Sunitinib	0.476214			54.6785	397.201	Organoheterocyclic compounds	forward	0.150734	0.240644	0.00513483	0.261297	0.000545076	0.0955218	0.000617388	0.0916659	0.10577	0.000483716	0.0190285	0.000488906	0.000561949	0.000537483	0.218407	0.0358542	0.000476288	0.0344797	0.0693401	0.0646676	0.0908562	0.0749546
284	Epicatechin	0.471401			207.139	311.057	Phenylpropanoids and polyketides	forward	0.339539	0.245374	0.232096	0.189488	0.13147	0.15924	0.22768	0.272782	0.224708	0.288456	0.25325	0.626605	0.321685	0.305726	0.21301	0.314963	0.285091	0.326098	0.294026	0.249613	0.324448	0.289362
285	Deoxyribose 5-phosphate	0.469205			365.583	213.017	Organic oxygen compounds	forward	2.90803	2.39347	2.47442	4.40443	4.88434	3.1905	5.14247	4.28431	3.71024	7.29682	5.26193	6.33896	6.72698	7.98497	7.60472	7.35328	5.54035	6.7635	5.93172	4.96413	5.5322	5.47601
286	Saccharopine	0.44979			468.14	275.125	Organic acids and derivatives	forward	0.107428	0.0738419	0.0556192	0.131199	0.109607	0.13181	0.147494	0.146194	0.112899	0.0369479	0.0356784	0.0412852	0.0532247	0.0852435	0.066435	0.0559188	0.0434937	0.0522784	0.0755569	0.0748342	0.0739787	0.0747899
287	Fenitrothion	0.446613			30.597	276.012	Organic acids and derivatives	forward	0.42813	0.478271	0.141059	0.453024	0.602027	0.731064	0.519238	0.575824	0.49108	0.0827461	0.083518	0.0760048	0.0741681	0.104331	0.0820298	0.0830369	0.0851589	0.0838743	0.264731	0.228145	0.325998	0.272958
288	Telmisartan	0.445949			256.752	513.226	Benzenoids	forward	0.0262471	0.0163387	0.0326105	0.0274166	0.0221407	0.0357592	0.0430024	0.0154106	0.0273657	0.0137496	0.00708517	0.00240981	0.0118286	0.0267454	0.0234211	0.0348383	0.00701139	0.0158862	0.0259112	0.0221698	0.0170102	0.0216971
289	Cortisone	0.439404			26.3491	421.204	Lipids and lipid-like molecules	reverse	0.210704	0.118761	0.140917	0.209703	0.211856	0.124442	0.152694	0.143138	0.164027	0.109785	0.101641	0.117389	0.164392	0.0161921	0.21282	0.147883	0.123678	0.124222	0.2199	0.19184	0.226734	0.212824
290	Prostaglandin G2	0.423589			363.826	374.095	Lipids and lipid-like molecules	forward	0.618717	0.478282	0.771992	0.897124	1.23888	0.927145	1.08162	0.917112	0.866358	1.06802	0.979288	0.959081	0.967492	1.06031	1.02921	1.05403	0.873823	0.998905	0.910974	0.917357	0.977243	0.935192
291	3-Butyl-1(3H)-isobenzofuranone	0.42293			26.3491	409.227	Organoheterocyclic compounds	forward	0.193578	0.130163	0.138385	0.170091	0.178161	0.16363	0.189893	0.183316	0.168402	0.173017	0.182748	0.196021	0.18832	0.190873	0.212289	0.216004	0.147492	0.188346	0.211107	0.165907	0.197423	0.191479
293	Guanosine monophosphate	0.409154			456.903	362.052	Nucleosides, nucleotides, and analogues	forward	0.190886	0.159955	0.153665	0.214157	0.181267	0.183934	0.208685	0.198979	0.186441	0.171699	0.199126	0.171531	0.233268	0.185254	0.168576	0.215465	0.172007	0.189616	0.175661	0.162415	0.184737	0.174271
294	dCMP	0.406114			385.105	306.051	Nucleosides, nucleotides, and analogues	forward	0.171066	0.142652	0.101229	0.183924	0.155725	0.152374	0.208902	0.201529	0.164675	0.150927	0.147692	0.142731	0.154612	0.150931	0.142308	0.151984	0.17532	0.152063	0.169165	0.159054	0.147119	0.158446
295	Isocitric acid	0.399606			180.442	191.019	Organic acids and derivatives	forward	0.601939	0.529494	0.548788	0.753824	0.780646	0.622728	0.730096	0.713322	0.660105	0.829133	0.786458	0.726081	0.548974	1.2454	1.05741	0.911751	0.807184	0.864048	0.825555	0.823472	0.846925	0.831984
296	Orientin	0.393469			451.572	447.1	Phenylpropanoids and polyketides	forward	0.0499905	0.027837	0.0473308	0.0166075	0.0275212	0.000574494	0.0338417	0.0334037	0.0296384	0.0899809	0.128803	0.0973884	0.115941	0.121967	0.0980372	0.133161	0.106702	0.111498	0.0654661	0.0755365	0.0731243	0.0713757
297	Iprodione	0.393035			32.5088	328.025	Organoheterocyclic compounds	forward	0.0317481	0.164575	0.0352033	0.373532	0.122754	0.141964	0.287801	0.0480609	0.150705	0.0114351	0.00510484	0.00855279	0.0704315	0.123417	0.16617	0.0234266	0.000476288	0.0511268	0.0876786	0.0756591	0.100087	0.0878082
299					263.845	433.236			0.234856	0.172849	0.247355	0.368851	0.262935	0.307898	0.42856	0.214577	0.279735	0.176254	0.129513	0.0972099	0.0988745	0.180085	0.150651	0.176936	0.130092	0.142452	0.166512	0.269935	0.192044	0.209497
301					417.961	377.086			6.08397	3.95373	5.5248	5.03264	6.38922	3.36299	7.13787	6.68923	5.52181	8.62117	8.26142	8.63477	10.9526	10.3277	9.20218	10.1277	8.03588	9.27044	8.36757	7.60539	7.85565	7.94287
302					225.392	419.132			2.56957	1.95381	1.55949	1.68291	2.316	2.56741	2.46503	1.82652	2.11759	2.34081	1.23434	3.36055	2.54655	1.96338	2.77581	2.01631	2.28971	2.31593	1.98445	2.10523	2.12498	2.07155
303					56.4004	313.181			0.298274	0.166921	0.0486625	0.5148	0.107341	0.230548	0.0428875	0.265738	0.209396	0.055544	0.109468	0.0637065	0.0517571	0.131317	0.803088	0.189216	0.0523324	0.182054	0.186988	0.175933	0.203524	0.188815
304					24.4402	183.005			1.59038	0.891527	0.951184	1.18695	0.859779	0.822893	0.908719	0.895456	1.01336	0.606287	1.13363	0.8643	0.830642	0.805019	0.906501	0.796021	0.502115	0.805565	1.02601	0.943069	1.01865	0.995911
305					167.335	483.274			20.9238	23.3714	27.8208	42.3953	28.6929	32.2419	58.535	29.5154	32.9371	17.643	13.1628	9.99045	13.4084	16.7874	18.9301	20.9877	15.9443	15.8568	27.036	26.4982	24.8443	26.1261
306					230.583	117.055			0.358878	0.402476	0.132795	0.990094	0.476866	1.38993	0.783892	0.516805	0.631467	0.000483716	0.00049343	0.000488906	0.0699776	0.0565868	0.126086	0.0539022	0.000476288	0.0385618	0.314548	0.387039	0.325637	0.342408
308					495.99	171.006			0.74143	3.06849	0.367974	1.82626	2.32258	1.81945	1.73231	0.837904	1.58955	1.02183	0.635128	1.23612	1.51901	1.45719	1.18185	1.22999	0.433198	1.08929	1.3747	1.13548	1.22459	1.24492
309					367.371	344.085			0.0675318	0.0521942	0.169047	0.0972218	0.222513	0.107719	0.122212	0.153066	0.123938	0.0967031	0.0686924	0.0440156	0.0107496	0.0178439	0.0826881	0.0877649	0.0583755	0.0583541	0.0648783	0.0779112	0.0871857	0.0766584
311					23.6457	197.02			0.951505	0.61446	0.655486	0.778185	0.560592	0.559865	0.521671	0.548956	0.64884	0.402384	0.721452	0.78007	0.665123	0.580931	0.561686	0.575129	0.340694	0.578434	0.61319	0.644834	0.579537	0.61252
312					46.5825	211.17			0.122869	0.203233	0.106533	0.650236	0.518514	0.350156	0.320881	0.34938	0.327725	0.0344657	0.0379485	0.040652	0.0576308	0.404546	0.268551	0.0516614	0.0390058	0.116808	0.206105	0.180267	0.243561	0.209978
313					319.285	547.17			0.089978	0.0918248	0.135496	0.0841044	0.0993809	0.0793157	0.0727819	0.109168	0.0952563	0.087448	0.0890681	0.098191	0.116351	0.105046	0.0600181	0.130248	0.149948	0.10454	0.101666	0.088606	0.0700033	0.0867585
314					59.1647	241.073			2.84569	2.68828	3.26275	4.34629	3.99841	2.98678	3.55914	3.194	3.36017	2.58803	2.89997	2.49922	3.89975	3.47843	1.25145	1.68804	2.27702	2.57274	3.79525	3.00092	3.65454	3.48357
315					78.3609	275.166			0.708659	1.42478	0.168105	0.713084	0.00694769	0.202032	0.0204273	0.350562	0.449325	0.00576265	0.42332	0.0141934	0.0720007	0.0613203	1.04397	0.262703	0.0143555	0.237204	0.400581	0.360305	0.361385	0.37409
316					401.077	188.104			0.322807	0.376503	0.322713	0.324783	0.282399	0.307553	0.348234	0.26555	0.318818	0.213902	0.197179	0.465117	0.298286	0.297233	0.304988	0.254263	0.218695	0.281208	0.306781	0.288537	0.329099	0.308139
317					153.127	281.089			0.203836	0.238716	0.223885	0.386271	0.675249	0.258043	0.402888	0.265541	0.331804	0.317858	0.269168	0.190022	0.255412	0.266351	0.156592	0.347103	0.258536	0.25763	0.296696	0.2234	0.396512	0.305536
318					60.7315	309.171			0.689507	0.746494	0.753089	0.887323	0.883623	0.817598	0.962617	0.895964	0.829527	0.67286	0.752777	0.77668	0.879502	0.663505	0.671908	0.880376	0.707921	0.750691	0.838485	0.795	0.800836	0.81144
319					23.6691	265.148			4.98233	2.92291	3.17702	6.5657	3.95822	5.85845	4.27217	3.5114	4.40603	3.16442	3.1683	3.50831	4.2974	2.97872	4.98039	3.96247	2.71824	3.59728	4.57624	5.79079	4.971	5.11268
320					385.105	164.038			166.032	147.946	100.281	213.467	167.591	167.804	237.711	200.258	175.136	172.067	176.91	161.145	160.568	145.703	147.512	162.242	180.435	163.323	160.707	159.698	185.003	168.469
321					385.107	327.182			0.269355	0.255354	0.22159	0.333412	0.271327	0.297868	0.303164	0.396575	0.293581	0.282043	0.336219	0.271639	0.316511	0.265748	0.275701	0.374267	0.251111	0.296655	0.274283	0.273846	0.27666	0.274929
322					152.171	762.512			1.86889	1.71423	2.29467	3.03012	2.64139	2.65531	2.36862	2.96264	2.44198	1.61497	1.61342	2.60851	1.89407	1.70485	2.10045	1.26752	1.47725	1.78513	1.97421	2.09632	1.6177	1.89607
323					21.0067	637.417			0.903226	0.560663	0.532274	0.941672	0.686878	0.885009	0.811365	0.755263	0.759544	0.636763	0.517066	0.75296	0.633788	0.79194	0.992277	0.743631	0.579817	0.70603	0.776527	0.7506	0.659495	0.728874
324					448.859	761.169			0.0184975	0.0137612	0.0146307	0.0477768	0.0772705	0.0342616	0.0522101	0.0334134	0.0364777	0.00845022	0.0047179	0.00402042	0.014222	0.0092261	0.0254602	0.00545611	0.0058204	0.00967166	0.0242139	0.0274113	0.0205007	0.024042
325					50.356	148.04			21.1582	9.93107	7.4578	12.3748	10.9311	12.9916	11.932	20.5527	13.4162	9.13864	9.18489	8.64706	10.1038	16.8611	8.86607	9.6173	18.2174	11.3295	16.7021	16.4293	21.8447	18.3253
326					21.0044	525.29			0.893572	0.615261	0.438383	1.00737	0.763335	1.0978	1.12432	0.785822	0.840732	0.616251	0.686356	0.886834	0.733344	0.754424	0.86027	0.795693	0.527281	0.732557	0.737483	0.689323	0.660857	0.695888
327					392.188	363.103			0.142846	0.371647	0.0922593	0.0281643	0.0875371	0.0565392	0.106419	0.061574	0.118373	0.0168367	0.0191181	0.0227182	0.0183638	0.0158117	0.022	0.0132239	0.0109989	0.0173839	0.0462522	0.0647293	0.0747964	0.061926
328					26.2467	213.964			0.0959903	0.0714138	0.085452	0.130677	0.0520304	0.050554	0.0348195	0.0645903	0.0731909	0.0874312	0.0767423	0.0428739	0.0414236	0.0664367	0.0779643	0.0650061	0.0860578	0.067992	0.286785	0.257509	0.279924	0.274739
329					173.381	736.496			13.4186	11.2078	10.3623	14.385	10.1644	13.9699	13.7662	12.1982	12.434	10.3456	9.25856	10.1413	12.803	13.0721	12.3063	12.1737	11.5241	11.4531	11.8055	15.7583	11.3884	12.9841
330					392.227	332.09			1.24495	1.06816	0.606063	1.60266	0.0381901	1.32556	1.42339	1.2025	1.06393	1.2063	1.1442	1.12282	1.14673	1.22546	1.15054	1.12332	1.31326	1.17908	1.21294	1.14516	1.20948	1.18919
331					21.8341	499.274			43.9285	36.416	21.7668	55.882	39.7078	54.988	67.4829	48.0205	46.0241	37.5204	44.4535	44.8894	47.3612	49.4982	63.3507	62.4671	28.6199	47.2701	43.2098	42.5881	41.7104	42.5028
332					40.599	223.17			1.47331	2.46808	0.945074	13.6135	8.41788	7.58884	5.13253	5.5841	5.65292	0.428859	0.477019	0.496641	0.668605	9.00205	5.44178	0.237102	0.526954	2.15988	4.12637	3.66687	4.18584	3.99303
333					463.202	290.968			0.10376	0.0779923	0.0616329	0.0663277	0.0859755	0.0809732	0.112528	0.0887118	0.0847377	0.0691806	0.0869386	0.0758434	0.101786	0.123737	0.0991803	0.106116	0.0774251	0.0925258	0.0939509	0.0742231	0.0839448	0.0840396
334					93.145	764.528			0.0966894	0.108713	0.0957617	0.137248	0.0956512	0.191087	0.229912	0.109634	0.133087	0.123767	0.100958	0.167582	0.0266891	0.0743748	0.0681841	0.0239206	0.088817	0.0842865	0.0979428	0.0708507	0.113386	0.09406
335					262.026	522.285			7.32423	5.58953	9.48508	9.84791	8.76617	6.42449	14.5116	7.65422	8.7004	8.22542	7.53513	4.89161	6.52821	8.77956	9.07682	9.53705	8.2709	7.85559	7.43616	9.34331	9.7902	8.85655
336					179.54	175.051			1.51185	1.27454	0.888631	2.24921	1.50574	1.67579	2.09739	1.86901	1.63402	1.23909	1.21437	1.18154	1.72516	1.43052	1.37664	1.46703	1.20411	1.35481	1.45272	1.41799	1.53145	1.46739
337					42.2246	194.082			1.88485	1.6274	0.79836	4.74895	3.58071	3.4806	1.17511	3.09906	2.54938	4.54367	3.39636	3.53347	3.25116	3.95403	3.84295	2.72433	3.62953	3.60944	3.40735	3.41638	3.30255	3.37543
340					21.0043	485.257			1.95484	1.43254	0.933649	3.29349	1.9633	2.71886	2.79129	2.04712	2.14189	2.15508	2.3649	2.66449	2.11975	2.06014	2.47802	2.54958	1.56574	2.24471	2.13474	2.17433	2.00889	2.10599
341					310.627	88.0033			2.29542	1.64377	3.04336	1.92643	3.01204	2.34233	2.99242	3.26131	2.56464	3.3068	3.13431	3.34256	3.11562	3.29581	3.17743	2.94779	3.43592	3.21953	3.21389	3.00132	3.0053	3.07351
342					44.8747	371.244			0.342259	0.629031	0.80302	0.810271	0.907617	0.666994	0.21612	0.876654	0.656496	0.91558	1.29401	1.23042	0.781982	1.07828	0.688897	0.706253	1.09191	0.973417	0.941331	1.17962	0.994646	1.03853
344					452.459	226.996			1.23116	0.972199	0.626825	1.22724	1.61557	1.71138	2.53369	2.05878	1.4971	1.87248	1.49214	2.1686	2.35971	1.95399	2.00105	1.95683	1.43449	1.90491	1.67087	1.72631	1.69571	1.69763
345					236.059	255.089			5.38378	5.17122	5.16792	4.7581	4.96604	5.44817	6.74803	5.94871	5.449	4.79144	4.9397	6.16865	4.45723	3.9798	2.70085	2.85143	4.58804	4.30964	4.8626	4.7524	4.875	4.83
347					306.392	306.034			0.20352	0.280505	0.121113	0.664373	0.680627	0.439924	0.368766	0.360505	0.389916	0.229436	0.249927	0.185488	0.3196	0.314302	0.268455	0.227146	0.246238	0.255074	0.289508	0.304976	0.287962	0.294149
348					52.3081	309.207			0.221573	0.11954	0.106196	0.24981	0.189211	0.132578	0.176841	0.137565	0.166664	0.103524	0.0991066	0.100809	0.0784398	0.283769	0.220421	0.0669505	0.126093	0.134889	0.157534	0.142602	0.142675	0.147604
350					67.2323	173.035			12.8075	12.7613	8.79365	17.2533	13.6831	16.1356	18.176	14.1621	14.2216	12.2446	11.2068	10.8367	13.7858	10.1594	12.2899	13.579	11.523	11.9532	11.6889	12.7665	14.6866	13.0473
351					56.0833	194.082			7.8004	6.30535	4.0297	17.1944	15.9914	12.6819	20.6435	12.7999	12.1808	21.3144	16.9978	15.1857	17.1997	16.1028	14.5748	12.1413	20.58	16.7621	13.8639	13.2745	16.0439	14.3941
352					178.785	259.023			0.173163	0.140347	0.152344	0.192895	0.160444	0.192284	0.223253	0.181015	0.176968	0.331196	0.392008	0.38542	0.432005	0.384378	0.393088	0.380683	0.367282	0.383258	0.308439	0.277853	0.262687	0.282993
353					411.744	130.05			6.40927	5.37562	4.31023	6.5138	6.06216	6.44026	7.97168	6.23524	6.16478	6.27972	6.29189	6.92257	7.58673	7.30286	7.44404	7.90219	5.58119	6.9139	6.39783	5.99273	6.97801	6.45619
355					53.1773	114.019			0.787822	0.710377	0.76405	0.852648	0.88842	0.698688	0.992071	0.851238	0.818164	0.450805	0.310398	0.519622	0.61454	0.538609	0.610622	0.451819	0.400748	0.487145	0.487048	0.676595	0.737321	0.633655
357					328.941	327.088			0.986474	0.706357	0.692295	1.32471	1.12713	1.23206	1.35306	1.09148	1.06419	0.885513	0.970164	0.867745	1.34497	1.2422	1.09847	1.2677	0.855335	1.06651	1.06828	1.03061	1.068	1.05563
358					49.2558	496.247			1.00722	1.03107	1.16934	2.05676	1.13951	1.53761	3.12067	1.19705	1.5324	1.04079	1.02594	0.613726	0.746688	1.18063	1.18709	3.43759	0.246556	1.18488	1.48552	1.13079	1.26259	1.29297
359					71.2375	109.04			58.0171	43.8722	40.8696	85.058	25.282	68.6528	66.6139	55.2644	55.4538	76.4926	83.2153	46.8528	117.449	108.091	49.5021	110.003	81.3251	84.1164	54.4824	52.8185	60.8073	56.0361
360					328.081	180.033			2.42594	1.95338	1.94619	5.50234	4.09586	4.40651	5.82694	3.26612	3.67791	4.82118	3.29935	2.66673	3.30166	4.2342	2.90158	3.7427	3.95146	3.61486	4.09723	3.29596	4.08279	3.82533
361					68.5933	281.249			3.76106	10.1517	7.42338	31.309	38.2872	17.05	20.373	19.5121	18.4834	8.45085	10.4371	10.3677	8.77164	20.0523	14.0551	15.3904	10.9374	12.3078	18.0453	12.9233	16.0709	15.6798
362					29.9468	395.212			0.0849713	0.112119	0.0681487	0.0912404	0.0642201	0.0666722	0.110697	0.0921898	0.0862823	0.0782043	0.0817856	0.0582787	0.0906053	0.0524468	0.109313	0.0841452	0.0628578	0.0772045	0.0747333	0.0926314	0.0572595	0.0748747
363					370.569	421.111			0.0109223	0.0171522	0.0163144	0.0222247	0.0211654	0.02222	0.0324635	0.0251134	0.020947	0.0195756	0.0204871	0.0203989	0.0199014	0.0141371	0.00700909	0.00842634	0.0192371	0.0161466	0.0171018	0.0204728	0.0225344	0.0200363
364					179.419	658.447			2.14321	1.76723	1.6214	2.55962	1.43833	2.1889	2.47963	2.32123	2.06494	1.64823	1.30739	3.14881	1.92071	1.57	1.65563	1.50755	1.81892	1.82216	1.86507	1.8026	1.8535	1.84039
366					271.046	599.321			0.222199	0.233078	0.116009	0.459846	0.143528	0.33894	0.466521	0.289802	0.28374	0.141922	0.113939	0.21454	0.148846	0.218038	0.245435	0.175214	0.169646	0.178448	0.191982	0.185343	0.181166	0.186164
367					322.767	425.111			0.0579546	0.0113907	0.0905443	0.00639924	0.05017	0.0251557	0.0649948	0.0865033	0.0491391	0.21152	0.234471	0.185066	0.179696	0.681171	0.165452	0.203453	0.0274371	0.236033	0.125362	0.117515	0.128564	0.123814
368					185.325	756.522			0.136425	0.0885181	0.0593426	0.119662	0.0825125	0.155254	0.130749	0.0878056	0.107534	0.0861617	0.0671365	0.116066	0.0824036	0.0750847	0.0878182	0.0886353	0.0404881	0.0804743	0.0583849	0.0828145	0.0527036	0.0646343
369					392.204	303.051			0.318169	0.398169	0.219107	0.400318	0.24946	0.313641	0.297002	0.287054	0.310365	0.28985	0.272144	0.297219	0.287694	0.312095	0.309203	0.268893	0.269932	0.288379	0.266251	0.309713	0.301885	0.292616
370					23.6607	300.055			0.0819015	0.207384	0.0293918	0.246863	0.116916	0.161763	0.248731	0.0933133	0.148283	0.000483716	0.00796256	0.00820497	0.0124629	0.0113675	0.00446741	0.000539388	0.000476288	0.00574559	0.0719848	0.0867316	0.074328	0.0776815
371					97.5802	389.092			2.36463	2.56368	2.98315	3.56219	2.71129	2.562	5.23408	2.1168	3.01223	0.444702	0.709928	0.371352	0.728026	0.920945	1.00357	0.725469	0.540423	0.680551	1.80195	1.87243	1.8813	1.8519
372					179.443	660.465			5.90287	4.55256	4.73369	6.87015	5.41626	6.07716	7.33413	6.80179	5.96108	6.77698	6.64133	8.62887	7.93211	6.69022	6.85189	7.03763	7.29985	7.23236	6.24334	6.11326	6.06603	6.14088
373					441.44	468.129			0.7349	0.641209	0.647521	0.754274	0.723289	0.803212	1.04583	0.843978	0.774277	0.594372	0.610422	0.673995	0.522183	0.447062	0.359069	0.321727	0.479677	0.501063	0.641887	0.599227	0.655043	0.632052
374					61.8998	393.196			0.694965	0.792621	0.309814	0.853643	0.991529	0.655275	1.03139	0.819823	0.768633	0.623944	0.634676	0.547461	0.664813	0.727915	0.774853	0.75129	0.408266	0.641652	0.727472	0.663754	0.725815	0.705681
376					431.517	455.099			0.0301875	0.0280222	0.0221147	0.0439054	0.0399517	0.0326944	0.0540174	0.037294	0.0360234	0.0304788	0.0298419	0.0384879	0.0436951	0.0377318	0.0405912	0.0341915	0.0346619	0.03621	0.0398472	0.0341567	0.0386237	0.0375425
377					81.4035	257.078			0.297139	0.396136	0.237026	0.503881	0.930649	0.303268	0.343294	0.27259	0.410498	0.243118	0.270732	0.409447	0.243429	0.295924	0.370405	0.228988	0.233229	0.286909	0.385166	0.322529	0.344132	0.350609
378					33.4504	738.511			0.930936	0.971278	0.917084	0.687259	1.04843	1.25676	0.665718	0.634189	0.888957	0.511997	1.62938	1.11915	0.805735	0.944387	1.07011	1.32268	0.82073	1.02802	0.694085	0.581828	0.501073	0.592328
379					219.296	859.54			4.64522	3.94501	4.4398	5.17314	5.20752	4.19066	5.17946	4.96014	4.71762	3.68015	3.67537	3.80095	4.81245	4.0349	4.47889	4.88036	3.68673	4.13122	3.77812	4.05198	4.02385	3.95132
380					236.742	492.273			0.0257565	0.0216713	0.0258496	0.0518222	0.048525	0.0464636	0.0317774	0.0181558	0.0337527	0.0196814	0.0374635	0.0119185	0.0237461	0.0585052	0.036129	0.0613406	0.0257878	0.0343215	0.0440684	0.0394022	0.0351382	0.0395363
382					21.0043	513.291			5.73144	4.5337	3.00613	6.26399	4.35688	6.89654	8.7748	5.26501	5.60356	4.35328	4.47466	7.54338	4.72277	5.88725	6.6945	6.49796	3.19824	5.4215	4.96676	4.90141	4.76176	4.87665
383					262.252	543.258			0.274737	0.240429	0.262239	0.347944	0.278775	0.27266	0.537722	0.273348	0.310982	0.192438	0.154481	0.129515	0.189092	0.292771	0.34825	0.460795	0.193472	0.245102	0.290398	0.3321	0.273848	0.298782
384					25.4041	377.201			0.233153	0.163134	0.161817	0.234676	0.218923	0.196141	0.252294	0.24359	0.212966	0.192668	0.161582	0.2294	0.241948	0.242626	0.277139	0.241822	0.198525	0.223214	0.188501	0.211914	0.250273	0.216896
386					58.7471	112.987			0.49395	0.741288	0.610796	0.664392	0.86672	0.577263	0.463995	0.853182	0.658948	0.688161	0.806547	0.665759	0.897192	0.917844	0.627226	0.874341	0.723696	0.775096	0.624325	0.715996	1.01987	0.786731
387					22.757	728.488			0.238099	0.197406	0.134809	0.261432	0.265502	0.304162	0.332267	0.233662	0.245917	0.272649	0.278067	0.16988	0.296977	0.305303	0.316399	0.332583	0.214596	0.273307	0.223634	0.221089	0.277973	0.240899
389					161.704	509.288			71.0509	65.2214	76.6956	151.651	129.046	97.989	210.784	100.078	112.815	92.0643	77.6149	54.2198	62.3184	88.9224	77.2383	105.556	75.2866	79.1526	120.064	104.523	112.401	112.329
390					49.29	431.138			0.339277	0.365086	0.425591	0.554078	0.413784	0.461609	0.854784	0.322083	0.467036	0.0820245	0.10997	0.0814094	0.120296	0.16954	0.142573	0.164152	0.0755228	0.118186	0.293974	0.280669	0.305068	0.293237
391					92.7477	241.083			0.839704	0.574764	0.66769	4.38402	3.23018	0.687366	0.53158	1.01914	1.49181	0.685931	0.696988	0.899168	0.91015	0.812118	0.781902	0.737509	0.505117	0.75361	1.04368	0.970368	1.07949	1.03118
392					310.735	340.067			2.13337	1.69561	1.63893	2.09436	2.0484	1.97591	2.55766	2.15874	2.03787	2.22288	1.83755	2.65053	2.57495	2.54847	2.61407	2.6814	2.06342	2.39916	2.38548	2.07325	2.24377	2.23417
395					371.833	247.12			0.0712528	0.0475952	0.051968	0.068127	0.0617265	0.0516299	0.0702747	0.0640462	0.0608275	0.0597018	0.0434685	0.0749043	0.0702359	0.0592865	0.0359744	0.0407412	0.0522151	0.054566	0.0557353	0.0666918	0.0621179	0.061515
396					58.1231	337.202			0.154247	0.217243	0.0913429	0.4773	0.20684	0.16686	0.154944	0.0918013	0.195072	0.081813	0.132186	0.0539454	0.0597999	0.0638772	0.143212	0.0649418	0.0793879	0.0848953	0.129083	0.0921965	0.0882428	0.103174
398					23.3374	172.991			11.4255	17.9548	7.67687	3.48926	27.0312	5.87802	72.9205	26.2905	21.5833	2.11421	0.687969	0.715403	0.954833	1.00671	1.6506	0.825091	2.1288	1.26045	9.89059	11.1794	10.4355	10.5018
399					27.3434	465.099			1.92403	2.46112	1.11377	6.20645	3.31427	3.34367	6.61354	2.29276	3.4087	1.10513	1.2572	0.877669	1.85274	2.09788	1.80671	1.28405	1.21029	1.43646	2.54136	2.32019	2.5681	2.47655
400					41.3381	377.237			2.69236	2.80559	2.66398	5.71668	6.51337	4.73054	4.72403	3.95519	4.22522	3.07792	3.24601	3.06153	3.66621	5.01331	4.34	3.99141	2.89288	3.66116	3.94076	4.06935	4.06555	4.02522
401					364.929	393.082			0.0121229	0.00826576	0.00923955	0.00170661	0.00811876	0.000574494	0.0214462	0.0189496	0.010053	0.061663	0.0269535	0.0567201	0.0580651	0.0550568	0.0620715	0.0392583	0.0382499	0.0497548	0.0406789	0.031793	0.0332574	0.0352431
402					32.6088	313.05			0.528859	0.778539	0.370261	1.10915	1.01418	0.692809	1.29218	0.742663	0.816079	0.855712	0.38302	0.540727	0.586861	0.54548	0.438974	0.753813	0.767615	0.609025	0.645473	0.381573	0.427404	0.484816
403					221.173	476.279			44.6852	48.554	65.8707	100.926	97.0263	78.5893	102.616	66.0067	75.5343	53.0671	66.9348	42.1336	53.5288	79.2523	62.1777	81.9162	55.7686	61.8474	69.2748	70.8597	70.2881	70.1409
405					531.342	445.185			0.0365772	0.0263796	0.0317954	0.0600141	0.0449371	0.0512963	0.0581752	0.0567043	0.0457349	0.0329709	0.0341029	0.0448742	0.0388892	0.0395772	0.0245955	0.0390093	0.0274482	0.0351834	0.0283867	0.0390781	0.0456567	0.0377072
406					326.43	275.054			0.0295322	0.0120894	0.0441872	0.0554188	0.0606356	0.0659127	0.0508364	0.0323202	0.0438666	0.16499	0.0345685	0.0600148	0.139398	0.092271	0.0928267	0.0623706	0.0512199	0.0872074	0.063465	0.0368914	0.0562258	0.052194
408					72.8796	147.03			4.7421	12.5773	11.0277	2.74672	3.42031	3.66347	3.67638	3.23477	5.63609	3.09017	3.17561	3.85342	3.97799	3.66488	3.24264	3.31391	3.13167	3.43129	4.01193	4.05048	4.50602	4.18948
409					104.256	507.224			0.303168	0.536681	0.0473283	0.1843	0.00499924	0.0766504	0.00717427	0.141662	0.162745	0.000483716	0.00966639	0.000488906	0.000561949	0.000537483	0.314241	0.0601046	0.000476288	0.04832	0.102508	0.107814	0.110442	0.106921
411					214.252	580.363			12.3608	13.381	17.1129	25.0299	21.3777	20.2794	29.3505	17.2016	19.5117	13.2318	12.9078	13.777	11.6608	16.8171	15.2032	5.87203	13.8978	12.9209	18.0273	18.0765	18.8012	18.3016
412					216.82	578.348			11.5476	16.6046	17.4075	29.3879	22.255	23.7633	31.3851	20.7311	21.6353	11.5657	13.2159	7.94812	12.3539	17.8174	15.4927	17.7399	9.08627	13.1525	18.0803	19.3014	20.4401	19.2739
413					172.841	446.232			1.82621	1.52751	2.12709	5.42961	2.56463	3.11885	3.67078	1.95639	2.77763	2.26613	2.39444	1.44372	0.589726	1.95801	2.44965	2.86007	2.03266	1.9993	2.65743	2.23656	2.62343	2.50581
414					309.424	300.058			0.513201	0.418575	0.479199	0.830593	0.560321	0.676189	0.7236	0.70928	0.61387	0.632569	0.573515	0.583086	0.618126	0.632947	0.551988	0.595304	0.526623	0.589269	0.602607	0.489484	0.667548	0.586546
415					451.571	604.071			0.0184096	0.0161715	0.00680958	0.0134376	0.0207901	0.0346362	0.0513532	0.0410148	0.0253278	0.0400611	0.0313341	0.0451837	0.0406168	0.0367467	0.0358476	0.0454511	0.0304535	0.0382118	0.0279361	0.0232805	0.0340579	0.0284248
416					97.6622	504.274			0.120922	0.0997823	0.185746	0.118658	0.074407	0.153066	0.108715	0.0999857	0.12016	0.0581398	0.112106	0.128113	0.0193745	0.054084	0.0383026	0.0551368	0.0525069	0.0647204	0.0876241	0.0838536	0.0559961	0.0758246
417					100.754	255.047			0.893309	0.643734	1.05249	0.893872	1.4602	1.08088	1.21606	1.25316	1.06171	2.08655	2.46761	2.09254	2.87124	2.46563	1.82328	4.36319	2.1134	2.53543	1.64302	1.59398	1.59858	1.61186
418					417.941	443.141			0.511734	0.293711	0.445081	0.115795	0.142498	0.110095	0.251266	0.455034	0.290652	0.335371	0.622767	0.450714	0.428663	0.631775	0.584341	0.592463	0.544255	0.523794	0.452345	0.394812	0.419942	0.422366
419					233.333	422.231			0.325545	0.350618	0.589041	0.61272	0.594276	0.420869	0.769162	0.503474	0.520713	0.443454	0.4861	0.806955	0.390286	0.553531	0.406761	0.442736	0.405	0.491853	0.507955	0.52578	0.545724	0.526487
420					169.991	842.595			11.8402	10.3245	9.03779	11.5117	8.20613	11.4086	12.4277	11.7377	10.8118	7.74204	7.15009	8.70597	9.56235	10.011	10.8697	10.2472	8.22056	9.06362	9.43398	9.23958	9.16142	9.27833
421					186.103	149.996			0.991065	0.360296	0.909072	0.568767	0.594838	0.578952	0.602905	0.449772	0.631958	0.963278	0.676747	0.69593	1.71853	0.97012	1.14983	1.00968	0.628349	0.976558	1.50906	1.47527	1.14732	1.37722
422					295.721	359.15			0.0298426	0.0283065	0.0163293	0.117962	0.0722128	0.0911707	0.0542625	0.0730441	0.0603913	0.00904912	0.00877243	0.02314	0.0122783	0.0190957	0.0199267	0.000539388	0.0112724	0.0130092	0.031816	0.0329231	0.0299013	0.0315468
423					236.06	473.1			0.0757197	0.0810379	0.0852597	0.0276732	0.0509275	0.0632684	0.0820605	0.0778275	0.0679718	0.0603293	0.0687503	0.0758376	0.0615425	0.0514596	0.0324415	0.0350205	0.0634567	0.0561048	0.0594018	0.0562214	0.0592575	0.0582936
424					188.313	730.506			0.121314	0.10713	0.073345	0.228381	0.13969	0.281179	0.200443	0.164549	0.164504	0.133239	0.130209	0.140579	0.176349	0.164538	0.150345	0.133836	0.0849964	0.139262	0.154621	0.135777	0.133915	0.141438
425					661.53	232.979			0.638694	0.468618	0.472902	0.506063	0.527817	0.514191	0.716711	0.576327	0.552665	0.574675	0.536398	0.385883	0.480908	0.790393	0.373042	0.557475	0.47096	0.521217	0.511725	0.673827	0.648583	0.611378
426					172.561	455.242			0.468908	0.621343	0.712332	0.961845	0.834485	0.843633	1.78928	0.732111	0.870492	0.3214	0.259989	0.188212	0.261102	0.377144	0.341916	0.417184	0.318999	0.310743	0.594432	0.502126	0.570522	0.555694
427					385.94	417.131			0.356007	0.253972	0.280462	0.346905	0.270505	0.251213	0.339122	0.395722	0.311739	0.313554	0.335049	0.311236	0.338784	0.370602	0.330533	0.354993	0.349457	0.338026	0.383262	0.318817	0.359426	0.353835
428					69.5156	205.035			1.3458	1.12985	1.32468	1.39821	1.45442	1.11388	1.49369	1.39983	1.33255	1.38882	2.76268	3.89068	2.94051	3.59972	2.64093	2.87943	2.47364	2.82205	1.88537	1.52324	1.96659	1.79173
429					66.3068	264.008			0.228663	0.204988	0.182779	0.326736	0.244492	0.255162	0.212764	0.118113	0.221712	0.090355	0.129197	0.206051	0.163048	0.0912466	0.131617	0.153686	0.11108	0.134535	0.177023	0.182425	0.181016	0.180155
430					168.226	506.262			0.78242	2.04955	2.14061	3.77118	2.95568	3.45438	5.03912	2.54441	2.84216	1.5179	1.67658	0.583265	1.02695	1.97817	0.819888	1.71164	1.19506	1.31368	2.35915	2.35201	2.36293	2.35803
431					30.7806	233.155			0.279696	0.229427	0.420091	0.296314	0.294566	0.605798	0.429155	0.431562	0.373326	0.248643	0.535725	0.275052	0.358676	0.383485	0.27213	0.322771	0.31802	0.339313	0.332703	0.340352	0.343757	0.338938
432					167.418	293.176			0.748221	0.799759	0.758356	0.940602	0.876956	0.795946	0.77829	0.784386	0.810315	0.760422	0.540037	0.675418	0.480276	2.18702	0.804383	0.805515	0.689284	0.867794	0.744192	0.867597	0.889636	0.833808
433					185.109	315.002			0.62942	0.656005	0.522425	1.25158	0.96057	0.989437	1.13286	0.828461	0.871344	0.752078	0.711404	0.740895	0.816865	0.772157	0.617473	0.690605	0.656015	0.719687	0.782416	0.757389	0.953284	0.83103
434					96.2955	94.0406			0.680954	0.611102	0.572709	1.01966	0.603046	0.852201	0.905763	0.69467	0.742513	0.410797	0.449828	0.482837	0.59158	0.597219	0.500029	0.514652	0.386096	0.49163	0.568226	0.531415	0.612547	0.570729
435					53.6723	317.213			0.663583	0.966312	0.126394	1.03218	0.242565	0.991227	0.370496	0.289198	0.585244	0.0604448	0.22092	0.0866893	0.10913	0.451269	0.362695	0.149702	0.0449925	0.18573	0.447402	0.394464	0.369679	0.403848
436					224.515	438.264			0.467796	0.6305	1.1053	0.880186	1.19206	0.75744	1.00689	0.688593	0.841095	0.522657	0.629605	0.741009	0.468085	0.613572	0.393567	0.449598	0.550434	0.546066	0.72197	0.690105	0.756476	0.72285
437					192.755	193.072			0.193798	0.158229	0.136254	0.302271	0.308007	0.282936	0.25646	0.286707	0.240583	0.24314	0.278102	0.314637	0.267341	0.24486	0.259294	0.254395	0.287386	0.268644	0.265168	0.198758	0.282576	0.248834
440					51.9746	769.552			0.117584	0.0847788	0.149536	0.0637375	0.103676	0.099932	0.121282	0.104077	0.105575	0.0693747	0.0847732	0.2038	0.0772334	0.0407328	0.122983	0.109236	0.059952	0.0960106	0.0917977	0.104348	0.0987334	0.0982931
441					171.192	830.594			0.553102	0.574139	0.422415	0.352451	0.302395	0.526842	0.394936	0.415659	0.442742	0.3532	0.335396	0.43966	0.432733	0.43924	0.409475	0.319596	0.35902	0.38604	0.425039	0.33472	0.444162	0.401307
443					47.0957	385.055			0.904152	1.36784	0.851082	1.60576	1.45619	1.23181	1.69728	1.12781	1.28024	0.294413	0.253782	0.276139	0.358831	0.301161	0.405174	0.274832	0.534964	0.337412	0.776838	1.11871	1.24364	1.0464
444					207.935	198.992			0.217215	0.100763	0.136825	0.210017	0.246857	0.153084	0.198525	0.217561	0.185106	0.453024	0.676171	0.241844	0.269354	0.341672	0.322273	0.631526	0.417373	0.419155	0.24687	0.244579	0.294229	0.261893
446					95.5404	283.084			0.324389	0.304436	0.258711	0.123464	0.139899	0.289287	0.314563	0.299884	0.256829	0.190702	0.203191	0.246778	0.248507	0.222322	0.100356	0.136222	0.17804	0.190765	0.270957	0.305309	0.220269	0.265511
451					718.047	154.037			1.4716	2.14971	3.00649	1.82491	1.05993	2.59764	2.50703	0.000559436	1.82724	0.486466	2.52783	1.61568	2.25329	0.783721	2.42414	0.000539388	2.38105	1.55909	2.28834	2.62966	2.39007	2.43602
453					717.576	133.001			0.156593	0.156494	0.138297	0.182949	0.124811	0.19017	0.197474	0.174979	0.165221	0.157968	0.161925	0.12514	0.190098	0.165744	0.176716	0.176022	0.137515	0.161391	0.161428	0.184291	0.138169	0.161296
455					715.215	201.026			0.89643	0.71781	0.820857	0.673478	1.54671	1.01064	1.51346	1.1209	1.03754	0.886479	0.910931	0.968789	1.04039	1.11601	1.00696	1.08937	0.826105	0.98063	0.792617	0.955825	1.04436	0.930935
457					713.816	139.938			0.351342	0.340209	0.29942	0.362141	0.659888	0.345726	0.508856	0.418112	0.410712	0.908246	0.433305	0.320465	0.289449	0.343111	0.743546	0.744072	0.210513	0.499088	0.327574	0.331503	0.339518	0.332865
458					713.342	418.914			0.1447	0.0922373	0.13067	0.170768	0.0804613	0.105346	0.115466	0.266646	0.138287	0.110233	0.133905	0.162904	0.148651	0.175761	0.162572	0.207222	0.0882492	0.148687	0.115756	0.138343	0.145048	0.133049
459					713.337	360.947			0.123709	0.0723378	0.0989062	0.129019	0.0999268	0.0833962	0.0818586	0.135163	0.10304	0.0971622	0.146911	0.225761	0.134713	0.12619	0.0897444	0.129314	0.156305	0.138263	0.126716	0.113395	0.106896	0.115669
461					712.435	107.036			0.17162	0.0667117	0.0746224	0.078127	0.115492	0.101198	0.0976162	0.097605	0.100374	0.170434	0.0780922	0.0375295	0.184119	0.110453	0.144589	0.0963174	0.0676315	0.111146	0.089511	0.0787658	0.0620331	0.07677
462					712.001	332.884			0.142278	0.0955866	0.154905	0.149933	0.1935	0.181117	0.202646	0.159966	0.159991	0.148971	0.259823	0.233953	0.362998	0.201405	0.222039	0.178285	0.184579	0.224006	0.1823	0.170922	0.168767	0.173996
463			Formyl phosphate	14.353353541423	711.503	127.014			0.756746	0.689566	0.722919	0.867294	0.826765	0.880628	0.916827	0.831564	0.811539	0.729327	0.721157	1.21179	0.840024	0.806069	0.764907	0.784264	0.729974	0.823439	0.667985	0.732828	0.629569	0.676794
464					711.501	140.046			0.215094	0.132886	0.172367	0.15719	0.275741	0.20522	0.19618	0.206164	0.195105	0.15006	0.160639	0.154415	0.237145	0.188947	0.157138	0.177151	0.142405	0.170988	0.198358	0.160583	0.177527	0.178823
466					710.517	114.055			0.653038	0.60195	0.556573	0.673707	0.726501	0.780423	0.78688	0.710313	0.686173	1.13279	0.424018	0.791518	0.969397	0.716393	0.569761	0.886282	0.630397	0.76507	0.640526	0.660555	0.883788	0.72829
467					710.077	128.035			0.276728	0.321796	0.259449	0.360524	0.332324	0.328442	0.427218	0.311543	0.327253	0.242915	0.255845	0.229645	0.31233	0.551852	0.222229	0.279765	0.261377	0.294495	0.28621	0.298475	0.319989	0.301558
468					709.633	311.902			0.106472	0.102416	0.100096	0.120903	0.104332	0.134645	0.186152	0.13685	0.123983	0.10939	0.117071	0.10034	0.120808	0.111047	0.12601	0.117502	0.112386	0.114319	0.0984348	0.0980156	0.150708	0.11572
469					709.563	179.989			0.919212	1.11889	1.44833	1.41583	1.19222	0.964973	1.55884	1.48992	1.26353	0.921358	1.13654	2.7901	1.30017	1.20354	0.888277	1.12123	1.15625	1.31468	1.98483	1.26053	1.52103	1.5888
470					708.692	190.948			0.309399	0.199118	0.247443	0.40553	0.214445	0.469885	0.502386	0.271497	0.327463	0.326825	0.281656	0.238291	0.395478	0.315989	0.164833	0.268223	0.292479	0.285472	0.286819	0.287521	0.307407	0.293916
472					708.65	251.096			0.300738	0.126759	0.154055	0.190603	0.140738	0.230821	0.212545	0.205991	0.195281	0.223525	0.168359	0.271988	0.168437	0.192742	0.156846	0.162027	0.264761	0.201086	0.175598	0.193561	0.172119	0.180426
473					707.738	474.854			0.0584851	0.0750716	0.0653429	0.0903243	0.0947962	0.103136	0.135088	0.0854656	0.0884637	0.058658	0.0873477	0.11777	0.0838988	0.0906865	0.107245	0.09331	0.0726826	0.0889499	0.138405	0.0900989	0.103216	0.110573
474					707.712	134.973			0.353606	0.785111	0.414377	0.593367	0.408118	0.790924	0.574113	0.456343	0.546995	0.340928	0.608661	0.438772	0.947605	0.836607	0.398237	0.53904	0.413392	0.565405	0.459993	0.491508	0.482745	0.478082
477					706.759	162.049			0.403615	0.280298	0.357632	0.396782	0.471599	0.440012	0.478167	0.512737	0.417605	0.721026	0.605828	0.674747	0.476771	1.65755	0.58631	0.598549	0.617823	0.742325	0.435364	0.435115	0.632963	0.501147
478					705.897	257.96			0.0941665	0.0905946	0.0950524	0.104477	0.102426	0.122359	0.113629	0.108391	0.103887	0.0758759	0.100486	0.0952182	0.102028	0.104351	0.105285	0.111	0.107625	0.100234	0.0997008	0.0872277	0.0946739	0.0938675
480					705.885	99.0194			1.63982	1.64197	1.46061	1.94839	1.74698	1.89584	2.03563	1.77586	1.76814	1.60552	1.52026	1.61257	1.87229	1.71111	1.67113	1.78434	1.65527	1.67906	1.77461	1.64028	1.21753	1.54414
482					705.822	221.067			0.790694	0.695548	1.0586	0.941055	1.33585	0.92023	1.04392	1.39561	1.02269	1.65988	0.501061	1.70106	0.983361	2.65176	1.673	4.64942	1.40921	1.90359	1.12119	1.01502	1.43796	1.19139
484					705.416	194.94			0.278034	0.298568	0.279369	0.965675	0.557529	0.467166	0.367062	0.782412	0.499477	0.458331	0.435319	0.30373	0.258767	0.511523	0.661863	0.587367	0.349743	0.44583	0.557171	0.369006	0.50086	0.475679
485					704.917	305.023			0.281477	0.201592	0.273836	0.418178	0.270994	0.277223	0.274861	0.24678	0.280618	0.222977	0.334386	0.332689	0.303424	0.241313	0.229799	0.326859	0.249861	0.280164	0.232557	0.224976	0.2547	0.237411
486					704.881	254.961			0.621518	1.21351	2.63716	0.937089	0.886174	0.812184	1.04618	0.824183	1.12225	0.78007	1.21862	1.36733	0.823505	0.934505	0.824553	1.21488	0.613409	0.972109	1.00525	0.864749	0.740707	0.870237
488					704.402	336.91			0.389642	0.314582	0.245824	0.485301	0.435304	0.352734	0.454812	0.387276	0.383184	0.289677	0.346251	0.309904	0.469643	0.431288	0.440132	0.395261	0.29313	0.371911	0.368837	0.435971	0.601246	0.468685
489					703.53	436.871			0.126817	0.167852	0.12126	0.174745	0.1165	0.155316	0.115882	0.150914	0.141161	0.116749	0.127453	0.123624	0.142622	0.141489	0.139771	0.135173	0.127406	0.131786	0.082862	0.120263	0.145295	0.11614
491					703.003	122.022			0.615219	0.78737	1.45964	0.974865	0.596008	0.850148	0.681175	0.928056	0.86156	0.801762	1.00528	0.791398	0.6414	0.684267	0.613502	1.1169	1.96057	0.951884	0.678184	0.507138	0.732713	0.639345
492					702.099	101.06			6.41941	6.2593	4.01919	5.55131	7.67609	6.26369	9.63161	9.08097	6.8627	6.18131	6.19188	6.26285	7.05987	4.87291	9.36652	4.5803	5.56186	6.25969	6.33153	5.38644	5.30081	5.67293
493					702.065	356.921			0.0814036	0.152976	0.108443	0.143516	0.124023	0.200982	0.123286	0.0844565	0.127386	0.138875	0.12419	0.111318	0.129574	0.133041	0.115264	0.13242	0.120758	0.12568	0.12562	0.114576	0.112949	0.117715
494			4-Chloro-17alpha-methyl-17beta-hydroxy-4-androsten-3-one	18.3862432097268	701.135	337.91			0.0649574	0.0450103	0.0635645	0.125347	0.0716029	0.115867	0.0863282	0.0582668	0.0788679	0.0529379	0.0597291	0.0660963	0.0917736	0.0632701	0.0574269	0.0723792	0.0605778	0.0655239	0.0782965	0.0633097	0.0632823	0.0682962
498					699.247	293.892			0.114345	0.108673	0.104385	0.133954	0.107966	0.142592	0.145866	0.148094	0.125734	0.123689	0.175213	0.0968441	0.122519	0.130445	0.104491	0.143897	0.103418	0.125065	0.11691	0.146606	0.173621	0.145712
500					699.234	276.944			0.252701	0.39406	0.216438	0.698833	0.282497	0.27399	0.293311	0.348577	0.345051	0.230715	0.407838	0.554451	0.256184	0.274326	0.277591	0.297939	0.272375	0.321427	0.26605	0.278465	0.271658	0.272058
502					697.848	201.026			0.847891	0.853229	0.85564	1.29217	1.1645	0.903151	1.25783	0.984968	1.01992	0.80323	0.837607	0.912769	0.934773	0.972749	0.943883	0.967901	0.773267	0.893272	0.792084	1.00608	1.09404	0.964068
504					696.439	332.884			0.249004	0.199226	0.202373	0.219588	0.230485	0.168059	0.255027	0.260599	0.223045	0.18681	0.187079	0.477169	0.24283	0.231393	0.125939	0.167425	0.186942	0.225699	0.195972	0.245133	0.152612	0.197906
506					695.534	434.863			0.112283	0.0935828	0.0729134	0.130533	0.116422	0.127895	0.12528	0.129771	0.113585	0.201727	0.103007	0.0848877	0.115674	0.115715	0.101112	0.0838013	0.0972253	0.112894	0.120311	0.161731	0.102909	0.128317
508					694.6	360.947			0.101025	0.0715506	0.0935294	0.234652	0.154398	0.289273	0.227933	0.116596	0.16112	0.0950027	0.0851541	0.0863353	0.0917724	0.11881	0.0905963	0.113993	0.0706555	0.0940399	0.10357	0.108395	0.0866964	0.0995537
509					694.6	96.9769			1.04064	1.15804	1.42891	1.60846	1.5667	3.26011	2.46614	2.48677	1.87697	1.29473	1.4039	1.25372	1.32866	1.41127	1.17312	1.4202	1.1925	1.30976	1.24564	1.35327	1.55662	1.38518
510					693.64	139.938			0.369089	0.281919	0.442153	0.385175	0.486815	0.676838	0.908946	0.350807	0.487718	0.406836	0.54328	0.443631	0.414664	0.530607	0.306955	0.719241	0.335367	0.462573	0.304562	0.366899	0.404402	0.358621
511					693.599	136.942			0.815813	0.822206	0.814977	1.90063	1.1833	1.49659	1.6431	0.809483	1.18576	0.80733	1.47536	0.812646	1.64969	1.04332	1.81312	2.70232	0.700703	1.37556	1.44938	1.08927	1.18172	1.24012
512			Diclofec	-8.4399245310336	692.751	297.153			0.0548118	0.053809	0.0597578	0.0857375	0.0719777	0.112663	0.119307	0.0619201	0.077498	0.0725215	0.0623252	0.0532204	0.0674459	0.118797	0.0676032	0.115035	0.0567498	0.0767123	0.0727656	0.0552334	0.070239	0.0660793
513			Molybdate	-5.87255857388833	692.686	162.96			0.372642	0.380827	0.24306	0.440407	0.441446	0.456102	0.425769	0.42355	0.397975	0.387238	0.382231	0.372675	0.449577	0.530194	0.637303	0.421504	0.365058	0.443222	0.35515	0.440281	0.469749	0.421727
514					692.264	257.96			0.105641	0.135138	0.104542	0.147021	0.133218	0.146355	0.131795	0.13529	0.129875	0.106873	0.216675	0.116394	0.129821	0.150942	0.118957	0.125622	0.0857089	0.131374	0.203528	0.127862	0.126263	0.152551
515			Formyl phosphate	14.3844906444249	690.841	127.014			0.914386	0.938255	1.1091	1.16171	1.06425	1.21639	1.29113	1.15564	1.10636	1.0148	1.01187	0.978609	1.11934	1.12574	1.07122	1.13489	0.968224	1.05309	0.915787	1.07404	1.16275	1.05086
516					690.8	119.016			8.62011	6.99205	6.66937	9.30935	10.504	15.9723	12.8678	8.30067	9.90445	6.98869	3.88902	7.27979	7.59646	8.05092	7.78809	6.47522	6.95953	6.87846	12.176	11.8045	8.86002	10.9468
517					690.369	414.887			0.220251	0.221839	0.161693	0.222767	0.33906	0.322027	0.315588	0.28173	0.260619	0.409671	0.192885	0.159593	0.227016	0.554142	0.224955	0.195123	0.195322	0.269838	0.24947	0.202229	0.250933	0.234211
518					690.337	246.981			0.359825	0.390034	0.399065	0.836786	0.510689	0.392966	0.418322	0.69179	0.499935	0.342741	0.443766	0.909945	0.769713	0.291995	0.322482	0.443473	0.390781	0.489362	0.346432	0.344815	0.460061	0.383769
519					690.317	311.902			0.0987118	0.143487	0.0987152	0.119775	0.121697	0.118947	0.15424	0.105987	0.120195	0.083627	0.0854206	0.101305	0.120047	0.109915	0.113629	0.112093	0.156408	0.110306	0.161429	0.0954213	0.138374	0.131742
521					689.859	99.0059			2.46799	2.53509	1.4126	2.86646	2.9404	1.3822	2.97646	2.75967	2.41761	2.29336	1.10818	2.67404	2.81846	2.6787	2.60922	2.76216	2.28108	2.40315	2.10833	1.66716	2.90592	2.22714
522					688.976	198.966			0.321533	0.553142	0.289005	0.548942	0.60662	0.341004	0.345278	0.424855	0.428797	0.422818	0.326795	0.39224	0.312695	0.328135	0.322873	0.337763	0.188882	0.329025	0.334128	0.291415	0.41288	0.346141
523					687.525	128.035			0.272531	0.307536	0.240499	0.343623	0.318299	0.3456	0.397272	0.286939	0.314037	0.263759	0.425191	0.193386	0.289803	0.405856	0.171699	0.287488	0.223128	0.282539	0.278972	0.285302	0.300146	0.28814
525					686.131	176.983			2.67505	3.57969	2.30513	3.16189	2.35864	4.55358	2.65656	2.08742	2.92225	3.1091	2.81477	1.90146	1.98707	2.35336	2.97506	2.43852	2.20141	2.47259	2.969	2.17939	2.57977	2.57605
526					686.125	137.94			2.99511	3.76137	2.34971	2.9175	4.44607	3.43441	4.44333	3.11768	3.43315	2.38178	3.26209	3.24351	2.78864	5.12828	4.19753	2.21639	3.08799	3.28828	2.65075	3.18782	2.42678	2.75512
527					686.122	168.066			0.0253393	0.0167593	0.0219425	0.0366766	0.0263494	0.0295632	0.041513	0.0352969	0.02918	0.00736949	0.020864	0.0231816	0.025404	0.0417095	0.0340665	0.0315852	0.0392595	0.02793	0.0302445	0.0419159	0.029066	0.0337421
528					686.109	236.992			0.293583	0.312245	0.288082	0.308362	0.289849	0.465759	0.317654	0.483026	0.34482	0.208462	0.281451	0.344474	0.422066	0.29733	0.296339	0.476781	0.236496	0.320425	0.271332	0.295812	0.324169	0.297105
529					685.192	181.009			0.867989	0.874273	0.827821	1.17884	0.873789	1.22514	1.09135	0.726196	0.958175	0.970498	0.718333	0.959689	0.945274	1.64534	0.967053	1.02279	1.07485	1.03798	0.599697	0.912329	1.01504	0.842355
530					685.175	140.046			0.202136	0.0957335	0.143591	0.207566	0.160519	0.17824	0.156301	0.178857	0.165368	0.151416	0.138081	0.152278	0.231758	0.156451	0.150067	0.161358	0.149737	0.161393	0.159595	0.151007	0.161479	0.15736
531					685.158	135.945			4.79009	6.03197	4.28412	9.17939	8.94287	8.04486	11.3679	15.5297	8.52136	6.69762	11.7367	8.81961	8.56187	13.8401	11.9782	10.567	7.22438	9.92819	10.5174	8.70037	6.98601	8.73461
534					684.225	332.884			0.158912	0.134448	0.327835	0.210741	0.157244	0.186047	0.214071	0.235984	0.20316	0.112849	0.147347	0.156494	0.136627	0.147309	0.127642	0.223816	0.215643	0.158466	0.158632	0.152554	0.158372	0.156519
535					683.282	246.067			0.0674606	0.0871243	0.0524677	0.0745294	0.0676739	0.0688492	0.0841014	0.0704411	0.071581	0.05497	0.0613182	0.0702806	0.0713604	0.0673752	0.0743353	0.070823	0.10227	0.0715916	0.0655529	0.0624894	0.0585319	0.0621914
536					682.854	740.526			0.00287567	0.00808005	0.0176054	0.0026162	0.0177249	0.0141404	0.0158837	0.0124708	0.0114247	0.0206281	0.0237619	0.00721985	0.0074873	0.00250517	0.0072724	0.00665677	0.0161921	0.0114655	0.0223863	0.0164612	0.0251752	0.0213409
537					682.391	254.961			1.19621	1.6542	0.810877	1.16951	1.41334	1.17746	1.28409	1.31431	1.2525	1.0683	1.34416	1.46514	2.22909	1.05248	1.74871	1.23293	1.15136	1.41152	1.32347	1.11684	1.06776	1.16935
538			Formyl phosphate	14.3646882631321	680.952	127.014			0.782201	0.733406	0.760577	0.982153	0.894299	0.89684	0.968315	0.89108	0.863609	0.771966	0.772887	1.30061	0.969262	0.88125	0.813675	0.846971	0.748203	0.888103	0.750134	0.849982	0.978356	0.85949
539					680.439	122.022			1.39444	1.16811	0.814327	1.39173	1.05918	1.53902	1.43996	1.43933	1.28076	0.78713	1.40707	1.04813	1.16783	1.18044	0.785584	0.933274	1.36407	1.08419	0.840828	0.993911	0.776951	0.870563
541					679.543	356.921			0.0784312	0.0857655	0.0604186	0.0977838	0.0635573	0.0739015	0.0797874	0.0648913	0.0755671	0.0616055	0.069313	0.0643024	0.0853928	0.0902867	0.0619337	0.0764209	0.0626879	0.0714929	0.0734183	0.069511	0.0669251	0.0699515
542					679.483	162.049			0.32478	0.239932	0.362051	0.371397	0.518005	0.424136	0.420041	1.06599	0.465792	0.634518	0.499617	0.549263	0.364463	0.577366	0.486374	0.461043	0.50775	0.510049	0.479834	0.329287	0.513996	0.441039
543					679.057	474.854			0.0640377	0.285589	0.0910477	0.166606	0.0791796	0.0754638	0.134027	0.093079	0.123629	0.0468591	0.0610959	0.111725	0.102931	0.13776	0.207451	0.320578	0.0656194	0.131752	0.0602444	0.0812371	0.0717817	0.0710877
545					678.144	228.932			0.256996	0.2427	0.214167	0.560433	0.361581	0.445539	0.308192	0.251094	0.330088	0.323671	0.435204	0.331602	0.36992	0.581456	1.48584	0.549333	0.361887	0.554865	0.288829	0.407485	0.421312	0.372542
547					676.731	375.895			0.252343	0.0399424	0.0332197	0.0615968	0.0571966	0.0600257	0.0675025	0.0529629	0.0780986	0.0658831	0.0477233	0.0433141	0.0600309	0.0627123	0.0555747	0.0592452	0.049791	0.0555343	0.0353151	0.0484684	0.0496289	0.0444708
548					676.702	201.026			2.05634	0.851019	1.95511	3.12186	6.37226	2.44923	1.14406	2.5454	2.56191	2.1359	2.26421	2.22595	2.33368	2.41778	2.30543	2.37229	1.97122	2.25331	2.08028	2.18426	2.34071	2.20175
549					675.743	154.037			1.19532	2.10085	4.60657	3.82518	1.4702	7.45896	0.937752	3.0063	3.07514	4.38028	1.89012	1.88599	2.38306	1.78708	2.11704	2.98375	5.48517	2.86406	6.15887	5.92003	4.3256	5.46816
550					675.263	183.984			0.0498927	0.0638279	0.0608797	0.0893334	0.0835357	0.0632625	0.0389136	0.0655505	0.0643995	0.0392708	0.0717116	0.0796991	0.0818649	0.0830268	0.0959733	0.076446	0.0335052	0.0701872	0.0717295	0.0646311	0.0703965	0.068919
551					675.254	134.973			0.520501	0.947061	0.552052	1.40794	1.01133	3.72882	3.92237	0.768573	1.60733	0.475841	0.971319	0.800455	0.781713	0.765462	0.856703	0.60251	0.415499	0.708688	0.610518	0.614933	0.940545	0.721998
554					674.806	190.948			0.51044	0.293348	0.258124	1.03309	0.907275	0.267761	0.336135	0.172988	0.472396	0.273575	1.09711	0.71017	0.22771	0.268098	0.213908	0.225483	0.21301	0.403633	0.239217	0.19636	0.242423	0.226
557					674.337	107.036			0.112013	0.113947	0.128504	0.258893	0.110229	0.0981429	0.0911972	0.111535	0.128058	0.127968	0.0987104	0.12366	0.0825136	0.22527	0.143584	0.129153	0.0793118	0.126271	0.10676	0.146253	0.200604	0.151206
559					673.912	119.016			36.8603	23.4643	34.1936	45.9764	40.3246	43.0426	46.1635	42.7578	39.0979	35.5861	37.1382	36.0431	27.2355	41.336	39.2948	41.3347	36.1094	36.7597	25.8667	37.8808	40.3759	34.7078
562					673.866	434.863			0.0706993	0.0561951	0.042563	0.091719	0.0612359	0.0725991	0.0931939	0.055943	0.0680185	0.0664384	0.183029	0.167359	0.0939401	0.0698438	0.080822	0.0848372	0.0282985	0.0968211	0.0685046	0.0794388	0.065027	0.0709901
565					673.391	119.947			0.477008	0.543495	0.495244	0.567755	0.630171	0.569982	0.619703	0.62038	0.565467	0.510859	0.55438	0.616275	0.473176	0.522236	0.547791	0.641141	0.422417	0.536034	0.609705	0.56782	0.608298	0.595274
566					673.386	360.947			0.0370365	0.069361	0.115375	0.132386	0.580673	0.258964	0.34933	0.0761415	0.202408	0.119225	0.224398	0.0860868	0.171578	0.227877	0.0726458	0.13401	0.120044	0.144483	0.0991014	0.0902076	0.136589	0.108633
568					671.993	334.939			0.143962	0.222674	0.105984	0.169117	0.125611	0.150651	0.12916	0.0464256	0.136698	0.113877	0.122949	0.107146	0.0884897	0.193287	0.118994	0.127754	0.11621	0.123588	0.135464	0.109571	0.124732	0.123255
572					671.04	177.983			0.0454272	0.0546404	0.0270979	0.0123383	0.0668771	0.0374337	0.0759024	0.0348163	0.0443167	0.0390031	0.0388673	0.0207136	0.0508033	0.0529004	0.0378239	0.0673402	0.0574571	0.0456136	0.0537014	0.0684228	0.0569952	0.0597065
575					671.011	179.989			2.46273	2.81243	0.450383	0.787887	3.15093	3.05395	3.42715	2.8696	2.37688	0.698011	3.49924	0.625375	0.830883	2.80131	3.55295	3.47146	2.77481	2.28175	0.670803	0.800922	0.680467	0.717397
577					671.001	223.02			1.70889	1.68677	1.30819	3.41378	1.94069	0.367141	2.23703	2.90035	1.94536	2.59238	0.422239	2.11177	2.68123	1.69272	1.83269	1.97253	1.78419	1.88622	1.36641	1.74295	1.93446	1.68127
578					670.989	196.994			12.9664	12.3545	12.0319	15.523	14.1948	14.6886	15.9441	15.038	14.0927	12.3176	12.9241	12.7346	14.8214	14.5034	13.642	14.4444	12.4769	13.4831	12.7187	13.4511	14.0263	13.3987
579					670.986	135.945			41.8352	23.6024	23.018	31.8486	36.9086	49.4895	52.7441	45.4405	38.1109	37.6773	40.7039	37.1461	46.9489	30.9006	24.5777	27.3696	38.7979	35.5153	29.6246	27.053	26.9032	27.8602
580					670.55	242.104			0.203249	0.241167	0.187784	0.256961	0.229038	0.218572	0.108791	0.257376	0.212867	0.23372	0.245148	0.23643	0.164118	0.250206	0.242321	0.249227	0.228954	0.231265	0.215587	0.209492	0.231936	0.219005
581					670.54	194.94			0.741482	1.92658	1.87782	0.44655	1.74168	1.32391	2.5343	2.15532	1.59346	1.99205	2.06097	2.08823	2.34027	2.29125	0.531228	1.22322	1.92131	1.80607	2.05085	1.50347	2.2547	1.93634
582					670.092	136.942			4.99603	3.76798	3.76408	5.48913	5.07622	4.80448	4.27462	2.63613	4.35108	4.0686	2.92727	4.51645	4.24356	1.369	3.72134	4.65992	3.71492	3.65263	4.26649	3.4362	4.62916	4.11062
583					670.092	179.038			8.7512	8.22358	7.98484	10.6204	6.42832	10.1096	10.8548	6.44013	8.67661	1.90786	5.16718	5.16689	9.86197	9.72818	8.84816	1.45918	7.46364	6.20038	9.37989	8.98329	8.85563	9.07294
585					670.092	293.892			0.115791	0.110994	0.0895053	0.111563	0.0322267	0.317743	0.0981442	0.247294	0.140408	0.0809605	0.273307	0.0986708	0.165626	0.154925	0.11756	0.13219	0.249212	0.159056	0.156216	0.120381	0.136199	0.137599
588					670.077	139.938			1.40319	0.437854	1.06948	1.80631	1.66998	1.31377	1.33817	0.370423	1.17615	1.29888	2.19094	0.720189	1.58165	0.378023	1.56401	0.870829	1.19017	1.22434	1.22975	1.52657	2.11203	1.62278
590					670.068	311.169			0.768079	0.786787	0.640879	1.00084	0.96876	1.02618	0.849022	0.93097	0.871438	0.155003	0.767863	0.742009	0.635609	0.87534	0.228943	0.807033	0.648698	0.607562	0.781799	0.783412	1.06772	0.877642
591					670.062	176.983			5.96163	11.948	11.0607	10.2967	13.3644	13.7238	15.0339	13.8304	11.9024	8.25783	9.19679	12.3928	14.614	13.4367	13.1494	9.50019	11.8696	11.5522	12.2359	12.9181	7.94135	11.0318
592			Diclofec	-7.86016520420025	670.047	297.154			0.240205	0.109097	0.113936	0.25566	0.144473	0.099474	0.157004	0.0713836	0.148904	0.103846	0.129607	0.111497	0.140273	0.0808453	0.134714	0.0623238	0.0830889	0.105774	0.138887	0.119226	0.132537	0.130217
593					670.043	173.957			1.08709	5.34626	6.67912	8.6656	8.10349	8.19657	6.53454	8.26523	6.60974	6.92098	5.93801	5.7274	8.17061	6.78015	6.45833	6.32027	5.24368	6.44493	6.3982	7.43446	6.68182	6.83816
595					669.146	252.97			0.614939	0.771947	0.631525	0.852082	0.314727	0.819486	0.912109	1.25925	0.772008	0.415685	0.770515	1.18929	0.861154	0.965553	0.916726	0.904293	0.315681	0.792362	0.601013	0.79368	0.773943	0.722879
596					669.145	137.94			15.7754	10.5104	8.83112	13.7155	14.2656	19.0322	12.4567	12.0497	13.3296	15.0815	15.6684	8.71008	14.4881	3.45449	10.0602	11.0572	11.0952	11.2019	11.7636	10.9668	15.6542	12.7949
597			Ethylendiamine dihydroiodide	-23.5616848751792	669.145	316.923			0.025757	0.0179401	0.0421365	0.0699757	0.0491978	0.0461837	0.0573609	0.0280426	0.0420743	0.0293417	0.0336231	0.0394665	0.0755389	0.0587994	0.00932718	0.0560727	0.0471159	0.0436607	0.0756846	0.0445283	0.0528047	0.0576725
598					669.132	172.958			70.9565	53.55	65.9057	58.489	80.1026	81.3449	87.458	81.5779	72.4231	68.2142	70.0181	72.1248	80.7796	79.5669	74.1491	78.6952	68.1031	73.9564	73.6672	73.2685	77.5856	74.8404
599					669.132	236.992			0.48817	1.05933	0.229085	0.863358	0.405412	0.994828	1.31112	0.75655	0.763481	1.19825	1.02473	1.46393	0.699396	0.353205	1.65575	1.19111	0.200752	0.973391	0.905504	1.31153	0.874851	1.03063
600					669.121	96.9769			6.64971	5.27511	6.04353	6.27834	2.62684	7.70058	5.70319	2.02509	5.2878	4.57348	5.49249	6.51682	5.31797	7.21634	6.39845	5.9977	6.54554	6.00735	6.92762	6.88121	5.16852	6.32578
601					669.113	128.035			0.205959	0.241421	0.21837	0.277134	0.267194	0.274794	0.343035	0.265706	0.261702	0.242481	0.353046	1.62052	0.251254	0.378314	0.0928155	0.233179	0.210684	0.422787	0.222394	0.233148	0.23653	0.23069
602			Phosphate	8.35163614412207	669.112	95.9795			5.30305	9.8465	4.56619	9.11906	11.0318	11.4033	7.88717	11.3487	8.81321	9.85661	10.0983	10.0328	8.83628	11.1389	8.30516	8.94939	10.0401	9.65719	10.4371	10.603	7.43574	9.49194
604					668.678	231.944			0.0964777	0.240292	0.0903156	0.30338	0.295155	0.316296	0.253989	0.308875	0.238098	0.20816	0.239268	0.165067	0.283844	0.310085	0.258854	0.288619	0.240666	0.24932	0.329005	0.314412	0.269312	0.304243
605					668.215	197.994			0.824643	0.769822	0.846817	1.29439	0.174295	0.853972	1.34726	1.29047	0.925209	0.7214	0.796974	0.791161	0.891985	0.912296	1.15695	0.896598	0.764358	0.866466	0.823116	0.954469	1.21489	0.997492
608			5-O-(1-Carboxyvinyl)-3-phosphoshikimate	-0.865660340963189	668.199	325.185			0.276932	0.130597	0.252195	0.265335	0.345913	0.523047	0.362602	0.313094	0.308714	0.151571	0.604581	0.0854387	1.15178	0.337826	0.702189	0.298007	0.276837	0.451028	0.39741	0.265046	0.235598	0.299352
610					667.731	276.944			0.51558	0.482599	0.67498	0.559394	0.968839	0.291155	0.665519	0.529596	0.585958	0.607727	0.760727	1.01275	0.534643	0.661226	1.53161	1.61199	0.905586	0.953283	1.01138	1.03235	0.720739	0.921491
611					667.278	246.067			0.0969384	0.0883594	0.0848773	0.0636386	0.0970191	0.096993	0.118376	0.10853	0.0943415	0.128463	0.0926089	0.0862452	0.125171	0.105671	0.0798483	0.0759918	0.069157	0.0953945	0.0968173	0.0880132	0.078232	0.0876875
612					667.266	307.915			0.0554676	0.0947742	0.0709758	0.11853	0.0357642	0.038647	0.124099	0.120491	0.0823437	0.0860527	0.109105	0.0871228	0.118513	0.124917	0.0780557	0.12903	0.12656	0.10742	0.09179	0.114559	0.130537	0.112295
614					667.243	115.076			0.864424	0.859618	0.933162	1.99962	1.68489	1.12569	1.09668	1.16561	1.21621	0.663321	0.719353	0.954936	1.06832	1.11701	0.888193	1.05186	0.997872	0.932608	0.708287	0.891127	1.07194	0.890453
617					665.328	99.0059			4.15913	4.61207	4.00061	5.4818	5.36481	4.79486	4.72572	4.84262	4.7477	4.00897	4.37398	4.36671	4.83299	4.74254	4.52282	4.61708	3.97854	4.43045	4.53969	4.22699	4.74985	4.50551
619					664.397	140.046			0.236977	0.145574	0.158802	0.196995	0.410328	0.244943	0.277103	0.255802	0.240815	0.173992	0.197561	0.161279	0.18488	0.241412	0.21805	0.223365	0.190503	0.19888	0.244911	0.209079	0.209349	0.221113
620			Molybdate	-6.83569198570313	664.397	162.96			1.40726	0.927867	0.852605	2.07067	1.40713	1.54801	2.15263	1.84407	1.52628	1.55775	1.5373	1.55567	0.939087	1.61085	1.40703	1.80209	1.66145	1.50891	1.13124	1.27219	1.45409	1.28584
623					663.932	164.978			0.183501	0.513914	0.268061	0.558999	0.447554	0.691082	0.600058	0.465899	0.466133	0.410432	0.3207	0.405464	0.655086	0.490212	0.459657	0.610331	0.286272	0.454769	0.410323	0.395446	0.395722	0.400497
624					663.469	132.982			2.45967	2.66615	2.52551	2.63718	2.64701	2.60161	2.95189	3.53689	2.75324	1.60583	2.10322	2.4786	2.3219	2.95338	3.23819	1.91373	2.15644	2.34641	2.29684	2.46703	2.67418	2.47935
626					663.462	144.975			0.143866	0.162217	0.162767	0.0960054	0.201461	0.128829	0.236769	0.228646	0.17007	0.16202	0.159086	0.135932	0.215504	0.211085	0.149531	0.196113	0.176337	0.175701	0.148565	0.232687	0.183941	0.188398
627					663.455	101.06			3.68458	3.3241	1.83296	6.00127	4.08581	3.70668	4.32395	4.60841	3.94597	2.29506	3.53975	3.53145	5.77753	4.57051	4.42303	4.17724	5.8386	4.26915	4.19655	4.34112	5.29605	4.61124
628					663.455	246.981			1.31881	1.05544	0.715444	1.77984	0.596875	1.18087	1.03311	2.79122	1.30895	1.15568	1.97709	1.50237	1.5825	0.779924	0.983243	1.209	1.66942	1.3574	0.763806	1.01962	1.29914	1.02752
629					663.448	80.0112			0.535548	0.456626	0.483897	0.690873	0.421681	0.593856	0.487489	0.558246	0.528527	0.340143	0.409436	0.528812	0.551891	0.411167	0.40543	0.451348	0.400165	0.437299	0.328731	0.389623	0.483692	0.400682
630					663.44	181.009			2.33169	2.69327	2.41892	2.55387	2.57815	2.2633	3.24292	3.21467	2.6621	2.06283	2.54926	2.32231	3.11862	1.64137	2.88407	3.34508	2.11663	2.50502	2.29159	2.75529	2.98773	2.6782
631					662.525	270.943			1.2004	0.484435	1.64152	0.723351	1.97649	0.699976	0.623051	2.06274	1.1765	0.491528	0.626622	0.663021	0.727145	0.517171	0.943622	1.71155	1.08422	0.84561	0.515663	0.776692	0.82847	0.706942
632					662.523	240.964			0.318637	0.372742	0.294343	0.533661	0.442932	0.260758	0.389686	0.485029	0.387223	0.352309	0.345796	0.469816	0.400205	0.260494	0.633509	0.374534	0.477587	0.414281	0.304958	0.277331	0.399786	0.327358
633					662.522	90.9707			1.11561	1.38825	1.11012	1.32101	1.54926	1.34241	1.42927	1.27648	1.31655	1.2018	1.03268	1.01246	1.21676	1.33996	1.16904	1.29936	1.0962	1.17103	0.966498	0.906517	1.3404	1.07114
634					662.522	328.985			0.151668	0.149431	0.106565	0.188333	0.175673	0.181666	0.204254	0.186854	0.168055	0.161212	0.170224	0.173262	0.495446	0.172207	0.168928	0.185574	0.155496	0.210294	0.162898	0.162385	0.187044	0.170776
635					662.519	286.974			0.312738	0.365862	0.345481	0.588572	1.13057	0.531956	0.420276	0.943144	0.579825	0.312398	0.409702	0.416024	0.642209	0.43509	0.495403	0.394634	0.419748	0.440651	0.299332	0.353999	0.53471	0.396014
636					662.518	204.971			1.43033	2.21803	1.699	3.24074	2.07458	2.48617	2.81971	1.5211	2.18621	2.061	1.71612	3.01767	2.43857	2.5386	2.61419	1.90982	2.85101	2.39337	2.70083	1.81619	3.18417	2.56707
637			Chlorthal	1.1881254742102	662.505	304.919			0.0259245	0.0410524	0.0352828	0.0678361	0.0491442	0.0291856	0.0401318	0.0336394	0.0402746	0.0313489	0.020334	0.0269087	0.0308264	0.0393061	0.0428529	0.0471352	0.0272633	0.0332469	0.037246	0.0374672	0.0396139	0.038109
638					662.028	352.947			0.150322	0.182329	0.137837	0.164888	0.166264	0.172951	0.19793	0.172262	0.168098	0.157968	0.188801	0.185977	0.186913	0.147408	0.169013	0.16941	0.149342	0.169354	0.153539	0.170827	0.186292	0.170219
640					661.532	184.938			0.246811	0.442753	0.234654	0.495191	0.371271	0.4368	0.715557	0.704543	0.455947	0.453402	0.179972	0.193433	0.386777	0.494498	0.448383	0.271237	0.246373	0.334259	0.252744	0.436333	0.430053	0.373043
641					661.525	280.957			0.192465	0.165542	0.169095	0.17318	0.172875	0.192507	0.23252	0.211972	0.18877	0.151976	0.215943	0.139743	0.123731	0.164031	0.168044	0.186033	0.175375	0.165609	0.141867	0.176374	0.243619	0.187287
643					661.516	305.923			0.0318036	0.0269054	0.0331814	0.0366791	0.0424134	0.042865	0.0436446	0.0430643	0.0375696	0.0267262	0.0393614	0.034778	0.0442646	0.0436162	0.0399664	0.0215801	0.0317048	0.0352497	0.0286452	0.0290772	0.0361844	0.0313023
644					661.515	322.968			0.121431	0.109673	0.122022	0.160399	0.15553	0.106976	0.175637	0.127816	0.134935	0.110511	0.106251	0.1165	0.1437	0.144526	0.10078	0.132167	0.135086	0.12369	0.11858	0.139512	0.174214	0.144102
645					660.554	346.929			0.0785073	0.072322	0.0649991	0.0898699	0.0733201	0.0671483	0.0983046	0.117253	0.0827155	0.0684857	0.0909385	0.0598128	0.10255	0.106397	0.0672838	0.0712519	0.068528	0.0794059	0.0953191	0.0675424	0.0910729	0.0846448
646					660.551	223.919			0.0183444	0.0251046	0.025397	0.0188266	0.0329063	0.0328951	0.0308248	0.0243282	0.0260784	0.0308821	0.023346	0.038412	0.035292	0.0337883	0.0310703	0.030357	0.0285625	0.0314638	0.0228841	0.0216846	0.0213069	0.0219585
649					659.636	207.945			0.19799	0.156453	0.179171	0.173094	0.217225	0.196798	0.215836	0.155026	0.186449	0.184	0.187313	0.182633	0.221168	0.204023	0.15554	0.217754	0.19034	0.192846	0.201443	0.212789	0.249042	0.221091
652					659.596	259.97			0.0346903	0.0327627	0.0302438	0.0447237	0.0394374	0.0230853	0.0363246	0.027489	0.0335946	0.0301909	0.0383092	0.0365996	0.0249212	0.0380856	0.0332532	0.0467721	0.024319	0.0340564	0.0295392	0.0378437	0.0389373	0.03544
654					659.586	370.89			0.0104368	0.00980958	0.0116716	0.00797609	0.0143616	0.0090134	0.0137747	0.0105449	0.0109486	0.00496378	0.0110026	0.00801913	0.0104737	0.0165978	0.0100183	0.00605369	0.005848	0.00912213	0.013092	0.00952516	0.0155118	0.0127097
655					659.584	183.984			0.132416	0.115154	0.159326	0.15483	0.122563	0.13928	0.180409	0.12649	0.141309	0.0981519	0.130297	0.175656	0.126496	0.166392	0.151834	0.133495	0.125976	0.138537	0.219767	0.128081	0.150716	0.166188
656					659.577	101.98			0.850258	0.642023	0.589204	0.702111	0.838736	0.722609	0.853995	0.697571	0.737063	0.610698	0.6801	0.792257	0.77938	0.785665	0.730679	0.743718	0.663902	0.7233	0.648763	0.676156	0.905128	0.743349
657					659.125	334.934			0.103433	0.0866883	0.0930837	0.0782652	0.10472	0.114131	0.0972577	0.119157	0.099592	0.0108625	0.0958836	0.0510898	0.0740806	0.0552718	0.112617	0.093893	0.0915916	0.0731613	0.066309	0.0831899	0.0546759	0.0680583
659					658.644	283.932			0.010075	0.0131089	0.0144853	0.0202707	0.0177073	0.00917798	0.0173359	0.0148045	0.0146207	0.0189665	0.0116597	0.0160011	0.0132367	0.0212749	0.0127171	0.0161515	0.0166408	0.015831	0.0146374	0.0150484	0.0143243	0.01467
660					658.641	119.947			0.792606	0.721567	0.710126	0.951318	0.871931	0.828357	1.31747	0.896537	0.886239	0.757193	0.870539	0.813583	0.793025	1.68476	0.800419	0.850632	0.723022	0.911646	1.01705	1.08765	0.838122	0.980942
662					658.638	198.954			0.150992	0.138703	0.188568	0.183766	0.178895	0.207346	0.169423	0.174789	0.17406	0.137952	0.118954	0.122201	0.169543	0.212389	0.14646	0.177798	0.142611	0.153488	0.137538	0.177853	0.185174	0.166855
664					658.614	262.929			0.0641051	0.0416481	0.0426006	0.0629272	0.0670832	0.0664311	0.056096	0.032517	0.054176	0.0630793	0.0562453	0.0702699	0.052945	0.0333581	0.0559131	0.062459	0.0324655	0.0533419	0.0593784	0.0580762	0.0602428	0.0592325
665					657.681	338.999			0.0339301	0.0428243	0.0380869	0.0507975	0.0416792	0.0425454	0.0448233	0.0449308	0.0424522	0.0399955	0.0403061	0.0423411	0.0326457	0.0410927	0.0416171	0.0475904	0.0361932	0.0402227	0.0314859	0.0423345	0.0425227	0.038781
666					657.678	325.942			0.0307654	0.0220739	0.0146154	0.0357264	0.0327519	0.0295539	0.0279451	0.0241769	0.0272011	0.0218722	0.0173796	0.0276407	0.032939	0.027359	0.0275285	0.0303136	0.028045	0.0266347	0.0336794	0.0229798	0.0376588	0.0314393
667					657.673	256.996			0.0639161	0.0676717	0.0576047	0.0957976	0.106813	0.0876247	0.0760358	0.0485241	0.0754985	0.0577462	0.0643364	0.0728604	0.0892669	0.0693382	0.0650256	0.0610378	0.0480278	0.0659549	0.0754038	0.0944955	0.0771852	0.0823615
668			Costatone	-24.2976412955782	657.176	395.913			0.0117623	0.00968462	0.0096056	0.0116342	0.0153268	0.00767849	0.0118072	0.0115783	0.0111347	0.00643512	0.00706649	0.00772432	0.0106344	0.00812753	0.011166	0.00928062	0.0102862	0.00884007	0.0121178	0.00998587	0.0136931	0.0119323
671					656.657	222.937			0.0764503	0.086111	0.0817415	0.0784044	0.0579643	0.113261	0.0721554	0.0816505	0.0809673	0.0690381	0.0808507	0.0848004	0.104857	0.0997709	0.0803806	0.0632705	0.0854279	0.0835495	0.112071	0.0734	0.1283	0.10459
672					656.655	146.966			46.2125	39.4596	37.6648	56.9188	45.85	50.8247	54.8156	47.2339	47.3725	43.5429	46.5374	43.9086	33.6144	51.0197	44.3698	46.2848	43.1116	44.0487	44.034	45.7243	46.1853	45.3145
673					656.641	374.927			0.0141355	0.013446	0.00943211	0.0142352	0.0142192	0.0142739	0.018028	0.0179948	0.0144706	0.0126253	0.0118227	0.0129972	0.012946	0.0148284	0.0104401	0.0098285	0.0137665	0.0124069	0.0128665	0.0146748	0.0109503	0.0128305
674					656.616	186.958			0.0393787	0.020956	0.0424907	0.0594208	0.0384035	0.0640752	0.0354676	0.0506549	0.0438559	0.0470263	0.0280653	0.0337621	0.0250018	0.0541326	0.041316	0.0304648	0.0362081	0.0369971	0.0284336	0.0375088	0.0466727	0.0375383
675					656.616	304.94			0.0389773	0.0322737	0.0378382	0.048135	0.0260562	0.0345296	0.0396678	0.054366	0.0389805	0.0339531	0.0382273	0.0372748	0.0412197	0.0388383	0.0419398	0.030433	0.0389548	0.0376051	0.035877	0.0374472	0.0405302	0.0379514
676					655.605	358.895			0.00775029	0.0144922	0.0149651	0.0164203	0.0176942	0.0143205	0.0201949	0.0159099	0.0152184	0.00807964	0.0147378	0.0149597	0.0159685	0.0271264	0.0160529	0.0142518	0.0143673	0.015693	0.0147029	0.011524	0.0147809	0.0136693
677					655.563	252.931			0.0501632	0.0371338	0.0420787	0.0625396	0.0447829	0.0521394	0.0559469	0.051912	0.0495871	0.0305045	0.0429398	0.0342215	0.066502	0.0579085	0.0493972	0.0450171	0.0349438	0.0451793	0.061289	0.0464253	0.0400453	0.0492532
678					653.624	202.072			0.011213	0.00920323	0.0114011	0.0145988	0.016156	0.0150457	0.0233049	0.0135752	0.0143122	0.0142326	0.0105628	0.0168767	0.00602521	0.0183914	0.0169061	0.0180177	0.0132188	0.0142789	0.015602	0.010449	0.0166268	0.014226
681			Clopyralid	12.2646752151935	650.528	193.009			0.172456	0.0699446	0.0877343	0.0654077	0.121728	0.120754	0.108806	0.127919	0.109344	0.151965	0.0648519	0.132493	0.183178	0.181215	0.0570174	0.0988542	0.191895	0.132684	0.114549	0.088038	0.11173	0.104772
683			Methaneselenol	-13.476193491683	650.424	96.0085			0.36658	0.259108	0.225608	0.820518	0.403409	0.368647	0.411979	0.379149	0.404375	0.365212	0.369908	0.533706	0.391644	0.364157	0.453224	0.363411	0.320314	0.395197	0.370543	0.218761	0.414329	0.334544
685					648.569	148.97			0.13292	0.352692	0.227628	0.57818	0.278986	0.133815	0.177319	0.0787722	0.245039	0.29142	0.251912	0.274163	0.427924	0.286991	0.111866	0.0637422	0.243573	0.243949	0.269177	0.348873	0.26896	0.29567
686					648.539	135.971			21.8118	20.4165	19.7556	26.6534	23.8483	25.2067	26.6064	24.5813	23.61	21.7861	16.124	22.1676	24.8068	23.4659	22.4072	23.5873	20.7849	21.8912	22.5821	21.8161	24.0509	22.8163
688					647.547	99.0194			0.47777	0.461532	0.121074	0.574351	0.889951	0.470212	0.11134	0.598923	0.463144	0.366464	0.441237	0.463854	0.54766	0.900273	0.442738	0.522813	0.754421	0.554933	0.456367	0.449372	0.501228	0.468989
689					647.528	232.925			0.14875	0.363074	1.35577	0.1878	0.169731	0.214184	0.238692	0.0979747	0.346997	0.124836	0.168123	0.176712	0.195925	0.148641	0.178189	0.173842	0.0941012	0.157546	0.169579	0.14891	0.196351	0.171614
693					645.259	145.015			0.186117	0.121247	0.0978025	0.183103	0.140706	0.141303	0.207353	0.188345	0.158247	0.117375	0.130261	0.125041	0.137075	0.100011	0.0608488	0.11424	0.0942403	0.109887	0.110244	0.196262	0.15604	0.154182
695					643.477	190.948			0.0422494	0.042009	0.0433699	0.054146	0.0459257	0.0530948	0.0516483	0.0473074	0.0474688	0.0473722	0.0389281	0.0476294	0.0490948	0.0440053	0.050582	0.0420992	0.0279673	0.0434598	0.0424965	0.048549	0.0639032	0.0516496
697					640.286	355.979			0.0928682	0.122	0.0873937	0.1256	0.114129	0.274644	0.0590918	0.111355	0.123385	0.0855886	0.100883	0.10211	0.106396	0.0736797	0.444514	0.113928	0.107514	0.141827	0.139263	0.0996896	0.104808	0.114587
698					639.356	221.067			1.15524	0.908206	1.08536	1.24009	1.38706	1.18373	1.27387	1.47081	1.21304	1.60601	1.28491	1.39977	1.20185	1.21593	2.02862	0.891485	2.00376	1.45404	1.42888	1.12822	1.61366	1.39025
699					639.349	286.974			0.226248	0.163802	0.165325	0.168503	0.240986	0.229876	0.254058	0.184663	0.204182	0.189755	0.171067	0.116859	0.118612	0.204419	0.180757	0.189867	0.174786	0.168265	0.163302	0.124489	0.224605	0.170799
700					638.38	128.035			0.247085	0.236002	0.223227	0.302072	0.274379	0.272469	0.315226	0.277372	0.268479	0.265909	0.259613	0.188563	0.270064	0.404147	0.350722	0.274177	0.249523	0.28284	0.2545	0.246232	0.292718	0.264484
701					638.343	140.046			0.267796	0.136898	0.22755	0.315325	0.225371	0.225255	0.244883	0.228949	0.234003	0.188523	0.184903	0.182588	0.169617	0.228399	0.193909	0.207947	0.185434	0.192665	0.220272	0.197664	0.197329	0.205088
702					637.367	115.076			2.02666	1.70582	1.86127	2.7275	0.673358	2.49048	2.27617	2.15821	1.98993	1.90565	2.2186	1.87351	2.15921	2.06985	2.50923	2.10842	1.83013	2.08433	2.08495	1.93056	1.94723	1.98758
703					637.338	204.971			0.41597	0.163836	0.503892	0.461446	0.582572	0.197203	0.527693	0.160929	0.376693	0.462563	0.435253	0.529819	0.577162	0.142239	0.403493	0.463789	0.437257	0.431447	0.433222	0.437803	0.473209	0.448078
705					635.316	254.961			0.150783	0.136367	0.211985	0.224001	0.1922	0.202947	0.217958	0.200843	0.192136	0.174721	0.171128	0.20028	0.212399	0.200874	0.163143	0.193422	0.167215	0.185398	0.18962	0.171543	0.205857	0.189007
707					633.343	165.041			0.0195689	0.0185446	0.0221208	0.0171944	0.0242073	0.0285262	0.0262018	0.0265275	0.0228614	0.00923127	0.0204708	0.0187578	0.0304009	0.019838	0.0333047	0.0135166	0.0175432	0.0203829	0.0192125	0.0305205	0.021095	0.0236093
709					633.263	313.932			0.600653	0.748819	0.511979	0.751246	1.45734	0.736067	0.953182	0.362091	0.765172	0.619372	0.85565	0.561791	0.654308	0.300129	0.59205	0.624254	0.558706	0.595782	0.605829	0.878453	0.90848	0.797587
713					630.015	107.036			0.305168	0.322449	0.259072	0.326664	0.385734	0.400733	0.369087	0.368387	0.342162	0.322859	0.365188	0.335912	0.404998	0.320032	0.387249	0.427856	0.296048	0.357518	0.33408	0.310806	0.379907	0.341598
715					628.277	210.932			0.319833	0.19361	0.211923	0.274028	0.251547	0.325465	0.287157	0.248851	0.264052	0.486245	0.33345	0.237542	0.267958	0.204184	0.589251	0.266097	0.23436	0.327386	0.288319	0.227844	0.287303	0.267822
716					628.266	154.037			1.83707	0.479123	0.378318	0.433724	0.449069	0.810726	0.765451	2.24996	0.925429	0.45596	0.58693	0.356293	0.752709	0.457486	0.377531	0.624691	0.435941	0.505943	0.686239	0.748365	0.651983	0.695529
717			Disophenol	-1.37054114607969	626.736	391.909			0.251752	0.128146	0.138776	0.325973	0.305698	0.314908	0.209681	0.164199	0.229891	0.170518	0.164297	0.155371	0.192286	0.0858207	0.164398	0.140549	0.118169	0.148926	0.160109	0.149342	0.180071	0.163174
719			Formyl phosphate	14.4019995586981	626.144	127.014			1.16877	1.02484	0.952528	1.3745	1.28558	1.33485	1.43619	1.30733	1.23557	1.13859	1.22475	1.1293	1.3044	1.2483	1.15557	1.24913	1.13797	1.1985	1.3609	1.16956	1.33324	1.2879
720					622.264	191.019			0.570403	0.473967	0.397084	0.637828	0.568978	0.639992	0.745674	0.530923	0.570606	0.506653	0.54577	0.579429	0.657581	0.639292	0.557159	0.718038	0.514615	0.589817	0.401264	0.646215	0.560302	0.535927
722					622.246	90.0093			1.0039	0.816372	0.853869	2.78197	3.01304	3.2989	3.5201	3.18413	2.30904	0.882304	0.92092	1.10465	1.03268	2.29197	3.0912	1.05846	1.09432	1.43456	0.980839	0.997415	1.10212	1.02679
723					621.795	221.067			1.26618	1.02318	1.11083	1.44498	1.41948	1.32815	1.35694	1.53505	1.3106	1.62167	1.00585	1.01415	1.30409	1.0535	0.783966	1.34428	1.29343	1.17762	1.42592	1.20998	1.69102	1.4423
726					617.717	114.055			1.19927	1.02575	0.930435	1.32171	1.21353	1.36552	1.47781	1.12711	1.20764	1.44261	0.808713	1.47621	5.9361	1.0069	1.86109	0.550946	5.12587	2.27605	1.02951	1.34272	1.42823	1.26682
727			Cer(d18:0/18:0)	4.23143689365272	616.74	568.979			0.0140372	0.0179233	0.01266	0.0151767	0.0216696	0.0174531	0.0157548	0.0159533	0.0163285	0.0160219	0.0158989	0.0120415	0.0131346	0.0152473	0.0128198	0.0142702	0.0127102	0.014018	0.0129029	0.012053	0.00836809	0.011108
729					615.31	128.035			0.273864	0.253323	0.244033	0.309917	0.30044	0.312675	0.346121	0.277561	0.289742	0.285497	0.237855	0.322854	0.287422	0.249137	0.279077	0.276447	0.270308	0.276075	0.270263	0.258035	0.31555	0.281283
732			Formyl phosphate	14.4184105826524	612.78	127.014			1.40289	1.39137	1.29149	1.68688	1.59932	1.68356	1.74944	1.61756	1.55281	1.38787	1.52523	0.976181	1.74134	1.66699	1.55102	1.72047	1.39899	1.49601	1.55768	1.55354	1.96379	1.69167
733					612.009	140.046			0.188817	0.235019	0.135908	0.206561	0.18279	0.208075	0.216914	0.188677	0.195345	0.147415	0.152753	0.145458	0.261535	0.179347	0.150545	0.170284	0.14803	0.169421	0.180405	0.178433	0.171941	0.176926
734					611.29	246.981			0.221461	0.189973	0.104762	0.128106	0.185501	0.0792214	0.12227	0.134216	0.145689	0.105887	0.0856334	0.0513674	0.106722	0.138374	0.0987664	0.0975146	0.0799751	0.09553	0.152622	0.0962098	0.114806	0.121213
735					610.731	305.023			0.0435327	0.0427173	0.0478931	0.0576652	0.0377177	0.0544469	0.124385	0.0565763	0.0581168	0.0497734	0.0387852	0.0421675	0.0809275	0.0699748	0.0402	0.0494602	0.0338173	0.0506382	0.049756	0.0404706	0.0458143	0.045347
737					608.39	119.034			10.6718	9.91236	9.09222	13.211	10.8895	11.7604	12.5155	16.9668	11.8775	9.67572	8.33928	9.71245	11.688	11.7343	10.0395	11.7253	9.5057	10.3025	14.7258	12.6591	11.8882	13.0911
738					606.454	212.928			0.0312078	0.0282076	0.0245203	0.0203682	0.0304459	0.0526496	0.0383508	0.0304299	0.0320225	0.0287312	0.0224913	0.0194158	0.0432755	0.0272035	0.0288387	0.0336927	0.0276827	0.0289164	0.0254358	0.0298589	0.0205928	0.0252958
740					603.755	296.087			0.0401728	0.0472603	0.0132221	0.0705944	0.06413	0.0656792	0.0687478	0.0568025	0.0533262	0.0505401	0.0559464	0.0533404	0.0660596	0.0595043	0.0567944	0.0504098	0.0440219	0.0545771	0.0562476	0.0819555	0.0561919	0.0647983
744					600.744	95.9517			1.59989	1.79328	1.50258	1.9001	2.16107	1.74309	1.95412	1.89271	1.81835	1.44992	2.0277	1.56516	1.70913	1.62956	1.5665	1.88421	1.36163	1.64923	1.56318	1.52337	1.66908	1.58521
747					599.822	346.88			0.0751643	0.0751817	0.0779349	0.19493	0.0991447	0.117519	0.0907693	0.0900581	0.102588	0.079759	0.093118	0.087684	0.0926588	0.0863633	0.0838646	0.0914758	0.0764042	0.086416	0.0754265	0.0837142	0.100577	0.0865725
753					597.886	168.041			0.0323813	0.0162288	0.0316809	0.059757	0.0796124	0.0477876	0.0575084	0.0364445	0.0451751	0.0321721	0.0285257	0.0223029	0.0237687	0.0631965	0.0262243	0.0572528	0.0461817	0.0374531	0.0397771	0.04592	0.0458188	0.0438386
756					597.023	286.913			1.0112	2.35397	2.20095	3.48339	2.81658	0.953723	3.21513	2.58263	2.3272	2.67788	2.97708	0.896909	3.1559	2.34839	1.92665	2.9371	0.802376	2.21528	3.11838	2.58756	3.41958	3.04184
759					596.533	221.067			0.876845	0.661324	0.716587	0.958697	0.995174	0.960488	0.897585	1.08537	0.894009	1.09868	1.31595	0.814885	0.799837	1.49711	2.50337	0.94968	1.2454	1.27811	0.986966	0.820107	1.22773	1.0116
761					595.153	203.869			0.0715388	0.0804167	0.0910708	0.0731746	0.0927861	0.101229	0.103245	0.0871641	0.0875781	0.11883	0.104384	0.109542	0.0988093	0.14621	0.0830245	0.112182	0.0190236	0.0990007	0.098072	0.067624	0.0970369	0.0875776
762					594.659	355.979			1.12295	0.679771	0.867532	2.08542	0.502951	2.43033	1.10351	0.587447	1.17249	1.68928	1.60156	1.5524	0.558865	0.939218	0.749196	0.50175	0.518299	1.01382	0.941751	1.26128	1.71953	1.30752
763					594.349	162.049			0.203597	0.162581	0.23381	0.251471	0.182259	0.19347	0.294828	0.329205	0.231402	0.269861	0.206246	0.283635	0.574496	0.298037	0.245345	0.2405	0.255412	0.296692	0.285844	0.194242	0.273277	0.251121
764					594.274	214.833			0.133424	0.218011	0.208786	0.150035	0.17958	0.133083	0.134152	0.114396	0.158933	0.243086	0.120725	0.128434	0.142458	0.139511	0.162688	0.186145	0.160894	0.160493	0.116874	0.160964	0.17871	0.152183
765					594.253	433.956			0.192571	0.362725	0.0985983	0.271409	0.250144	0.231405	0.261148	0.105446	0.221681	0.216433	0.316658	0.301444	0.262372	0.23038	0.411595	0.147534	0.194002	0.260052	0.219031	0.218349	0.255616	0.230999
767					594.224	212.835			0.127588	0.100779	0.162485	0.152385	0.15959	0.0844803	0.119169	0.0941429	0.125077	0.147749	0.102845	0.26469	0.209467	0.120773	0.138571	0.276923	0.165325	0.178293	0.0997859	0.110253	0.150585	0.120208
768					594.221	205.867			0.131503	0.125022	0.234291	0.141476	0.144012	0.141641	0.244192	0.107132	0.158659	0.145404	0.109823	0.102502	0.104262	0.0703973	0.149069	0.151078	0.168296	0.125104	0.134909	0.168692	0.164102	0.155901
771					593.29	320.048			0.139544	0.156924	0.213153	0.19636	0.183886	0.188582	0.201658	0.181798	0.182738	0.157794	0.251013	0.178234	0.170036	0.106517	0.159187	0.165678	0.138636	0.165887	0.156121	0.165295	0.161034	0.160817
775					591.515	209.934			0.239911	0.229694	0.207278	0.28987	0.270861	0.28739	0.305834	0.280549	0.263923	0.243559	0.254559	0.253801	0.248339	0.20411	0.2682	0.23638	0.68269	0.298955	0.233681	0.261969	0.21518	0.236943
777					591.466	403.946			0.159188	0.0525248	0.185334	0.224185	0.124366	0.17701	0.202853	0.151475	0.159617	0.157008	0.151979	0.152447	0.179108	0.172236	0.164685	0.167642	0.1588	0.162988	0.210513	0.161085	0.175508	0.182369
779					591.45	140.046			0.176949	0.267027	0.308129	0.27086	0.193818	0.326067	0.320752	0.297827	0.270179	0.250807	0.263826	0.231387	0.383121	0.287797	0.256591	0.27757	0.249607	0.275088	0.283015	0.254722	0.259911	0.265883
786					588.663	247.99			1.48687	1.75199	1.61857	1.98176	1.97424	2.38225	1.9192	2.30153	1.92705	1.76607	1.79694	1.99237	2.4127	2.20651	2.5237	1.88443	2.09262	2.08442	2.07364	2.37206	2.08684	2.17751
789					587.774	201.026			19.5764	18.6218	18.4257	23.6116	16.9307	22.7101	26.6315	22.7783	21.1608	19.2766	20.1485	20.0972	23.788	21.1493	22.0487	21.2904	21.2877	21.1358	20.012	12.789	21.8252	18.2087
792					586.876	128.035			0.241565	0.236794	0.253908	0.315785	0.288544	0.29974	0.359075	0.270458	0.283234	0.291917	0.281153	0.985815	0.289748	0.219392	0.210394	0.295126	0.282358	0.356988	0.272947	0.253974	0.295174	0.274031
795					584.122	162.049			0.220838	0.178055	0.191274	0.250049	0.553483	0.239189	0.25884	0.241798	0.266691	0.278608	0.247239	0.29191	0.248496	0.36144	0.248084	0.257392	0.242209	0.271922	0.250183	0.205363	0.30879	0.254779
796					583.197	154.062			0.531709	0.484018	0.449635	0.725462	0.664033	0.777017	0.679884	0.572406	0.610521	0.699065	0.580006	1.02196	0.560367	0.662798	0.685179	0.547259	0.384506	0.642643	0.447297	0.530781	0.532523	0.503534
797					582.286	96.969			2.74237	3.0362	3.24684	6.05549	2.47513	3.20828	2.969	3.38244	3.38947	2.82689	3.5419	2.80039	4.25559	3.57498	2.70852	20.108	3.4692	5.41068	3.35443	3.06931	3.04656	3.15677
798					579.531	254.959			0.142547	0.189819	0.144006	0.20705	0.167109	0.183776	0.197718	0.175318	0.175918	0.169225	0.250293	0.181884	0.143111	0.217627	0.175658	0.28044	0.188873	0.200889	0.190713	0.159512	0.14917	0.166465
799					578.614	119.034			11.3535	9.63598	10.4386	19.8019	11.8363	9.07401	14.1551	12.0343	12.2912	10.0954	13.6746	10.8655	11.7239	12.1064	11.513	12.6342	9.6387	11.5315	10.4397	9.75287	11.417	10.5365
801					573.08	210.932			0.624206	0.977185	0.695025	0.77404	0.763355	0.985866	0.867036	0.792025	0.809842	0.635642	1.05091	0.732106	0.843566	0.692222	0.598824	0.901524	0.695921	0.76884	0.609624	0.737659	0.797161	0.714815
802			Tetrafluoroethylene	14.6553829925083	572.222	101.024			4.08547	3.3365	3.6951	5.19891	4.74119	3.99769	3.95116	4.96928	4.24691	4.93514	4.67019	5.42171	4.43333	5.01395	4.85976	5.20619	4.51239	4.88158	4.73599	5.2994	5.0813	5.0389
803					570.334	221.067			0.957436	0.640298	0.822641	0.946132	1.01708	0.895211	0.814134	1.07808	0.896376	1.21247	0.81766	0.838279	0.876514	1.08171	0.715568	1.41229	3.19636	1.26886	1.06766	0.884638	1.32594	1.09275
804					569.434	235.954			4.14357	3.85427	3.81375	4.28205	3.88108	4.04862	5.61737	3.63592	4.15958	4.60472	4.14627	3.11389	3.90356	5.23152	4.17949	4.11255	3.50798	4.1	3.93677	5.5741	3.66321	4.39136
805					568.591	162.049			0.192147	0.159649	0.16344	0.222835	0.250216	0.171857	0.200437	0.266416	0.203375	0.251694	0.208092	0.260895	0.26751	0.265602	0.219344	0.239865	0.210759	0.24047	0.250771	0.197495	0.262513	0.236926
807					568.54	278.001			1.15443	1.14527	0.978102	1.05677	1.06339	1.16555	1.53783	1.21932	1.16508	1.35399	1.29364	1.16632	1.1003	1.68487	1.21214	1.88284	0.998355	1.33656	1.04056	1.26724	1.4486	1.25213
808					568.52	128.035			0.351528	0.361641	0.320909	0.436044	0.41921	0.41497	0.465991	0.434697	0.400624	0.368464	0.255494	0.686977	0.420075	0.419593	0.239226	0.42921	0.35299	0.396504	0.359982	0.393745	0.425282	0.393003
809					568.485	145.05			0.19144	0.195251	0.119902	0.25066	0.224592	0.23915	0.241655	0.16771	0.203795	0.143754	0.141056	0.176841	0.22552	0.219182	0.2035	0.152665	0.313363	0.196985	0.19435	0.255179	0.334684	0.261404
810					567.172	114.055			0.974231	0.870049	0.790779	1.82495	1.03286	1.13557	1.24595	1.51863	1.17413	1.41005	1.02668	2.46929	1.36992	1.21975	1.05886	1.0436	0.965408	1.32044	1.02331	0.986919	1.19649	1.06891
811					566.717	295.921			0.329654	0.192265	0.162555	0.212352	0.247042	0.194526	0.23426	0.2426	0.226907	0.215193	0.216346	0.211934	0.29401	0.251774	0.15433	0.214404	0.216367	0.221795	0.242552	0.242283	0.204461	0.229765
814					564.989	232.925			3.36175	2.1902	1.93737	2.62069	1.89505	2.85361	2.74169	2.50719	2.51344	1.60675	2.41109	2.28293	2.53655	2.19308	2.86266	2.47891	1.90471	2.28459	1.68082	2.04031	2.89348	2.20487
815					563.072	237.95			0.252104	0.22126	0.194212	0.229165	0.241163	0.234825	0.276707	0.264537	0.239247	0.217545	0.243374	0.242903	0.233436	0.227162	0.261121	0.264067	0.221313	0.238865	0.27861	0.378366	0.232629	0.296535
816					562.141	119.034			11.9432	10.9263	11.0736	12.3745	13.3205	13.7291	15.8699	18.5474	13.4731	12.4765	13.6318	11.6699	13.4784	13.8518	12.0791	12.9432	12.3094	12.805	9.85069	14.5498	12.7355	12.3787
817					562.049	201.026			7.36878	9.02816	6.64137	7.06111	5.48457	8.51064	8.03286	7.77216	7.48745	7.15226	6.98526	6.9154	7.91037	8.14168	7.31233	7.40507	7.10195	7.36554	7.80168	7.46795	7.68631	7.65198
818					561.612	140.046			0.212903	0.159177	0.208791	0.390661	0.181683	0.212891	0.209849	0.189425	0.220672	0.144974	0.155084	0.149989	0.223764	0.18062	0.152033	0.171946	0.150482	0.166111	0.177011	0.169014	0.161938	0.169321
819					561.227	250.982			0.333503	0.34835	0.287397	0.427111	0.297742	0.358248	0.497268	0.333904	0.36044	0.362495	0.365895	0.372556	0.353577	0.354943	0.315954	0.397446	1.16797	0.461354	0.308621	0.363563	0.363472	0.345218
820					558.402	325.967			0.707278	0.317604	0.243769	0.404107	0.213748	0.248804	0.850754	0.350808	0.417109	0.539257	0.296772	0.327042	0.470948	0.31929	0.217039	0.368716	0.18893	0.340999	0.298177	0.212617	0.352673	0.287822
821					557.516	247.99			0.64331	0.905382	0.797395	1.9442	1.03079	0.778905	1.95221	1.08493	1.14214	0.871637	0.900302	2.25075	1.05995	0.781125	0.916299	0.663273	0.859306	1.03783	0.934851	1.18772	0.689075	0.937216
822			Formyl phosphate	14.3777949736619	556.755	127.014			3.19777	2.87292	3.8656	3.7335	3.38891	3.59741	3.87158	3.56978	3.51218	2.98256	3.08721	1.84322	3.49174	3.42955	3.14254	3.33164	2.9178	3.02828	2.76105	3.179	1.84843	2.59616
824					555.69	208.934			6.1636	1.93782	5.70019	8.05724	7.18615	2.09765	8.40382	7.50044	5.88087	1.57624	6.83544	7.15565	2.85231	7.30743	6.54262	8.04469	6.63936	5.86922	6.33163	6.98509	7.1538	6.82351
825					555.683	128.035			0.351069	0.358918	0.301268	0.413139	0.369563	0.410853	0.444284	0.396222	0.380664	0.340968	0.396407	0.241748	0.379197	0.417954	0.396793	0.384727	0.331547	0.361168	0.345754	0.347949	0.39683	0.363511
827			Disophenol	-1.19008156527086	554.828	391.909			2.06201	1.83414	0.570369	2.35097	2.16296	2.11042	0.445063	0.708124	1.53051	0.168298	0.965369	2.16436	2.34731	0.237967	1.83669	0.625617	0.385487	1.09139	1.74709	2.46453	2.27133	2.16098
828					554.781	328.959			0.0934295	0.0989908	0.0893688	0.116786	0.107315	0.100469	0.12799	0.116356	0.106338	0.100152	0.0872492	0.114045	0.123946	0.108868	0.0730582	0.169881	0.103782	0.110123	0.0922111	0.115144	0.116313	0.107889
829			Tetrafluoroethylene	14.6879903814231	553.068	101.024			4.96684	3.9649	4.38632	5.40467	5.39322	4.92886	3.55685	5.88069	4.81029	5.75978	5.46748	6.2284	5.1353	5.92688	5.774	6.04412	5.36862	5.71307	3.9392	3.82125	6.38414	4.71487
830					552.14	313.932			9.77177	8.77314	8.37629	3.46997	10.0019	11.5928	9.64664	10.4285	9.00763	3.34976	9.94377	10.5537	10.9902	10.3994	9.05558	11.1669	9.25573	9.33938	8.93257	9.49177	10.2477	9.55735
831					551.306	346.056			0.437372	0.441927	0.370972	0.348453	0.608714	0.394928	0.454412	0.450415	0.438399	0.387775	0.379286	0.5131	0.426473	0.431796	0.410163	0.605331	0.362352	0.439534	0.420451	0.359567	0.409475	0.396498
832					551.182	96.9689			9.38379	6.26852	9.74196	15.3373	7.61871	7.54482	4.37048	8.00503	8.53383	5.95538	8.81076	6.16781	11.4496	7.77572	5.60227	7.26918	4.75497	7.22321	5.90212	5.88817	6.7984	6.19623
835					549.464	315.928			0.787834	0.713621	0.711783	0.964012	0.849367	0.858353	0.924433	1.07396	0.86042	0.934533	0.781634	0.795064	0.315952	0.307351	0.97357	0.860227	0.488266	0.682075	0.979408	0.706115	0.86091	0.848811
837					548.019	162.049			0.202314	0.166165	0.205229	0.234817	0.429848	0.391164	0.267604	0.217909	0.264381	0.265718	0.218131	0.2683	0.184615	0.176921	0.218856	0.250619	0.229784	0.226618	0.261625	0.18916	0.288094	0.246293
838					546.716	355.979			0.433328	0.329483	0.360428	0.379703	0.723479	1.06936	0.955302	1.5242	0.721909	0.255749	0.659626	0.620028	1.12588	0.310432	1.28077	0.399268	1.12921	0.72262	1.19323	1.05154	1.64764	1.29747
839					545.927	132.982			1.55116	0.846758	1.48796	1.12965	0.926484	1.68418	1.83706	1.67489	1.39227	1.62876	1.52846	1.56909	2.76246	2.80874	0.951533	2.3256	1.62705	1.90021	1.15322	1.97571	1.71317	1.61403
840					545.753	201.026			14.1848	4.452	12.6598	6.33948	29.3608	16.4555	7.46699	16.3675	13.4109	13.1805	14.3943	14.0463	16.3776	15.4096	14.947	15.1609	12.8286	14.5431	14.2072	14.2378	15.6363	14.6938
841					545.653	114.055			1.2539	1.13192	0.975097	1.61555	1.32389	1.48181	1.65384	1.02746	1.30793	1.35783	1.02059	1.4409	1.4021	1.35126	1.89885	1.83596	1.30649	1.45175	1.22022	1.30876	1.97903	1.50267
843					544.957	119.035			10.9944	10.3312	9.84915	14.477	11.053	15.2843	13.5691	11.3933	12.1189	9.71536	9.7837	10.2146	11.5185	11.9028	10.308	10.8219	10.4328	10.5872	9.78259	11.7045	11.012	10.833
844					544.913	295.921			0.237615	0.411878	0.462721	0.184682	0.361744	0.14193	0.251207	0.655367	0.338393	0.301764	0.332092	0.299109	0.207466	0.50054	0.534576	0.205991	0.17034	0.318985	0.178816	0.140699	0.201786	0.173767
846					544.809	254.959			0.280485	0.385865	0.347617	0.523967	0.742732	0.491199	0.528404	0.518996	0.477408	0.447019	0.285031	0.562779	0.816636	0.769973	0.595796	0.325833	0.455489	0.53232	0.490043	0.438441	0.401825	0.443436
848					544.306	128.035			0.305657	0.321909	0.2761	0.382131	0.34557	0.390609	0.450599	0.356994	0.353696	0.312991	0.299338	0.3782	0.345351	0.391032	0.281622	0.339382	0.298546	0.330808	0.300874	0.311825	0.357033	0.323244
850					542.927	221.067			0.924205	0.774244	0.887447	1.07168	1.16089	1.0867	0.89114	1.14746	0.992971	1.18232	1.22131	1.21217	1.06566	1.07581	3.05782	0.996858	1.25007	1.38275	1.08759	0.777626	1.42624	1.09715
852					540.394	303.087			0.074832	0.0858834	0.0406852	0.123404	0.0726288	0.158049	0.0935275	0.0866082	0.0919523	0.00987493	0.00983865	0.0116893	0.0119652	0.019137	0.0174847	0.0222223	0.0135953	0.0144759	0.0562533	0.057223	0.0617676	0.0584146
853					540.354	232.925			5.93305	7.12987	5.54656	8.54481	11.251	8.23697	9.01856	8.55071	8.02643	10.835	2.06366	7.31172	8.43214	7.39919	1.8225	7.85086	6.97145	6.58581	7.57951	10.9339	6.91162	8.47501
854					540.33	146.101			0.129663	0.274454	0.0238178	0.361938	0.145349	0.513313	0.170829	0.145529	0.220612	0.000483716	0.00049343	0.000488906	0.000561949	0.000537483	0.000507918	0.000539388	0.000476288	0.000511135	0.0542491	0.0773768	0.0540569	0.0618943
855					540.264	319.064			0.085884	0.128854	0.0510373	0.196635	0.107413	0.247247	0.123166	0.0992136	0.129931	0.0206023	0.0188494	0.0127662	0.0267565	0.019781	0.0213505	0.0225503	0.0139047	0.0195701	0.0574135	0.0679634	0.0649427	0.0634399
856					539.484	230.076			0.02388	0.0328689	0.00636748	0.062204	0.0228915	0.0879343	0.0251644	0.0257594	0.0358837	0.00232392	0.00049343	0.00236961	0.00194776	0.00267594	0.00370097	0.000539388	0.000476288	0.00181591	0.0155707	0.0144849	0.0163018	0.0154524
857					539.27	304.929			0.179135	0.177003	0.172193	0.236326	0.219444	0.225416	0.246388	0.370199	0.228263	0.173771	0.200758	0.176076	0.23941	0.199842	0.193988	0.217827	0.181892	0.197945	0.178996	0.191037	0.225694	0.198576
858			Tetrafluoroethylene	14.6250989151522	537.433	101.024			2.9166	2.20528	2.60124	3.5679	3.39678	2.76273	2.89659	3.90284	3.03124	3.93688	3.51951	3.87995	3.29837	3.42084	3.72046	3.8924	3.22811	3.61207	3.67753	4.87586	4.05559	4.203
860					536.317	256.962			0.103921	0.457722	0.467201	0.534403	0.541165	0.599804	0.190104	0.57522	0.433693	1.05515	0.491386	0.497396	0.614502	0.480721	0.508754	0.576746	0.462621	0.585909	0.445024	0.378661	0.434716	0.419467
861					536.029	495.1			0.0119341	0.00856953	0.0109163	0.00718015	0.00842757	0.0180065	0.0130089	0.0110923	0.0111419	0.00367167	0.00631308	0.0110676	0.0131165	0.0039424	0.00695149	0.0119715	0.00332558	0.00754498	0.012095	0.0100573	0.0143174	0.0121566
862					535.85	247.99			0.842151	0.771259	0.741796	0.768679	0.94324	1.01384	0.625845	0.948295	0.831888	0.76422	0.444728	0.91111	1.03362	0.662391	1.85189	1.15994	0.735747	0.945456	0.947719	0.790164	0.874753	0.870878
863					535.653	323.198			0.0154225	0.00571915	0.0107612	0.0157558	0.0120935	0.0206518	0.0143228	0.00989914	0.0130782	0.00641206	0.0145601	0.00763345	0.0118246	0.0161193	0.0131491	0.016738	0.00571034	0.0115184	0.0150098	0.0123956	0.0163151	0.0145735
864			Methyl viologen	18.441453237149	535.21	258.171			0.161258	0.145568	0.14283	0.168454	0.165256	0.207165	0.244972	0.179897	0.176925	0.136599	0.16555	0.123129	0.165168	0.145264	0.150031	0.145276	0.158212	0.148654	0.164638	0.178413	0.157282	0.166778
865					534.394	489.084			0.0144591	0.013253	0.0124227	0.0100541	0.0162701	0.022785	0.0148351	0.0190254	0.015388	0.0163231	0.0151159	0.0112658	0.0103532	0.00985827	0.0200026	0.0122794	0.0199938	0.014399	0.0174568	0.0133871	0.0184046	0.0164162
866					533.994	391.032			0.0104123	0.0108713	0.00413656	0.0158678	0.0108796	0.0118753	0.0125911	0.0197091	0.0120429	0.0109616	0.0177278	0.0105348	0.0162654	0.012507	0.0182653	0.00831436	0.0142043	0.0135976	0.0119785	0.012365	0.0131856	0.0125097
867					533.093	172.958			29.6995	21.8046	17.4904	33.3404	26.3024	25.2298	25.5191	21.7377	25.1405	10.4079	17.7044	19.5429	24.1727	19.5665	20.1262	21.9081	20.8696	19.2873	19.8079	20.8605	26.295	22.3211
869			Formyl phosphate	14.325077214989	532.615	127.014			1.63094	1.44552	1.55933	1.89705	1.69535	1.86332	1.92129	1.80128	1.72676	1.49788	1.55598	3.48938	1.77444	1.72948	1.62956	1.68518	1.45938	1.85266	1.49231	1.57668	1.47711	1.51537
870					532.486	173.957			1.96239	2.14097	1.93184	2.94057	2.54214	2.39558	2.65125	1.98227	2.31838	2.04844	1.94263	1.15623	1.08289	2.05435	2.10229	2.2086	1.91141	1.81335	1.87438	2.12891	2.27086	2.09138
874					531.751	197.994			0.064644	0.0512953	0.064642	0.0769662	0.0680442	0.0767299	0.0751914	0.0697343	0.0684059	0.04395	0.0520731	0.0674882	0.0609103	0.0523977	0.0748078	0.0687013	0.056606	0.0596168	0.0663985	0.0766778	0.0795617	0.0742127
875					531.738	268.094			0.115367	0.0794347	0.111036	0.195214	0.19528	0.179034	0.183804	0.178652	0.154728	0.217333	0.204987	0.22296	0.155924	0.149179	0.314627	0.287414	0.26929	0.227714	0.109836	0.173778	0.176858	0.153491
876					531.542	168.98			0.141658	0.0780987	0.15148	0.257679	0.0897126	0.224164	0.22263	0.192377	0.169725	0.149076	0.189631	0.152698	0.156503	0.19085	0.135686	0.126112	0.124229	0.153098	0.0859393	0.100719	0.0764513	0.0877032
877					531.542	216.135			0.143045	0.148202	0.0951413	0.20352	0.168142	0.244167	0.226267	0.146831	0.171914	0.0509312	0.0503544	0.0517468	0.0892168	0.0790853	0.100761	0.104176	0.0453417	0.0714517	0.121854	0.116111	0.120992	0.119652
879					531.484	398.124			0.0799615	0.0954569	0.0593747	0.12263	0.0956179	0.0697756	0.0862362	0.0795472	0.086075	0.100568	0.0699907	0.0729586	0.083899	0.0916959	0.070656	0.0810415	0.0653402	0.0795187	0.071047	0.0826276	0.118505	0.0907265
880			(Acetyloxy)triphenylstannane	-0.935053180097072	531.453	413.097			0.065555	0.0609212	0.0594249	0.0760526	0.0891413	0.0839881	0.111408	0.100442	0.0808666	0.0705508	0.0779483	0.0753386	0.0966026	0.082085	0.0714435	0.102082	0.0639052	0.0799945	0.0906222	0.0744464	0.068408	0.0778255
881					531.433	108.056			0.0497714	0.0282563	0.0227232	0.0288863	0.0233688	0.0331467	0.0551257	0.0324166	0.0342119	0.0188526	0.0507485	0.0205158	0.0293568	0.0326433	0.02235	0.0226719	0.0122891	0.0261785	0.0230525	0.0142299	0.0235388	0.0202738
883					531.425	196.994			1.43164	1.29302	1.67348	1.79841	1.77689	1.61768	1.87816	1.50884	1.62227	1.38155	1.45628	1.52148	2.47373	2.14809	2.37968	1.62536	1.45834	1.80556	1.37961	1.52618	1.52634	1.47738
884					531.418	137.035			0.181546	0.173523	0.0560269	0.215851	0.168465	0.210082	0.229918	0.105575	0.167623	0.207335	0.119656	0.140736	0.205122	0.195243	0.204726	0.112726	0.0861928	0.158967	0.143096	0.191052	0.208944	0.181031
885					531.409	527.188			0.0138858	0.0128961	0.015291	0.0270183	0.0245633	0.0278109	0.0265409	0.0141561	0.0202703	0.0106192	0.0136797	0.0196325	0.0201023	0.0165992	0.0103816	0.0161735	0.0138645	0.0151316	0.0142831	0.0149451	0.0162836	0.0151706
886					531.395	483.141			0.0210454	0.0244656	0.0151141	0.0266953	0.0197321	0.0180407	0.0285978	0.0195538	0.0216556	0.0175014	0.0114421	0.0191155	0.0126181	0.0272988	0.0241423	0.0167455	0.0171987	0.0182578	0.0184739	0.0209829	0.0227323	0.0207297
887			Radium-224	-9.87769242044578	531.389	227.005			0.332901	0.312326	0.401502	0.849058	0.523115	0.450959	0.428301	0.393238	0.461425	0.409595	0.378753	0.518273	0.435272	0.54582	0.467168	0.396053	0.607228	0.46977	0.400238	0.551106	0.434451	0.461932
889					531.351	332.098			0.0499642	0.0240602	0.0266394	0.0656354	0.0441973	0.0514866	0.0601709	0.0660293	0.0485229	0.0530955	0.0287336	0.0491296	0.0489352	0.0624482	0.0469383	0.0525322	0.034528	0.0470426	0.0370097	0.0477333	0.0519367	0.0455599
890					531.35	201.026			8.56224	5.13209	7.64	8.70764	9.29634	9.79905	8.45798	9.7376	8.41662	8.26656	7.84694	7.86018	9.15765	9.19148	8.36054	8.58007	8.16218	8.4282	8.98997	8.56835	8.81137	8.7899
891					531.342	140.046			0.323646	0.413433	0.245214	0.296147	0.254937	0.404974	0.780927	0.513934	0.404152	0.264409	0.301279	0.271873	0.221829	0.588824	0.287712	0.317594	0.272926	0.315806	0.321449	0.31466	0.299444	0.311851
892					531.342	164.039			0.0778783	0.12437	0.058317	0.0985757	0.0640461	0.079918	0.0944799	0.0902782	0.0859829	0.0783045	0.0717732	0.0648	0.056803	0.0624535	0.0538103	0.0733425	0.0742056	0.0669366	0.0722851	0.0769385	0.0917186	0.0803141
893			Selfotel	-22.088323592334	531.342	224.166			0.846746	1.18146	0.768925	1.11132	1.01001	1.05088	2.02391	1.02559	1.12736	0.843675	0.878596	0.905452	1.04436	1.96712	0.919321	1.24348	0.805123	1.07589	0.84199	0.886598	0.995938	0.908175
895					531.332	156.077			0.528662	0.510546	0.462928	0.744921	0.593752	0.697577	0.844053	0.702228	0.635583	0.490851	0.514773	0.596606	0.55849	0.578474	0.544765	0.508738	0.524835	0.539692	0.606126	0.581348	0.60155	0.596342
896					531.332	166.983			1.53349	1.32364	1.33415	1.85921	1.61337	1.8595	2.0125	1.77871	1.66432	1.49267	1.50741	1.86669	2.62793	2.5226	2.27465	1.68865	1.42725	1.92598	1.58783	1.60543	1.72802	1.64043
898					531.332	315.116			0.086713	0.0941163	0.0679271	0.123949	0.107454	0.106311	0.118698	0.132333	0.104688	0.0861728	0.0817447	0.0867233	0.0858165	0.0981549	0.0869756	0.103393	0.0840737	0.0891318	0.0975527	0.0948123	0.0965133	0.0962927
899					531.316	114.055			1.57694	1.37654	1.18854	2.28205	1.57868	1.79902	1.96403	1.32501	1.63635	3.76214	1.15615	1.51037	1.18165	3.38501	2.07259	1.99969	1.48974	2.06967	1.49363	1.53751	2.02508	1.68541
900					531.316	221.067			0.8846	0.666262	0.767823	1.02223	1.07849	0.942554	1.02996	1.20049	0.949052	1.27747	1.0261	1.40555	0.968166	0.913168	1.41673	0.841026	1.20475	1.13162	1.1198	0.920908	1.35788	1.13286
901			Orotidine 5'-phosphate	-0.182106665940198	531.316	369.198			0.143668	0.152074	0.121822	0.21271	0.167722	0.24563	0.263885	0.206326	0.18923	0.146352	0.132102	0.161857	0.176	0.160697	0.156518	0.162547	0.114217	0.151286	0.166124	0.153707	0.166676	0.162169
902					531.307	369.05			0.0681108	0.0568074	0.0481507	0.0812222	0.0643871	0.063033	0.0574629	0.0743711	0.0641932	0.0582615	0.0649352	0.0564634	0.0562447	0.0641911	0.0513533	0.066368	0.0635621	0.0601724	0.0579664	0.0616735	0.0682847	0.0626416
903					531.297	175.108			0.0617538	0.06571	0.0479436	0.0724875	0.0663272	0.0487669	0.11351	0.0679986	0.0680621	0.0736587	0.0332965	0.0635326	0.0412348	0.0432076	0.0603851	0.0586011	0.0771815	0.0563873	0.0567421	0.0784114	0.0690232	0.0680589
904					531.297	255.107			0.586795	0.595767	0.517082	0.710662	0.645645	0.755705	0.801753	0.742269	0.66946	0.551149	0.59407	0.652949	0.69339	0.57091	0.683718	0.65024	0.49734	0.611721	0.582611	0.561912	0.606098	0.58354
905					531.297	293.063			0.156413	0.129204	0.111544	0.169311	0.140866	0.171213	0.178647	0.175551	0.154094	0.115843	0.15283	0.134989	0.153611	0.158934	0.15508	0.15289	0.127357	0.143942	0.151174	0.134871	0.146698	0.144248
906			Dehydroascorbide(1-)	-5.30460776090491	531.229	174.107			1.9155	1.75596	1.49246	2.36912	1.9695	2.56033	2.60988	2.23413	2.11336	1.62999	1.74385	1.91325	2.04794	1.91316	1.91913	1.95719	1.65342	1.84724	1.92232	1.93118	1.97676	1.94342
907					531.229	331.095			0.472512	0.481721	0.429487	0.635508	0.528172	0.629191	0.744528	0.692382	0.576688	0.466402	0.53948	0.51645	0.549077	0.567441	0.463889	0.499587	0.432687	0.504377	0.531345	0.501544	0.499307	0.510732
908					531.193	135.029			0.0986773	0.0945984	0.0812022	0.111163	0.0985115	0.119744	0.122006	0.119034	0.105617	0.0871521	0.0712409	0.0914587	0.102184	0.112685	0.0803133	0.109102	0.0737992	0.0909919	0.103167	0.0733531	0.0598847	0.0788017
909					531.193	236.099			0.0342926	0.0431223	0.0321365	0.0544621	0.0496491	0.0539423	0.061753	0.0510241	0.0475478	0.0353823	0.0312562	0.0573172	0.0424391	0.0393014	0.0484304	0.0502875	0.0370356	0.0426812	0.0378845	0.045938	0.0365176	0.0401134
910					531.193	347.216			0.0518097	0.0561954	0.042166	0.0769919	0.0564441	0.075876	0.0931042	0.0738157	0.0658004	0.049416	0.046196	0.0639357	0.0517457	0.0492672	0.052098	0.0457659	0.0445682	0.0503741	0.0558389	0.0428169	0.0540058	0.0508872
911					531.158	132.085			0.306123	0.268538	0.245994	0.437602	0.336486	0.389548	0.433836	0.367734	0.348233	0.211161	0.2614	0.290018	0.312799	0.314595	0.339827	0.31077	0.269605	0.288772	0.314907	0.259735	0.316333	0.296992
912					531.158	271.082			0.076114	0.076601	0.0613268	0.0941517	0.0926253	0.068327	0.11895	0.11796	0.088257	0.0697102	0.0838537	0.0869005	0.0882839	0.088589	0.0740658	0.0377947	0.0760187	0.0756521	0.0917558	0.0990916	0.0953668	0.0954047
913					531.158	316.116			0.0193432	0.00861959	0.0145584	0.0117821	0.0140318	0.00934661	0.0237379	0.0331217	0.0168177	0.0117774	0.0194591	0.0252152	0.0203117	0.0293749	0.0267482	0.018959	0.0165984	0.0210555	0.0211246	0.0249681	0.0171065	0.0210664
914					531.04	113.024			0.550798	0.504376	0.535062	0.415985	0.571343	0.358449	0.46554	0.565227	0.495848	0.80618	0.558148	0.765507	0.47337	0.678375	0.845641	0.615059	0.71286	0.681892	0.6429	0.366301	0.659776	0.556326
915					531.004	128.035			0.401139	0.504038	0.384788	0.544428	0.445802	0.534226	0.634958	0.503241	0.494078	0.375516	0.761994	0.48571	0.454553	0.399081	0.397329	0.445189	0.358224	0.4597	0.425024	0.383575	0.459001	0.422533
916					530.851	328.028			0.107587	0.0882107	0.0805614	0.117076	0.106235	0.12243	0.139771	0.1237	0.110696	0.0883274	0.085024	0.0898474	0.118198	0.122676	0.10618	0.0964904	0.08388	0.0988279	0.0973167	0.0916148	0.106882	0.0986046
917					530.695	162.049			0.225091	0.171724	0.280456	0.243867	0.373048	0.203281	0.26014	0.387325	0.268117	0.319288	0.238191	0.297802	0.439338	0.271411	0.239571	0.265858	0.251827	0.290411	0.249607	0.227303	0.305775	0.260895
918			Pyrrolnitrin	7.09301323220939	530.692	258.082			0.0379875	0.0757994	0.0355966	0.125375	0.0908534	0.108228	0.137249	0.114513	0.0907002	0.0494888	0.0333564	0.1043	0.0849683	0.077737	0.0739747	0.0806887	0.0221548	0.0658337	0.055349	0.0753842	0.0915242	0.0740858
919					530.655	370.202			0.0155437	0.01658	0.0133972	0.0226161	0.0117328	0.014288	0.0222387	0.0228629	0.0174074	0.0073049	0.00618908	0.013735	0.00884604	0.00553814	0.0123935	0.00872874	0.00483095	0.00844579	0.0110249	0.0124093	0.0102773	0.0112372
920					530.581	154.062			5.80623	5.09911	4.65726	7.44416	5.766	7.04896	7.89504	7.14931	6.35826	5.15789	5.62041	6.38169	6.79729	6.44611	5.86104	5.97292	4.67701	5.8643	5.44802	5.57935	6.18026	5.73588
924					526.086	355.979			0.155487	0.133087	0.180172	0.210554	0.225809	0.172027	0.217888	0.215114	0.188767	0.163871	0.157545	0.160869	0.211605	0.136329	0.151499	0.183998	0.156424	0.165267	0.15248	0.149469	0.179025	0.160325
925					525.982	250.982			0.127365	0.134446	0.123555	0.156986	0.17908	0.174956	0.253264	0.166287	0.164492	0.14146	0.123977	0.165619	0.17091	0.143158	0.121172	0.144475	0.148532	0.144913	0.12651	0.157161	0.164907	0.149526
926					525.923	434.931			0.0231814	0.021451	0.0245597	0.00915546	0.0241497	0.0287867	0.0112687	0.0266772	0.0211537	0.0267462	0.0177358	0.0368969	0.0324718	0.026444	0.0173325	0.0339696	0.023724	0.0269151	0.0213532	0.0275622	0.0260002	0.0249719
927					525.915	286.913			0.420952	0.355078	0.280872	0.574639	0.520021	0.478402	0.682045	0.33101	0.455378	0.336741	0.404031	0.38363	0.43302	0.502525	0.330158	0.391208	0.344686	0.39075	0.28463	0.393665	0.484567	0.387621
928					525.828	365.042			0.185005	0.138129	0.160089	0.234335	0.239403	0.206655	0.276631	0.223699	0.207993	0.16298	0.131693	0.148809	0.155927	0.198503	0.160228	0.19718	0.145475	0.162599	0.207995	0.145842	0.282838	0.212225
929					525.742	313.932			2.83887	1.68724	1.73521	2.18486	2.58688	3.59716	3.76324	3.41815	2.72645	1.95913	2.38495	2.23679	2.51746	1.99096	1.84326	2.02585	1.92059	2.10988	1.86411	2.33339	2.60351	2.267
931					525.499	210.932			0.565257	0.532816	0.42173	0.704438	0.657626	1.00061	0.771014	0.615022	0.658564	0.577702	0.628601	0.598304	0.93964	0.676314	0.489403	0.793651	0.467404	0.646377	0.471459	0.645879	0.741029	0.619455
932					525.499	314.93			0.445677	0.395476	0.284127	0.57765	0.377163	0.388942	0.424092	0.414324	0.413431	0.313894	0.371927	0.349819	0.373713	0.36239	0.447281	0.329762	0.3131	0.357736	0.446088	0.394195	0.546082	0.462122
933					525.453	295.921			0.129491	0.137229	0.187336	0.150945	0.178548	0.14418	0.26022	0.14863	0.167072	0.134413	0.145815	0.13799	0.271182	0.156203	0.113359	0.142055	0.203744	0.163095	0.137051	0.185374	0.172623	0.165016
934					525.399	208.935			1.77909	1.77867	1.04917	1.4622	2.25363	2.2894	1.85042	2.02607	1.81108	1.31175	1.3956	1.37844	1.51864	1.26704	1.85944	1.4185	1.36928	1.43984	1.3635	1.54917	1.52679	1.47982
937					525.176	288.909			0.117949	0.121988	0.12999	0.146952	0.250559	0.17791	0.176173	0.148382	0.158738	0.146364	0.142636	0.230127	0.192923	0.180452	0.133996	0.150645	0.132456	0.1637	0.128152	0.138689	0.163969	0.143603
938					525.176	315.928			0.302429	0.261928	0.185716	0.215354	0.263443	0.371732	0.402336	0.330488	0.291678	0.213372	0.313277	0.237461	0.236585	0.296114	0.179362	0.218813	0.215537	0.238815	0.313138	0.34635	0.227826	0.295771
940			4-O-Carbamoyl ansamitocinoside P-3	-24.6504893367922	525.136	827.271			0.0107106	0.00955919	0.00616177	0.026617	0.0332798	0.0171655	0.0340946	0.0223501	0.0199923	0.0160912	0.00814002	0.0150941	0.0218499	0.0148384	0.0187534	0.0145493	0.00976599	0.0148853	0.0162579	0.0148734	0.0183268	0.0164861
942					525.07	235.954			2.95046	2.94967	2.74942	3.68697	3.98934	3.16327	7.12823	4.17001	3.84842	3.12818	2.91279	3.24872	3.7075	3.47076	3.02113	3.14897	3.33118	3.24615	2.89308	3.77985	4.28742	3.65345
947					524.219	276.941			0.151056	0.0934689	0.157862	0.25207	0.121593	0.174441	0.191661	0.168686	0.163855	0.18821	0.16449	0.279953	0.167176	0.197345	0.0957499	0.229254	0.390341	0.214065	0.168642	0.177134	0.184791	0.176856
949					523.263	334.897			0.0530125	0.041215	0.0470773	0.0371533	0.0632276	0.0265798	0.0624541	0.0462033	0.0471154	0.0431194	0.0754039	0.0713658	0.0594678	0.0409633	0.034171	0.0508618	0.0692337	0.0555733	0.0361538	0.0554235	0.0650923	0.0522232
952					522.487	330.862			0.0356243	0.0392819	0.0179704	0.0399967	0.018154	0.0284979	0.0411769	0.0375033	0.0322757	0.0396274	0.0388788	0.0411167	0.0375371	0.0562832	0.0495827	0.0603671	0.0710545	0.0493059	0.0317592	0.0297557	0.024648	0.028721
958					521.635	140.012			2.19242	2.03181	0.897405	2.32164	1.79193	2.05774	1.71342	1.34003	1.7933	0.422297	0.559629	0.427126	0.711401	0.803905	0.767466	0.778927	0.554347	0.628137	1.24782	1.31992	1.13564	1.23446
959					520.989	96.9689			33.6271	24.0304	17.4414	42.0072	32.7447	38.5758	42.6208	39.0022	33.7562	25.6906	27.7078	26.0229	37.7868	21.9566	28.9135	27.3513	19.3858	26.8519	39.234	23.0326	33.0404	31.769
961					520.468	232.925			0.963973	0.997182	0.837487	1.11105	1.08005	1.13838	1.2483	1.16214	1.06732	1.1395	1.15309	1.11171	1.27062	1.12028	1.07097	0.963806	1.10835	1.11729	0.994557	1.5234	1.21794	1.2453
962					520.082	455.997			0.0136708	0.0153975	0.0145043	0.0138385	0.00882623	0.0136409	0.013212	0.0127167	0.0132259	0.0196912	0.0236079	0.0252843	0.0220945	0.0277097	0.0240591	0.0199809	0.0240936	0.0233151	0.0113341	0.0162914	0.0149937	0.0142064
964			2,4-Dichlorobenzoate	22.7453603106876	518.843	192.023			0.0718124	0.0499209	0.0208908	0.00447018	0.00269438	0.00224738	0.00777123	0.0175946	0.0221752	0.0235559	0.0610671	0.0127792	0.0200185	0.0480241	0.0671604	0.07444	0.0565053	0.0454438	0.017728	0.0258095	0.0328331	0.0254569
965					518.843	340.931			0.0781341	0.0610414	0.0480045	0.0846716	0.064028	0.0222632	0.0556651	0.0862113	0.0625024	0.0830428	0.156906	0.0668036	0.0763521	0.115139	0.119104	0.104558	0.1847	0.113326	0.0759649	0.0726329	0.0569164	0.0685047
966					518.364	227.126			0.0327581	0.0763674	0.0295539	0.0568849	0.0306029	0.0398425	0.0785809	0.0198057	0.0455495	0.000483716	0.00049343	0.00244065	0.000561949	0.000537483	0.005303	0.000539388	0.000476288	0.00135449	0.0209983	0.0203668	0.0213557	0.0209069
968			2,2-Bis(bromomethyl)propane-1,3-diol	24.9532568829985	518.143	262.954			0.11081	0.0927265	0.0796412	0.12665	0.0976394	0.0294313	0.0842436	0.121965	0.0928885	0.108583	0.165823	0.091528	0.106023	0.175664	0.155549	0.122662	0.196415	0.140281	0.107548	0.104075	0.066553	0.0927253
969					517.94	191.019			1.64962	1.21473	0.973251	0.599075	0.58412	0.488061	0.642543	1.10936	0.907595	0.700249	1.50064	0.55838	0.874152	1.31183	1.57719	1.53846	1.32237	1.17291	0.891256	0.597105	1.07472	0.85436
974					516.093	392.073			0.0879917	0.0787585	0.0536851	0.0604492	0.0799897	0.0916684	0.126372	0.146696	0.0907013	0.105599	0.0941519	0.121358	0.133589	0.108833	0.110325	0.10851	0.0777698	0.107517	0.0893239	0.0943396	0.0942411	0.0926349
975					515.231	133.014			4.97498	4.74489	5.37227	4.24934	3.54153	3.19778	4.44854	3.13137	4.20759	4.12587	4.52722	4.21125	3.77373	3.98371	4.19648	3.51286	5.73913	4.25878	4.15379	4.12489	4.41357	4.23075
976			Formyl phosphate	14.3937431837565	515.028	127.014			1.34896	1.22577	0.81331	1.54644	1.47218	1.55064	1.65575	1.50364	1.38959	1.40065	1.48708	2.07683	1.47594	1.45844	1.33321	1.42876	1.2805	1.49268	2.07517	1.45818	1.53106	1.68814
979					514.321	389.073			0.0113003	0.0072267	0.00352212	0.00604011	0.00223615	0.0108789	0.0117277	0.0104245	0.00791956	0.00831512	0.0138817	0.0134774	0.0061916	0.0127092	0.0107805	0.0115843	0.0107227	0.0109578	0.0083825	0.00944088	0.00715759	0.00832699
980			4,6-Dichloro-3-methyl-cis-1,2-dihydroxycyclohexa-3,5-diene	-7.67636621547288	514.005	196.049			0.0453877	0.000461726	0.0186839	0.0755192	0.0770422	0.0623591	0.0812392	0.0703695	0.0538828	0.104814	0.0850901	0.0755248	0.113981	0.130557	0.107368	0.136446	0.0787006	0.10406	0.0897007	0.0730415	0.0836992	0.0821472
981					513.814	201.026			5.69067	5.49707	5.18041	6.98953	11.0658	6.69399	8.02069	6.42798	6.94576	6.23206	5.7944	5.83279	6.63148	6.22687	6.12624	6.24729	5.33421	6.05317	6.78834	5.87996	6.46431	6.37754
984					513.235	280.036			0.126937	0.110373	0.0718442	0.0887823	0.0526992	0.0565504	0.0586406	0.0520811	0.0772384	0.0514367	0.0665971	0.0593018	0.035528	0.0867333	0.108793	0.103914	0.0618853	0.0717737	0.0829083	0.0633222	0.0792091	0.0751465
986					512.911	119.034			10.5398	9.93976	9.76831	11.6656	11.9071	8.50361	13.2945	13.1002	11.0899	10.2951	24.7601	10.6857	12.2522	11.5929	11.0117	11.8407	10.3468	12.8481	13.4069	9.09186	11.8567	11.4518
987					512.534	195.051			4.73152	7.12415	4.35656	3.35341	4.98924	4.16903	4.85411	3.92782	4.68823	1.36656	2.19233	1.59041	3.02152	2.12051	2.11287	2.01465	1.54744	1.99579	2.75853	3.53894	3.2247	3.17406
988					512.433	256.096			0.0177744	0.0220807	0.0155401	0.0251655	0.0203128	0.0274841	0.045624	0.0284571	0.0253048	0.0241607	0.0107164	0.0128524	0.0122881	0.0136356	0.00666563	0.00468933	0.0203788	0.0131734	0.0184175	0.0163283	0.0125373	0.015761
989					511.786	230.53			0.0358052	0.0426628	0.0280938	0.0758527	0.0452253	0.0499428	0.140311	0.073719	0.0614516	0.04192	0.0100729	0.0278932	0.0211801	0.0198242	0.020173	0.0107495	0.013802	0.0207019	0.0302431	0.0406484	0.0495599	0.0401505
991					511.633	244.084			0.0317446	0.053182	0.0281214	0.0412249	0.0226184	0.0243217	0.0187644	0.00472984	0.0280884	0.000483716	0.00967235	0.00219248	0.00406803	0.0126947	0.0261837	0.0300207	0.00313668	0.0110565	0.02262	0.0210125	0.0142015	0.019278
992					511.572	242.08			5.58707	4.65606	3.61682	5.37873	4.35246	5.3956	4.13895	4.19422	4.66499	2.35458	2.69713	2.1055	3.63551	4.07142	4.49595	4.56236	2.02311	3.24319	4.21804	3.7312	3.60298	3.85074
993					511.56	462.068			0.0104764	0.0210947	0.00870123	0.0242879	0.0181547	0.0256011	0.0642594	0.0328477	0.0256779	0.00517592	0.00738322	0.0131086	0.00718068	0.00213505	0.00943041	0.00941487	0.00530374	0.00739156	0.0126543	0.0155522	0.0155767	0.0145944
994					511.554	243.083			0.390046	0.330689	0.276447	0.403834	0.342863	0.384375	0.32228	0.312793	0.345416	0.135496	0.174941	0.107753	0.253226	0.293228	0.316274	0.375951	0.142739	0.224951	0.293093	0.279816	0.267223	0.280044
995			Desflurane	7.07828565937864	511.487	169.046			0.145831	0.149426	0.0906859	0.155026	0.111948	0.116638	0.109438	0.106887	0.123235	0.0349923	0.0473615	0.0416074	0.0747763	0.10561	0.135986	0.138307	0.0277479	0.0757985	0.105478	0.0990989	0.105674	0.103417
996					511.467	168.043			4.37391	3.5108	2.76536	4.50378	3.50334	4.10148	3.20558	3.37709	3.66766	1.65201	1.9465	1.50851	2.84266	3.23244	4.02997	3.66489	1.82159	2.58732	3.13272	2.86203	2.98889	2.99455
997					511.467	361.067			0.311805	0.258537	0.25417	0.27005	0.256069	0.30113	0.401419	0.433742	0.310865	0.289769	0.29277	0.27005	0.330955	0.359623	0.284277	0.356431	0.281174	0.308131	0.356122	0.262092	0.286222	0.301479
998					511.46	128.035			0.4607	0.450361	0.391313	0.533072	0.481546	0.523875	0.611467	0.502534	0.494358	0.423634	0.358078	0.363205	0.491859	0.625389	0.952769	0.472093	0.421759	0.513598	0.428143	0.436881	0.502569	0.455864
1002					511.117	162.049			0.218565	0.166952	0.228883	0.213601	0.395083	0.361241	0.272738	0.548996	0.300757	0.287991	0.24359	0.257508	0.225901	0.361838	0.254282	0.242939	0.254163	0.266027	0.188169	0.202013	0.28	0.223394
1004					511.102	221.067			0.874657	0.740797	0.755456	0.96765	1.04905	0.909925	0.947547	1.17905	0.928017	1.29069	1.28663	1.66806	0.907165	1.86813	0.868991	0.917771	0.86528	1.20909	1.1295	0.901361	1.23362	1.08816
1005					510.869	247.99			0.474123	0.417391	0.364192	0.635268	0.490825	0.504112	0.960938	0.488811	0.541957	0.407176	0.385856	0.385797	0.50094	0.498686	0.409515	0.28298	0.342778	0.401716	0.428177	0.45431	0.392852	0.425113
1006					510.521	422.08			0.0160308	0.0085454	0.00986083	0.0064801	0.00481237	0.0118928	0.0110825	0.0143041	0.0103761	0.0384552	0.0431222	0.0408055	0.0530437	0.0630343	0.0541296	0.0537312	0.0404066	0.048341	0.0248724	0.0260537	0.0301421	0.0270227
1007					510.515	154.062			8.69625	7.22208	6.34225	9.67794	8.28066	6.27587	8.66482	5.21634	7.54703	3.78492	5.62481	4.04562	5.21096	8.1561	5.09363	5.49574	3.45553	5.10841	7.1521	6.9814	7.28875	7.14075
1009					509.667	665.216			0.0309319	0.0288807	0.0214771	0.101191	0.113566	0.075975	0.108801	0.0669589	0.0684728	0.043979	0.0267829	0.0477143	0.0474106	0.0341898	0.043614	0.0382729	0.0271387	0.0386378	0.0534078	0.0475051	0.0553741	0.0520957
1012					508.122	114.055			1.92126	1.70463	1.43337	2.45064	1.97706	2.27713	2.48047	2.69087	2.11693	1.75368	2.30466	1.31395	8.01805	4.30069	2.37483	1.57618	4.75373	3.29947	1.70247	1.91318	1.4962	1.70395
1013					507.528	376.03			0.452364	0.432888	0.508859	0.416878	0.346199	0.445335	0.378047	0.443962	0.428066	0.41834	0.552093	0.382994	0.422528	0.472647	0.446412	0.478787	0.579957	0.46922	0.447377	0.464522	0.439873	0.45059
1014					507.163	377.035			0.0363771	0.0345641	0.0111404	0.0366327	0.0350858	0.0388802	0.0292661	0.0388092	0.0325944	0.0398214	0.0402445	0.0282194	0.0423833	0.0468046	0.0381646	0.040687	0.0491213	0.0406807	0.0502386	0.0363519	0.0416737	0.0427547
1015					507.059	413.977			0.00904098	0.0137877	0.0143664	0.00764943	0.00600935	0.00982452	0.00621576	0.0124107	0.0099131	0.0177052	0.0123722	0.00904613	0.0092132	0.00771413	0.0113006	0.00383549	0.0115815	0.0103461	0.0113558	0.00692455	0.0122802	0.0101868
1016			Bismuth subnitrate	-14.6954679946186	507.041	398.012			0.0117676	0.014044	0.0165973	0.00816644	0.0104359	0.0149411	0.014452	0.00915464	0.0124449	0.0109138	0.0146636	0.00839675	0.00931008	0.0132445	0.0130207	0.00958987	0.0151333	0.0117841	0.0174373	0.0111835	0.011793	0.0134713
1018					505.305	423.024			0.0553781	0.0289479	0.0280491	0.0235243	0.0238266	0.0239567	0.0660392	0.0456456	0.0369209	0.0315671	0.0380857	0.042945	0.0473424	0.0594689	0.046544	0.0512017	0.0340257	0.0438976	0.0438997	0.0446707	0.0447302	0.0444335
1019					505.17	441.034			0.295537	0.207505	0.180465	0.183261	0.231227	0.211748	0.310931	0.266982	0.235957	0.317962	0.286412	0.395169	0.438566	0.459529	0.369532	0.369295	0.287954	0.365552	0.304401	0.268609	0.309947	0.294319
1020					504.261	235.954			3.02268	2.71307	2.81579	5.89773	3.48211	3.15953	4.58818	4.16949	3.73107	4.14972	3.1708	8.45092	2.40183	4.79872	2.19225	2.83664	2.61851	3.82742	4.36599	2.79832	5.28729	4.15053
1025					503.654	380.016			0.0443687	0.0181978	0.0100177	0.020524	0.0149737	0.0264798	0.0320541	0.0256316	0.0240309	0.0461766	0.04316	0.0515639	0.0644229	0.0739741	0.0632827	0.0684568	0.0489808	0.0575022	0.03033	0.0443087	0.0458041	0.0401476
1026					503.503	237.95			0.157453	0.152467	0.167324	0.242179	0.229815	0.185009	0.245113	0.187203	0.19582	0.303411	0.185626	0.218785	0.216247	0.170555	0.185766	0.214217	0.191515	0.210765	0.291319	0.225196	0.218556	0.245024
1028			Perflutren	19.4254157206307	503.413	189.03			0.215984	0.181157	0.117438	0.324155	0.307027	0.23806	0.249758	0.208575	0.230269	0.13598	0.1308	0.13427	0.191157	0.17883	0.218238	0.163881	0.125579	0.159842	0.170978	0.200312	0.220964	0.197418
1029					503.346	355.979			0.191068	0.270936	0.1955	0.134961	0.165862	0.210235	0.20542	0.175946	0.193741	0.292048	0.188802	0.264327	0.218806	0.118323	0.233936	0.201926	0.255929	0.221762	0.247772	0.17395	0.209864	0.210529
1030			Disophenol	-1.19283222471642	503.343	391.909			0.256502	0.185725	0.214605	0.271621	0.255711	0.328828	0.247734	0.263022	0.252969	0.318791	0.316937	0.131709	0.290411	0.319535	0.233027	0.304493	0.438578	0.294185	0.297149	0.212571	0.290332	0.266684
1031					503.288	208.935			1.09763	0.954689	1.24095	2.10083	1.17316	1.13587	1.78836	1.47939	1.37136	1.62444	0.998504	1.58434	1.74761	1.74561	1.5278	1.06347	1.34098	1.45409	1.89569	1.83932	2.16918	1.96806
1032			Triclosan	22.1579333828754	502.768	290.555			0.0413427	0.0347408	0.03303	0.035285	0.0319993	0.0330826	0.0385771	0.0570251	0.0381353	0.0405691	0.038036	0.0423105	0.0391406	0.0455266	0.0485628	0.0484417	0.0398359	0.0428029	0.0393105	0.035646	0.0456417	0.0401994
1033					502.768	582.119			0.0490375	0.0462745	0.0419602	0.0444596	0.0386879	0.0470142	0.0645799	0.0555425	0.0484445	0.0409733	0.0439187	0.053664	0.0612655	0.0612274	0.063247	0.0556804	0.0470828	0.0533824	0.0521912	0.0530386	0.0501889	0.0518062
1034					502.511	210.932			0.577414	0.418016	0.276636	0.593126	0.605491	0.628031	0.649069	0.510506	0.532286	0.399794	0.548569	0.549717	0.647349	0.556862	0.613454	0.634969	0.392914	0.542954	0.380385	0.546408	0.633836	0.520209
1035					502.492	232.925			1.01595	1.50545	1.33046	0.92088	0.864814	1.24924	1.09669	0.998439	1.12274	0.64616	0.988016	1.02696	1.11494	1.07628	1.13228	0.811817	0.754602	0.943883	1.11204	0.953074	1.35488	1.14
1037					502.376	295.921			0.123062	0.208902	0.128198	0.131278	0.120606	0.162559	0.159105	0.158862	0.149072	0.186725	0.102675	0.136828	0.178169	0.155796	0.164711	0.169168	0.149756	0.155478	0.145287	0.151099	0.172865	0.156417
1038					502.346	393.057			0.0112346	0.018103	0.00887808	0.00935118	0.0190492	0.0262112	0.0303772	0.0330345	0.0195299	0.0263914	0.0100673	0.0222837	0.0282579	0.01044	0.0210669	0.0280536	0.0172556	0.0204771	0.0170888	0.0151522	0.026023	0.0194213
1043					499.704	298.001			0.180774	0.187078	0.150473	0.153965	0.141389	0.208904	0.154989	0.141743	0.164914	0.0606314	0.0556248	0.0405564	0.072979	0.0678988	0.0771861	0.0825465	0.0498606	0.0634105	0.120743	0.0867554	0.116847	0.108115
1045					499.161	188.046			0.0316235	0.0257202	0.02305	0.0895089	0.0506344	0.0686748	0.0488646	0.0202506	0.0447909	0.0140351	0.0140512	0.0086096	0.0275839	0.0216144	0.0167159	0.0209138	0.0150638	0.0173235	0.0179999	0.0311168	0.0314077	0.0268415
1048			Benzbromarone	-18.883657133288	497.866	425.082			0.0324316	0.0415456	0.0228393	0.0696954	0.0638438	0.0450684	0.0984016	0.0536129	0.0534298	0.0152636	0.0190143	0.0172707	0.0284368	0.0201393	0.0165203	0.0178499	0.0159557	0.0188063	0.0276826	0.0322235	0.0288561	0.0295874
1050					497.433	154.062			4.35615	3.91169	4.79483	6.83058	4.59847	4.67292	4.84755	4.32182	4.79175	3.40106	3.48742	3.3738	4.4017	3.96013	4.16702	3.77939	3.40838	3.74736	3.94603	3.82363	4.09289	3.95418
1051					497.08	390.058			0.017288	0.0165239	0.00388978	0.0122664	0.015276	0.0144926	0.0123467	0.0270714	0.0148943	0.0208478	0.0128519	0.0190538	0.0174246	0.0168115	0.0200584	0.012282	0.0128231	0.0165191	0.0179266	0.0167794	0.0109641	0.0152234
1053					496.852	78.9584			1.44324	1.35866	1.02367	1.74363	1.53315	1.7067	1.8273	1.47371	1.51376	0.998908	1.08477	1.11887	1.28152	1.42654	1.35298	1.26517	0.908748	1.17969	1.39966	1.33512	1.36384	1.36621
1054					496.279	378.972			0.0125385	0.00719897	0.00337723	0.00944235	0.0109939	0.0138819	0.0218771	0.0185357	0.0122307	0.0211154	0.0118446	0.0156634	0.0228959	0.0142544	0.0139544	0.0185525	0.00928207	0.0159453	0.0125907	0.0154089	0.0174654	0.015155
1055			Chlorethoxyfos	-20.3899106519093	496.058	337.001			0.0188991	0.0049048	0.00146815	0.0162137	0.0371856	0.0824847	0.25668	0.144444	0.0702851	0.124744	0.0399943	0.296151	0.214398	0.0927367	0.127985	0.100015	0.0209678	0.127124	0.0602024	0.0775953	0.0791894	0.072329
1056					496.058	356.991			0.0442391	0.0235145	0.00878151	0.0313106	0.0464149	0.087329	0.134921	0.112114	0.0610781	0.0756373	0.0598183	0.137505	0.13427	0.0873854	0.0924585	0.0882564	0.0506156	0.0907432	0.0697969	0.067384	0.0841332	0.0737714
1057					496.036	281.005			0.0115359	0.0100609	0.00272732	0.0167225	0.0171132	0.0339993	0.0561498	0.0387656	0.0233843	0.0305278	0.0133228	0.0503778	0.0521942	0.0284494	0.0306101	0.035302	0.0176354	0.0323025	0.0258523	0.0296598	0.0224571	0.0259898
1058					496.034	346.056			2.48375	1.68499	1.10912	1.6997	1.69039	2.11101	1.79875	1.9747	1.81905	2.27523	2.46862	2.34094	2.16669	3.5298	1.70177	2.2276	1.71256	2.3029	1.65334	1.88255	2.03184	1.85591
1059					496.031	260.026			0.66181	0.431607	0.263748	0.547216	0.68188	1.05277	1.79764	1.32082	0.844687	1.1195	0.75876	1.57399	1.52371	1.2499	1.16492	1.08772	0.676606	1.14439	0.881652	0.884278	0.968845	0.911592
1061					496.025	341.026			0.0810673	0.0585813	0.0262696	0.0780768	0.0948541	0.143801	0.230853	0.17889	0.111549	0.132547	0.0494389	0.199716	0.168761	0.10034	0.103877	0.0883334	0.0673429	0.113795	0.115287	0.118492	0.12569	0.119823
1062					496.023	128.035			0.332582	0.323946	0.287232	0.394163	0.358534	0.396729	0.451892	0.374939	0.365002	0.332257	0.404154	0.445876	0.376452	0.290274	0.372045	0.358868	0.317836	0.36222	0.32743	0.329394	0.371723	0.342849
1063			Tetrafluoroethylene	14.9638534420231	496.019	101.024			6.44003	4.86412	5.5884	6.42983	6.2764	5.86044	7.07159	7.80743	6.29228	8.15485	7.11577	8.11965	6.71419	7.69295	7.55717	7.62362	6.99321	7.49643	7.47001	5.61048	7.7368	6.9391
1064					496.019	199.001			0.361108	0.246312	0.17808	0.339881	0.441279	0.6183	0.929352	0.714129	0.478555	0.617698	0.388124	0.798286	0.788937	0.594811	0.627454	0.590134	0.360963	0.595801	0.486839	0.482736	0.53325	0.500942
1066					495.99	95.9517			0.984828	0.929532	0.823573	1.18241	1.04975	1.2225	1.47759	1.09212	1.09529	1.17546	1.02786	1.27732	2.43202	1.24256	2.39133	1.25452	1.01046	1.47644	0.950162	1.06584	1.12243	1.04615
1067					495.957	261.027			0.163139	0.106702	0.069333	0.169059	0.174375	0.274066	0.477091	0.3521	0.223233	0.306242	0.196749	0.393264	0.388675	0.27731	0.303876	0.296347	0.172233	0.291837	0.225656	0.237371	0.258194	0.240407
1068			Pyronaridine	-7.77481506199596	495.957	519.053			0.0291719	0.0133322	0.00165136	0.00804595	0.0302039	0.0650457	0.194094	0.1155	0.0571307	0.0951277	0.0440256	0.203348	0.150182	0.0787454	0.105286	0.0937502	0.0312358	0.100213	0.0473439	0.0575598	0.0673352	0.057413
1069					495.948	138.98			0.734587	0.504062	0.478561	0.923593	0.915105	1.13419	1.29008	1.21736	0.899693	0.933941	0.749738	1.06455	1.10681	1.0568	1.00152	1.03007	0.60958	0.944126	0.896097	0.860719	1.00462	0.920478
1070					495.918	96.9689			1.75922	1.60136	1.5398	2.09426	2.9326	1.98492	2.43593	2.147	2.06188	1.70823	1.60508	2.67612	2.24367	1.73306	1.87206	1.79652	1.76235	1.92464	1.58316	1.61339	1.90708	1.70121
1071					495.918	182.009			0.0914159	0.0805652	0.0742408	0.124944	0.073959	0.10349	0.130529	0.0886237	0.0959708	0.0956618	0.0807257	0.15726	0.105437	0.108094	0.110239	0.0873586	0.0676928	0.101559	0.0910535	0.0957126	0.103346	0.096704
1072					495.897	319.045			0.0150325	0.0103593	0.00825288	0.00683758	0.00990384	0.0140204	0.0157145	0.0227376	0.0128573	0.0609383	0.025223	0.0386564	0.0305194	0.0198895	0.0199099	0.0270069	0.0177192	0.0299828	0.0128662	0.0119568	0.0161912	0.0136714
1073					495.779	221.067			0.822211	0.684516	0.73463	0.937495	0.963915	0.855067	0.910128	1.03085	0.867352	1.13922	0.757211	0.934886	0.86584	1.11487	0.905136	1.13894	1.02642	0.985315	0.981295	0.800368	1.1472	0.976289
1074					495.69	119.034			10.769	9.79118	9.54313	21.292	11.6953	8.52552	12.9125	13.2915	12.2275	11.0312	12.1345	10.5094	12.0565	12.2231	11.742	11.1285	10.1253	11.3688	7.83695	12.6082	11.4756	10.6403
1075					495.69	189.088			0.0620397	0.0743574	0.0680845	0.00059927	0.020332	0.0112525	0.0121062	0.0432339	0.0365007	0.034298	0.0477141	0.182272	0.0186626	0.0094489	0.00664656	0.00614803	0.0492781	0.0443085	0.0488531	0.0521984	0.0457226	0.0489247
1076					495.69	300.98			0.00448393	0.000461726	0.000446217	0.00169065	0.00932741	0.0170113	0.0609616	0.0325824	0.0158707	0.0314708	0.00732521	0.0639588	0.0504033	0.0213982	0.0283505	0.0214673	0.00446085	0.0286044	0.012598	0.0136005	0.0136122	0.0132702
1077					495.531	414.978			0.0099079	0.00132495	0.00149066	0.00370391	0.0102277	0.028481	0.110701	0.0557881	0.0277032	0.0516339	0.0146823	0.124176	0.0863742	0.0344339	0.0543046	0.035735	0.0106773	0.0515021	0.0200061	0.0223786	0.0196034	0.0206627
1078					495.531	541.035			0.0144058	0.0061095	0.000446217	0.00605429	0.0110958	0.0292817	0.0737526	0.047155	0.0235376	0.0438927	0.0205708	0.0710113	0.0623094	0.0360856	0.0436892	0.0405171	0.0179278	0.0420005	0.0225597	0.0232205	0.0283198	0.0247
1079					495.381	195.051			2.30234	3.74187	2.13361	1.77918	2.63555	2.31988	3.32104	2.1757	2.55115	0.883709	1.05909	1.04766	1.73952	1.08504	1.16195	1.00278	0.709634	1.08617	1.60003	1.95527	1.78941	1.78157
1080					495.048	530.173			0.0284964	0.0194879	0.0122117	0.0239441	0.0260933	0.0215956	0.0315141	0.0188451	0.0227735	0.0245034	0.018914	0.0276498	0.0226375	0.0241195	0.0249963	0.0288136	0.0189724	0.0238258	0.0266198	0.0264942	0.0226119	0.025242
1081					495.043	274.141			0.00944356	0.0124958	0.00452155	0.0127688	0.0142156	0.01774	0.0119656	0.00891173	0.0115078	0.000483716	0.00049343	0.00429971	0.00253366	0.00386304	0.00732944	0.00337349	0.000476288	0.0028566	0.000514532	0.00695298	0.00918913	0.00555221
1082					494.874	419.061			0.0264994	0.00237327	0.0177233	0.00137098	0.00138049	0.000574494	0.000617388	0.00744717	0.00724831	0.03209	0.0525981	0.0409286	0.048019	0.0610162	0.100733	0.0404885	0.0796859	0.056945	0.0284594	0.0266832	0.0315965	0.028913
1085					494.196	825.256			0.0221557	0.0151358	0.012425	0.0508013	0.0526711	0.0241766	0.0408121	0.0285358	0.0308392	0.016112	0.00814669	0.0141014	0.0152101	0.0123949	0.0163632	0.0134872	0.0100307	0.0132308	0.0209607	0.0210792	0.0158596	0.0192998
1086					493.418	275.018			0.0348366	0.0258578	0.016632	0.0324412	0.0309712	0.0461361	0.0615252	0.0548753	0.0379094	0.0522729	0.0389489	0.059662	0.0862779	0.0594788	0.0559273	0.0545098	0.0388327	0.0557388	0.038793	0.0460004	0.0464652	0.0437529
1087					493.241	398.054			0.0257904	0.0180336	0.0193182	0.030078	0.0238929	0.0250494	0.0191742	0.0215776	0.0228643	0.0232702	0.0217126	0.0287942	0.0249563	0.0220732	0.0201875	0.0277109	0.0225778	0.0239103	0.0203187	0.0245842	0.026665	0.023856
1088					491.945	92.9743			0.19769	0.190571	0.183587	0.257598	0.244851	0.23095	0.235637	0.23586	0.222093	0.207475	0.201402	0.216725	0.237609	0.220064	0.237641	0.219343	0.191822	0.21651	0.225646	0.232377	0.229196	0.229073
1089					491.041	693.13			0.0174528	0.0152493	0.0114567	0.0133198	0.0110027	0.00980758	0.0154846	0.012284	0.0132572	0.0156374	0.0134877	0.0152862	0.0150121	0.0185946	0.0146634	0.0175804	0.01322	0.0154352	0.0119477	0.0127912	0.0128994	0.0125461
1090			CE(DiMe(11,3))	0.838868234881972	490.847	692.128			0.0820818	0.0679871	0.0610425	0.0625046	0.0624614	0.0637581	0.0969465	0.0815347	0.0722896	0.0691056	0.0715423	0.0731328	0.0746867	0.0847416	0.0743076	0.0899205	0.0768639	0.0767876	0.0808795	0.0701179	0.0730895	0.0746956
1092			CE(20:4(8Z,11Z,14Z,17Z))	6.29556764761443	488.728	674.117			0.0187955	0.0156244	0.0168805	0.0088281	0.0127841	0.0106075	0.0202988	0.017661	0.015185	0.0133868	0.0153787	0.0122361	0.0188785	0.0173654	0.0198772	0.0144615	0.0219155	0.0166875	0.0120339	0.0141346	0.0136738	0.0132808
1094					488.697	424.079			0.00828295	0.010835	0.00310581	0.0264335	0.0187137	0.017976	0.0222438	0.0105785	0.0147711	0.00712284	0.00180223	0.00310484	0.00355514	0.00769767	0.00556711	0.0018605	0.00150625	0.00402707	0.0100915	0.00744083	0.0108951	0.00947582
1095			DG(22:1(13Z)/19:2(10Z,13Z)/0:0)	-21.5472342048663	488.481	690.111			0.0120152	0.00833056	0.00691149	0.00630603	0.0103735	0.00866396	0.00739762	0.0104297	0.00880351	0.00945604	0.00981357	0.00788544	0.0126345	0.0129532	0.00869404	0.00890799	0.00949832	0.00998039	0.00852545	0.00635926	0.00863567	0.00784013
1096					488.128	422.064			0.0420781	0.0327854	0.0222181	0.0744686	0.0615076	0.105497	0.0750834	0.067615	0.0601567	0.0332964	0.0161533	0.0249261	0.0327394	0.0401485	0.0358081	0.0252837	0.0317095	0.0300081	0.0364184	0.0426889	0.0286879	0.0359317
1097			2-Methyl-1,4-naphthalenediol bis(dihydrogen phosphate)	-15.7512268562459	487.936	335.158			0.198076	0.159142	0.353161	0.118738	0.294891	0.178636	0.308682	0.446862	0.257273	0.545062	0.317884	0.383729	0.352908	0.398354	0.369623	0.257559	0.411468	0.379573	0.301908	0.391592	0.332018	0.341839
1098					487.758	336.161			0.00174773	0.000461726	0.0154855	0.00864217	0.0259448	0.00443808	0.0145023	0.0158087	0.0108789	0.0439381	0.0426109	0.0103806	0.023057	0.0154829	0.0317079	0.00475822	0.037173	0.0261386	0.0205644	0.0135158	0.0210074	0.0183625
1099					487.277	140.046			0.233736	0.225458	0.206015	0.284666	0.25393	0.282018	0.255642	0.245283	0.248343	0.190393	0.208472	0.248794	0.250242	0.316486	0.20419	0.251071	0.146634	0.227035	0.220819	0.19882	0.176157	0.198599
1100					486.867	262.058			0.0746505	0.0780782	0.0720705	0.0947564	0.0751623	0.103017	0.107808	0.0912136	0.0870946	0.0684409	0.062584	0.0797358	0.0544119	0.0725035	0.104584	0.0770076	0.067058	0.0732907	0.0771635	0.0731124	0.0905811	0.0802857
1101					486.867	544.086			0.0123217	0.0130998	0.0104197	0.00926527	0.00831553	0.00968832	0.0131494	0.0151651	0.0114281	0.0142938	0.0158749	0.0144326	0.0130597	0.0139595	0.0102412	0.0114977	0.0140295	0.0134236	0.0142106	0.0120655	0.0151386	0.0138049
1102					486.533	252.944			0.0769846	0.0579864	0.0642721	0.153037	0.12625	0.111764	0.110359	0.0894386	0.0987616	0.103375	0.100441	0.100563	0.134029	0.139831	0.141842	0.139224	0.0968622	0.119521	0.112004	0.106241	0.0966952	0.10498
1103			Formyl phosphate	14.355902497698	486.25	127.014			1.67178	1.4737	1.34877	1.92845	1.78392	1.90496	1.98735	1.98166	1.76007	1.65002	1.59357	3.40759	1.8016	1.92727	1.76869	1.7362	1.55168	1.92958	1.19036	1.71255	1.41621	1.43971
1104					486.225	259.023			2.64686	1.73	1.20251	2.87936	3.70421	4.05632	6.6804	5.38989	3.53619	4.18189	3.06693	5.32413	5.53627	4.01216	4.31268	4.17756	2.75774	4.17117	3.54792	3.65332	3.88313	3.69479
1105					485.915	78.9584			0.760876	0.580018	0.559893	1.28027	1.12298	1.06545	1.24468	0.974497	0.948585	0.909005	0.811934	0.942616	1.18764	1.05983	0.993254	1.09774	0.774467	0.97206	0.971213	0.915638	0.893345	0.926732
1107			Tetrafluoroethylene	14.7143093136012	485.854	101.024			4.9612	3.75625	4.40944	4.44076	5.08693	4.58557	5.48465	5.9234	4.83103	5.57323	5.55483	6.21578	5.07904	6.19708	5.32457	5.99294	5.69759	5.70438	6.01787	5.12525	6.11478	5.75263
1108					484.033	128.035			0.281961	0.259449	0.235489	0.330079	0.29129	0.331258	0.383425	0.347903	0.307607	0.283471	0.30442	0.326972	0.306471	0.400137	0.315408	0.310157	0.267409	0.314306	0.270832	0.269592	0.310247	0.283557
1109			Disophenol	-1.18315433360358	483.697	391.909			0.235698	0.13077	0.525654	0.151224	0.598571	0.610984	0.103511	0.554992	0.363925	0.294736	0.617758	0.300289	0.601632	0.613879	0.527265	0.263877	1.04906	0.533562	0.549186	0.546552	0.602797	0.566178
1110					483.236	362.052			0.110844	0.115241	0.0904617	0.681778	0.575987	0.482433	0.361677	0.229772	0.331024	0.115456	0.0787943	0.109595	0.137392	0.106005	0.117672	0.104222	0.0886421	0.107222	0.212356	0.204618	0.19873	0.205235
1111					483.2	693.111			0.0088784	0.0113318	0.00798973	0.00939999	0.00816336	0.00542423	0.00938812	0.00851101	0.00863583	0.00465742	0.00998985	0.0068584	0.00731534	0.010578	0.00678623	0.00941393	0.00717362	0.0078466	0.00898934	0.00905886	0.00998855	0.00934558
1112					483.129	375.046			0.0550407	0.0511823	0.0728736	0.0746827	0.0549577	0.0581741	0.0610399	0.064824	0.0615969	0.0641932	0.075825	0.0556278	0.0610415	0.0611896	0.0511543	0.074005	0.0675285	0.0638206	0.0611347	0.0597517	0.0520533	0.0576466
1114					482.838	210.932			1.17087	1.20388	1.09913	0.0984375	0.266327	1.36386	1.43599	1.16577	0.975533	0.737294	1.30028	1.1056	0.371734	1.27846	1.24843	1.36759	0.610458	1.00248	1.23122	1.20614	1.29207	1.24314
1115					482.529	355.979			0.556566	0.0867971	0.291197	0.682785	0.120683	0.76209	0.167062	0.11172	0.347363	0.267043	0.301217	0.238814	0.303523	0.259385	0.254492	0.53251	0.558761	0.339468	0.519747	0.608123	0.638394	0.588755
1116					482.232	232.925			2.65596	0.602357	0.61891	3.0896	3.0278	0.575778	2.82799	2.93469	2.04164	2.94907	0.554307	2.77281	3.00298	2.75711	2.72109	3.22771	3.08553	2.63383	2.80123	2.86094	3.26541	2.97586
1117					482.227	208.934			2.97471	3.08555	2.69346	3.94158	3.41318	3.3829	2.96297	0.628637	2.88537	2.76445	3.26667	1.97857	2.79763	0.772628	3.13566	3.51646	3.56682	2.72486	3.28632	3.11651	3.20633	3.20305
1118					482.22	168.043			0.151081	0.127874	0.0275643	0.26433	0.19182	0.369082	0.18036	0.287162	0.199909	0.140734	0.143535	0.142078	0.137814	0.119741	0.177317	0.24203	0.18749	0.161342	0.15767	0.159474	0.250859	0.189335
1119					482.21	221.067			0.932788	0.740762	0.861429	0.994051	1.18832	0.998476	1.03051	1.16474	0.988885	1.35887	1.28109	1.19256	0.983957	2.81901	1.63536	1.27704	1.35211	1.4875	1.22526	0.928389	1.37981	1.17782
1122					482.059	313.932			4.29625	0.916199	3.98541	5.4764	4.75449	4.99888	4.28582	2.63842	3.91898	3.9921	5.06641	2.73972	4.82369	2.70493	4.35119	5.05348	2.52887	3.90755	4.447	4.4917	4.63232	4.52367
1124					481.404	250.982			0.121361	0.478021	0.542432	0.575202	0.525422	0.870838	0.191646	0.741217	0.505768	0.424969	0.442935	0.429579	0.824015	0.453639	0.136588	0.139447	0.434601	0.410722	0.436388	0.470457	0.500748	0.469198
1125					481.34	378.047			0.172359	0.15268	0.142606	0.140129	0.130462	0.165366	0.191525	0.192329	0.160932	0.177624	0.201377	0.179572	0.182707	0.22645	0.203964	0.210614	0.172871	0.194397	0.170005	0.159242	0.172667	0.167304
1126					481.336	360.036			0.479385	0.41844	0.397745	0.458492	0.429185	0.479206	0.521742	0.542909	0.465888	0.510774	0.52925	0.514044	0.548722	0.571821	0.566649	0.571208	0.503348	0.539477	0.500358	0.483653	0.487915	0.490642
1127					481.32	273.05			0.110169	0.0696505	0.0482102	0.101002	0.216113	0.143266	0.259745	0.199988	0.143518	0.170387	0.124171	0.228287	0.22894	0.183209	0.189465	0.180243	0.110968	0.176959	0.129412	0.143438	0.176758	0.149869
1128			1-Amino-2,4-dibromoanthraquinone	-21.7591457667739	481.304	382.018			0.0257204	0.0223384	0.0198559	0.0211379	0.0188705	0.0149328	0.0288702	0.0241713	0.0219872	0.0221688	0.031824	0.0186299	0.0314474	0.0225632	0.0297486	0.0280862	0.025043	0.0261889	0.0161679	0.0264599	0.0233574	0.0219951
1131					481.277	235.954			8.73686	8.46662	8.32476	2.12804	10.1774	10.7726	8.6246	8.23292	8.18297	6.99693	8.81731	1.66094	7.84787	11.0762	9.67048	10.4998	11.7385	8.5385	14.2214	9.79532	9.29676	11.1045
1132					481.275	337.083			0.116054	0.0721257	0.0876818	0.0771137	0.103003	0.11216	0.0151018	0.105253	0.0860616	0.111512	0.125328	0.110488	0.143487	0.168049	0.130161	0.158581	0.132874	0.13506	0.12435	0.109408	0.116236	0.116665
1134					480.492	256.023			0.0581183	0.0419526	0.022295	0.0660018	0.0589104	0.0886026	0.151092	0.122671	0.0762054	0.103861	0.0685033	0.141654	0.12873	0.115811	0.112736	0.101519	0.0663018	0.104889	0.0869332	0.0820442	0.0895001	0.0861592
1136					480.373	395.074			0.0111195	0.00533244	0.00597925	0.0333818	0.0222914	0.0193798	0.0218435	0.0272991	0.0183283	0.0220615	0.012994	0.0111069	0.0315522	0.0235165	0.0396808	0.0333833	0.0191382	0.0241792	0.0213983	0.018009	0.0208982	0.0201018
1139					479.514	358.067			0.0220651	0.0269898	0.0258779	0.024725	0.0351543	0.0410154	0.0238897	0.0326438	0.0290451	0.0106566	0.034058	0.0242457	0.0234207	0.0315624	0.0238652	0.0413163	0.030883	0.027501	0.0223185	0.0266593	0.015911	0.0216296
1140					479.269	274.034			0.696542	0.492297	0.320883	0.681341	0.821622	1.09113	1.67258	1.26395	0.880042	1.09119	1.34023	1.42579	1.50217	1.1704	1.1652	1.23747	0.73383	1.20829	0.970566	0.980219	1.06472	1.00517
1141					479.24	398.131			0.021367	0.0164965	0.0159451	0.0261317	0.0266435	0.0222446	0.0365688	0.0287421	0.0242674	0.0227281	0.0205475	0.0218279	0.026084	0.024976	0.0206833	0.030301	0.0183291	0.0231846	0.024385	0.0191985	0.0297721	0.0244519
1143					478.786	679.123			0.00702086	0.00751978	0.00413853	0.00694526	0.00635516	0.00739252	0.0139957	0.00894266	0.00778881	0.00604164	0.00620248	0.00855258	0.0100371	0.0143994	0.0103401	0.0108379	0.00781688	0.00927852	0.00925401	0.00745645	0.0100507	0.0089204
1144					478.597	154.062			12.3476	17.9472	10.5539	14.1324	10.4229	23.8947	12.0823	5.72556	13.3883	4.68282	23.0266	4.72302	10.4226	19.6993	5.77403	19.0784	22.1499	13.6946	23.9957	19.9581	22.3147	22.0895
1146					478.597	328.028			0.180128	0.162434	0.137645	0.362854	0.169027	0.185197	0.182087	0.266876	0.205781	0.14896	0.119968	0.154979	0.107986	0.159563	0.187749	0.176073	0.0904679	0.143218	0.149471	0.258143	0.190187	0.199267
1148					478.54	320.133			0.136434	0.254947	0.0757751	0.268049	0.0759433	0.26937	0.0942653	0.0627383	0.15469	0.000483716	0.00589942	0.000488906	0.000561949	0.0111079	0.0139291	0.000539388	0.000476288	0.00418583	0.0514934	0.0709752	0.0763364	0.0662683
1149					478.438	182.104			0.14732	0.251058	0.0785926	0.276327	0.0864341	0.313265	0.115803	0.0963417	0.170643	0.00277636	0.00802994	0.000488906	0.00905755	0.0220446	0.0240692	0.0292366	0.00940843	0.0131389	0.0746662	0.0837055	0.100271	0.0862144
1150					478.017	89.0238			2.57363	2.29653	5.01134	7.54759	6.38872	5.20131	8.76319	6.24729	5.5037	5.93054	5.86991	2.82763	4.66425	6.38358	7.33138	8.11255	5.74157	5.85768	5.81691	7.45278	6.88985	6.71985
1151					477.75	260.026			0.163722	0.10621	0.075502	0.11449	0.135699	0.167749	0.292172	0.242412	0.162245	0.24197	0.343624	0.364318	0.359487	0.469628	0.302758	0.283963	0.184083	0.318729	0.221663	0.210213	0.231114	0.220997
1152					477.684	438.022			0.0342259	0.017922	0.0200619	0.0267708	0.0170564	0.0241455	0.0321911	0.0254872	0.0247326	0.032055	0.0357685	0.0406596	0.0496303	0.0576797	0.0432467	0.047168	0.036247	0.0428069	0.0406416	0.0321956	0.0336492	0.0354955
1154					477.417	119.035			10.3778	9.47453	9.64797	8.64543	11.2484	11.2013	13.4604	16.717	11.3466	10.404	22.0166	10.3097	11.7169	10.6079	10.1147	11.3085	10.0927	12.0714	12.4623	8.17303	11.1556	10.597
1156					477.336	241.012			0.0562128	0.136402	0.028822	0.32527	0.0947893	0.0462462	0.0809787	0.0539573	0.102835	0.0713169	0.0694065	0.0825262	0.0831082	0.0810748	0.0733872	0.0824282	0.0588813	0.0752661	0.065152	0.0507467	0.0570222	0.0576403
1158					476.67	421.076			0.0608519	0.0393025	0.0434849	0.0628554	0.0739208	0.0483922	0.108391	0.0807609	0.0647449	0.0999869	0.0852769	0.10182	0.132203	0.119559	0.113318	0.1026	0.0850233	0.104973	0.0828983	0.0833002	0.0881486	0.0847824
1161					475.875	422.08			0.00548205	0.00338346	0.000446217	0.00059927	0.00508395	0.00182999	0.00928518	0.00424362	0.00379422	0.0126843	0.0103025	0.0114817	0.0168956	0.0107801	0.0133662	0.0112163	0.000476288	0.0109004	0.00648833	0.00595243	0.00789013	0.00677696
1162					475.813	242.991			0.0576682	0.0340935	0.0265263	0.0717032	0.0808758	0.0997846	0.130805	0.124551	0.0782509	0.081499	0.0766683	0.0988622	0.090584	0.0721816	0.0715499	0.0909293	0.0663716	0.0810807	0.102636	0.0934301	0.0785593	0.0915418
1163					475.808	460.065			0.0595084	0.0611101	0.0566023	0.0762221	0.0669147	0.0973785	0.0898715	0.0542155	0.0702279	0.0484061	0.0741018	0.0592458	0.103812	0.0972703	0.0890064	0.0929655	0.0526545	0.0771828	0.0774592	0.066668	0.079712	0.0746131
1164					474.938	519.156			0.0231772	0.0103264	0.00684466	0.0586032	0.0953773	0.058576	0.0624744	0.0463285	0.0452135	0.0272813	0.0182434	0.0365753	0.0230586	0.0164551	0.0115045	0.0221958	0.0176435	0.0216197	0.0245591	0.0291557	0.0376879	0.0304676
1165					474.916	580.061			0.0402058	0.0386772	0.0300189	0.00265756	0.00225727	0.0114249	0.00946926	0.0103183	0.0181286	0.0266844	0.0309743	0.026973	0.0313445	0.0410506	0.0356192	0.0361802	0.0364481	0.0331593	0.0254707	0.0235875	0.0255897	0.0248826
1166					474.897	499.039			0.0188296	0.0160229	0.00972857	0.0137809	0.0176233	0.0119633	0.0172016	0.0179446	0.0153869	0.0174293	0.0207139	0.0165355	0.0182125	0.0232955	0.0195536	0.0157683	0.0128894	0.0180497	0.0137839	0.0164554	0.0164393	0.0155596
1169					473.983	442.054			0.0255457	0.0229608	0.0258304	0.0270112	0.0287752	0.0283448	0.0439648	0.0296869	0.029015	0.0211526	0.0271808	0.0230641	0.0313917	0.0424183	0.0369566	0.0408283	0.0129034	0.029487	0.0271384	0.0242106	0.02542	0.0255897
1170					472.894	318.952			0.0153304	0.00950079	0.00721633	0.00936149	0.0281877	0.0272622	0.0392771	0.0307993	0.0208669	0.0319314	0.0205426	0.0373465	0.0303646	0.0168961	0.0258887	0.0312829	0.0202755	0.026816	0.0283442	0.0218379	0.0355424	0.0285748
1171					472.611	140.046			0.276022	0.223069	0.236621	0.192315	0.296968	0.298501	0.231658	0.317431	0.259073	0.236137	0.244176	0.212793	0.275775	0.152199	0.24961	0.286125	0.256351	0.239146	0.295215	0.25223	0.182285	0.243243
1176					472.13	563.185			0.0183394	0.0335759	0.0246241	0.115188	0.177895	0.0810111	0.141427	0.0551	0.080895	0.072766	0.0499684	0.0691651	0.0808119	0.0591162	0.0758477	0.0557066	0.0447914	0.0635217	0.0539766	0.0714152	0.0670732	0.064155
1177					471.947	555.065			0.195202	0.157385	0.129594	0.157137	0.198698	0.170339	0.268552	0.186668	0.182947	0.174886	0.172327	0.208348	0.20286	0.207028	0.182976	0.193388	0.162979	0.188099	0.188772	0.180476	0.178409	0.182552
1178			23-Hydroxyphysalolactone	11.5360195512299	471.927	556.071			0.0280353	0.0190527	0.0205801	0.0165048	0.013989	0.0194587	0.0260792	0.0227564	0.020807	0.0226049	0.0196388	0.0230773	0.0316538	0.0337476	0.0293269	0.0318282	0.0209201	0.0265997	0.0270882	0.0242599	0.0244474	0.0252652
1180					471.248	402.924			0.00208505	0.000461726	0.000446217	0.00569662	0.0173274	0.0174523	0.0509922	0.0291506	0.0154515	0.0231854	0.00886105	0.045885	0.0498723	0.0313286	0.0296464	0.0229702	0.00356999	0.0269149	0.0184431	0.0155681	0.0168351	0.0169488
1181					471.207	324.946			0.0585946	0.0245497	0.0119254	0.0729408	0.112392	0.156029	0.23812	0.159456	0.104251	0.171949	0.0777393	0.209861	0.234642	0.163179	0.14464	0.147263	0.0733083	0.152823	0.109304	0.121058	0.111696	0.114019
1182					471.067	673.161			0.0010484	0.000461726	0.000446217	0.00573516	0.0186	0.0109636	0.0293425	0.0118869	0.00981057	0.0130705	0.0014083	0.0212314	0.0198533	0.00667822	0.0132914	0.010537	0.00108113	0.0108939	0.00677233	0.0063521	0.00766697	0.00693046
1184					471.024	246.968			0.0684927	0.0556571	0.0508139	0.0218878	0.103454	0.0931597	0.207173	0.133032	0.0917088	0.149847	0.0649512	0.185347	0.195881	0.134086	0.157873	0.141511	0.0540682	0.135446	0.0926895	0.10128	0.101948	0.098639
1185					470.715	390.178			0.0174922	0.0152219	0.0106863	0.0164001	0.0216974	0.0262271	0.0223807	0.0255528	0.0194573	0.0141284	0.0149533	0.0115715	0.023684	0.018722	0.00867142	0.018354	0.0108988	0.0151229	0.00855581	0.010861	0.0155944	0.0116704
1186					470.41	354.061			0.188254	0.123469	0.173792	0.134288	0.159587	0.163129	0.216622	0.223498	0.17283	0.208987	0.270265	0.281699	0.361903	0.381383	0.349654	0.352876	0.239989	0.305844	0.240157	0.218619	0.203806	0.220861
1187					470.35	355.065			0.0167916	0.00646051	0.0134924	0.00867593	0.00999365	0.0141777	0.0191843	0.0152629	0.0130049	0.0152539	0.0201878	0.0217991	0.031625	0.0310256	0.0315503	0.0259772	0.0213101	0.0248411	0.0206366	0.0209075	0.0244987	0.0220143
1188					470.347	201.026			4.05673	4.10027	3.70259	4.95267	5.47201	4.6541	6.16695	4.50514	4.70131	3.88657	4.08158	4.17958	4.70558	4.28252	4.2496	4.42067	3.82587	4.204	4.15523	4.16945	4.49314	4.27261
1189					470.347	425.13			0.0137436	0.0154148	0.0131558	0.0285246	0.0393726	0.021624	0.035612	0.0212966	0.023593	0.0134333	0.0116971	0.0102828	0.0114832	0.01233	0.016587	0.00946818	0.0118481	0.0121412	0.0150459	0.0152631	0.0163177	0.0155422
1191					470.259	339.044			0.0333043	0.0133647	0.0137348	0.0022982	0.00461403	0.00564512	0.028453	0.0317248	0.0166424	0.0416196	0.0361819	0.0287509	0.0431017	0.0450369	0.0507874	0.0389464	0.0313831	0.039476	0.0314768	0.0200353	0.0206713	0.0240611
1192					470.241	281.005			0.0152395	0.00981526	0.00577789	0.00459519	0.00964765	0.0208581	0.0421938	0.032756	0.0176104	0.0268183	0.0157751	0.0226805	0.0330679	0.0194887	0.0361024	0.0373261	0.00919708	0.025057	0.0168642	0.0254859	0.0185541	0.0203014
1193					470.205	369.023			0.0115812	0.00295655	0.000446217	0.084029	0.0491987	0.060536	0.0322271	0.037998	0.0348716	0.0368647	0.0103412	0.0397541	0.034566	0.0346572	0.0219495	0.014651	0.0101819	0.0253707	0.0230149	0.016101	0.0217044	0.0202734
1194					469.551	338.04			0.481618	0.334038	0.345781	0.081067	0.116813	0.176136	0.214383	0.467076	0.277114	0.534572	0.604297	0.502742	0.592355	0.60352	0.599041	0.590872	0.58348	0.57636	0.449991	0.425945	0.437058	0.437665
1195					469.542	252.884			0.0158515	0.00795287	0.0147082	0.0209816	0.0163811	0.0162027	0.00248741	0.0104318	0.0131247	0.0129492	0.0230917	0.0122311	0.0168265	0.0117476	0.0125215	0.0319089	0.0124509	0.0167159	0.0211719	0.0144865	0.0174315	0.0176966
1196					469.448	383.121			0.0617096	0.0608544	0.046034	0.169275	0.227323	0.113596	0.183111	0.125528	0.123429	0.0708808	0.0505202	0.0757233	0.07548	0.051568	0.0798917	0.0679358	0.0479686	0.0649961	0.0833216	0.0979386	0.100257	0.093839
1197					469.443	200.005			0.0685162	0.0510841	0.0327188	0.0435822	0.0595481	0.106417	0.162942	0.137704	0.0828141	0.136623	0.0733566	0.15481	0.156528	0.0991949	0.131908	0.123823	0.067051	0.117912	0.0890909	0.0834813	0.0931117	0.0885613
1198					469.436	320.029			0.0462463	0.0262093	0.028468	0.0382755	0.0324834	0.0320483	0.0164476	0.0556372	0.034477	0.0820244	0.0770591	0.072396	0.0703481	0.0830427	0.0826416	0.0879594	0.0668274	0.0777873	0.0488197	0.0534088	0.0472849	0.0498378
1200					469.358	276.979			0.0458837	0.0198856	0.000446217	0.0510718	0.083608	0.116796	0.232738	0.155501	0.0882413	0.165206	0.080265	0.171065	0.223404	0.159721	0.152315	0.132221	0.0607168	0.143114	0.105044	0.0908084	0.111969	0.102607
1201					469.314	213.028			0.228817	0.269778	0.270995	0.20041	0.159922	0.21795	0.199968	0.209808	0.219706	0.203624	0.184982	0.197844	0.181946	0.173881	0.163901	0.227255	0.206322	0.192469	0.196885	0.169863	0.191832	0.186193
1202					469.302	537.055			0.0282929	0.0217958	0.0181487	0.0278487	0.0171559	0.0242403	0.0384933	0.0268446	0.0253525	0.0210059	0.0168993	0.0245044	0.0290291	0.0308821	0.0270726	0.02121	0.017406	0.0235012	0.0197376	0.0228032	0.025559	0.0226999
1203					468.559	273.05			0.0641467	0.049898	0.0312514	0.0676887	0.0900015	0.124563	0.226935	0.179144	0.104204	0.130428	0.0924361	0.195068	0.164499	0.115276	0.12776	0.116261	0.0702817	0.126501	0.0830719	0.111086	0.118882	0.104347
1205					468.413	233.031			0.0330117	0.000461726	0.000446217	0.0659	0.0546032	0.050265	0.0845847	0.0209585	0.0387789	0.0698657	0.0108686	0.0532804	0.0643341	0.0548291	0.0265574	0.04755	0.000476288	0.0409702	0.0216293	0.035483	0.0298627	0.0289917
1206					468.369	399.978			0.0155062	0.00740534	0.00169802	0.0170216	0.022183	0.0338094	0.0432235	0.0493851	0.023779	0.0372384	0.026181	0.0375671	0.0409475	0.0320336	0.029509	0.0322118	0.0216655	0.0321692	0.0365793	0.0303853	0.029692	0.0322189
1207					468.341	593.158			0.0519734	0.0245547	0.0181006	0.129313	0.184711	0.110958	0.181626	0.123185	0.103053	0.0732145	0.0390714	0.09134	0.0918895	0.0687108	0.0820405	0.068464	0.0352272	0.0687447	0.0756927	0.0933604	0.0983869	0.0891467
1208			Cisplatin	-19.2087029137455	468.239	301.053			0.0187541	0.0187249	0.00691606	0.0458339	0.0367347	0.0267447	0.0496841	0.0464711	0.0312329	0.029863	0.021025	0.0319511	0.0729217	0.0311499	0.0314118	0.0306275	0.0319045	0.0351068	0.0298835	0.0225381	0.023323	0.0252482
1209					467.994	221.067			1.48002	1.16447	1.31208	1.65426	1.87354	1.5351	1.67256	1.90989	1.57524	2.13978	1.89217	1.1158	1.6626	1.42149	2.14961	1.66585	4.06011	2.01343	1.74295	1.43751	2.11628	1.76558
1210					467.714	184.061			0.0583223	0.0347072	0.00926377	0.0578856	0.0521024	0.089748	0.120989	0.0473689	0.0587984	0.000483716	0.00049343	0.000488906	0.000561949	0.000537483	0.00483917	0.000539388	0.000476288	0.00105254	0.0236422	0.0322158	0.0357475	0.0305352
1212					467.647	450.891			0.00853698	0.0198689	0.00568112	0.0234733	0.0159672	0.0238626	0.0158508	0.0128146	0.0157569	0.0134744	0.0145993	0.0143217	0.0147601	0.0238767	0.013569	0.0128005	0.015337	0.0153423	0.0160008	0.0172804	0.0168126	0.0166979
1213					467.644	594.162			0.00842018	0.000461726	0.00120854	0.0183862	0.0426064	0.0154753	0.0308188	0.0249747	0.017794	0.0102586	0.00144556	0.0153188	0.0228979	0.00284276	0.0116658	0.0147813	0.00448225	0.0104616	0.0106666	0.0175509	0.0161826	0.0148
1214					467.642	643.152			0.0189619	0.00799499	0.0047042	0.0535185	0.0920448	0.0384691	0.073399	0.0398603	0.0411191	0.0300871	0.0091936	0.0358957	0.0373543	0.0299563	0.0336456	0.02549	0.00514264	0.0258457	0.0328402	0.0404342	0.0271863	0.0334869
1215					467.612	244.023			1.34525	0.882321	0.607861	1.29659	1.5368	2.01949	2.83506	2.30159	1.60312	2.52271	1.75071	2.81151	3.09503	2.53243	2.49496	2.20638	1.31112	2.34061	1.96509	1.92398	2.05362	1.9809
1216					467.612	404.939			0.00884295	0.0180807	0.0275504	0.0842392	0.0399229	0.0459995	0.0209053	0.00833144	0.031734	0.0207119	0.0296104	0.0120385	0.0241461	0.0173347	0.0108151	0.00965762	0.000476288	0.0155988	0.00932128	0.0149808	0.0164951	0.0135991
1218					466.787	322.001			0.088585	0.0560367	0.0237331	0.0816211	0.105914	0.150019	0.204871	0.162964	0.109218	0.175849	0.117012	0.194291	0.199098	0.151661	0.140157	0.153806	0.0978405	0.153714	0.123304	0.140655	0.135981	0.133313
1219			Trichloro(docosyl)silane	15.8192575870843	466.728	445.054			0.128291	0.126328	0.0849516	0.139243	0.121327	0.169395	0.237034	0.140962	0.143441	0.116209	0.145538	0.130082	0.21289	0.193263	0.207162	0.202244	0.0875357	0.161865	0.146054	0.159861	0.155992	0.153969
1220					466.719	384.967			0.0214914	0.0109726	0.00287756	0.0188007	0.0258389	0.0385271	0.0693003	0.0482886	0.0295122	0.0503976	0.0339703	0.0694141	0.0646501	0.0399747	0.0471577	0.0436382	0.0266924	0.0469869	0.0330741	0.0351605	0.0333661	0.0338669
1221					466.71	257.007			0.521606	0.317254	0.280189	0.571104	0.658596	0.696328	0.940615	0.842584	0.603535	0.772714	0.616287	0.840415	0.863878	0.775914	0.75552	0.73407	0.564019	0.740352	0.637032	0.674651	0.688626	0.666769
1223					466.56	359.051			0.549391	0.49449	0.536728	0.477427	0.463684	0.514098	0.539795	0.612972	0.523573	0.524554	0.586964	0.515295	0.522525	0.563167	0.540056	0.554784	0.620215	0.553445	0.521371	0.499646	0.527564	0.516194
1224					466.558	474.043			0.00189882	0.000461726	0.000446217	0.00059927	0.000545076	0.00181389	0.0249178	0.0117981	0.00531012	0.0085036	0.0033657	0.0214962	0.0128588	0.0142079	0.0141271	0.00822756	0.00163648	0.0105529	0.00468487	0.00569634	0.00417878	0.00485333
1225					466.051	230.015			0.157274	0.105392	0.0541206	0.144681	0.182771	0.255666	0.442202	0.293105	0.204401	0.288808	0.182504	0.340817	0.40088	0.278247	0.29881	0.300533	0.166613	0.282152	0.246447	0.221403	0.266493	0.244781
1226			N-(3,5-Dichlorophenyl)succinimide	-8.12031589996492	465.938	245.079			0.213178	0.178294	0.145994	0.164689	0.221128	0.164143	0.254459	0.202661	0.193068	0.23065	0.197116	0.180441	0.210913	0.242968	0.247167	0.259107	0.22094	0.223663	0.242841	0.202304	0.253437	0.232861
1227					465.932	360.083			1.18197	1.3716	1.23663	1.04868	1.33737	1.10883	1.68862	1.52123	1.31187	1.1837	1.52103	1.14089	1.2605	1.44765	1.31565	1.33099	1.52897	1.34117	1.55944	1.13677	1.16971	1.28864
1228					465.925	272.089			0.0756498	0.0435542	0.0582884	0.0330918	0.037406	0.0434507	0.0672177	0.0707426	0.0536751	0.0702377	0.0945102	0.0813216	0.114712	0.141553	0.104853	0.113666	0.0775292	0.0997979	0.0777735	0.0548559	0.0796142	0.0707479
1229					465.925	337.082			0.560743	0.355864	0.430113	0.353321	0.362347	0.484686	0.485055	0.552759	0.448111	0.569538	0.704798	0.644202	0.796979	0.93269	0.806291	0.891912	0.69094	0.754669	0.56273	0.542809	0.615849	0.573796
1230					465.913	591.088			0.00947896	0.00162401	0.000446217	0.00059927	0.000545076	0.00714892	0.0164486	0.0184276	0.00683983	0.0171022	0.00910755	0.0244643	0.00914998	0.007998	0.0135988	0.0137727	0.0105011	0.0132118	0.0120318	0.00862774	0.00770382	0.00945445
1231			Arsonoacetate	-7.13372670471458	465.889	184.986			0.0714712	0.0497657	0.0514389	0.0612504	0.0659635	0.0766709	0.100089	0.100428	0.0721348	0.107325	0.0928534	0.092676	0.106356	0.101956	0.0943048	0.102953	0.0825271	0.097619	0.0863131	0.0792517	0.0882732	0.0846127
1232					465.88	189.041			0.194336	0.302794	0.1198	0.19595	0.141874	0.156157	0.186435	0.199285	0.187079	0.136136	0.13422	0.118789	0.15526	0.139948	0.214137	0.133862	0.11692	0.143659	0.165463	0.169197	0.202404	0.179021
1233					465.858	228.028			0.832966	0.566498	0.381003	0.810115	1.00156	1.61598	2.42118	1.52012	1.14368	1.41855	0.982759	1.73604	1.74894	1.50498	1.456	1.37709	0.846435	1.38385	1.25751	1.40522	1.30249	1.32174
1234					465.845	229.012			2.92893	2.03219	1.28327	2.75006	3.58582	4.94247	7.90702	6.85392	4.03546	5.46343	3.71505	6.94218	7.74686	5.21108	5.56195	5.27761	3.75744	5.45945	4.61624	4.37213	4.63982	4.54273
1235					465.845	306.99			0.0628248	0.0315766	0.0138454	0.0575446	0.0811823	0.120984	0.197296	0.147425	0.0890848	0.143655	0.0888532	0.175937	0.172155	0.131834	0.143702	0.130788	0.0788206	0.133218	0.10088	0.107382	0.120758	0.109673
1236					465.845	502.011			0.0334797	0.0257115	0.0300733	0.0167913	0.00946733	0.0204777	0.0287304	0.0347959	0.0249409	0.0286496	0.0412546	0.0183011	0.0296265	0.0209417	0.0301927	0.0288172	0.0418703	0.0299567	0.0211797	0.0333347	0.031391	0.0286351
1237					465.841	246.062			0.196298	0.168801	0.131834	0.23661	0.249666	0.212978	0.407082	0.273994	0.234658	0.137185	0.170749	0.124167	0.190493	0.208497	0.193379	0.0296628	0.206416	0.157569	0.189201	0.194224	0.250123	0.211183
1238					465.834	231.016			0.066913	0.025298	0.0136028	0.0243375	0.0545061	0.131959	0.12687	0.103068	0.0683194	0.110724	0.058438	0.118577	0.129654	0.100015	0.0946057	0.0943698	0.047302	0.0942106	0.077588	0.0879047	0.0821059	0.0825329
1239					465.832	517.022			0.0258619	0.023728	0.0190487	0.0179449	0.0224446	0.0180531	0.0101653	0.00902596	0.0182841	0.0173582	0.032319	0.0157007	0.0209205	0.0244105	0.0286364	0.0254562	0.0317977	0.0245749	0.0251779	0.0214847	0.0317959	0.0261528
1240					465.821	380.026			0.0156888	0.0176881	0.00560363	0.0377918	0.0318599	0.0270074	0.0456874	0.0242235	0.0256938	0.00246692	0.00049343	0.00264682	0.00348073	0.00886829	0.00605305	0.00229402	0.00568999	0.00399916	0.0234788	0.020338	0.02293	0.0222489
1241					465.773	499.012			0.0215709	0.022619	0.0182826	0.0119649	0.00974309	0.0156636	0.0135774	0.0206619	0.0167604	0.0260245	0.0296807	0.00880524	0.0208487	0.0155373	0.0171217	0.0108138	0.0283651	0.0196496	0.0261322	0.0185601	0.0225913	0.0224279
1242					465.71	243.039			0.548002	0.389134	0.299589	0.680309	0.707879	0.828401	1.13934	0.955683	0.693543	0.837895	0.665738	0.917363	1.00044	0.854263	0.806134	0.836436	0.589387	0.813457	0.805141	0.740554	0.787583	0.77776
1244					465.675	128.035			0.446647	0.40668	0.379409	0.492945	0.48016	0.53149	0.585689	0.495345	0.477296	0.424781	0.453383	0.460054	0.474532	0.486217	0.528683	0.477445	0.406316	0.463926	0.443791	0.435818	0.502157	0.460589
1245					465.675	424.035			0.191052	0.192818	0.0887919	0.110446	0.116899	0.165556	0.182444	0.199188	0.155899	0.200449	0.156539	0.168798	0.172722	0.168076	0.1532	0.166628	0.229591	0.177	0.143624	0.181085	0.159711	0.161474
1246					465.468	303.059			0.0253863	0.0199449	0.0134127	0.0240209	0.0216475	0.0384078	0.0353275	0.023002	0.0251437	0.0117758	0.00860294	0.0198925	0.0238815	0.0172562	0.0169508	0.0188142	0.0124272	0.0162001	0.0178353	0.0213153	0.0202909	0.0198138
1250					465.271	289.068			0.0747001	0.0651585	0.0409713	0.126645	0.134035	0.127785	0.148464	0.0977832	0.101943	0.048076	0.0231655	0.0368921	0.0608799	0.0547087	0.05549	0.0497838	0.0346312	0.0454534	0.0789989	0.081095	0.0775469	0.0792136
1251					465.012	384.011			0.0172932	0.00152194	0.000446217	0.0165513	0.0381032	0.0406831	0.0660653	0.0580367	0.0298376	0.0522134	0.0159719	0.0787349	0.0891278	0.0648641	0.052957	0.0564873	0.0158855	0.0532802	0.0402252	0.0398877	0.0283663	0.0361597
1252					465.004	573.078			0.012054	0.00192512	0.00131941	0.00195496	0.0079777	0.00836993	0.0305428	0.0252149	0.0111699	0.0266572	0.0120814	0.0421682	0.036317	0.0241681	0.0234787	0.0281544	0.015887	0.026114	0.0148521	0.0219379	0.0149581	0.0172493
1253					464.978	260.042			0.01765	0.0189242	0.00877972	0.0354877	0.0229008	0.0365296	0.0202612	0.0236168	0.0230188	0.0255123	0.0197826	0.0223772	0.0237379	0.0270925	0.0251632	0.0260574	0.0213962	0.0238899	0.0234025	0.0214608	0.0298826	0.0249153
1254					464.952	195.051			5.41676	7.13801	4.70261	6.80373	6.29754	5.4272	4.13107	5.27674	5.64921	1.87727	2.41602	2.12908	3.24644	2.44084	4.13852	1.72574	3.20819	2.64776	3.76557	4.50234	4.15931	4.14241
1256					464.951	319.008			0.0183972	0.0102632	0.0143302	0.0246733	0.0345659	0.0218451	0.0631059	0.0469392	0.029265	0.0484952	0.0202576	0.0690683	0.078802	0.0509096	0.0470848	0.0415902	0.0127345	0.0461178	0.0200822	0.0245498	0.0268235	0.0238185
1257			ORG 20599	-11.2152379881343	464.951	439.045			0.145917	0.120495	0.107742	0.120697	0.114738	0.125204	0.125351	0.14088	0.125128	0.142434	0.141158	0.120909	0.126307	0.131029	0.117965	0.141243	0.14291	0.132994	0.113531	0.122768	0.142845	0.126381
1258					464.947	340.931			0.0577981	0.0429566	0.0360893	0.0831665	0.0731268	0.106307	0.0939093	0.0897808	0.0728919	0.0853647	0.083944	0.0737563	0.0893216	0.0762765	0.0628099	0.0716821	0.0591065	0.0752827	0.0653707	0.0685195	0.0859838	0.0732914
1259					464.942	421.034			0.0576825	0.0485302	0.0421617	0.0422556	0.0424083	0.0494776	0.05486	0.0539649	0.0489176	0.0662362	0.0654453	0.06813	0.0584262	0.0551957	0.0569298	0.0704385	0.0698964	0.0638372	0.0619864	0.0594722	0.0625906	0.0613497
1260					464.929	378.996			0.0200152	0.00946462	0.013812	0.0129413	0.0165468	0.0148332	0.0191543	0.0207157	0.0159354	0.0220346	0.0175573	0.0221936	0.0261248	0.02265	0.0235798	0.0212359	0.0212489	0.0220781	0.0188609	0.0190775	0.0155654	0.0178346
1262					464.891	431.104			0.0763743	0.029825	0.0359991	0.0243625	0.0607271	0.0259864	0.0851487	0.0747478	0.0516463	0.141167	0.157942	0.168738	0.255341	0.223581	0.203201	0.199114	0.138349	0.185929	0.0976043	0.127966	0.106404	0.110658
1263					464.889	567.127			0.0571919	0.0593396	0.0475649	0.0514297	0.0230543	0.0530703	0.05468	0.0710327	0.0521704	0.0574841	0.0493745	0.0737498	0.0830355	0.0754352	0.0778577	0.0788205	0.0624123	0.0697712	0.0587708	0.0626298	0.0703389	0.0639132
1265			Potassium bromate	-8.17272329121221	464.883	168.006			0.20745	0.166715	0.139894	0.234811	0.23988	0.254722	0.29868	0.25427	0.224553	0.382906	0.260307	0.27758	0.384911	0.348708	0.422768	0.441093	0.270848	0.34864	0.329577	0.288781	0.285448	0.301268
1267					464.837	566.124			0.283591	0.251996	0.221814	0.242116	0.154285	0.190826	0.303044	0.328411	0.24701	0.241149	0.270164	0.309696	0.349377	0.352569	0.339847	0.332733	0.291524	0.310883	0.260255	0.268255	0.319858	0.282789
1269					464.783	369			0.0228673	0.00393768	0.000446217	0.0537358	0.0408915	0.0509995	0.136076	0.100943	0.0512371	0.111281	0.038247	0.160404	0.137125	0.118227	0.122434	0.0924283	0.031544	0.101461	0.0540307	0.06406	0.076876	0.0649889
1270					464.56	293.046			0.0138514	0.0067333	0.00812492	0.00807779	0.00513688	0.0101451	0.0179421	0.0222291	0.0115301	0.0229951	0.0159737	0.0255177	0.014093	0.030086	0.0281315	0.0290018	0.0114653	0.022158	0.0196298	0.0145284	0.0136088	0.0159224
1272					464.476	282.558			0.062238	0.057513	0.0588491	0.0537753	0.0322318	0.0555511	0.0789334	0.0841408	0.0604041	0.0515687	0.0501205	0.0653714	0.0858824	0.0728781	0.0772235	0.0653068	0.051323	0.0649593	0.0597055	0.0504885	0.0609297	0.0570412
1273					464.39	191.019			0.382421	0.206938	0.17487	0.446601	0.505209	0.452114	0.561131	0.526063	0.406918	0.498829	0.350518	0.536665	0.694096	0.574756	0.649243	0.559819	0.348569	0.526562	0.459252	0.404986	0.437798	0.434012
1275					464.39	362.071			1.38146	1.14083	1.02265	1.196	1.04177	1.18008	1.40537	1.44266	1.22635	1.29688	1.29969	1.25986	1.34863	1.50019	1.36564	1.46936	1.29531	1.35444	1.27909	1.25841	1.29346	1.27698
1276					464.39	425.06			0.0319687	0.0260055	0.0329941	0.0276283	0.0127761	0.0192604	0.0321638	0.0366497	0.0274308	0.0277055	0.0327156	0.0301293	0.0228651	0.0352672	0.028695	0.029108	0.0287372	0.0294029	0.0361487	0.0259027	0.0354492	0.0325002
1278					464.144	361.067			13.0771	10.7802	9.80249	11.0912	10.1182	11.6284	13.2968	13.909	11.7129	12.5467	12.0664	12.6399	13.1447	14.1561	12.8518	14.2159	12.1947	12.977	12.2888	12.0859	12.6286	12.3344
1280					464.125	451.063			0.0598275	0.039128	0.0324101	0.0611601	0.0556613	0.0644128	0.0689566	0.0792647	0.0576026	0.0706113	0.0586804	0.0679976	0.0717405	0.0925784	0.0762443	0.0853236	0.0572654	0.0725552	0.0617196	0.05498	0.0620156	0.0595717
1281					464.11	343.056			0.442601	0.362383	0.292863	0.249375	0.275017	0.402151	0.416406	0.484429	0.365653	0.446792	0.430319	0.462031	0.449727	0.463146	0.438843	0.499877	0.429063	0.452475	0.409266	0.42115	0.407092	0.412503
1282					464.11	685.177			0.00472259	0.000461726	0.000446217	0.00059927	0.000545076	0.000574494	0.0019115	0.00265476	0.00148945	0.00188666	0.0172253	0.0087448	0.0100876	0.007829	0.0135041	0.0164186	0.0122309	0.0109909	0.000514532	0.00180824	0.00164787	0.00132355
1283					464.106	433.052			0.0848559	0.0428749	0.0306807	0.0710664	0.086439	0.0820373	0.12984	0.109679	0.0796841	0.126395	0.0868542	0.121468	0.136166	0.137703	0.124496	0.126756	0.0833548	0.117899	0.0936433	0.0917668	0.102087	0.0958323
1285					464.101	459.034			0.0612186	0.0521907	0.0446441	0.0985224	0.0539469	0.0529934	0.075918	0.0750854	0.0643149	0.0725008	0.0486196	0.0686055	0.0707219	0.0403743	0.0573841	0.0616066	0.0498114	0.058703	0.0495375	0.0522746	0.0545395	0.0521172
1287					464.056	242.008			0.101021	0.0651237	0.0535884	0.117553	0.0753243	0.0891782	0.100806	0.160495	0.0953861	0.149157	0.104658	0.156078	0.166326	0.16967	0.162978	0.184525	0.127918	0.152664	0.130427	0.126208	0.130447	0.129027
1288					464.052	196.002			0.144745	0.000461726	0.0225665	0.203908	0.151657	0.206427	0.201725	0.123809	0.131912	0.304611	0.208234	0.316356	0.321445	0.255004	0.312311	0.345671	0.243588	0.288402	0.000514532	0.202285	0.251793	0.151531
1289					464.052	483.044			0.0783994	0.0341963	0.0253821	0.072758	0.0800783	0.0838811	0.112766	0.115459	0.0753651	0.121474	0.0824054	0.128644	0.108863	0.133616	0.114293	0.131527	0.0822553	0.112885	0.0906986	0.0958668	0.104357	0.0969741
1290					464.051	354.902			0.084826	0.103788	0.0931755	0.156705	0.154821	0.174691	0.129811	0.141812	0.129954	0.134283	0.152974	0.106782	0.134345	0.0873708	0.0839031	0.118992	0.116203	0.116857	0.1384	0.0970493	0.149337	0.128262
1291					464.05	298.07			0.0365486	0.0349226	0.0106634	0.268449	0.240016	0.0743237	0.083989	0.0588544	0.100971	0.0118018	0.0140423	0.0229035	0.0265976	0.024909	0.0238131	0.0197814	0.00996182	0.0192263	0.0513332	0.0610504	0.0572598	0.0565478
1293					464.026	533.08			0.0101001	0.00404244	0.000446217	0.0328545	0.0301735	0.0171442	0.0311713	0.0135678	0.0174375	0.015942	0.00506052	0.0199617	0.0304338	0.0253483	0.0234958	0.0273301	0.00254427	0.0187646	0.0197979	0.0168793	0.0161421	0.0176064
1295					463.958	294.936			0.879185	0.70328	0.602158	1.37643	1.19399	1.52521	1.43101	1.2676	1.12236	1.19993	1.1018	1.24505	1.2947	1.09071	1.01806	1.1079	1.02823	1.1358	1.02372	1.12698	1.17292	1.10787
1296					463.958	543.011			0.017294	0.00365278	0.000446217	0.00956394	0.0187461	0.0214524	0.0204142	0.0247266	0.014537	0.0271225	0.0172244	0.0296737	0.0293836	0.0323815	0.0228492	0.0309308	0.0144452	0.0255014	0.017308	0.0239792	0.0203443	0.0205439
1297					463.925	274.99			0.0473706	0.0314234	0.0416695	0.0497217	0.0500263	0.0608208	0.073308	0.0522887	0.0508286	0.0417197	0.0556624	0.0397387	0.0340859	0.0661442	0.0320031	0.0343851	0.0396968	0.0429295	0.0453971	0.053699	0.043202	0.0474327
1299					463.728	208.001			0.00741335	0.00289117	0.0116946	0.0102533	0.0151861	0.0228627	0.0131106	0.0176153	0.0126284	0.0135552	0.0118008	0.0217717	0.0145033	0.0150804	0.0192985	0.0117162	0.0126577	0.015048	0.0158528	0.0185997	0.0161013	0.0168512
1300					463.635	390.923			0.0628657	0.0565271	0.0524288	0.0994769	0.0912045	0.106442	0.0615069	0.0826597	0.076639	0.0915681	0.0772791	0.0876544	0.0706097	0.0661152	0.0519649	0.08399	0.0758867	0.0756335	0.0705021	0.0844537	0.0824615	0.0791391
1301					463.498	515.071			0.0333578	0.011123	0.00764682	0.0649453	0.0675114	0.0603411	0.0715571	0.0430902	0.0449466	0.0583111	0.0183898	0.0503071	0.0669894	0.0755131	0.0608203	0.0731266	0.0155245	0.0523727	0.0561861	0.0404009	0.0497406	0.0487759
1302					463.231	372.912			0.158471	0.13949	0.130666	0.223048	0.188254	0.237202	0.122594	0.203738	0.175433	0.0644691	0.202821	0.168697	0.21179	0.161437	0.158021	0.162494	0.104562	0.154286	0.179918	0.171654	0.188679	0.180084
1303					463.231	455.049			0.0285498	0.0244342	0.0179534	0.00059927	0.000545076	0.00211406	0.000617388	0.00294659	0.00971997	0.00832642	0.0212873	0.0119156	0.0144826	0.0174959	0.025254	0.0182917	0.0207566	0.0172263	0.0110764	0.0139322	0.0136585	0.0128891
1304					463.215	273.002			0.0558961	0.0116149	0.0300785	0.0512118	0.0753976	0.0465416	0.0708436	0.0556933	0.0496597	0.0853175	0.065395	0.0847828	0.106037	0.0946495	0.110215	0.104599	0.0664873	0.0896854	0.070664	0.070768	0.0638993	0.0684437
1305					463.199	259.023			0.488805	0.218365	0.347249	0.378174	0.646627	0.313143	0.7478	0.550163	0.461291	0.876952	0.833002	0.798055	1.31667	1.13315	1.16307	1.13753	0.684456	0.992859	0.67248	0.719724	0.824214	0.738806
1306					463.199	226.012			0.199169	0.150928	0.109457	0.297926	0.279362	0.292379	0.359601	0.369274	0.257262	0.336516	0.227324	0.390007	0.34466	0.359376	0.333827	0.132333	0.230102	0.294268	0.271757	0.271619	0.283905	0.27576
1307			3,5-Dibromo-4-hydroxybenzamide	-3.01644882924904	463.164	295.934			0.074723	0.0605432	0.0611107	0.113767	0.083752	0.113826	0.119837	0.0689007	0.0870574	0.087071	0.0960075	0.0930873	0.0813196	0.0743922	0.0767088	0.0966677	0.0541644	0.0824273	0.0712556	0.0844065	0.0864606	0.0807076
1309					463.002	312.946			0.140249	0.121359	0.0994649	0.201032	0.183191	0.221826	0.225488	0.202393	0.174375	0.203067	0.199434	0.194648	0.210394	0.160393	0.169771	0.202477	0.183214	0.190425	0.249793	0.179619	0.195024	0.208145
1310					462.843	188.057			0.152498	0.108804	0.144607	0.04921	0.159182	0.153482	0.186655	0.216811	0.146406	0.179718	0.194707	0.190929	0.183223	0.370167	0.185133	0.177966	0.180224	0.207758	0.16459	0.166978	0.234738	0.188769
1311					462.472	270.003			0.113429	0.068511	0.0577251	0.162406	0.110006	0.124828	0.145931	0.17815	0.120123	0.117761	0.0773157	0.190343	0.123195	0.201033	0.13848	0.140129	0.0747409	0.132875	0.216669	0.158933	0.15522	0.176941
1313					462.304	264.109			0.00596739	0.000461726	0.010391	0.00059927	0.006088	0.00653331	0.00647322	0.0136218	0.00626698	0.0231093	0.0238877	0.0220642	0.017801	0.00902663	0.0135982	0.0183074	0.0239554	0.0189687	0.0189481	0.0158383	0.0147708	0.0165191
1314					462.302	407.027			0.040166	0.0358914	0.0339329	0.0269887	0.0227696	0.0309979	0.038565	0.0350165	0.033041	0.0379349	0.0313478	0.0346633	0.0350922	0.0485954	0.0368328	0.0343095	0.0268723	0.035706	0.0299492	0.0412818	0.0371655	0.0361322
1315					462.274	344.041			0.0255202	0.0299998	0.0271401	0.0299327	0.0235514	0.0373711	0.0511377	0.032287	0.0321175	0.033987	0.0269252	0.0287805	0.0395993	0.0311522	0.0504453	0.0229697	0.0612772	0.0368921	0.0320318	0.0309556	0.0385168	0.0338347
1316			3-Iodo-L-tyrosine	21.7322579277757	462.274	308.099			0.0796519	0.0369015	0.0956587	0.00059927	0.0594343	0.0358616	0.0677818	0.136409	0.0640373	0.180342	0.165417	0.14167	0.104527	0.145147	0.135788	0.117176	0.192149	0.147777	0.0951583	0.110231	0.108937	0.104775
1318					462.219	401.007			0.0659346	0.0437253	0.030084	0.0126277	0.0282062	0.0294368	0.0594933	0.0367301	0.0382797	0.0496235	0.081399	0.0411018	0.0441723	0.0326661	0.0468126	0.0513892	0.0856689	0.0541042	0.0286007	0.0400098	0.0422218	0.0369441
1319					462.144	463.017			0.0644215	0.0239717	0.00476942	0.0112238	0.0110042	0.0293518	0.0400096	0.0883345	0.0341358	0.107252	0.0710068	0.11221	0.132189	0.121771	0.134067	0.119308	0.0722124	0.108752	0.0697714	0.0743377	0.0802524	0.0747872
1320			Tridodecylamine	-21.5316980370076	462.126	522.983			0.00240909	0.000461726	0.000446217	0.00059927	0.00255015	0.000574494	0.000617388	0.00985321	0.00218894	0.0221918	0.0064374	0.0141389	0.0203175	0.0221619	0.015543	0.0150918	0.00960506	0.0156859	0.00960969	0.00895167	0.00847282	0.00901139
1321					461.96	374.063			0.0129071	0.0194466	0.0232194	0.0167701	0.00850053	0.0143544	0.0127882	0.0208406	0.0161034	0.0239395	0.029325	0.0200451	0.0185767	0.01292	0.0168623	0.0109005	0.0211748	0.019218	0.0132097	0.0187132	0.0153829	0.0157686
1322					461.932	324.033			0.194078	0.122596	0.096159	0.0228287	0.0365679	0.0611148	0.0996497	0.204259	0.104657	0.227247	0.228474	0.257982	0.284782	0.245486	0.291596	0.255005	0.209468	0.250005	0.18129	0.173191	0.196471	0.183651
1324					461.35	136.964			1.70198	0.840368	0.874498	3.83296	4.02517	2.73149	3.58476	2.57222	2.52043	4.17627	2.30388	3.70025	4.86129	5.11542	4.70265	4.68765	2.26262	3.97625	3.24481	3.0117	3.70076	3.31909
1327					461.323	266.054			0.0492283	0.0505047	0.0265553	0.0400253	0.0341463	0.0581137	0.0567425	0.0507548	0.0457588	0.0301048	0.0283151	0.0342052	0.0432638	0.0422181	0.0339565	0.0311821	0.0305994	0.0342306	0.0426428	0.0279904	0.0478937	0.0395089
1328					461.301	495.044			0.0134536	0.00120736	0.00121924	0.00544994	0.010627	0.00630685	0.0193154	0.0196173	0.00964959	0.0257569	0.0195718	0.0379303	0.0654295	0.041643	0.0501342	0.0516845	0.01016	0.0377888	0.0173792	0.028868	0.0294962	0.0252478
1329					461.294	214.985			0.143657	0.0547563	0.0636368	0.371268	0.402807	0.239258	0.347418	0.225203	0.231001	0.388977	0.168037	0.3204	0.453173	0.477556	0.396292	0.424256	0.162249	0.348868	0.295201	0.261288	0.313855	0.290114
1330					461.294	484.028			0.0273668	0.0184002	0.0154881	0.0283065	0.0320558	0.0204808	0.0331878	0.0307204	0.0257508	0.0202366	0.0187972	0.0363228	0.0378359	0.0281414	0.033615	0.0330924	0.0256772	0.0292148	0.0219337	0.0294079	0.0269333	0.0260916
1332					460.695	266.088			0.0671378	0.0687015	0.00711296	0.0524509	0.0122245	0.071312	0.0735652	0.061747	0.0517815	0.0449229	0.0376664	0.0340889	0.0493108	0.061171	0.0453017	0.0438918	0.0411402	0.0446867	0.0532152	0.0355365	0.047951	0.0455676
1333					460.51	265.02			0.0305706	0.00865804	0.0231112	0.0519059	0.112485	0.0630716	0.0669583	0.0516868	0.0510559	0.0781011	0.0413962	0.0503217	0.0500694	0.0586449	0.0515875	0.0488402	0.0353171	0.0517848	0.0557634	0.0467483	0.0587264	0.053746
1334					460.507	285.073			0.0500067	0.0417575	0.0307686	0.102437	0.0719465	0.100566	0.100047	0.0662456	0.0704718	0.0167378	0.0309277	0.016693	0.0350406	0.0361196	0.0165546	0.0189957	0.0264379	0.0246884	0.0508089	0.0494196	0.0539611	0.0513966
1335					460.448	621.089			0.0882403	0.0776829	0.0530454	0.0523747	0.0409447	0.0610946	0.0864876	0.0652516	0.0656402	0.0763342	0.0980356	0.0870942	0.108382	0.124235	0.119101	0.110442	0.0744184	0.0997553	0.0807467	0.0804048	0.0852263	0.0821259
1338					460.353	139.983			0.194869	0.214165	0.208363	0.47444	0.493777	0.409281	0.480046	0.299553	0.346812	0.39637	0.240543	0.39978	0.488649	0.426414	0.38836	0.381873	0.268366	0.373794	0.301224	0.317054	0.366865	0.328381
1340					460.163	278.968			0.593996	0.193074	0.133055	1.60162	1.70856	1.39249	1.65641	1.05801	1.04215	1.3231	0.600973	1.33144	1.72969	1.59782	1.3022	1.45552	0.503953	1.23059	1.05728	0.989181	1.11798	1.05481
1342					459.64	78.9584			4.2895	2.44854	2.93044	9.93258	8.62325	8.64962	8.34291	5.60856	6.35318	6.59931	4.17101	6.56813	8.25962	7.5015	7.0952	7.42427	3.62498	6.4055	6.11019	5.96732	6.52906	6.20219
1343					459.64	138.98			14.504	8.53857	7.46162	23.626	23.7092	22.1997	24.3586	18.3144	17.839	19.8674	14.2941	19.6204	24.4682	22.6502	20.0166	21.2779	12.6128	19.3509	18.4543	17.6002	18.952	18.3355
1344					459.608	481.098			0.108873	0.045738	0.068397	0.0461627	0.05281	0.0462871	0.133225	0.135098	0.0795737	0.257654	0.251964	0.281718	0.374008	0.349073	0.302803	0.310096	0.114198	0.280189	0.18212	0.182541	0.215004	0.193222
1345					459.582	278.034			0.421432	0.338353	0.192433	0.663096	0.469258	0.758353	0.817553	0.420452	0.510116	0.196737	0.189679	0.174443	0.257204	0.346828	0.270222	0.219597	0.191889	0.230825	0.34852	0.370806	0.390045	0.36979
1347					459.582	338.936			0.228875	0.0633411	0.0422702	0.617743	0.682548	0.56394	0.714266	0.404063	0.414631	0.549133	0.228556	0.520296	0.693442	0.632345	0.503587	0.567642	0.187471	0.485309	0.442791	0.385153	0.435278	0.421074
1348					459.57	508.025			0.00995504	0.0102318	0.00827292	0.0182112	0.015836	0.0171404	0.0121395	0.0264146	0.0147752	0.0112747	0.0168355	0.0166631	0.0206962	0.0164963	0.0194525	0.0193506	0.00873518	0.016188	0.0186227	0.0195604	0.0217669	0.0199833
1355					459.493	386.026			0.000495989	0.000461726	0.000446217	0.0335275	0.0282125	0.024754	0.040359	0.00969644	0.0172442	0.0215954	0.00049343	0.0182209	0.0332989	0.0185981	0.0235192	0.0259698	0.00196123	0.0179571	0.0127866	0.0155116	0.0149184	0.0144055
1356					459.473	246.987			0.151383	0.0226093	0.0264808	0.543349	0.584946	0.430889	0.510637	0.240374	0.313834	0.408047	0.145986	0.372828	0.54409	0.47359	0.38444	0.408599	0.125875	0.357932	0.312437	0.298684	0.307205	0.306109
1359					458.71	129.019			6.78325	4.96325	5.59968	3.62172	2.86184	3.13377	4.44302	8.30402	4.96382	3.618	5.49407	4.7042	5.99248	7.26408	5.70926	6.21095	6.26956	5.65782	7.31978	6.80882	5.475	6.53454
1360					458.694	329.006			0.0644432	0.0243734	0.0261027	0.339171	0.327744	0.226802	0.259687	0.0858878	0.169276	0.165572	0.0515457	0.150353	0.263868	0.245447	0.156959	0.199977	0.0363694	0.158761	0.126951	0.145668	0.155667	0.142762
1362					458.672	228.975			0.379292	0.206678	0.139579	1.93202	1.86853	1.06808	1.29639	0.719658	0.951278	0.79201	0.451555	0.968645	1.16827	1.0005	0.825856	0.896056	0.340491	0.805423	0.676047	0.59306	0.691953	0.653687
1363					458.666	388.972			0.0152108	0.000461726	0.00180921	0.109837	0.112365	0.0756509	0.0928498	0.0289659	0.0546438	0.0593299	0.0111332	0.0564619	0.0889322	0.0690748	0.0547136	0.050971	0.00468635	0.0494129	0.0387218	0.0419749	0.054442	0.0450462
1364					458.663	486.044			0.206889	0.0949402	0.0587183	0.204817	0.203956	0.2309	0.318823	0.277249	0.199536	0.291802	0.183664	0.311189	0.301668	0.228123	0.280586	0.303991	0.181706	0.260341	0.223064	0.224153	0.247043	0.23142
1365					458.661	370.962			0.138134	0.0222295	0.00930139	0.6979	0.681859	0.464898	0.579245	0.189913	0.347935	0.371526	0.0894179	0.339033	0.540187	0.446166	0.413747	0.448947	0.0830482	0.341509	0.310458	0.301616	0.315593	0.309223
1366					458.659	412.917			0.00154121	0.000461726	0.000446217	0.0587932	0.0725088	0.032282	0.036803	0.0131063	0.0269928	0.0313882	0.00412703	0.0171445	0.0480056	0.0199008	0.0198008	0.0304357	0.000476288	0.0214099	0.0144545	0.0119287	0.0210433	0.0158089
1367			Dacthal	17.6638179115788	458.646	332.977			0.0399383	0.0214071	0.0276685	0.0997055	0.106951	0.0748772	0.0737474	0.0379294	0.060278	0.0404367	0.0286979	0.0410429	0.0769598	0.0710419	0.0569797	0.0681101	0.0238777	0.0508933	0.0529636	0.0602728	0.0544672	0.0559012
1368					458.632	311.998			0.0133364	0.000461726	0.000446217	0.142698	0.138076	0.0781823	0.107906	0.0334769	0.0643229	0.0634583	0.0148969	0.069547	0.113679	0.0781149	0.0542385	0.0633103	0.0132459	0.0588113	0.0431317	0.0447745	0.0644908	0.050799
1369			Mitobronitol	21.9716876391505	458.622	308.979			0.0313749	0.00876381	0.0134334	0.149	0.185425	0.1482	0.221916	0.0254959	0.0979511	0.139993	0.0307672	0.0887144	0.159444	0.154892	0.155209	0.145998	0.0529675	0.115998	0.100485	0.118956	0.106632	0.108691
1370					458.622	310.994			0.589314	0.194096	0.150205	2.85576	2.89577	1.8059	2.25544	0.904036	1.45631	1.24318	0.476932	1.41257	2.1891	1.87709	1.59739	1.80057	0.379795	1.37208	1.30336	1.22041	1.27741	1.26706
1372					458.584	352.95			0.0134942	0.000461726	0.000446217	0.119966	0.134487	0.0658152	0.105454	0.0232977	0.0579278	0.0520306	0.0025619	0.0409487	0.0916453	0.0552133	0.0505765	0.0635347	0.000476288	0.0446234	0.0439126	0.0455416	0.0588849	0.0494464
1373					458.413	187.025			0.181634	0.352097	0.27313	0.253875	0.221601	0.244916	0.369097	0.253663	0.268752	0.0527914	0.0639887	0.0741024	0.0814311	0.0933924	0.0840549	0.0656208	0.0493554	0.0705921	0.239068	0.198958	0.169612	0.202546
1374					458.205	487.047			0.00786423	0.00197273	0.00156809	0.0109824	0.0122331	0.016036	0.0242613	0.0205604	0.0119348	0.0261588	0.0156571	0.0241023	0.0208579	0.026812	0.0205762	0.0261637	0.00495217	0.02066	0.014221	0.010061	0.0191597	0.0144805
1375					457.815	130.022			0.304824	0.246213	0.291611	0.124383	0.087009	0.0931987	0.141124	0.24902	0.192173	0.130565	0.245074	0.176285	0.209689	0.253218	0.239409	0.261554	0.243536	0.219916	0.250918	0.219985	0.199706	0.223536
1376					457.804	603.075			0.0304189	0.0212164	0.0135606	0.00993389	0.000545076	0.00589249	0.0228604	0.0100621	0.0143112	0.0253883	0.0372975	0.0214117	0.0154322	0.02029	0.0244813	0.0263266	0.0138384	0.0230583	0.0184677	0.0179745	0.0190927	0.0185116
1377			Tetrachlorobisphenol A	-23.4588388151208	457.793	367.065			0.101399	0.0636332	0.0251438	0.00754792	0.0192938	0.0536742	0.0418263	0.117425	0.0537429	0.00949081	0.00577636	0.00376412	0.0154795	0.00532895	0.00360998	0.000539388	0.000476288	0.00555818	0.0214564	0.0252298	0.0356275	0.0274379
1378					457.778	325.035			0.213349	0.111808	0.140888	0.166301	0.182603	0.242663	0.236792	0.261558	0.194495	0.349685	0.422306	0.397113	0.433943	0.391848	0.453139	0.486313	0.400178	0.416816	0.246346	0.272052	0.316306	0.278235
1379					457.775	319.045			0.0116956	0.018038	0.0120536	0.0511142	0.0544657	0.0408717	0.038644	0.0262881	0.0316464	0.0239371	0.0252989	0.0262459	0.0200013	0.0354326	0.027787	0.0262111	0.00929869	0.0242766	0.0310671	0.0211668	0.0286488	0.0269609
1380					457.775	402.134			0.0207141	0.00184349	0.0161997	0.00059927	0.000545076	0.00268279	0.0111167	0.0199233	0.00920304	0.0300592	0.0496776	0.0545055	0.0630074	0.0523914	0.0543715	0.0513457	0.0426918	0.0497562	0.0325851	0.0554059	0.0447573	0.0442494
1381					457.756	377.05			0.0145646	0.013393	0.0271808	0.00872791	0.0211361	0.00639695	1.25979	0.0257267	0.172115	0.0314298	0.0475614	0.0307586	0.0500765	0.0318247	0.0196681	0.0228917	0.0402701	0.0343101	0.0427801	0.0556428	0.0416553	0.0466928
1383					457.317	298.034			0.25246	0.0995592	0.0861982	0.482218	0.440332	0.436742	0.496394	0.405923	0.337478	0.680879	0.354294	0.516297	0.706388	0.835503	0.720557	0.776247	0.359192	0.61867	0.492213	0.447867	0.483711	0.474597
1384					457.138	252.015			0.0277561	0.018393	0.0122111	0.078135	0.0627472	0.078714	0.0601151	0.038191	0.0470328	0.0423909	0.0242615	0.0247039	0.0336207	0.0338545	0.0258837	0.0437884	0.0280781	0.0320727	0.0416707	0.0415263	0.0401854	0.0411275
1385					456.902	360.056			0.0717826	0.0597297	0.0748626	0.0622437	0.107993	0.0718147	0.0617616	0.0740284	0.073027	0.0875548	0.0895698	0.070866	0.0506253	0.0856961	0.0801677	0.0890676	0.0907059	0.0805317	0.084156	0.0536978	0.068573	0.0688089
1387					456.411	531.065			0.0207195	0.0127885	0.0141488	0.0618009	0.0603358	0.0375222	0.024926	0.0613116	0.0366941	0.0362722	0.0173021	0.0183796	0.0359909	0.0460529	0.0379603	0.0441469	0.0292827	0.0331734	0.030904	0.0411776	0.0392908	0.0371241
1388					456.386	170.859			0.028809	0.00876636	0.000446217	0.145256	0.122189	0.0661419	0.110714	0.0382585	0.0650725	0.0469673	0.0142235	0.0436496	0.109575	0.0727282	0.0715453	0.0719392	0.00548047	0.0545135	0.0476	0.0661268	0.0734617	0.0623962
1389					456.054	290.956			0.0319422	0.0142883	0.0184953	0.0820929	0.100643	0.0759571	0.0706631	0.0332963	0.0534223	0.018738	0.0261358	0.0327473	0.0480502	0.0581054	0.0339666	0.0314657	0.0122016	0.0326763	0.0515228	0.0488459	0.0479481	0.0494389
1391					455.995	88.9875			12.6333	6.78108	5.4207	14.0836	13.1966	11.0305	13.0298	6.39855	10.3218	8.59846	12.9989	8.55149	11.1842	9.06837	9.10503	9.10419	11.7446	10.0444	7.61446	8.09236	9.51929	8.4087
1394					455.929	154.062			6.12657	5.8902	5.14631	5.73789	5.16267	6.95506	7.21109	6.63917	6.10862	3.93083	4.83271	4.92676	5.6267	5.52932	5.3305	4.70235	4.51249	4.92396	5.29781	5.60674	5.56468	5.48974
1395					455.925	192.988			0.0969764	0.402891	0.212202	0.119126	0.119249	0.126479	0.0970448	0.0937965	0.158471	0.0657921	0.0601903	0.0817168	0.052094	0.0534106	0.0477242	0.0611591	0.0590236	0.0601388	0.0886443	0.099125	0.109582	0.099117
1396					455.562	169.866			0.0148058	0.00423064	0.00147462	0.0637304	0.0730985	0.0285907	0.053071	0.0108657	0.0312334	0.0347951	0.0058852	0.0283717	0.0377646	0.0392338	0.0376165	0.0354726	0.00180321	0.0276178	0.0301483	0.0190718	0.0306865	0.0266355
1397					455.555	399.01			0.0161374	0.00792939	0.00290681	0.0345211	0.0607636	0.0458885	0.0872806	0.0325621	0.0359987	0.0774125	0.0175518	0.0402607	0.0631015	0.098455	0.0631766	0.0653941	0.0114368	0.0545986	0.0245605	0.036689	0.0324729	0.0312408
1398					455.491	301.034			0.0146834	0.0151491	0.0123885	0.0162394	0.0295359	0.0158168	0.0123811	0.0273999	0.0179493	0.00653079	0.0135262	0.0144628	0.00369075	0.0284808	0.0121284	0.0233402	0.0134048	0.0144456	0.0195632	0.022121	0.0212739	0.020986
1399					455.317	150.056			0.0349266	0.0328955	0.0192085	0.0664748	0.0624562	0.0260379	0.0617345	0.0336181	0.042169	0.0727481	0.0228094	0.0604746	0.05742	0.0704542	0.0344959	0.0594945	0.0223076	0.0500255	0.0536877	0.0373803	0.0581575	0.0497418
1400					455.161	248.983			0.86685	0.519178	0.454824	1.79481	1.62751	1.75062	1.68958	1.1132	1.22707	1.22385	0.86233	1.16827	1.41791	1.29334	1.19843	1.31782	0.70497	1.14837	1.22326	1.22891	1.31361	1.25526
1401					455.161	253.01			0.284546	0.156683	0.152	0.900095	0.85871	0.578179	0.658476	0.347907	0.492075	0.39342	0.222347	0.435088	0.62342	0.519327	0.468303	0.509115	0.178659	0.41871	0.434842	0.413523	0.443016	0.43046
1402					455.149	205.035			0.0254525	0.0220786	0.0201201	0.0308977	0.0219314	0.0273188	0.0220442	0.0220991	0.0239928	0.0223645	0.0143994	0.0230723	0.029171	0.0243514	0.0123078	0.0277624	0.0150058	0.0210543	0.0208026	0.0188859	0.0260495	0.0219127
1403					455.128	171.006			27.1323	12.2371	10.2316	104.364	96.0861	66.8254	79.831	33.2011	53.7386	47.5091	20.8692	47.5776	72.4277	61.3033	56.446	60.6782	15.9166	47.841	45.9563	46.5832	50.7314	47.757
1404					455.126	172.009			0.873805	0.378881	0.351108	3.47373	3.24628	2.2247	2.66059	1.05628	1.78317	1.49016	0.689537	1.52173	2.36813	2.07371	1.80594	2.0035	0.519485	1.55902	1.54691	1.53498	1.66849	1.58346
1405					455.126	234.002			0.0477613	0.0265185	0.0213634	0.0835066	0.0820973	0.130708	0.0866015	0.0615616	0.0675148	0.0663433	0.0390195	0.0560414	0.0771077	0.0669853	0.0637068	0.0612778	0.0277627	0.0572806	0.0579395	0.0714081	0.0741445	0.0678307
1406					455.126	513.123			0.0664167	0.0128375	0.0194043	0.0491126	0.100466	0.0267361	0.112316	0.0650499	0.0565424	0.153699	0.11366	0.179852	0.261457	0.201702	0.201252	0.22167	0.081905	0.1769	0.119944	0.136617	0.142029	0.132863
1407					455.125	302.958			0.0190366	0.00221991	0.000446217	0.1436	0.122104	0.087535	0.0998189	0.0344304	0.0636489	0.0630054	0.0107897	0.0542402	0.0964221	0.0690333	0.0721615	0.0670309	0.00563166	0.0547894	0.0466819	0.0557287	0.0645863	0.0556657
1409					455.123	212.963			0.340872	0.181467	0.166877	0.730654	0.756723	0.664287	0.687858	0.398861	0.49095	0.457978	0.298375	0.428122	0.564045	0.539946	0.487634	0.522934	0.252294	0.443916	0.4717	0.474781	0.486027	0.477503
1410					455.123	261.002			1.71358	0.515551	0.300879	11.2153	10.5212	6.78883	8.1776	2.30352	5.19206	4.57389	1.1473	4.16993	7.32322	5.80975	5.31868	5.56777	0.810124	4.34008	3.85637	4.06185	4.5327	4.15031
1411					455.116	262.005			0.0951273	0.0264778	0.0152594	0.624312	0.583615	0.380281	0.445605	0.134038	0.28809	0.256494	0.0539476	0.22678	0.424941	0.331975	0.278274	0.287888	0.0272333	0.235942	0.201849	0.229249	0.253716	0.228271
1412					455.115	284.948			0.0870962	0.0230264	0.015624	0.460955	0.40967	0.311281	0.33301	0.100958	0.217703	0.213937	0.0595172	0.181996	0.275329	0.25439	0.213549	0.237837	0.0359785	0.184067	0.160858	0.198689	0.206225	0.188591
1413			Tetrachlorvinphos	-6.47447516101648	455.112	366.967			0.000495989	0.000461726	0.000446217	0.411607	0.345438	0.185621	0.21787	0.000559436	0.145312	0.128898	0.0183146	0.114896	0.240833	0.205504	0.151922	0.183834	0.0190443	0.132906	0.112334	0.114327	0.103715	0.110125
1414					455.109	152.995			0.0768279	0.0711492	0.0806877	0.197641	0.196986	0.10458	0.140911	0.0835207	0.119038	0.0571326	0.0697972	0.0721829	0.151215	0.108102	0.0981914	0.0985423	0.0639243	0.0898859	0.0620989	0.0765601	0.0599235	0.0661942
1415					455.109	317.029			0.0412246	0.0111343	0.0105508	0.0908735	0.088423	0.0703282	0.0803919	0.0382367	0.0538954	0.0469989	0.0250727	0.050109	0.0726052	0.103611	0.0833403	0.0746234	0.0151899	0.0589438	0.0638665	0.0549125	0.0592644	0.0593478
1416					455.109	343.021			0.84247	0.184062	0.0908493	7.04709	6.83261	3.59008	4.81479	1.23463	3.07957	2.23409	0.505199	2.32215	4.12872	3.43098	2.85944	3.13178	0.314072	2.3658	2.10956	2.18587	2.24876	2.1814
1417					455.109	403.99			0.00562167	0.000461726	0.000446217	0.09944	0.0820358	0.0509009	0.0532501	0.0176639	0.0387275	0.0326533	0.00049343	0.0217583	0.032867	0.0453148	0.0276942	0.0242761	0.000476288	0.0231917	0.023129	0.014941	0.0196338	0.0192346
1419					455.109	541.058			0.251597	0.20553	0.134347	0.228154	0.249495	0.257216	0.348882	0.281351	0.244572	0.218297	0.215001	0.279843	0.291119	0.277781	0.27446	0.280703	0.190582	0.253473	0.228247	0.242258	0.260019	0.243508
1420					455.109	663.107			0.147902	0.130208	0.083688	0.101363	0.133606	0.136234	0.193419	0.165535	0.136494	0.14074	0.12555	0.15362	0.18572	0.161828	0.166483	0.152869	0.125238	0.151506	0.124091	0.13953	0.147299	0.136973
1421			3-phosphonato-D-glyceroyl Phosphate(4-)	-24.1200059389042	455.108	263.006			0.00671103	0.0514458	0.0530619	0.228961	0.213654	0.0995096	0.120694	0.0681993	0.10528	0.0549029	0.0695361	0.069414	0.120145	0.103292	0.0996222	0.0752618	0.0671047	0.0824098	0.0599981	0.0693777	0.0818436	0.0704065
1422					455.108	402.987			0.1491	0.030967	0.0145467	0.954543	0.937167	0.602467	0.688664	0.205627	0.447885	0.347165	0.0883968	0.346842	0.570865	0.494427	0.430399	0.477215	0.0608229	0.352017	0.325858	0.337601	0.370897	0.344785
1424					455.096	542.06			0.053094	0.0430822	0.0275368	0.0475588	0.0511726	0.0433815	0.052585	0.0527499	0.0463951	0.051948	0.0439586	0.0535633	0.061527	0.0533151	0.0452772	0.0524161	0.0396601	0.0502082	0.0422038	0.0416923	0.0411375	0.0416779
1426			Physalolactone	-20.6404783409151	455.084	540.053			1.52673	1.20667	0.79054	1.36943	1.41697	1.41977	1.98466	1.68166	1.42455	1.42563	1.19761	1.69735	1.76985	1.82131	1.57352	1.70844	1.21322	1.55087	1.35346	1.3759	1.60561	1.44499
1427					455.07	344.024			0.0608288	0.0267411	0.00564114	0.37925	0.464336	0.230955	0.281993	0.0613569	0.188888	0.118455	0.0281968	0.130956	0.1614	0.179374	0.189002	0.171587	0.0179617	0.124617	0.0931373	0.126264	0.123337	0.114246
1428					455.062	834.12			0.0171892	0.00282848	0.00155671	0.0391245	0.0456284	0.027211	0.0490765	0.0179306	0.0250682	0.027995	0.0115131	0.0237143	0.0408805	0.0377831	0.0279985	0.0358251	0.00508584	0.0263494	0.0185575	0.0236059	0.0248648	0.0223427
1429					455.053	268.975			0.257193	0.112676	0.103027	1.13274	1.0643	0.572504	0.848628	0.288605	0.547459	0.391237	0.178361	0.387276	0.662885	0.580853	0.505257	0.527838	0.129289	0.420375	0.391388	0.419948	0.412486	0.407941
1432					454.898	230.973			0.0193066	0.0152329	0.00943491	0.0407602	0.0362413	0.0461024	0.0390558	0.0265775	0.029089	0.0256362	0.0184972	0.026707	0.0296336	0.0273404	0.028617	0.0331778	0.0159397	0.0256936	0.0253008	0.0215735	0.0270076	0.0246273
1433					454.679	328.996			0.0338093	0.0303412	0.0269088	0.150455	0.138706	0.0954503	0.118852	0.0515445	0.0807585	0.0852158	0.0387936	0.0727462	0.0976758	0.0768898	0.0811682	0.1034	0.0317318	0.0734527	0.078767	0.0621103	0.0782596	0.0730456
1434					454.457	341.005			0.0632225	0.0137904	0.000446217	0.678859	0.601746	0.305585	0.42681	0.0997394	0.273775	0.221512	0.0439339	0.228655	0.422661	0.331718	0.290581	0.329035	0.0182386	0.235792	0.158294	0.216806	0.219783	0.198295
1435					454.438	330.041			0.0469321	0.0280058	0.0508134	0.0498903	0.0280611	0.0401997	0.0786199	0.108644	0.0538958	0.0821026	0.0612168	0.0878174	0.0658911	0.0839658	0.0807996	0.0839481	0.0663442	0.0765107	0.0667756	0.0613899	0.0703783	0.0661812
1436					454.248	288.021			0.024838	0.0173226	0.0154214	0.0915234	0.0649149	0.0502292	0.0924518	0.059937	0.0520798	0.0285508	0.0269895	0.0588257	0.0532762	0.0316428	0.0241819	0.0189682	0.0204284	0.0328579	0.041594	0.0429093	0.0438967	0.0428
1437			CDP-DG(18:0/18:1(11Z))	-14.8904152142809	454.245	1009.17			0.0164258	0.0157099	0.00665627	0.00391912	0.0112907	0.0102859	0.0269688	0.0178745	0.0136414	0.0203116	0.0176085	0.0293307	0.0257327	0.0238982	0.0223319	0.0228137	0.0162735	0.0222876	0.0124607	0.0165768	0.0185377	0.0158584
1438					454.24	287.017			0.395933	0.215503	0.20281	1.4495	1.29428	0.884988	1.41097	0.988293	0.855286	0.760446	0.517987	0.93848	0.877809	0.641091	0.639716	0.642853	0.46666	0.68563	0.675412	0.797382	0.755626	0.742806
1439					454.237	518.069			0.594418	0.281612	0.157174	1.00236	1.10434	0.956565	1.29265	0.795571	0.773086	0.884658	0.442849	0.998089	1.10996	1.10722	1.01372	1.08437	0.371294	0.876519	0.747504	0.831457	0.847534	0.808831
1440					454.231	290.1			0.0144944	0.0109907	0.0222271	0.0171169	0.00602329	0.0149417	0.0204586	0.0195173	0.0157213	0.0042242	0.0297683	0.0240307	0.0257376	0.0284004	0.0259142	0.0294967	0.0290964	0.0245836	0.0218103	0.0153075	0.0135009	0.0168729
1441			Quicrine	21.253160618898	454.23	400.973			0.0153056	0.000461726	0.000446217	0.111946	0.0752528	0.0537294	0.0523555	0.0147242	0.0405277	0.0349281	0.0103368	0.0386882	0.0566754	0.0571439	0.0500102	0.0486043	0.00159893	0.0372482	0.0320977	0.0281982	0.0301312	0.0301423
1442					454.23	519.074			0.0904536	0.0323057	0.0189497	0.149512	0.156057	0.139817	0.195046	0.119879	0.112753	0.130604	0.0562537	0.144435	0.173925	0.183145	0.148778	0.174618	0.0532157	0.133122	0.103901	0.140144	0.135399	0.126481
1443					454.229	258.01			0.0163441	0.000461726	0.000446217	0.0251925	0.0334333	0.0202448	0.0623634	0.0179825	0.0220586	0.0225629	0.00607717	0.0841897	0.0380348	0.0368831	0.0284039	0.0437991	0.0132236	0.0341468	0.0387589	0.0379162	0.0324694	0.0363815
1444					454.229	258.986			0.0326091	0.0198892	0.0246147	0.244566	0.173636	0.1298	0.143651	0.0360523	0.100602	0.0775477	0.0732343	0.0996168	0.154923	0.108037	0.10514	0.0905095	0.0646367	0.0967057	0.0674563	0.0791017	0.0930697	0.0798759
1446					454.221	578.038			0.0610169	0.0283238	0.0163927	0.0738333	0.0628435	0.0849379	0.106779	0.0801132	0.06428	0.0794749	0.0543934	0.090335	0.0799753	0.0932195	0.0859286	0.0876818	0.0500002	0.0776261	0.0640586	0.0728132	0.0824098	0.0730939
1448					454.166	211.001			0.140514	0.0939973	0.0658345	0.274969	0.28921	0.241509	0.325792	0.289468	0.215162	0.238673	0.169526	0.22011	0.194395	0.188913	0.199518	0.202553	0.143956	0.194706	0.168084	0.170546	0.204164	0.180932
1449					454.166	326.005			0.0633938	0.0256214	0.01488	0.297745	0.255211	0.160094	0.175487	0.0723663	0.1331	0.130265	0.0529813	0.121885	0.17876	0.169838	0.13775	0.169758	0.0372829	0.124815	0.114785	0.119359	0.124984	0.119709
1450					454.16	333.06			0.161889	0.227685	0.178356	0.157207	0.215815	0.161765	0.228337	0.22745	0.194813	0.169257	0.204415	0.204644	0.190518	0.216925	0.270608	0.194701	0.199529	0.206325	0.180637	0.209551	0.213833	0.20134
1451					453.784	239.97			0.028809	0.0217221	0.0315917	0.0275414	0.0272045	0.0245861	0.0384358	0.0341888	0.0292599	0.0287235	0.00664983	0.0149842	0.0193826	0.0225641	0.028598	0.0255636	0.0164014	0.0203584	0.0290262	0.0200955	0.0282067	0.0257761
1452					453.392	193.986			0.0150056	0.00822152	0.00951314	0.0448494	0.0264779	0.0123625	0.0352942	0.0252353	0.0221199	0.0315224	0.0248239	0.0400336	0.0536833	0.0492498	0.0489437	0.0417805	0.0210677	0.0388881	0.0263107	0.021447	0.0347552	0.0275043
1453					453.358	337.036			0.045999	0.0334659	0.0244807	0.0375862	0.0348532	0.034708	0.0694173	0.0510714	0.0414477	0.0735433	0.0782774	0.0513854	0.0930119	0.0905605	0.116108	0.110801	0.0628712	0.0845699	0.0553176	0.0691371	0.0830343	0.069163
1454					453.344	511.107			0.0225507	0.00569132	0.0103527	0.0139498	0.0273853	0.0142718	0.0271682	0.0264281	0.0184747	0.0774922	0.0684221	0.0816951	0.0980322	0.0976093	0.0909506	0.100305	0.0424093	0.0821144	0.0453821	0.0396191	0.0647953	0.0499322
1455			Perflutren	19.1893552736509	453.344	189.03			0.052556	0.0687798	0.0327089	0.0805683	0.0348773	0.0894832	0.0604459	0.0518459	0.0589082	0.0508228	0.0522394	0.044772	0.0587203	0.0561121	0.0412912	0.0370287	0.0394959	0.0475603	0.0622683	0.0679822	0.0497809	0.0600105
1457					453.31	320.057			0.102034	0.073193	0.0929614	0.108152	0.0839213	0.118762	0.132931	0.137453	0.106176	0.116559	0.123912	0.146356	0.141752	0.159044	0.156126	0.13568	0.129748	0.138647	0.132813	0.102532	0.147249	0.127531
1458					453.308	246.968			0.0427501	0.0298573	0.0210811	0.090546	0.0789515	0.0841169	0.0162688	0.0166193	0.0475239	0.0572817	0.0600991	0.0583834	0.0131299	0.0574426	0.0174677	0.0696938	0.0409099	0.046801	0.0663477	0.0608654	0.0624199	0.063211
1459					453.277	186.956			0.0498749	0.0328159	0.0300626	0.0255948	0.0272211	0.0266083	0.0415376	0.026536	0.0325314	0.0187883	0.0296217	0.0238426	0.0366489	0.024154	0.0337815	0.031039	0.0191095	0.0271232	0.0227949	0.0156678	0.0272144	0.0218924
1461					453.277	516.055			0.053833	0.0335124	0.00987575	0.0988917	0.0873149	0.0876578	0.0946377	0.0725297	0.0672816	0.102927	0.0634712	0.110015	0.130833	0.138097	0.0978577	0.118461	0.0475274	0.101149	0.10942	0.0906157	0.0955808	0.0985389
1463					452.712	564.129			0.0595506	0.0629742	0.0348529	0.0395518	0.0369591	0.0160822	0.0352934	0.0338096	0.0398842	0.0579743	0.0558072	0.0237535	0.0317327	0.0570678	0.0520904	0.0432586	0.047029	0.0460892	0.0393991	0.0559845	0.0690401	0.0548079
1464					452.464	302.046			0.0696218	0.0358095	0.0506423	0.0469375	0.0260444	0.0549841	0.0310856	0.0786145	0.0492175	0.0771594	0.0600215	0.0868265	0.0485469	0.0868154	0.0622728	0.0608441	0.0807478	0.0704043	0.0835664	0.105923	0.0749093	0.088133
1465					452.464	504.046			0.0651823	0.0608562	0.0473379	0.0438884	0.0545579	0.0635726	0.0820181	0.066521	0.0604918	0.0672039	0.0681861	0.0733648	0.0746062	0.0748825	0.070589	0.0670502	0.0619269	0.0697262	0.0573158	0.0666818	0.0774291	0.0671422
1466					452.462	195.051			3.75333	5.82679	3.69212	1.5062	2.60709	3.56174	3.292	3.94906	3.52354	1.07174	1.5544	1.31546	1.76189	1.36632	1.23084	1.13114	1.1508	1.32282	2.45702	2.93408	2.57368	2.65493
1467					452.458	186.04			0.0300309	0.0362905	0.0282916	0.034812	0.0212887	0.0437848	0.0258542	0.0725745	0.0366159	0.0328254	0.043028	0.0276737	0.035827	0.0296911	0.0283227	0.0295226	0.0168247	0.0304644	0.0374274	0.0286495	0.0236244	0.0299005
1468					452.457	233.02			0.0821599	0.0742397	0.0433474	0.187978	0.107554	0.134989	0.137718	0.0801036	0.106011	0.057387	0.0544884	0.0698547	0.0667381	0.0604696	0.0722484	0.0735235	0.051785	0.0633118	0.0723054	0.109505	0.077435	0.0864152
1471					452.435	425.036			0.0397506	0.0654632	0.0598458	0.0422976	0.0306095	0.0312793	0.0319567	0.0551608	0.0445454	0.0389927	0.0667597	0.0355847	0.0359305	0.027577	0.0368737	0.0264518	0.066615	0.0418481	0.0425588	0.0512875	0.0466062	0.0468175
1473					452.421	502.011			0.0753866	0.104719	0.100646	0.0438612	0.0332203	0.0472462	0.021555	0.0750465	0.0627101	0.0469115	0.104617	0.0352942	0.0368018	0.0391488	0.0390751	0.0343843	0.102398	0.0548289	0.0344933	0.0452844	0.053465	0.0444142
1474					452.4	199.17			0.0247228	0.0103075	0.026462	0.0413648	0.0270704	0.0333053	0.0338194	0.0348503	0.0289878	0.0302889	0.0232778	0.0212554	0.0285989	0.0357986	0.029588	0.0392408	0.0184385	0.0283108	0.0310421	0.0368063	0.0310518	0.0329667
1475					452.394	92.9744			0.168836	0.170637	0.17084	0.170174	0.179947	0.189865	0.20679	0.376656	0.204218	0.553948	0.684196	0.147747	0.202802	0.116564	0.569766	0.173539	0.246864	0.336928	0.134628	0.150896	0.177872	0.154465
1476					452.393	436.052			0.564417	0.437738	0.272531	0.451475	0.444447	0.638834	0.634362	0.66342	0.513403	0.660819	0.550094	0.677608	0.657942	0.632914	0.646685	0.672589	0.549918	0.631071	0.502476	0.577899	0.639117	0.573164
1478					452.393	688.176			0.0182288	0.00811607	0.0252231	0.00059927	0.0103709	0.000574494	0.000617388	0.0160605	0.00997381	0.0623322	0.0362854	0.0571605	0.0591842	0.0752171	0.0660092	0.0516561	0.0569135	0.0580948	0.0348734	0.0277543	0.0360565	0.0328947
1479					452.047	693.122			0.574229	0.471832	0.245125	0.334852	0.376377	0.465586	0.691208	0.728463	0.485959	0.646542	0.495483	0.748595	0.658057	0.691148	0.724934	0.713364	0.507242	0.648171	0.494158	0.551039	0.564061	0.536419
1480					451.993	406.024			0.103988	0.123283	0.0879902	0.0610459	0.0650331	0.0971024	0.0738583	0.128338	0.0925799	0.0838661	0.121637	0.0731105	0.0737993	0.0887333	0.0558282	0.0989475	0.1267	0.0903278	0.0823406	0.086142	0.0776678	0.0820502
1481			Tetrafluoroethylene	14.7549598060153	451.991	101.024			8.7108	6.79594	8.09987	8.66022	7.16884	6.60912	5.72012	9.49147	7.65705	8.92163	14.6918	9.12102	8.25679	9.00365	8.90843	11.8045	10.5861	10.1617	9.35055	6.71422	9.55178	8.53885
1484					451.579	424.034			0.47993	0.513786	0.444268	0.286256	0.270054	0.350248	0.342826	0.476257	0.395453	0.349724	0.541577	0.384603	0.341318	0.400272	0.35106	0.396565	0.583537	0.418582	0.380194	0.358553	0.384034	0.37426
1485					451.579	694.126			0.150085	0.111233	0.0577481	0.0710006	0.0766334	0.0989809	0.153148	0.178855	0.112211	0.147196	0.129705	0.180423	0.152862	0.171716	0.16908	0.167807	0.118781	0.154696	0.097142	0.139014	0.115092	0.117082
1486					451.572	715.106			0.0895018	0.0700137	0.0528902	0.0463176	0.0505841	0.0791908	0.0972277	0.108705	0.0743039	0.0980486	0.0837341	0.112786	0.0868863	0.100966	0.09094	0.102206	0.0851245	0.0950864	0.0757046	0.0922631	0.0824701	0.0834793
1487					451.572	346.056			56.8718	45.0797	32.7994	46.262	48.1136	53.1406	71.1924	67.4586	52.6148	59.3883	51.1265	64.8692	66.1482	65.8568	64.5925	67.2512	50.9341	61.2708	53.2728	55.8909	58.4627	55.8755
1488					451.572	348.06			0.947532	0.77551	0.570244	0.749488	0.846174	0.985818	1.19456	1.15228	0.902701	1.02726	0.871116	1.10544	1.0953	1.10028	1.12928	1.16685	0.884351	1.04749	0.914005	0.94775	1.03068	0.964146
1489					451.571	347.06			5.98378	4.90945	3.43247	4.8539	4.79914	5.49372	7.59756	7.06293	5.51662	6.22309	5.39366	6.67305	6.86053	6.86235	6.5314	7.01652	5.29863	6.3574	5.55281	5.84687	6.11057	5.83675
1490					451.57	84.0084			0.0482487	0.0338983	0.0357638	0.0470309	0.0362888	0.040324	0.0332937	0.0325148	0.0384204	0.0194493	0.0334277	0.0360293	0.0311029	0.0434747	0.0244339	0.0393005	0.037981	0.0331499	0.0350098	0.0265208	0.0299687	0.0304998
1492					451.57	429.089			0.0114642	0.0284176	0.0435403	0.0224537	0.0375522	0.0200629	0.0296288	0.0490625	0.0302728	0.0769516	0.112963	0.0602937	0.0782908	0.0941331	0.0910765	0.103271	0.0853767	0.0877946	0.0599256	0.0648783	0.0680849	0.0642963
1493					451.567	428.06			0.572888	0.486287	0.418938	0.44545	0.469758	0.532086	0.666722	0.667072	0.5324	0.569812	0.54916	0.668955	0.630582	0.640139	0.611004	0.623231	0.549106	0.605248	0.511075	0.550494	0.613623	0.558398
1494			Perfluoroundecanoic acid	-7.26354102860933	451.567	565.094			0.0853655	0.0536003	0.0483848	0.0757582	0.0660418	0.0753102	0.0972661	0.124756	0.0783104	0.0659594	0.0671619	0.0913421	0.0857395	0.0977847	0.0852678	0.0786119	0.0653561	0.0796529	0.105327	0.0817542	0.0993618	0.095481
1495					451.554	290.045			0.0171977	0.00802442	0.0126484	0.00827561	0.00596308	0.0232403	0.00703398	0.0155074	0.0122364	0.0168851	0.0118634	0.013249	0.0175866	0.0215231	0.0205949	0.0151428	0.0161505	0.0166244	0.0147236	0.0104579	0.0176245	0.0142687
1496					451.546	316.116			0.0197318	0.0126403	0.0150002	0.0169563	0.0146936	0.0145776	0.0136436	0.0227418	0.0162482	0.0225439	0.0278048	0.0274503	0.0140179	0.0285772	0.0296768	0.0427778	0.0427889	0.0294547	0.0186553	0.0174657	0.0237845	0.0199685
1497					451.544	304.061			0.0850682	0.0756913	0.0859978	0.0453894	0.0476888	0.0648443	0.0591973	0.0792262	0.0678879	0.0764543	0.094312	0.0688571	0.0882869	0.116188	0.0998347	0.0838898	0.0713815	0.0874005	0.0596782	0.075004	0.0737069	0.069463
1498					451.544	686.16			0.0281797	0.0154491	0.0246131	0.00732576	0.0135705	0.00591101	0.010794	0.0316104	0.0171817	0.0554083	0.0739882	0.0639315	0.0737705	0.0725564	0.0550368	0.0824439	0.0539823	0.0663897	0.036563	0.0414683	0.0395955	0.0392089
1499			Fentin hydroxide	3.30336048379152	451.536	368.037			0.226586	0.218407	0.157967	0.172515	0.186777	0.20929	0.241784	0.300698	0.214253	0.2388	0.212364	0.232902	0.234016	0.163792	0.206591	0.193376	0.233337	0.214397	0.191432	0.217673	0.225652	0.211585
1500					451.532	542.114			0.0237846	0.0466376	0.0225975	0.0192388	0.0185422	0.0140279	0.0316655	0.0244351	0.0251162	0.0118717	0.0150486	0.00803622	0.0191659	0.00977602	0.0208522	0.0190599	0.000476288	0.0130359	0.0141902	0.0218745	0.0224738	0.0195128
1501					451.527	574.06			0.020584	0.0154582	0.00386817	0.0105301	0.0139881	0.0191717	0.0402153	0.0457488	0.0211956	0.0409121	0.0213871	0.0497572	0.0307696	0.0341706	0.0308191	0.033871	0.025741	0.0334285	0.0265847	0.0251851	0.0301505	0.0273067
1502					451.523	306.04			0.034697	0.0176378	0.0230735	0.0241889	0.0230448	0.028726	0.0265767	0.0523695	0.0287893	0.0420831	0.041413	0.0381696	0.0430323	0.0379905	0.0310667	0.0362296	0.0375157	0.0384376	0.0380825	0.0327765	0.0392773	0.0367121
1503					451.522	501.055			0.12394	0.0931968	0.0749593	0.172025	0.17494	0.163979	0.175308	0.158756	0.142138	0.196089	0.147858	0.190389	0.214123	0.194172	0.201727	0.216065	0.155246	0.189459	0.150824	0.157684	0.158568	0.155692
1504			DG(20:1n9/0:0/22:2n6)	23.8714425269977	451.515	704.17			0.0149703	0.00693235	0.0109127	0.00404804	0.000545076	0.000574494	0.00358063	0.0139038	0.00693342	0.0269323	0.0470634	0.0420338	0.0518576	0.0469804	0.0453098	0.0513877	0.0366978	0.0435329	0.0296791	0.0243505	0.0226488	0.0255595
1505					451.514	534.097			0.0151265	0.00916574	0.0120126	0.014867	0.00623241	0.0149316	0.0038433	0.023235	0.0124268	0.0097441	0.0142293	0.0118946	0.00335945	0.0162368	0.0137418	0.0192327	0.0100168	0.0123069	0.00730271	0.00722958	0.0122177	0.00891666
1506					451.507	187.097			0.0267191	0.0093779	0.026992	0.0251793	0.0263823	0.0257132	0.0289298	0.0205906	0.0237355	0.0248508	0.0226754	0.0163267	0.0269786	0.0199957	0.0209241	0.0150164	0.0192104	0.0207472	0.0185901	0.0174734	0.0265769	0.0208801
1507					451.507	562.093			0.038206	0.0258683	0.0381029	0.042844	0.0411994	0.0413175	0.0574293	0.084275	0.0461553	0.0293559	0.034206	0.0432186	0.0660046	0.0644993	0.060416	0.0401169	0.0363368	0.0467693	0.0567455	0.0411867	0.0356435	0.0445252
1508					451.507	231.969			0.0996723	0.0867055	0.100496	0.21089	0.184854	0.170642	0.119267	0.110194	0.13534	0.132332	0.146252	0.10835	0.157503	0.124963	0.120718	0.137806	0.125352	0.13166	0.121003	0.130883	0.136947	0.129611
1509					451.507	334.985			0.0179601	0.0296951	0.0137088	0.0297372	0.0273679	0.0308087	0.0454811	0.0433176	0.0297596	0.0505251	0.05314	0.0446433	0.0529216	0.0422026	0.0320012	0.0316789	0.0535972	0.0450887	0.0352119	0.0219489	0.035115	0.0307586
1510			PS(18:0/20:4(5Z,8Z,11Z,14Z))	0.507672456068536	451.507	813.072			0.0331675	0.0322943	0.0163115	0.0259412	0.0202666	0.0325986	0.0306932	0.0418421	0.0291394	0.0369024	0.0363791	0.0384421	0.0397083	0.0355904	0.0302914	0.0292626	0.030025	0.0345751	0.0248427	0.0317407	0.0243291	0.0269709
1512					451.161	105.989			0.0387182	0.0328008	0.0384822	0.0415373	0.0413297	0.0517667	0.0471546	0.0489597	0.0425936	0.0355844	0.027381	0.0337114	0.0297594	0.0482323	0.0457068	0.026392	0.0353859	0.0352692	0.0414511	0.0380814	0.0378997	0.0391441
1513					451.161	181.025			0.442189	0.382415	0.263367	1.15917	0.920456	0.621656	1.09499	0.403539	0.660972	0.752143	0.343435	0.501918	0.579676	0.266729	0.310037	0.523391	0.321241	0.449822	0.480082	0.56057	0.764982	0.601878
1515					451.161	537.097			0.0314058	0.0206337	0.0532819	0.0238265	0.0232898	0.023062	0.0163462	0.0353553	0.0284002	0.0330317	0.0461086	0.0332732	0.0317332	0.057623	0.0456741	0.0476425	0.0508752	0.0432452	0.0330363	0.0285634	0.0313743	0.0309913
1517					450.649	243.986			0.0550933	0.0381946	0.041018	0.171629	0.150744	0.120176	0.0778987	0.0859234	0.0925845	0.0991506	0.0656341	0.0669077	0.105455	0.0740833	0.103407	0.117252	0.0664051	0.0872868	0.0852608	0.0878466	0.105048	0.0927185
1518					450.647	225.015			0.377485	0.412291	0.306426	1.0166	0.849785	0.443466	0.909023	0.496095	0.601396	0.447209	0.293449	0.471628	0.528941	0.489106	0.299173	0.430286	0.306543	0.408292	0.445472	0.46013	0.520593	0.475398
1519					450.645	339.094			0.0245221	0.0100068	0.0138889	0.00059927	0.00748616	0.000574494	0.0118429	0.0153479	0.0105336	0.038605	0.0339732	0.0511538	0.085216	0.123582	0.0607491	0.0600979	0.0353347	0.0610889	0.0320915	0.0242021	0.0427369	0.0330102
1520			3,4-Dichloroaniline	3.98638499381193	450.642	163.025			0.0806246	0.0989805	0.0959628	0.0828066	0.0984246	0.102084	0.0959635	0.0836825	0.0923161	0.125639	0.117099	0.0850422	0.093648	0.0954827	0.0747817	0.0867591	0.0595359	0.0922484	0.0790481	0.0909183	0.0949497	0.0883054
1521					450.642	352.045			0.0434566	0.0405311	0.0556029	0.0438204	0.0292084	0.0460156	0.0459841	0.0444277	0.0436308	0.0632801	0.0915853	0.0732439	0.102007	0.080681	0.111103	0.102163	0.0775619	0.0877033	0.0546178	0.0727516	0.0656097	0.0643264
1522					450.641	445.028			0.182754	0.152463	0.112253	0.146709	0.136234	0.183979	0.258291	0.236661	0.176168	0.197827	0.172039	0.219598	0.225892	0.227535	0.260917	0.224224	0.159178	0.210901	0.160851	0.188091	0.208612	0.185851
1523					450.637	245.984			0.0294063	0.0281808	0.0270325	0.0321256	0.0393465	0.0312844	0.0348787	0.0396936	0.0327435	0.0482765	0.0425266	0.0430367	0.0512431	0.0607012	0.0379906	0.0771172	0.0478683	0.051095	0.0396469	0.0423087	0.0571597	0.0463718
1524					450.636	288.95			0.087692	0.10547	0.119824	0.12082	0.137606	0.0853569	0.110756	0.0643162	0.10398	0.0864139	0.145209	0.0959863	0.0894507	0.0990321	0.0801893	0.12739	0.126404	0.106259	0.104321	0.11112	0.117673	0.111038
1525					450.636	466.005			0.147169	0.143038	0.133689	0.153256	0.156068	0.15435	0.203472	0.175904	0.158368	0.163781	0.173244	0.161722	0.178005	0.175351	0.174723	0.163837	0.147125	0.167223	0.149323	0.157221	0.157526	0.15469
1526					450.635	399.115			0.0905276	0.0339793	0.0734539	0.0260333	0.0524368	0.010456	0.0625464	0.0698207	0.0524068	0.176567	0.196025	0.181215	0.277352	0.273886	0.213735	0.254006	0.143833	0.214577	0.145851	0.137726	0.133122	0.1389
1527					450.635	444.024			1.71787	1.47571	0.992583	1.47425	1.49597	1.74265	2.38108	2.2091	1.68615	2.07284	1.49607	2.08261	2.07101	2.10796	2.11363	2.16586	1.56495	1.95937	1.70404	1.79855	1.75404	1.75221
1532					450.633	256.023			0.159286	0.0919642	0.0922766	0.108216	0.235901	0.226139	0.436814	0.28888	0.204935	0.289455	0.234008	0.281203	0.394672	0.310838	0.311746	0.230746	0.182804	0.279434	0.2532	0.273436	0.279337	0.268658
1533					450.633	303.059			0.124637	0.103831	0.092051	0.127672	0.099731	0.126427	0.111312	0.0885515	0.109277	0.0334248	0.029079	0.0579913	0.057657	0.0536043	0.0667835	0.0443644	0.0375225	0.0475533	0.0648947	0.0723331	0.0749172	0.070715
1534			Miconazole	-24.1995078160954	450.633	417.126			0.0798018	0.029619	0.0475278	0.0257236	0.0560424	0.00377353	0.083423	0.0686721	0.0493229	0.15243	0.171723	0.163301	0.250728	0.240941	0.201514	0.2055	0.137526	0.190458	0.1351	0.134494	0.132685	0.134093
1535					450.631	437.062			0.163502	0.105223	0.109481	0.0899881	0.116186	0.0573692	0.198829	0.172524	0.126638	0.309972	0.310196	0.351867	0.56683	0.526404	0.444645	0.442263	0.276098	0.403534	0.261913	0.248687	0.226406	0.245669
1537			Magnesium protoporphyrin	2.49254298114154	450.195	585.956			0.010123	0.0178504	0.0190108	0.0221521	0.0206813	0.0207664	0.0175557	0.0224317	0.0188214	0.0216859	0.0109312	0.00687882	0.0123547	0.0190748	0.010796	0.0122222	0.0236327	0.014697	0.0206884	0.0203538	0.0157286	0.0189236
1538					450.19	455.073			0.103072	0.0523436	0.0733278	0.0423436	0.0558309	0.020129	0.103467	0.108311	0.0698531	0.212016	0.204075	0.204996	0.287491	0.287951	0.2181	0.269062	0.184044	0.233467	0.168356	0.157353	0.150429	0.158713
1540					449.758	211.996			0.0471335	0.0209326	0.0246071	0.0609095	0.0448798	0.0494459	0.0643694	0.0549572	0.0459044	0.0629144	0.0375689	0.0708827	0.106065	0.0643804	0.0776742	0.0794499	0.0649588	0.0704868	0.0670333	0.0535483	0.0648399	0.0618072
1541					449.757	496.074			0.127277	0.0995358	0.0912265	0.0691879	0.056678	0.102779	0.0974697	0.092348	0.0920628	0.111838	0.124956	0.120909	0.142791	0.174632	0.145904	0.148212	0.121397	0.13633	0.111818	0.109263	0.102376	0.107819
1542					449.754	497.058			0.0188923	0.0157496	0.0151001	0.0089198	0.00699334	0.00824335	0.0113816	0.00848582	0.0117207	0.018508	0.0180639	0.0200847	0.0159769	0.0256191	0.02347	0.0258453	0.0189541	0.0208153	0.0208498	0.0185336	0.0121144	0.0171659
1543					449.747	251.959			0.149104	0.118372	0.146004	0.351073	0.300313	0.298531	0.270139	0.203902	0.22968	0.293872	0.192914	0.208456	0.287963	0.298361	0.266487	0.269381	0.195397	0.251604	0.267617	0.243534	0.225075	0.245409
1544					449.747	607.078			0.0750434	0.0538425	0.0340778	0.0408992	0.0319403	0.0482653	0.0724546	0.0469063	0.0504287	0.0767907	0.0770294	0.0940603	0.101098	0.112124	0.103031	0.0953626	0.0675615	0.0908822	0.0680584	0.0731675	0.0704824	0.0705694
1545			Cyclophosphamide	-15.8238322371879	449.745	280.104			0.0359931	0.0305725	0.0117471	0.0261492	0.0321569	0.0410102	0.0496026	0.0366564	0.032986	0.0229393	0.0225338	0.0342974	0.0405632	0.0263226	0.026985	0.0332206	0.0226805	0.0286928	0.0209306	0.031205	0.0364178	0.0295178
1546					449.745	302.534			0.0544784	0.0484747	0.03207	0.0452145	0.0311256	0.0368675	0.0621997	0.0643107	0.0468426	0.0703467	0.0710091	0.0875498	0.0856516	0.0795721	0.100158	0.0782119	0.076444	0.0811179	0.0603754	0.0768023	0.0580377	0.0650718
1549					448.863	281.969			0.0235926	0.0224497	0.0230512	0.0380655	0.0303785	0.0367965	0.0339071	0.0355474	0.0304736	0.0373899	0.0381546	0.0382848	0.0551295	0.0561445	0.0482498	0.0432764	0.0277086	0.0430423	0.0290154	0.0347363	0.0382826	0.0340114
1550					448.861	188.963			0.0437594	0.0566762	0.0460211	0.115339	0.0592096	0.0591218	0.0812389	0.0734218	0.0668484	0.0866587	0.09915	0.0478771	0.118782	0.105875	0.0996143	0.0638341	0.0727918	0.0868229	0.0567861	0.0681347	0.088085	0.0710019
1551					448.861	241.023			0.507102	0.396492	0.387732	0.493013	0.48164	0.492423	0.531187	0.56494	0.481816	0.593683	0.570374	0.553048	0.602894	0.666513	0.593947	0.601697	0.563289	0.59318	0.543568	0.498334	0.498297	0.5134
1554					448.861	439.078			0.0877836	0.0469591	0.0721433	0.0334131	0.064121	0.0232953	0.0841313	0.0960178	0.063483	0.210064	0.243645	0.250197	0.386651	0.324955	0.320257	0.268522	0.214103	0.277299	0.134963	0.168373	0.137097	0.146811
1555					448.86	136.964			0.704872	0.54967	0.573142	0.895422	0.81335	0.706215	0.80063	0.680202	0.715438	1.09842	1.0084	0.887326	1.19792	1.22151	1.09752	0.99788	0.890064	1.04988	0.956103	0.865866	0.838707	0.886892
1556					448.86	221.067			0.948967	0.762169	0.873803	1.03878	1.20488	0.967047	1.08663	1.24402	1.01579	1.37468	1.03164	1.80975	0.971262	1.24462	1.08144	1.8375	1.49943	1.35629	1.19009	0.951757	1.32776	1.15654
1557					448.86	354.975			0.123503	0.0802376	0.0662944	0.13789	0.135288	0.186406	0.25802	0.191327	0.147371	0.232956	0.156721	0.241129	0.251191	0.228394	0.202557	0.181585	0.155736	0.206284	0.186592	0.186429	0.16645	0.179824
1558					448.859	96.9594			71.3669	78.5278	78.0475	93.5291	83.2014	94.1165	105.743	88.1481	86.5851	63.2767	60.7272	59.1648	60.335	62.9405	58.3793	62.7182	60.9817	61.0654	74.2477	73.0975	76.2012	74.5155
1559					448.859	207.992			0.0299821	0.0168987	0.0207147	0.0191836	0.0182587	0.0128084	0.0176741	0.0209905	0.0195638	0.0341164	0.0245533	0.0300466	0.0442698	0.032771	0.036881	0.0306074	0.0425913	0.0344796	0.0251026	0.0328384	0.0297958	0.0292456
1560					448.859	265.974			0.102482	0.0940373	0.0771349	0.146074	0.139011	0.117722	0.148898	0.126639	0.119	0.265066	0.189346	0.173435	0.213282	0.323922	0.25138	0.238777	0.206112	0.232665	0.20249	0.184615	0.152701	0.179935
1561					448.859	268.92			0.0331436	0.0248001	0.014601	0.0642154	0.0491373	0.0673758	0.0568602	0.0464796	0.0445766	0.0553033	0.0446924	0.0431705	0.0551689	0.0615002	0.047858	0.0503369	0.0545915	0.0515777	0.0434529	0.0464808	0.0431567	0.0443635
1562					448.859	293.019			0.125297	0.20011	0.109021	0.0566004	0.128675	0.110366	0.136404	0.119143	0.123202	0.0475854	0.0579128	0.0480924	0.0787254	0.0648344	0.050111	0.0457201	0.0443041	0.0546607	0.0807521	0.120641	0.0765272	0.0926401
1563					448.859	324.964			0.123116	0.08709	0.0837543	0.129022	0.13485	0.184143	0.231177	0.206958	0.147514	0.241552	0.176149	0.2639	0.265399	0.24135	0.204544	0.192157	0.176218	0.220159	0.187516	0.201469	0.164193	0.184393
1564					448.859	338.991			0.0755233	0.0667937	0.0576676	0.0838777	0.0657481	0.075964	0.0113519	0.0854629	0.0652987	0.126733	0.0965272	0.107412	0.114646	0.12359	0.11586	0.108548	0.124467	0.114723	0.0931114	0.0988908	0.0720184	0.0880069
1565					448.859	356.023			0.0356059	0.030917	0.0329671	0.0449357	0.0355726	0.0307625	0.0243873	0.0518849	0.0358791	0.0214346	0.0405311	0.055841	0.0497953	0.0581831	0.0430199	0.0434916	0.0452671	0.0446955	0.0428348	0.0520456	0.0429897	0.0459567
1566					448.859	402.028			0.0174819	0.0221347	0.019699	0.0295068	0.019701	0.0190537	0.0201929	0.0377899	0.023195	0.0304484	0.0357089	0.0402123	0.0375577	0.043876	0.0371309	0.0257582	0.0380483	0.0360926	0.0289124	0.0344135	0.0361876	0.0331712
1567					448.857	79.9567			0.323202	0.286645	0.422889	0.755009	0.639223	0.609625	0.553451	0.669179	0.532403	0.323654	0.344831	0.284649	0.344873	0.362784	0.31842	0.799467	0.308498	0.385897	0.379625	0.315056	0.367238	0.353973
1568					448.857	557.093			0.0416058	0.0336269	0.0348427	0.0373433	0.0280099	0.0274092	0.0232633	0.0467359	0.0341046	0.0466698	0.0572189	0.0448048	0.0469981	0.0446964	0.0460469	0.0399908	0.0475207	0.0467433	0.0420026	0.0405129	0.0458415	0.0427857
1569					448.522	110.985			0.57347	0.434522	0.305082	0.825153	0.868423	0.833304	0.998764	0.789122	0.70348	0.73092	0.621548	0.751363	0.988439	0.843953	0.835592	0.774044	0.662222	0.77601	0.768689	0.73607	0.769122	0.75796
1571					448.522	263.959			0.0188929	0.00641842	0.00818523	0.03322	0.0291452	0.0349429	0.0323999	0.0300168	0.0241527	0.0345059	0.0254109	0.0322609	0.0461511	0.0442186	0.0267709	0.0391364	0.0198541	0.0335386	0.0307318	0.0243506	0.0176534	0.0242453
1572					447.974	98.9552			2.85406	3.43016	3.29201	3.73594	3.36435	3.901	4.29452	3.63034	3.5628	2.7772	2.62498	2.35182	2.6032	2.68539	2.55212	2.53749	2.46836	2.57507	3.05503	3.03932	3.11198	3.06878
1574					447.971	194.927			21.6701	25.6994	25.8751	28.4358	26.1919	30.7575	33.2347	27.1388	27.3754	18.7742	17.8053	15.9321	15.8746	17.0909	16.6182	16.2587	17.0317	16.9232	22.0462	22.4978	22.7346	22.4262
1575					447.971	196.923			1.88883	2.27184	2.2413	2.46958	2.30119	2.74885	2.89418	2.35929	2.39688	1.64331	1.53187	1.37297	1.39102	1.48559	1.42186	1.45203	1.45824	1.46961	1.89809	1.99323	1.92233	1.93788
1577					447.97	325.942			0.02678	0.0206511	0.00580631	0.0307898	0.0212682	0.0171288	0.023875	0.0239265	0.0212782	0.0512565	0.0350939	0.0401933	0.0408504	0.0630363	0.0421456	0.0486	0.0543928	0.0469461	0.0371569	0.0333124	0.0281078	0.032859
1578					447.969	174.937			4.49324	4.70952	4.53765	6.09784	5.47329	6.11248	5.43196	5.29926	5.26941	5.63619	5.16116	4.7494	5.25931	5.36754	4.434	5.01415	5.51384	5.14195	5.82959	5.57797	4.89771	5.43509
1579					447.969	175.937			0.215224	0.275852	0.259478	0.320304	0.282851	0.335109	0.306568	0.305454	0.287605	0.28745	0.281094	0.267195	0.287526	0.310136	0.258526	0.277897	0.294883	0.283088	0.341742	0.324434	0.242193	0.30279
1580			2,4-Dibromophenol	15.5671718999745	447.969	252.915			1.43305	1.65187	1.60303	2.13435	1.79054	2.0571	1.72869	1.71126	1.76374	1.66729	1.71616	1.3989	1.55935	1.62714	1.41111	1.43834	1.80385	1.57777	1.77679	1.77151	1.5406	1.6963
1581					447.969	330.893			0.166283	0.0812318	0.150837	0.246161	0.210597	0.237189	0.211485	0.19588	0.187458	0.178965	0.179578	0.154125	0.175608	0.176653	0.161696	0.134311	0.188993	0.168741	0.176955	0.175705	0.171144	0.174602
1582					447.969	422.027			0.0530578	0.0285363	0.033923	0.0377586	0.0353435	0.0289677	0.0488505	0.0341451	0.0375728	0.0558028	0.0719461	0.0612505	0.0761936	0.10904	0.0795197	0.0714386	0.0648561	0.073756	0.0522664	0.0558503	0.0438956	0.0506708
1584					447.969	336.86			0.0905498	0.100327	0.10682	0.11027	0.0991519	0.112746	0.117977	0.0875032	0.103168	0.0644572	0.0777872	0.0619957	0.0621318	0.06701	0.0675473	0.0619318	0.0716862	0.0668184	0.0928835	0.0888562	0.0698132	0.083851
1585					447.966	96.6732			0.022785	0.0606495	0.0418864	0.0290001	0.0607089	0.072187	0.0571251	0.0599498	0.0505365	0.0162816	0.0232207	0.0390237	0.034986	0.0125552	0.0158398	0.0434286	0.0306302	0.0269957	0.0335654	0.0212333	0.0406981	0.0318323
1586					447.958	274.033			0.138497	0.0600782	0.00997236	0.0879322	0.133544	0.154684	0.29466	0.276493	0.144483	0.211585	0.187229	0.251329	0.144268	0.255683	0.264989	0.291759	0.167369	0.221776	0.183769	0.169705	0.204012	0.185829
1587					447.521	292.896			0.0527219	0.0889298	0.0720638	0.0655265	0.0474692	0.0797341	0.0957359	0.0742888	0.0720587	0.0388203	0.0512607	0.0714488	0.0306034	0.0473478	0.0422195	0.0429228	0.0433651	0.0459985	0.0499062	0.0493924	0.0631937	0.0541641
1588			S-(1,2-Dichlorovinyl)thiol	-11.8532079408661	447.082	130.014			0.364957	0.269433	0.272034	0.233225	0.224993	0.281255	0.321724	0.302856	0.28381	0.297315	0.41651	0.330771	0.389736	0.399273	0.342743	0.403716	0.413967	0.374254	0.30624	0.319442	0.348384	0.324689
1590					447.073	440.037			0.0378522	0.0340613	0.0305328	0.021027	0.0181209	0.0238057	0.026758	0.0264171	0.0273219	0.0377686	0.0357668	0.0331123	0.0459404	0.0593708	0.0465663	0.0491988	0.0426666	0.0437988	0.0377372	0.0381676	0.0324157	0.0361068
1591					446.183	723.222			0.0103969	0.00748552	0.0107827	0.0690095	0.073566	0.046228	0.043276	0.0358634	0.037076	0.00786494	0.00299572	0.0144111	0.0110575	0.00927626	0.0123702	0.00757046	0.00407433	0.00870256	0.0159588	0.0261169	0.0234079	0.0218278
1592					446.183	663.202			0.0167945	0.022646	0.0120693	0.0870358	0.106183	0.0674111	0.0842693	0.0430186	0.0549284	0.00733432	0.0074211	0.0216586	0.0134721	0.0183795	0.0164003	0.0156653	0.0065997	0.0133664	0.0277968	0.0333099	0.0255914	0.0288994
1593					446.14	162.049			0.35237	0.263508	0.195635	0.393472	0.440331	0.270353	0.651332	0.481195	0.381025	0.522113	0.395418	0.507067	0.582649	0.886579	0.434994	0.463742	0.436268	0.528604	0.343251	0.336973	0.54066	0.406961
1594					445.291	418.089			0.0454163	0.031846	0.0435222	0.0281939	0.0312222	0.0363795	0.0348815	0.0363369	0.0359748	0.0401281	0.0445248	0.0351402	0.0388564	0.0287397	0.03908	0.0385389	0.0438795	0.038611	0.0366956	0.0347847	0.0422332	0.0379045
1596					445.245	343.092			0.0153998	0.0148279	0.00764546	0.0205395	0.0164855	0.0180929	0.0230654	0.017761	0.0167272	0.0167565	0.0134349	0.0154086	0.0205827	0.0237292	0.0141596	0.0200592	0.0105897	0.01684	0.0183438	0.0169125	0.0161051	0.0171204
1597					445.235	403.556			0.0661412	0.0153073	0.0364515	0.103328	0.0848436	0.0707171	0.112528	0.0638644	0.0691476	0.12933	0.0698858	0.129004	0.105086	0.112629	0.107278	0.0831416	0.0728133	0.101146	0.0817354	0.0846819	0.0767421	0.0810531
1599					444.358	726.197			0.0138653	0.00876034	0.00988354	0.0408971	0.0599451	0.0311356	0.0315739	0.02657	0.0278288	0.0125293	0.00475143	0.00773773	0.00901929	0.00820189	0.00877066	0.0106483	0.00963138	0.00891124	0.0174535	0.0187723	0.0182981	0.0181746
1600					444.357	128.035			0.514865	0.472055	0.417464	0.575676	0.517567	0.594406	0.679981	0.581517	0.544191	0.511129	0.464626	0.602677	0.584559	0.588095	1.27742	0.555021	0.503193	0.635841	0.519713	0.500935	0.548758	0.523136
1601					444.354	283.105			0.364465	0.315967	0.236674	0.424813	0.375814	0.355308	0.445573	0.360873	0.359936	0.256042	0.260343	0.322697	0.470632	0.476861	0.445176	0.474174	0.234906	0.367604	0.332605	0.368285	0.335506	0.345465
1602					444.353	80.9162			0.0549501	0.0519537	0.051255	0.0615031	0.0688721	0.0689305	0.153684	0.0614913	0.0715799	0.0204937	0.0614687	0.0854485	0.0670003	0.0618148	0.046177	0.0959742	0.0656132	0.0629988	0.059371	0.0672089	0.0673012	0.064627
1603					444.353	391.148			0.0211242	0.0129286	0.0132363	0.0199479	0.0222355	0.0208117	0.0311784	0.0173107	0.0198467	0.00612062	0.00729221	0.00407022	0.00813486	0.0079027	0.00907207	0.00642558	0.00317269	0.00652387	0.0118145	0.0131379	0.0126855	0.012546
1604					444.336	235.954			1.51487	1.32058	0.885335	1.77845	1.69357	1.88863	1.84773	1.16776	1.51212	1.39079	1.3397	1.65348	1.63042	1.75747	1.40304	1.61734	1.36328	1.51944	1.58422	1.07913	1.55921	1.40752
1606					444.323	284.108			0.0316839	0.0303358	0.0191459	0.0374106	0.036947	0.0249926	0.0350698	0.0231353	0.0298401	0.0171885	0.022011	0.0258638	0.0383144	0.0387311	0.0297616	0.033398	0.0179216	0.0278987	0.0250113	0.0296292	0.0267736	0.0271381
1607					444.323	420.1			0.0387707	0.0127651	0.0324953	0.0178932	0.0348817	0.0107504	0.0403768	0.0444017	0.0290418	0.0700751	0.0706482	0.0792217	0.0988529	0.103	0.0768521	0.0915542	0.0697637	0.082496	0.055266	0.0560324	0.0568688	0.0560558
1608					444.321	265.094			0.013138	0.012366	0.0128234	0.0160232	0.0169092	0.0125801	0.0212389	0.0130107	0.0147612	0.0100757	0.0120607	0.0107713	0.0164611	0.0143192	0.0135343	0.0150888	0.011285	0.0129495	0.0112616	0.015088	0.0136923	0.0133473
1609					444.32	210.932			0.107492	0.167398	0.160412	0.141239	0.13947	0.136778	0.137437	0.109161	0.137423	0.0937687	0.0981339	0.0807618	0.129579	0.177859	0.147512	0.103279	0.118394	0.118661	0.124308	0.111576	0.114153	0.116679
1610					444.319	153.03			0.264074	0.229449	0.212086	0.318252	0.253444	0.300207	0.524473	0.315262	0.302156	0.243729	0.220259	0.221535	0.308633	0.406188	0.293624	0.333335	0.198845	0.278269	0.287405	0.252898	0.254199	0.264834
1611					444.319	247.99			0.136276	0.114671	0.106083	0.160907	0.158304	0.163169	0.174372	0.158765	0.146568	0.116825	0.112772	0.131084	0.121038	0.154102	0.140355	0.155683	0.112066	0.130491	0.125346	0.137692	0.135091	0.132709
1613					444.318	494.164			0.013528	0.00118022	0.00403787	0.00565284	0.0115926	0.000574494	0.0140169	0.0104956	0.00763483	0.0211436	0.0208991	0.0186309	0.0390978	0.0549033	0.0268981	0.0398668	0.0141982	0.0294547	0.0167005	0.0163468	0.0162401	0.0164292
1614					444.178	402.089			0.22186	0.0885971	0.180612	0.136805	0.214698	0.0879826	0.239846	0.204382	0.171848	0.344087	0.357122	0.381793	0.489174	0.528645	0.385077	0.508578	0.330505	0.415623	0.297707	0.280563	0.295987	0.291419
1615					443.487	315.928			0.0414495	0.0377486	0.0414746	0.0431147	0.0343737	0.0458677	0.0416481	0.0452447	0.0413652	0.0418944	0.0312871	0.0233092	0.045066	0.0411447	0.0363554	0.056445	0.0446376	0.0400174	0.0444222	0.0403385	0.0266946	0.0371518
1616					443.45	208.934			0.505266	0.426509	0.426946	0.600221	0.530458	0.596288	0.639971	0.533919	0.532447	0.371053	0.476094	0.470207	0.389606	0.421186	0.326355	0.376848	0.564997	0.424543	0.36237	0.53853	0.337007	0.412636
1619					443.437	279.998			0.0325268	0.043363	0.0300805	0.0280043	0.026696	0.0244775	0.0346923	0.028778	0.0310773	0.0228056	0.0271724	0.0190912	0.0290171	0.0242763	0.027005	0.0280904	0.0224808	0.0249924	0.0195608	0.0233378	0.0189941	0.0206309
1620					443.431	261.989			0.0156293	0.0158585	0.0166842	0.0163296	0.0178849	0.0221539	0.0204724	0.0107959	0.0169761	0.00936499	0.0176935	0.00920659	0.021544	0.0241426	0.0179469	0.0167495	0.0146464	0.0164118	0.0226063	0.017011	0.0127378	0.0174517
1622					443.426	313.932			0.428345	0.523966	0.368567	0.453641	0.489566	0.507056	0.741934	0.44408	0.494644	0.610635	0.382987	0.371358	0.453513	0.439657	0.368846	0.696366	0.419734	0.467887	0.405787	0.421524	0.382473	0.403261
1624					443.42	288.909			0.0269859	0.0281803	0.0165256	0.0276798	0.0490361	0.0248071	0.0381709	0.0352282	0.0308268	0.0261321	0.0215502	0.025225	0.0294592	0.02451	0.0255887	0.0359374	0.013452	0.0252318	0.0235003	0.0255344	0.0296396	0.0262248
1625			Disophenol	-1.28461392750616	443.41	391.909			0.0380453	0.0310423	0.0430983	0.0498104	0.0479073	0.0465954	0.0517378	0.0428271	0.043883	0.0392598	0.0387952	0.0639459	0.049099	0.0481738	0.0452284	0.0718879	0.0443766	0.0500958	0.042706	0.0520405	0.0320395	0.042262
1627					443.394	355.979			0.0639671	0.0554327	0.0802233	0.116029	0.111532	0.0687968	0.123302	0.0576333	0.0846145	0.0888057	0.0565901	0.126922	0.120206	0.0547985	0.0597128	0.0664711	0.0641244	0.0797037	0.0464016	0.0652436	0.0536988	0.0551147
1630					442.534	314.93			0.0708455	0.113452	0.0634017	0.0751309	0.104789	0.0785479	0.0688562	0.0725969	0.0809525	0.0834484	0.0800384	0.0638525	0.068582	0.112369	0.0835224	0.0805233	0.0648694	0.0796506	0.0977601	0.0571092	0.103528	0.0861324
1632					442.522	335.006			0.00945642	0.00798907	0.00740068	0.0105412	0.00800485	0.0055034	0.00913837	0.00732268	0.00816959	0.0106099	0.0113487	0.0105291	0.0161507	0.0122222	0.00862061	0.0117515	0.0119279	0.0116451	0.0108626	0.0127449	0.00908674	0.0108981
1636					441.6	330.061			0.00704931	0.00650778	0.00378652	0.0275805	0.0238411	0.0230447	0.0258853	0.0231857	0.0176101	0.011415	0.00251869	0.006519	0.00977858	0.00346172	0.00774546	0.0101149	0.00648605	0.00725492	0.0111172	0.0114787	0.0119588	0.0115182
1638					441.583	196.994			0.320071	0.531994	0.47439	0.427272	0.0731309	0.373035	0.587853	0.0698928	0.357205	0.310698	0.302489	0.487835	0.590697	0.51082	0.514857	0.161306	0.450938	0.416205	0.925195	0.497315	0.937436	0.786649
1639					441.57	288.062			0.0927797	0.0509528	0.0433212	0.076973	0.0823507	0.0825366	0.0862788	0.0917976	0.0758738	0.112062	0.0855419	0.0902166	0.109374	0.123613	0.109489	0.100418	0.070085	0.1001	0.109358	0.0816302	0.0786606	0.0898828
1641					440.718	234.062			0.168797	0.165937	0.148397	0.179807	0.157146	0.19359	0.225893	0.193771	0.179167	0.124379	0.123852	0.160592	0.118509	0.107924	0.0796845	0.0667669	0.109252	0.11137	0.125387	0.13545	0.142514	0.13445
1642					440.698	470.134			0.0222047	0.0214168	0.0245325	0.0228338	0.023747	0.0183433	0.0317685	0.0262358	0.0238853	0.018716	0.0227442	0.0239177	0.0147005	0.0142807	0.012542	0.00962297	0.0119318	0.016057	0.0196864	0.025862	0.0192762	0.0216082
1643					440.696	469.132			0.164654	0.145482	0.145436	0.176376	0.153443	0.178052	0.222731	0.175198	0.170172	0.128978	0.128765	0.146899	0.118731	0.0964981	0.0749614	0.0725571	0.105389	0.109097	0.125313	0.124705	0.14435	0.131456
1644					440.674	182.068			0.0628241	0.0550032	0.0528892	0.0972844	0.0587786	0.0780156	0.0709652	0.0687937	0.0680692	0.0332833	0.0561448	0.0566176	0.0721515	0.0576666	0.0496583	0.0612776	0.0404479	0.0534059	0.0533006	0.0492284	0.0495081	0.050679
1645					440.674	490.111			0.0482548	0.0395683	0.0367692	0.0486186	0.0417493	0.0527672	0.0640698	0.0494899	0.0476609	0.0303542	0.0317585	0.0369902	0.0297441	0.0230068	0.0155948	0.0167257	0.0261882	0.0262953	0.033748	0.0327997	0.039706	0.0354179
1646					440.663	692.229			0.000495989	0.00130025	0.00118436	0.012956	0.0200347	0.00619072	0.0115031	0.00902495	0.00783626	0.001247	0.00113654	0.00466285	0.00133928	0.000537483	0.000507918	0.000539388	0.000476288	0.00130584	0.00293366	0.00263811	0.00305013	0.00287396
1647					440.66	201.026			4.04037	3.51698	3.65363	5.3979	4.35423	4.73754	6.95767	4.51014	4.64606	3.97272	3.68723	3.74889	4.84209	4.37737	4.24114	4.07286	3.55917	4.06268	4.15421	4.5757	4.49874	4.40955
1648					440.66	211.565			0.019302	0.0170349	0.0153441	0.0258998	0.0174985	0.025679	0.0307924	0.0211393	0.0215863	0.0110653	0.0164789	0.0208785	0.0117458	0.0150466	0.00873978	0.00741687	0.0119265	0.0129123	0.0177584	0.0187196	0.0180725	0.0181835
1649					440.66	325.968			0.0132528	0.00609924	0.0104241	0.0173561	0.00998578	0.0102542	0.011782	0.00950887	0.0110829	0.0158456	0.0112815	0.014412	0.00988436	0.0168574	0.00663341	0.0177483	0.0124875	0.0131438	0.010734	0.0137651	0.0127356	0.0124116
1650					440.66	512.091			0.012023	0.0113809	0.0108764	0.0167326	0.0112789	0.0168824	0.0187669	0.015033	0.0141218	0.0102959	0.010321	0.0114465	0.00924687	0.00458783	0.0044213	0.00792602	0.00816732	0.00830159	0.00998813	0.0131341	0.0116181	0.0115801
1651					440.641	321.088			0.0957186	0.0754411	0.0682763	0.0537441	0.0854904	0.119188	0.118298	0.133234	0.0936738	0.123739	0.158583	0.151852	0.186183	0.147823	0.18669	0.19395	0.145651	0.161809	0.116082	0.102297	0.141904	0.120095
1652					440.17	373.1			0.0103888	0.00135942	0.00880136	0.00159998	0.00873735	0.000574494	0.00355165	0.00605109	0.00513302	0.0242797	0.0309536	0.0279635	0.0402693	0.032853	0.025726	0.0346917	0.0252408	0.0302472	0.0237532	0.0186772	0.0165076	0.019646
1654					439.745	741.208			0.00415116	0.000461726	0.00114509	0.0233904	0.0268082	0.0104098	0.0110487	0.00889121	0.0107883	0.0014089	0.00049343	0.00329088	0.00292459	0.000537483	0.000507918	0.00133442	0.00137821	0.00148448	0.00132341	0.00118023	0.00119322	0.00123229
1655					439.736	545.173			0.0117866	0.00229196	0.00225382	0.0470231	0.0499331	0.0232186	0.0277303	0.0202481	0.0230607	0.00816497	0.00049343	0.0083256	0.00365888	0.00653478	0.00532055	0.00829528	0.00240205	0.00539944	0.0148004	0.0123312	0.00842465	0.0118521
1657					439.719	176.044			0.178385	0.168247	0.05402	0.218694	0.19788	0.223212	0.250392	0.220006	0.188854	0.174763	0.17686	0.0971226	0.197865	0.209506	0.207218	0.208679	0.141354	0.176671	0.177047	0.158071	0.214954	0.183357
1658			Montelukast	-11.2651213955084	439.709	587.184			0.0124779	0.00999328	0.00779777	0.0689805	0.0620996	0.0427478	0.0352953	0.0336775	0.0341337	0.0115587	0.00674729	0.00646718	0.0102531	0.00768789	0.00787667	0.0135316	0.00803324	0.00901947	0.0202391	0.0157847	0.0173165	0.0177801
1659			4-Deoxyphysalolactone	8.03155838377275	438.872	524.069			0.016082	0.00857055	0.0087298	0.00473698	0.00321438	0.0067541	0.0101821	0.00948486	0.00846934	0.0112713	0.0148508	0.0164007	0.0157331	0.0207378	0.0163725	0.0108734	0.0137991	0.0150048	0.0119006	0.0104764	0.0143044	0.0122271
1660					438.844	279.566			0.0687836	0.0550781	0.0465459	0.0842582	0.0735078	0.0697592	0.0895486	0.0831117	0.0713241	0.0625241	0.0633115	0.0718401	0.0776816	0.0791815	0.0844521	0.068503	0.0533619	0.070107	0.0727335	0.0646134	0.0677627	0.0683699
1661					438.843	296.979			0.0102684	0.00960561	0.00949648	0.0102641	0.01216	0.00930813	0.0142159	0.00971611	0.0106293	0.00912224	0.00934033	0.013796	0.00533893	0.011601	0.0137036	0.0135917	0.0108547	0.0109186	0.0103431	0.011602	0.0115348	0.01116
1662			Chlorfensulphide	12.517363415042	438.831	353.078			0.156222	0.0940227	0.135662	0.0791763	0.0813082	0.112316	0.118016	0.133013	0.113717	0.134583	0.20519	0.186025	0.20155	0.240979	0.236803	0.233757	0.190436	0.203665	0.153034	0.129278	0.155697	0.146003
1663					438.83	560.141			0.0179283	0.0150128	0.010277	0.0201744	0.0218782	0.0210086	0.0272881	0.0190365	0.0190755	0.0128935	0.0153312	0.0210497	0.0231856	0.020219	0.0218615	0.01805	0.0111999	0.0179738	0.016969	0.019002	0.0162982	0.0174231
1664					438.826	257.007			0.745774	0.524046	0.407284	1.30212	1.37971	1.29689	1.97144	1.49178	1.13988	1.22063	0.854199	1.41963	1.387	1.06769	1.03078	1.08927	0.818311	1.11094	1.03467	1.06836	1.15687	1.08663
1665					437.916	585.089			0.0381947	0.0312572	0.0300087	0.0321335	0.0282061	0.0381668	0.0404522	0.0364425	0.0343577	0.0369116	0.0387512	0.0412046	0.0439057	0.0406297	0.0382183	0.0454454	0.0429281	0.0409993	0.0424227	0.0374558	0.0373421	0.0390735
1666					437.072	137.035			0.185096	0.152746	0.0961061	0.262057	0.201203	0.205986	0.269518	0.172679	0.193174	0.113435	0.178943	0.298968	0.206273	0.189398	0.25348	0.187677	0.183501	0.201459	0.192137	0.177001	0.242318	0.203819
1667					437.017	233.924			0.061424	0.0551737	0.0591859	0.0415461	0.0608099	0.0714481	0.12259	0.0289507	0.0626411	0.0900627	0.061	0.0894297	0.0453765	0.0438475	0.0544413	0.070607	0.0705955	0.06567	0.0722074	0.0654189	0.0714551	0.0696938
1668					437.014	237.871			0.155272	0.117099	0.116528	0.158886	0.185834	0.148994	0.186594	0.161919	0.153891	0.138896	0.141388	0.110461	0.165959	0.157921	0.13805	0.146469	0.139214	0.142295	0.193798	0.130384	0.130517	0.151566
1669					437.009	316.848			0.00552271	0.0033682	0.00656061	0.00866921	0.0198882	0.0122098	0.00981332	0.00874376	0.00934699	0.00830283	0.00937787	0.00374801	0.0104698	0.00612279	0.00139172	0.00934712	0.00980548	0.0073207	0.00470598	0.00489149	0.00767274	0.00575674
1673					436.975	161.894			0.0408628	0.0259109	0.0326937	0.0521689	0.0607378	0.0413817	0.0502416	0.0501808	0.0442723	0.0397864	0.0333592	0.0302588	0.0460825	0.0480465	0.0378839	0.038924	0.0342241	0.0385707	0.0555216	0.0349961	0.0396131	0.0433769
1674					436.975	162.893			0.134729	0.0888125	0.0958789	0.142326	0.183365	0.139282	0.170706	0.164541	0.139955	0.115268	0.114519	0.124621	0.135858	0.10968	0.115684	0.109669	0.108529	0.116728	0.163613	0.130256	0.139136	0.144335
1677					436.947	234.872			0.130613	0.109887	0.124486	0.184319	0.158853	0.175458	0.161827	0.154929	0.150046	0.139428	0.118325	0.147613	0.140052	0.132991	0.122157	0.129695	0.117895	0.13102	0.189682	0.123186	0.149658	0.154175
1678					436.947	240.871			0.230697	0.187449	0.214145	0.293049	0.27948	0.303036	0.273113	0.28865	0.258702	0.194176	0.21899	0.201761	0.233854	0.227286	0.206626	0.216945	0.186975	0.210827	0.303589	0.195958	0.221852	0.240466
1681					436.139	114.055			2.12285	1.82658	1.51327	2.44752	2.17216	2.50368	2.74004	2.77032	2.26205	3.07785	2.6455	3.01977	2.22276	2.784	2.35238	3.4572	1.99648	2.69449	1.93872	2.13902	2.35837	2.14537
1683					436.104	258.039			0.422995	0.346187	0.304245	0.426457	0.492593	0.403574	0.56827	0.475046	0.429921	0.551543	0.477172	0.542638	0.660664	0.711296	0.676606	0.605104	0.459965	0.585623	0.543521	0.469102	0.502043	0.504889
1685					436.091	259.042			0.0219729	0.0157938	0.0174322	0.0175522	0.0254531	0.0243913	0.0256157	0.0203549	0.0210708	0.0227084	0.0245158	0.0301289	0.0302034	0.0357137	0.0340718	0.0330535	0.0230255	0.0291776	0.026984	0.0222511	0.0216078	0.0236143
1686					435.844	239.04			0.911549	0.879048	0.275161	0.688897	0.963677	0.986509	1.24414	1.03026	0.872404	0.598253	0.294216	0.724896	0.673334	1.87401	0.789491	0.762619	0.72363	0.805056	0.728868	0.876205	1.04322	0.882763
1687					435.611	240.043			0.0545766	0.0451882	0.0633314	0.0719214	0.0207575	0.0844046	0.0570584	0.0574315	0.0568337	0.0268909	0.0383504	0.0323832	0.0435835	0.0353767	0.0499263	0.0477278	0.0438973	0.039767	0.0284431	0.0486107	0.0535649	0.0435396
1688					435.347	225.015			0.0498505	0.0570348	0.0505038	0.0832026	0.0541639	0.031869	0.0534905	0.0494598	0.0536969	0.0607636	0.0519317	0.0693371	0.0761124	0.0750854	0.0704168	0.0834656	0.0563047	0.0679272	0.0481377	0.0838071	0.0839224	0.0719557
1689					435.198	331.114			0.113768	0.121381	0.0991365	0.144439	0.113038	0.131748	0.182416	0.16498	0.133863	0.075858	0.100993	0.0946127	0.0857547	0.109866	0.132132	0.107152	0.0836993	0.0987585	0.107875	0.126255	0.108492	0.114207
1690					435.186	228			0.0848157	0.0604816	0.0435433	0.0816718	0.0904372	0.129243	0.195066	0.140995	0.103282	0.127365	0.114651	0.16542	0.172405	0.135417	0.141488	0.143778	0.10375	0.138034	0.113956	0.122516	0.125404	0.120626
1691			Isopentenyl diphosphate	-22.5349650029573	435.185	247.094			0.0221868	0.0149482	0.00901462	0.0337758	0.0183297	0.0352518	0.0318885	0.0199373	0.0231666	0.000483716	0.00327284	0.00159056	0.00360615	0.00398761	0.00143221	0.00154516	0.00189999	0.00222728	0.0104513	0.0110013	0.014101	0.0118512
1692			2,3,4,5-Tetrachloro-4'-biphenylol	15.90746461713	435.185	309			0.0278479	0.0183821	0.011385	0.0174203	0.0369527	0.0462942	0.0744593	0.0631613	0.0369878	0.0594764	0.0404588	0.0677953	0.0749172	0.0532575	0.0602538	0.0568209	0.0367242	0.056213	0.0468755	0.0460493	0.047942	0.0469556
1693					435.18	226.996			2.22927	1.49491	1.21228	2.45366	2.52679	3.48832	4.50011	3.69953	2.70061	3.54151	2.63877	4.26327	4.40299	3.46924	3.36917	3.44007	2.32483	3.43123	2.94003	2.90312	3.16502	3.00272
1694					435.175	215.033			0.174471	0.158397	0.251928	0.180117	0.288069	0.192559	0.270589	0.391232	0.23842	0.649774	0.457173	0.418854	0.290677	0.360073	0.3076	0.356883	0.408919	0.406244	0.268307	0.327726	0.358287	0.318107
1695					435.144	324.965			0.00367784	0.00462888	0.00392589	0.00222457	0.00367174	0.0126326	0.0252665	0.0168023	0.00910378	0.0188599	0.010966	0.0201625	0.0276532	0.0164095	0.0128732	0.0196934	0.0108652	0.0171853	0.012534	0.0128602	0.0112315	0.0122085
1696					435.116	308.056			0.023752	0.0205451	0.0379976	0.0189758	0.0215544	0.0263391	0.0254376	0.0279617	0.0253204	0.0369238	0.0670259	0.0534503	0.0617638	0.0641595	0.0585472	0.0638609	0.0632842	0.058627	0.0285432	0.0408212	0.036545	0.0353031
1697					434.275	192.99			0.136797	0.415191	0.244146	0.0644528	0.155679	0.13949	0.137332	0.114421	0.175939	0.081988	0.0489064	0.088697	0.0766306	0.0652977	0.0965029	0.0940831	0.0713366	0.0779303	0.149299	0.132158	0.141849	0.141102
1698					434.269	274.105			0.0223516	0.0221409	0.0225129	0.0306828	0.0282872	0.0239788	0.0340921	0.021268	0.0256643	0.032797	0.0266802	0.026751	0.0165456	0.055868	0.0460095	0.0290138	0.0260285	0.0324617	0.0321669	0.0305818	0.0268459	0.0298649
1699					433.359	357.105			0.0204158	0.0391066	0.0141715	0.115956	0.253358	0.0201107	0.111093	0.150844	0.0906319	0.0903124	0.0578998	0.100104	0.06791	0.0488411	0.0656262	0.0733675	0.0937028	0.0747205	0.124888	0.0675835	0.111612	0.101361
1700					433.359	542.08			0.0773901	0.0657633	0.0594133	0.0772257	0.0650009	0.0695468	0.0991052	0.0851364	0.0748227	0.0764622	0.0760477	0.0811973	0.0927052	0.0907434	0.0954723	0.0852953	0.0781715	0.0845119	0.0765985	0.0739168	0.0801246	0.07688
1701			TDE	5.84031828403095	433.317	321.05			0.0110987	0.0128318	0.00769023	0.0206881	0.0200009	0.0293415	0.0238815	0.0177074	0.017905	0.0130601	0.0182965	0.0204758	0.0113257	0.0156041	0.0190411	0.0202342	0.0107708	0.016101	0.0118561	0.012941	0.0116983	0.0121652
1702					433.313	950.959			0.0167531	0.0229143	0.00692956	0.0198173	0.00762311	0.0200895	0.0366099	0.0200804	0.0188521	0.00796609	0.00311009	0.01837	0.00539578	0.0154925	0.0185921	0.00833723	0.00682572	0.0105112	0.00859967	0.0116752	0.0127656	0.0110135
1703					432.894	252.031			0.0917261	0.062063	0.0504513	0.0683038	0.051903	0.0724101	0.0835663	0.055381	0.0669756	0.0368185	0.0598404	0.145331	0.164487	0.143106	0.0441369	0.0535505	0.0434886	0.0863449	0.0383785	0.0570995	0.046334	0.0472707
1704					432.665	951.458			0.0140544	0.0192117	0.00551426	0.014077	0.00768178	0.0234826	0.031497	0.0179672	0.0166857	0.000483716	0.00704352	0.0191365	0.00612628	0.0158473	0.0189775	0.0121826	0.00727204	0.0108837	0.0110793	0.0102162	0.00839055	0.00989534
1705					432.575	951.96			0.0104183	0.0153935	0.00232671	0.00537652	0.00231507	0.0135955	0.0249859	0.0139633	0.0110468	0.00191337	0.00125153	0.0129045	0.00238688	0.00416285	0.0151572	0.00645788	0.00382519	0.00600743	0.00568898	0.00447739	0.00578445	0.00531694
1706					432.461	181.098			0.129866	0.0532545	0.000446217	0.210217	0.135102	0.325639	0.258117	0.0926037	0.150656	0.000483716	0.00049343	0.000488906	0.000561949	0.000537483	0.000507918	0.000539388	0.000476288	0.000511135	0.0391646	0.0576619	0.0437318	0.0468528
1707					432.447	243.099			0.0784065	0.154981	0.0627452	0.100607	0.0959574	0.0944396	0.0939608	0.0849611	0.0957572	0.0801662	0.0769137	0.0997652	0.1161	0.0882937	0.185015	0.0958746	0.079456	0.102698	0.0802733	0.0761926	0.111781	0.0894155
1708					432.396	230.044			0.0420838	0.0538002	0.034397	0.0554965	0.0572339	0.0440063	0.0683922	0.0626011	0.0522514	0.0905733	0.0706472	0.0704193	0.0900253	0.115789	0.106242	0.118606	0.0767747	0.0923847	0.0696137	0.0664528	0.0625982	0.0662216
1710			Potassium bromate	-8.61985815611418	432.324	168.006			0.0548887	0.06007	0.0523721	0.0887546	0.0772521	0.0925903	0.108312	0.109213	0.0804316	0.124897	0.107942	0.103983	0.146829	0.172624	0.155512	0.166061	0.110756	0.136076	0.0993144	0.100613	0.108677	0.102868
1711					432.22	225.028			0.0394146	0.0329056	0.058618	0.0312646	0.0760575	0.0269115	0.0657916	0.0721827	0.0503933	0.143521	0.0877342	0.105445	0.108777	0.141074	0.122759	0.132697	0.101835	0.11798	0.0905776	0.0787084	0.0996092	0.0896317
1712			5-O-phosphonato-alpha-D-ribofuranosyl Diphosphate(5-)	-6.06455643076604	431.772	386.034			0.0107595	0.00965083	0.0026381	0.00783107	0.00618814	0.00498912	0.0164666	0.014293	0.00910204	0.00800145	0.0090879	0.0112191	0.0154797	0.010696	0.0128218	0.00919916	0.0105957	0.0108876	0.00856607	0.01192	0.0116927	0.0107262
1714					431.596	359.051			0.113197	0.086781	0.11237	0.0935703	0.0752891	0.0929736	0.104258	0.109984	0.0985529	0.116776	0.133637	0.103872	0.112629	0.127967	0.124682	0.1207	0.128915	0.121147	0.11133	0.0891242	0.103161	0.101205
1717					431.53	198.017			2.27946	1.95335	1.71727	3.27235	3.2889	2.50134	3.2906	2.8865	2.64872	4.43596	3.39898	3.48217	4.32417	5.24242	4.88756	5.2111	3.62931	4.32646	3.68922	3.23443	3.67354	3.5324
1718					431.527	302.003			0.0163238	0.017228	0.0151929	0.0267313	0.0239194	0.0217677	0.0286268	0.0221357	0.0214907	0.0255304	0.0259443	0.0260496	0.0335702	0.029643	0.0356135	0.0329797	0.0236508	0.0291227	0.023929	0.0261099	0.0283217	0.0261202
1719					431.525	133.014			10.3569	9.30662	8.04458	7.43189	6.831	7.0443	13.4958	14.1173	9.57854	10.2766	8.84899	13.4606	8.69138	8.49085	8.76125	9.0932	12.056	9.95986	10.4387	10.0327	10.4901	10.3205
1720					431.519	200.022			0.0243624	0.0238591	0.0123819	0.0369973	0.034765	0.0229874	0.0295139	0.0334421	0.0272886	0.0475535	0.0361838	0.0413038	0.0509282	0.0523979	0.0469603	0.0533969	0.0414281	0.0462691	0.0382396	0.0425079	0.0350725	0.0386067
1721					431.495	140.012			0.221902	0.18513	0.183125	0.300934	0.305876	0.245398	0.319546	0.277347	0.254907	0.3941	0.294721	0.299419	0.387374	0.471461	0.456182	0.488277	0.342675	0.391776	0.323015	0.288265	0.333455	0.314912
1722					431.495	295.985			0.0247357	0.0282077	0.0267767	0.0441498	0.0419607	0.0347792	0.0399228	0.037725	0.0347822	0.0625808	0.0495895	0.0504162	0.0651707	0.0735382	0.0660138	0.0683327	0.0519591	0.0609501	0.053222	0.0410856	0.0429165	0.0457414
1723					431.483	199.021			0.0975597	0.0717394	0.073455	0.140051	0.156926	0.105148	0.138103	0.121386	0.113046	0.18304	0.144841	0.144461	0.173129	0.222335	0.199714	0.226766	0.142694	0.179622	0.160977	0.137571	0.151934	0.150161
1724			Tetrafluoroethylene	14.6084473329611	431.48	101.024			13.2571	10.2487	12.4874	11.9412	10.5147	9.44196	14.6938	14.6092	12.1493	14.2182	14.3716	14.3227	12.5153	14.5677	14.6599	10.0528	15.0932	13.7252	14.2788	12.4657	14.3564	13.7003
1726					431.477	219.999			0.110212	0.0845153	0.0809044	0.154579	0.139513	0.118205	0.146289	0.130277	0.120562	0.197648	0.150353	0.138889	0.202041	0.229966	0.216473	0.233107	0.148848	0.189666	0.158999	0.143397	0.158067	0.153488
1727					431.086	964.974			0.065691	0.0604092	0.0310147	0.0662225	0.04232	0.0842191	0.101928	0.0822913	0.0667619	0.0361609	0.0175933	0.0793209	0.0437203	0.0831658	0.0850018	0.0539658	0.0413649	0.0550367	0.0695655	0.0562897	0.0570667	0.0609739
1729					430.774	965.474			0.0697592	0.0542913	0.0334579	0.0673282	0.0308878	0.0949114	0.107053	0.080569	0.0672823	0.0306519	0.0165854	0.0847337	0.0387645	0.0755312	0.0717771	0.0525986	0.0382021	0.0511056	0.0618844	0.0533427	0.060598	0.0586083
1730					430.66	377.086			0.467596	0.288501	0.792877	0.389604	0.995468	0.502167	0.708198	0.742319	0.610841	1.11245	0.98477	0.971222	1.00204	1.04492	0.934935	0.916914	0.893222	0.98256	0.864687	0.750694	0.867812	0.827731
1731					430.658	404.105			3.33768	1.81995	4.61221	2.35124	5.64753	2.88823	4.72664	4.70989	3.76167	7.15733	5.94384	5.79381	7.58366	7.37831	5.87777	6.43996	5.8446	6.50241	4.99055	5.07361	5.22578	5.09665
1732			7,8-Dihydroneopterin 3'-triphosphate	1.23739495481338	430.649	496.178			0.444184	0.273733	0.566155	0.365606	0.689904	0.453453	0.758558	0.674354	0.528243	0.781241	0.675084	0.844575	0.810358	0.842507	0.800795	0.734292	0.6129	0.762719	0.594149	0.671462	0.690398	0.652003
1733					430.644	497.183			0.0950617	0.0516587	0.12066	0.0773417	0.139152	0.0955215	0.151464	0.145609	0.109559	0.161281	0.138036	0.178762	0.213045	0.167545	0.179862	0.152182	0.14093	0.166455	0.11654	0.145615	0.162131	0.141429
1734					430.64	965.974			0.0329411	0.0294249	0.0227558	0.0277882	0.0224455	0.0490996	0.0599492	0.0459018	0.0362883	0.0214284	0.0103295	0.0407699	0.0187181	0.0464994	0.0466942	0.0261951	0.0225381	0.0291466	0.0333857	0.0348233	0.0297635	0.0326575
1736					430.628	554.15			0.00516364	0.00266874	0.00533847	0.00059927	0.0166744	0.00540538	0.00855491	0.00994575	0.00679383	0.0308624	0.0182234	0.0196502	0.0248866	0.0368488	0.0355689	0.0314716	0.0200686	0.0271976	0.0229126	0.0147534	0.0146361	0.017434
1738					429.75	346.056			0.270801	0.218947	0.154262	0.27509	0.252888	0.289863	0.271566	0.269795	0.250402	0.195157	0.210132	0.201075	0.239088	0.222076	0.196489	0.315416	0.201372	0.222601	0.202347	0.227833	0.268124	0.232768
1739					429.74	381.01			0.0585615	0.0617945	0.0690759	0.0690623	0.0558956	0.156485	0.0663336	0.128432	0.083205	0.0720396	0.0530446	0.0477049	0.0652841	0.065259	0.060562	0.0544566	0.0570954	0.0594308	0.0701785	0.047169	0.0697116	0.062353
1740					429.724	246.06			0.0106086	0.00708552	0.00880175	0.00841091	0.00319093	0.0109834	0.00895148	0.00858517	0.00832722	0.00985493	0.0215189	0.00963909	0.00792243	0.0154367	0.0121526	0.0126376	0.011946	0.0126385	0.0140311	0.011545	0.0102011	0.0119257
1742					429.109	979.49			0.0179788	0.0100759	0.0105375	0.00959071	0.0117159	0.0217752	0.0217832	0.0171663	0.0150779	0.024751	0.00967539	0.0381494	0.0224161	0.0278859	0.032197	0.0269053	0.0238285	0.0257261	0.0205728	0.0242956	0.0168081	0.0205588
1743					428.872	236.065			0.537797	0.27193	0.38555	0.690037	0.253638	0.638835	0.705789	0.535114	0.502336	0.185356	0.382456	0.248272	0.494284	0.255436	0.514308	0.424534	0.177153	0.335225	0.386213	0.455927	0.313927	0.385356
1744					428.823	182.104			0.0716795	0.133012	0.0427832	0.162611	0.048752	0.202524	0.0966788	0.0556246	0.101708	0.000483716	0.00049343	0.000488906	0.000561949	0.000537483	0.000507918	0.000539388	0.000476288	0.000511135	0.0298522	0.0248044	0.0419394	0.0321987
1746					428.819	285.002			0.00702902	0.00363086	0.00761591	0.0362059	0.0288406	0.0127375	0.0209653	0.0152085	0.0165292	0.00591147	0.00526902	0.0106762	0.0138156	0.00584859	0.00572494	0.0051472	0.00365735	0.0070063	0.0084992	0.0105149	0.014692	0.0112354
1747					428.806	468.034			0.037648	0.0328113	0.0265428	0.0460225	0.0351743	0.0428788	0.0571871	0.0450579	0.0404153	0.035333	0.0370309	0.0379995	0.0396939	0.047956	0.0414304	0.0452617	0.0358388	0.040068	0.0364599	0.0381908	0.0383872	0.0376793
1748					428.799	978.99			0.0218059	0.0137003	0.0106737	0.0134938	0.0166574	0.0225766	0.0295799	0.0250533	0.0191926	0.0220445	0.010694	0.0462468	0.0263121	0.0274552	0.0363444	0.027629	0.0194648	0.0270239	0.020603	0.0305287	0.0220877	0.0244065
1750					428.24	162.049			0.340799	0.276314	0.360225	0.397306	0.523331	0.279706	0.482135	0.46191	0.390216	0.605965	0.46711	0.571301	0.427705	0.393511	0.481944	0.489008	0.499582	0.492016	0.372682	0.358666	0.57492	0.435423
1751					427.689	274.141			0.0832894	0.074961	0.0673536	0.11587	0.101098	0.09695	0.127866	0.116849	0.0980296	0.113026	0.101303	0.12662	0.120601	0.129259	0.136928	0.133779	0.0994515	0.120121	0.110782	0.097382	0.11283	0.106998
1752					427.328	244.131			0.0163434	0.0138163	0.0115349	0.0209794	0.0192391	0.0174065	0.0113807	0.0250713	0.0169714	0.0217359	0.0187114	0.0270571	0.0216796	0.0256112	0.0261706	0.0274126	0.0198035	0.0235227	0.0123638	0.0206398	0.0234377	0.0188138
1753					427.026	160.061			0.246108	0.213764	0.196805	0.24772	0.509835	0.376575	0.364284	0.283911	0.304875	0.224868	0.182807	0.223031	0.186895	0.228125	0.185004	0.214487	0.198867	0.20551	0.161792	0.203088	0.300752	0.221877
1754					427.009	247.024			0.0254871	0.0189205	0.0383882	0.0400706	0.0333758	0.0235386	0.0245318	0.0369886	0.0301626	0.0277385	0.043302	0.0288257	0.0227602	0.0295628	0.0231386	0.0329286	0.0347166	0.0303716	0.0322773	0.0245366	0.0349723	0.0305954
1755					427.009	417.101			0.0176168	0.00931328	0.0110786	0.00650863	0.0143538	0.00457528	0.0173658	0.0107956	0.011451	0.0374439	0.0354808	0.0306982	0.0511776	0.0506083	0.0387645	0.0477296	0.0302002	0.0402629	0.0276215	0.02243	0.024167	0.0247395
1756					427.008	354.104			0.0183324	0.00628653	0.0152846	0.00942388	0.00911339	0.00208178	0.0139262	0.0159971	0.0113057	0.0318913	0.0382952	0.0288373	0.0456624	0.0552064	0.0381828	0.0453676	0.0291879	0.0390789	0.0242232	0.0261133	0.0316008	0.0273124
1757					427.005	176.044			0.55348	0.485576	0.408001	0.711162	0.476439	0.636752	0.714946	0.362138	0.543562	0.166984	0.238259	0.438471	0.504014	0.257342	0.271043	0.253868	0.328108	0.307261	0.402498	0.488454	0.521135	0.470696
1758					426.97	226.049			0.0314641	0.0277042	0.0269426	0.0408071	0.0406695	0.0474588	0.049939	0.0467693	0.0389693	0.0306875	0.0290146	0.0243429	0.0441799	0.0610999	0.0660613	0.0738689	0.0269739	0.0445286	0.0490058	0.029817	0.0456597	0.0414942
1760					426.94	414.126			0.0108794	0.00661637	0.00837696	0.0042257	0.00978683	0.0011866	0.00788625	0.00901931	0.00724718	0.0275152	0.0343583	0.0288391	0.0378399	0.036131	0.0264579	0.0407212	0.0229744	0.0318546	0.0141504	0.0213475	0.0143409	0.0166129
1761					426.921	132.03			1.04536	1.56154	0.937399	0.523201	0.555116	0.368921	0.529386	0.805279	0.790775	1.04483	1.59228	1.23835	0.472891	0.629324	0.869891	0.722182	2.74207	1.16398	1.15779	1.02628	1.25211	1.14539
1763					426.445	300.086			0.022815	0.0261732	0.0240208	0.0365905	0.0329905	0.0378398	0.0364734	0.0330492	0.0312441	0.0233409	0.0238213	0.0190963	0.0387724	0.0541071	0.0486987	0.0594333	0.0214625	0.0360916	0.0410238	0.0296894	0.0344655	0.0350596
1764					426.077	235.954			0.762288	0.814187	0.659325	1.0465	0.908805	1.03575	0.984173	0.851554	0.882824	0.628742	0.706251	0.67469	0.717253	0.762051	0.639835	0.840247	0.62301	0.69901	0.664448	0.79713	0.77397	0.745183
1765					426.063	278.001			0.302467	0.297443	0.378313	0.434531	0.388016	0.409164	0.394974	0.365861	0.371346	0.329677	0.330451	0.296459	0.400026	0.335024	0.297304	0.256721	0.195922	0.305198	0.338636	0.279254	0.360469	0.32612
1766					426.063	286.912			0.0341904	0.0357648	0.0226031	0.0431802	0.0439136	0.0489297	0.0474868	0.0435361	0.0399506	0.0273812	0.0250973	0.0208193	0.0302891	0.0261648	0.0219593	0.0240133	0.0170341	0.0240948	0.0308387	0.0301763	0.0362076	0.0324075
1767					426.059	208.934			0.213081	0.265373	0.205362	0.318306	0.237548	0.282032	0.315507	0.269659	0.263358	0.18734	0.215616	0.213253	0.243764	0.186934	0.130112	0.219602	0.168644	0.195658	0.260777	0.200816	0.202227	0.221273
1768					426.057	355.979			0.0316738	0.036501	0.0446505	0.0525164	0.0512915	0.0640413	0.0478894	0.0446767	0.0466551	0.0446284	0.0401164	0.0438538	0.0415532	0.0357417	0.0301923	0.0452563	0.0265678	0.0384887	0.0246381	0.0437974	0.0350229	0.0344861
1769					426.055	247.99			0.0849399	0.078001	0.0705768	0.0864911	0.101494	0.0974052	0.0989595	0.0883189	0.0882733	0.0811207	0.0765176	0.0679463	0.146425	0.162856	0.0706729	0.161217	0.0600922	0.103356	0.0743776	0.0754615	0.0952453	0.0816948
1770					426.048	321.131			0.0470626	0.038055	0.035892	0.0469201	0.040425	0.032376	0.0628815	0.0496597	0.044159	0.0529736	0.0501192	0.0682518	0.0552843	0.0583825	0.0637751	0.0555118	0.0488949	0.0566492	0.033493	0.0389734	0.0587946	0.0437536
1771					426.033	232.925			0.188979	0.236474	0.191786	0.322585	0.260466	0.314198	0.306556	0.250329	0.258922	0.201645	0.201834	0.212978	0.228989	0.190084	0.155923	0.223842	0.226784	0.20526	0.252521	0.215552	0.230995	0.233023
1772					425.62	288.062			0.121681	0.0734552	0.104082	0.105585	0.11537	0.117626	0.121866	0.118701	0.109796	0.12058	0.118395	0.114417	0.250061	0.30267	0.0801816	0.135526	0.0785812	0.150051	0.121058	0.106131	0.120411	0.115867
1773					425.207	382.101			0.00679555	0.00819851	0.00201874	0.0488072	0.0341516	0.0296279	0.0361453	0.0221961	0.0234926	0.00770448	0.00049343	0.00338958	0.0119409	0.00529583	0.00518216	0.000539388	0.00284683	0.00467408	0.0123053	0.00775326	0.0147393	0.0115993
1774					425.191	313.932			0.229672	0.25377	0.226175	0.317886	0.268117	0.33811	0.278216	0.239655	0.26895	0.199507	0.214743	0.205714	0.216535	0.190633	0.177997	0.247665	0.185697	0.204811	0.213838	0.214811	0.227758	0.218802
1775					425.17	150.042			0.574052	0.581273	0.656659	0.821258	0.745244	0.896495	0.844624	0.822218	0.742728	0.927197	0.753095	0.529711	0.947239	1.18829	1.47159	0.947934	0.739593	0.938081	0.624857	0.725285	0.829301	0.726481
1778					425.123	320.048			0.0473125	0.0337754	0.049881	0.0849428	0.0678506	0.0730841	0.0720277	0.0705001	0.0624218	0.0619686	0.0636877	0.0886963	0.095651	0.0524119	0.0687721	0.0593431	0.0457719	0.0670378	0.0498271	0.0565796	0.0659922	0.0574663
1779					425.118	102.027			0.489726	0.28875	0.477197	0.171967	0.331116	0.205751	0.324724	0.464381	0.344202	0.512323	0.505451	0.621245	0.358969	0.467089	0.507145	0.579402	0.555645	0.513409	0.411411	0.388004	0.515943	0.438453
1780					424.276	201.026			4.22046	5.57084	3.78702	5.20249	0.804988	5.07845	4.24638	4.88345	4.22426	3.97981	4.30442	4.41048	4.79053	4.66129	4.28943	4.67788	4.22077	4.41683	4.26355	4.04842	4.66805	4.32667
1781					424.272	273.038			0.0822781	0.241448	0.0732489	0.163888	0.0602599	0.221334	0.138641	0.148291	0.141174	0.000483716	0.00754843	0.00250972	0.00278326	0.00682038	0.00884724	0.000539388	0.00472457	0.00428209	0.0751118	0.0714871	0.0854072	0.0773354
1782					424.254	376.103			0.123768	0.0857046	0.184201	0.0669988	0.260669	0.0825666	0.217203	0.302791	0.165488	0.904923	0.474108	0.52171	0.487473	0.534131	0.691321	0.502063	0.545493	0.582653	0.351747	0.357899	0.423108	0.377584
1783					424.195	312.052			0.0464216	0.0585897	0.0392876	0.0597738	0.0448112	0.0666448	0.076491	0.0687856	0.0576007	0.0377537	0.0445048	0.072636	0.0619554	0.0459693	0.0617707	0.0496073	0.0371989	0.0514245	0.040314	0.0560987	0.0757492	0.0573873
1784					424.191	256.059			0.0143971	0.00885224	0.0185002	0.0111671	0.036635	0.00402435	0.0198764	0.0353413	0.0185992	0.117856	0.0583545	0.0636008	0.059692	0.0698411	0.087603	0.0523349	0.0627736	0.071507	0.0412247	0.0396064	0.0470198	0.0426169
1785					424.18	619.072			0.0300306	0.0245523	0.0271728	0.0225763	0.0132533	0.0256829	0.0258006	0.0216402	0.0238386	0.0252479	0.0352732	0.0356036	0.0396275	0.0467364	0.0392972	0.027859	0.0321819	0.0352283	0.0264567	0.026835	0.0263938	0.0265618
1786					424.079	291.072			0.0209348	0.0110178	0.0147253	0.00340293	0.0130055	0.00786292	0.0204477	0.0154015	0.0133498	0.0467445	0.0535564	0.0458022	0.0690363	0.0810973	0.0589086	0.0604763	0.0386113	0.0567791	0.0328915	0.0360521	0.0371752	0.0353729
1787			TG(20:4(5Z,8Z,11Z,14Z)/22:5(4Z,7Z,10Z,13Z,16Z)/20:4(5Z,8Z,11Z,14Z))	2.25984754058677	423.99	978.495			0.0177069	0.0114655	0.0107942	0.01916	0.00577422	0.0233412	0.0223589	0.018913	0.0161892	0.00295635	0.00049343	0.0156965	0.00506988	0.0187397	0.0133324	0.0119123	0.0155925	0.0104741	0.0123976	0.0143001	0.0199827	0.0155601
1788			4-Amino-5-hydroxymethyl-2-methylpyrimidine diphosphate	-4.90790617670047	423.315	300.121			0.0140531	0.0114654	0.00727272	0.0130781	0.0165357	0.021187	0.011229	0.0157162	0.0138171	0.0112405	0.0149766	0.011678	0.0125238	0.01758	0.0214229	0.0188442	0.0151895	0.0154319	0.00869183	0.0103878	0.0110319	0.0100372
1792					422.324	421.036			0.0312049	0.0166794	0.0196725	0.0220215	0.0287248	0.0205076	0.023284	0.0202716	0.0227958	0.0254923	0.0648623	0.0235471	0.0467589	0.0363428	0.0306071	0.0356369	0.0211625	0.0355512	0.0272553	0.0278722	0.0430005	0.0327093
1793					421.553	570.078			0.0491213	0.0374567	0.0424918	0.0419232	0.0396732	0.0445358	0.0510101	0.0525186	0.0448413	0.0525121	0.0642612	0.0540355	0.0601132	0.0671503	0.0642635	0.0592344	0.0588422	0.0600516	0.0518845	0.0466546	0.0580466	0.0521952
1794					421.533	132.982			0.311185	0.527712	0.304402	0.454241	0.36986	0.381708	0.501547	0.352188	0.400355	0.269568	0.265563	0.435172	0.281893	0.304969	0.389645	0.372087	0.275975	0.324359	0.258431	0.281738	0.272503	0.270891
1795			Chloranocryl	2.90070857732408	421.485	231.099			0.0343084	0.0275574	0.0135675	0.0522974	0.0462345	0.0107294	0.0469526	0.0363241	0.0334964	0.0113463	0.00506193	0.0121227	0.00733243	0.0144584	0.0127396	0.0046451	0.00164866	0.00866939	0.0261099	0.0181963	0.0167538	0.0203533
1796					421.046	565.138			0.0182952	0.0109687	0.0177275	0.0452535	0.0209164	0.0285798	0.015936	0.0131113	0.0213485	0.0115085	0.0280574	0.031128	0.0241856	0.0224853	0.0292813	0.0330438	0.0304753	0.0262706	0.0128166	0.0199939	0.0140816	0.0156307
1797			2'-Deoxy-5-hydroxymethylcytidine-5'-triphosphate	-12.1595208322776	420.683	498.184			0.0616136	0.0293811	0.0342771	0.0633846	0.0454615	0.0250561	0.0564103	0.0783	0.0492355	0.0307932	0.0529778	0.0921304	0.167172	0.0607826	0.166034	0.0979324	0.0213546	0.0861472	0.0440659	0.0505914	0.047445	0.0473675
1798					420.635	204.051			0.0455776	0.0350303	0.0131441	0.0672312	0.0874578	0.0875524	0.0621957	0.0385174	0.0545883	0.0214484	0.0137301	0.0110259	0.0140624	0.0312219	0.0344999	0.00699346	0.0131044	0.0182608	0.0369703	0.0272473	0.0366742	0.0336306
1799					420.634	290.03			0.129107	0.11885	0.130111	0.116555	0.0947688	0.113072	0.119807	0.125071	0.118418	0.128723	0.145577	0.116997	0.118533	0.14241	0.131692	0.139142	0.133331	0.132051	0.118426	0.132388	0.1297	0.126838
1805					419.632	416.113			0.0317479	0.0288557	0.0362769	0.0323223	0.0414127	0.0236827	0.0450859	0.0323156	0.0339625	0.0280062	0.0175736	0.0418754	0.0154169	0.0196653	0.0116714	0.0136489	0.0200162	0.0209842	0.0174824	0.0147713	0.00982563	0.0140264
1807					418.855	497.183			0.534448	0.366003	0.338759	0.567996	0.389567	0.361525	0.75027	0.546184	0.481844	0.406553	0.499195	0.667488	0.8025	0.56795	0.748382	0.461988	0.386269	0.567541	0.427949	0.589941	0.662334	0.560074
1808			7,8-Dihydroneopterin 3'-triphosphate	1.18613921917447	418.851	496.178			2.71138	1.95162	1.68841	2.85777	1.91962	1.9008	3.52987	2.8027	2.42027	1.97647	2.35912	3.2269	3.90259	2.73243	3.6413	2.79406	1.91513	2.8185	2.05555	2.93874	3.06552	2.6866
1809					418.835	400.602			0.0561494	0.0273805	0.0654107	0.023101	0.0742703	0.0106369	0.028104	0.00370996	0.0360953	0.243513	0.128911	0.175969	0.196255	0.242502	0.200256	0.229052	0.0441024	0.18257	0.132972	0.13267	0.122315	0.129319
1810					418.833	425.071			0.175723	0.141844	0.139116	0.201888	0.227097	0.148069	0.220352	0.217808	0.183987	0.236319	0.177077	0.229504	0.308742	0.209625	0.233936	0.234159	0.206911	0.229534	0.217388	0.236181	0.226597	0.226722
1811					418.832	446.152			0.0621416	0.0286965	0.0877454	0.0652553	0.0845162	0.0371299	0.0749628	0.0687833	0.0636539	0.133268	0.0665789	0.119272	0.0887094	0.181609	0.0719119	0.144086	0.119848	0.11566	0.113403	0.085981	0.0989356	0.0994397
1812					418.83	199.001			0.226943	0.134503	0.0904801	0.47499	0.417601	0.228491	0.520471	0.270673	0.295519	0.465011	0.190861	0.413135	0.731194	0.568758	0.555509	0.600904	0.258251	0.472953	0.378791	0.334014	0.403831	0.372212
1813					418.819	241.012			0.117278	0.367419	0.111058	0.353387	0.086937	0.318075	0.202855	0.264362	0.227672	0.00833367	0.0147857	0.0134152	0.00413702	0.000537483	0.0108226	0.0128775	0.00674963	0.00895735	0.112378	0.0975754	0.106985	0.105646
1814					418.81	506.155			0.215072	0.154688	0.212378	0.252687	0.250895	0.169679	0.287052	0.318229	0.232585	0.367326	0.277268	0.321613	0.33343	0.310517	0.21941	0.320934	0.352764	0.312908	0.30637	0.291495	0.311653	0.303173
1815					418.808	406.11			0.933998	0.645196	0.677604	0.928142	1.12918	0.683814	1.13406	0.0217658	0.76922	1.17823	1.22371	1.28908	1.32551	1.42791	0.705167	1.2738	1.14961	1.19663	1.07255	1.14163	1.19554	1.13657
1816					418.788	185.068			0.446992	0.311857	0.299008	0.454055	0.408585	0.480862	0.480946	0.410829	0.411642	0.237101	0.321233	0.292345	0.0898338	0.416765	0.286026	0.310232	0.263442	0.277122	0.37833	0.342399	0.384019	0.368249
1817					418.756	746.226			0.0108383	0.0207789	0.0271898	0.0284617	0.0335909	0.0104056	0.0371239	0.0382233	0.0258265	0.0490223	0.0554066	0.00797604	0.118093	0.0523075	0.0661691	0.0565816	0.014707	0.0525328	0.0413033	0.0379779	0.0482456	0.0425089
1818					418.745	405.108			3.63523	2.68448	3.51794	3.76016	4.3612	2.71263	4.5139	4.25963	3.68065	5.07639	4.71492	4.85295	6.12615	5.76479	5.04369	5.57347	4.54155	5.21174	4.2691	4.43456	4.59164	4.43177
1819					418.745	415.11			0.469922	0.317341	0.481885	0.435138	0.60143	0.284587	0.403415	0.48608	0.434975	0.64744	0.587017	0.577691	0.796462	0.702756	0.678397	0.710896	0.50237	0.650379	0.66887	0.575148	0.578864	0.607627
1820					418.509	344.116			0.205831	0.120104	0.190941	0.0979489	0.113075	0.0491711	0.106401	0.153483	0.129619	0.299043	0.494226	0.363403	0.703893	0.691307	0.588877	0.5905	0.299501	0.503844	0.359299	0.362266	0.374382	0.365316
1821					418.509	403.135			3.57034	1.57696	3.01893	1.40263	2.46417	0.740526	3.27019	3.29675	2.41756	6.94471	7.56237	7.60784	10.8646	9.86525	8.83324	9.41049	6.63118	8.46496	5.45305	5.42431	5.54345	5.47361
1822					418.375	719.204			0.121925	0.0875594	0.124876	0.109296	0.141522	0.060381	0.165254	0.140379	0.118899	0.114524	0.139986	0.204776	0.147958	0.127426	0.163768	0.117706	0.13138	0.143441	0.175152	0.125676	0.108197	0.136342
1823					418.247	439.076			0.187835	0.10975	0.197854	0.0981533	0.170702	0.0630654	0.211422	0.227325	0.158263	0.347659	0.293606	0.344477	0.386927	0.377518	0.38741	0.391241	0.316768	0.355701	0.293898	0.284509	0.279443	0.28595
1824					418.241	378.09			0.772016	0.534311	0.711995	0.642091	0.855266	0.423765	0.940869	0.870412	0.718841	1.0962	1.10232	0.853538	1.42784	1.34598	1.16554	1.30346	1.00563	1.16256	1.08303	0.946065	1.03319	1.02076
1826					417.984	92.3253			0.0944775	0.0355012	0.0767564	0.021516	0.0592128	0.0081709	0.083177	0.0863473	0.0581449	0.2206	0.251191	0.240523	0.350386	0.304536	0.285063	0.311505	0.207047	0.271357	0.17096	0.159385	0.157731	0.162692
1827					417.978	744.251			0.156584	0.038954	0.139004	0.0407123	0.0826706	0.0042064	0.13444	0.148035	0.0930758	0.54966	0.559121	0.624102	0.921389	0.829981	0.879275	0.781475	0.473699	0.702338	0.355587	0.341131	0.327761	0.341493
1828					417.973	340.695			0.0451866	0.0302189	0.0535114	0.0421695	0.0799768	0.0104359	0.0257969	0.00461296	0.0364886	0.201176	0.139187	0.151211	0.154786	0.20938	0.168048	0.193023	0.0983945	0.164401	0.111234	0.121732	0.118735	0.117234
1829					417.973	343.114			2.29381	1.00341	1.97184	0.964563	1.53568	0.498181	2.08083	2.05309	1.55018	4.43278	4.79177	4.70141	6.64148	6.05633	5.64946	5.85917	4.18817	5.29007	3.54821	3.4589	3.43366	3.48026
1830					417.973	387.115			0.752516	0.343861	0.650576	0.314975	0.507662	0.158506	0.780785	0.710703	0.527448	1.58291	1.62335	1.75195	2.26036	2.25399	2.15693	2.19716	1.42412	1.90635	1.13107	1.20639	1.16731	1.16826
1831					417.973	765.232			0.0806956	0.0457094	0.0705619	0.0358867	0.0602542	0.0181515	0.0666602	0.0703809	0.0560375	0.127317	0.140176	0.137492	0.196142	0.170779	0.183632	0.15955	0.114265	0.153669	0.100542	0.107288	0.107129	0.104986
1833					417.972	307.115			0.122422	0.123958	0.159174	0.0687582	0.14735	0.0951559	0.142365	0.172425	0.128951	0.332017	0.258988	0.257054	0.222058	0.261213	0.248118	0.204706	0.28835	0.259063	0.210622	0.218242	0.212974	0.213946
1834					417.972	484.138			0.221265	0.132542	0.188748	0.124357	0.178114	0.0747807	0.223968	0.205099	0.168609	0.317035	0.329588	0.365794	0.474087	0.478658	0.310994	0.430629	0.337883	0.380583	0.267507	0.292524	0.264124	0.274718
1835					417.972	685.235			0.287204	0.100436	0.255635	0.0830006	0.177083	0.0241402	0.270572	0.284139	0.185276	0.803877	0.941127	0.936188	1.3973	1.19388	1.30969	1.16358	0.739386	1.06063	0.623607	0.514558	0.571757	0.569974
1836					417.972	743.249			0.595101	0.190988	0.463897	0.140068	0.325516	0.046317	0.511808	0.505912	0.347451	1.78556	2.10919	2.16929	3.32502	2.83047	2.9425	2.72128	1.63908	2.4403	1.24142	1.13549	1.19707	1.19133
1837			4-Chloro-17alpha-methyl-17beta-hydroxy-4-androsten-3-one	-4.05700965069067	417.971	337.902			0.0453906	0.0227721	0.0424069	0.0137029	0.0260942	0.00366799	0.0470872	0.013689	0.0268513	0.09918	0.0966923	0.0888119	0.159052	0.122648	0.113606	0.165393	0.0815032	0.115861	0.0804434	0.0786675	0.0928735	0.0839948
1838					417.971	342.112			10.75	4.95156	9.36433	4.55308	7.79101	2.42859	10.2884	10.1554	7.5353	20.7757	23.6374	22.8592	32.6932	29.0341	26.9131	28.3085	19.9395	25.5201	17.4591	16.1266	16.6606	16.7488
1839			Perfluorohexane sulfonic acid	18.9048687901414	417.971	401.13			98.6517	44.5322	86.0181	42.4338	70.7416	22.1001	94.6691	93.7549	69.1127	196.999	217.134	215.096	305.608	271.48	260.154	266.587	187.713	240.096	162.846	151.546	155.491	156.628
1840					417.971	402.134			15.7588	7.38691	13.7282	6.88545	11.3223	3.54895	15.5737	14.92	11.1405	30.5737	34.1403	34.1431	47.7317	43.4661	40.9706	41.4475	30.0375	37.8138	25.4104	24.3526	25.0751	24.946
1841					417.971	499.097			0.229644	0.114376	0.196831	0.12022	0.169666	0.0731621	0.243716	0.210615	0.169779	0.350261	0.360384	0.29843	0.457553	0.444855	0.443942	0.475108	0.331273	0.395226	0.300818	0.293932	0.28367	0.292807
1844					417.969	423.113			0.51746	0.292043	0.532328	0.323298	0.462727	0.197234	0.547917	0.475897	0.418613	0.748718	0.781152	0.821945	0.938984	0.878297	0.820488	0.883565	0.670352	0.817938	0.677518	0.652622	0.737182	0.689107
1845					417.967	379.082			1.86416	1.18735	1.66407	1.56388	1.91781	1.05258	2.07387	2.07244	1.67452	2.64938	2.56421	2.61048	3.28647	3.08194	2.78113	2.90473	2.39844	2.7846	2.48362	2.26247	2.34615	2.36408
1847					417.967	483.134			1.17107	0.724615	1.06441	0.735199	1.00067	0.402753	1.31662	1.19709	0.951553	1.85926	1.89622	1.91144	2.46779	2.26112	2.16627	2.23538	1.67409	2.05895	1.60666	1.63502	1.67091	1.63753
1848					417.967	527.185			0.0674439	0.0426267	0.0441705	0.0610742	0.0327088	0.0353985	0.0906401	0.0614772	0.0544425	0.0197139	0.0286694	0.0397443	0.0439534	0.0104817	0.032582	0.0439951	0.0299431	0.0311354	0.0723268	0.0568135	0.0854139	0.0715181
1849					417.967	683.227			3.6268	1.27225	3.24559	1.08394	2.33424	0.444042	3.29954	3.4812	2.34845	10.0646	12.0794	12.653	17.6479	15.4393	15.4291	15.394	9.2868	13.4993	7.61632	6.84007	7.08946	7.18195
1850					417.967	684.23			0.941262	0.358042	0.838561	0.304811	0.687269	0.129428	0.863032	0.866546	0.623619	2.66233	3.1208	3.17457	4.89448	3.99192	3.99202	4.08938	2.45091	3.54705	2.05653	1.7789	1.80466	1.88003
1851			Trihexosylceramide (d18:1/16:0)	13.2034705376806	417.962	1025.34			0.00938749	0.00550644	0.000446217	0.00059927	0.00554049	0.000574494	0.000617388	0.0167558	0.00492845	0.0661334	0.0423925	0.081277	0.149199	0.100104	0.113339	0.0984174	0.0658295	0.0895865	0.0374453	0.020353	0.035053	0.0309504
1853					417.954	444.144			0.0795544	0.0484013	0.0708333	0.012703	0.0131657	0.0154961	0.0427623	0.0751647	0.0447601	0.0493585	0.017616	0.0615013	0.0310168	0.0748406	0.0479444	0.0813491	0.108379	0.0590007	0.0543653	0.0442539	0.0493608	0.0493267
1854					417.954	541.118			0.0775311	0.000461726	0.000446217	0.0548456	0.0952806	0.0131394	0.130706	0.0840456	0.057057	0.249455	0.116668	0.263459	0.339607	0.312948	0.370797	0.367868	0.147672	0.271059	0.16872	0.145461	0.104772	0.139651
1855					417.947	455.071			0.0327604	0.0368867	0.0312423	0.0421873	0.0471901	0.0279701	0.0641394	0.0556113	0.0422485	0.013373	0.041466	0.0343881	0.0354822	0.0184096	0.0548491	0.0333305	0.0237611	0.0318824	0.0197837	0.0290289	0.0295748	0.0261292
1856					417.947	510.145			0.381165	0.247728	0.291219	0.169192	0.24904	0.152479	0.365312	0.431083	0.285902	0.393811	0.466478	0.464254	0.427769	0.575593	0.20786	0.503882	0.454441	0.436761	0.392171	0.410978	0.39116	0.398103
1858					417.923	537.168			0.27516	0.338051	0.293036	0.117262	0.271617	0.147216	0.290573	0.281829	0.251843	0.0589536	0.123533	0.10556	0.0847603	0.115598	0.0932197	0.00957129	0.0588395	0.0812545	0.240097	0.245583	0.219927	0.235202
1859					417.87	404.105			27.2724	20.0604	25.6739	27.7125	32.1393	20.2498	33.5065	30.9974	27.2015	35.9472	34.7491	35.7387	45.4165	42.1514	36.8994	39.8846	33.0627	37.9812	31.0195	33.0858	35.1144	33.0733
1861					417.082	488.163			2.19001	1.2684	1.6226	0.826916	1.49589	1.00193	2.05584	2.52122	1.62285	2.83413	3.74686	3.30197	3.78255	4.11773	3.8402	3.70961	3.26756	3.57508	2.75706	2.53592	2.44534	2.57944
1862					417.082	489.166			0.418465	0.233535	0.296976	0.102709	0.222553	0.172038	0.335617	0.423123	0.275627	0.529452	0.729304	0.585911	0.709387	0.796964	0.700038	0.75554	0.60042	0.675877	0.479253	0.492311	0.430227	0.467264
1863					417.065	222.07			0.165499	0.124496	0.409254	0.204539	0.276883	0.163195	0.249192	0.209615	0.225334	0.54564	0.224063	0.245712	0.121013	0.216213	0.21095	0.231738	0.238659	0.254248	0.266679	0.168287	0.316755	0.250574
1864					417.046	323.099			0.113852	0.0986061	0.173224	0.129852	0.22311	0.14662	0.164396	0.204983	0.15683	0.140577	0.137484	0.159117	0.184109	0.180848	0.176488	0.175778	0.146005	0.162551	0.139682	0.140187	0.133918	0.137929
1866			Methazole	3.05956755381354	416.204	262.07			0.00227425	0.00419627	0.028363	0.00864433	0.0527684	0.025281	0.0247084	0.0283459	0.0218227	0.00665965	0.0110908	0.00858939	0.0130115	0.00380139	0.00289016	0.0124282	0.00255073	0.00762772	0.013245	0.00898786	0.0136391	0.0119573
1867					416.175	181.109			0.275486	0.270957	0.282491	0.244961	0.200613	0.249391	0.295355	0.240086	0.257418	0.105661	0.0765976	0.126232	0.0971572	0.089337	0.16765	0.116995	0.0937176	0.109168	0.148712	0.177546	0.142682	0.156313
1868					416.173	221.067			1.67674	1.06764	2.34768	3.91938	3.45471	2.07658	3.53203	2.69928	2.59675	7.53331	1.77789	1.89279	3.21536	1.875	1.61805	1.99325	1.95425	2.73249	1.94614	1.92726	2.24071	2.03804
1869					416.164	263.077			0.0804965	0.0910807	0.279356	0.282098	0.439642	0.198491	0.16131	0.285564	0.227255	0.221386	0.136697	0.254248	0.199671	0.108733	0.0681662	0.111773	0.141967	0.15533	0.16387	0.155137	0.175167	0.164724
1870					415.321	102.055			3.32186	2.6866	2.10479	1.6972	2.05259	2.5427	3.29223	3.23673	2.61684	2.83584	3.50624	3.38738	3.60355	3.97657	3.75123	3.6629	3.34419	3.50849	3.1279	3.12974	3.09006	3.1159
1871					415.311	241.059			0.0864629	0.0650138	0.0930878	0.0779141	0.144962	0.0149113	0.116797	0.150463	0.0937015	0.281051	0.165717	0.174463	0.194094	0.249435	0.211772	0.21788	0.20608	0.212561	0.164313	0.167269	0.161285	0.164289
1872					415.305	266.089			0.0175308	0.00433757	0.0398475	0.00703714	0.044382	0.0141361	0.0267482	0.0329526	0.0233715	0.062936	0.0598105	0.0657514	0.0297326	0.0536842	0.0369236	0.0446578	0.037596	0.0488865	0.0462858	0.0315307	0.0472374	0.0416847
1873					415.301	228.049			0.265072	0.274061	0.163606	0.142159	0.179079	0.229659	0.304083	0.275321	0.22913	0.192746	0.238233	0.0166355	0.217867	0.266776	0.262378	0.247271	0.244491	0.2108	0.200104	0.239506	0.264901	0.234837
1874					415.3	152.059			0.412883	0.486788	0.34707	0.464809	0.482692	0.474461	0.585463	0.511525	0.470711	0.384714	0.370542	0.462803	0.44433	0.425262	0.429933	0.404544	0.352387	0.409314	0.406957	0.422657	0.465627	0.431747
1875					415.3	250.031			0.0852461	0.0959024	0.0719776	0.0698659	0.0872637	0.125741	0.115902	0.100256	0.0940194	0.0200101	0.0911816	0.0745252	0.0253258	0.066967	0.0686478	0.0829147	0.0746241	0.0630245	0.0874287	0.0794922	0.0806956	0.0825388
1876					415.294	128.035			3.46502	2.99022	2.50683	2.05074	2.33725	2.69518	3.68796	3.53796	2.90889	3.26783	3.92532	3.90624	4.02115	4.33305	4.1192	3.49289	3.48149	3.8184	3.42846	3.61432	3.40479	3.48252
1877					415.294	168.027			1.10924	0.969572	0.726218	0.624173	0.738992	0.85947	1.07264	1.09849	0.89985	0.828988	1.00659	1.01445	0.973991	1.06561	0.984849	1.00246	1.01104	0.985998	0.84904	0.966776	0.995227	0.937014
1878					415.294	244.014			0.457811	0.37965	0.257572	0.245138	0.251603	0.359876	0.400592	0.397772	0.343752	0.286203	0.374889	0.394711	0.338782	0.402081	0.378662	0.337414	0.338956	0.356462	0.316739	0.331627	0.378878	0.342415
1879					415.279	337.064			0.158628	0.146104	0.081678	0.043402	0.0641516	0.09442	0.145542	0.139993	0.10924	0.0919911	0.13796	0.127213	0.0838574	0.144902	0.136631	0.122815	0.131729	0.122137	0.0992853	0.111957	0.121475	0.110906
1880					415.272	359.046			0.167888	0.150645	0.103223	0.0785011	0.0700654	0.11738	0.148429	0.15608	0.124026	0.0884925	0.160939	0.142348	0.113388	0.139692	0.11027	0.1137	0.131109	0.124992	0.100626	0.103532	0.128911	0.111023
1881					415.262	353.028			0.094781	0.0758576	0.0484008	0.0336221	0.049517	0.0468006	0.0806518	0.0958463	0.0656846	0.0464471	0.0821503	0.0733969	0.0747442	0.0845677	0.0609385	0.0598145	0.0724444	0.069313	0.0493177	0.068993	0.0720843	0.063465
1882					415.254	557.17			0.21919	0.182388	0.283675	0.446952	0.663805	0.320177	0.369195	0.44619	0.366447	0.494651	0.373698	0.38007	0.365599	0.493099	0.392014	0.567	0.415782	0.435239	0.353937	0.419743	0.441238	0.404973
1884			Formyl phosphate	14.4062494910795	414.448	127.014			2.13855	3.59525	1.25752	2.46325	2.27816	2.39591	2.61074	2.25395	2.37417	1.85326	1.9043	5.47612	2.91855	1.1197	2.06464	2.18154	1.90348	2.4277	1.19976	1.95502	1.55061	1.56846
1885					414.434	169.031			0.0516093	0.0379466	0.0411672	0.0231522	0.033488	0.0299416	0.0474593	0.0499057	0.0393337	0.0289833	0.0581644	0.0450638	0.0453306	0.0544439	0.0576259	0.0508013	0.0417729	0.0477733	0.0336334	0.0420537	0.0499332	0.0418734
1886					414.42	556.166			0.804156	1.02299	1.42498	2.27036	3.03098	1.69607	2.0816	2.49178	1.85286	2.90912	2.16203	1.16066	2.31202	2.63357	2.52364	2.81189	2.31253	2.35318	2.28528	2.2293	2.42338	2.31265
1887					414.38	211.001			0.0134625	0.00824007	0.0144463	0.00570083	0.029968	0.00999702	0.0181042	0.0170828	0.0146252	0.0250699	0.0359211	0.0193128	0.025811	0.0240388	0.0219791	0.0257437	0.0239196	0.0252245	0.0146454	0.0172508	0.0227102	0.0182021
1888					414.321	383.085			0.0794472	0.0894569	0.0432313	0.0461316	0.0569707	0.0571502	0.120183	0.0999051	0.0740595	0.0920616	0.120067	0.134833	0.136614	0.149974	0.166142	0.144304	0.113938	0.132242	0.0806102	0.102131	0.122093	0.101612
1889					414.263	227.044			0.093273	0.0866897	0.0877212	0.143252	0.118521	0.108531	0.145322	0.12136	0.113084	0.18189	0.141085	0.121517	0.194995	0.203894	0.204086	0.226775	0.155367	0.178701	0.151833	0.158059	0.156554	0.155482
1890					413.947	558.171			0.0324012	0.0245314	0.0464708	0.0781188	0.146443	0.0548264	0.0639602	0.0749162	0.0652085	0.0992601	0.0519626	0.0740307	0.0549151	0.0548818	0.0301666	0.0936617	0.0866773	0.0681945	0.0589285	0.0710653	0.081778	0.0705906
1891					413.616	273.109			0.0201742	0.0250707	0.00962808	0.0357416	0.0287577	0.0508544	0.0244124	0.0164742	0.0263892	0.0136694	0.00737219	0.00819173	0.00478869	0.0181337	0.0228611	0.0172196	0.00769781	0.0124918	0.0236522	0.0168483	0.02238	0.0209602
1892					413.547	355.088			0.146674	0.0545677	0.0789594	0.0568286	0.100572	0.0322724	0.132556	0.0802715	0.0853377	0.209981	0.296222	0.308944	0.45054	0.421918	0.34673	0.36258	0.262909	0.332478	0.249518	0.210472	0.216178	0.22539
1893					413.536	129.019			0.970047	0.54544	0.33524	3.40103	3.9765	2.704	2.85531	1.82498	2.07657	1.31019	0.807331	1.49936	2.47267	1.55368	1.51066	1.50513	0.671028	1.41626	1.61684	1.6292	1.86317	1.70307
1895					413.491	148.033			0.616407	0.55928	0.513434	1.06413	1.09638	0.798668	0.792108	0.612182	0.756573	0.568427	0.554865	0.522874	0.686933	0.6859	0.568704	0.650999	0.580485	0.602399	0.617495	0.549293	0.66818	0.611656
1897					412.63	214.049			40.6662	38.4882	27.544	48.5982	51.3794	37.7555	58.7647	51.6475	44.3555	65.2991	51.0443	57.0501	71.0034	75.7759	80.1016	74.8447	54.9859	66.2631	54.7826	55.7763	59.3716	56.6435
1898			Chloroxine	-17.3404933239669	412.63	215.052			2.20899	2.12536	1.51853	2.73425	2.98905	2.13109	3.32348	2.82359	2.48179	3.73253	2.83686	3.11626	3.9557	4.28551	4.45979	4.24696	3.09231	3.71574	3.1945	3.16976	3.34796	3.23741
1899					412.63	152.995			0.217818	0.197067	0.164434	0.245389	0.277924	0.191236	0.297161	0.279962	0.233874	0.331346	0.233159	0.266812	0.370576	0.398801	0.145276	0.144768	0.27615	0.270861	0.289099	0.298477	0.288599	0.292058
1900			4-Bromophenylacetate	4.6827876618987	412.629	216.052			0.442045	0.31834	0.299827	0.541126	0.503639	0.407629	0.589499	0.580481	0.460323	0.788465	0.550848	0.666983	0.55657	0.881594	0.933326	0.884541	0.624978	0.735913	0.405147	0.622051	0.590349	0.539182
1901					412.624	78.9583			0.371783	0.328477	0.299377	0.464983	1.29243	0.421108	0.508292	0.730785	0.552155	0.594791	0.479992	0.51173	0.64591	0.645957	0.683956	0.660831	0.450352	0.58419	0.479313	0.503023	0.803587	0.595307
1902					412.624	312.017			0.0918459	0.0945301	0.0714532	0.122175	0.126188	0.0860131	0.140573	0.106737	0.10494	0.148816	0.115037	0.130441	0.169841	0.141754	0.150797	0.161246	0.120934	0.142358	0.133266	0.13473	0.142759	0.136918
1903					412.609	296.052			0.546025	0.539681	0.349155	0.649222	0.609181	0.491366	0.778257	0.674299	0.579648	0.850647	0.671502	0.69001	0.899358	0.94858	0.963037	0.907039	0.720892	0.831383	0.731141	0.731669	0.771856	0.744889
1904					412.609	451.087			0.439727	0.41407	0.257772	0.487505	0.49228	0.391325	0.591922	0.526821	0.450178	0.740242	0.530116	0.573401	0.807592	0.729151	0.868503	0.765615	0.602939	0.702195	0.604887	0.57987	0.674772	0.619843
1905					412.606	257.007			0.49719	0.241446	0.589506	0.439919	0.71747	0.352164	0.672212	0.485011	0.499365	0.767083	0.849874	0.671515	1.14765	1.03055	1.01492	0.973557	0.719554	0.896837	0.752551	0.66572	0.748535	0.722268
1906					412.591	236.031			0.197596	0.163935	0.144379	0.202001	0.186443	0.221194	0.235862	0.203568	0.194372	0.266906	0.203657	0.234048	0.297008	0.291059	0.257796	0.286799	0.216902	0.256772	0.234743	0.229294	0.247294	0.23711
1907					412.591	372.038			0.107351	0.021729	0.013433	0.110231	0.110867	0.08619	0.118175	0.137982	0.0882447	0.145582	0.131858	0.127983	0.171545	0.155291	0.179258	0.170089	0.121877	0.150435	0.114615	0.128057	0.145642	0.129438
1908					412.581	140.011			0.396877	0.342017	0.288201	0.46629	0.49192	0.353431	0.526568	0.45519	0.415062	0.623212	0.481944	0.479132	0.62798	0.66197	0.776699	0.735299	0.511618	0.612232	0.463184	0.48667	0.564863	0.504905
1909					411.8	429.105			0.217264	0.232408	0.119052	0.245996	0.277785	0.164733	0.363346	0.320987	0.242697	0.588112	0.374041	0.441792	0.628059	0.720937	0.843748	0.676751	0.433809	0.588406	0.394899	0.471624	0.479678	0.448734
1910					411.8	452.091			0.0164861	0.0491037	0.0179559	0.0475764	0.0483354	0.0296476	0.070589	0.0620754	0.0427212	0.0477809	0.0666123	0.0510239	0.0796112	0.0748758	0.105042	0.0949934	0.068813	0.0735941	0.0410092	0.0678717	0.0688092	0.05923
1911					411.8	688.128			0.0768744	0.096357	0.0491362	0.0923702	0.0895787	0.0682389	0.0961241	0.10164	0.0837899	0.124235	0.101286	0.0918817	0.149603	0.113636	0.130801	0.120783	0.10734	0.117446	0.0949336	0.102525	0.144429	0.113963
1912					411.777	275.089			0.0456193	0.0663087	0.0418255	0.0945642	0.177054	0.0594032	0.0950773	0.0664666	0.0807899	0.0393838	0.0222958	0.0487671	0.048778	0.0627213	0.0522494	0.0465722	0.0432474	0.0455019	0.0784306	0.0608309	0.0629831	0.0674148
1913					411.745	174.041			122.419	102.522	83.4085	127.798	113.109	124.368	150.675	121.278	118.197	122.594	122.448	133.965	149.143	148.141	146.576	147.907	107.746	134.815	127.801	119.523	129.438	125.587
1914					411.745	156.03			0.794519	0.667288	0.533146	0.838507	0.757359	0.855066	0.987903	0.805165	0.779869	0.806635	0.793566	0.887181	0.990468	0.953441	0.927698	0.869153	0.67818	0.86329	0.81318	0.794573	0.808007	0.805253
1915					411.741	259.018			0.174249	0.156634	0.137003	0.190733	0.149773	0.209284	0.191755	0.147316	0.169593	0.128992	0.143729	0.13509	0.214263	0.120572	0.133494	0.145228	0.117376	0.142343	0.137161	0.144194	0.15462	0.145325
1916					411.741	411.08			0.157339	0.125596	0.10065	0.144834	0.103478	0.150324	0.189932	0.157697	0.141231	0.150113	0.162034	0.110181	0.175526	0.171903	0.149644	0.1757	0.14245	0.154694	0.162031	0.136877	0.15859	0.152499
1917					411.739	176.044			1.2025	1.08539	0.817171	1.25874	1.10968	1.19056	1.53381	1.24547	1.18042	1.20183	1.20874	1.37246	1.46791	1.41558	1.46235	1.4164	1.03844	1.32296	1.25228	1.1894	1.26655	1.23608
1918					411.72	175.044			7.76891	6.58611	5.40052	7.97949	7.05145	7.87569	9.68364	7.51305	7.48236	7.91309	7.8154	8.71182	10.0039	9.88963	9.66519	9.47333	6.94431	8.80208	8.22654	7.56895	8.29757	8.03102
1919					411.685	173.352			0.0652363	0.0893859	0.0675402	0.0544029	0.0532599	0.065381	0.146159	0.116259	0.0822031	0.103773	0.118561	0.0797957	0.135512	0.0297221	0.140463	0.100179	0.0586342	0.0958301	0.113613	0.0926503	0.11949	0.108584
1920					411.628	272.009			0.143694	0.112217	0.112645	0.156663	0.128052	0.148586	0.199647	0.161817	0.145415	0.145588	0.14261	0.140633	0.171352	0.167573	0.149949	0.166203	0.133293	0.15215	0.151738	0.125537	0.15639	0.144555
1922			Fluroxypyr	24.7086949408871	410.881	256.044			0.138182	0.089855	0.0932409	0.120149	0.0960401	0.143811	0.148764	0.123967	0.119251	0.0963618	0.11761	0.126731	0.136802	0.133086	0.135785	0.136051	0.0983367	0.122595	0.117032	0.108025	0.122385	0.115814
1923					410.003	211.996			0.169948	0.173814	0.183294	0.240863	0.310484	0.268457	0.297998	0.30088	0.243217	0.373231	0.278878	0.294571	0.350562	0.406926	0.41197	0.388166	0.318693	0.352875	0.219344	0.276861	0.245502	0.247236
1924					409.966	201.026			4.95941	4.85436	4.51878	4.0671	3.28699	5.82713	6.82087	5.66891	5.00045	4.88884	4.80479	4.82744	5.88075	5.27289	5.16576	5.24657	4.60758	5.08683	5.18876	5.1879	5.55246	5.3097
1925					409.106	161.045			9.68336	7.60983	9.42154	13.5556	16.2706	7.5728	13.5347	13.7382	11.4233	16.0155	12.7685	14.1509	10.9992	12.2423	12.379	13.049	13.2615	13.1082	12.0008	10.7085	14.1184	12.2759
1926			1,1-Dichloro-2,2-bis(4-chlorophenyl)ethylene	9.64026656042761	409.099	319.036			0.000495989	0.000461726	0.0134635	0.0310882	0.047704	0.0127851	0.0208336	0.0285392	0.0194214	0.0254075	0.0212165	0.0112145	0.0221199	0.0177686	0.0135081	0.00668281	0.0218065	0.0174656	0.0226029	0.0200092	0.0241139	0.022242
1927					409.096	346.126			0.0467514	0.0492585	0.020975	0.0289084	0.0243545	0.0380324	0.0486146	0.0407957	0.0372113	0.0337419	0.048265	0.0574805	0.0508959	0.0572333	0.0400332	0.0394262	0.0451253	0.0465252	0.0359129	0.0442608	0.0352366	0.0384701
1929			Methylphosphote	-7.85761233013302	409.096	97.0289			0.186785	0.220499	0.189353	0.297164	0.445437	0.269057	0.300852	0.234038	0.267898	0.406387	0.259104	0.267435	0.270951	0.146413	0.140887	0.325856	0.212376	0.253676	0.140885	0.191117	0.200741	0.177581
1930					409.096	303.07			0.0524089	0.0185593	0.118572	0.272056	0.322666	0.149029	0.13537	0.302176	0.171355	0.279609	0.14878	0.177706	0.149958	0.111413	0.135687	0.14732	0.169696	0.165021	0.1503	0.121901	0.214713	0.162305
1931					409.091	162.049			0.668309	0.538015	0.749646	0.852449	1.1124	0.549408	0.532264	1.09577	0.762283	1.12628	0.920014	1.00072	0.46755	1.00124	0.876399	0.875002	0.926771	0.899248	0.917349	0.730444	0.974928	0.87424
1932			Radium-224	-10.2733117788713	409.038	227.005			0.019435	0.00583922	0.027152	0.0261565	0.0239362	0.0278737	0.0212976	0.0197163	0.0214258	0.0214746	0.0161415	0.0334152	0.0268404	0.0182597	0.0334053	0.0309226	0.0133496	0.0242261	0.023652	0.0206343	0.0222259	0.0221707
1934					409.025	402.089			0.094794	0.0385848	0.090808	0.0608272	0.166207	0.0270324	0.103021	0.0920957	0.0841712	0.19533	0.368575	0.151763	0.246365	0.247087	0.198394	0.20506	0.20212	0.226837	0.12886	0.15201	0.150366	0.143745
1935					409.002	281.088			0.045171	0.0247813	0.105195	0.18765	0.173161	0.123759	0.125028	0.175216	0.119995	0.18273	0.17459	0.140512	0.144226	0.0867777	0.098786	0.136866	0.146937	0.138928	0.139635	0.126474	0.150985	0.139031
1938					408.211	327.095			0.0761432	0.0324216	0.124464	0.00059927	0.134479	0.0209995	0.105468	0.220007	0.0893227	0.319723	0.214825	0.181241	0.156529	0.137335	0.155043	0.113715	0.265606	0.193002	0.14098	0.15822	0.195574	0.164925
1939					408.195	326.092			0.962646	0.617023	1.32571	0.517609	1.40613	0.701135	1.48324	2.2575	1.15887	3.23975	2.11515	1.99929	1.77122	1.60354	1.6852	1.30776	2.43594	2.01973	1.59003	1.72162	1.86777	1.72647
1940					408.194	408.095			0.0345511	0.0174497	0.0535656	0.0191659	0.0187857	0.0221972	0.0338159	0.0629133	0.0328055	0.0691095	0.0623261	0.0653131	0.051065	0.0531743	0.0643485	0.0451018	0.0937774	0.063027	0.0531347	0.0501304	0.063059	0.0554414
1941					408.194	564.144			0.0175343	0.00323282	0.0318482	0.00869907	0.0277239	0.0174827	0.0243829	0.0278033	0.0198384	0.0504758	0.0288109	0.0337736	0.0249514	0.0230992	0.0202964	0.0233188	0.0293972	0.0292654	0.0220618	0.0205728	0.0247445	0.0224597
1942					408.192	125.024			0.095536	0.0658011	0.201831	0.22186	0.397334	0.138259	0.12574	0.282856	0.191152	0.396287	0.273981	0.265248	0.178158	0.202302	0.180378	0.236183	0.279342	0.251485	0.293815	0.201458	0.371908	0.28906
1943					408.192	239.078			1.40703	1.06826	1.16359	1.89082	2.6517	1.36837	1.93564	1.94688	1.67904	2.58161	2.39248	2.27611	2.46632	2.22725	2.10877	2.48013	2.58112	2.38923	1.95727	1.9321	2.37968	2.08968
1944					408.181	206.049			0.0922146	0.0541797	0.13062	0.0488094	0.14543	0.0644234	0.150528	0.222281	0.113561	0.336125	0.218155	0.194171	0.150523	0.156136	0.176835	0.129963	0.247029	0.201117	0.150535	0.161082	0.201784	0.171134
1945					408.173	668.21			0.000495989	0.000461726	0.0129869	0.00059927	0.0357333	0.00710578	0.00687716	0.0343372	0.0123247	0.0843409	0.0353258	0.0328293	0.0205997	0.0134817	0.0177763	0.0137477	0.0374096	0.0319389	0.0181696	0.0185037	0.0241711	0.0202815
1946					408.164	328.088			0.0127444	0.0169813	0.0371611	0.00499149	0.0322899	0.0218541	0.0519259	0.0788647	0.0321016	0.0906423	0.0791543	0.045421	0.0478415	0.0401158	0.0564015	0.0260019	0.0730485	0.0573284	0.0470243	0.0506024	0.0489631	0.0488633
1947					408.116	399.114			0.0138769	0.00199218	0.0126412	0.00469711	0.000545076	0.000574494	0.000617388	0.0108035	0.00571848	0.0256975	0.0540105	0.0410945	0.0550542	0.0979719	0.0305129	0.0921373	0.0377224	0.0542751	0.0270566	0.0242854	0.0281456	0.0264959
1948					408.112	180.059			0.177982	0.130464	0.181306	0.278663	0.329318	0.181884	0.226962	0.290687	0.224658	0.410382	0.361647	0.35356	0.317472	0.337732	0.285435	0.297237	0.399427	0.345362	0.257694	0.264895	0.296731	0.273107
1950					408.083	240.081			0.104088	0.0783808	0.0791225	0.146471	0.158883	0.0992723	0.136747	0.142915	0.118235	0.190983	0.168846	0.173258	0.187008	0.161493	0.163044	0.142095	0.188415	0.171893	0.142258	0.13834	0.143861	0.141486
1951					407.32	195.051			8.46524	13.7049	7.13852	3.65644	8.10303	6.45216	10.0882	7.58367	8.14902	2.25842	2.75265	2.95535	3.67432	2.80413	2.64939	2.15108	1.88007	2.64068	5.35882	5.95917	6.56329	5.96043
1952					407.3	529.226			0.014963	0.0185574	0.012841	0.112069	0.689363	0.0711242	0.0741706	0.0609472	0.131754	0.0102062	0.00972763	0.00882553	0.0133178	0.0115914	0.000507918	0.000539388	0.0113939	0.00826371	0.0599814	0.0452108	0.0652479	0.0568133
1953			D and C Red No. 9	6.31360700075077	407.297	889.952			0.0245871	0.0320756	0.0105289	0.0202706	0.0119006	0.041642	0.0499545	0.0290696	0.0275036	0.00974816	0.00820025	0.0166906	0.00614779	0.0280471	0.0159859	0.00911236	0.00967518	0.0129509	0.0116509	0.0162302	0.0113129	0.0130647
1954					407.29	889.453			0.0169592	0.0387769	0.00333843	0.0275019	0.00217599	0.0444211	0.0549085	0.0255156	0.0266997	0.00800366	0.00308936	0.0100145	0.00692224	0.0164007	0.0115749	0.00424652	0.0117792	0.00900387	0.00696072	0.00779097	0.0112318	0.00866115
1955					407.283	102.027			0.683683	0.563699	0.496152	0.16048	0.277444	0.279721	0.382536	0.641274	0.435624	0.460458	0.765028	0.731157	0.346843	0.471688	0.783276	0.621035	0.731027	0.613814	0.615875	0.461408	0.767251	0.614845
1956					407.282	474.166			0.0259425	0.00210724	0.0126047	0.021	0.0674436	0.0212982	0.0265827	0.0235044	0.0250604	0.0491197	0.0480396	0.0283727	0.0178258	0.0254287	0.0203976	0.0454633	0.0492658	0.0354891	0.0251376	0.014984	0.0290869	0.0230695
1957					407.251	210.054			0.0696918	0.0591903	0.044222	0.0792491	0.0812992	0.101631	0.103128	0.0919977	0.0788012	0.0719944	0.0580622	0.0438074	0.102102	0.156621	0.143997	0.195477	0.0478096	0.102484	0.0957372	0.068505	0.0882276	0.0841566
1961					406.422	325.078			0.183018	0.1054	0.171759	0.0902435	0.142532	0.0477975	0.194739	0.197055	0.141568	0.424602	0.495255	0.459038	0.701486	0.627501	0.57113	0.572534	0.400657	0.531525	0.344147	0.297838	0.392772	0.344919
1962					406.408	228.064			0.0783869	0.0693852	0.0674789	0.106717	0.104326	0.145488	0.109831	0.104894	0.0983134	0.0991029	0.0830074	0.0700337	0.128075	0.16346	0.149742	0.176738	0.060316	0.11631	0.102787	0.105527	0.114032	0.107449
1963					406.396	235.12			0.0172321	0.026227	0.00483505	0.0249587	0.00986615	0.0443186	0.0535859	0.00474961	0.0232216	0.101091	0.125525	0.0736485	0.0375022	0.053125	0.0649559	0.0444538	0.0450517	0.0681691	0.0399615	0.0397234	0.0388299	0.0395049
1964					406.396	302.101			0.179386	0.135699	0.125288	0.191521	0.201044	0.206641	0.251146	0.227243	0.189746	0.164341	0.16266	0.150624	0.271758	0.337423	0.389981	0.343891	0.147099	0.245972	0.235324	0.187048	0.242137	0.221503
1965					406.358	298.116			0.0145779	0.00928568	0.00231003	0.0203369	0.0106778	0.0367981	0.0294489	0.0118217	0.0169071	0.0284206	0.0789287	0.0411125	0.0260981	0.0200118	0.0170591	0.0123595	0.0442547	0.0335306	0.022117	0.0285009	0.019925	0.0235143
1966					406.349	398.121			0.0881356	0.0725849	0.0604617	0.0744657	0.0828026	0.0875579	0.122273	0.112026	0.0875384	0.0887031	0.0801997	0.075705	0.147588	0.167345	0.174948	0.186401	0.0730981	0.124248	0.0884667	0.112563	0.126165	0.109065
1967					405.986	242.08			6.54943	5.43235	4.27473	7.04828	7.6843	7.0693	9.57871	8.78256	7.05246	6.22063	6.00535	5.41321	10.5386	13.6203	15.5013	14.4575	5.34494	9.63773	8.26066	8.02681	8.59911	8.29553
1968					405.587	197.022			0.0734996	0.0274838	0.0639405	0.0820807	0.06704	0.0659249	0.0334279	0.0987812	0.0640223	0.0512699	0.0867703	0.088041	0.0979592	0.12372	0.149221	0.137687	0.0486085	0.0979096	0.0848219	0.0798675	0.084795	0.0831615
1969					405.562	317.12			0.650207	0.491116	0.412532	0.730534	0.753559	0.689383	0.951623	0.887208	0.69577	0.640522	0.584679	0.567499	1.05005	1.34055	1.55803	1.43015	0.552986	0.965558	0.857893	0.832861	0.890414	0.86039
1970					405.547	243.083			0.490351	0.385757	0.289713	0.531394	0.539252	0.524845	0.686779	0.599933	0.506003	0.479401	0.413546	0.396948	0.803531	1.04975	1.18645	1.0926	0.420475	0.730338	0.623376	0.607762	0.66488	0.632006
1971					405.547	256.096			0.073508	0.0543242	0.0539748	0.0638298	0.0696244	0.0657326	0.0903934	0.0831199	0.0693134	0.0530696	0.0608605	0.0520517	0.0997399	0.14087	0.163247	0.152257	0.0586301	0.0975907	0.0817282	0.0906124	0.102746	0.0916954
1972					405.547	316.117			6.3301	5.1817	4.07595	6.86795	7.34986	6.82745	9.28253	8.40913	6.79058	6.13794	5.65262	5.54697	10.1134	13.1508	14.662	13.7536	5.28645	9.28797	8.16583	8.01038	8.418	8.19807
1973					405.537	244.084			0.0687669	0.0445749	0.0431758	0.0769208	0.0688897	0.0853984	0.111687	0.103314	0.0753409	0.071471	0.0577965	0.0629849	0.10988	0.160836	0.190139	0.165517	0.055598	0.109278	0.0965168	0.0888629	0.0915357	0.0923051
1974					405.537	253.01			0.112225	0.106346	0.0776162	0.112407	0.112421	0.115769	0.153482	0.120587	0.113857	0.100446	0.110488	0.0941283	0.16647	0.217749	0.235267	0.212458	0.0909014	0.153488	0.136536	0.150159	0.138754	0.141816
1975					405.537	473.164			0.129197	0.102792	0.174505	0.509212	0.399237	0.280022	0.248598	0.31876	0.27029	0.377133	0.376004	0.387143	0.304146	0.308296	0.239137	0.301692	0.316739	0.326286	0.290424	0.272937	0.325918	0.296426
1976					405.536	184.061			0.108538	0.0699654	0.0557015	0.0627163	0.0758001	0.102044	0.0909382	0.0508033	0.0770633	0.0031675	0.00287351	0.0105454	0.00341554	0.00320525	0.00272386	0.00272979	0.00375332	0.00405177	0.0217653	0.0295467	0.038897	0.0300697
1977					405.534	318.121			0.0978698	0.0425379	0.0649483	0.10612	0.114688	0.128235	0.152116	0.127451	0.104246	0.0995937	0.0917901	0.0874367	0.163097	0.219222	0.247904	0.237738	0.0799586	0.153343	0.12992	0.127163	0.144792	0.133958
1978					405.53	903.466			0.178233	0.0119881	0.0569695	0.132317	0.0496774	0.174127	0.287632	0.15491	0.130732	0.0448285	0.0381204	0.0790307	0.0574542	0.127884	0.12146	0.0469603	0.071794	0.0734414	0.106075	0.0937024	0.109483	0.103087
1979					405.523	903.969			0.126533	0.141048	0.0513103	0.159715	0.0569727	0.184994	0.2388	0.14117	0.137568	0.0327264	0.0162338	0.0976788	0.0490896	0.124974	0.117798	0.0524014	0.0430128	0.0667394	0.0842349	0.0710974	0.0742293	0.0765205
1980					405.515	904.47			0.0736253	0.0788313	0.0320806	0.0813836	0.0239753	0.0662841	0.116858	0.0753101	0.0685436	0.0130413	0.012579	0.0393771	0.0311845	0.0575331	0.0562181	0.0302986	0.0281356	0.0335459	0.0431166	0.029632	0.0518956	0.041548
1982					405.503	188.056			5.73995	4.69761	4.48601	5.10883	4.14427	5.62921	6.47845	5.36345	5.20597	4.88882	5.42163	5.7597	5.81648	5.76745	5.74748	5.52404	4.94305	5.48358	5.27407	5.0461	5.64641	5.32219
1983					405.503	144.066			0.338938	0.272529	0.276336	0.421382	0.263339	0.337663	0.340538	0.300775	0.318938	0.2925	0.439642	0.329313	0.300915	0.330094	0.357292	0.351208	0.273927	0.334361	0.318339	0.298335	0.377505	0.331393
1984					405.503	374.123			0.151288	0.0788082	0.0574762	0.183445	0.182149	0.207446	0.243235	0.197119	0.162621	0.10358	0.110061	0.0981845	0.260541	0.315742	0.309719	0.308326	0.0919866	0.199767	0.18609	0.174581	0.167164	0.175945
1985					405.498	297.083			0.0199915	0.0111695	0.0326654	0.0230954	0.0500812	0.0309114	0.0347163	0.0432382	0.0307336	0.0959886	0.0574736	0.0341469	0.0450947	0.0647344	0.0807864	0.0582147	0.0632611	0.0624625	0.0454613	0.0497071	0.0330872	0.0427518
1986			Sodium hexafluorosilicate	-17.703693218276	405.101	189.059			0.415529	0.345502	0.340852	0.359991	0.31891	0.412203	0.469754	0.369994	0.379092	0.375835	0.450063	0.45036	0.412674	0.41894	0.383216	0.415793	0.372159	0.40988	0.370244	0.395093	0.43066	0.398666
1987					404.719	542.15			0.0191495	0.0112835	0.0494393	0.079561	0.156932	0.0508281	0.0813237	0.101318	0.0687293	0.183741	0.105729	0.106187	0.0950212	0.100575	0.0659598	0.120057	0.0981469	0.109427	0.0912613	0.0830191	0.0631846	0.079155
1989					404.639	525.142			0.128296	0.0691499	0.194547	0.337721	0.482654	0.239712	0.280305	0.351169	0.260444	0.546153	0.33484	0.359375	0.326872	0.356484	0.309908	0.359945	0.368579	0.370269	0.335215	0.305503	0.367369	0.336029
1990					404.631	524.139			0.659245	0.391064	1.1508	1.86524	2.55764	1.23322	1.49084	1.91532	1.40792	3.04218	1.90477	1.93914	1.73408	1.8877	1.67791	2.12915	1.93563	2.03132	1.92288	1.68595	1.9094	1.83941
1991					404.628	99.0082			4.8875	3.3188	3.13695	7.52628	6.83874	6.83748	8.24052	6.41574	5.90025	5.21999	4.30771	5.06807	6.59881	5.80371	5.53635	5.56948	3.5656	5.20871	5.31039	5.23772	5.67651	5.40821
1993					404.617	460.139			0.0739928	0.0192268	0.106304	0.277873	0.370343	0.216767	0.202027	0.251561	0.189762	0.255122	0.150658	0.200428	0.158663	0.0508485	0.0995849	0.144042	0.140213	0.149945	0.186141	0.17608	0.183438	0.181886
1994					404.595	526.145			0.0106055	0.00485207	0.0182472	0.0508158	0.0855681	0.00984968	0.0299699	0.0373602	0.0309085	0.120006	0.0367381	0.0763864	0.0270581	0.0293012	0.0227178	0.0696297	0.0899676	0.0589756	0.0585994	0.0341155	0.0543989	0.049038
1995					404.236	459.137			0.370795	0.188831	0.615289	1.5952	2.09068	1.10748	1.14536	1.42738	1.06763	1.42554	0.889356	1.03394	0.89242	0.776931	0.6157	0.86003	0.802565	0.912059	1.0195	0.936853	0.968934	0.975094
1996					403.842	73.0288			10.0256	7.16878	6.65444	15.4786	13.7238	15.0678	16.4325	13.0208	12.1965	10.5245	9.04438	10.4693	13.1967	11.7151	11.3979	11.4693	7.69875	10.6895	12.0826	11.6699	11.6168	11.7898
1997					403.842	74.0321			0.303673	0.204004	0.160489	0.506366	0.421314	0.432481	0.472782	0.413053	0.36427	0.319837	0.256367	0.306761	0.394221	0.345878	0.34256	0.332304	0.223267	0.315149	0.346707	0.330685	0.346249	0.341214
1998					403.834	116.372			0.135095	0.0977937	0.0860704	0.190963	0.166148	0.163961	0.215344	0.157477	0.151607	0.125025	0.0928846	0.121228	0.148618	0.16954	0.128688	0.159375	0.0765401	0.127737	0.12497	0.182558	0.125481	0.144336
1999					403.825	118.022			8.46119	5.92984	5.3403	12.9801	11.3364	12.4657	13.8234	10.9465	10.1604	8.61849	7.25735	8.69987	11.6445	9.9239	9.4428	9.58714	6.09583	8.90873	9.63993	9.17321	9.46988	9.42767
2000					403.825	139.001			0.566693	0.399465	0.364657	0.845234	0.712916	0.814303	0.928315	0.698999	0.666323	0.562046	0.471307	0.614442	0.721539	0.624513	0.62372	0.651266	0.381864	0.581337	0.585494	0.583818	0.673292	0.614201
2001					403.825	199.022			0.380759	0.273407	0.229363	0.637708	0.540252	0.635976	0.730666	0.514613	0.492843	0.387382	0.300868	0.395079	0.563631	0.409985	0.401704	0.426478	0.249489	0.391827	0.429398	0.439813	0.483487	0.450899
2004					403.803	100.011			0.173747	0.125061	0.108938	0.257971	0.240674	0.238125	0.286733	0.246365	0.209702	0.156984	0.137471	0.175533	0.264278	0.231714	0.198598	0.232478	0.14329	0.192543	0.188788	0.194429	0.208564	0.19726
2005					403.793	214.987			0.418091	0.246759	0.223492	0.611262	0.502695	0.601208	0.656303	0.502404	0.470277	0.357204	0.298896	0.378681	0.457006	0.401647	0.386707	0.391824	0.2211	0.361633	0.408551	0.38475	0.456734	0.416679
2006					403.793	257.028			0.271097	0.141988	0.0843244	0.570239	0.367726	0.505889	0.604413	0.379185	0.365608	0.227834	0.140358	0.237773	0.436941	0.364106	0.371508	0.36816	0.101942	0.281078	0.339481	0.28579	0.292112	0.305794
2007					403.76	201.997			0.559853	0.395322	0.219509	0.750869	0.492733	0.760951	0.739661	0.544532	0.557929	0.400112	0.345482	0.460857	0.69664	0.529787	0.503909	0.496496	0.330703	0.470498	0.437946	0.512964	0.514315	0.488408
2008					403.758	917.481			0.091694	0.0614466	0.0381652	0.0706278	0.0475192	0.0792001	0.0904157	0.100701	0.0724712	0.0606593	0.0237208	0.0792157	0.0462916	0.102855	0.0952927	0.0550719	0.0539425	0.0646312	0.0577367	0.0670789	0.0791947	0.0680035
2010			TG(20:4(5Z,8Z,11Z,14Z)/o-18:0/20:4(5Z,8Z,11Z,14Z))	1.86773187840689	403.756	918.484			0.0612257	0.023528	0.0123181	0.0308999	0.0266912	0.046939	0.00913482	0.0410158	0.0314691	0.0160267	0.00930929	0.0292675	0.0282366	0.051327	0.0368739	0.0275115	0.0252528	0.0279757	0.0378896	0.0259133	0.0343061	0.032703
2011					403.754	917.984			0.0757264	0.0599704	0.0287495	0.0605387	0.0368212	0.0545507	0.0677502	0.08985	0.0592446	0.0331069	0.0279118	0.0807781	0.0520386	0.0957741	0.0991583	0.0625857	0.043716	0.0618837	0.074462	0.0750389	0.045372	0.0649576
2012					403.679	522.124			0.0715198	0.0261102	0.013098	0.00795963	0.0181428	0.00504476	0.0404077	0.0345372	0.0271025	0.224542	0.192686	0.19126	0.310015	0.206069	0.27973	0.202883	0.168206	0.221924	0.163611	0.137103	0.138844	0.146519
2013					403.35	300.992			0.053821	0.0319361	0.0283531	0.113229	0.0665033	0.0969039	0.106909	0.0708286	0.0710605	0.0523809	0.0370815	0.0726296	0.0799197	0.0542268	0.0521472	0.0484884	0.0202446	0.0521398	0.0717811	0.0573727	0.0537139	0.0609559
2016					402.882	290.985			0.0239804	0.0194006	0.00848276	0.037758	0.0097226	0.0360074	0.0345689	0.0310042	0.0251156	0.0116478	0.0121206	0.0232621	0.0227734	0.0147611	0.017434	0.0202313	0.0151539	0.017173	0.021758	0.0205792	0.0163168	0.0195513
2017			2,5-Dichloro-2,5-cyclohexadiene-1,4-diol	-10.8748304908644	402.875	182.022			7.0126	5.87318	5.41683	10.3721	11.4704	8.04094	10.9311	9.83054	8.61846	15.5054	11.4202	11.7648	14.4852	16.7214	15.3892	16.2353	11.9519	14.1842	12.267	10.6817	11.8597	11.6028
2018					402.875	183.025			0.248094	0.240605	0.210273	0.24948	0.441207	0.268298	0.251972	0.381157	0.286386	0.607966	0.479071	0.45329	0.564588	0.702046	0.65882	0.626167	0.29971	0.548957	0.510993	0.365952	0.475333	0.450759
2019					402.872	200.033			2.8476	2.63107	2.13122	3.95212	4.16629	3.10682	4.26569	3.79269	3.36169	5.42521	4.13522	4.2686	5.46604	6.49843	6.21277	6.57638	4.30977	5.36155	4.63485	4.27889	4.47111	4.46161
2020					402.866	350.049			0.29809	0.283577	0.210568	0.337328	0.212356	0.295413	0.397723	0.342299	0.29717	0.263841	0.294062	0.360743	0.380151	0.337357	0.365495	0.323163	0.282252	0.325883	0.313313	0.308489	0.311847	0.311216
2021					402.036	351.053			0.0142354	0.0177631	0.0132559	0.00955413	0.00751447	0.0212734	0.0207322	0.0205895	0.0156148	0.0109788	0.0186452	0.0275586	0.0269681	0.0264407	0.0285553	0.0196818	0.0116722	0.0213126	0.0188658	0.0237413	0.0246846	0.0224305
2022					401.195	267			0.120188	0.102757	0.0892543	0.188589	0.113135	0.165783	0.14451	0.142542	0.133345	0.18703	0.14533	0.168008	0.232916	0.214506	0.181358	0.184035	0.163288	0.184559	0.176795	0.159253	0.173646	0.169898
2024					401.107	184.026			0.0159202	0.0318215	0.0230188	0.0302821	0.0462216	0.0220374	0.0278831	0.0235767	0.0275952	0.0651678	0.0502343	0.0674351	0.0286654	0.0777895	0.0530499	0.112904	0.106018	0.070158	0.0595263	0.0465352	0.0560214	0.0540276
2025					401.094	286.008			0.000495989	0.00173369	0.00441148	0.00498332	0.00742144	0.00722732	0.0130525	0.0104747	0.00622505	0.0125214	0.00260766	0.00777532	0.0189521	0.0151248	0.0143544	0.0136846	0.0131822	0.0122753	0.0115607	0.0107132	0.0129089	0.0117276
2026					401.091	331.072			0.0280716	0.0219947	0.0177634	0.0355785	0.0286918	0.0347962	0.0510996	0.0212893	0.0299106	0.0217301	0.0218641	0.0196917	0.0342189	0.0248671	0.0272084	0.0367079	0.0209088	0.0258996	0.023725	0.0221967	0.0262929	0.0240715
2027					401.077	206.021			0.168171	0.172501	0.124249	0.222551	0.15333	0.203546	0.214607	0.161601	0.177569	0.131837	0.135791	0.164445	0.179737	0.143518	0.143392	0.161466	0.133832	0.149252	0.126047	0.165734	0.171451	0.154411
2028					401.075	204.004			0.0383755	0.0347612	0.0268933	0.0479156	0.0509692	0.0435454	0.0547004	0.0328596	0.0412525	0.0748848	0.0456786	0.0544598	0.0916421	0.0640628	0.0846153	0.0962879	0.044887	0.0695648	0.0382534	0.0482579	0.0452132	0.0439082
2029					401.021	264.026			0.0486004	0.0202542	0.0414106	0.0378699	0.0477463	0.0407318	0.0846855	0.0625822	0.0479851	0.105474	0.0826561	0.0821203	0.0845976	0.138165	0.115023	0.13493	0.100015	0.105373	0.0642077	0.0611662	0.0787079	0.0680273
2033					400.23	330.052			0.216856	0.319424	0.0948276	0.367607	0.248517	0.289728	0.451485	0.260828	0.281159	0.026769	0.0181553	0.0343862	0.0161795	0.0260947	0.0308129	0.0213323	0.0543673	0.0285121	0.129751	0.140274	0.144287	0.138104
2035					400.205	226.012			0.0944287	0.0772421	0.0707151	0.112954	0.14046	0.0921717	0.122695	0.101033	0.101462	0.206589	0.137902	0.126719	0.166299	0.213433	0.210283	0.23592	0.151682	0.181104	0.168825	0.125255	0.137791	0.143957
2036					400.19	228.172			0.018772	0.0202878	0.0267568	0.0153002	0.0539262	0.0288334	0.0147106	0.0409904	0.0274472	0.0131032	0.0359625	0.0306058	0.0057294	0.0317694	0.0158575	0.0137083	0.0477526	0.0243111	0.0297642	0.0263392	0.0265546	0.0275527
2037					400.182	452.119			0.0142229	0.00526395	0.00536807	0.0181739	0.012749	0.0121573	0.0226085	0.0063264	0.0121088	0.0303524	0.0189821	0.0182638	0.0237424	0.0284974	0.0319636	0.0352707	0.0129958	0.0250085	0.0177144	0.020542	0.0163986	0.0182183
2038					400.147	355.988			0.00619387	0.00504341	0.0106941	0.011424	0.0136706	0.0108857	0.0145378	0.00579505	0.00978057	0.0175108	0.0108394	0.0150043	0.0158169	0.0304429	0.0227722	0.0186061	0.0117797	0.0178465	0.00994431	0.0133399	0.0120519	0.0117787
2039					399.398	210.932			0.0169022	0.0107944	0.0199284	0.023819	0.0145404	0.0256942	0.0270485	0.0143783	0.0191382	0.015571	0.00907666	0.0102813	0.0222512	0.0133635	0.0140306	0.0199338	0.017766	0.0152843	0.0292994	0.0180334	0.0218065	0.0230464
2040					399.36	199.049			0.112491	0.104475	0.0869704	0.140815	0.14105	0.0992129	0.13891	0.127254	0.118897	0.187008	0.0933364	0.14314	0.198496	0.245483	0.216684	0.207795	0.157609	0.181194	0.176045	0.156033	0.136224	0.1561
2041					399.36	370.1			0.0287041	0.0132997	0.0277182	0.0170986	0.019051	0.00913783	0.0259083	0.022817	0.0204669	0.0664013	0.080584	0.0775003	0.112704	0.105885	0.0900631	0.0997683	0.0605449	0.0866814	0.0595931	0.04734	0.0518488	0.0529273
2043			1,1-Dichloro-2,2-diphenylethane	-0.821692152771095	399.336	252.158			0.000495989	0.0381737	0.00234453	0.060264	0.00271331	0.0286027	0.0114506	0.0174812	0.0201908	0.000483716	0.00049343	0.000488906	0.00731234	0.00704822	0.0322568	0.0175719	0.00478424	0.00880495	0.014957	0.0112911	0.0114332	0.0125604
2044					399.323	269.088			0.0198503	0.00577583	0.0138458	0.0170958	0.0144972	0.0277331	0.0242768	0.0154224	0.0173122	0.0217797	0.0215365	0.0247914	0.0233286	0.0212219	0.0235966	0.0276433	0.0152513	0.0223937	0.0219213	0.0203713	0.0206564	0.020983
2045					399.303	172.958			1.10084	1.01303	1.01747	1.39248	1.10526	1.30262	1.34795	1.09206	1.17146	1.08809	1.11394	1.15453	1.38618	1.16689	1.12239	1.22494	1.13082	1.17347	1.288	1.1416	1.30258	1.24406
2046					398.467	270.085			0.115315	0.0622407	0.0429465	0.141803	0.104048	0.216866	0.12535	0.0579466	0.108314	0.0219743	0.0212427	0.0167485	0.0211603	0.0176182	0.0199359	0.0166846	0.0118708	0.0184044	0.0427454	0.0461461	0.0519058	0.0469324
2048					398.434	232.925			0.122517	0.113218	0.114625	0.158275	0.125559	0.157811	0.145158	0.151046	0.136026	0.13345	0.128348	0.0975658	0.119199	0.118445	0.132875	0.140817	0.126846	0.124693	0.132402	0.138187	0.151409	0.140666
2049					398.43	173.957			0.0864605	0.0908458	0.0957295	0.127402	0.101506	0.123029	0.115065	0.100735	0.105097	0.0984756	0.094144	0.0936595	0.121056	0.102745	0.10042	0.135448	0.0989104	0.105607	0.105614	0.091623	0.115285	0.104174
2051					398.41	168.078			0.326595	0.267517	0.296066	0.279022	0.235137	0.236128	0.351283	0.251216	0.280371	0.272889	0.266893	0.504222	0.389295	0.32388	0.37705	0.329451	0.246446	0.338766	0.267873	0.318794	0.346793	0.311153
2053					398.407	278.001			0.212596	0.11176	0.128312	0.0214331	0.145048	0.167605	0.182893	0.148779	0.139803	0.136711	0.0158976	0.146361	0.159343	0.0348567	0.148985	0.167928	0.139524	0.118701	0.13128	0.129249	0.153523	0.138017
2054					398.399	216.024			0.416242	0.332965	0.19744	0.420711	0.24497	0.444469	0.367481	0.289713	0.339249	0.280576	0.380923	0.516849	0.487074	0.496929	0.458498	0.50114	0.371325	0.436664	0.31115	0.412337	0.412124	0.378537
2055					398.39	289.036			0.0282763	0.0214785	0.0100902	0.0279788	0.0225358	0.0267863	0.0171263	0.0256255	0.0224872	0.0303512	0.0270788	0.0371441	0.0326652	0.0327541	0.0297524	0.0372783	0.0365747	0.0329499	0.0303507	0.0308808	0.0293718	0.0302011
2056					398.39	311.11			0.0301507	0.0147764	0.0297283	0.0149252	0.0336095	0.030721	0.0345494	0.0426795	0.0288925	0.0756597	0.0853498	0.089004	0.0621659	0.0861267	0.0670744	0.0768964	0.0725171	0.0768493	0.0487385	0.0544294	0.0552221	0.0527967
2057					398.383	213.049			0.15734	0.144229	0.0798451	0.145684	0.137983	0.153082	0.156833	0.129429	0.138053	0.154155	0.179706	0.213121	0.187413	0.2138	0.198562	0.199108	0.165447	0.188914	0.155116	0.165948	0.158071	0.159712
2058					398.379	132.049			0.230629	0.209839	0.120935	0.204375	0.187677	0.22216	0.198599	0.16449	0.192338	0.192554	0.292861	0.322325	0.288073	0.319131	0.321697	0.277694	0.234594	0.281116	0.208409	0.240259	0.243467	0.230712
2060					398.347	290.059			0.0273917	0.0101341	0.0241783	0.0219626	0.0178526	0.0188304	0.0140686	0.0286218	0.02038	0.0339717	0.0194156	0.0145358	0.0241163	0.0387325	0.0149435	0.0406395	0.0255495	0.0264881	0.0290432	0.0186552	0.0280701	0.0252562
2061					397.969	285.082			0.0332279	0.0276997	0.00691353	0.0170103	0.0223777	0.0353737	0.0228336	0.0162265	0.0227079	0.0310449	0.0455015	0.0664868	0.0475817	0.0570956	0.0548728	0.0551639	0.0330544	0.0488502	0.0311565	0.0390324	0.04164	0.0372763
2062					397.565	355.088			0.0782344	0.02915	0.0707747	0.0435269	0.0629636	0.0197891	0.0713032	0.0859482	0.0577113	0.170393	0.188803	0.168371	0.231403	0.224052	0.218918	0.218487	0.163069	0.197937	0.110913	0.121601	0.11122	0.114578
2063					397.517	189.013			0.204436	0.0552512	0.236422	0.0907308	0.134907	0.0939649	0.214717	0.157581	0.148501	0.214022	0.247725	0.26898	0.228671	0.283154	0.246149	0.249539	0.219092	0.244667	0.140879	0.236675	0.207267	0.194941
2064					397.503	318.074			0.0544632	0.034684	0.0165688	0.0525009	0.027302	0.0470339	0.0548281	0.0482314	0.0419515	0.0429812	0.0529689	0.0639093	0.0563456	0.0604257	0.0565799	0.0578652	0.0574426	0.0560648	0.0436899	0.0529875	0.0466521	0.0477765
2065					397.491	916.989			0.0238887	0.0233179	0.00775072	0.020406	0.0027369	0.0313551	0.0323338	0.0181636	0.0199941	0.00453595	0.00049343	0.0033394	0.000561949	0.0171043	0.0088018	0.00413782	0.00675566	0.00571629	0.00933434	0.012063	0.00705521	0.00948417
2066					397.446	156.991			1.1985	0.951461	0.872445	1.28514	1.26184	1.13164	1.40634	1.25711	1.17056	1.03238	1.00677	1.07511	1.36236	1.25836	1.63058	1.17181	1.03321	1.19632	0.931984	1.11256	1.37881	1.14112
2068					396.654	446.153			0.112833	0.0343256	0.277811	0.100056	0.322149	0.116962	0.131612	0.199252	0.161875	0.21542	0.180702	0.174619	0.114628	0.146021	0.123515	0.169237	0.145426	0.158696	0.152214	0.178864	0.159318	0.163465
2070					396.622	284.099			0.0712801	0.0237372	0.146458	0.0501163	0.124858	0.0539801	0.115231	0.105268	0.086366	0.195314	0.188658	0.199323	0.13171	0.17625	0.153446	0.153518	0.16005	0.169784	0.133346	0.127238	0.14021	0.133598
2071					396.621	186.038			0.118325	0.0905926	0.151452	0.113517	0.127505	0.0960479	0.150231	0.119732	0.120925	0.139216	0.160624	0.173867	0.139802	0.178958	0.161151	0.153924	0.1371	0.15558	0.117806	0.134019	0.149716	0.133847
2073					396.604	506.155			0.326045	0.171658	0.653219	0.458698	0.954965	0.502276	0.558996	0.881938	0.563474	0.668177	0.536037	0.455022	0.41359	0.497266	0.37061	0.485764	0.564616	0.498885	0.554344	0.510827	0.496652	0.520608
2075					396.591	262.025			0.0315641	0.0169859	0.0338809	0.0351163	0.0330535	0.0197364	0.0388586	0.0295762	0.0298465	0.0365558	0.0360922	0.0378375	0.0374204	0.043994	0.038453	0.0390623	0.0398011	0.038652	0.0270379	0.0366284	0.0421164	0.0352609
2076					396.584	291.064			0.0319487	0.0180733	0.0310888	0.0297338	0.0363014	0.018645	0.0442616	0.0361817	0.0307793	0.0431399	0.0344823	0.0413184	0.0478207	0.0376593	0.0325813	0.0422764	0.0417952	0.0401342	0.035017	0.0365439	0.0435495	0.0383701
2078					395.79	105.038			0.0940939	0.0593862	0.118325	0.105895	0.0868777	0.0860744	0.105504	0.0796766	0.0919792	0.100135	0.135007	0.152772	0.108579	0.131602	0.132797	0.108325	0.10477	0.121748	0.0783941	0.0935383	0.0973838	0.0897721
2079					395.759	259.094			0.0361414	0.0319823	0.0252138	0.0689331	0.0583467	0.0363	0.0420991	0.039581	0.0423247	0.0297904	0.0248441	0.032946	0.0327474	0.0328706	0.0365773	0.0341569	0.0270798	0.0313766	0.0323423	0.0338577	0.037936	0.034712
2080					395.747	507.159			0.0650159	0.0537033	0.112085	0.0804051	0.208154	0.0959233	0.098782	0.179217	0.111661	0.126768	0.0977636	0.0921475	0.0608546	0.0468675	0.0629596	0.098787	0.0940458	0.0850241	0.116447	0.0934147	0.0962598	0.102041
2081					395.741	487.18			0.535304	0.428485	0.863763	0.809858	1.27115	0.863281	0.685063	0.949378	0.800785	0.951828	0.84973	0.776399	0.614957	0.734998	0.636115	0.809365	0.790024	0.770427	0.870638	0.80138	0.82345	0.831822
2082					395.741	488.183			0.0969854	0.0729382	0.168836	0.148464	0.258375	0.16042	0.127734	0.183969	0.152215	0.181455	0.157692	0.1351	0.113739	0.127975	0.118547	0.154284	0.150773	0.142446	0.169701	0.155781	0.156215	0.160566
2083			Perfluorohexane sulfonic acid	20.8454271921945	395.729	401.131			0.241781	0.165034	0.548176	0.205367	0.549785	0.246084	0.312326	0.531301	0.349982	0.636793	1.50531	0.451272	1.1852	1.13982	1.01799	1.42314	0.321705	0.960154	0.325306	0.38702	0.432875	0.381734
2084					395.729	539.151			0.100797	0.0550714	0.17485	0.158029	0.347206	0.141717	0.187899	0.234617	0.175023	0.296114	0.201796	0.190804	0.176671	0.218076	0.185586	0.286415	0.219736	0.2219	0.216444	0.207624	0.189955	0.204674
2085					395.728	272.087			0.0992747	0.0749915	0.0922845	0.119996	0.0666973	0.0846349	0.107927	0.0561952	0.0877501	0.0931785	0.11801	0.116311	0.0948551	0.111047	0.131615	0.113147	0.0924465	0.108826	0.0914115	0.10508	0.109185	0.101892
2086					395.722	197.033			2.88807	2.31804	2.28294	4.22596	4.23351	3.41538	4.22122	3.79251	3.4222	5.23724	4.21879	4.21678	5.0446	5.66057	5.44144	5.87708	4.27686	4.99667	4.49347	4.06861	4.49929	4.35379
2087					395.704	279.036			0.0408033	0.0271804	0.0312132	0.0608136	0.0550423	0.0455046	0.0579477	0.0434951	0.04525	0.0673932	0.0485994	0.0507017	0.0624158	0.0699252	0.0690117	0.0846199	0.053183	0.0632312	0.061015	0.0558042	0.0558525	0.0575572
2088			Glyphosate	9.0258046783568	395.696	170.082			0.040898	0.0340895	0.0306352	0.0513434	0.0555862	0.066205	0.0707716	0.0482495	0.0497223	0.0524132	0.0522157	0.0526458	0.0378169	0.0390069	0.0410682	0.0318178	0.0191259	0.0407638	0.0365501	0.0328714	0.0435733	0.0376649
2089					395.687	198.036			0.117025	0.0984294	0.0855462	0.172629	0.183752	0.142019	0.173611	0.157186	0.141275	0.221303	0.167729	0.1722	0.215843	0.220868	0.224181	0.242394	0.181745	0.205783	0.199667	0.176227	0.1937	0.189865
2090					394.924	169.073			0.0908362	0.101213	0.13418	0.200831	0.12434	0.167766	0.134264	0.142125	0.136944	0.0755749	0.104069	0.0924685	0.0878155	0.0920783	0.0868785	0.0793403	0.109781	0.0910007	0.104729	0.114745	0.107752	0.109076
2091					394.892	365.085			0.0270325	0.0289095	0.0143461	0.0422256	0.0268995	0.02592	0.0309196	0.0226613	0.0273643	0.0404465	0.0342303	0.03059	0.0386146	0.0482974	0.0454087	0.0464808	0.0313469	0.0394269	0.0402614	0.0407044	0.0387813	0.0399157
2092					394.858	78.9583			0.129294	0.122389	0.0945728	0.189068	0.173145	0.138015	0.165228	0.163721	0.146929	0.19993	0.174466	0.145491	0.20247	0.232066	0.211001	0.230165	0.208558	0.200518	0.206427	0.169763	0.164995	0.180395
2093					394.79	214.072			0.0894079	0.0583038	0.0513949	0.189055	0.132254	0.104984	0.16301	0.14069	0.116137	0.175402	0.0987225	0.160738	0.194245	0.170977	0.167186	0.144089	0.119267	0.153828	0.120472	0.126541	0.141633	0.129549
2094					393.995	302.046			0.0231634	0.00573837	0.00789095	0.00324484	0.0157273	0.00830131	0.0249161	0.0229318	0.0139893	0.0360777	0.0274074	0.0383167	0.0273286	0.0456219	0.044523	0.0538328	0.0246208	0.0372161	0.0216793	0.0237711	0.020467	0.0219725
2095					393.96	140.012			0.294149	0.174462	0.222076	0.324401	0.406149	0.147331	0.413791	0.300658	0.285377	0.537469	0.405297	0.444519	0.545373	0.730097	0.616888	0.696056	0.457712	0.554176	0.44975	0.407156	0.404686	0.420531
2096					393.158	301.069			0.0201009	0.054508	0.0153927	0.118256	0.0716921	0.145377	0.199183	0.0533646	0.0847342	0.000483716	0.00049343	0.000488906	0.000561949	0.000537483	0.00211853	0.000539388	0.00301407	0.00102968	0.0321306	0.0267212	0.0217555	0.0268691
2097			4,6-Dichloro-3-methyl-cis-1,2-dihydroxycyclohexa-3,5-diene	18.3130937708696	393.125	196.054			2.24759	4.02663	2.08542	0.36969	1.84883	1.06994	2.222	1.52508	1.9244	0.409965	0.541095	0.271829	0.607751	0.475469	0.45988	0.213116	0.217196	0.399538	1.01648	1.30623	1.32729	1.21667
2098					393.067	212.033			0.702319	0.670107	0.440403	0.921384	0.957887	0.749866	1.08574	0.925797	0.806688	1.37893	1.0033	1.04826	1.33104	1.61382	1.57737	1.56891	1.12217	1.33048	1.19233	1.0871	1.12769	1.13571
2099					393.067	345.069			0.0312768	0.0378865	0.0377097	0.0432385	0.0468044	0.0409596	0.0883453	0.0507276	0.0471185	0.0678008	0.055113	0.0342111	0.0594403	0.0583358	0.058816	0.0552238	0.0827204	0.0589577	0.0654413	0.0482087	0.0536306	0.0557602
2100					393.013	144.538			0.0229101	0.0504963	0.0320167	0.0630271	0.0300592	0.0527522	0.0483984	0.0402649	0.0424906	0.0382638	0.0326045	0.0351378	0.043937	0.0749913	0.0346034	0.0383705	0.0325383	0.0413058	0.0313506	0.0505242	0.0393621	0.0404123
2101			1,1-Dichloro-2,2-bis(4-chlorophenyl)ethylene	-14.6012113407918	392.275	319.028			0.17811	0.174558	0.117903	0.261486	0.145748	0.220429	0.194446	0.156087	0.181096	0.158686	0.169273	0.164168	0.200737	0.19243	0.200375	0.184868	0.164715	0.179406	0.167378	0.176757	0.178257	0.17413
2102					392.207	357.078			0.0248575	0.0226402	0.0192625	0.0317093	0.0173537	0.0206668	0.0251728	0.0202934	0.0227445	0.0174436	0.0262669	0.0177488	0.0215069	0.0228961	0.0189016	0.0285506	0.0155117	0.0211033	0.0313121	0.0195136	0.0244947	0.0251068
2103					392.207	398.155			0.144143	0.131091	0.0767597	0.127317	0.0841393	0.119411	0.0910988	0.0874232	0.107673	0.14172	0.134264	0.131245	0.145923	0.17998	0.147717	0.144442	0.132261	0.144694	0.132698	0.106101	0.114722	0.117841
2104					392.205	385.054			0.0344137	0.0381159	0.0256156	0.0691322	0.0404883	0.0596975	0.0500206	0.0290863	0.0433213	0.0400464	0.032454	0.0238934	0.033481	0.0467369	0.0321751	0.0395999	0.0378625	0.0357812	0.0315146	0.0361083	0.0428121	0.0368117
2105					392.204	125.035			0.591991	0.650695	0.344956	0.600006	0.36927	0.535346	0.537375	0.477412	0.513382	0.46731	0.399817	0.449022	0.538018	0.495245	0.596864	0.414714	0.402319	0.470414	0.415673	0.553584	0.598842	0.5227
2106					392.204	146.065			4.07528	5.65445	2.68671	5.63059	3.46592	4.68383	4.31298	3.55113	4.25761	4.06212	4.31381	4.46267	4.29038	4.58409	4.6012	4.02948	4.00371	4.29343	4.10307	4.34507	4.40079	4.28298
2107					392.204	325.125			0.31622	0.253381	0.399514	0.271429	0.450809	0.338023	0.387389	0.423645	0.355051	0.740061	0.648783	0.608173	0.526361	0.575815	0.527755	0.520713	0.626905	0.596821	0.487681	0.48376	0.49254	0.487994
2108			trans-4-Hydroxycyclohexanecarboxylate	-7.34180991122339	392.201	145.175			0.114931	0.194557	0.0286633	0.157919	0.0879148	0.0936096	0.138267	0.112979	0.116105	0.134955	0.103003	0.0944204	0.151228	0.128125	0.117639	0.119206	0.0833539	0.116491	0.114566	0.0907715	0.0817508	0.0956959
2109					392.197	167.043			0.930251	1.15334	0.648417	1.25639	0.819509	1.09717	1.00867	0.845489	0.969903	0.891247	0.855939	0.968271	0.971893	0.982727	0.991963	0.925552	0.85916	0.930844	0.888773	0.944416	1.01987	0.951018
2110					392.197	230.039			2.69523	2.77796	1.91561	3.79146	2.25337	3.38064	2.80573	2.42212	2.75526	2.40976	2.54888	2.58851	2.78872	2.96172	2.93828	2.65739	2.44419	2.66718	2.31916	2.64005	2.8257	2.59497
2111					392.197	287.073			0.0399879	0.0649823	0.0318672	0.0772786	0.0456026	0.0647157	0.0513408	0.0341684	0.0512429	0.0422362	0.0467027	0.0445427	0.0433506	0.0617812	0.0507581	0.0430143	0.0476006	0.0474983	0.0453086	0.0428554	0.0532732	0.0471458
2112					392.191	107.025			0.144971	0.20569	0.104918	0.202426	0.127354	0.167025	0.160757	0.132561	0.155713	0.150028	0.147226	0.142923	0.176679	0.163312	0.159106	0.148046	0.154255	0.155197	0.146662	0.15909	0.167285	0.157679
2113					392.191	227.065			1.697	2.34107	1.2623	2.27502	1.57852	1.9915	1.82663	1.57722	1.81866	1.64664	1.77167	1.79543	1.78639	1.81649	1.75586	1.67601	1.55905	1.72594	1.61205	1.75736	1.76808	1.7125
2114					392.191	228.068			0.121531	0.149807	0.0833767	0.154315	0.1012	0.131918	0.140799	0.0861168	0.121133	0.116535	0.114626	0.111484	0.121627	0.0979209	0.114604	0.119107	0.114216	0.113765	0.112127	0.121202	0.120209	0.117846
2115					392.191	231.043			0.152015	0.146094	0.0803902	0.189554	0.105663	0.182568	0.141155	0.121516	0.139869	0.136144	0.126975	0.133208	0.137374	0.154961	0.151332	0.145033	0.126065	0.138887	0.121383	0.138459	0.13713	0.132324
2116					392.19	127.051			3.88865	5.1622	2.4373	5.48687	3.12342	4.4397	4.12188	3.27281	3.9916	3.96567	3.62672	3.74902	3.93944	4.28706	4.29578	3.8146	3.82401	3.93779	3.79044	4.09217	4.10067	3.99443
2117					392.19	243.03			0.15646	0.205266	0.117803	0.212709	0.144763	0.176063	0.179849	0.152919	0.168229	0.157517	0.145079	0.156524	0.163593	0.180753	0.16012	0.172742	0.148763	0.160636	0.165148	0.168645	0.165719	0.166504
2119					392.19	485.162			0.0508893	0.0162962	0.0295887	0.0192431	0.018532	0.0316179	0.031368	0.0251938	0.0278411	0.0938489	0.0919334	0.0805157	0.155043	0.14884	0.119832	0.125941	0.0955567	0.113939	0.0656382	0.080237	0.0777712	0.0745488
2121					392.188	333.094			0.126184	0.106709	0.0504613	0.165168	0.0903037	0.126265	0.131415	0.124603	0.115139	0.127304	0.107413	0.110073	0.0955683	0.109836	0.0967207	0.0966166	0.106542	0.106259	0.109249	0.115252	0.112101	0.112201
2122			Selenocystine	-6.66387818575792	392.188	335.096			0.0455476	0.0497249	0.0214596	0.054924	0.0221448	0.0353532	0.0397649	0.0181813	0.0358875	0.0331925	0.0194307	0.0344465	0.0353947	0.0447772	0.0388972	0.028451	0.0278244	0.0328018	0.0367038	0.0301826	0.0409816	0.035956
2123					392.186	314.118			0.2328	0.299626	0.123314	0.359312	0.149585	0.269614	0.21474	0.166696	0.226961	0.214383	0.210236	0.208985	0.225946	0.275906	0.242029	0.220449	0.223683	0.227702	0.229649	0.218883	0.251388	0.233307
2124					392.184	395.117			0.031496	0.0503832	0.0169077	0.0382645	0.0247076	0.0310635	0.0315267	0.0143566	0.0298382	0.0266731	0.029365	0.0292877	0.0250466	0.0370684	0.0261687	0.0219996	0.0258827	0.0276865	0.0249886	0.0272407	0.0293774	0.0272022
2125					392.184	471.195			0.037803	0.0205429	0.0475133	0.0348578	0.0679943	0.0483941	0.0351633	0.0357261	0.0409993	0.0546018	0.0439015	0.0340522	0.028557	0.0475131	0.028845	0.0348515	0.0462565	0.0398224	0.0519393	0.0362977	0.0453722	0.0445364
2127					392.175	82.0292			0.0658801	0.0816714	0.0641632	0.13011	0.0777197	0.0867049	0.095908	0.0752307	0.0846736	0.0228102	0.127101	0.0769589	0.084823	0.105585	0.0964692	0.0780228	0.0738475	0.0832023	0.0799603	0.0973644	0.0940478	0.0904575
2128					392.173	128.035			2.32671	3.69702	2.38968	3.13243	2.06754	2.83218	2.70016	2.32151	2.68341	2.45707	3.40573	3.53647	3.56435	2.82926	3.67431	2.68108	2.51845	3.08334	2.49295	2.4557	2.70692	2.55185
2129					392.173	313.114			2.36618	3.09942	1.12996	3.49166	1.61088	2.69461	2.01902	1.60754	2.25241	2.23228	2.14321	2.20486	2.10736	2.65745	2.47869	2.19993	2.15602	2.27248	2.18508	2.21601	2.33981	2.24696
2130					392.162	144.17			0.0424626	0.0517252	0.0277065	0.0717228	0.0368896	0.0362411	0.0248036	0.0128725	0.038053	0.0247701	0.0538725	0.0440508	0.0332934	0.0250959	0.0415449	0.0436959	0.0507089	0.039629	0.0433346	0.0329865	0.0277934	0.0347049
2131					392.162	354.072			0.0217054	0.0133826	0.0105027	0.0401533	0.0179477	0.0186553	0.0361412	0.0164227	0.0218639	0.0238324	0.0101195	0.0200628	0.0210562	0.0194603	0.0136525	0.0202597	0.0293617	0.0197256	0.0218799	0.0263355	0.0159049	0.0213734
2132					392.149	334.086			0.0299177	0.0281732	0.00227256	0.058649	0.0171668	0.0494382	0.0372266	0.0350188	0.0322328	0.0188014	0.0275405	0.0209611	0.0251321	0.0232872	0.0239656	0.0199576	0.0359265	0.0244465	0.0258477	0.0278171	0.0358221	0.029829
2133					392.142	291.131			0.14572	0.253839	0.066944	0.233923	0.0999785	0.180889	0.145946	0.100368	0.153451	0.121325	0.146748	0.139701	0.116838	0.16204	0.149758	0.12915	0.131651	0.137151	0.134595	0.143023	0.158194	0.145271
2134					392.12	84.0448			0.0479618	0.0723335	0.0341691	0.0705867	0.0425411	0.0677284	0.0472037	0.038912	0.0526796	0.0555809	0.0609525	0.0555247	0.0633628	0.0599403	0.0601673	0.0505803	0.0548003	0.0576136	0.0521512	0.0626184	0.0521972	0.0556556
2135			3-Phospho-D-glycerate	-18.6607216222744	392.115	187.061			0.138888	0.187556	0.0927485	0.260414	0.146783	0.287993	0.30437	0.13273	0.193935	0.0474998	0.0388683	0.0381036	0.026583	0.0474294	0.0501004	0.0478433	0.0258416	0.0402837	0.093129	0.114599	0.124195	0.110641
2136					391.731	310.108			0.125865	0.137538	0.0396676	0.186469	0.0860258	0.136804	0.144224	0.127995	0.123073	0.122753	0.117228	0.118715	0.114591	0.121602	0.116548	0.0920287	0.123079	0.115818	0.117602	0.118594	0.130033	0.122076
2137					391.316	427.158			0.0211424	0.0107945	0.0286198	0.0252328	0.0495181	0.0297764	0.0220375	0.030265	0.0271733	0.0406781	0.0217833	0.0127111	0.0173806	0.0267752	0.0190873	0.0214561	0.0316337	0.0239382	0.0246896	0.025522	0.0285884	0.0262667
2138					391.313	388.121			0.0554005	0.011683	0.0957061	0.0507974	0.116734	0.0670545	0.0760849	0.0877217	0.0701477	0.075362	0.0812142	0.0517038	0.0540602	0.07331	0.0418261	0.0715435	0.0639901	0.0641263	0.0667382	0.0575389	0.0652833	0.0631868
2139					391.313	472.179			0.04796	0.0445009	0.0825958	0.0679207	0.123242	0.0992942	0.0879822	0.0930493	0.0808181	0.105281	0.0899579	0.0727038	0.054114	0.082283	0.0699653	0.0785589	0.0975015	0.0812956	0.0908078	0.0827979	0.0899993	0.0878683
2140					391.293	132.038			0.0719282	0.0857121	0.0995454	0.109278	0.103183	0.086672	0.106636	0.131425	0.0992975	0.207139	0.185315	0.147839	0.108165	0.171428	0.125193	0.127482	0.138948	0.151438	0.132563	0.081656	0.106044	0.106754
2141					391.276	481.166			0.0473864	0.0756338	0.0152347	0.0619402	0.029821	0.0426875	0.0280305	0.0200042	0.0400923	0.0337188	0.0347651	0.0375009	0.0362707	0.0423948	0.0495631	0.0327018	0.0395663	0.0383102	0.0312878	0.0353681	0.0500133	0.0388897
2142			Perfluorooctane sulfonamide	-21.303044826636	391.276	500.142			0.0226256	0.0250473	0.00746401	0.0281657	0.0173823	0.0153857	0.0282144	0.0199393	0.020528	0.028989	0.0220232	0.0188021	0.0148494	0.013716	0.0162797	0.0192184	0.0361321	0.0212512	0.0232004	0.0208605	0.0204977	0.0215195
2144					391.264	382.08			0.0503305	0.12427	0.0345574	0.0106914	0.0258976	0.00691865	0.0428526	0.0284346	0.0404941	0.0040573	0.00443122	0.00691128	0.0112435	0.00286056	0.00523557	0.00230086	0.00500429	0.00525558	0.0203628	0.0268529	0.0254965	0.0242374
2146					391.25	647.218			0.0184766	0.0231816	0.00804459	0.0843999	0.0724943	0.0468271	0.0465769	0.0284991	0.0410625	0.020442	0.0137662	0.0237476	0.0157109	0.0180438	0.0167263	0.0212147	0.0189292	0.0185726	0.0278739	0.0305318	0.0353389	0.0312482
2147					390.855	123.902			2.02073	1.86526	1.46098	2.48675	1.90108	2.48466	2.5008	2.24542	2.12071	1.68878	1.63354	1.82097	1.86891	1.67845	1.8232	1.66787	1.59725	1.72237	2.22152	1.79787	1.9113	1.97689
2148					390.839	189.088			0.311391	0.265346	0.318267	0.191132	0.25134	0.196286	0.198885	0.149538	0.235273	0.21234	0.183993	0.468492	0.30652	0.258504	0.28337	0.259881	0.210602	0.272963	0.251512	0.268649	0.260199	0.26012
2149					390.449	131.034			1.70539	2.36599	2.47583	2.87081	3.04645	2.81572	3.25853	3.40921	2.74349	3.7818	3.3992	3.42937	2.97773	3.23769	3.21067	3.43526	3.33403	3.35072	3.18648	2.71986	3.635	3.18045
2150					390.442	161.045			10.294	8.77504	9.31757	13.2033	13.7181	12.744	12.709	12.498	11.6574	12.0502	11.2658	12.4431	10.0514	11.4088	11.4925	11.4771	11.7564	11.4932	11.7682	10.1378	13.6926	11.8662
2151					390.429	162.049			0.847506	0.604205	0.620398	0.925403	0.97212	0.847518	0.851956	0.87303	0.817767	0.82949	0.813807	0.787963	0.674359	0.771618	0.783114	0.726481	0.674097	0.757616	0.806068	0.67658	0.809095	0.763914
2152					390.399	191.05			0.201794	0.0981365	0.253913	0.098248	0.233093	0.130925	0.2698	0.435379	0.215161	0.544099	0.368263	0.284957	0.284248	0.273161	0.236925	0.248097	0.460205	0.337494	0.301803	0.277901	0.286558	0.288754
2153					389.55	239.077			0.37467	0.134671	0.358594	0.20085	0.500431	0.423851	0.331713	0.406138	0.341365	0.638225	0.526407	0.485732	0.443424	0.484581	0.467815	0.460434	0.606783	0.514175	0.413527	0.355146	0.466618	0.411764
2154					389.517	362.087			0.0188137	0.00494372	0.0608637	0.0253319	0.0883104	0.0363098	0.040462	0.0401574	0.0393991	0.0601425	0.0474042	0.0373745	0.0193391	0.0359036	0.0268985	0.0402061	0.0447475	0.039002	0.0474859	0.0310145	0.0340785	0.0375263
2155					389.485	880.965			0.0276842	0.0249124	0.0154151	0.023409	0.00621785	0.0349162	0.0442731	0.0336044	0.026304	0.00660478	0.00713592	0.0192567	0.00793976	0.0206001	0.0177863	0.0157906	0.017234	0.0140435	0.020947	0.019118	0.0148497	0.0183049
2156			TG(15:0/22:6(4Z,7Z,10Z,13Z,16Z,19Z)/o-18:0)	9.37404714780781	389.467	880.465			0.0272145	0.0360187	0.0139891	0.0374195	0.00894166	0.0376073	0.0455124	0.029324	0.0295034	0.0112826	0.00864603	0.0166428	0.00549857	0.0285694	0.019049	0.0105765	0.0178192	0.0147605	0.0218802	0.0234162	0.0206985	0.0219983
2157			NTP	5.03572192557089	389.412	389.106			0.0727168	0.0484869	0.25298	0.0990019	0.346882	0.149597	0.170484	0.212703	0.169106	0.201279	0.18834	0.141241	0.140227	0.133721	0.103907	0.159814	0.1627	0.153903	0.138277	0.130068	0.158773	0.142373
2159					388.648	201.026			2.5502	2.91602	2.2987	3.41185	3.14391	3.31935	3.96105	2.93963	3.06759	2.45135	2.50481	2.57261	3.34495	3.10808	2.76318	2.80194	2.41483	2.74522	2.68856	2.63445	2.83748	2.72016
2160					388.646	254.053			0.0421507	0.0291526	0.0345243	0.139816	0.0917683	0.0868611	0.118333	0.0544623	0.0746335	0.025416	0.0116765	0.0283694	0.0225159	0.0234695	0.0187939	0.0314309	0.0187445	0.0225521	0.0419515	0.0461992	0.0407855	0.0429787
2162			Bis(2-chloro-1-methylethyl)ether	0.0408572359562007	388.595	172.072			1.24683	1.0774	0.467744	0.499056	0.300027	1.50254	2.32733	0.899729	1.04008	0.28579	0.303767	0.140456	0.154932	0.19372	0.146733	0.167727	0.286361	0.209936	0.587492	0.596439	0.652573	0.612168
2163					388.587	420.108			0.0540377	0.122823	0.0599239	0.166327	0.0714457	0.116068	0.270337	0.0508114	0.113972	0.000483716	0.00049343	0.000488906	0.00192078	0.00595329	0.0119982	0.000539388	0.000476288	0.00279425	0.0531521	0.0487813	0.04803	0.0499878
2164					388.579	491.155			0.10964	0.0545413	0.159675	0.126471	0.286	0.182459	0.194274	0.226622	0.16746	0.226896	0.198832	0.150346	0.142419	0.165435	0.106991	0.150807	0.199108	0.167604	0.195394	0.144472	0.179409	0.173092
2166			1D-myo-Inositol 1,3,4-trisphosphate	19.1938304757798	387.759	421.111			0.000495989	0.0223569	0.00279619	0.0181372	0.00917043	0.0155279	0.0386192	0.00290311	0.0137509	0.000483716	0.00049343	0.000488906	0.000561949	0.000537483	0.000507918	0.000539388	0.000476288	0.000511135	0.000514532	0.00196192	0.00294222	0.00180622
2167					387.753	446.134			0.0427379	0.017059	0.0910344	0.054863	0.134855	0.0936227	0.0890621	0.111992	0.0794033	0.0857345	0.0665341	0.053726	0.0450528	0.0456498	0.0377073	0.0648909	0.0589047	0.057275	0.0868599	0.0659792	0.0598308	0.07089
2168					387.75	380.052			0.0562753	0.0259619	0.0242651	0.0853002	0.0471894	0.0709339	0.0840859	0.0535485	0.055945	0.0697324	0.0578216	0.0687173	0.0788482	0.0645815	0.0543791	0.0668112	0.0691239	0.0662519	0.0698957	0.0613471	0.0656427	0.0656285
2169					387.737	301.097			0.0246631	0.0132911	0.00178784	0.00560211	0.00406767	0.0089606	0.0270661	0.0253501	0.0138486	0.0184769	0.0107342	0.0217408	0.0138481	0.0144525	0.0197449	0.0147106	0.0109813	0.0155862	0.0135157	0.0128029	0.0183391	0.0148859
2170					387.734	492.159			0.0137939	0.00177486	0.0157706	0.0180268	0.0429803	0.0199776	0.0208311	0.034885	0.021005	0.0217567	0.0241647	0.0184356	0.00901822	0.00587933	0.00407047	0.0133241	0.0247453	0.0151743	0.0212652	0.0205199	0.0167331	0.0195061
2171					387.707	564.144			0.0303221	0.0206948	0.0288807	0.151317	0.234729	0.10804	0.0946276	0.0767926	0.0931755	0.0241508	0.0165932	0.0286261	0.0337752	0.0295544	0.0278019	0.0399201	0.0147993	0.0269026	0.0445309	0.057819	0.0511607	0.0511702
2177					387.269	418.134			0.0201721	0.0249399	0.0117571	0.0236646	0.0217325	0.0157707	0.0114652	0.0210136	0.0188145	0.0196745	0.0198755	0.0183392	0.0203506	0.0400291	0.0268038	0.0373017	0.0418271	0.0280252	0.0420308	0.0268905	0.0437459	0.0375557
2180					386.877	561.169			0.0168842	0.0312347	0.0232468	0.156246	0.155319	0.107495	0.120585	0.0708239	0.0852293	0.03165	0.0174059	0.0364478	0.0451826	0.0208879	0.0328942	0.0253562	0.0167631	0.0283235	0.0244747	0.0392648	0.0464226	0.0367207
2181					386.87	229.992			0.0398781	0.214396	0.026318	0.0569577	0.0440554	0.0638197	0.0618158	0.151988	0.0824036	0.0203888	0.146756	0.212531	0.0439982	0.0636818	0.0424292	0.0519691	0.0143233	0.0745097	0.0226273	0.0408328	0.03622	0.0332267
2182					386.87	338.005			0.696479	0.69111	0.594435	1.05576	0.832964	0.884373	0.851689	0.832376	0.804899	0.731589	0.778902	0.65698	0.80334	0.782461	0.706847	0.771664	0.824083	0.756983	0.848374	0.781164	0.856794	0.828777
2184					386.849	328.045			0.0806522	0.0990421	0.099818	0.12743	0.0870638	0.065709	0.0962975	0.0816058	0.0922024	0.0818939	0.128008	0.105136	0.0966133	0.0838016	0.0685649	0.0833436	0.0779625	0.0906655	0.0949798	0.11318	0.122032	0.110064
2185					386.824	160.025			0.101965	0.132396	0.142922	0.157577	0.0959688	0.110184	0.127532	0.13376	0.125288	0.0908644	0.385311	0.158345	0.206118	0.190953	0.143944	0.197832	0.183663	0.194629	0.162319	0.0991658	0.140318	0.133934
2186					386.824	168.066			0.0713089	0.0707274	0.0306319	0.117553	0.114352	0.142096	0.154088	0.0778742	0.0973289	0.00454998	0.00049343	0.00446374	0.000561949	0.00759167	0.000507918	0.00458276	0.000476288	0.00290347	0.0431451	0.059784	0.0534703	0.0521331
2187					386.805	502.124			0.000495989	0.000461726	0.0084684	0.0062867	0.00866357	0.000574494	0.0100277	0.0131774	0.00601949	0.0314621	0.022847	0.0405089	0.0573098	0.0183732	0.0169082	0.061858	0.0280164	0.0346604	0.0240442	0.0248055	0.0182617	0.0223705
2188			Molybdate	-9.90184179184536	386.78	166.996			0.225038	0.264396	0.198209	0.285015	0.311196	0.260211	0.269035	0.260795	0.259237	0.252541	0.129529	0.172753	0.286168	0.231696	0.255101	0.274891	0.21169	0.226796	0.193982	0.208608	0.267683	0.223424
2189					386.408	346.098			0.0136378	0.000461726	0.036394	0.0109354	0.0613207	0.0183096	0.0521738	0.0461489	0.0299227	0.110225	0.0516758	0.0359885	0.086035	0.082456	0.0806352	0.0463564	0.0765831	0.0712444	0.0395047	0.0532303	0.046901	0.0465454
2190					386.384	280.018			0.0775481	0.057515	0.0385429	0.0836163	0.063259	0.0821954	0.0914137	0.0890524	0.0728929	0.0765558	0.0755664	0.0403257	0.076972	0.0676273	0.080508	0.0601633	0.0905339	0.0710316	0.0717122	0.0693283	0.0809706	0.0740037
2191			Tetrafluoroethylene	14.6237633454509	386.009	101.024			15.0618	10.4965	13.1277	17.6033	19.1963	22.2215	20.62	17.565	16.9865	19.9923	15.7494	14.3692	23.0071	26.5902	18.3692	19.0297	16.9338	19.2551	23.1053	18.5816	18.3594	20.0154
[truncated: 3,941 more rows]
