# Supplementary material for: Combined analysis of the proteome and metabolome provides insight into microRNA-1174 function in Aedes aegypti mosquitoes
Source: Parasit Vectors. 2023 Aug 9;16:271. doi: 10.1186/s13071-023-05859-1 (PMC10413549; doi:10.1186/s13071-023-05859-1)
Supplement: Supplementary file 6 — Additional file 6: Table S6. The retained 11270 peaks in the combined POS and NEG modes after pretreatment. [file 13071_2023_5859_MOESM6_ESM.xlsx]

## Sheet: Table S6_Mean
																		Additional file 6_Table S6_The retained 11,270 peaks in the combined POS and NEG modes after pretreatment
id	MS2 name	MS2 score	MS1 name	MS1 ppm	rt	mz	SuperClass	type	Ant1174_10	Ant1174_11	Ant1174_12	Ant1174_5	Ant1174_6	Ant1174_7	Ant1174_8	Ant1174_9	Mean Ant1174	Control_10	Control_11	Control_12	Control_5	Control_6	Control_7	Control_8	Control_9	Mean Control	QC01	QC02	QC03	Mean QC
1	Zymonic acid	0.909819			184.079	159.027	Organoheterocyclic compounds	forward	0.000508363	0.000603721	0.000383933	0.00144303	0.00124215	0.00103063	0.00107738	0.000815871	0.000888135	0.000753137	0.000663933	0.000668747	0.000766005	0.000593503	0.000438238	0.000654724	0.000534188	0.000634059	0.000803805	0.000811894	0.000856298	0.000823999
3	Xanthine	0.973931			232.357	151.026	Organoheterocyclic compounds	forward	0.000250903	0.0002814	0.000239712	0.00130863	0.00107361	0.000723936	0.00164413	0.000586191	0.000763563	0.000396162	0.000312123	0.000333792	0.000352834	0.000277915	0.000235729	0.00027007	0.000319212	0.00031223	0.000581199	0.000620786	0.000620774	0.000607586
4	Vitamin A	0.841752			262.271	269.226	Lipids and lipid-like molecules	forward	4.39944e-07	5.03056e-07	9.57071e-07	9.38795e-07	7.98059e-07	5.64417e-07	9.13209e-07	4.58136e-07	6.96586e-07	2.93243e-07	1.13875e-07	1.07724e-07	2.41086e-07	4.12332e-07	4.19319e-07	3.45675e-07	4.81515e-07	3.01846e-07	6.22801e-07	5.18641e-07	4.33953e-07	5.25132e-07
5	Vinylacetylglycine	0.906563			363.996	144.065	Organic acids and derivatives	forward	4.01392e-06	3.64561e-06	4.95311e-06	4.41134e-06	3.72195e-06	5.22146e-06	4.57178e-06	4.52649e-06	4.38321e-06	6.26086e-06	5.15243e-06	9.52015e-06	5.48189e-06	8.62186e-06	9.18607e-06	9.22704e-06	5.65247e-06	7.38784e-06	5.28059e-06	4.89568e-06	6.58604e-06	5.58744e-06
6	Valyl-Threonine	0.486576			57.2198	219.134	Organic acids and derivatives	forward	5.14666e-06	7.72573e-06	7.08543e-06	3.65718e-06	3.50079e-06	4.34935e-06	4.86846e-06	4.15492e-06	5.06107e-06	4.09294e-06	3.72497e-06	3.26215e-06	2.71896e-06	3.8949e-06	3.63797e-06	3.20054e-06	4.04873e-06	3.57265e-06	4.13428e-06	3.77417e-06	3.66702e-06	3.85849e-06
7	Valyl-Proline	0.901928			335.543	215.139	Organic acids and derivatives	forward	7.86597e-06	9.70002e-06	7.40203e-06	8.77932e-06	8.41851e-06	7.88778e-06	8.36272e-06	7.1451e-06	8.19518e-06	5.80138e-06	4.9463e-06	6.0163e-06	5.5063e-06	6.64287e-06	6.71294e-06	6.21391e-06	5.38746e-06	5.90343e-06	6.48199e-06	6.22536e-06	7.12477e-06	6.61071e-06
8	Valyl-Lysine	0.910772			552.572	246.181	Organic acids and derivatives	forward	6.73648e-05	7.98571e-05	6.27531e-05	8.226e-05	8.24744e-05	8.01529e-05	0.000101271	7.74916e-05	7.92031e-05	7.2701e-05	6.34658e-05	7.02102e-05	7.46574e-05	7.4513e-05	7.12267e-05	6.61797e-05	7.5796e-05	7.10937e-05	6.45418e-05	7.54305e-05	8.03478e-05	7.344e-05
9	Valyl-Isoleucine	0.918732			393.659	231.17	Organic acids and derivatives	forward	7.84921e-06	5.87311e-06	6.28274e-06	6.56885e-06	1.48672e-05	5.53933e-06	4.62174e-06	5.50585e-06	7.13851e-06	4.53524e-06	3.66732e-06	3.48518e-06	3.99042e-06	5.26951e-06	4.24595e-06	5.30667e-06	4.82716e-06	4.41593e-06	5.70606e-06	5.92851e-06	5.62059e-06	5.75172e-06
10	Valyl-Hydroxyproline	0.724688			329.376	231.134	Organic acids and derivatives	forward	2.76089e-05	2.12707e-05	2.1003e-05	2.64056e-05	2.40206e-05	2.46423e-05	2.22681e-05	2.91205e-05	2.45425e-05	2.53124e-05	2.71322e-05	2.69501e-05	2.68636e-05	2.6332e-05	2.78937e-05	3.09471e-05	2.89509e-05	2.75477e-05	2.35813e-05	2.70941e-05	2.49336e-05	2.5203e-05
12	Valeric acid	0.911281			82.5534	101.06	Lipids and lipid-like molecules	forward	7.55452e-05	6.14889e-05	3.93792e-05	8.93054e-05	9.28131e-05	0.000148928	8.61236e-05	5.96392e-05	8.16528e-05	7.14872e-05	6.68477e-05	1.28555e-08	7.97328e-05	0.000100243	3.94747e-05	5.0608e-05	2.14662e-05	5.37341e-05	8.42583e-05	7.46267e-05	5.57519e-05	7.15456e-05
13	Urocanic acid	0.5141			309.718	137.035	Organoheterocyclic compounds	forward	5.13775e-06	4.24443e-06	4.57059e-06	5.10755e-06	9.60262e-06	2.78153e-06	6.11203e-06	4.50511e-06	5.2577e-06	2.78671e-06	2.56429e-06	3.60875e-06	3.17108e-06	2.0285e-06	2.9555e-06	2.70209e-06	2.22054e-06	2.75468e-06	4.12447e-06	3.67918e-06	3.47264e-06	3.75876e-06
14	Uridine diphosphategalactose	0.63803			462.302	565.049	Nucleosides, nucleotides, and analogues	forward	3.1627e-06	3.51657e-06	2.19285e-06	5.48817e-07	5.9067e-07	7.96935e-07	9.00057e-07	7.0172e-07	1.55129e-06	2.13111e-06	2.72395e-06	2.24525e-06	2.75364e-06	3.09489e-06	3.44389e-06	3.16884e-06	2.96903e-06	2.81632e-06	1.74465e-06	2.26029e-06	2.29759e-06	2.10084e-06
15	Uridine 5'-monophosphate	0.980499			461.365	325.043	Nucleosides, nucleotides, and analogues	forward	8.76223e-06	7.39432e-06	5.89834e-06	1.06123e-06	1.71555e-06	2.90772e-06	4.05332e-06	7.9345e-06	4.9659e-06	1.13252e-05	1.10019e-05	1.19512e-05	1.08551e-05	1.05535e-05	1.35134e-05	1.12383e-05	1.11251e-05	1.14455e-05	8.03455e-06	7.9308e-06	8.05628e-06	8.00721e-06
16	Uridine	0.989305			180.562	245.077	Nucleosides, nucleotides, and analogues	forward	5.5578e-06	5.58922e-06	2.49128e-06	3.32574e-06	4.99067e-06	3.19674e-06	3.11997e-06	3.37235e-06	3.95547e-06	2.96294e-06	3.52346e-06	3.69194e-06	7.18662e-06	5.95998e-06	3.77545e-06	6.60293e-06	4.11273e-06	4.72701e-06	4.72432e-06	3.63029e-06	5.94925e-06	4.76796e-06
17	Uric acid	0.879086			348.404	167.021	Organoheterocyclic compounds	forward	9.70289e-06	1.77279e-05	9.28889e-06	1.22684e-05	1.22966e-05	1.086e-05	1.77203e-05	1.10135e-05	1.26098e-05	3.28613e-06	2.57163e-06	3.08123e-06	2.85134e-06	2.85834e-06	2.90104e-06	2.44222e-06	4.39627e-06	3.04853e-06	6.85225e-06	8.63786e-06	8.02061e-06	7.83691e-06
18	Uracil	0.999794			80.4367	111.019	Organoheterocyclic compounds	forward	0.00280348	0.00286016	0.00240902	0.00758065	0.00752994	0.00544925	0.00470835	0.00420081	0.00469271	0.00375984	0.00274145	0.00367734	0.00398393	0.00342016	0.0033185	0.00353256	0.00253555	0.00337117	0.00435267	0.00415698	0.004357	0.00428888
19	Undecanoic acid	0.990686			46.9198	185.155	Lipids and lipid-like molecules	forward	1.66035e-05	2.67951e-05	2.66858e-05	1.55746e-05	2.89868e-05	1.57166e-05	1.23372e-05	1.25287e-05	1.94035e-05	1.47039e-05	2.12675e-05	1.73168e-05	1.83422e-05	2.06864e-05	1.7664e-05	1.60821e-05	1.23513e-05	1.73018e-05	1.6497e-05	1.89814e-05	1.6767e-05	1.74151e-05
20	UDP-N-acetyl-alpha-D-galactosamine	0.935555			449.747	606.075	Nucleosides, nucleotides, and analogues	forward	9.31391e-06	8.39472e-06	5.92705e-06	4.51615e-06	4.01878e-06	5.80482e-06	7.24485e-06	6.46754e-06	6.46098e-06	1.13953e-05	1.13345e-05	1.47082e-05	1.27091e-05	1.34829e-05	1.49108e-05	1.22894e-05	1.1585e-05	1.28019e-05	7.89809e-06	9.39413e-06	8.74929e-06	8.6805e-06
21	Tyrosyl-Gamma-glutamate	0.619985			115.183	310.139	Organic acids and derivatives	forward	3.44141e-06	2.80286e-06	2.86552e-06	2.67883e-07	1.14598e-08	7.88406e-07	1.41669e-06	1.30816e-06	1.6128e-06	1.28509e-08	3.98755e-07	4.97095e-07	1.4225e-07	1.22675e-08	5.0716e-07	1.29756e-08	6.51084e-07	2.79305e-07	7.35202e-07	8.71806e-07	8.87955e-07	8.31654e-07
22	Tyrosyl-Aspartate	0.849054			473.448	297.111	Organic acids and derivatives	forward	1.61613e-06	1.00069e-06	2.78843e-06	7.9147e-07	2.07638e-06	1.14885e-06	1.44531e-06	3.0631e-06	1.74129e-06	5.3221e-06	3.68174e-06	2.75362e-06	2.43152e-06	2.40714e-06	2.05356e-06	2.30066e-06	4.54884e-06	3.1874e-06	2.7926e-06	2.3754e-06	2.58756e-06	2.58519e-06
23	Tyrosyl-Alanine	0.941914			51.6236	253.118	Organic acids and derivatives	forward	4.34226e-06	4.79329e-06	4.42081e-06	1.6907e-06	2.37755e-06	2.24225e-06	2.33903e-06	2.56028e-06	3.09577e-06	1.29032e-06	2.7966e-06	1.61512e-06	1.06337e-06	1.79211e-06	2.28995e-06	1.70654e-06	2.78169e-06	1.91696e-06	1.83448e-06	1.83382e-06	1.79501e-06	1.82111e-06
27	Turanose	0.991476			447.059	365.105	Lipids and lipid-like molecules	forward	2.98868e-06	3.07697e-07	5.32914e-06	1.66601e-06	4.24455e-06	2.23499e-06	3.51431e-06	4.14244e-06	3.05348e-06	7.00627e-06	5.54011e-06	6.70365e-06	5.6879e-06	5.67345e-06	5.48206e-06	6.06974e-06	5.90177e-06	6.00812e-06	4.49573e-06	5.55708e-06	4.54703e-06	4.86661e-06
28	Tryptophyl-Glutamine	0.661832			66.3011	333.156	Organic acids and derivatives	forward	2.28271e-06	2.60455e-06	3.50693e-06	8.15224e-07	7.16407e-07	6.73595e-07	9.68721e-07	1.8161e-06	1.67303e-06	3.548e-07	1.04748e-06	6.98601e-07	3.94154e-07	1.22675e-08	9.4458e-07	3.34703e-07	1.47372e-06	6.57539e-07	9.85693e-07	1.08169e-06	7.94273e-07	9.53885e-07
29	Trimethylaminoacetone	0.774253			231.894	116.107	Organic oxygen compounds	forward	9.33078e-05	0.000111039	8.77151e-05	9.78157e-05	9.86752e-05	0.000106409	0.000118535	0.000109531	0.000102879	6.02815e-05	7.2477e-05	0.000109109	7.62504e-05	8.06234e-05	0.000101706	6.95695e-05	6.32403e-05	7.91571e-05	9.40884e-05	9.44326e-05	8.77742e-05	9.20984e-05
32	Tridecanoic acid	0.999915			45.7685	213.186	Lipids and lipid-like molecules	forward	3.21314e-05	3.93929e-05	2.62942e-05	5.9375e-05	6.65551e-05	4.64118e-05	5.06668e-05	4.17766e-05	4.53255e-05	1.66807e-05	2.13201e-05	2.09872e-05	2.03259e-05	6.71452e-05	1.30453e-05	1.68497e-05	1.62696e-05	2.4078e-05	3.52739e-05	3.49477e-05	3.57566e-05	3.53261e-05
34	Trehalose 6-phosphate	0.831274			510.515	421.076	Organic oxygen compounds	forward	5.54027e-06	2.66784e-06	3.24834e-06	5.13246e-07	8.45924e-07	1.31603e-06	1.42943e-06	2.5977e-06	2.26985e-06	8.71871e-06	9.90253e-06	9.8601e-06	1.03159e-05	1.07049e-05	1.1331e-05	1.11099e-05	9.253e-06	1.01495e-05	6.52496e-06	5.55192e-06	6.28761e-06	6.1215e-06
35	Trehalose	0.881691			394.746	341.11	Organic oxygen compounds	forward	6.64508e-06	4.62961e-06	1.77366e-05	6.20484e-06	1.23931e-05	6.838e-06	7.4663e-06	8.89691e-06	8.85131e-06	1.24548e-05	6.88132e-05	1.63142e-05	6.81603e-06	7.83608e-06	4.40803e-05	1.10797e-05	1.41896e-05	2.2698e-05	9.31673e-06	8.72976e-06	9.61938e-06	9.22196e-06
37	trans-Aconitic acid	0.853118			457.815	173.009	Organic acids and derivatives	forward	0.000352915	0.000280439	0.000349887	0.000144953	0.000129503	0.000128097	0.000173567	0.000241873	0.000225154	0.000194757	0.000295083	0.000237547	0.000244772	0.000302987	0.000284827	0.000301534	0.000304705	0.000270777	0.000288141	0.000274352	0.000239235	0.000267243
38	Torasemide	0.912549			418.202	349.131	Organoheterocyclic compounds	forward	8.85799e-07	2.53607e-07	9.41895e-07	1.46561e-07	5.30934e-07	2.18782e-07	4.28539e-07	4.98609e-07	4.88091e-07	1.12694e-06	1.29177e-06	1.13515e-06	1.14362e-06	1.06192e-06	1.32308e-06	1.51928e-06	1.29735e-06	1.23739e-06	7.32049e-07	9.46674e-07	1.04157e-06	9.06763e-07
39	Topiramate	0.812376			59.9359	338.09	Organoheterocyclic compounds	forward	1.28212e-08	1.01969e-05	2.35527e-06	6.038e-07	1.52566e-07	2.5149e-06	8.49405e-06	1.5415e-06	3.23397e-06	1.28509e-08	1.31397e-08	1.28555e-08	1.27428e-08	1.22675e-08	1.2274e-08	1.29756e-08	1.2845e-08	1.27439e-08	1.49883e-06	1.56413e-06	1.04219e-06	1.36838e-06
40	Thymine	0.983192			69.4896	125.035	Organoheterocyclic compounds	forward	0.00011898	0.000175244	0.000120681	0.000542043	0.00239425	9.73692e-05	9.93751e-05	9.38611e-05	0.000455226	7.2845e-05	7.60973e-05	8.81324e-05	8.20385e-05	8.34641e-05	0.000113855	9.78437e-05	7.81516e-05	8.65535e-05	0.000296014	0.000286745	0.000296196	0.000292985
41	Threonic acid	0.684344			348.437	135.029	Organic oxygen compounds	forward	0.000102986	9.73938e-05	0.000103919	6.69889e-05	7.91948e-05	6.6247e-05	8.95008e-05	0.000122372	9.10753e-05	0.000195341	0.000156319	0.000201735	0.00014711	0.000134266	0.000153444	0.000133597	0.000161275	0.000160386	0.000127036	0.000125975	0.000137885	0.000130299
42	Thiomorpholine 3-carboxylate	0.520358			387.396	148.042	Organic acids and derivatives	forward	5.76115e-05	7.6072e-05	4.8601e-05	0.000130279	0.000147978	9.58146e-05	6.6075e-05	7.46494e-05	8.71352e-05	7.76046e-05	7.83111e-05	5.7851e-05	8.34679e-05	8.6512e-05	6.9787e-05	7.17736e-05	7.22306e-05	7.46922e-05	8.30244e-05	7.9764e-05	7.75656e-05	8.0118e-05
43	Thiolutin	0.826636			435.286	229.01	Organic nitrogen compounds	forward	8.69429e-06	7.48747e-06	5.56428e-06	6.14841e-06	8.86007e-06	1.10928e-05	1.26925e-05	1.1502e-05	9.00523e-06	1.30445e-05	1.0058e-05	1.63058e-05	1.42739e-05	1.0949e-05	1.18527e-05	1.23896e-05	9.04134e-06	1.22393e-05	9.55132e-06	1.03187e-05	1.06415e-05	1.01705e-05
45	Theophylline	0.92501			330.241	381.1	Organoheterocyclic compounds	forward	8.42514e-06	2.89568e-06	9.37367e-06	6.1132e-07	6.14577e-06	3.92255e-07	4.37155e-06	8.71454e-06	5.11624e-06	2.49976e-05	3.06441e-05	2.27078e-05	2.82755e-05	3.27979e-05	2.77241e-05	3.08629e-05	2.3544e-05	2.76942e-05	1.72672e-05	1.54295e-05	1.42414e-05	1.5646e-05
46	Theaflavin	0.695011			453.292	563.124	Phenylpropanoids and polyketides	forward	8.50466e-06	7.25663e-06	9.47893e-06	6.97852e-06	3.94504e-06	3.51328e-06	7.17471e-06	7.7266e-06	6.8223e-06	7.62555e-06	7.82956e-06	8.10335e-06	8.33195e-06	6.74156e-06	9.65377e-06	7.61792e-06	8.55801e-06	8.05771e-06	6.33352e-06	6.54513e-06	8.18113e-06	7.01993e-06
47	Tetracosanoic acid	0.999642			37.7805	367.358	Lipids and lipid-like molecules	forward	9.44878e-05	0.000119289	8.10148e-05	7.30514e-05	6.76666e-05	8.88996e-05	8.56103e-05	9.20577e-05	8.77597e-05	6.02265e-05	4.31608e-05	7.60169e-05	7.33954e-05	9.8061e-05	8.79447e-05	0.000126601	6.98194e-05	7.94032e-05	8.097e-05	7.23013e-05	8.33361e-05	7.88691e-05
48	Tetraacetylethylenediamine	0.77753			441.425	229.118	Organic acids and derivatives	forward	6.35463e-06	6.73357e-06	5.24789e-06	7.48267e-06	7.92974e-06	7.18924e-06	6.35672e-06	6.39254e-06	6.71087e-06	6.74454e-06	4.80517e-06	5.82505e-06	7.06826e-06	5.40186e-06	7.35891e-06	8.4248e-06	6.64995e-06	6.53482e-06	6.62752e-06	6.54511e-06	7.50204e-06	6.89156e-06
49	Terephthalic acid	0.97758			131.625	165.019	Benzenoids	forward	0.000413146	0.000868528	0.000686689	0.000503698	0.000583957	0.000388642	0.000776438	0.000397723	0.000577352	6.78904e-05	0.000117512	6.74697e-05	7.58793e-05	0.00010006	0.000132431	0.000119354	7.26954e-05	9.41615e-05	0.000283184	0.000355834	0.000368946	0.000335988
50	Telmisartan	0.445949			256.752	513.226	Benzenoids	forward	6.78481e-07	4.72073e-07	9.90759e-07	5.14782e-07	4.65492e-07	7.2708e-07	7.93134e-07	3.29393e-07	6.21399e-07	3.65287e-07	1.88673e-07	6.33647e-08	2.68227e-07	6.10436e-07	5.65979e-07	8.38078e-07	1.8909e-07	3.86142e-07	6.16318e-07	5.35095e-07	3.8593e-07	5.12448e-07
51	Taurine	0.991493			314.933	124.007	Organic acids and derivatives	forward	0.0078772	0.00642873	0.00867209	0.00536029	0.00744194	0.00615887	0.00718654	0.00796407	0.00713622	0.00857084	0.00971597	0.00891306	0.00871378	0.00865011	0.0089785	0.00885697	0.00869934	0.00888732	0.00821517	0.00824548	0.00808039	0.00818035
52	Syoyualdehyde	0.818945			92.4279	113.055	Organic oxygen compounds	forward	8.0361e-06	9.47847e-06	1.08839e-05	6.37796e-06	2.95912e-06	1.56537e-05	6.05652e-06	7.64435e-06	8.38626e-06	1.28509e-08	1.31397e-08	8.15784e-06	1.28625e-05	1.54601e-06	8.39133e-06	1.6269e-06	1.2845e-08	4.07793e-06	5.96859e-06	4.73949e-06	1.21712e-08	3.57341e-06
53	Sunitinib	0.476214			54.6785	397.201	Organoheterocyclic compounds	forward	3.89645e-06	6.95292e-06	1.56004e-07	4.90619e-06	1.14598e-08	1.94221e-06	1.13871e-08	1.9593e-06	2.47949e-06	1.28509e-08	5.06716e-07	1.28555e-08	1.27428e-08	1.22675e-08	5.27787e-06	8.62517e-07	1.2845e-08	8.38833e-07	1.6493e-06	1.56083e-06	2.06136e-06	1.75716e-06
54	Sulforidazine	0.81661			206.626	403.148	Organoheterocyclic compounds	forward	1.68176e-05	2.64842e-05	2.32393e-05	1.4678e-05	1.67746e-05	1.11211e-05	1.19175e-05	1.25156e-05	1.66935e-05	5.34953e-06	4.41484e-06	1.26359e-05	7.3042e-06	9.1053e-06	1.14819e-05	1.2093e-05	6.16665e-06	8.56891e-06	1.33819e-05	1.34728e-05	1.43648e-05	1.37398e-05
55	Sulfentrazone	0.553125			455.109	384.977	Organoheterocyclic compounds	forward	5.52362e-07	7.18709e-08	1.35568e-08	3.85966e-06	4.14931e-06	2.62794e-06	2.54199e-06	7.73876e-07	1.82382e-06	1.79948e-06	4.07791e-07	1.50669e-06	2.6688e-06	2.34917e-06	1.80408e-06	2.23466e-06	1.22264e-07	1.61162e-06	1.68158e-06	1.64536e-06	1.70911e-06	1.67868e-06
56	Sulfamethazine	0.949387			386.45	279.091	Benzenoids	forward	8.9937e-06	1.25523e-05	1.31541e-05	1.25976e-05	1.1324e-05	1.24996e-05	1.3034e-05	1.17562e-05	1.19889e-05	9.08073e-06	9.92273e-06	1.03163e-05	1.2256e-05	9.31664e-06	6.02264e-06	6.86191e-06	1.02952e-05	9.25902e-06	1.05496e-05	1.10092e-05	1.0777e-05	1.07786e-05
58	Succinic anhydride	0.739063			187.013	99.0083	Organoheterocyclic compounds	forward	0.000146315	0.000143891	0.00019415	0.000173316	0.000129101	0.00010671	8.94597e-05	0.000169612	0.000144069	0.000140932	0.000196514	0.000180269	0.000167412	0.000160122	0.000160626	0.000164625	0.000184817	0.000169415	9.9963e-05	0.000153649	0.000149998	0.000134537
60	Succinic acid	0.99384			403.825	117.019	Organic acids and derivatives	forward	0.00470296	0.00374361	0.0034823	0.00527972	0.00520851	0.00546032	0.00554024	0.00509365	0.00481391	0.00499722	0.00414681	0.0048744	0.00568373	0.0049209	0.00496044	0.00498564	0.00357496	0.00476801	0.0049574	0.00477169	0.00468798	0.00480569
61	Stigmastane-3,6-dione	0.419802			30.4438	429.372	Lipids and lipid-like molecules	reverse	0.000113523	0.000115687	0.000110768	8.40151e-05	6.41152e-05	8.87386e-05	7.28672e-05	6.50677e-05	8.93478e-05	3.0814e-05	3.26362e-05	5.31248e-05	4.34878e-05	5.89305e-05	6.45203e-05	6.16344e-05	3.59918e-05	4.76425e-05	7.40428e-05	6.08759e-05	5.50211e-05	6.33132e-05
62	Sterebin G	0.585989			52.5678	355.248	Lipids and lipid-like molecules	forward	6.80282e-07	1.34671e-06	1.51007e-06	4.80738e-06	4.65576e-06	2.8155e-06	2.56991e-06	4.06343e-06	2.80613e-06	4.92161e-06	5.63561e-06	1.96034e-06	1.42773e-06	3.73579e-06	1.42051e-06	1.64493e-06	4.0839e-06	3.1038e-06	3.58124e-06	3.772e-06	3.58066e-06	3.64464e-06
65	Spinacine	0.695776			191.54	168.076	Organic acids and derivatives	forward	9.69508e-06	9.44288e-06	7.69699e-06	8.88926e-06	8.82198e-06	2.9052e-06	6.71018e-06	9.52647e-06	7.961e-06	1.00103e-05	9.40408e-06	9.69812e-06	8.06773e-06	8.25669e-06	9.57601e-06	8.37027e-06	8.78021e-06	9.02042e-06	6.3639e-06	9.62225e-06	9.06712e-06	8.35109e-06
67	Sparfloxacin	0.629807			376.757	197.089	Organoheterocyclic compounds	forward	2.53675e-06	4.47739e-06	5.584e-06	2.01603e-06	1.84478e-06	1.17916e-06	1.83468e-06	1.58983e-06	2.63283e-06	1.36431e-06	2.34554e-06	4.27893e-06	1.57902e-06	1.7521e-06	2.20293e-06	3.00888e-06	1.54296e-06	2.25934e-06	1.71445e-06	1.57854e-06	2.13636e-06	1.80979e-06
68	Sorbitol	0.492545			324.502	181.07	Organic oxygen compounds	forward	3.57965e-05	3.29261e-05	3.12967e-05	2.44215e-05	4.20851e-05	3.16318e-05	3.66668e-05	5.0597e-05	3.56777e-05	5.40348e-05	4.80975e-05	5.30379e-05	3.94157e-05	3.70234e-05	4.00998e-05	3.06061e-05	4.80399e-05	4.37944e-05	3.97623e-05	4.26451e-05	4.12003e-05	4.12026e-05
69	Sorafenib	0.512555			26.3491	463.083	Organic oxygen compounds	forward	9.31379e-06	1.2272e-05	7.9542e-06	1.73416e-05	1.15601e-05	1.17603e-05	1.85229e-05	9.48091e-06	1.22757e-05	4.6048e-06	5.97672e-06	7.69852e-06	6.55637e-06	7.64616e-06	8.19324e-06	5.72528e-06	5.94008e-06	6.54265e-06	1.0788e-05	9.4875e-06	1.0504e-05	1.02598e-05
70	SM(d18:1/20:0)	0.619438			205.737	759.637	Lipids and lipid-like molecules	forward	1.23099e-05	9.9334e-06	1.0751e-05	1.07071e-05	1.28905e-05	1.12678e-05	7.98496e-06	1.20261e-05	1.09838e-05	1.43713e-05	1.56668e-05	1.56819e-05	1.84449e-05	1.60996e-05	1.82056e-05	1.94139e-05	1.30112e-05	1.63619e-05	1.05911e-05	1.18944e-05	1.3561e-05	1.20155e-05
71	SM(d18:1/14:0)	0.56716			210.989	675.544	Lipids and lipid-like molecules	forward	6.49864e-05	7.05423e-05	5.50002e-05	5.1419e-05	3.51014e-05	6.95188e-05	6.48379e-05	6.17584e-05	5.91456e-05	2.54801e-05	2.18645e-05	4.32187e-05	2.73694e-05	4.56205e-05	4.66226e-05	3.51797e-05	3.57008e-05	3.5132e-05	3.88592e-05	4.08392e-05	3.90528e-05	3.95837e-05
72	Sedoheptulose	0.999667			332.855	233.063	Organic oxygen compounds	forward	5.86257e-06	3.80346e-06	1.13879e-05	4.46904e-06	6.95912e-06	5.58803e-06	8.71764e-06	7.50329e-06	6.78638e-06	1.19438e-05	1.09952e-05	1.03586e-05	9.16416e-06	1.058e-05	1.03738e-05	1.07836e-05	9.28884e-06	1.0436e-05	7.54407e-06	8.73185e-06	8.77311e-06	8.34967e-06
73	Sarcosine	0.999918			365.588	88.0397	Organic acids and derivatives	forward	0.0011982	0.000855591	0.0011201	0.00220539	0.00201427	0.00153078	0.00166529	0.00131973	0.00148867	0.00228631	0.00145692	0.0023149	0.00168813	0.00179079	0.00181476	0.00162284	0.00158648	0.00182014	0.0016374	0.00161972	0.00162141	0.00162618
74	S-Adenosylmethionine	0.911263			495.67	399.145	Nucleosides, nucleotides, and analogues	forward	1.71004e-05	2.10085e-05	8.7947e-06	2.66291e-05	1.57925e-05	2.91546e-05	2.41193e-05	2.06705e-05	2.04087e-05	8.94781e-06	7.44183e-06	1.06976e-05	1.18154e-05	1.10369e-05	9.20631e-06	9.47368e-06	8.58288e-06	9.65029e-06	1.19777e-05	1.5975e-05	1.38938e-05	1.39488e-05
75	Saccharopine	0.908284			467.666	277.139	Organic acids and derivatives	forward	4.91576e-06	3.3801e-06	2.56529e-06	4.03894e-06	4.01817e-06	4.34237e-06	4.47608e-06	4.79941e-06	4.06702e-06	1.85763e-06	1.62864e-06	1.96352e-06	2.00348e-06	3.5361e-06	3.35032e-06	2.17239e-06	1.53047e-06	2.25532e-06	3.15186e-06	3.06562e-06	2.86638e-06	3.02795e-06
76	Rumexoside	0.943252			134.724	423.126	Organic oxygen compounds	forward	8.46682e-06	8.66611e-06	7.58258e-06	5.82459e-06	8.24394e-06	8.49402e-06	5.34966e-06	5.71773e-06	7.29318e-06	1.45926e-06	3.34181e-06	1.44805e-06	3.24809e-06	3.912e-06	6.21296e-06	7.14597e-06	1.78873e-06	3.56961e-06	4.95361e-06	5.41095e-06	5.40242e-06	5.25566e-06
77	Riluzole	0.523133			184.708	232.999	Organoheterocyclic compounds	forward	0.000124884	0.000126229	0.000104241	0.000185489	0.000169351	0.000169473	0.00015948	0.000152502	0.000148956	0.000153905	0.000135992	0.000135107	0.000143034	0.000121239	9.96845e-05	0.000121072	0.000123826	0.000129232	0.000153081	0.000157533	0.000158584	0.000156399
78	Ribothymidine	0.696143			150.861	257.078	Nucleosides, nucleotides, and analogues	forward	2.28184e-05	2.25303e-05	1.93198e-05	4.42945e-05	7.8871e-05	1.24257e-05	1.92244e-05	1.63301e-05	2.94768e-05	2.66314e-05	1.88079e-05	2.67432e-05	2.13584e-05	2.01351e-05	1.68113e-05	1.92698e-05	2.59217e-05	2.19599e-05	2.56985e-05	2.5527e-05	2.98047e-05	2.70101e-05
79	Riboflavin	0.990521			235.482	377.144	Organoheterocyclic compounds	forward	0.000312166	0.000330204	0.000347313	0.000206793	0.000227172	0.000231138	0.000290555	0.000288411	0.000279219	0.00028498	0.000263299	0.000371279	0.000217163	0.000207155	0.000144773	0.000148384	0.000277907	0.000239367	0.000256175	0.00025612	0.000252087	0.000254794
80	Resveratrol 4'-(2-galloylglucoside)	0.702332			329.33	543.158	Phenylpropanoids and polyketides	forward	4.28055e-06	3.69478e-06	3.06201e-06	3.9129e-06	3.41115e-06	4.4065e-06	2.45e-06	2.20887e-06	3.42835e-06	2.76424e-06	4.89673e-06	4.3761e-06	5.69881e-06	1.21529e-06	3.67423e-06	3.72652e-06	8.96943e-07	3.40611e-06	2.78925e-06	4.37676e-06	4.37486e-06	3.84696e-06
82	Racemethionine	0.928391			306.669	150.058	Organic acids and derivatives	forward	0.000114528	0.000157507	0.000118692	0.000274939	0.000326923	0.000192745	0.000177838	0.000169153	0.000191541	0.000211197	0.000188397	0.000121552	0.000202441	0.000219419	0.000161011	0.000143857	0.000221506	0.000183672	0.000212469	0.000171836	0.000172428	0.000185578
83	Quinone	0.909348			319.656	109.029	Organic oxygen compounds	forward	2.19237e-06	5.12639e-07	1.07759e-05	2.21573e-07	6.43328e-06	1.99996e-06	3.48886e-06	8.24782e-06	4.23405e-06	1.44207e-05	1.38729e-05	9.92381e-06	9.78932e-06	8.24789e-06	7.63835e-06	1.03692e-05	1.1019e-05	1.06601e-05	9.47808e-06	7.60901e-06	8.72745e-06	8.60485e-06
84	Quinolinic acid	0.653187			68.9839	166.014	Organoheterocyclic compounds	forward	7.14479e-06	1.36476e-06	3.13329e-06	4.12671e-06	6.94272e-06	2.65773e-06	2.03352e-06	3.78903e-07	3.4728e-06	9.71323e-06	7.21456e-06	9.46948e-06	5.85441e-06	7.04389e-06	3.70067e-06	8.08344e-06	8.10437e-06	7.39801e-06	4.80381e-06	3.92516e-06	3.9852e-06	4.23806e-06
85	Quinoline-4,8-diol	0.999366			148.292	162.055	Organoheterocyclic compounds	forward	0.000152308	7.80854e-05	9.9851e-05	0.000231628	0.000169843	8.04655e-05	0.000216892	0.000149726	0.00014735	0.000134142	9.76098e-05	0.000181689	0.000191452	0.000150726	0.000108807	0.000178732	0.000150328	0.000149186	0.000131705	0.000127753	0.000191316	0.000150258
87	Quindoxin	0.770138			191.207	163.05	Organoheterocyclic compounds	forward	3.16677e-05	3.0492e-05	1.84762e-05	5.29244e-05	4.85063e-05	1.50485e-05	1.91782e-05	2.76891e-05	3.04978e-05	1.96393e-05	1.76731e-05	2.95757e-05	2.50546e-05	2.717e-05	5.07521e-05	1.15579e-05	2.01916e-05	2.52018e-05	2.7543e-05	3.98859e-05	2.66603e-05	3.1363e-05
89	Pyrrolidonecarboxylic acid	0.971013			392.615	130.05	Organic acids and derivatives	forward	0.00113507	0.00180133	0.000895312	0.00117975	0.000848402	0.0010544	0.000921507	0.000827795	0.00108295	0.0011091	0.00120517	0.00118081	0.00103952	0.0010783	0.00113169	0.00109246	0.00116914	0.00112577	0.00101352	0.0011212	0.00112921	0.00108798
90	Pyrrolidine	0.995243			308.421	72.0811	Organoheterocyclic compounds	forward	1.43884e-05	1.55608e-05	1.10781e-05	1.1396e-05	8.41849e-06	1.19611e-05	1.29773e-05	1.20007e-05	1.22226e-05	1.33966e-05	1.49373e-05	1.34e-05	1.42367e-05	1.27284e-05	1.31498e-05	9.98607e-06	1.17624e-05	1.29496e-05	1.25934e-05	1.3828e-05	1.12316e-05	1.2551e-05
91	Pyropheophytin b	0.565425			221.94	827.547	Organoheterocyclic compounds	forward	8.42458e-07	1.70894e-07	1.35568e-08	2.94774e-07	2.60583e-07	1.1681e-08	1.13871e-08	3.27143e-07	2.4156e-07	1.87982e-06	1.88755e-06	1.7667e-06	1.90807e-06	3.36894e-07	7.63979e-07	5.91798e-07	2.30777e-06	1.43032e-06	6.38059e-07	6.07867e-07	8.18703e-07	6.88209e-07
92	Pyroglutamic acid	0.995961			318.417	128.035	Organic acids and derivatives	forward	0.00114326	0.00139585	0.000920444	0.0013471	0.00125521	0.00136619	0.000962861	0.00115079	0.00119271	0.000942576	0.0011188	0.00102349	0.000916807	0.00104374	0.0010426	0.000914275	0.0011317	0.00101675	0.00109736	0.00110234	0.00104158	0.00108043
93	Pyrimidine	0.953202			55.2006	81.045	Organoheterocyclic compounds	forward	9.32414e-05	9.09126e-05	8.54218e-05	0.000101339	6.59935e-05	9.37205e-05	8.48176e-05	0.00011517	9.1327e-05	7.25391e-05	7.90146e-05	8.27543e-05	9.08387e-05	8.85543e-05	8.68713e-05	8.81082e-05	0.000101142	8.62278e-05	8.36075e-05	0.000108823	0.000109327	0.000100586
94	Pyridoxal	0.985167			252.453	168.065	Organoheterocyclic compounds	forward	8.30828e-05	0.000102661	0.000139165	4.24742e-05	5.57964e-05	6.04135e-05	6.773e-05	6.80087e-05	7.74164e-05	7.19642e-05	8.38007e-05	9.60333e-05	5.87363e-05	5.24551e-05	3.03554e-05	3.40261e-05	8.20783e-05	6.36812e-05	6.94082e-05	6.39528e-05	6.55142e-05	6.62917e-05
95	Pyrazine	0.883035			55.0838	106.04	Organoheterocyclic compounds	forward	2.90424e-05	3.23413e-05	3.25924e-05	3.01315e-05	2.68646e-05	3.26714e-05	2.58114e-05	2.93084e-05	2.98454e-05	2.59405e-05	3.12846e-05	2.76987e-05	3.1271e-05	3.19253e-05	2.61775e-05	3.04145e-05	2.61579e-05	2.88587e-05	2.9298e-05	2.52917e-05	3.04489e-05	2.83462e-05
96	Pyrazinamide	0.65019			190.803	124.05	Organoheterocyclic compounds	forward	2.68423e-05	9.04496e-06	1.38681e-05	3.28891e-05	6.52263e-06	3.5788e-05	1.87694e-05	2.77728e-05	2.14372e-05	1.24185e-05	5.59851e-06	1.4491e-05	5.33181e-05	1.0872e-05	1.57554e-05	5.80755e-06	1.53286e-05	1.66987e-05	2.42441e-05	1.91484e-05	1.62903e-05	1.98943e-05
98	p-Xylene	0.5			32.3327	107.086	Benzenoids	reverse	4.40329e-06	1.66613e-06	3.80514e-06	3.62572e-06	3.78205e-06	2.66375e-06	3.65467e-06	4.19369e-06	3.4743e-06	2.7834e-06	2.59739e-06	3.62087e-06	3.54399e-06	3.18936e-06	3.3886e-06	3.64957e-06	2.33765e-06	3.13885e-06	5.21669e-06	4.95051e-06	5.01021e-06	5.05914e-06
100	Purine	0.815947			118.886	119.035	Organoheterocyclic compounds	forward	0.000155218	0.000169557	0.000185361	0.000106579	0.00013967	5.80738e-05	0.000132631	0.000175342	0.000140304	0.00015073	0.000321337	0.000140078	0.000147194	0.000140098	0.000136131	0.000144231	0.000146031	0.000165729	0.000137676	0.00013872	0.000139616	0.000138671
102	PS(22:6(4Z,7Z,10Z,13Z,16Z,19Z)/18:3(6Z,9Z,12Z))	0.685185			217.082	830.496	Lipids and lipid-like molecules	forward	2.46775e-05	2.37485e-05	2.19358e-05	1.46803e-05	1.07665e-05	1.37717e-05	1.77785e-05	1.79846e-05	1.81679e-05	2.2858e-05	2.13599e-05	2.75316e-05	2.50071e-05	2.32557e-05	2.76262e-05	2.26985e-05	2.42315e-05	2.43211e-05	1.9553e-05	2.22314e-05	2.22302e-05	2.13382e-05
103	PS(22:6(4Z,7Z,10Z,13Z,16Z,19Z)/16:1(9Z))	0.474818			218.862	806.496	Lipids and lipid-like molecules	forward	8.97846e-06	6.22166e-06	6.19791e-06	3.67558e-06	3.79829e-06	5.35012e-06	5.05863e-06	4.53047e-06	5.47639e-06	6.64186e-06	4.52357e-06	1.00115e-05	6.92245e-06	6.86757e-06	8.87792e-06	7.33427e-06	5.71529e-06	7.1118e-06	4.69643e-06	6.94219e-06	7.07098e-06	6.23653e-06
104	PS(20:5(5Z,8Z,11Z,14Z,17Z)/20:5(5Z,8Z,11Z,14Z,17Z))	0.491548			217.132	828.482	Lipids and lipid-like molecules	forward	1.63082e-05	1.24538e-05	1.30813e-05	5.60294e-06	6.52073e-06	7.17482e-06	7.16794e-06	9.69459e-06	9.75054e-06	1.16186e-05	1.1934e-05	1.40733e-05	1.57369e-05	1.33362e-05	1.70708e-05	1.63105e-05	1.13239e-05	1.39255e-05	1.07744e-05	1.19894e-05	1.20732e-05	1.16123e-05
105	PS(20:5(5Z,8Z,11Z,14Z,17Z)/18:1(9Z))	0.597711			218.802	808.512	Lipids and lipid-like molecules	forward	2.26355e-05	1.75403e-05	1.6886e-05	1.22973e-05	7.6212e-06	1.25812e-05	1.3805e-05	1.29565e-05	1.45404e-05	1.751e-05	1.35856e-05	2.46298e-05	1.74115e-05	1.84998e-05	2.27912e-05	1.74856e-05	1.66878e-05	1.85752e-05	1.41075e-05	1.62822e-05	1.6284e-05	1.55579e-05
107	PS(18:0/14:0)	0.843994			63.8049	736.513	Lipids and lipid-like molecules	forward	5.54737e-06	6.06031e-06	4.95581e-06	5.26739e-06	6.29622e-06	4.20216e-06	6.47203e-06	7.74579e-06	5.81839e-06	1.09339e-05	8.321e-06	7.76096e-06	8.35018e-06	7.34415e-06	6.48719e-06	8.27265e-06	7.80647e-06	8.15956e-06	6.76382e-06	6.47532e-06	6.78058e-06	6.67324e-06
108	PS(16:0/22:0)	0.455861			60.4702	820.606	Lipids and lipid-like molecules	forward	2.10516e-06	1.71713e-06	1.16143e-06	1.6321e-06	7.89245e-07	1.55592e-06	1.99418e-06	2.15073e-06	1.63824e-06	2.3929e-06	2.43126e-06	3.11375e-06	2.24169e-06	2.803e-06	2.94755e-06	1.6645e-06	2.3021e-06	2.48709e-06	1.70033e-06	1.88184e-06	1.99042e-06	1.85753e-06
109	PS(16:0/20:3(8Z,11Z,14Z))	0.34128			220.695	786.529	Lipids and lipid-like molecules	forward	6.43753e-05	6.34155e-05	5.1788e-05	3.21553e-05	2.56851e-05	3.67823e-05	3.44889e-05	4.53088e-05	4.42499e-05	3.84631e-05	3.99077e-05	5.56886e-05	4.61834e-05	4.56875e-05	5.46646e-05	4.7369e-05	4.41586e-05	4.65153e-05	3.64494e-05	3.93325e-05	3.94225e-05	3.84015e-05
110	PS(16:0/20:0)	0.735199			61.1859	792.575	Lipids and lipid-like molecules	forward	3.28538e-05	3.45875e-05	2.46655e-05	2.50698e-05	2.01669e-05	2.98398e-05	3.09975e-05	3.85403e-05	2.95901e-05	3.53755e-05	3.09075e-05	4.02946e-05	2.99114e-05	4.67004e-05	4.03047e-05	3.53461e-05	3.51968e-05	3.67546e-05	3.46181e-05	2.99149e-05	2.90423e-05	3.11917e-05
111	Protein serine	0.993765			396.217	106.05	Organic acids and derivatives	forward	2.25153e-05	1.84961e-05	3.47651e-05	1.45658e-05	2.29657e-05	1.78314e-05	2.20107e-05	1.90787e-05	2.15286e-05	3.02729e-05	3.47027e-05	3.70401e-05	2.23974e-05	3.06369e-05	3.15854e-05	2.66567e-05	2.72056e-05	3.00622e-05	2.27967e-05	2.75191e-05	2.59943e-05	2.54367e-05
112	Prostaglandin J2	0.59577			100.6	333.207	Lipids and lipid-like molecules	forward	1.45631e-05	3.57428e-05	2.25733e-06	1.40932e-05	5.70829e-07	1.05785e-05	2.26564e-06	4.79449e-06	1.06082e-05	1.28509e-08	3.21774e-06	1.28555e-08	1.1022e-07	3.35563e-07	1.49763e-05	3.15071e-06	1.2845e-08	2.72863e-06	7.38854e-06	5.93809e-06	6.70372e-06	6.67678e-06
113	Prostaglandin G2	0.423589			363.826	374.095	Lipids and lipid-like molecules	forward	1.59937e-05	1.3819e-05	2.34543e-05	1.68447e-05	2.60465e-05	1.88513e-05	1.99492e-05	1.96027e-05	1.93202e-05	2.83741e-05	2.60778e-05	2.52185e-05	2.1939e-05	2.42004e-05	2.48712e-05	2.53559e-05	2.35661e-05	2.49504e-05	2.16682e-05	2.21415e-05	2.21718e-05	2.19938e-05
114	Prostaglandin E3	0.988261			99.553	349.203	Lipids and lipid-like molecules	forward	3.04599e-05	7.52197e-05	3.90639e-06	3.89993e-05	9.87289e-07	2.31022e-05	1.81252e-06	1.16479e-05	2.32669e-05	2.79413e-06	9.58003e-06	1.65836e-06	3.41109e-06	3.41766e-06	4.55986e-05	9.33045e-06	2.13145e-06	9.74022e-06	2.13718e-05	2.27228e-05	1.72749e-05	2.04565e-05
115	Propionylcarnitine	0.955771			302.243	218.139	Lipids and lipid-like molecules	forward	9.63417e-05	0.000144343	0.000160747	5.05602e-05	4.39291e-05	5.11515e-05	3.98978e-05	5.84359e-05	8.06759e-05	5.1016e-05	6.80718e-05	4.37487e-05	4.42657e-05	6.04664e-05	6.10018e-05	4.43354e-05	5.2917e-05	5.32279e-05	6.82582e-05	6.23655e-05	6.23243e-05	6.4316e-05
117	Prolyl-Arginine	0.668244			469.169	272.171	Organic acids and derivatives	forward	7.75928e-06	8.00089e-06	6.74924e-06	7.67611e-06	7.60561e-06	6.59803e-06	6.29364e-06	7.14211e-06	7.22811e-06	5.29396e-06	5.32219e-06	4.47353e-06	4.31767e-06	5.30234e-06	4.96063e-06	5.12941e-06	5.38212e-06	5.02273e-06	5.97697e-06	6.0744e-06	6.71231e-06	6.25456e-06
118	Prolyl-Alanine	0.944045			353.899	187.107	Organic acids and derivatives	forward	9.88264e-06	1.43299e-05	1.15123e-05	2.28112e-05	2.00885e-05	1.68485e-05	2.11378e-05	1.97912e-05	1.70502e-05	1.59617e-05	1.38596e-05	1.49852e-05	1.47729e-05	1.53107e-05	1.7727e-05	1.15569e-05	1.35537e-05	1.4716e-05	1.39181e-05	1.69568e-05	1.47216e-05	1.51988e-05
120	Progabide	0.999467			364.448	335.095	Organic oxygen compounds	forward	8.92087e-06	6.0618e-06	1.48271e-05	8.16855e-06	1.68225e-05	1.05589e-05	1.01283e-05	1.15916e-05	1.08849e-05	2.06302e-05	1.72799e-05	1.71285e-05	1.49632e-05	1.64201e-05	1.54762e-05	1.57006e-05	1.52503e-05	1.66061e-05	1.50468e-05	1.35425e-05	1.33683e-05	1.39859e-05
121	Pregnanetriol	0.761439			164.216	337.273	Lipids and lipid-like molecules	forward	0.000192084	0.000283298	0.00035323	0.00034562	0.00033107	0.000330111	0.000425354	0.000287526	0.000318536	0.000258999	0.000252989	0.000138741	0.000148831	0.000225265	0.000215852	0.000267823	0.000212918	0.000215177	0.000298152	0.000310908	0.000256024	0.000288362
122	Polyoxyethylene dioleate	0.824223			60.4011	591.534	Lipids and lipid-like molecules	forward	2.42397e-06	2.66643e-06	2.14634e-06	1.09413e-06	1.57465e-06	1.59534e-06	1.99017e-06	2.31168e-06	1.97534e-06	5.85775e-07	1.4719e-06	2.95546e-06	2.1112e-06	2.65544e-06	2.23439e-06	2.25132e-06	2.10806e-06	2.0467e-06	1.91126e-06	1.47587e-06	1.80033e-06	1.72915e-06
123	Polyoxyethylene (600) monoricinoleate	0.789971			271.103	341.305	Lipids and lipid-like molecules	forward	2.33608e-06	3.15014e-06	1.90272e-06	3.43802e-06	1.63722e-06	2.98366e-06	3.65923e-06	2.22134e-06	2.66605e-06	1.48276e-06	1.01313e-06	2.25732e-06	1.15105e-06	2.33325e-06	1.72582e-06	1.53251e-06	1.91667e-06	1.67656e-06	1.8448e-06	1.59632e-06	1.60558e-06	1.68223e-06
124	Pirbuterol	0.98041			393.461	241.154	Organoheterocyclic compounds	forward	0.000310535	0.00029934	0.000282002	0.000296898	0.000285382	0.000275312	0.000316873	0.00027832	0.000293083	0.000263473	0.000308933	0.000307527	0.000287691	0.000309659	0.000307367	0.00031504	0.000280948	0.00029758	0.00029466	0.000292474	0.00029368	0.000293605
125	Piperidine	0.953241			405.907	86.0966	Organoheterocyclic compounds	forward	5.78187e-06	5.19377e-06	6.1598e-06	4.74437e-06	4.95319e-06	6.18483e-06	8.73297e-06	6.06745e-06	5.97728e-06	5.76363e-06	8.08468e-06	5.51015e-06	8.15256e-06	8.28687e-06	9.27699e-06	1.01748e-05	5.55084e-06	7.60006e-06	6.21903e-06	6.23993e-06	6.13216e-06	6.19704e-06
126	Pipericine	0.427217			33.1264	336.326	Lipids and lipid-like molecules	forward	5.3244e-06	4.70107e-06	5.32491e-06	3.627e-06	4.6212e-06	3.60114e-06	3.32795e-06	3.57182e-06	4.26244e-06	3.15003e-06	2.87156e-06	4.73127e-06	3.26455e-06	3.24074e-06	2.1346e-06	3.19816e-06	2.4731e-06	3.133e-06	5.08063e-06	5.47176e-06	5.35441e-06	5.30227e-06
127	Piperacillin	0.881365			411.606	516.158	Organic acids and derivatives	forward	3.14081e-06	2.50606e-06	5.59471e-06	5.64075e-06	8.27276e-06	5.07566e-06	4.69434e-06	5.59402e-06	5.06489e-06	8.13252e-06	6.28978e-06	6.53e-06	5.37025e-06	4.26085e-06	4.12817e-06	5.7173e-06	5.97201e-06	5.80011e-06	6.03585e-06	5.81034e-06	5.29959e-06	5.71526e-06
128	Pilocarpine	0.737565			260.411	209.129	Alkaloids and derivatives	forward	2.37811e-05	3.89858e-05	3.58616e-05	1.85284e-05	2.11077e-05	2.07334e-05	2.2466e-05	2.12108e-05	2.53343e-05	1.11239e-05	1.10198e-05	1.0121e-05	1.3574e-05	2.02883e-05	2.75482e-05	2.70666e-05	1.11234e-05	1.64831e-05	2.01675e-05	2.0308e-05	2.25667e-05	2.10141e-05
129	Picraquassioside A	0.990184			235.486	399.128	Organic oxygen compounds	forward	2.87576e-05	3.13519e-05	3.26477e-05	2.25373e-05	2.34018e-05	2.24261e-05	2.93452e-05	2.67306e-05	2.71498e-05	2.46406e-05	2.0583e-05	3.81953e-05	1.74493e-05	1.67294e-05	1.02818e-05	1.01949e-05	2.14111e-05	1.99357e-05	2.47622e-05	2.19192e-05	2.16781e-05	2.27865e-05
130	Piceatannol 4'-glucoside	0.920726			63.0658	407.13	Phenylpropanoids and polyketides	forward	2.72147e-05	1.58266e-05	3.10479e-05	1.89745e-05	4.06733e-05	2.39326e-05	9.16204e-06	1.03023e-05	2.21417e-05	1.14976e-05	4.04207e-05	1.56389e-05	2.45521e-05	2.06664e-05	5.07922e-05	4.71147e-05	1.44629e-05	2.81432e-05	2.05463e-05	2.9108e-05	2.35813e-05	2.44119e-05
131	PI(20:4(5Z,8Z,11Z,14Z)/16:0)	0.545537			218.031	859.532	Lipids and lipid-like molecules	forward	8.50751e-06	7.54699e-06	7.95384e-06	6.90984e-06	5.4494e-06	6.52565e-06	6.41737e-06	6.50835e-06	6.97737e-06	5.33555e-06	4.72945e-06	5.99371e-06	6.60298e-06	4.87015e-06	6.10524e-06	5.49957e-06	5.74652e-06	5.6104e-06	6.60477e-06	5.90174e-06	4.90661e-06	5.80437e-06
133	Phosphoserine	0.962127			452.921	184.002	Organic acids and derivatives	forward	1.12443e-05	7.7526e-06	8.38056e-06	1.02359e-05	9.15062e-06	9.6226e-06	9.3747e-06	9.34008e-06	9.38766e-06	1.18166e-05	1.07182e-05	1.14095e-05	1.19212e-05	1.1137e-05	1.10426e-05	1.17402e-05	1.13523e-05	1.13922e-05	9.93855e-06	1.04051e-05	1.00501e-05	1.01312e-05
134	Phosphorylcholine	0.986289			217.102	184.073	Organic nitrogen compounds	forward	0.000439204	0.000479621	0.000599455	0.000574455	0.000537909	0.000495931	0.000595782	0.000459314	0.000522709	0.000383896	0.000402691	0.000300718	0.000317975	0.000456044	0.000455521	0.000557157	0.00043061	0.000413076	0.000483884	0.000505081	0.000484086	0.000491017
135	Phosphoric acid	0.996871			455.2	98.9843	Homogeneous non-metal compounds	forward	2.74401e-05	1.43727e-05	1.33991e-05	6.27452e-05	6.97323e-05	4.62754e-05	4.91509e-05	2.67434e-05	3.87324e-05	4.19808e-05	2.09391e-05	4.19638e-05	5.59303e-05	4.61646e-05	4.55145e-05	5.07916e-05	1.76543e-05	4.01174e-05	3.89112e-05	3.98241e-05	3.8762e-05	3.91658e-05
136	Phosphoribosyl formamidocarboxamide	0.888877			428.416	367.065	Nucleosides, nucleotides, and analogues	forward	5.32321e-06	7.37751e-06	2.8516e-06	6.44842e-06	2.06763e-06	2.46957e-06	3.3916e-06	1.09708e-05	5.11254e-06	1.85785e-06	2.67994e-06	6.32497e-06	2.63661e-06	8.34873e-06	3.43266e-06	1.42174e-06	2.18954e-06	3.61151e-06	2.68762e-06	2.71195e-06	1.86343e-06	2.421e-06
138	Phenylpropiolic acid	0.999894			179.677	145.028	Benzenoids	forward	6.29849e-06	9.75949e-06	1.10741e-05	6.71568e-06	1.09633e-05	9.13641e-06	1.06076e-05	9.60249e-06	9.26969e-06	1.10307e-05	1.10668e-05	5.93007e-06	1.14304e-05	1.01051e-05	1.02175e-05	5.41063e-06	1.0901e-05	9.51154e-06	9.98822e-06	1.14255e-05	1.10675e-05	1.08271e-05
140	Phenylalanyl-Arginine	0.847592			335.476	322.187	Organic acids and derivatives	forward	1.27308e-06	1.4099e-06	1.46035e-06	7.01257e-07	6.43096e-07	6.88066e-07	1.1286e-06	1.49436e-06	1.09984e-06	8.63894e-07	1.0678e-06	8.51927e-07	8.06107e-07	8.03752e-07	7.40728e-07	9.34904e-07	9.68562e-07	8.79709e-07	1.22985e-06	1.12609e-06	9.89724e-07	1.11522e-06
142	Phenylacetaldehyde	0.963516			245.244	121.065	Benzenoids	forward	4.94422e-06	6.06851e-06	1.4634e-05	1.0349e-05	8.78972e-06	6.27992e-06	5.92987e-06	2.88024e-06	7.48443e-06	2.82469e-06	2.86396e-06	2.54061e-06	2.59857e-06	4.97641e-06	5.0921e-06	3.27521e-06	2.39622e-06	3.32097e-06	5.44871e-06	5.48319e-06	6.04335e-06	5.65841e-06
144	PG(18:3(6Z,9Z,12Z)/16:1(9Z))	0.588385			65.0366	743.482	Lipids and lipid-like molecules	forward	8.42953e-06	8.55867e-06	6.37863e-06	6.18844e-06	6.91247e-06	7.91866e-06	8.46856e-06	9.21011e-06	7.75813e-06	1.12829e-05	9.79779e-06	1.11636e-05	8.53022e-06	9.21402e-06	9.45078e-06	8.71933e-06	8.58238e-06	9.59263e-06	7.60483e-06	1.00424e-05	7.54909e-06	8.39877e-06
145	PG(18:2(9Z,12Z)/18:3(6Z,9Z,12Z))	0.604234			61.9044	769.5	Lipids and lipid-like molecules	forward	1.34648e-05	2.32663e-05	1.605e-05	1.65126e-05	1.41184e-05	1.76687e-05	1.81586e-05	2.00155e-05	1.74069e-05	2.02652e-05	1.88585e-05	1.97108e-05	1.67122e-05	1.87735e-05	1.92293e-05	2.22146e-05	1.81222e-05	1.92358e-05	1.92833e-05	1.6809e-05	1.79233e-05	1.80052e-05
146	PG(18:1(11Z)/16:1(9Z))	0.549692			61.9896	747.518	Lipids and lipid-like molecules	forward	5.97158e-05	6.20376e-05	3.72697e-05	4.40841e-05	3.61233e-05	5.22776e-05	5.30821e-05	6.19146e-05	5.08131e-05	5.77329e-05	5.29344e-05	6.02591e-05	5.15847e-05	7.51193e-05	5.9895e-05	6.05931e-05	5.7314e-05	5.94291e-05	5.42301e-05	5.12348e-05	5.39541e-05	5.31397e-05
147	PG(16:1(9Z)/16:0)	0.786026			63.8049	721.503	Lipids and lipid-like molecules	forward	1.612e-05	1.80899e-05	9.89885e-06	1.29061e-05	9.86169e-06	1.52757e-05	1.81435e-05	1.83649e-05	1.48326e-05	2.04158e-05	1.49675e-05	2.13205e-05	1.63471e-05	2.34817e-05	1.95967e-05	1.89609e-05	1.95661e-05	1.9332e-05	1.55294e-05	1.49525e-05	1.60139e-05	1.54986e-05
148	Petroselinic acid	0.999647			162.191	281.249	Lipids and lipid-like molecules	forward	4.20584e-05	5.54379e-05	6.06386e-05	7.32977e-05	8.99958e-05	4.67251e-05	6.67305e-05	5.07478e-05	6.0704e-05	5.14831e-05	5.12065e-05	3.74266e-05	3.50459e-05	5.49256e-05	5.18802e-05	5.55231e-05	4.76789e-05	4.81462e-05	5.8702e-05	5.75178e-05	5.2405e-05	5.62083e-05
149	Pentanenitrile	0.999292			540.796	84.0811	Organic nitrogen compounds	forward	2.51715e-05	3.81134e-05	2.0817e-05	3.02079e-05	2.4859e-05	4.57014e-05	2.32901e-05	2.70266e-05	2.93984e-05	9.0376e-06	8.33102e-06	1.21882e-05	9.38493e-06	9.88015e-06	9.30139e-06	9.58867e-06	7.87778e-06	9.44872e-06	2.02205e-05	1.89824e-05	1.69595e-05	1.87208e-05
150	Pentadecanoic acid	0.999311			39.3109	241.217	Lipids and lipid-like molecules	forward	4.16623e-05	6.54816e-05	5.25303e-05	0.000112914	0.000186764	8.78557e-05	6.38699e-05	6.70036e-05	8.47603e-05	2.50191e-05	3.58488e-05	3.22506e-05	2.48811e-05	0.000102047	7.28419e-05	2.52776e-05	2.65478e-05	4.30893e-05	6.59428e-05	6.98455e-05	7.02414e-05	6.86766e-05
151	Pemirolast	0.788879			464.253	229.083	Organoheterocyclic compounds	forward	4.73686e-06	3.99486e-06	3.02769e-06	3.02256e-06	4.01306e-06	3.95477e-06	5.31488e-06	4.21395e-06	4.03483e-06	5.47297e-06	5.09526e-06	7.33241e-06	5.98321e-06	5.96428e-06	6.56541e-06	7.15184e-06	4.36251e-06	5.99099e-06	4.69657e-06	4.8296e-06	4.8173e-06	4.78116e-06
152	Pelargonic acid	0.944421			51.9293	157.123	Lipids and lipid-like molecules	forward	0.000239715	0.000220965	0.000229845	0.000181036	0.000173179	0.00016991	0.000164928	0.00018687	0.000195806	0.000215253	0.000289684	0.000182825	0.00027625	0.000249609	0.000197373	0.000229206	0.000174301	0.000226813	0.000211362	0.000214915	0.000212806	0.000213028
154	PE(P-18:1(9Z)/20:3(5Z,8Z,11Z))	0.441554			168.314	752.559	Lipids and lipid-like molecules	forward	7.09005e-05	7.41045e-05	0.00014963	6.05085e-05	0.000101355	6.52775e-05	6.43355e-05	6.83306e-05	8.18052e-05	0.000105896	0.0001634	0.000110762	0.000102874	8.76304e-05	9.55655e-05	0.0001204	9.42453e-05	0.000110097	8.16412e-05	8.57268e-05	6.54904e-05	7.76195e-05
156	PE(22:6(4Z,7Z,10Z,13Z,16Z,19Z)/18:3(6Z,9Z,12Z))	0.585764			144.754	786.505	Lipids and lipid-like molecules	forward	2.45195e-06	3.10623e-06	3.69014e-06	9.52332e-06	7.72716e-06	5.09013e-06	5.96031e-06	7.92779e-06	5.68463e-06	2.8947e-06	4.02581e-06	1.28555e-08	2.10757e-06	2.25452e-06	3.54072e-06	1.45988e-06	2.4179e-06	2.33924e-06	3.41977e-06	4.81167e-06	3.11437e-06	3.78194e-06
160	PE(22:5(4Z,7Z,10Z,13Z,16Z)/16:0)	0.411114			97.1211	766.534	Lipids and lipid-like molecules	forward	4.00603e-06	6.67704e-06	5.72991e-06	5.3114e-06	3.96273e-06	5.36531e-06	5.70906e-06	7.51017e-06	5.53396e-06	1.11514e-05	9.91562e-06	1.54225e-05	5.57983e-06	6.4453e-06	6.06056e-06	1.28276e-06	1.09291e-05	8.34838e-06	3.74605e-06	4.69186e-06	4.71624e-06	4.38472e-06
161	PE(22:5(4Z,7Z,10Z,13Z,16Z)/14:0)	0.758119			173.767	738.505	Lipids and lipid-like molecules	forward	0.000290141	0.00022842	0.000251328	0.000245279	0.000186838	0.000228513	0.000222883	0.000218625	0.000234003	0.000221408	0.000210744	0.000203316	0.000210292	0.000190808	0.000229644	0.000161881	0.000272774	0.000212608	0.000241974	0.000186029	0.000233261	0.000220421
163	PE(20:5(5Z,8Z,11Z,14Z,17Z)/14:0)	0.831975			179.599	710.472	Lipids and lipid-like molecules	forward	2.25183e-05	1.84115e-05	2.49002e-05	2.46167e-05	1.26511e-05	2.36052e-05	2.0789e-05	2.09064e-05	2.10498e-05	2.46057e-05	2.48898e-05	2.10194e-05	2.82937e-05	2.19943e-05	2.40319e-05	2.09272e-05	2.31403e-05	2.36128e-05	1.91412e-05	2.45784e-05	2.13118e-05	2.16771e-05
164	PE(20:3(8Z,11Z,14Z)/14:1(9Z))	0.650395			177.163	712.489	Lipids and lipid-like molecules	forward	0.000208773	0.000196779	0.000213665	0.000154744	0.000153056	0.000179505	0.000141721	0.00016833	0.000177071	0.000255866	0.000141416	0.000185228	0.000132085	0.000154196	0.00018958	0.000163265	0.000194688	0.00017704	0.000159047	0.000157779	0.000144081	0.000153636
165	PE(20:0/18:4(6Z,9Z,12Z,15Z))	0.372627			97.1808	768.552	Lipids and lipid-like molecules	forward	1.30924e-05	1.5037e-05	1.82271e-05	1.33796e-05	1.16388e-05	1.48037e-05	1.63137e-05	1.39917e-05	1.45605e-05	1.60167e-05	1.36868e-05	2.03365e-05	1.10247e-05	1.19304e-05	1.06196e-05	6.03062e-06	1.51575e-05	1.31003e-05	9.341e-06	1.38178e-05	1.23841e-05	1.18476e-05
168	PE(18:3(6Z,9Z,12Z)/14:0)	0.728875			178.351	686.475	Lipids and lipid-like molecules	forward	2.99656e-05	3.44305e-05	4.65107e-05	3.48442e-05	2.62079e-05	3.90758e-05	2.73215e-05	2.87049e-05	3.33826e-05	1.91633e-05	1.19822e-05	5.266e-05	1.6649e-05	2.61819e-05	2.47263e-05	2.58391e-05	3.08451e-05	2.60059e-05	2.64406e-05	2.62748e-05	2.28487e-05	2.5188e-05
169	PE(18:2(9Z,12Z)/14:0)	0.68785			679.431	688.491	Lipids and lipid-like molecules	forward	8.95724e-07	4.34913e-07	6.51485e-07	6.88823e-07	4.42108e-07	5.7914e-07	4.61481e-07	3.81438e-07	5.66889e-07	6.8564e-07	5.629e-07	6.6973e-07	7.09261e-07	9.8077e-07	5.99273e-07	4.5442e-07	1.08294e-06	7.18117e-07	5.33173e-07	4.58357e-07	7.37513e-07	5.76348e-07
170	PE(18:1(9Z)/16:0)	0.39312			61.1369	718.537	Lipids and lipid-like molecules	forward	4.54899e-05	4.79671e-05	5.32003e-05	4.66803e-05	3.9788e-05	5.33754e-05	5.98014e-05	6.06095e-05	5.0864e-05	8.43146e-05	5.42852e-05	0.000113568	5.7693e-05	5.7566e-05	5.06979e-05	3.18126e-05	8.38041e-05	6.67177e-05	5.91902e-05	5.28399e-05	5.00689e-05	5.4033e-05
171	PE(18:1(11Z)/18:2(9Z,12Z))	0.382929			100.614	742.539	Lipids and lipid-like molecules	forward	2.69012e-05	3.09297e-05	4.11538e-05	3.35022e-05	2.7213e-05	3.51248e-05	4.01965e-05	3.73969e-05	3.40523e-05	4.39491e-05	3.78259e-05	5.29645e-05	3.42109e-05	2.58734e-05	2.62745e-05	1.87427e-05	3.9916e-05	3.49696e-05	2.97948e-05	3.44092e-05	3.27567e-05	3.23202e-05
172	PE(18:0/14:1(9Z))	0.446268			110.298	690.505	Lipids and lipid-like molecules	forward	1.31937e-06	1.96102e-06	2.11487e-06	2.80085e-06	1.90946e-06	1.41109e-06	2.81076e-06	1.59849e-06	1.99074e-06	2.98369e-06	2.26985e-06	6.36313e-06	2.14314e-06	1.1817e-06	1.90619e-06	8.53836e-07	2.87281e-06	2.57179e-06	1.66904e-06	1.63402e-06	1.64922e-06	1.65076e-06
173	PE(16:1(9Z)/20:1(11Z))	0.508436			59.506	744.554	Lipids and lipid-like molecules	forward	6.0206e-05	6.29843e-05	7.34465e-05	6.31676e-05	5.29924e-05	7.25496e-05	7.50204e-05	7.53998e-05	6.69708e-05	8.30259e-05	6.13752e-05	0.000120128	6.4598e-05	6.53319e-05	5.77381e-05	3.70904e-05	8.50847e-05	7.17965e-05	6.69273e-05	5.97954e-05	6.12347e-05	6.26525e-05
177	PE(16:0/18:2(9Z,12Z))	0.632908			680.455	714.511	Lipids and lipid-like molecules	forward	9.28489e-07	9.82735e-07	1.04913e-06	7.3625e-07	1.2558e-06	1.30901e-06	8.91534e-07	9.63126e-07	1.01451e-06	1.36693e-06	1.41319e-06	8.14854e-07	9.46998e-07	1.33717e-06	7.41695e-07	1.26329e-06	9.60428e-07	1.10557e-06	1.00261e-06	8.85843e-07	1.38713e-06	1.09186e-06
178	PE(15:0/14:1(9Z))	0.410532			180.657	648.459	Lipids and lipid-like molecules	forward	1.45029e-05	1.51373e-05	1.38945e-05	1.08977e-05	8.99796e-06	1.34161e-05	1.15846e-05	1.42041e-05	1.28294e-05	9.4654e-06	8.2791e-06	1.91661e-05	9.02734e-06	7.39707e-06	6.88366e-06	6.32336e-06	1.04066e-05	9.61858e-06	1.12524e-05	1.05714e-05	9.77954e-06	1.05344e-05
180	PC(22:6(4Z,7Z,10Z,13Z,16Z,19Z)/16:1(9Z))	0.623603			168.594	804.551	Lipids and lipid-like molecules	forward	0.000191552	0.000174108	0.000188069	0.000161936	0.000125235	0.000151886	0.000142642	0.00015093	0.000160795	0.000139166	0.00016131	0.0001608	0.000136351	0.000127999	0.000161081	0.00014619	0.000139028	0.00014649	0.000152174	0.000155161	0.000229747	0.000179027
182	PC(22:5(7Z,10Z,13Z,16Z,19Z)/18:4(6Z,9Z,12Z,15Z))	0.569245			166.012	828.552	Lipids and lipid-like molecules	forward	1.38057e-05	1.1085e-05	1.4701e-05	1.32177e-05	1.06499e-05	1.28439e-05	1.37896e-05	1.28188e-05	1.28639e-05	1.45688e-05	1.59386e-05	1.92837e-05	1.20511e-05	9.2856e-06	1.44962e-05	1.11652e-05	1.50393e-05	1.39786e-05	1.29345e-05	1.5006e-05	1.13419e-05	1.30941e-05
183	PC(22:5(7Z,10Z,13Z,16Z,19Z)/18:3(6Z,9Z,12Z))	0.531913			145.213	830.567	Lipids and lipid-like molecules	forward	1.22589e-05	1.16322e-05	1.11465e-05	1.05731e-05	8.1604e-06	9.76389e-06	1.12589e-05	1.21732e-05	1.08709e-05	1.10028e-05	1.03826e-05	1.503e-05	8.61258e-06	8.26556e-06	1.36688e-05	8.42115e-06	9.53185e-06	1.06144e-05	9.48067e-06	1.14812e-05	9.83451e-06	1.02655e-05
185	PC(22:5(7Z,10Z,13Z,16Z,19Z)/16:1(9Z))	0.559257			167.731	806.57	Lipids and lipid-like molecules	forward	0.000309989	0.000279457	0.000304175	0.000255551	0.000221857	0.000265085	0.000260321	0.000278583	0.000271877	0.000266982	0.000279201	0.000303963	0.000259323	0.000233656	0.000279073	0.000247804	0.000276579	0.000268323	0.000268457	0.000275062	0.000275192	0.000272904
186	PC(22:5(7Z,10Z,13Z,16Z,19Z)/16:0)	0.623824			167.472	808.585	Lipids and lipid-like molecules	forward	0.000241205	0.000227086	0.000224729	0.000211134	0.000159058	0.000225684	0.000224169	0.00024059	0.000219207	0.000206844	0.000189129	0.000254139	0.000185653	0.00020329	0.000226683	0.000187089	0.000224384	0.000209651	0.000202757	0.000212918	0.000169642	0.000195106
187	PC(22:5(4Z,7Z,10Z,13Z,16Z)/14:0)	0.689282			170.597	780.553		forward	0.000455864	0.000443782	0.000409907	0.000693663	0.000336694	0.000444256	0.000406176	0.000420878	0.000451403	0.000373187	0.00039764	0.000414741	0.000365431	0.000384573	0.000413869	0.000373459	0.000658592	0.000422686	0.00051823	0.000387589	0.00036979	0.000425203
188	PC(22:4(7Z,10Z,13Z,16Z)/14:0)	0.588841			205.984	782.569		forward	9.37762e-06	6.95816e-06	1.93111e-05	1.56159e-05	1.17485e-05	2.0494e-05	1.60538e-05	1.70714e-05	1.45788e-05	1.12854e-05	1.24092e-05	3.03005e-05	1.46739e-05	1.92194e-05	2.14514e-05	1.6899e-05	1.50362e-05	1.76594e-05	1.56192e-05	1.70342e-05	1.62793e-05	1.63109e-05
190	PC(22:2(13Z,16Z)/14:1(9Z))	0.626042			679.347	784.585	Lipids and lipid-like molecules	forward	1.07631e-06	3.58981e-07	6.21565e-07	2.95853e-07	2.94648e-07	4.85198e-07	4.2914e-07	2.87638e-07	4.81167e-07	2.74172e-07	4.62833e-07	3.7268e-07	5.3354e-07	1.39366e-06	3.15453e-07	4.49463e-07	4.23966e-07	5.28221e-07	4.36866e-07	4.1293e-07	6.75403e-07	5.08399e-07
191	PC(20:5(5Z,8Z,11Z,14Z,17Z)/20:5(5Z,8Z,11Z,14Z,17Z))	0.787441			166.797	826.539	Lipids and lipid-like molecules	forward	1.1129e-05	1.06029e-05	1.19927e-05	8.38626e-06	8.23337e-06	8.52478e-06	1.04923e-05	8.179e-06	9.69253e-06	1.1053e-05	1.19107e-05	1.08794e-05	8.64857e-06	9.84476e-06	1.08152e-05	1.06157e-05	1.13562e-05	1.06404e-05	9.32078e-06	1.2355e-05	8.23576e-06	9.97051e-06
192	PC(20:5(5Z,8Z,11Z,14Z,17Z)/15:0)	0.580126			169.338	766.536	Lipids and lipid-like molecules	forward	5.48452e-05	4.71087e-05	7.79747e-05	6.54051e-05	6.70695e-05	5.91729e-05	5.59806e-05	5.56729e-05	6.04037e-05	7.70601e-05	7.24292e-05	6.2024e-05	6.31325e-05	4.69838e-05	4.96915e-05	5.47357e-05	5.97826e-05	6.07299e-05	5.92648e-05	5.81353e-05	5.41926e-05	5.71976e-05
193	PC(20:4(8Z,11Z,14Z,17Z)/P-18:0)	0.644997			166.867	794.603	Lipids and lipid-like molecules	forward	7.43967e-05	7.83731e-05	9.61995e-05	5.472e-05	3.87705e-05	7.08867e-05	7.34446e-05	7.17143e-05	6.98132e-05	4.98806e-05	3.97022e-05	6.67702e-05	4.77876e-05	6.14045e-05	6.4431e-05	5.67156e-05	5.58768e-05	5.53211e-05	6.05036e-05	6.04663e-05	4.82908e-05	5.64202e-05
194	PC(20:4(8Z,11Z,14Z,17Z)/15:0)	0.716793			169.475	768.554	Lipids and lipid-like molecules	forward	1.32049e-05	1.85247e-05	2.07479e-05	1.51577e-05	1.89605e-05	7.61168e-06	9.06798e-06	1.18136e-05	1.43861e-05	1.73879e-05	2.26802e-05	1.30378e-05	1.27081e-05	7.03154e-06	1.2652e-05	1.45771e-05	1.51893e-05	1.4408e-05	1.00896e-05	9.97414e-06	1.07965e-05	1.02867e-05
195	PC(20:4(5Z,8Z,11Z,14Z)/14:0)	0.801573			174.374	754.537		forward	0.000223629	0.000196008	0.000183698	0.000208775	0.000173509	0.000198597	0.000198485	0.000163467	0.000193271	0.000211755	0.00020674	0.000187057	0.000207423	0.000245769	0.000194276	0.000182933	0.000337592	0.000221693	0.000191445	0.000177488	0.000169573	0.000179502
196	PC(20:3(8Z,11Z,14Z)/P-18:0)	0.637998			166.617	796.621	Lipids and lipid-like molecules	forward	3.1852e-05	3.17493e-05	4.37788e-05	2.90759e-05	2.50076e-05	3.22941e-05	3.50141e-05	3.7415e-05	3.32734e-05	2.7947e-05	2.04806e-05	3.31358e-05	2.24767e-05	2.46558e-05	2.57334e-05	2.31327e-05	2.89517e-05	2.58142e-05	3.02863e-05	2.95574e-05	2.35482e-05	2.77973e-05
197	PC(20:3(8Z,11Z,14Z)/15:0)	0.796719			171.194	770.568	Lipids and lipid-like molecules	forward	5.01367e-05	4.35366e-05	4.01917e-05	3.19908e-05	2.7499e-05	3.1692e-05	3.53714e-05	3.14033e-05	3.64777e-05	2.02814e-05	2.49619e-05	3.03131e-05	2.08579e-05	2.58998e-05	3.02465e-05	2.26495e-05	2.66645e-05	2.52343e-05	2.83326e-05	2.72699e-05	2.58262e-05	2.71429e-05
200	PC(20:2(11Z,14Z)/14:0)	0.581677			203.635	758.57	Lipids and lipid-like molecules	forward	3.67414e-05	3.54136e-05	2.70678e-05	9.11105e-06	2.17044e-05	4.212e-05	4.34009e-05	2.77003e-05	3.04074e-05	3.3306e-05	3.32166e-05	5.89127e-05	0.0001157	4.61806e-05	4.49964e-05	3.8731e-05	3.89995e-05	5.12554e-05	3.13875e-05	2.67675e-05	3.46831e-05	3.09461e-05
202	PC(20:1(11Z)/14:1(9Z))	0.547747			677.944	758.57	Lipids and lipid-like molecules	forward	4.74633e-06	9.65399e-07	2.27575e-06	1.6806e-06	6.77248e-07	1.95436e-06	1.50315e-06	1.22038e-06	1.8779e-06	1.03654e-06	1.35062e-06	2.22178e-06	1.86577e-06	4.50908e-06	1.45031e-06	1.47271e-06	1.78371e-06	1.96132e-06	2.48972e-06	2.44817e-06	2.78466e-06	2.57418e-06
203	PC(18:4(6Z,9Z,12Z,15Z)/18:2(9Z,12Z))	0.560229			170.333	778.536		forward	0.000157007	0.00014213	0.000149377	0.000164876	0.000126651	0.00013299	0.000140665	0.00014233	0.000144503	0.00012256	0.000143983	0.000120734	0.000130094	0.000124545	0.000123968	0.00020481	0.000139493	0.000138773	0.000133392	0.000134183	0.00013227	0.000133282
205	PC(18:3(9Z,12Z,15Z)/20:5(5Z,8Z,11Z,14Z,17Z))	0.447351			153.867	802.544	Lipids and lipid-like molecules	forward	1.67365e-05	1.23533e-05	1.07627e-05	1.72068e-05	1.14501e-05	8.25778e-06	1.64867e-05	7.09978e-06	1.25442e-05	4.9292e-06	1.12224e-05	4.69384e-06	1.04381e-05	1.29381e-05	4.10241e-06	7.31224e-06	1.12778e-05	8.36426e-06	6.12165e-06	4.71199e-06	5.91673e-06	5.58346e-06
206	PC(18:3(9Z,12Z,15Z)/14:1(9Z))	0.54992			175.335	726.505	Lipids and lipid-like molecules	forward	1.64536e-05	1.2444e-05	7.14348e-06	1.66018e-05	1.57095e-05	1.13283e-05	1.2477e-05	7.04282e-06	1.24001e-05	4.10311e-06	3.8997e-06	2.11387e-06	6.94363e-06	5.44252e-06	4.13787e-06	4.49759e-06	9.062e-06	5.02504e-06	9.60028e-06	5.75274e-06	6.93213e-06	7.42838e-06
207	PC(18:3(9Z,12Z,15Z)/14:0)	0.532436			175.458	728.521		forward	9.70189e-05	9.1719e-05	6.77039e-05	6.6205e-05	9.08922e-05	5.66806e-05	6.72187e-05	8.09703e-05	7.73011e-05	4.85497e-05	5.68343e-05	5.88469e-05	2.74261e-05	4.97366e-05	4.70368e-05	2.11287e-05	4.62846e-05	4.44804e-05	5.79124e-05	5.28943e-05	4.61851e-05	5.23306e-05
208	PC(18:3(6Z,9Z,12Z)/20:5(5Z,8Z,11Z,14Z,17Z))	0.504782			169.743	802.538	Lipids and lipid-like molecules	forward	1.56042e-05	1.66143e-05	1.81701e-05	6.58079e-06	7.95904e-06	1.41991e-05	9.0144e-06	1.18583e-05	1.25e-05	1.36376e-05	1.34613e-05	1.13255e-05	1.15197e-05	1.01737e-05	1.43196e-05	1.59035e-05	8.11975e-06	1.23076e-05	1.45727e-05	1.23332e-05	1.13071e-05	1.27377e-05
211	PC(18:2(9Z,12Z)/18:0)	0.55621			170.591	786.599	Lipids and lipid-like molecules	forward	0.00113807	0.0010376	0.00115529	0.000817091	0.000759096	0.0010274	0.000913723	0.000947592	0.000974484	0.000975276	0.00100388	0.00109316	0.000930842	0.00110366	0.00103645	0.000938502	0.00108362	0.00102067	0.000986544	0.000917712	0.000819654	0.00090797
212	PC(18:1(11Z)/20:1(11Z))	0.458425			169.296	814.631	Lipids and lipid-like molecules	forward	7.29283e-06	8.56726e-06	1.2297e-05	3.1594e-06	8.28867e-06	9.41163e-06	5.54064e-06	8.82744e-06	7.92311e-06	3.57292e-06	4.98394e-06	4.85631e-06	6.63413e-06	6.78195e-06	7.59513e-06	8.79929e-06	6.0001e-06	6.15297e-06	7.00393e-06	6.8219e-06	6.17044e-06	6.66542e-06
213	PC(18:1(11Z)/15:0)	0.571048			159.001	746.569	Lipids and lipid-like molecules	forward	0.000133879	0.00012615	0.000154586	9.82751e-05	8.82997e-05	0.000122895	0.000128667	0.000153998	0.000125844	8.84251e-05	9.20126e-05	0.000169162	8.49055e-05	8.98001e-05	0.000110256	5.1468e-05	9.5619e-05	9.77061e-05	0.000106468	0.000115061	7.27182e-05	9.80824e-05
216	PC(18:0/P-18:1(9Z))	0.6299			169.74	772.622	Lipids and lipid-like molecules	forward	8.69134e-05	6.35116e-05	7.63953e-05	6.93389e-05	6.15684e-05	7.70136e-05	6.02004e-05	5.04121e-05	6.81692e-05	4.95907e-05	6.0166e-05	4.23735e-05	5.24833e-05	4.05312e-05	5.45197e-05	4.57722e-05	5.67274e-05	5.02705e-05	3.81674e-05	4.56249e-05	4.67088e-05	4.35004e-05
218	PC(16:1(9Z)/16:1(9Z))	0.676671			204.013	730.537	Lipids and lipid-like molecules	forward	1.59811e-05	7.10195e-06	2.63914e-05	1.01244e-05	5.57622e-06	1.29914e-05	9.92907e-06	6.00857e-06	1.1763e-05	1.07735e-05	1.20932e-05	1.24254e-05	1.47731e-05	3.72082e-05	1.27585e-05	6.6282e-05	8.16167e-05	3.09913e-05	1.19284e-05	8.10231e-06	9.32839e-06	9.78638e-06
219	PC(16:1(9Z)/15:0)	0.657211			175.509	718.537	Lipids and lipid-like molecules	forward	0.000414698	0.000423107	0.000551013	0.000427047	0.000503288	0.000407744	0.000381164	0.000423764	0.000441478	0.000485731	0.000705934	0.000471486	0.000493337	0.000391871	0.000354841	0.000447907	0.000502586	0.000481712	0.000410678	0.000373673	0.000384844	0.000389732
220	PC(16:1(9Z)/14:1(9Z))	0.539813			176.292	702.506		forward	0.000237281	0.000205803	0.000206808	0.000245195	0.000222126	0.000214826	0.00019031	0.00021539	0.000217217	0.000187885	0.000259934	0.000238892	0.000219705	0.000168097	0.000213642	0.000173329	0.00022041	0.000210237	0.000211585	0.000194585	0.000204626	0.000203598
221	PC(16:1(9Z)/14:0)	0.547109			176.289	704.52	Lipids and lipid-like molecules	forward	0.000506118	0.000387484	0.000445074	0.00040946	0.00034715	0.000502295	0.000418962	0.000415882	0.000429053	0.000474629	0.000528423	0.000563411	0.000500975	0.000453091	0.000497442	0.000435005	0.000595623	0.000506075	0.000427785	0.000400557	0.000455673	0.000428005
222	PC(15:0/14:1(9Z))	0.461686			63.0829	690.505	Lipids and lipid-like molecules	forward	2.1152e-06	2.09123e-06	2.26408e-06	1.78444e-06	1.81068e-06	2.44094e-06	3.44552e-06	3.19266e-06	2.39309e-06	3.53479e-06	1.26276e-06	7.24535e-06	2.46943e-06	2.30178e-06	1.88656e-06	5.42452e-07	3.56969e-06	2.8516e-06	2.70766e-06	3.07067e-06	2.68126e-06	2.81987e-06
223	PC(14:1(9Z)/14:1(9Z))	0.551854			178.616	674.476	Lipids and lipid-like molecules	forward	3.84984e-05	3.2313e-05	2.63368e-05	4.19452e-05	3.34381e-05	3.39911e-05	3.22915e-05	3.92799e-05	3.47618e-05	1.76826e-05	1.72594e-05	2.60792e-05	2.0807e-05	1.72899e-05	1.68562e-05	1.74863e-05	2.37143e-05	1.96468e-05	2.62607e-05	2.35178e-05	2.71015e-05	2.56267e-05
224	PC(14:1(9Z)/14:0)	0.489568			178.908	676.492	Lipids and lipid-like molecules	forward	8.90373e-05	8.52613e-05	9.34159e-05	8.90621e-05	8.18907e-05	8.60487e-05	8.23471e-05	8.93753e-05	8.70548e-05	9.1226e-05	9.83129e-05	0.00011355	9.55856e-05	7.6492e-05	7.64544e-05	7.84878e-05	0.000109431	9.24425e-05	8.56105e-05	8.26551e-05	8.28802e-05	8.37153e-05
225	Paraxanthine	0.859126			366.138	219.026	Organoheterocyclic compounds	forward	4.87594e-06	3.13829e-06	1.1068e-05	3.34521e-06	1.20494e-05	4.17926e-06	5.25972e-06	9.53924e-06	6.68189e-06	1.45623e-05	1.1908e-05	1.20896e-05	8.05903e-06	8.90517e-06	9.75266e-06	8.06336e-06	1.08211e-05	1.05202e-05	1.08157e-05	9.79871e-06	8.529e-06	9.71448e-06
226	Pantothenic acid	0.975904			289.808	220.118	Organooxygen compounds	forward	0.000355862	0.000365716	0.000335162	0.000313857	0.000306114	0.000295954	0.000365396	0.000322501	0.00033257	0.000328645	0.000337887	0.000445948	0.000303227	0.000283471	0.000227888	0.000212823	0.000336636	0.000309566	0.000286995	0.000324925	0.000327395	0.000313105
228	Palmitoleic acid	0.999985			41.2282	253.217	Lipids and lipid-like molecules	forward	0.00942591	0.0136569	0.0129277	0.0194686	0.0147789	0.0179999	0.0147863	0.016482	0.0149408	0.0139994	0.0182207	0.0127373	0.0123485	0.0146473	0.0139091	0.0101638	0.0149216	0.0138685	0.0156608	0.0147641	0.0162299	0.0155516
229	Palmitic amide	0.934559			141.487	256.263	Lipids and lipid-like molecules	forward	0.000112123	0.000131382	0.000145552	0.000115545	8.22163e-05	0.000182193	0.000159203	0.000173089	0.000137663	4.32647e-06	4.2948e-06	6.21689e-06	4.62619e-06	7.16719e-06	7.6911e-06	6.49003e-06	5.56653e-06	5.7974e-06	5.9551e-05	6.11347e-05	5.59066e-05	5.88641e-05
230	Palmitic acid	0.999992			41.749	255.233	Lipids and lipid-like molecules	forward	0.00711846	0.00903178	0.00797686	0.0139399	0.0214858	0.0130285	0.0107912	0.00998932	0.0116702	0.008711	0.0118243	0.0092098	0.00881583	0.0125061	0.0133331	0.0078417	0.00927081	0.0101891	0.0115279	0.0108649	0.0121779	0.0115236
231	PA(22:6(4Z,7Z,10Z,13Z,16Z,19Z)/22:2(13Z,16Z))	0.487376			208.412	801.543	Lipids and lipid-like molecules	forward	4.39333e-06	4.57029e-06	4.23498e-06	3.19409e-06	3.80092e-06	3.79468e-06	3.471e-06	3.9778e-06	3.92964e-06	2.92543e-06	1.63459e-06	3.95796e-06	2.90076e-06	4.49263e-06	4.60511e-06	4.46337e-06	3.3368e-06	3.53958e-06	4.1677e-06	3.2944e-06	4.0942e-06	3.8521e-06
232	Oxonantenine	0.627628			405.908	336.087	Alkaloids and derivatives	forward	7.67492e-06	7.0265e-06	6.07859e-06	4.86531e-06	6.18776e-06	5.97788e-06	6.7065e-06	7.02686e-06	6.44304e-06	7.57801e-06	7.94608e-06	7.37238e-06	8.61348e-06	8.61663e-06	9.80972e-06	1.09348e-05	6.81649e-06	8.46095e-06	8.06551e-06	8.22544e-06	7.80199e-06	8.03098e-06
233	Oxoglutaric acid	0.963966			386.003	145.014	Organic acids and derivatives	forward	0.000731042	0.000541858	0.000430541	0.000651828	0.000715073	0.000673489	0.000721357	0.000666001	0.000641399	0.000465908	0.000547618	0.000496845	0.000841244	0.00073935	0.000768288	0.000750885	0.000350041	0.000620022	0.000623233	0.00067453	0.000633839	0.000643867
234	Oxoadipic acid	0.984442			325.481	159.029	Organic acids and derivatives	forward	3.72462e-05	2.51114e-05	4.07146e-05	2.1135e-05	9.21249e-06	2.17391e-05	2.39197e-05	3.35128e-05	2.65739e-05	5.85714e-05	5.64102e-05	6.25454e-05	5.24853e-05	5.53753e-05	5.54553e-05	6.15085e-05	4.20517e-05	5.55504e-05	4.07011e-05	3.93473e-05	4.94106e-05	4.3153e-05
235	Oryzanol C	0.980081			71.7088	617.459	Lipids and lipid-like molecules	forward	5.9086e-06	9.67544e-06	6.15227e-06	4.69897e-06	2.71318e-06	6.16511e-06	9.61187e-06	4.8911e-06	6.22707e-06	2.00737e-06	3.38033e-06	4.24791e-06	4.55671e-06	5.72314e-06	6.91068e-06	4.00479e-06	4.22896e-06	4.38249e-06	4.35323e-06	4.44084e-06	4.5198e-06	4.43796e-06
236	Orientin	0.393469			451.572	447.1	Phenylpropanoids and polyketides	forward	1.29225e-06	8.04295e-07	1.43798e-06	3.11828e-07	5.78612e-07	1.1681e-08	6.24174e-07	7.13985e-07	7.2185e-07	2.39053e-06	3.42994e-06	2.56078e-06	2.62908e-06	2.78377e-06	2.3691e-06	3.20336e-06	2.87765e-06	2.78053e-06	1.55716e-06	1.82316e-06	1.65905e-06	1.67979e-06
237	O-Phosphotyrosine	0.758894			51.0118	260.035	Organic acids and derivatives	forward	4.43075e-05	4.65701e-05	1.21497e-05	3.46725e-05	4.2525e-05	7.35754e-05	2.47802e-05	2.53953e-05	3.7997e-05	7.0774e-06	6.7215e-06	1.273e-05	9.83017e-06	3.40524e-06	8.86937e-06	1.03281e-05	5.65235e-06	8.07678e-06	2.23138e-05	2.33861e-05	2.30595e-05	2.29198e-05
238	O-Phosphothreonine	0.499878			30.818	198.016	Organic acids and derivatives	reverse	9.30995e-06	1.68607e-05	9.00001e-06	1.35566e-05	8.11716e-06	9.8008e-06	1.3431e-05	1.0117e-05	1.12742e-05	1.7744e-06	1.4582e-06	1.9323e-06	1.76022e-06	2.25632e-06	2.30459e-06	8.69158e-07	2.71403e-06	1.88365e-06	7.14363e-06	7.1424e-06	7.37673e-06	7.22092e-06
239	O-Phosphohomoserine	0.888115			431.373	200.032	Organic acids and derivatives	forward	4.88977e-05	4.92642e-05	4.46372e-05	5.03823e-05	5.89826e-05	4.12268e-05	5.16202e-05	5.40914e-05	4.98878e-05	0.000103088	7.83261e-05	7.83703e-05	8.36599e-05	0.000104773	9.99378e-05	0.000107833	8.29232e-05	9.23639e-05	7.32227e-05	6.53205e-05	7.08423e-05	6.97952e-05
240	O-Phosphoethanolamine	0.891004			498.672	140.011	Organic acids and derivatives	forward	0.000174945	0.000184665	0.00014474	0.000145328	0.000141318	0.000154877	0.000125849	0.000123374	0.000149387	6.17929e-05	5.96303e-05	5.73967e-05	7.24236e-05	7.08316e-05	7.44767e-05	7.37389e-05	6.02825e-05	6.63217e-05	0.000101033	9.93182e-05	0.00010799	0.000102781
241	Ononin	0.592551			49.6037	429.124	Phenylpropanoids and polyketides	forward	9.58505e-07	3.50312e-07	1.32656e-06	7.74885e-07	9.90448e-07	7.92237e-07	1.75281e-06	7.23454e-07	9.58651e-07	1.28509e-08	1.31397e-08	1.28555e-08	8.19445e-08	1.22675e-08	1.25907e-07	2.79931e-07	1.2845e-08	6.89676e-08	5.96353e-07	3.67615e-07	4.67863e-07	4.77277e-07
242	Oleic acid	0.999596			201.95	281.249	Lipids and lipid-like molecules	forward	3.61161e-05	3.31482e-05	4.19758e-05	4.33739e-05	4.86139e-05	2.76815e-05	3.24447e-05	3.67316e-05	3.75107e-05	3.2569e-05	4.01742e-05	3.89304e-05	4.65573e-05	7.57537e-05	7.19319e-05	4.88422e-05	3.71749e-05	4.89917e-05	3.73217e-05	3.94436e-05	2.62211e-05	3.43288e-05
243	Oleamide	0.966078			228.33	282.278	Lipids and lipid-like molecules	forward	3.18192e-06	4.76717e-06	3.85856e-06	7.2248e-06	4.24273e-06	5.68702e-06	5.20456e-06	3.67375e-06	4.73006e-06	3.68662e-06	3.34261e-06	4.62291e-06	3.30907e-06	4.22163e-06	3.632e-06	3.605e-06	3.42516e-06	3.73062e-06	3.83978e-06	3.82933e-06	3.43814e-06	3.70242e-06
244	Olanzapine	0.579144			233.623	313.151	Organoheterocyclic compounds	forward	3.81252e-06	5.01489e-06	6.24143e-07	9.44577e-07	2.59468e-06	4.74559e-06	1.70143e-06	2.57499e-06	2.7516e-06	1.28509e-08	1.31397e-08	1.28555e-08	1.27428e-08	1.22675e-08	1.2274e-08	1.29756e-08	1.2845e-08	1.27439e-08	1.30359e-06	1.32396e-06	1.60214e-06	1.4099e-06
246	Octadecanamide	0.829339			132.463	284.294	Lipids and lipid-like molecules	forward	2.95439e-06	3.6906e-06	5.99305e-06	3.26586e-06	3.59863e-06	4.39556e-06	4.04272e-06	4.19191e-06	4.01659e-06	1.25486e-06	1.67177e-06	1.68045e-06	1.43491e-06	1.54591e-06	1.46994e-06	1.64204e-06	1.69741e-06	1.54966e-06	2.90824e-06	2.92848e-06	2.41882e-06	2.75184e-06
247	Ochratoxin A	0.421252			320.966	426.074	Phenylpropanoids and polyketides	forward	8.41211e-06	5.36537e-06	4.70351e-06	5.64069e-06	9.00515e-06	1.5828e-05	9.07997e-06	1.0308e-05	8.54286e-06	2.43746e-06	2.4857e-06	2.5356e-06	2.57226e-06	4.12405e-06	3.32322e-06	2.66859e-06	4.04903e-06	3.02449e-06	7.95957e-06	7.07742e-06	7.23415e-06	7.42371e-06
249	N-Succinyl-L,L-2,6-diaminopimelate	0.79232			366.142	291.12	Organic acids and derivatives	forward	2.41497e-05	2.49221e-05	2.05772e-05	1.37941e-05	1.87445e-05	1.78337e-05	2.61681e-05	2.12219e-05	2.09264e-05	2.41742e-05	2.75395e-05	2.43747e-05	1.91577e-05	1.88776e-05	1.16795e-05	1.20073e-05	1.87097e-05	1.9565e-05	2.11445e-05	2.02449e-05	1.85987e-05	1.9996e-05
250	N-Palmitoylsphingosine	0.613668			71.7758	538.52	Lipids and lipid-like molecules	forward	1.71018e-06	1.6882e-06	2.02451e-06	1.46561e-06	2.51527e-06	1.11229e-06	1.08231e-06	1.06298e-06	1.58267e-06	2.35362e-06	2.22897e-06	2.20229e-06	1.91934e-06	1.86796e-06	2.02458e-06	2.05334e-06	1.72825e-06	2.04729e-06	1.17542e-06	1.44768e-06	1.51622e-06	1.37977e-06
251	N-Nitroso-pyrrolidine	0.8332			315.493	101.071	Organoheterocyclic compounds	forward	1.75286e-05	3.28014e-05	1.49495e-05	2.69226e-05	1.52518e-05	2.54048e-05	1.2388e-05	1.49936e-05	2.003e-05	1.25147e-05	1.39989e-05	1.41643e-05	1.60255e-05	1.4475e-05	1.42939e-05	1.73108e-05	1.25892e-05	1.44215e-05	1.79375e-05	1.0974e-05	1.73797e-05	1.54304e-05
252	N-methyl-L-glutamic Acid	0.497169			284.579	160.061	Organic acids and derivatives	forward	4.97453e-06	5.2507e-06	1.21978e-06	9.49894e-06	5.42871e-06	1.30709e-05	7.2842e-06	3.20703e-06	6.24185e-06	1.28509e-08	1.31397e-08	1.28555e-08	1.27428e-08	1.22675e-08	1.2274e-08	1.29756e-08	1.2845e-08	1.27439e-08	9.77223e-07	1.62698e-06	1.75646e-06	1.45356e-06
253	Niflumic Acid	0.555242			104.625	281.052	Benzenoids	forward	0.000202336	0.00019941	0.00015453	5.15919e-05	7.45557e-05	7.85032e-05	8.62492e-05	0.00014525	0.000124053	4.99605e-05	4.23002e-05	5.58671e-05	4.71014e-05	3.80186e-05	4.77107e-05	4.44998e-05	6.10415e-05	4.83125e-05	0.000126433	0.000119796	0.000136263	0.000127497
254	Nicotinic acid	0.990865			235.436	124.039	Organoheterocyclic compounds	forward	9.60893e-06	1.02064e-05	6.68556e-06	6.02914e-05	4.21106e-05	3.621e-05	1.97753e-05	1.41385e-05	2.48783e-05	5.2586e-06	7.80694e-07	5.41773e-06	5.3563e-06	6.54848e-06	5.7803e-06	2.97201e-06	3.71048e-06	4.47807e-06	1.55327e-05	1.49456e-05	1.60856e-05	1.55213e-05
255	Nicotinamide ribotide	0.984453			495.57	335.064	Nucleosides, nucleotides, and analogues	forward	2.69707e-06	3.24186e-06	1.62723e-06	1.0487e-05	7.66667e-06	5.87893e-06	7.26551e-06	6.67552e-06	5.69248e-06	3.30403e-06	2.9786e-06	3.06426e-06	3.36907e-06	2.1471e-06	2.06391e-06	2.30607e-06	2.11317e-06	2.66828e-06	4.04108e-06	4.79481e-06	4.14918e-06	4.32836e-06
256	Niacinamide	0.999269			670.315	123.055	Organoheterocyclic compounds	forward	1.05435e-05	1.17948e-05	6.80257e-06	8.98446e-06	6.65762e-06	2.29452e-05	9.7945e-06	7.36341e-06	1.06108e-05	1.11625e-05	2.01884e-05	3.59815e-05	8.95688e-06	7.15418e-06	1.31766e-05	5.81721e-06	2.94424e-05	1.6485e-05	1.11737e-05	1.00008e-05	7.21756e-06	9.46403e-06
257	N'-Hydroxymethylnorcotinine	0.615074			45.3835	193.097	Organoheterocyclic compounds	forward	1.08999e-05	1.24522e-05	5.24312e-06	1.94423e-05	1.7585e-05	1.24965e-05	1.96201e-05	1.31868e-05	1.38657e-05	4.20573e-05	2.19257e-05	1.88658e-05	1.70829e-05	3.56586e-05	1.84151e-05	1.44933e-05	2.59297e-05	2.43035e-05	1.74566e-05	1.57331e-05	1.53096e-05	1.61664e-05
258	Netilmicin	0.661416			163.713	476.314	Organic oxygen compounds	forward	3.73945e-06	3.16519e-06	2.11142e-06	1.60712e-06	1.40395e-06	2.44394e-06	2.09309e-06	2.92349e-06	2.43596e-06	2.43796e-06	3.46898e-06	2.09939e-06	3.94383e-06	3.07995e-06	2.93618e-06	1.69677e-06	2.80349e-06	2.80832e-06	3.49864e-06	2.92606e-06	4.23021e-06	3.55164e-06
259	N-Ethylglycine	0.97369			335.517	104.071	Organic acids and derivatives	forward	9.74867e-05	8.85124e-05	0.000102604	6.74793e-05	7.65357e-05	7.73731e-05	8.40475e-05	8.43007e-05	8.47924e-05	9.50825e-05	8.88323e-05	0.000122929	9.26074e-05	9.10479e-05	9.7884e-05	8.98782e-05	9.08783e-05	9.61425e-05	8.07673e-05	9.07219e-05	8.4051e-05	8.51801e-05
261	Neotrehalose	0.999812			430.232	365.106	Organic oxygen compounds	forward	3.14898e-05	2.30488e-05	6.46423e-05	1.54191e-05	5.38364e-05	2.45257e-05	3.39079e-05	4.10704e-05	3.59925e-05	7.00716e-05	6.20019e-05	5.43524e-05	4.74075e-05	5.0009e-05	4.68385e-05	4.98913e-05	5.85598e-05	5.48915e-05	3.79664e-05	4.28785e-05	4.61494e-05	4.23315e-05
262	Necatorine	0.664707			167.751	265.059	Phenylpropanoids and polyketides	forward	2.64614e-06	4.38238e-06	7.67648e-06	2.18182e-06	4.27569e-06	3.12318e-06	8.21351e-06	4.13182e-06	4.57888e-06	1.46445e-06	2.42804e-06	3.30599e-06	2.68186e-06	3.64508e-06	3.14873e-06	2.94102e-06	2.09513e-06	2.71379e-06	3.72467e-06	4.51332e-06	3.49588e-06	3.91129e-06
263	N-Cyclopropyl-trans-2-cis-6-nonadienamide	0.809134			597.332	194.154	Lipids and lipid-like molecules	forward	3.12306e-05	3.39813e-05	3.31471e-05	6.24985e-05	6.57975e-05	3.11599e-05	2.9196e-05	2.65385e-05	3.91937e-05	7.1818e-05	7.58055e-05	2.96141e-05	3.24839e-05	2.91449e-05	2.84823e-05	3.17383e-05	3.02995e-05	4.11733e-05	2.83604e-05	3.0107e-05	3.05351e-05	2.96675e-05
264	N-Carboxyethyl-g-aminobutyric acid	0.773583			329.712	174.077	Organic acids and derivatives	forward	2.33083e-06	2.7559e-06	1.55352e-06	2.85661e-06	2.46959e-06	2.46968e-06	2.05446e-06	3.32936e-06	2.47749e-06	1.58623e-06	3.05723e-06	1.93313e-06	3.88456e-06	2.51852e-06	1.44802e-06	2.57811e-06	1.65971e-06	2.33319e-06	3.07592e-06	3.18114e-06	2.17786e-06	2.81164e-06
265	N-Carbamoylputrescine	0.532194			407.6	132.113	Organic acids and derivatives	forward	2.72042e-06	2.24157e-05	6.42703e-06	4.49465e-05	4.10775e-05	8.02211e-06	2.86454e-05	1.38765e-05	2.10164e-05	1.96141e-06	1.78311e-06	2.17031e-06	1.50453e-06	1.3709e-06	1.74613e-06	1.52347e-06	2.1564e-06	1.77703e-06	1.58654e-05	1.52913e-05	1.58367e-05	1.56645e-05
266	N-Alpha-acetyllysine	0.933555			407.302	187.109	Organic acids and derivatives	forward	4.84875e-06	1.1636e-05	3.17459e-06	1.09989e-05	5.19868e-05	1.00439e-05	9.40906e-06	5.49157e-06	1.34487e-05	2.16192e-06	2.04953e-06	1.78599e-06	2.54871e-06	2.43356e-06	2.33109e-06	2.56214e-06	2.15484e-06	2.25347e-06	8.56084e-06	8.42754e-06	8.12926e-06	8.37255e-06
268	NAD	0.948462			454.775	664.115	Nucleosides, nucleotides, and analogues	forward	5.0673e-05	4.80717e-05	3.37643e-05	3.11265e-05	3.63189e-05	3.45112e-05	4.68124e-05	4.77445e-05	4.11278e-05	5.49264e-05	4.40884e-05	5.2504e-05	5.20027e-05	5.77791e-05	5.39931e-05	5.73317e-05	4.72085e-05	5.24792e-05	4.64703e-05	4.35991e-05	4.5832e-05	4.53004e-05
269	N-Acetylvaline	0.702827			226.263	158.082	Organic acids and derivatives	forward	1.08517e-05	1.70304e-05	5.05654e-06	2.06177e-05	1.42191e-05	3.55298e-05	2.30371e-05	1.22241e-05	1.73208e-05	2.06334e-06	1.56149e-06	2.48462e-06	2.19387e-06	4.59567e-06	3.36918e-06	2.02359e-06	1.48589e-06	2.47221e-06	1.05354e-05	9.73085e-06	9.71324e-06	9.99318e-06
270	N-Acetylserotonin	0.834788			206.624	219.113	Organoheterocyclic compounds	forward	9.1488e-06	1.05403e-05	1.25514e-05	6.93202e-06	5.84544e-06	5.48498e-06	7.09979e-06	5.67135e-06	7.90926e-06	5.50889e-06	7.65964e-06	7.78777e-06	7.86974e-06	1.08662e-05	1.17143e-05	1.14795e-05	5.11045e-06	8.49957e-06	8.7023e-06	8.38455e-06	7.91075e-06	8.33253e-06
271	N-Acetylserine	0.831014			316.675	146.045	Organic acids and derivatives	forward	0.000125994	0.00012046	8.68718e-05	0.000135379	0.000148909	0.000136721	0.000101977	0.000104312	0.000120078	8.01299e-05	9.22118e-05	0.000126716	0.000111075	0.000102916	0.000105262	0.000100554	8.68304e-05	0.000100712	0.000114217	0.000106739	0.000107769	0.000109575
272	N-Acetylputrescine	0.871703			308.425	131.118	Organic acids and derivatives	forward	3.99948e-05	3.29069e-05	3.92223e-05	2.67056e-05	2.77086e-05	3.42425e-05	3.60792e-05	3.35473e-05	3.38009e-05	4.18209e-05	4.7382e-05	4.40482e-05	3.51038e-05	3.69812e-05	3.14483e-05	3.82565e-05	3.15797e-05	3.83276e-05	3.77389e-05	3.27767e-05	3.60314e-05	3.55156e-05
273	N-Acetylornithine	0.814857			378.462	175.107	Organic acids and derivatives	forward	5.99943e-06	7.1553e-06	1.11242e-05	2.71566e-06	4.19922e-06	1.85489e-06	3.99441e-06	3.70905e-06	5.09402e-06	2.36302e-06	4.6375e-06	9.60732e-06	3.29196e-06	3.28105e-06	4.97467e-06	5.53005e-06	3.13845e-06	4.603e-06	4.42727e-06	4.24855e-06	3.74441e-06	4.14008e-06
274	N-Acetyl-L-tyrosine	0.725514			241.33	222.077	Organic acids and derivatives	forward	8.59593e-06	1.66699e-05	2.12806e-06	1.26133e-05	7.71863e-06	2.27497e-05	2.68939e-05	9.33033e-06	1.33375e-05	1.78509e-06	2.14787e-07	1.83846e-06	2.8359e-07	4.33945e-07	1.02993e-06	1.20649e-06	2.42089e-07	8.79298e-07	7.17247e-06	7.454e-06	7.35794e-06	7.32814e-06
275	N-Acetyl-L-phenylalanine	0.858364			198.432	206.082	Organic acids and derivatives	forward	1.49378e-05	2.6474e-05	3.78519e-06	2.66048e-05	1.37779e-05	5.82646e-05	3.78951e-05	1.61987e-05	2.47422e-05	1.28509e-08	3.05538e-07	1.28555e-08	1.00697e-06	2.69849e-06	2.22676e-06	4.0602e-07	1.2845e-08	8.35292e-07	1.3967e-05	1.28349e-05	1.38839e-05	1.3562e-05
276	N-Acetyl-L-methionine	0.712629			215.933	190.054	Organic acids and derivatives	forward	1.61312e-05	3.99028e-05	1.56686e-05	4.63429e-05	4.22971e-05	6.62527e-05	7.0892e-05	4.14916e-05	4.23723e-05	9.84857e-06	1.10427e-05	9.20689e-06	1.13972e-05	1.46996e-05	1.13823e-05	1.22237e-05	1.05617e-05	1.12953e-05	2.75435e-05	2.80478e-05	2.65859e-05	2.73924e-05
277	N-Acetylleucine	0.730442			304.017	174.112	Organic acids and derivatives	forward	1.13544e-05	1.04651e-05	7.14703e-06	1.30943e-05	9.71985e-06	1.68833e-05	1.3225e-05	8.844e-06	1.13416e-05	1.95919e-06	4.08375e-05	3.90342e-05	3.46842e-05	1.355e-06	2.22201e-05	5.80528e-05	5.70576e-06	2.54811e-05	7.75053e-06	4.78716e-06	5.99159e-06	6.17643e-06
278	N-Acetyl-L-aspartic acid	0.728693			452.436	174.041	Organic acids and derivatives	forward	4.67102e-05	3.05222e-05	3.05675e-05	3.60985e-05	3.93001e-05	3.95873e-05	4.51377e-05	3.41426e-05	3.77583e-05	5.37321e-05	4.24894e-05	5.95639e-05	6.55485e-05	5.10828e-05	6.08368e-05	5.85206e-05	3.32682e-05	5.31303e-05	3.45359e-05	4.86149e-05	3.54235e-05	3.95247e-05
279	N-Acetyl-L-alanine	0.480396			269.769	130.051	Organic acids and derivatives	forward	8.65194e-06	7.84557e-06	7.92764e-06	1.28917e-05	1.21107e-05	8.35606e-06	9.09444e-06	7.75312e-06	9.32889e-06	7.88281e-06	6.65152e-06	1.36205e-05	6.37258e-06	7.89702e-06	9.89433e-06	7.80025e-06	8.11836e-06	8.52967e-06	9.54392e-06	8.35289e-06	8.17956e-06	8.69213e-06
280	N-Acetylhistidine	0.989136			334.625	198.087	Organic acids and derivatives	forward	7.6181e-05	0.00012839	2.45849e-05	9.7677e-05	4.48915e-05	0.000146962	0.000136904	5.8414e-05	8.92506e-05	7.11318e-06	7.23595e-06	7.82187e-06	8.45777e-06	8.59582e-06	1.12469e-05	6.94074e-06	5.77377e-06	7.89825e-06	4.75385e-05	5.43211e-05	4.7209e-05	4.96896e-05
281	N-Acetylhistamine	0.987836			328.931	152.083	Organic acids and derivatives	forward	1.82855e-05	2.73511e-05	1.60829e-05	3.05417e-05	1.87334e-05	1.50136e-05	4.16155e-05	1.26061e-05	2.25287e-05	3.92761e-06	4.60787e-06	3.78871e-06	4.60876e-06	7.20685e-06	7.76478e-06	6.71248e-06	3.62368e-06	5.2801e-06	1.51189e-05	1.33419e-05	1.40342e-05	1.4165e-05
282	N-Acetylglutamine	0.972133			330.598	187.072	Organic acids and derivatives	forward	8.72412e-05	0.000144957	1.93206e-05	0.000102916	7.3135e-05	0.000163388	0.00011735	5.91794e-05	9.5936e-05	1.32773e-05	1.27977e-05	1.3049e-05	1.2969e-05	1.8672e-05	1.86655e-05	1.2869e-05	9.15691e-06	1.39321e-05	5.64571e-05	5.38037e-05	5.58737e-05	5.53782e-05
284	N-Acetyl-glucosamine 1-phosphate	0.832668			468.033	300.05	Organic oxygen compounds	forward	8.44534e-06	8.25871e-06	6.27597e-06	1.26018e-05	1.08747e-05	9.72093e-06	1.09417e-05	1.25849e-05	9.96301e-06	1.09189e-05	9.45154e-06	1.26666e-05	1.28164e-05	9.18719e-06	1.0028e-05	1.04181e-05	1.92348e-05	1.18402e-05	1.08387e-05	9.90319e-06	1.02768e-05	1.03396e-05
285	N-Acetyldopamine	0.800965			56.7751	196.097	Benzenoids	forward	1.58155e-05	1.50689e-05	9.48969e-06	2.44596e-05	2.8882e-05	2.19034e-05	3.19992e-05	2.40513e-05	2.14587e-05	5.00356e-05	3.77576e-05	3.44948e-05	3.71108e-05	2.84506e-05	3.27572e-05	2.41699e-05	4.85446e-05	3.66651e-05	2.78793e-05	2.54257e-05	2.7939e-05	2.70813e-05
286	N-Acetylcadaverine	0.524048			330.266	145.133	Organic acids and derivatives	forward	1.10893e-05	1.51443e-05	1.91034e-05	1.26163e-05	0.000576378	1.08975e-05	6.81615e-06	9.20758e-06	8.26565e-05	9.24948e-06	1.33481e-05	9.57381e-06	7.44155e-06	8.73691e-06	9.92941e-06	1.02841e-05	1.69663e-05	1.06912e-05	3.24015e-05	3.13063e-05	3.46485e-05	3.27855e-05
287	N-Acetylaspartylglutamic acid	0.698152			460.477	303.083	Organic acids and derivatives	forward	2.62328e-06	2.84249e-06	1.8401e-06	3.61816e-06	3.33268e-06	3.58621e-06	3.80976e-06	2.42517e-06	3.00973e-06	1.65529e-06	1.2022e-06	1.4885e-06	1.80392e-06	1.76457e-06	1.86976e-06	1.60024e-06	1.20905e-06	1.57419e-06	2.31309e-06	2.28261e-06	2.41334e-06	2.33635e-06
288	N-Acetyl-a-neuraminic acid	0.681031			368.867	310.113	Organic oxygen compounds	forward	8.219e-07	6.30615e-07	9.34849e-07	1.01557e-07	7.19004e-07	1.1681e-08	3.72627e-07	1.0908e-06	5.85379e-07	2.90498e-06	4.76363e-06	3.16265e-06	4.43958e-06	3.05311e-06	2.68818e-06	3.16625e-06	2.41838e-06	3.3246e-06	1.96418e-06	1.58615e-06	1.62269e-06	1.72434e-06
290	N8-Acetylspermidine	0.846361			538.13	188.175	Organic acids and derivatives	forward	1.13728e-05	1.01586e-05	1.63589e-05	2.27033e-05	1.29558e-05	1.09271e-05	9.23032e-06	1.73551e-05	1.38828e-05	9.91326e-06	6.03009e-06	8.57951e-06	9.12892e-06	1.08694e-05	6.62967e-06	5.99725e-06	8.82402e-06	8.24651e-06	1.53922e-05	8.48808e-06	1.2174e-05	1.20181e-05
291	N6-Acetyl-L-lysine	0.976022			370.078	187.109	Organic acids and derivatives	forward	1.06918e-05	7.86496e-06	6.92766e-06	8.02388e-06	1.60972e-05	1.35525e-05	6.63184e-06	8.91788e-06	9.83845e-06	2.43394e-06	4.92516e-06	5.46103e-06	1.68981e-06	6.67669e-06	2.20106e-06	4.706e-06	7.6294e-06	4.46539e-06	7.41178e-06	7.17272e-06	7.10957e-06	7.23136e-06
292	N2-Fructopyranosylarginine	0.429926			511.104	337.172	Organic acids and derivatives	forward	7.2988e-05	3.92961e-05	9.05938e-05	4.06303e-05	8.36176e-05	3.89412e-05	3.89968e-05	7.68013e-05	6.02331e-05	0.000159825	0.000123894	0.000118798	8.82646e-05	0.000114274	0.000127209	0.000126862	0.000123541	0.000122833	0.000112223	9.13177e-05	0.000113556	0.000105699
293	N2,N2-Dimethylguanosine	0.841145			386.533	312.13	Nucleosides, nucleotides, and analogues	forward	1.99548e-05	4.07669e-05	2.83379e-05	3.4311e-05	2.53273e-05	2.88182e-05	4.85336e-05	2.16435e-05	3.09616e-05	1.03473e-05	1.32729e-05	9.89495e-06	1.51704e-05	1.62718e-05	1.884e-05	1.6891e-05	6.83882e-06	1.34409e-05	2.15578e-05	2.19028e-05	2.22797e-05	2.19134e-05
295	N1,N10-Diferuloylspermidine	0.694089			49.8428	498.26	Phenylpropanoids and polyketides	forward	2.24617e-06	2.29546e-06	7.15698e-06	1.53206e-06	3.23809e-06	3.91257e-06	8.50003e-07	3.11151e-06	3.04286e-06	4.80973e-06	2.98225e-06	2.38653e-06	2.68904e-06	4.24542e-06	4.3885e-06	6.11575e-06	4.27709e-06	3.98679e-06	3.90052e-06	4.07099e-06	4.48129e-06	4.15093e-06
297	N-(4-Hydroxycinnamoyl)tyrosine	0.647764			61.1472	328.117	Organic acids and derivatives	forward	7.48073e-06	7.53944e-06	6.5799e-06	8.78475e-06	7.60775e-06	6.8144e-06	1.11003e-05	7.89166e-06	7.97487e-06	1.2455e-05	1.0682e-05	9.61424e-06	9.79706e-06	9.99777e-06	1.50892e-05	1.05822e-05	1.09566e-05	1.11467e-05	7.82332e-06	1.10005e-05	9.87091e-06	9.56492e-06
298	Myristoleic acid	0.977397			37.1775	225.186	Lipids and lipid-like molecules	forward	8.13565e-05	0.00014274	8.00204e-05	0.000440763	0.000365988	0.000302616	0.000214145	0.000208908	0.000229567	3.18882e-05	3.4463e-05	3.99976e-05	3.52265e-05	0.000324497	0.000195164	2.86036e-05	3.31289e-05	9.03711e-05	0.000163384	0.000149217	0.000179848	0.00016415
299	myo-Inositol	0.792006			408.154	179.056	Organic oxygen compounds	forward	8.83478e-05	7.61424e-05	0.000104249	9.95798e-05	0.000117976	7.07542e-05	8.8917e-05	0.000110144	9.45138e-05	0.000188386	0.000170377	0.000154986	0.000134929	0.000129737	0.000134257	0.000126897	0.000175529	0.000151887	0.000121039	0.000118623	0.000150728	0.00013013
300	Muramic acid	0.595979			406.738	252.107	Organic oxygen compounds	forward	2.1648e-06	4.47192e-06	3.76275e-06	3.06456e-06	3.35294e-06	1.10055e-06	3.14067e-06	4.72782e-06	3.22325e-06	1.38919e-05	8.00011e-06	9.20368e-06	4.87417e-06	5.42895e-06	4.03083e-06	5.4436e-06	8.01481e-06	7.361e-06	4.78512e-06	5.40405e-06	5.37995e-06	5.18971e-06
301	Moxonidine	0.609948			426.426	242.079	Organoheterocyclic compounds	forward	8.37581e-06	7.26358e-06	7.15751e-06	7.69384e-06	9.43412e-06	9.25154e-06	8.21311e-06	8.72796e-06	8.26468e-06	8.24688e-06	7.62345e-06	6.92207e-06	1.13106e-05	1.41375e-05	1.54055e-05	1.81948e-05	7.74955e-06	1.11988e-05	9.97122e-06	9.02731e-06	1.02035e-05	9.73402e-06
302	Morpholine	0.996503			3.01711	88.076	Organoheterocyclic compounds	forward	3.99251e-05	3.81809e-05	5.69281e-05	3.43384e-05	3.48011e-05	3.54056e-05	3.39532e-05	4.98376e-05	4.04212e-05	4.05153e-05	4.25618e-05	3.97352e-05	3.79486e-05	3.56021e-05	3.31094e-05	4.1364e-05	4.14571e-05	3.90367e-05	4.26333e-05	3.33603e-05	3.68388e-05	3.76108e-05
303	Montecristin	0.772632			676.946	575.503	Lipids and lipid-like molecules	forward	5.65338e-07	2.6687e-07	4.25772e-07	1.80313e-07	2.76123e-07	3.98753e-07	2.78579e-07	3.92244e-07	3.47999e-07	3.95311e-07	5.78525e-07	4.08239e-07	3.78824e-07	3.82913e-07	2.92465e-07	3.51174e-07	4.60786e-07	4.06029e-07	2.67487e-07	3.36447e-07	4.5005e-07	3.51328e-07
304	Monoethylhexyl phthalic acid	0.920574			510.658	279.158	Benzenoids	forward	4.1001e-06	6.90746e-06	7.12124e-06	8.07977e-06	2.84443e-06	6.43949e-06	1.24243e-05	6.41882e-06	6.79195e-06	7.18454e-06	6.56889e-06	6.70757e-06	6.88519e-06	6.9154e-06	5.99968e-06	6.32462e-06	6.85139e-06	6.67966e-06	7.04523e-06	6.29333e-06	6.63465e-06	6.65774e-06
305	Molybdopterin precursor Z	0.984318			356.443	364.063	Organoheterocyclic compounds	forward	2.94554e-07	1.33407e-08	3.27681e-07	1.25451e-07	1.24747e-07	4.65055e-08	1.40974e-07	3.00457e-07	1.71714e-07	6.90226e-07	7.70534e-07	6.70442e-07	9.78651e-07	1.00542e-06	8.8396e-07	8.88284e-07	8.08026e-07	8.36943e-07	6.90703e-07	4.86819e-07	4.55294e-07	5.44272e-07
307	MG(18:3(6Z,9Z,12Z)/0:0/0:0)	0.370588			30.4483	353.269	Lipids and lipid-like molecules	reverse	3.06234e-06	2.42941e-06	3.8533e-06	4.73598e-06	5.35838e-06	3.64253e-06	3.04117e-06	3.96726e-06	3.7613e-06	4.91117e-06	4.71082e-06	4.46694e-06	3.42261e-06	4.47728e-06	3.26109e-06	3.38729e-06	4.47582e-06	4.13913e-06	4.39437e-06	4.04462e-06	4.97047e-06	4.46982e-06
308	MG(18:2(9Z,12Z)/0:0/0:0)	0.712323			95.3978	355.284	Lipids and lipid-like molecules	forward	6.49815e-06	6.1051e-06	5.74528e-06	5.28471e-06	4.78622e-06	5.23409e-06	4.81809e-06	5.03598e-06	5.43845e-06	6.49023e-06	7.58829e-06	7.65341e-06	6.95083e-06	6.00315e-06	7.45084e-06	8.39808e-06	6.18468e-06	7.08994e-06	6.10107e-06	6.21521e-06	5.80773e-06	6.04134e-06
309	MG(0:0/18:3(6Z,9Z,12Z)/0:0)	0.781835			98.0061	353.269	Lipids and lipid-like molecules	forward	2.88204e-06	1.72453e-06	1.45078e-06	1.2797e-06	1.51666e-06	1.31167e-06	1.93016e-06	1.21714e-06	1.66409e-06	2.42006e-06	2.41856e-06	3.00747e-06	2.32126e-06	1.93304e-06	1.78132e-06	2.50259e-06	1.49778e-06	2.23526e-06	1.96521e-06	2.4765e-06	2.02286e-06	2.15486e-06
310	Metronidazole	0.533824			428.067	172.072	Organoheterocyclic compounds	forward	6.15329e-06	5.1573e-06	5.00572e-06	4.19446e-06	3.79372e-06	4.73461e-06	5.37405e-06	1.98739e-06	4.55007e-06	3.26888e-06	3.44592e-06	4.0139e-06	4.08195e-06	4.95578e-06	4.79012e-06	4.37487e-06	3.67501e-06	4.0758e-06	3.8392e-06	4.26144e-06	4.17475e-06	4.09179e-06
311	Methylsuccinic acid	0.909893			315.142	131.034	Lipids and lipid-like molecules	forward	0.000197086	0.00027563	0.000255758	8.64717e-05	0.000198698	0.000117787	0.000147202	0.000187986	0.000183327	0.000327926	0.000301582	0.000251667	0.000222331	0.000219754	0.000248258	0.00022954	0.000276116	0.000259647	0.000209463	0.000214199	0.000209376	0.000211013
312	Methylpyrazine	0.987495			155.019	95.0607	Organoheterocyclic compounds	forward	9.82398e-05	2.53024e-05	2.00434e-05	2.02883e-05	4.94263e-05	1.78736e-05	2.08067e-05	2.59338e-05	3.47393e-05	3.14301e-05	3.2439e-05	2.51154e-05	2.15977e-05	3.03587e-05	1.88441e-05	2.14115e-05	3.13633e-05	2.657e-05	1.8132e-05	1.6347e-05	2.31775e-05	1.92189e-05
313	Methylimidazoleacetic acid	0.566869			56.0685	141.066	Organoheterocyclic compounds	forward	3.38569e-05	3.00725e-05	3.22129e-05	3.71188e-05	2.38051e-05	3.3686e-05	3.00408e-05	2.81018e-05	3.11119e-05	2.2787e-05	2.67479e-05	2.79811e-05	3.29958e-05	2.84957e-05	2.93203e-05	2.84009e-05	2.40319e-05	2.75951e-05	2.85815e-05	2.76748e-05	2.81311e-05	2.81291e-05
314	Methylimidazole acetaldehyde	0.813863			55.8168	125.071	Organoheterocyclic compounds	forward	0.000247545	0.000261491	0.000348976	0.000222418	0.000224945	0.000228098	0.000206149	0.000202793	0.000242802	0.000226175	0.000236398	0.000315837	0.000238164	0.000272756	0.000220164	0.000298436	0.000187058	0.000249373	0.00026444	0.000229936	0.000233255	0.000242543
315	Methyl 3b,24-dihydroxy-11,13(18)-oleanadien-30-oate	0.814874			35.9673	485.36	Lipids and lipid-like molecules	forward	4.22976e-06	6.1687e-06	6.69433e-06	3.1666e-06	4.73657e-06	4.28028e-06	3.71897e-06	1.08432e-05	5.4798e-06	3.41634e-06	4.3798e-06	3.24504e-06	2.7913e-06	2.6585e-06	3.38629e-06	3.61936e-06	3.66585e-06	3.39531e-06	4.11827e-06	4.36386e-06	2.6522e-06	3.71144e-06
316	Methionine sulfoxide	0.971755			384.776	166.053	Organic acids and derivatives	forward	0.00668576	0.0065823	0.00471537	0.00546967	0.00499751	0.00561158	0.00612522	0.00647176	0.0058324	0.00674025	0.0062627	0.0061368	0.00561516	0.00552958	0.00548329	0.00535871	0.00669092	0.00597718	0.00614008	0.00585516	0.00585418	0.00594981
317	Metenamine	0.980524			303.13	141.113	Organoheterocyclic compounds	forward	0.000251805	0.000266839	0.000274441	0.00020484	0.000254136	0.00021786	0.000219142	0.000223208	0.000239034	0.00025557	0.000262811	0.00024848	0.000252373	0.000240836	0.000231285	0.000259903	0.000263838	0.000251887	0.000241026	0.000240965	0.000237517	0.000239836
318	Mesylate	0.781455			121.275	94.9802	Organic compounds	forward	0.000341348	0.000419448	0.000338837	0.000330527	0.000258042	0.000274748	0.000327299	0.000332456	0.000327838	0.000197407	0.000191722	0.000206545	0.000205565	0.000243527	0.000226774	0.000223028	0.00018644	0.000210126	0.000226026	0.000252332	0.000287652	0.000255336
319	Mephenytoin	0.524462			263.111	219.113	Organoheterocyclic compounds	forward	1.63546e-06	6.44067e-07	1.57613e-06	2.76062e-06	1.89624e-06	2.39663e-06	2.52244e-06	2.11778e-06	1.94367e-06	2.18131e-06	2.37203e-06	2.02264e-06	1.48174e-06	1.2343e-06	9.65863e-07	9.46628e-07	2.02361e-06	1.65352e-06	2.08965e-06	1.82848e-06	1.51689e-06	1.81167e-06
320	Melphalan	0.981326			331.417	305.084	Organic acids and derivatives	forward	3.64047e-06	2.09807e-06	5.5625e-06	4.32515e-06	7.11076e-06	2.71647e-06	6.55094e-06	8.71674e-06	5.09014e-06	9.80941e-06	5.66726e-06	7.73154e-06	5.21984e-06	2.95612e-06	6.22121e-06	3.84607e-06	6.04652e-06	5.93725e-06	4.69948e-06	4.82064e-06	5.39649e-06	4.9722e-06
321	Melibiitol	0.438061			363.99	345.141	Lipids and lipid-like molecules	forward	3.68408e-05	4.22926e-05	8.25887e-06	2.35398e-05	2.67134e-05	6.18122e-05	2.10835e-05	1.64806e-05	2.96277e-05	9.15432e-08	2.40679e-07	1.28555e-08	1.64364e-07	3.2629e-07	7.56356e-08	2.41959e-07	1.69845e-07	1.65396e-07	1.52316e-05	1.70153e-05	1.73255e-05	1.65241e-05
322	Mecarbam	0.973959			69.4694	328.047	Lipids and lipid-like molecules	forward	2.57815e-05	2.30711e-05	2.1075e-05	2.40875e-05	2.20699e-05	2.30329e-05	2.22381e-05	2.13645e-05	2.284e-05	2.34976e-05	2.53988e-05	2.90179e-05	2.61903e-05	2.40203e-05	2.75868e-05	2.96342e-05	2.41874e-05	2.61917e-05	2.3975e-05	2.5519e-05	2.41539e-05	2.45493e-05
323	Mannose 6-phosphate	0.973237			495.67	283.018	Organic oxygen compounds	forward	1.74947e-05	1.29393e-05	8.20282e-06	1.10708e-05	1.53383e-05	2.09053e-05	3.50822e-05	2.83188e-05	1.8669e-05	3.27732e-05	2.35963e-05	4.25698e-05	3.72572e-05	2.76617e-05	3.08642e-05	2.87404e-05	1.86005e-05	3.02579e-05	2.35129e-05	2.35006e-05	2.43506e-05	2.37881e-05
325	Maleic acid	0.984149			394.774	115.003	Organic acids and derivatives	forward	0.000108436	0.000109883	0.000135995	6.3604e-05	5.66651e-05	4.67334e-05	7.79352e-05	9.00615e-05	8.61643e-05	9.75804e-05	0.000102311	0.000105858	7.01019e-05	7.49951e-05	8.42175e-05	8.14186e-05	0.000130446	9.33662e-05	8.98147e-05	8.92868e-05	8.39798e-05	8.76938e-05
327	LysoPE(18:3(6Z,9Z,12Z)/0:0)	0.899737			228.395	476.277	Lipids and lipid-like molecules	forward	9.88971e-05	0.000114287	0.000119278	0.000181884	0.000152838	0.000140377	0.000139969	0.000136854	0.000135548	0.0002433	0.000155999	6.66137e-07	0.000120775	0.000149606	0.000136403	0.000142243	0.000116549	0.000133193	0.000129284	0.000133774	0.000125119	0.000129392
328	LysoPE(18:2(9Z,12Z)/0:0)	0.719103			224.03	478.292	Lipids and lipid-like molecules	forward	0.00121972	0.0013723	0.00345007	0.00196865	0.00170389	0.00155282	0.00171084	0.00161254	0.00182385	0.00142539	0.00167939	0.00144854	0.00113743	0.00172049	0.00179479	0.00186198	0.00145342	0.00156518	0.00162306	0.00166278	0.0015303	0.00160538
330	LysoPE(16:1(9Z)/0:0)	0.914601			177.504	452.277	Lipids and lipid-like molecules	forward	2.33051e-06	2.76413e-06	2.38376e-06	2.45584e-06	1.93483e-06	2.01168e-06	2.73091e-06	1.86891e-06	2.31007e-06	1.94208e-06	1.8515e-06	1.85314e-06	1.84259e-06	1.60721e-06	1.90454e-06	2.48457e-06	2.47305e-06	1.99483e-06	3.01191e-06	2.62938e-06	2.66586e-06	2.76905e-06
331	LysoPE(16:0/0:0)	0.970431			227.531	454.291	Lipids and lipid-like molecules	forward	0.000433182	0.000599289	0.000593807	0.00086717	0.000686424	0.000668299	0.000629996	0.000540387	0.000627319	0.000523456	0.000573806	0.000632402	0.000490416	0.000661847	0.000589764	0.00055906	0.000525719	0.000569559	0.000546466	0.000575657	0.000548266	0.000556796
332	LysoPE(14:1(9Z)/0:0)	0.940001			230.204	424.245	Lipids and lipid-like molecules	forward	8.4513e-06	1.0516e-05	3.14675e-05	9.92469e-06	2.00071e-05	8.79835e-06	1.86169e-05	1.9106e-05	1.5861e-05	1.90118e-05	1.19677e-05	3.38647e-05	1.24348e-05	2.13477e-05	1.15554e-05	9.20226e-06	1.98575e-05	1.74052e-05	1.73277e-05	1.72307e-05	1.2702e-05	1.57535e-05
333	LysoPE(0:0/20:5(5Z,8Z,11Z,14Z,17Z))	0.850292			225.814	500.275	Lipids and lipid-like molecules	forward	5.21675e-05	6.13008e-05	8.78648e-05	9.07285e-05	8.22813e-05	5.69111e-05	6.30321e-05	0.000102575	7.46076e-05	6.45424e-05	7.24772e-05	0.000104696	5.84673e-05	7.54327e-05	8.39539e-05	9.12922e-05	5.88569e-05	7.62148e-05	7.25464e-05	7.39751e-05	0.000118043	8.81881e-05
334	LysoPC(18:4(6Z,9Z,12Z,15Z))	0.575018			224.066	516.305	Lipids and lipid-like molecules	forward	7.08465e-05	7.60699e-05	7.0824e-05	7.1306e-05	8.04219e-05	7.64857e-05	7.4784e-05	6.91999e-05	7.37422e-05	9.55797e-05	8.91819e-05	8.35557e-05	8.45475e-05	8.97528e-05	9.80322e-05	0.000100049	7.94822e-05	9.00226e-05	7.768e-05	9.70069e-05	9.73919e-05	9.06929e-05
335	LysoPC(18:2(9Z,12Z))	0.587477			217.125	520.338	Lipids and lipid-like molecules	forward	0.00249216	0.00203711	0.00246054	0.00246808	0.00206216	0.00214261	0.00262371	0.00184783	0.00226678	0.00115693	0.00138876	0.000855629	0.00115314	0.00173725	0.00171247	0.00185654	0.00210985	0.00149632	0.00260479	0.00201677	0.00266107	0.00242755
337	LysoPC(16:1(9Z)/0:0)	0.562175			219.728	494.324	Lipids and lipid-like molecules	forward	0.00273605	0.00212891	0.00263889	0.00278209	0.00266753	0.0035587	0.00309352	0.0024604	0.00275826	0.00329661	0.00344716	0.00164969	0.00273765	0.0025908	0.00220337	0.0028516	0.00341239	0.00277366	0.00357775	0.00253265	0.00248353	0.00286464
338	LysoPC(14:1(9Z))	0.655645			222.268	466.293	Lipids and lipid-like molecules	forward	5.87094e-05	0.000110892	9.24463e-05	8.50714e-05	0.000132087	7.69855e-05	8.11878e-05	6.65475e-05	8.7991e-05	4.58111e-05	5.43095e-05	5.37343e-05	3.75224e-05	5.91841e-05	5.10221e-05	6.34648e-05	5.31602e-05	5.22761e-05	6.29644e-05	6.23545e-05	6.14723e-05	6.22637e-05
339	LysoPA(18:1(9Z)/0:0)	0.7314			278.216	435.253	Lipids and lipid-like molecules	forward	1.46899e-06	1.33497e-06	2.19467e-06	2.00961e-06	6.66111e-06	1.23879e-06	1.91575e-06	1.58166e-06	2.30069e-06	2.13082e-06	2.34737e-06	1.57848e-06	1.91144e-06	2.19578e-06	6.23095e-07	2.79216e-06	2.2437e-06	1.97786e-06	3.56655e-06	3.20543e-06	3.31366e-06	3.36188e-06
340	L-Valine	0.995995			321.484	118.086	Organic acids and derivatives	forward	0.00055438	0.000488808	0.000435697	0.000604563	0.000668395	0.000637512	0.000516628	0.00063407	0.000567507	0.000424193	0.000509596	0.000770658	0.00051572	0.000496942	0.000439551	0.000427045	0.000450784	0.000504311	0.000528106	0.000528075	0.000536832	0.000531004
341	Luteone 7-glucoside	0.910684			364.382	517.172	Phenylpropanoids and polyketides	forward	5.04506e-07	1.8681e-07	4.85253e-07	2.96069e-07	4.70562e-07	4.5769e-07	1.68656e-07	3.95351e-07	3.70612e-07	6.92347e-07	5.19653e-07	6.38597e-07	4.41148e-07	7.13718e-07	4.15669e-07	6.35204e-07	5.85389e-07	5.80216e-07	6.38221e-07	4.00939e-07	4.73008e-07	5.04056e-07
343	L-Tyrosine	0.981644			320.134	180.059	Organic acids and derivatives	forward	0.0003346	0.000261029	0.000587342	0.000176965	0.000458133	0.000260794	0.000360741	0.000469628	0.000363654	0.00069589	0.000667467	0.000601191	0.000491615	0.000520497	0.000525849	0.000520258	0.000649603	0.000584046	0.000487907	0.000485842	0.000473194	0.000482314
344	L-trans-4-Methyl-2-pyrrolidinecarboxylic acid	0.783504			540.805	130.086	Organic acids and derivatives	forward	7.20588e-05	0.000128757	6.07282e-05	9.95768e-05	7.39433e-05	0.000149139	7.0819e-05	8.36631e-05	9.23356e-05	4.95782e-05	5.38146e-05	5.28273e-05	4.84735e-05	5.20561e-05	5.05394e-05	5.38568e-05	5.13103e-05	5.1557e-05	5.55484e-05	4.55247e-05	5.17816e-05	5.09516e-05
345	L-Threonine	0.911535			371.87	118.05	Organic acids and derivatives	forward	0.000587592	0.000501897	0.000447292	0.000520373	0.000493057	0.000544003	0.000510395	0.00057045	0.000521882	0.000477365	0.000412213	0.000468067	0.000394919	0.000408226	0.000417955	0.000414767	0.000438456	0.000428996	0.000540586	0.000474285	0.000490685	0.000501852
346	L-Targinine	0.929209			525.597	189.134	Organic acids and derivatives	forward	6.5725e-05	6.75265e-05	6.77539e-05	9.21892e-05	8.41977e-05	8.76925e-05	8.57233e-05	7.82963e-05	7.8638e-05	6.31641e-05	6.07258e-05	5.70076e-05	7.25883e-05	7.10642e-05	6.87039e-05	7.68272e-05	6.79468e-05	6.72535e-05	7.97212e-05	6.70853e-05	7.43139e-05	7.37068e-05
347	L-Serine	0.990473			395.82	104.035	Organic acids and derivatives	forward	0.000121296	0.000101412	0.000144472	8.6085e-05	0.000104769	8.55718e-05	0.000106165	9.61107e-05	0.000105735	0.00014965	0.000156412	0.000176882	0.000117611	0.000152153	0.000150424	0.000139526	0.000137315	0.000147497	0.000120275	0.000125879	0.000128087	0.000124747
348	L-Ribulose	0.924896			96.3194	149.045	Organic oxygen compounds	forward	0.000439554	0.000420249	0.000893369	0.000486202	0.000603636	0.000586951	0.000645797	0.000742074	0.000602229	0.000519496	0.000525791	0.000705145	0.000625806	0.000482117	0.000625957	0.000460359	0.000661535	0.000575776	0.000615377	0.000483554	0.000800134	0.000633022
349	L-prolyl-L-proline	0.793253			434.287	213.124	Organic acids and derivatives	forward	2.06458e-05	2.17732e-05	1.2131e-05	2.41461e-05	2.24778e-05	2.28907e-05	2.36888e-05	2.22329e-05	2.12483e-05	1.82551e-05	1.33052e-05	1.87341e-05	1.63131e-05	1.8178e-05	1.71467e-05	1.37359e-05	1.28746e-05	1.60678e-05	1.27168e-05	1.53234e-05	1.26591e-05	1.35664e-05
350	L-Proline	0.999828			329.771	114.055	Organic acids and derivatives	forward	0.0118069	0.0102248	0.0085362	0.0118451	0.0109117	0.0117045	0.0110185	0.0112649	0.0109141	0.0105563	0.0117862	0.0102941	0.0126835	0.0125385	0.0121347	0.0130822	0.0104521	0.011691	0.0115669	0.0107652	0.0111425	0.0111582
351	L-Phenylalanine	0.955303			281.774	164.071	Organic acids and derivatives	forward	0.000211679	0.000253303	0.000185298	0.000381952	0.000309491	0.000315601	0.000232516	0.000302522	0.000274045	0.000165567	0.000158407	0.000174362	0.000190685	0.000174848	0.000185607	0.000156505	0.000165453	0.000171429	0.000211793	0.000236965	0.000214189	0.000220983
352	Loracarbef	0.573502			185.832	350.094	Organoheterocyclic compounds	forward	5.35451e-06	5.8812e-06	4.89217e-06	9.97356e-07	2.12363e-06	2.67575e-06	4.27051e-06	3.6903e-06	3.73568e-06	6.00177e-06	5.74066e-06	7.80786e-06	7.7173e-06	9.85018e-06	1.0845e-05	8.8584e-06	4.63839e-06	7.68245e-06	4.87304e-06	4.73738e-06	5.47017e-06	5.02686e-06
354	L-Norleucine	0.999903			296.914	132.102	Organic acids and derivatives	forward	0.000748133	0.000741169	0.000603229	0.00102101	0.000855248	0.00105607	0.000717733	0.000871027	0.000826702	0.000368805	0.000379714	0.000506197	0.000398657	0.000449848	0.000417892	0.000345484	0.000411871	0.000409808	0.000602107	0.000651073	0.000587413	0.000613531
355	L-Malic acid	0.889905			181.292	133.014	Organic acids and derivatives	forward	5.85438e-06	4.7263e-06	5.57054e-06	5.13865e-06	6.40734e-06	5.87393e-06	5.03861e-06	6.07683e-06	5.58582e-06	1.49211e-05	9.73984e-06	1.11179e-05	1.03408e-05	1.11853e-05	1.10369e-05	1.01896e-05	1.00772e-05	1.10761e-05	6.66897e-06	8.13051e-06	6.20337e-06	7.00095e-06
356	L-Lysine	0.993522			540.352	145.098	Organic acids and derivatives	forward	0.000108996	0.00015475	7.58155e-05	0.000138931	9.38197e-05	0.00020164	9.83604e-05	0.000103927	0.00012203	3.36861e-05	3.12355e-05	3.78527e-05	3.43549e-05	3.44589e-05	3.63552e-05	3.44505e-05	2.89746e-05	3.39211e-05	7.51094e-05	7.77604e-05	7.26232e-05	7.51643e-05
358	L-Kynurenine	0.939451			287.066	209.092	Organic oxygen compounds	forward	8.82477e-06	1.65795e-05	6.43608e-06	9.48824e-06	6.5738e-06	9.03031e-06	7.58941e-06	8.96371e-06	9.18572e-06	1.32527e-06	1.50083e-06	1.76578e-06	1.38005e-06	3.97927e-06	2.54643e-06	1.58404e-06	1.56895e-06	1.95633e-06	4.9427e-06	5.46303e-06	6.28358e-06	5.5631e-06
359	Linoleic acid	0.999896			40.5624	279.233	Lipids and lipid-like molecules	forward	0.0023891	0.00866437	0.00894907	0.0120561	0.0132393	0.0110106	0.00956916	0.0106897	0.00957093	0.00988021	0.0136522	0.00939973	0.00942868	0.0211121	0.0115004	0.0118051	0.0104212	0.01215	0.0111281	0.0108028	0.0158769	0.0126026
360	Linoleamide	0.985396			177.768	280.263	Lipids and lipid-like molecules	forward	1.22311e-05	9.35957e-06	1.33731e-05	1.03242e-05	9.7599e-06	1.11553e-05	8.9951e-06	9.64829e-06	1.06058e-05	1.26517e-05	1.34967e-05	1.27501e-05	1.47182e-05	1.04548e-05	1.15415e-05	1.1229e-05	1.5346e-05	1.27735e-05	1.04357e-05	1.02777e-05	9.0151e-06	9.90949e-06
361	Linoelaidic acid	0.99985			68.6746	279.233	Lipids and lipid-like molecules	forward	0.000239978	0.000457553	0.000344197	0.000588554	0.000911646	0.000417483	0.000439917	0.000563594	0.000495365	0.000363042	0.000479473	0.000404104	0.000299454	0.000591161	0.000407815	0.000449607	0.000460015	0.000431834	0.000522698	0.000411517	0.000531917	0.000488711
363	L-Histidine	0.997177			468.83	156.077	Organic acids and derivatives	forward	0.00235622	0.00171809	0.00206183	0.00286901	0.0030637	0.00546631	0.00246384	0.00211955	0.00276482	0.00210664	0.00215925	0.00341876	0.00216736	0.0018588	0.0020247	0.00251202	0.00249338	0.00234262	0.00231196	0.00248004	0.00223089	0.00234097
364	L-Gulose	0.991019			316.223	203.052	Organic oxygen compounds	forward	0.00230898	0.0023955	0.00262366	0.00103679	0.00119368	0.00104334	0.0011925	0.000332263	0.00151584	0.00257506	0.00183589	0.00248334	0.00249001	0.00242224	0.00239471	0.00259691	0.00161236	0.00230131	0.00227046	0.00230396	0.00239082	0.00232175
365	L-Gulonolactone	0.899733			86.4211	177.04	Organoheterocyclic compounds	forward	0.000545194	0.000483735	0.000707984	0.000364059	0.00104171	0.000460836	0.00052155	0.000609252	0.00059179	0.000766933	0.00109355	0.000778084	0.000711786	0.000681195	0.000614167	0.000746242	0.000195535	0.000698437	0.000632024	0.000656028	0.000599024	0.000629025
366	L-Glutamine	0.548774			450.843	147.076	Organic acids and derivatives	forward	4.16581e-05	5.6657e-05	2.83223e-05	3.0151e-05	3.59279e-05	4.25988e-05	3.21779e-05	2.89978e-05	3.70613e-05	4.44348e-05	4.531e-05	4.65965e-05	4.42464e-05	2.85143e-05	4.7023e-05	2.82045e-05	3.89558e-05	4.04107e-05	3.95536e-05	5.5971e-05	4.26891e-05	4.60712e-05
367	L-Glutamic acid	0.987607			415.604	148.06	Organic acids and derivatives	forward	0.00134438	0.00129426	0.000987997	0.000460474	0.00064689	0.000709182	0.000925387	0.00108553	0.000931762	0.00112423	0.00141401	0.00129396	0.00113212	0.00135045	0.00137983	0.00137324	0.001391	0.00130735	0.00102395	0.0010819	0.0011321	0.00107932
368	L-Galactose	0.450299			318.81	198.097	Organic oxygen compounds	forward	8.71713e-05	4.75743e-05	0.000245218	2.63023e-05	0.000193556	6.66911e-05	0.000109336	0.000175529	0.000118922	0.000493841	0.000321624	0.000261334	0.000245479	0.000208482	0.000218228	0.000270635	0.00031485	0.000291809	0.000193856	0.000164435	0.000186727	0.000181673
369	Leukotriene D4	0.503739			366.152	497.272	Lipids and lipid-like molecules	forward	2.51499e-07	6.41828e-06	3.42721e-07	8.59638e-07	4.54386e-07	6.99349e-07	9.91825e-06	1.34279e-06	2.53586e-06	1.28509e-08	1.31397e-08	1.37175e-07	1.27428e-08	1.25679e-07	6.48215e-07	4.04612e-07	1.2845e-08	1.70907e-07	4.54805e-07	5.10281e-07	5.93434e-07	5.19507e-07
370	L-Erythrulose	0.526963			318.417	119.034	Organic oxygen compounds	forward	0.000948491	0.000788973	0.00148377	0.00116953	0.00123783	0.00085315	0.00101597	0.00117125	0.00108362	0.00170172	0.00158812	0.00157294	0.00126903	0.00127609	0.00127669	0.00138315	0.00167237	0.00146751	0.0013367	0.00121644	0.00128339	0.00127885
371	Leonuriside A	0.808441			250.714	333.119	Organic oxygen compounds	forward	1.74312e-06	1.81963e-06	9.00898e-07	2.60062e-06	1.85598e-06	2.0171e-06	1.62582e-06	2.04208e-06	1.82566e-06	1.9472e-06	2.32346e-06	2.55554e-06	2.91527e-06	2.13426e-06	1.4714e-06	2.47768e-06	2.71997e-06	2.3181e-06	2.27811e-06	1.30938e-06	1.68815e-06	1.75855e-06
372	L-Carnitine	0.998752			372.362	162.112	Organic nitrogen compounds	forward	0.0126577	0.0129199	0.0123173	0.0100405	0.0107276	0.0103128	0.0102733	0.0118248	0.0113842	0.0136245	0.0134335	0.013574	0.0134839	0.0135648	0.0127405	0.0142087	0.0144412	0.0136339	0.01216	0.0124226	0.0129348	0.0125058
373	Lauroyl diethanolamide	0.774254			448.487	288.253	Lipids and lipid-like molecules	forward	7.19672e-05	7.43953e-05	7.68806e-05	5.79055e-05	6.12978e-05	6.54414e-05	6.31393e-05	6.94899e-05	6.75646e-05	7.36249e-05	9.14953e-05	6.81612e-05	7.5818e-05	8.61423e-05	6.5554e-05	6.91747e-05	7.5131e-05	7.56377e-05	6.91997e-05	6.64821e-05	6.34778e-05	6.63865e-05
374	L-Aspartic acid	1			375.857	134.019	Organic acids and derivatives	forward	6.54626e-06	3.89322e-06	6.52914e-06	1.07223e-05	9.27514e-06	9.33466e-06	8.36625e-06	8.91135e-06	7.94729e-06	8.683e-06	7.9962e-06	1.01369e-05	8.87086e-06	8.83209e-06	8.65404e-06	6.98346e-06	7.57138e-06	8.466e-06	9.1393e-06	8.50659e-06	7.46187e-06	8.36926e-06
375	L-Asparagine	0.989312			397.938	133.061	Organic acids and derivatives	forward	0.000118087	0.000123141	7.81068e-05	7.85933e-05	8.56501e-05	0.000101019	7.5929e-05	8.08974e-05	9.26779e-05	0.000125841	0.000141475	0.000166471	0.000123789	0.000148055	0.000147214	0.000140175	0.000131711	0.000140591	0.000107323	0.000118603	0.000113391	0.000113105
376	L-Arginine	0.947433			530.966	175.119	Organic acids and derivatives	forward	0.0085549	0.00817058	0.00874709	0.00699089	0.00715042	0.00728214	0.00801143	0.0089243	0.00797897	0.00867037	0.00921854	0.0110477	0.00828731	0.00786092	0.00859907	0.0110222	0.0105522	0.00940729	0.00780573	0.00818694	0.00824505	0.00807924
377	L-alpha-Aminobutyric acid	0.866393			620.49	104.071	Organic acids and derivatives	forward	7.96153e-06	7.90779e-06	1.14275e-05	6.66965e-06	4.86802e-06	7.13823e-06	4.42559e-06	4.39574e-06	6.84926e-06	8.31754e-06	7.42893e-06	7.91615e-06	7.31395e-06	7.34556e-06	7.22999e-06	8.01587e-06	7.74472e-06	7.66409e-06	7.70863e-06	6.82222e-06	7.69484e-06	7.40857e-06
378	Lactulose	0.999682			418.162	365.104	Organic oxygen compounds	forward	0.000392186	0.000272777	0.000477517	0.000174663	0.000371133	0.000168016	0.00028588	0.000346988	0.000311145	0.000567038	0.000598585	0.000512697	0.000573029	0.000556367	0.000526236	0.000622844	0.000542359	0.000562394	0.000467142	0.000452154	0.000465542	0.000461613
380	L-2-Hydroxyglutaric acid	0.973823			413.507	147.029	Lipids and lipid-like molecules	forward	6.4339e-05	4.27044e-05	2.34936e-05	0.000441985	0.000501003	0.000398254	0.000352151	0.000227541	0.000256434	0.000217149	6.4367e-05	0.00024094	0.000307	0.000204264	0.000191431	0.000175819	3.96612e-05	0.000180079	0.000223124	0.000237685	0.000255497	0.000238769
381	L-2-Amino-4-methylenepentanedioic acid	0.602598			148.274	160.06	Organic acids and derivatives	forward	4.29529e-05	4.87669e-05	4.13078e-05	2.30143e-05	3.89249e-05	2.19743e-05	3.10334e-05	3.78078e-05	3.57228e-05	5.96458e-05	2.31886e-05	4.95802e-05	4.65617e-05	5.96521e-05	5.3133e-05	6.87605e-05	6.27078e-05	5.29037e-05	4.34063e-05	3.38748e-05	3.68329e-05	3.8038e-05
382	Kynurenic acid	0.998309			204.221	188.035	Organoheterocyclic compounds	forward	0.000324511	0.000643528	0.0003066	0.000436993	0.000457708	0.000231711	0.000282075	0.000228279	0.000363926	2.05272e-05	1.72954e-05	1.63447e-05	2.15896e-05	8.47475e-05	7.69412e-05	2.73581e-05	2.24001e-05	3.59005e-05	0.000211482	0.000161782	0.000186875	0.000186713
383	Kojibiose	0.936873			417.447	325.112	Lipids and lipid-like molecules	forward	5.45427e-06	2.73399e-06	6.19832e-06	1.28982e-06	4.02822e-06	8.07882e-07	3.563e-06	4.65952e-06	3.59188e-06	1.36268e-05	1.6108e-05	1.413e-05	2.08109e-05	1.62521e-05	1.74549e-05	1.67262e-05	1.21005e-05	1.59012e-05	9.74858e-06	9.82108e-06	9.52689e-06	9.69885e-06
384	Kinetin	0.70414			403.688	216.087	Organoheterocyclic compounds	forward	3.08073e-06	3.08089e-06	2.75905e-06	1.12353e-06	5.3898e-06	3.90969e-06	5.76074e-06	5.90334e-06	3.87597e-06	8.89978e-06	5.7285e-06	8.78194e-06	9.12437e-06	7.49945e-06	8.63618e-06	4.84422e-06	5.06271e-06	7.32215e-06	5.4229e-06	5.72569e-06	5.36976e-06	5.50612e-06
385	Ketoleucine	0.623839			57.2923	129.055	Organic acids and derivatives	forward	0.000364925	0.000546079	0.000248159	0.000843815	0.000684212	0.00161022	0.000453499	0.000383591	0.000641812	5.37689e-06	7.50009e-06	3.69528e-06	4.97774e-06	0.000340087	0.000194462	9.56999e-06	1.2845e-08	7.07102e-05	0.000370568	0.00035429	0.00035815	0.000361003
386	Itaconic acid	0.982007			341.279	129.019	Lipids and lipid-like molecules	forward	2.24693e-05	1.72163e-05	2.68261e-05	9.09251e-06	1.95656e-05	9.22854e-06	1.63543e-05	1.98852e-05	1.75797e-05	3.69691e-05	4.27037e-05	3.86171e-05	4.38107e-05	3.96453e-05	3.731e-05	4.49603e-05	3.71812e-05	4.01497e-05	3.0052e-05	2.85186e-05	3.06184e-05	2.97297e-05
387	Isovalerylglutamic acid	0.801898			266.645	232.117	Organic acids and derivatives	forward	3.15524e-05	1.66306e-05	5.05417e-05	1.8644e-05	4.15302e-05	2.28181e-05	3.22251e-05	5.15121e-05	3.31818e-05	9.6274e-05	7.11392e-05	4.78024e-05	5.21484e-05	6.04188e-05	5.43657e-05	5.85068e-05	6.27605e-05	6.2927e-05	5.42057e-05	4.86033e-05	4.83369e-05	5.0382e-05
388	Isovalerylglucuronide	0.70094			341.781	279.111	Organic oxygen compounds	forward	1.064e-05	8.88275e-06	9.25701e-06	1.02108e-05	9.37486e-06	9.88819e-06	1.00391e-05	9.46361e-06	9.71954e-06	9.65005e-06	1.04323e-05	1.05884e-05	1.16362e-05	1.12538e-05	1.01983e-05	1.07636e-05	9.81371e-06	1.0542e-05	1.09518e-05	1.01054e-05	9.54695e-06	1.02014e-05
389	Isotheaflavin	0.733035			452.037	565.137	Phenylpropanoids and polyketides	forward	1.00498e-05	1.05341e-05	6.98998e-06	7.70941e-06	6.38036e-06	6.01529e-06	9.82727e-06	1.1373e-05	8.6099e-06	8.81032e-06	9.29774e-06	1.2545e-05	8.69075e-06	7.54647e-06	9.01175e-06	1.02493e-05	1.03339e-05	9.56067e-06	1.0459e-05	8.75649e-06	8.61905e-06	9.27819e-06
390	Isopalmitic acid	0.873267			222.803	255.233	Lipids and lipid-like molecules	forward	2.34997e-05	7.23513e-05	7.67316e-05	2.9822e-05	8.40082e-05	2.60127e-05	7.05455e-05	2.57409e-05	5.1089e-05	2.78641e-05	2.82921e-05	6.85121e-05	2.38944e-05	3.02795e-05	2.666e-05	2.84904e-05	2.76366e-05	3.27037e-05	3.00094e-05	2.75756e-05	2.71626e-05	2.82492e-05
391	Isoniazid	0.663664			58.1236	138.066	Organoheterocyclic compounds	forward	6.08916e-06	5.06768e-06	6.54886e-06	4.10465e-06	4.12075e-06	1.62493e-06	3.15164e-06	3.03769e-06	4.21817e-06	5.09453e-06	4.88116e-06	6.92738e-06	5.0684e-06	5.355e-06	2.58878e-06	4.74824e-06	4.5343e-06	4.89972e-06	5.46231e-06	4.65367e-06	5.09229e-06	5.06942e-06
392	Isolinderanolide	0.713395			221.391	337.273	Organoheterocyclic compounds	forward	0.000481515	0.000646781	0.000895555	0.000724946	0.000858294	0.000644725	0.000692336	0.000574627	0.000689847	0.000576328	0.000725444	0.000569464	0.000476269	0.000685354	0.000695242	0.00092795	0.000617987	0.000659255	0.000659159	0.000755547	0.000646191	0.000686965
393	Isocitric acid	0.399606			180.442	191.019	Organic acids and derivatives	forward	1.556e-05	1.52987e-05	1.66731e-05	1.41541e-05	1.64125e-05	1.26617e-05	1.34658e-05	1.52468e-05	1.49341e-05	2.20276e-05	2.09429e-05	1.90919e-05	1.24486e-05	2.84249e-05	2.55526e-05	2.19333e-05	2.17689e-05	2.15238e-05	1.96364e-05	1.98755e-05	1.92151e-05	1.95757e-05
394	Iprodione	0.393035			32.5088	328.025	Organoheterocyclic compounds	forward	8.20683e-07	4.75506e-06	1.06953e-06	7.01356e-06	2.58081e-06	2.88651e-06	5.30819e-06	1.02727e-06	3.1827e-06	3.03796e-07	1.35939e-07	2.24891e-07	1.59711e-06	2.81686e-06	4.01556e-06	5.63556e-07	1.2845e-08	1.20882e-06	2.0855e-06	1.82612e-06	2.27079e-06	2.0608e-06
395	Inositol 1,3,4-trisphosphate	0.677454			232.407	420.97	Organic oxygen compounds	forward	5.41913e-06	5.87983e-06	4.48449e-06	7.88505e-07	1.65238e-06	2.06393e-06	1.82751e-06	2.77723e-06	3.11163e-06	3.85922e-06	4.70944e-06	3.35743e-06	3.86922e-06	2.6902e-06	3.50944e-06	4.50617e-06	6.10794e-06	4.07613e-06	2.34917e-06	3.09224e-06	2.83554e-06	2.75899e-06
396	Inosinic acid	0.914644			468.543	347.041	Nucleosides, nucleotides, and analogues	forward	1.15891e-06	5.67932e-06	1.35568e-08	4.30726e-05	4.59749e-05	4.0563e-05	3.33427e-05	1.96745e-05	2.36849e-05	4.0388e-06	1.31397e-08	1.28555e-08	3.91073e-06	1.22675e-08	2.73303e-06	1.29756e-08	1.2845e-08	1.34333e-06	1.53682e-05	1.91452e-05	1.43056e-05	1.6273e-05
397	Inosine 2'-phosphate	0.517108			468.705	349.054	Organic oxygen compounds	forward	1.60925e-05	1.553e-05	1.14398e-05	2.0894e-05	2.36191e-05	1.87856e-05	1.18357e-05	1.32033e-05	1.6425e-05	1.43742e-05	1.48536e-05	1.5617e-05	1.41389e-05	1.46589e-05	1.52113e-05	1.3553e-05	1.3235e-05	1.44552e-05	1.40366e-05	1.24153e-05	1.29922e-05	1.31481e-05
398	Inosine	0.999276			234.588	269.087	Nucleosides, nucleotides, and analogues	forward	2.24832e-05	3.38075e-05	1.57615e-05	0.000138634	8.922e-05	8.41305e-05	9.10589e-05	4.81048e-05	6.54001e-05	5.08308e-05	2.85754e-05	3.81961e-05	4.50686e-05	3.94562e-05	4.29437e-05	3.10558e-05	2.23347e-05	3.73076e-05	5.27649e-05	5.4475e-05	5.45522e-05	5.39307e-05
400	Indoleacetaldehyde	0.95697			46.6763	158.061	Organoheterocyclic compounds	forward	0.0001738	0.0001602	0.000173397	0.000151456	0.000137083	0.000152933	0.000135597	0.000167283	0.000156469	0.000188138	0.000133173	9.50406e-05	0.000146748	0.000139803	0.000125139	0.000129619	0.000173006	0.000141333	0.000150204	0.000149905	0.000127821	0.000142643
401	Indole-3-carboxylic acid	0.999803			121.682	162.055	Organoheterocyclic compounds	forward	0.000874267	0.000954955	0.000170835	0.000715619	0.00104965	0.000418949	0.000896361	0.000628281	0.000713615	0.00146223	0.0010564	0.00083306	0.00100869	0.000867326	0.00104775	0.00117506	0.000513712	0.000995528	0.000914956	0.00134318	0.00098703	0.00108172
402	Indapamide	0.431837			185.806	366.072	Benzenoids	forward	8.1123e-06	8.08536e-06	6.86676e-06	2.18307e-06	3.17968e-06	4.36399e-06	5.66701e-06	5.26571e-06	5.46549e-06	9.54527e-06	9.13158e-06	1.13583e-05	1.00108e-05	1.05258e-05	1.24998e-05	9.13037e-06	8.77949e-06	1.01227e-05	6.2998e-06	6.74574e-06	8.32921e-06	7.12492e-06
403	Imidazoleacetic acid	0.973159			45.974	125.035	Organoheterocyclic compounds	forward	2.47395e-05	2.8878e-05	2.55093e-05	2.87887e-05	2.92791e-06	2.67304e-05	1.55015e-05	2.70169e-05	2.25115e-05	3.37508e-05	3.48788e-05	3.93758e-05	4.93203e-05	3.46043e-05	4.439e-05	4.54723e-05	2.92157e-05	3.8876e-05	3.28889e-05	3.31052e-05	3.27558e-05	3.29166e-05
404	Imidazole-4-acetaldehyde	0.712763			207.054	111.056	Organoheterocyclic compounds	forward	0.0010747	0.000913974	0.00102193	0.000951887	0.00086291	0.000923813	0.000870395	0.000989828	0.00095118	0.000920912	0.000959743	0.00105576	0.00101791	0.000972646	0.00106246	0.00110882	0.000862806	0.000995131	0.000955403	0.00088467	0.000982912	0.000940995
405	Hypoxanthine	0.999922			183.179	137.046	Organoheterocyclic compounds	forward	0.00894186	0.00866873	0.0064874	0.0241801	0.0193386	0.0157784	0.0168029	0.0123211	0.0140649	0.0121749	0.010437	0.0107461	0.0118457	0.00919394	0.00841542	0.0101582	0.00929063	0.0102827	0.0126444	0.0125268	0.0125374	0.0125696
406	Hypogeic acid	0.998793			68.2707	253.217	Lipids and lipid-like molecules	forward	0.000302011	0.00037447	0.000350656	2.69158e-05	0.000763249	0.000540742	0.000393849	0.000530108	0.00041025	0.000334526	0.000459191	0.000371756	0.00023414	0.000575486	0.000536969	0.000369693	0.000383965	0.000408216	0.000459014	0.000411238	0.000458024	0.000442758
407	Hydroxytyrosol	0.564845			49.2895	153.055	Benzenoids	forward	1.72858e-05	1.84377e-05	1.0983e-05	2.28712e-05	2.72797e-05	2.4646e-05	3.05363e-05	2.56766e-05	2.22145e-05	5.13977e-05	5.84772e-05	5.82254e-05	3.56242e-05	3.10928e-05	3.78419e-05	2.6335e-05	4.74534e-05	4.3306e-05	2.74691e-05	2.6958e-05	2.38476e-05	2.60916e-05
408	Hydroxypyruvic acid	0.915686			391.266	103.003	Organic acids and derivatives	forward	2.77527e-05	3.59107e-05	3.11897e-05	1.67132e-05	4.02996e-05	2.42915e-05	2.25148e-05	2.38842e-05	2.78195e-05	2.01612e-05	2.44269e-05	2.48228e-05	1.90116e-05	2.00582e-05	1.94317e-05	1.84131e-05	2.16278e-05	2.09942e-05	2.63815e-05	2.31401e-05	2.18285e-05	2.37834e-05
409	Hydroxyprolyl-Hydroxyproline	0.779987			432.668	245.113	Organic acids and derivatives	forward	4.62719e-06	5.93758e-06	3.87393e-06	5.30105e-06	4.09894e-06	4.11417e-06	4.85435e-06	4.26222e-06	4.63368e-06	4.45529e-06	4.96876e-06	5.76329e-06	5.42823e-06	5.85631e-06	5.88977e-06	5.89993e-06	4.16674e-06	5.30354e-06	4.57187e-06	4.90088e-06	5.11779e-06	4.86351e-06
410	Hydrogen phosphate	0.994958			470.053	96.9689	Homogeneous non-metal compounds	forward	5.22284e-05	4.45269e-05	6.23617e-05	3.4559e-05	5.22924e-05	0.000137581	0.000185046	9.70925e-05	8.3211e-05	8.17219e-05	7.06244e-05	0.000266538	0.000100649	5.82496e-05	6.79001e-05	9.38159e-05	6.11526e-05	0.000100082	7.95356e-05	6.78584e-05	7.58725e-05	7.44222e-05
411	Homo-L-arginine	0.639708			300.493	189.135	Organic acids and derivatives	forward	2.33239e-05	2.74197e-05	2.20812e-05	1.90289e-05	1.89956e-05	1.80402e-05	2.17111e-05	2.16238e-05	2.1528e-05	1.62415e-05	1.67858e-05	1.61577e-05	1.69388e-05	1.87237e-05	1.69683e-05	1.7243e-05	1.67709e-05	1.69787e-05	2.0175e-05	1.96732e-05	1.86789e-05	1.9509e-05
412	Homocysteine thiolactone	0.752522			238.127	118.032	Organic acids and derivatives	forward	2.03758e-06	3.99485e-06	1.08358e-06	5.07753e-06	1.14951e-05	3.38771e-06	3.90365e-06	4.91568e-06	4.48696e-06	4.96829e-06	4.38147e-06	2.57577e-06	4.8001e-06	3.5505e-06	3.55153e-06	3.13372e-06	4.11671e-06	3.88476e-06	4.2246e-06	4.93707e-06	4.07652e-06	4.41273e-06
413	Homocitrulline	0.917431			401.513	190.118	Organic acids and derivatives	forward	2.61697e-05	3.19114e-05	2.8938e-05	1.62022e-05	1.83846e-05	1.84676e-05	1.88389e-05	1.87422e-05	2.22068e-05	1.65582e-05	1.50681e-05	3.9096e-05	2.06168e-05	1.90427e-05	2.39883e-05	1.73915e-05	1.70398e-05	2.11002e-05	1.87552e-05	2.16688e-05	2.16809e-05	2.07016e-05
414	Hoduloside VI	0.815384			61.8674	785.464	Lipids and lipid-like molecules	forward	1.05774e-05	1.01913e-05	7.97095e-06	8.11029e-06	7.45765e-06	9.27999e-06	8.54434e-06	9.41451e-06	8.9433e-06	9.64438e-06	9.06006e-06	9.15258e-06	8.4029e-06	1.17881e-05	8.09793e-06	1.01806e-05	9.66888e-06	9.49943e-06	9.33063e-06	7.75476e-06	9.50979e-06	8.86506e-06
415	Histidinyl-Alanine	0.585027			96.268	227.114	Organic acids and derivatives	forward	5.4776e-07	7.83207e-06	6.39183e-07	6.11875e-06	2.26086e-06	8.6952e-06	7.60171e-06	8.48202e-07	4.31797e-06	1.28509e-08	1.31397e-08	1.32161e-07	1.34685e-07	4.24022e-07	3.13554e-06	1.68412e-07	1.2845e-08	5.04207e-07	3.07338e-06	2.13266e-06	1.94961e-06	2.38521e-06
416	Histamine	0.987094			398.953	112.087	Organic nitrogen compounds	forward	0.00161565	0.00159502	0.00165887	0.00127809	0.00135878	0.00131998	0.00137624	0.0013745	0.00144714	0.00132618	0.00138774	0.00159236	0.00133217	0.00136008	0.00133142	0.00142916	0.00129955	0.00138233	0.00138557	0.00139153	0.00143821	0.0014051
417	Hexadecanedioic acid	0.97991			85.2329	285.208	Lipids and lipid-like molecules	forward	1.06904e-06	1.47497e-06	3.43673e-06	8.61491e-06	1.38957e-06	7.15779e-06	5.66709e-06	3.81143e-06	4.07769e-06	5.68546e-06	9.70008e-06	6.42697e-06	5.58505e-06	7.24193e-06	3.99053e-06	5.59837e-06	3.89238e-06	6.0151e-06	5.4182e-06	5.54381e-06	5.81876e-06	5.59359e-06
418	hesperetin 3'-O-sulfate	0.839043			466.038	383.047	Phenylpropanoids and polyketides	forward	2.26362e-06	1.94322e-06	3.12197e-06	2.32002e-06	1.04399e-06	1.57173e-06	1.2088e-06	1.80393e-06	1.90966e-06	2.79762e-06	2.51379e-06	1.77414e-06	1.68445e-06	2.07651e-06	2.60501e-06	2.1679e-06	2.9098e-06	2.31615e-06	2.06655e-06	1.77102e-06	1.70056e-06	1.84605e-06
419	Herculin	0.733994			90.9965	252.232	Lipids and lipid-like molecules	forward	0.000209603	0.000212742	0.000221104	0.000196189	0.000144905	0.000283407	0.000254598	0.000206998	0.000216193	2.96874e-05	2.96299e-05	4.40205e-05	3.2207e-05	5.54074e-05	5.9039e-05	4.51983e-05	3.47505e-05	4.12425e-05	0.000116692	0.000118787	0.000106162	0.00011388
420	Heptanoic acid	0.994084			29.9089	129.092	Lipids and lipid-like molecules	forward	3.02852e-05	2.89761e-05	3.30765e-05	2.61255e-05	1.70433e-05	2.6873e-05	2.6981e-05	2.68768e-05	2.70297e-05	2.79487e-05	3.03078e-05	3.95021e-05	3.06779e-05	3.64482e-05	2.58223e-05	2.94939e-05	4.11197e-05	3.26651e-05	2.60381e-05	2.16468e-05	1.54422e-05	2.10423e-05
421	Heptadecanoic acid	0.999994			41.9003	269.248	Lipids and lipid-like molecules	forward	0.000241834	0.000206448	0.000202979	0.000257999	0.000382637	0.000253834	0.000327834	0.000321688	0.000274406	0.000147024	0.000277733	0.000254604	0.000201594	0.000303799	0.000303484	0.000255576	0.000206957	0.000243846	0.000305174	0.000206236	0.000322731	0.000278047
422	Guanosine monophosphate	0.409154			456.903	362.052	Nucleosides, nucleotides, and analogues	forward	4.93438e-06	4.62159e-06	4.66858e-06	4.02109e-06	3.811e-06	3.73987e-06	3.84897e-06	4.25306e-06	4.23732e-06	4.56154e-06	5.3026e-06	4.51033e-06	5.28961e-06	4.22824e-06	4.07371e-06	5.18326e-06	4.63886e-06	4.72352e-06	4.17822e-06	3.92009e-06	4.19133e-06	4.09654e-06
423	Guanosine	0.972427			284.464	284.099	Nucleosides, nucleotides, and analogues	forward	2.66442e-05	2.37294e-05	1.92193e-05	4.60968e-05	3.85114e-05	3.91262e-05	4.94146e-05	3.2251e-05	3.43741e-05	4.07082e-05	2.69737e-05	4.92389e-05	4.77858e-05	3.71839e-05	4.85917e-05	4.18024e-05	2.3389e-05	3.94592e-05	3.42574e-05	3.72716e-05	3.84064e-05	3.66451e-05
424	Guanine	0.997389			284.464	152.057	Organoheterocyclic compounds	forward	4.61236e-05	4.40688e-05	3.59376e-05	8.29335e-05	6.99301e-05	6.53374e-05	8.51064e-05	5.54197e-05	6.06071e-05	6.56066e-05	4.54697e-05	7.38301e-05	7.39686e-05	5.91341e-05	7.29356e-05	6.24361e-05	3.97325e-05	6.16392e-05	5.95532e-05	5.99836e-05	5.99309e-05	5.98226e-05
425	Griseofulvin	0.817522			384.777	353.081	Organoheterocyclic compounds	forward	4.75893e-05	4.50616e-05	3.24527e-05	3.98108e-05	3.50287e-05	3.78871e-05	4.38737e-05	4.71597e-05	4.1108e-05	4.57789e-05	4.35215e-05	4.35559e-05	4.05867e-05	3.62308e-05	3.62622e-05	3.83833e-05	5.16017e-05	4.19901e-05	3.84406e-05	4.06612e-05	3.99491e-05	3.96836e-05
426	Glyoxylic acid	1			319.22	72.9925	Organic acids and derivatives	forward	0.000139201	0.000123565	0.000231318	8.49637e-05	0.00019052	0.000198222	0.000154422	0.000177557	0.000162471	0.000259282	0.000273253	0.000233141	0.000197689	0.00022096	0.000215382	0.000208203	0.000232069	0.000229997	0.000196192	0.000187635	0.000199543	0.000194456
427	Glycylserylprolylmethionylphenylalanylvalinamide	0.48869			264.878	636.316	Organic acids and derivatives	forward	3.02699e-06	3.82319e-06	6.66626e-06	5.92652e-06	3.63187e-06	3.97439e-06	4.97099e-06	4.0512e-06	4.50893e-06	1.8565e-06	2.044e-06	2.60203e-06	2.96457e-06	3.27812e-06	3.37596e-06	5.27215e-06	2.49817e-06	2.98644e-06	3.44935e-06	3.86602e-06	3.3041e-06	3.53982e-06
428	Glycylalanylprolylmethionylphenylalanylvalinamide	0.442041			214.494	620.322	Organic acids and derivatives	forward	3.53986e-05	4.07407e-05	5.49797e-05	4.65327e-05	5.00906e-05	3.80639e-05	4.70501e-05	3.55504e-05	4.35508e-05	3.56073e-05	3.48205e-05	3.19192e-05	3.35861e-05	4.31951e-05	3.77298e-05	5.01971e-05	4.21522e-05	3.86509e-05	4.12951e-05	4.40963e-05	4.29403e-05	4.27772e-05
429	Glycolic acid	0.999991			311.516	75.0081	Organic acids and derivatives	forward	0.000135776	0.000125624	0.0001401	0.000104284	0.00011044	0.000110528	0.000114561	0.00013694	0.000122282	0.000193223	0.000171713	0.00011235	0.000151479	0.000149424	9.05709e-05	0.000156657	0.000146308	0.000146466	0.00014453	0.000147309	0.000143837	0.000145225
430	Glycine	0.999146			384.183	74.0241	Organic acids and derivatives	forward	2.85113e-05	2.90356e-05	2.82261e-05	3.33417e-05	2.71798e-05	2.61059e-05	2.88536e-05	2.48633e-05	2.82647e-05	2.5876e-05	2.27278e-05	2.9587e-05	2.43548e-05	2.76909e-05	2.83479e-05	2.71218e-05	2.55565e-05	2.64078e-05	2.61083e-05	2.56652e-05	2.79473e-05	2.65736e-05
431	Glycerylphosphorylethanolamine	0.555734			412.26	216.063	Lipids and lipid-like molecules	forward	0.000742043	0.000763085	0.000564399	0.000611753	0.000764825	0.000509133	0.000758422	0.000759099	0.000684095	0.00121269	0.000948897	0.00110196	0.00117658	0.00133777	0.00147187	0.0013703	0.00109442	0.00121431	0.000907502	0.000952292	0.000933588	0.000931127
432	Glycerophosphocholine	0.873473			405.902	258.109	Lipids and lipid-like molecules	forward	0.00365966	0.00327309	0.00268364	0.00282253	0.00360623	0.00317208	0.00369722	0.00391184	0.00335329	0.00384414	0.00366351	0.00342349	0.00497282	0.00585324	0.00641417	0.00661119	0.00318138	0.00474549	0.00427718	0.00422158	0.00434561	0.00428146
434	Glyceraldehyde	0.963536			122.576	89.0238	Organic oxygen compounds	forward	0.000318961	0.000322761	0.000426266	0.000241059	0.000327812	0.000333953	0.000352622	0.000343834	0.000333408	0.000411664	0.000412174	0.0003797	0.000383921	0.000350747	0.000366628	0.000387161	0.000405673	0.000387208	0.000203337	0.000357528	0.000357168	0.000306011
436	Glutaric acid	0.999739			189.724	131.034	Organic acids and derivatives	forward	0.000243244	7.09422e-05	0.000217625	0.000171975	0.000267033	0.000211404	0.000232189	0.000252696	0.000208388	0.000446684	0.0004306	0.00029645	0.000369179	0.00036799	0.000274163	0.00039701	0.000362185	0.000368033	0.000317712	0.000258114	0.000308918	0.000294915
437	Glutaminylarginine	0.830495			460.81	303.177	Organic acids and derivatives	forward	1.76231e-06	3.68908e-06	1.6503e-06	1.24066e-06	6.05894e-07	1.13963e-06	8.40051e-07	1.17499e-06	1.51286e-06	1.23024e-06	1.76513e-06	1.10226e-06	1.11185e-06	6.53337e-06	1.01609e-06	7.5444e-07	1.42388e-06	1.86716e-06	1.11119e-06	1.08037e-06	1.275e-06	1.15552e-06
438	Glucose 6-phosphate	0.988818			589.588	259.023	Organic oxygen compounds	forward	7.53951e-05	6.62344e-05	5.49618e-05	5.25529e-05	9.4938e-06	0.000100367	0.000104129	0.00010449	7.0953e-05	0.00010571	8.69083e-05	0.000125774	0.000110543	9.45486e-05	9.93944e-05	9.95793e-05	8.04725e-05	0.000100366	8.69823e-05	8.57718e-05	9.00515e-05	8.76019e-05
439	Glucose 1-phosphate	0.859871			477.487	283.018	Organic oxygen compounds	forward	3.65052e-06	2.86018e-06	1.79756e-06	1.55702e-06	2.07934e-06	2.91649e-06	4.17513e-06	4.05507e-06	2.88641e-06	5.42772e-06	4.5099e-06	7.88095e-06	6.60591e-06	5.20573e-06	6.4223e-06	5.65869e-06	4.77688e-06	5.81101e-06	3.9337e-06	4.31096e-06	4.56156e-06	4.26874e-06
440	Glucosamine 6-phosphate	0.993352			493.262	258.039	Organic oxygen compounds	forward	3.88204e-06	3.30055e-06	2.27778e-06	3.20692e-06	4.47833e-06	5.12508e-06	7.5077e-06	6.97214e-06	4.59382e-06	7.65611e-06	6.02685e-06	7.69015e-06	7.47968e-06	5.38324e-06	6.02356e-06	6.07165e-06	4.64325e-06	6.37181e-06	4.92788e-06	4.59456e-06	5.89262e-06	5.13836e-06
442	Gluconic acid	0.917046			392.241	195.051	Organic oxygen compounds	forward	0.000899006	0.00209887	0.000962188	0.000198134	0.000587356	0.000329004	0.000629842	0.000509721	0.000776765	0.000165029	0.000200368	0.000223814	0.000204509	0.000156963	0.000176547	0.000170347	0.000143547	0.00018014	0.000370745	0.000480915	0.00046361	0.000438423
443	Gingerol	0.502313			59.0622	293.176	Benzenoids	forward	1.40647e-05	1.44647e-05	1.97852e-05	1.11633e-05	1.12804e-05	1.22148e-05	1.19e-05	1.46482e-05	1.36902e-05	1.28529e-05	2.10754e-05	1.65975e-05	1.33491e-05	1.13217e-05	1.21924e-05	1.09579e-05	1.30113e-05	1.39198e-05	1.23016e-05	1.2416e-05	1.24867e-05	1.24014e-05
444	Gingerenone B	0.730416			530.962	387.177	Phenylpropanoids and polyketides	forward	1.21958e-06	1.29691e-06	9.01121e-07	8.77001e-07	5.65511e-07	8.65822e-07	1.35558e-06	1.04163e-06	1.01539e-06	1.03962e-06	9.25712e-07	7.59809e-07	8.28654e-07	1.10111e-06	1.0439e-06	9.15988e-07	5.93773e-07	9.01071e-07	8.87092e-07	9.41058e-07	9.55134e-07	9.27761e-07
445	Gibberellin A67	0.697769			40.1158	349.166	Lipids and lipid-like molecules	forward	1.61741e-06	1.05416e-06	3.29542e-07	3.71877e-06	2.42028e-06	2.63083e-06	1.86764e-06	1.79465e-06	1.92916e-06	2.43122e-06	1.54588e-06	1.23342e-06	1.77247e-06	2.25553e-06	1.59352e-06	1.1088e-06	2.31843e-06	1.78241e-06	1.58416e-06	1.59293e-06	1.44986e-06	1.54232e-06
447	Gemcitabine	0.768057			289.801	264.082	Nucleosides, nucleotides, and analogues	forward	2.27324e-06	2.41479e-06	2.20341e-06	1.92105e-06	1.98773e-06	1.61632e-06	1.64228e-06	2.11127e-06	2.02126e-06	2.30349e-06	2.44588e-06	2.82304e-06	2.08221e-06	1.6734e-06	1.4683e-06	1.63472e-06	1.88631e-06	2.03967e-06	1.8675e-06	2.14938e-06	1.68452e-06	1.90047e-06
448	Gefitinib	0.951586			364.389	447.159	Organoheterocyclic compounds	forward	4.27489e-06	2.96097e-06	4.23621e-06	4.77387e-06	6.74367e-06	4.74513e-06	5.80702e-06	4.40719e-06	4.74362e-06	7.6529e-06	5.74277e-06	5.86055e-06	7.71668e-06	7.75755e-06	6.8908e-06	6.88076e-06	5.46012e-06	6.74527e-06	6.87628e-06	5.74471e-06	5.93533e-06	6.18544e-06
449	Gamma-Linolenic acid	0.922028			228.803	277.217	Lipids and lipid-like molecules	forward	7.9768e-07	6.44672e-07	1.49763e-06	8.04487e-06	2.29804e-06	7.73508e-06	1.34072e-06	1.45426e-06	2.97662e-06	1.63344e-06	2.21897e-06	1.47541e-06	1.10558e-06	1.66962e-06	1.48461e-06	1.33021e-06	1.91151e-06	1.60367e-06	2.35063e-06	1.56896e-06	2.0116e-06	1.97706e-06
450	gamma-L-Glutamyl-L-methionine sulfoxide	0.72913			440.812	295.094	Organic acids and derivatives	forward	1.30089e-06	1.50932e-06	1.493e-06	1.20035e-06	1.03208e-06	1.34373e-06	1.40767e-06	1.43204e-06	1.33989e-06	8.5029e-07	1.04557e-06	1.41748e-06	9.06041e-07	8.64569e-07	6.66527e-07	4.37684e-07	9.24662e-07	8.89103e-07	1.08071e-06	1.21157e-06	1.01525e-06	1.10251e-06
451	gamma-Glutamylisoleucine	0.699097			379.378	261.144	Organic acids and derivatives	forward	1.28198e-06	1.83871e-06	1.58279e-06	8.45939e-07	1.5558e-06	1.35651e-06	1.40941e-06	1.18074e-06	1.38148e-06	6.37051e-07	6.95872e-07	4.45434e-07	5.48177e-07	9.39925e-07	8.51343e-07	9.8993e-07	5.65464e-07	7.09149e-07	1.09535e-06	1.14922e-06	8.28053e-07	1.02421e-06
452	gamma-Glutamylalanine	0.870404			436.627	219.097	Organic acids and derivatives	forward	7.59508e-06	3.7212e-06	2.94578e-06	5.11057e-06	5.48445e-06	5.28712e-06	6.14467e-06	4.66018e-06	5.11863e-06	4.5663e-06	2.85476e-06	3.6541e-06	2.76241e-06	4.39142e-06	3.35673e-06	3.38985e-06	3.00419e-06	3.49747e-06	5.09432e-06	4.37596e-06	4.22441e-06	4.5649e-06
453	gamma-Carboxyglutamic acid	0.593633			334.654	192.051	Organic acids and derivatives	forward	1.36912e-05	1.265e-05	1.43037e-05	6.83092e-06	7.54312e-06	8.52866e-06	7.93602e-06	1.34343e-05	1.06147e-05	1.21039e-05	1.26615e-05	1.24708e-05	9.76124e-06	1.32304e-05	1.06843e-05	1.1376e-05	1.20725e-05	1.17951e-05	1.21127e-05	1.07081e-05	1.15436e-05	1.14548e-05
454	gamma-Aminobutyric acid	0.988868			391.833	104.071	Organic acids and derivatives	forward	0.000713916	0.000622559	0.000779848	0.000764465	0.000736805	0.000714209	0.00070914	0.000694487	0.000716929	0.000720417	0.000752322	0.000805257	0.000793371	0.000804235	0.000830927	0.000874504	0.000641106	0.000777767	0.00071533	0.000729459	0.000723625	0.000722805
455	Galactinol	0.587208			452.504	341.11	Organic oxygen compounds	forward	8.84725e-06	5.00523e-06	9.65231e-06	3.04638e-06	5.53958e-06	1.86696e-06	6.05505e-06	8.12072e-06	6.01668e-06	7.20215e-05	1.75085e-05	0.000115772	1.78353e-05	8.10125e-05	1.88895e-05	1.91656e-05	0.000101521	5.54658e-05	1.35712e-05	1.42908e-05	8.38518e-06	1.20824e-05
456	Gabapentin	0.368988			39.0197	172.133	Organic acids and derivatives	forward	1.40485e-06	1.98304e-06	6.90631e-07	1.84929e-06	1.18977e-06	1.23355e-06	7.62329e-07	9.31511e-07	1.25562e-06	6.62041e-07	5.46349e-07	7.01823e-07	7.52622e-07	9.99366e-07	3.6588e-07	1.00153e-06	3.72416e-07	6.75253e-07	1.085e-06	1.13423e-06	1.34516e-06	1.18813e-06
457	Fructose-1P	0.985098			314.897	179.056	Organooxygen compounds	forward	0.00392021	0.00396049	0.00731956	0.0021373	0.00543775	0.00723032	0.00394998	0.00562399	0.00494745	0.00872267	0.00728991	0.00665154	0.00630237	0.00608013	0.00660999	0.00621988	0.00743484	0.00691392	0.00535303	0.00574035	0.00548324	0.00552554
458	Fospropofol	0.598062			401.592	333.086	Organic compounds	forward	7.94054e-07	8.47564e-07	6.63128e-07	4.90228e-07	6.73457e-07	9.73971e-07	8.3282e-07	5.65039e-07	7.30033e-07	8.32498e-07	8.95936e-07	9.39034e-07	9.94966e-07	8.58e-07	6.21659e-07	8.79656e-07	8.78475e-07	8.62528e-07	7.2269e-07	9.17858e-07	7.97777e-07	8.12775e-07
459	Formylanthranilic acid	0.853199			97.3334	164.035	Benzenoids	forward	1.91162e-05	2.21302e-05	1.83996e-05	2.29942e-05	1.99699e-05	1.92164e-05	1.46186e-05	1.75528e-05	1.92497e-05	1.59867e-05	3.12251e-05	1.50707e-05	1.50146e-06	1.67833e-05	1.6284e-05	2.3907e-05	1.54883e-05	1.70308e-05	1.42833e-05	1.93648e-05	1.71321e-05	1.69267e-05
460	Formiminoglutamic acid	0.710246			231.448	175.071	Organic acids and derivatives	forward	1.95023e-05	2.38177e-05	1.56605e-05	1.29923e-05	3.89122e-05	1.6595e-05	1.44e-05	1.16673e-05	1.91934e-05	3.5559e-06	3.41822e-06	3.08029e-06	3.35728e-06	3.59757e-06	4.95339e-06	3.85409e-06	2.89466e-06	3.58893e-06	9.08038e-06	1.15699e-05	1.16093e-05	1.07532e-05
461	Fomepizole	0.987077			398.959	83.0607	Organoheterocyclic compounds	forward	6.7568e-05	7.03876e-05	8.38696e-05	5.52983e-05	5.53742e-05	5.71978e-05	6.66383e-05	6.04203e-05	6.45943e-05	6.1654e-05	6.61353e-05	6.46822e-05	6.0977e-05	5.83412e-05	5.73313e-05	6.23454e-05	7.32031e-05	6.30837e-05	5.79752e-05	5.8739e-05	6.06829e-05	5.91323e-05
462	Folinic acid	0.6834			385.085	472.161	Organoheterocyclic compounds	forward	5.79909e-07	2.65811e-07	6.44308e-07	8.45876e-08	1.9528e-07	1.1681e-08	4.61415e-07	7.0192e-07	3.68114e-07	1.89258e-06	2.2669e-06	1.65402e-06	2.2244e-06	1.65632e-06	1.90912e-06	1.85649e-06	1.53887e-06	1.87484e-06	1.37107e-06	1.05879e-06	1.29228e-06	1.24071e-06
463	Fluorescein	0.737864			311.018	333.077	Organoheterocyclic compounds	forward	2.80818e-06	1.45526e-06	1.11188e-05	9.317e-07	6.57678e-06	1.98624e-06	2.65149e-06	7.43845e-06	4.37087e-06	1.06125e-05	1.11132e-05	9.84909e-06	6.56551e-06	7.29701e-06	8.96827e-06	7.76301e-06	9.76036e-06	8.99112e-06	6.1654e-06	6.59952e-06	5.38413e-06	6.04968e-06
464	Flavidulol C	0.947682			97.1351	515.319	Benzenoids	forward	1.57806e-06	1.10864e-06	8.13723e-07	3.08635e-07	5.81101e-07	3.01879e-07	8.12355e-07	9.34931e-07	8.04916e-07	7.65549e-07	1.25224e-06	1.28835e-06	8.07567e-07	1.19966e-06	9.79965e-07	1.29946e-06	9.43691e-07	1.06706e-06	8.01275e-07	6.52096e-07	5.3472e-07	6.62697e-07
465	Fexofenadine	0.798422			218.86	502.291	Benzenoids	forward	4.05258e-05	4.27339e-05	6.5563e-05	6.50198e-05	9.10748e-05	4.48016e-05	9.27165e-05	4.58552e-05	6.10363e-05	5.23367e-05	5.62902e-05	5.5862e-05	4.59673e-05	6.2957e-05	5.51777e-05	6.84022e-05	4.95782e-05	5.58214e-05	5.17115e-05	5.54622e-05	5.56487e-05	5.42741e-05
466	Fenitrothion	0.446613			30.597	276.012	Organic acids and derivatives	forward	1.10671e-05	1.38187e-05	4.28559e-06	8.50614e-06	1.26572e-05	1.48645e-05	9.5768e-06	1.23079e-05	1.08855e-05	2.19832e-06	2.22403e-06	1.99851e-06	1.68184e-06	2.38126e-06	1.98228e-06	1.99755e-06	2.29665e-06	2.09505e-06	6.29682e-06	5.50656e-06	7.39628e-06	6.39989e-06
468	Famotidine	0.529563			450.644	336.037	Organoheterocyclic compounds	forward	1.0487e-06	1.25805e-06	1.6395e-06	1.12081e-06	1.05826e-06	1.64729e-06	1.1275e-06	9.92022e-07	1.23652e-06	1.04807e-06	1.60734e-06	7.01256e-07	1.26232e-06	1.40016e-06	1.53208e-06	1.51248e-06	1.03548e-06	1.2624e-06	1.20225e-06	1.08666e-06	1.30268e-06	1.1972e-06
469	Famciclovir	0.481431			454.775	322.154	Organoheterocyclic compounds	forward	1.04311e-05	1.0994e-05	8.45293e-06	3.33667e-06	2.40789e-06	4.62034e-06	5.04748e-06	8.38984e-06	6.71003e-06	8.20682e-06	9.21921e-06	6.49432e-06	4.52635e-06	4.78203e-06	4.54507e-06	5.62704e-06	1.07213e-05	6.76528e-06	6.29253e-06	5.7587e-06	6.11569e-06	6.05564e-06
470	FAD	0.814958			416.68	786.163	Nucleosides, nucleotides, and analogues	forward	1.41267e-06	1.35873e-06	7.39651e-07	1.00293e-06	1.10466e-06	1.25355e-06	1.15965e-06	1.23646e-06	1.15854e-06	9.16655e-07	9.9493e-07	1.19688e-06	1.26916e-06	9.87008e-07	1.27832e-06	1.10638e-06	1.07598e-06	1.10316e-06	1.23164e-06	1.14138e-06	8.93731e-07	1.08892e-06
471	Ethylene glycol distearate	0.314512			22.4698	595.566	Lipids and lipid-like molecules	reverse	1.2498e-05	1.43737e-05	1.05752e-05	8.76941e-06	6.59734e-06	1.08196e-05	1.38847e-05	1.09353e-05	1.10567e-05	8.52061e-06	8.29189e-06	1.54733e-05	9.9989e-06	1.20214e-05	1.73862e-05	1.36326e-05	9.08631e-06	1.18014e-05	1.03955e-05	1.07147e-05	9.77604e-06	1.02954e-05
473	Ethyl oleate	0.720857			39.8335	309.28	Lipids and lipid-like molecules	forward	1.53118e-05	1.2623e-05	2.32662e-05	1.34975e-05	3.95981e-05	1.72203e-05	2.20005e-05	1.63499e-05	1.99834e-05	1.34e-05	1.95706e-05	1.36808e-05	2.31214e-05	2.53785e-05	2.4369e-05	1.81679e-05	1.69582e-05	1.93308e-05	1.46537e-05	1.54291e-05	2.39222e-05	1.80017e-05
474	Ethyl hexadecanoate	0.986265			67.3218	283.264	Lipids and lipid-like molecules	forward	5.17594e-05	2.11583e-05	5.82183e-05	6.71165e-05	9.94191e-05	7.97861e-05	8.57479e-05	5.85447e-05	6.52188e-05	4.86257e-05	6.15433e-05	5.44831e-05	5.08981e-05	7.84367e-05	9.5488e-05	7.78443e-05	4.98986e-05	6.46522e-05	7.20164e-05	8.06793e-05	6.78739e-05	7.35232e-05
475	Ethyl glucuronide	0.83138			675.768	221.067	Organic oxygen compounds	forward	3.30701e-05	2.63391e-05	3.68436e-05	2.21021e-05	3.27189e-05	2.28045e-05	2.2757e-05	3.51135e-05	2.89686e-05	5.21712e-05	5.42058e-05	5.55628e-05	3.04803e-05	0.000283823	1.15999e-05	4.19822e-05	5.03792e-05	7.25256e-05	3.6603e-05	2.99147e-05	4.1049e-05	3.58556e-05
476	Ethyl dodecanoate	0.721223			39.9467	227.202	Lipids and lipid-like molecules	forward	7.94376e-05	9.78015e-05	7.33433e-05	0.000243801	0.000316037	0.000181215	0.000142457	0.000114344	0.000156055	6.13145e-05	7.58525e-05	7.00877e-05	7.4263e-05	0.00115403	0.000224735	8.65319e-05	5.8537e-05	0.000225669	0.000132485	0.000137049	0.000156482	0.000142005
477	Ethenyl acetate	0.992565			391.829	87.0444	Organic acids and derivatives	forward	0.000142795	0.000124005	0.000150309	0.000155193	0.000155827	0.00014427	0.000147839	0.000142169	0.000145301	0.000148747	0.000151086	0.000166586	0.000162638	0.000159345	0.000168463	0.000179707	0.000130985	0.000158445	0.000150148	0.000149728	0.000150108	0.000149995
478	Erythrono-1,4-lactone	0.995818			316.934	117.019	Organoheterocyclic compounds	forward	1.08842e-05	3.84198e-06	3.22097e-05	1.12521e-08	1.09779e-05	1.1681e-08	1.00566e-05	1.31781e-05	1.01464e-05	5.79714e-05	5.54942e-05	2.10779e-05	1.80617e-05	2.62449e-05	2.71642e-05	2.61492e-05	5.47859e-05	3.58687e-05	1.22385e-08	1.7242e-05	2.52222e-05	1.41588e-05
479	Erythritol	0.511453			298.315	123.067	Organic oxygen compounds	forward	4.37021e-06	4.78597e-06	5.23817e-06	5.51976e-06	4.315e-06	4.36416e-06	3.65831e-06	4.7441e-06	4.62446e-06	4.51447e-06	3.22304e-06	4.14618e-06	3.87491e-06	2.87326e-06	3.11313e-06	4.18008e-06	4.60252e-06	3.81595e-06	4.33739e-06	3.55768e-06	3.06294e-06	3.65267e-06
480	Ercalcitriol	0.715954			34.0898	411.326	Lipids and lipid-like molecules	forward	5.55083e-06	4.48871e-06	7.17684e-06	8.91644e-06	5.95695e-06	5.78862e-06	5.30395e-06	5.85897e-06	6.13016e-06	2.40183e-06	3.25074e-06	3.59831e-06	4.93025e-06	4.13181e-06	4.1527e-06	3.44415e-06	2.82693e-06	3.59209e-06	3.96258e-06	3.8342e-06	4.75028e-06	4.18236e-06
481	Epsilon-caprolactam	0.787776			308.425	114.092	Organoheterocyclic compounds	forward	0.000422475	0.000379745	0.000402237	0.000336684	0.00034454	0.000349371	0.000375853	0.000350904	0.000370226	0.000407949	0.00046651	0.000417846	0.00037732	0.000351748	0.000361886	0.00038121	0.000365468	0.000391242	0.000365411	0.000382099	0.000368846	0.000372119
482	Epsilon-(gamma-Glutamyl)-lysine	0.675924			423.537	276.149	Organic acids and derivatives	forward	1.02801e-05	9.84219e-06	9.17507e-06	8.81421e-06	1.11955e-05	8.2429e-06	1.10626e-05	1.15062e-05	1.00148e-05	5.15626e-06	1.20762e-05	4.71643e-06	4.7354e-06	1.50035e-05	1.62296e-05	4.0969e-06	1.42473e-05	9.53269e-06	9.94103e-06	1.20929e-05	1.27224e-05	1.15854e-05
483	Epidermin	0.762129			419.036	262.128	Organic oxygen compounds	forward	5.79508e-05	6.04935e-05	5.18654e-05	5.93172e-05	5.25335e-05	7.01176e-05	5.53382e-05	5.69448e-05	5.80701e-05	4.79779e-05	5.34538e-05	4.59634e-05	4.2823e-05	4.50171e-05	4.61872e-05	4.82256e-05	4.93756e-05	4.73779e-05	5.26553e-05	5.00411e-05	5.19248e-05	5.15404e-05
484	Epicatechin 3-O-(4-methylgallate)	0.718152			431.629	457.111	Phenylpropanoids and polyketides	forward	1.77632e-06	1.50183e-06	1.01819e-06	9.18196e-07	1.31597e-06	1.16157e-06	1.32658e-06	1.52141e-06	1.31751e-06	1.47802e-06	1.47597e-06	1.73407e-06	1.69519e-06	1.5582e-06	1.80723e-06	1.78212e-06	1.45337e-06	1.62302e-06	1.2937e-06	1.52026e-06	1.14908e-06	1.32102e-06
485	Epicatechin	0.471401			207.139	311.057	Phenylpropanoids and polyketides	forward	8.77702e-06	7.08959e-06	7.05144e-06	3.55788e-06	2.76405e-06	3.23776e-06	4.19931e-06	5.83056e-06	5.31345e-06	7.66344e-06	6.74387e-06	1.64763e-05	7.29457e-06	6.97788e-06	5.14745e-06	7.57682e-06	7.68861e-06	8.19611e-06	6.99363e-06	6.0247e-06	7.36111e-06	6.79314e-06
486	Eicosapentaenoic acid	0.996762			41.1722	301.218	Lipids and lipid-like molecules	forward	0.000328764	0.000334955	0.00025249	0.000959458	0.00073676	0.000582388	0.000678051	0.000406684	0.000534944	0.000380996	0.000487586	0.000365271	0.000419772	0.00112293	0.000824151	0.000909894	0.000304272	0.000601858	0.000521117	0.00058321	0.000706099	0.000603475
487	Dyspropterin	0.863537			275.51	238.093	Organoheterocyclic compounds	forward	4.4286e-05	4.35427e-05	5.1063e-05	5.053e-05	4.04827e-05	4.22461e-05	4.45821e-05	4.60799e-05	4.53516e-05	4.50472e-05	4.46099e-05	5.29998e-05	5.13892e-05	4.56637e-05	4.55343e-05	5.20611e-05	3.54208e-05	4.65907e-05	4.62438e-05	4.42199e-05	4.49252e-05	4.51297e-05
488	D-Xylulose	0.941296			311.692	149.045	Organooxygen compounds	forward	0.000116017	9.54347e-05	0.000216763	6.2809e-05	0.000163939	9.33416e-05	0.000120386	0.000168536	0.000129653	0.000261825	0.000218406	0.000202551	0.000184629	0.000208207	0.000197178	0.000185609	0.00022301	0.000210177	0.000160796	0.000166744	0.000167579	0.00016504
489	D-Xylitol	0.827435			247.548	151.061	Organic oxygen compounds	forward	5.35185e-05	3.49247e-05	4.06031e-05	6.99206e-05	7.25684e-05	8.06602e-05	5.63393e-05	5.70195e-05	5.81943e-05	4.04391e-05	2.4774e-05	4.89551e-05	3.68194e-05	3.02171e-05	2.52039e-05	3.19721e-05	2.18719e-05	3.25316e-05	4.48886e-05	4.34941e-05	4.01273e-05	4.28366e-05
490	Dukunolide B	0.724915			289.765	499.158	Organoheterocyclic compounds	forward	1.26444e-06	1.38697e-06	1.26357e-06	1.40435e-06	1.14582e-06	1.29295e-06	1.39818e-06	1.41768e-06	1.32175e-06	1.12129e-06	1.37984e-06	2.07863e-06	1.46819e-06	1.03741e-06	5.5693e-07	7.28617e-07	1.15635e-06	1.19091e-06	1.13126e-06	1.16313e-06	1.30214e-06	1.19884e-06
491	D-Tryptophan	0.970276			284.935	203.082	Organoheterocyclic compounds	forward	0.000155738	0.000163955	0.000131828	0.000177809	0.000169471	0.000154866	0.000155186	0.00017923	0.00016101	0.000188912	0.000132465	9.8687e-05	0.000143044	0.000127849	0.000130203	9.76925e-05	0.000172524	0.000136422	0.000144775	0.000147872	0.000155389	0.000149345
492	D-Threitol	0.687429			466.601	123.067	Organic oxygen compounds	forward	4.97389e-05	4.8156e-05	6.1732e-05	5.8486e-05	4.06902e-05	5.35626e-05	3.92495e-05	4.43004e-05	4.94895e-05	3.04376e-05	4.75586e-05	3.78673e-05	3.74169e-05	3.41701e-05	3.42752e-05	3.63164e-05	4.11233e-05	3.73957e-05	4.10084e-05	3.95002e-05	4.04735e-05	4.03274e-05
493	dTDP-4-acetamido-4,6-dideoxy-D-galactose	0.81354			465.671	590.119	Nucleosides, nucleotides, and analogues	forward	9.07581e-07	8.87047e-07	1.15219e-06	6.92261e-07	3.95681e-07	5.12315e-07	1.11221e-06	6.43947e-07	7.87903e-07	6.36948e-07	4.46284e-07	9.84476e-07	8.68259e-07	6.63286e-07	9.6519e-07	1.08678e-06	8.40515e-07	8.11467e-07	6.60094e-07	9.14682e-07	1.08157e-06	8.85448e-07
495	D-Ribose 5-phosphate	0.994366			480.377	229.012	Organic oxygen compounds	forward	3.62066e-05	2.30938e-05	1.69632e-05	2.25805e-05	3.0962e-05	4.18159e-05	5.2669e-05	4.96825e-05	3.42467e-05	5.6332e-05	3.86923e-05	7.02954e-05	6.18992e-05	4.71252e-05	5.24293e-05	5.09001e-05	3.59136e-05	5.16984e-05	4.26558e-05	4.22279e-05	4.36808e-05	4.28548e-05
496	D-Ribose	0.955962			153.714	149.045	Organic oxygen compounds	forward	0.000498059	0.000463768	0.000385132	0.0014007	0.00110834	0.000863946	0.000775091	0.000667354	0.000770299	0.000705145	0.000679813	0.00054706	0.000670636	0.000580668	0.000450262	0.000616725	0.000623066	0.000609172	0.00071773	0.00068961	0.000761536	0.000722959
497	D-Proline	0.999295			329.373	116.07	Organic acids and derivatives	forward	0.021527	0.0205527	0.0186565	0.0198295	0.0197	0.020707	0.0205406	0.021086	0.0203249	0.0215363	0.0229803	0.0217173	0.023611	0.0235066	0.0230865	0.0243758	0.0205827	0.0226746	0.0211318	0.021425	0.0214054	0.0213208
498	D-Ornithine	0.998768			530.851	131.082	Organic acids and derivatives	forward	0.000150779	0.000149398	0.000139759	0.000138365	0.000128511	0.000143304	0.000148494	0.000147018	0.000143204	0.000133582	0.000142061	0.000145667	0.000139637	0.000134974	0.000142064	0.000135666	0.000130637	0.000138036	0.000140083	0.000132933	0.000131611	0.000134876
500	Dodecanoylcarnitine	0.893545			213.63	344.28	Lipids and lipid-like molecules	forward	2.65857e-05	2.43693e-05	1.75407e-05	2.18009e-05	2.14537e-05	2.02788e-05	2.36843e-05	2.25502e-05	2.22829e-05	2.10339e-05	1.88033e-05	2.47701e-05	2.73921e-05	2.77353e-05	2.67636e-05	2.07037e-05	1.96344e-05	2.33545e-05	2.08265e-05	2.09309e-05	2.11295e-05	2.09623e-05
501	Dodecanoic acid	1			37.8165	199.17	Lipids and lipid-like molecules	forward	3.86454e-05	3.97499e-05	3.31388e-05	6.0026e-05	5.08979e-05	5.70485e-05	5.03342e-05	3.83542e-05	4.60243e-05	2.74686e-05	3.31891e-05	2.58751e-05	3.01226e-05	8.48271e-05	5.29755e-05	3.45526e-05	3.27605e-05	4.02214e-05	4.54575e-05	3.7213e-05	5.01367e-05	4.42691e-05
502	D-Mannose	0.96362			363.793	179.056	Organic oxygen compounds	forward	8.89358e-05	6.83157e-05	0.00016636	5.68794e-05	0.000139712	7.23322e-05	9.97973e-05	0.000124697	0.000102129	0.000326519	0.000217657	0.000193013	8.99884e-05	0.000166105	0.000827801	0.000151839	0.000228153	0.000275134	0.000146609	0.000204726	0.00015201	0.000167782
503	D-Malic acid	0.911544			451.536	133.014	Lipids and lipid-like molecules	forward	0.000262072	0.000295424	0.00025116	0.000137124	0.000121348	0.000122373	0.000225674	0.000285552	0.000212591	0.000266454	0.000244357	0.000263499	0.000236091	0.000169189	0.000198884	0.000198992	0.000298082	0.000234443	0.000242487	0.000209224	0.000239379	0.000230363
504	DL-Dopa	0.64586			329.739	196.059	Organic acids and derivatives	forward	5.66164e-05	5.30524e-05	5.36594e-05	5.22213e-05	5.44532e-05	5.41354e-05	5.35547e-05	5.59246e-05	5.42022e-05	5.83253e-05	5.95818e-05	5.2174e-05	6.57975e-05	6.33953e-05	6.2381e-05	6.77274e-05	5.73983e-05	6.08476e-05	5.67808e-05	5.36573e-05	5.4895e-05	5.5111e-05
505	DL-2-Aminooctanoic acid	0.720459			404.216	160.133	Organic acids and derivatives	forward	8.19573e-06	1.09954e-05	1.01465e-05	1.27496e-05	1.22661e-05	1.07304e-05	8.16679e-06	7.72556e-06	1.0122e-05	1.09991e-05	1.0529e-05	1.01139e-05	1.43293e-05	1.58517e-05	6.36289e-06	9.24094e-06	1.16138e-05	1.11301e-05	1.00087e-05	1.31806e-05	1.15323e-05	1.15739e-05
506	Divanillyltetrahydrofuran ferulate	0.506152			166.032	521.219	Lignans, neolignans and related compounds	forward	1.07486e-06	3.51266e-06	2.69911e-06	3.47413e-06	4.16976e-06	4.83478e-06	6.82155e-06	3.77008e-06	3.79461e-06	3.26458e-06	4.02255e-06	1.79599e-06	1.28681e-06	1.81644e-06	2.08831e-06	3.6821e-06	2.20048e-06	2.51966e-06	4.35547e-06	5.11867e-06	3.71068e-06	4.39494e-06
507	Distichonic acid A	0.456634			124.395	295.114		forward	1.34161e-07	2.70925e-05	3.84945e-06	1.46364e-05	8.38014e-07	1.07479e-05	9.94031e-06	7.72399e-07	8.5014e-06	5.17868e-07	8.87266e-08	1.28555e-08	6.87968e-07	1.22675e-08	1.39358e-05	1.15808e-07	8.58288e-08	1.93214e-06	4.90064e-06	5.24274e-06	5.08917e-06	5.07752e-06
508	dIMP	0.599037			414.833	333.06	Nucleosides, nucleotides, and analogues	forward	4.30684e-06	3.9726e-06	2.24085e-06	9.00875e-07	1.30834e-06	1.91223e-06	2.44956e-06	2.72581e-06	2.47714e-06	2.60013e-06	4.18891e-06	3.21162e-06	2.39731e-06	3.38591e-06	3.37966e-06	2.89481e-06	3.88469e-06	3.24288e-06	2.27696e-06	2.48936e-06	2.90822e-06	2.55818e-06
509	Dimethylethanolamine	0.955307			281.798	90.0916	Organic nitrogen compounds	forward	1.72912e-06	2.70166e-06	2.85328e-06	2.94196e-06	4.4545e-06	1.97678e-06	2.11521e-06	2.48815e-06	2.65758e-06	2.38778e-06	2.56202e-06	3.13019e-06	3.47881e-06	2.33939e-06	3.82377e-06	2.97107e-06	2.33988e-06	2.87911e-06	2.5493e-06	1.99672e-06	2.21828e-06	2.25477e-06
510	Dimethyl fumarate	0.777737			326.574	145.049	Organic nitrogen compounds	forward	1.86521e-05	1.53047e-05	2.25145e-05	2.36856e-05	1.40977e-05	2.08527e-05	2.5654e-05	1.78195e-05	1.98226e-05	2.58712e-05	1.79559e-05	2.36109e-05	2.74418e-05	2.45353e-05	2.38239e-05	2.33988e-05	1.82139e-05	2.31065e-05	1.66543e-05	2.23113e-05	2.31344e-05	2.07e-05
511	Dimethyl dialkyl ammonium chloride	0.963611			141.747	304.299	Organic nitrogen compounds	forward	6.06062e-06	3.73494e-06	2.76615e-06	1.57403e-06	2.16959e-06	9.09721e-07	1.64102e-06	1.16611e-06	2.50277e-06	2.51971e-07	1.34851e-07	2.62731e-07	1.27428e-08	1.54707e-07	2.73895e-07	4.19562e-07	1.2845e-08	1.90413e-07	1.34654e-06	1.10337e-06	8.09021e-07	1.08631e-06
512	Dihydroxyacetone phosphate	0.987886			472.16	168.99	Organic oxygen compounds	forward	6.6975e-06	6.18197e-06	4.4135e-06	9.81285e-06	1.40484e-05	1.4188e-05	1.34442e-05	1.18419e-05	1.00785e-05	1.50588e-05	9.65976e-06	1.70001e-05	1.6919e-05	1.18867e-05	1.28452e-05	1.78147e-05	7.99011e-06	1.36468e-05	9.99919e-06	9.49275e-06	9.97911e-06	9.82369e-06
513	Dihydrouracil	0.815309			190.727	115.05	Organoheterocyclic compounds	forward	5.57081e-06	4.33828e-06	7.19949e-06	5.71049e-06	5.92476e-06	6.2364e-06	4.33255e-06	4.96041e-06	5.53415e-06	6.42346e-06	5.33093e-06	6.5062e-06	6.15562e-06	3.69912e-06	3.02241e-06	8.0526e-06	4.48675e-06	5.45964e-06	6.34405e-06	7.0973e-06	6.50641e-06	6.64925e-06
515	Dihydrolipoate	0.818821			95.3644	207.051	Lipids and lipid-like molecules	forward	0.000198865	0.000572132	0.000553993	5.35712e-05	0.000143085	0.000125743	0.000108271	0.000106119	0.000232722	7.83438e-05	8.64954e-05	9.85546e-05	8.52425e-05	8.56238e-05	5.76679e-05	7.30358e-05	0.000140861	8.8228e-05	0.00021791	0.00020542	0.000220987	0.000214772
516	Diethylcarbamazine N-oxide	0.705522			360.917	216.17	Organoheterocyclic compounds	forward	5.9455e-05	7.11365e-05	5.87382e-05	4.30838e-05	5.42052e-05	5.20307e-05	4.48371e-05	2.55211e-05	5.11259e-05	9.25962e-06	1.32881e-05	1.18788e-05	1.37821e-05	2.2524e-05	2.29723e-05	1.85664e-05	1.00698e-05	1.52926e-05	3.3534e-05	3.10387e-05	3.26986e-05	3.24238e-05
518	Diethanolamine	0.98401			335.497	106.087	Organic nitrogen compounds	forward	6.0866e-06	5.9792e-06	6.40115e-06	4.37701e-06	4.8764e-06	4.62271e-06	4.36208e-06	5.44956e-06	5.26934e-06	6.403e-06	6.43026e-06	6.09217e-06	6.44869e-06	6.01166e-06	5.60583e-06	6.51449e-06	6.25789e-06	6.2205e-06	5.48338e-06	5.64695e-06	6.4236e-06	5.85131e-06
519	Dieporeticenin	0.749121			237.192	573.487	Lipids and lipid-like molecules	forward	1.23058e-06	7.70919e-07	5.76856e-07	3.41418e-07	4.99632e-07	4.72338e-07	6.59305e-07	8.15889e-07	6.70867e-07	5.84934e-07	5.70797e-07	3.42065e-07	5.01452e-07	6.73343e-07	6.64434e-07	7.21773e-07	5.01212e-07	5.70001e-07	4.88082e-07	6.45636e-07	7.15102e-07	6.16274e-07
520	Diepomuricanin A	0.728047			63.8049	547.472	Lipids and lipid-like molecules	forward	3.58415e-05	3.34229e-05	3.23408e-05	3.25262e-05	3.95337e-05	3.0783e-05	3.5705e-05	4.21186e-05	3.5284e-05	6.47506e-05	5.30998e-05	4.94812e-05	4.9943e-05	4.78882e-05	4.11012e-05	4.57044e-05	4.92064e-05	5.01468e-05	4.49199e-05	4.06828e-05	4.25403e-05	4.27143e-05
521	Didanosine	0.456237			313.598	237.098	Nucleosides, nucleotides, and analogues	forward	2.92785e-06	3.63023e-06	4.57407e-06	2.66498e-06	1.63172e-06	4.7128e-06	1.87285e-06	2.39666e-06	3.05139e-06	1.45323e-06	1.97448e-06	1.60536e-06	3.19302e-06	3.08451e-06	3.06421e-06	4.38818e-06	3.67208e-06	2.80438e-06	3.44117e-06	2.08265e-06	2.8841e-06	2.80264e-06
524	D-Glyceraldehyde 3-phosphate	0.998246			454.233	168.991	Organic oxygen compounds	forward	8.80553e-06	7.7181e-06	6.39138e-06	2.58904e-05	2.65432e-05	1.76516e-05	2.07989e-05	9.17518e-06	1.53718e-05	2.40205e-05	1.0039e-05	2.08364e-05	3.08952e-05	2.56566e-05	2.14339e-05	2.32404e-05	8.15033e-06	2.0534e-05	1.53272e-05	1.96777e-05	1.68389e-05	1.72813e-05
525	D-Glutamine	0.960425			392.615	147.076	Organic acids and derivatives	forward	0.00206624	0.00317382	0.00160762	0.00214738	0.00152673	0.00185751	0.00163185	0.00147678	0.00193599	0.00197268	0.00209844	0.00202094	0.00182674	0.00191405	0.00198702	0.001955	0.00208271	0.0019822	0.00178651	0.00196477	0.00201267	0.00192132
526	D-Glucuronic acid	0.805549			405.504	193.035	Organic oxygen compounds	forward	3.48388e-05	4.86301e-05	7.1619e-05	2.18952e-05	2.59257e-05	2.64419e-05	2.43177e-05	2.36325e-05	3.46626e-05	1.79897e-05	1.83768e-05	2.27046e-05	2.06404e-05	1.92543e-05	2.00899e-05	2.07225e-05	1.83211e-05	1.97624e-05	2.52082e-05	3.20579e-05	2.38476e-05	2.70379e-05
527	D-Erythrose 4-phosphate	0.980441			469.401	199.001	Organic oxygen compounds	forward	4.80982e-05	3.56753e-05	2.45591e-05	3.44096e-05	4.93085e-05	6.02706e-05	8.14022e-05	7.31851e-05	5.08636e-05	8.42553e-05	5.7121e-05	0.000107807	9.306e-05	7.36443e-05	7.38136e-05	7.43991e-05	5.0753e-05	7.68567e-05	6.03181e-05	6.08223e-05	6.45015e-05	6.18806e-05
528	Deoxyribose 5-phosphate	0.469205			365.583	213.017	Organic oxygen compounds	forward	7.51719e-05	6.91544e-05	7.51768e-05	8.2699e-05	0.00010269	6.48713e-05	9.48473e-05	9.15745e-05	8.20231e-05	0.000193855	0.000140122	0.00016668	0.000152542	0.000182249	0.000183771	0.000176892	0.000149418	0.000168191	0.00014109	0.000119815	0.000125515	0.000128807
529	Deoxyribose 1-phosphate	0.969575			78.3154	213.017	Organic oxygen compounds	forward	0.000338238	0.00027397	0.00043937	0.000143033	9.67332e-05	8.61167e-05	0.00032304	0.000302464	0.000250371	0.000246654	0.00029072	0.000241095	0.000222258	0.000220823	0.000219437	0.000230726	0.000264199	0.000241989	0.000235403	0.000238249	0.000304101	0.000259251
530	Deoxyinosine	0.872381			196.316	251.078	Nucleosides, nucleotides, and analogues	forward	1.38719e-05	1.25974e-05	1.30346e-05	6.39183e-05	2.66199e-05	1.55126e-05	2.45162e-05	1.15747e-05	2.27057e-05	1.41627e-05	1.41789e-05	1.73234e-05	1.18388e-05	1.02016e-05	9.85092e-06	1.04997e-05	8.60761e-06	1.2083e-05	1.78156e-05	1.70767e-05	1.83917e-05	1.77613e-05
531	Deoxyguanosine	0.904613			252.179	266.09	Nucleosides, nucleotides, and analogues	forward	6.8549e-07	7.80651e-07	9.865e-07	3.06482e-06	1.36563e-06	7.77164e-07	1.58969e-06	9.09917e-07	1.26998e-06	1.01853e-06	6.26797e-07	1.33411e-06	7.78573e-07	7.48495e-07	6.79248e-07	7.19774e-07	6.89893e-07	8.24428e-07	1.05333e-06	1.18525e-06	1.14125e-06	1.12661e-06
532	Deoxyadenosine	0.995471			148.731	252.109	Nucleosides, nucleotides, and analogues	forward	5.17553e-05	5.66886e-05	4.13005e-05	5.25744e-05	4.44374e-05	4.68521e-05	4.19284e-05	2.60821e-05	4.52024e-05	6.55958e-05	8.37129e-05	4.66793e-05	6.22216e-05	4.89086e-05	2.57517e-05	6.20228e-05	4.78399e-05	5.53416e-05	5.3184e-05	4.03414e-05	6.67494e-05	5.34249e-05
533	Demethylated antipyrine	0.929232			49.0153	175.086	Organoheterocyclic compounds	forward	7.76402e-05	7.86891e-05	6.59076e-05	0.000106674	5.67254e-05	7.13303e-05	5.27784e-05	6.20602e-05	7.14757e-05	7.03123e-05	6.25392e-05	3.68309e-05	7.53928e-05	6.42538e-05	5.82852e-05	5.05728e-05	6.8787e-05	6.08718e-05	6.65595e-05	7.00341e-05	6.61261e-05	6.75732e-05
534	Dehydroxymethylflazine	0.416237			44.3222	279.079	Alkaloids and derivatives	forward	7.74902e-06	7.55575e-06	8.76412e-06	1.02853e-05	1.23291e-05	8.93195e-06	1.15618e-05	1.12894e-05	9.8083e-06	5.10827e-06	3.87609e-06	2.67775e-06	3.95316e-06	2.99106e-06	3.10563e-06	3.8064e-06	3.77719e-06	3.66194e-06	7.70498e-06	5.69018e-06	8.63475e-06	7.3433e-06
535	Dehydroascorbic acid	0.823457			178.162	173.009	Organoheterocyclic compounds	forward	6.47839e-06	8.13084e-06	1.01654e-05	4.3004e-05	1.16638e-05	2.69278e-05	1.96235e-05	8.83403e-06	1.68535e-05	2.11487e-05	2.66483e-05	2.58435e-05	3.38848e-05	2.02904e-05	1.8906e-05	2.5159e-05	2.04887e-05	2.40462e-05	1.17248e-05	1.28466e-05	9.29147e-06	1.12876e-05
536	Dedimethylchlorpromazine	0.976163			399.825	293.084	Organoheterocyclic compounds	forward	1.3028e-06	4.45972e-07	1.07379e-06	6.25215e-07	8.78727e-07	1.0106e-06	9.11488e-07	8.28414e-07	8.84626e-07	1.71761e-06	1.26877e-06	1.55612e-06	1.09264e-06	1.1756e-06	1.55395e-06	1.41721e-06	1.32342e-06	1.38817e-06	1.12874e-06	1.16964e-06	1.02805e-06	1.10881e-06
537	Decanoylcarnitine	0.748915			220.566	316.247	Lipids and lipid-like molecules	forward	1.30109e-05	1.35188e-05	8.14343e-06	5.62254e-06	6.1109e-06	7.72876e-06	7.26893e-06	9.08982e-06	8.81177e-06	9.60199e-06	6.90812e-06	1.03978e-05	7.55673e-06	1.26057e-05	1.57604e-05	7.91973e-06	6.7576e-06	9.68852e-06	9.77934e-06	9.76904e-06	1.11544e-05	1.02343e-05
538	dCMP	0.406114			385.105	306.051	Nucleosides, nucleotides, and analogues	forward	4.42202e-06	4.12166e-06	3.07548e-06	3.45343e-06	3.27399e-06	3.09816e-06	3.85298e-06	4.30757e-06	3.70066e-06	4.00967e-06	3.93293e-06	3.75303e-06	3.50599e-06	3.44484e-06	3.43892e-06	3.65615e-06	4.7282e-06	3.80872e-06	4.0237e-06	3.83895e-06	3.33786e-06	3.7335e-06
539	D-Arabinose 5-phosphate	0.991961			466.161	213.016	Organic oxygen compounds	forward	2.58088e-05	2.04764e-05	1.63796e-05	1.81618e-05	2.59933e-05	3.66698e-05	5.09718e-05	4.16408e-05	2.95128e-05	4.81991e-05	3.93061e-05	6.26485e-05	5.24383e-05	3.93005e-05	4.47818e-05	4.06382e-05	2.93995e-05	4.4589e-05	3.35574e-05	3.52147e-05	3.70409e-05	3.5271e-05
540	D-Alanyl-D-alanine	0.652782			89.248	161.092	Organic acids and derivatives	forward	2.54545e-05	2.99333e-05	2.07948e-05	1.86339e-05	1.65211e-05	1.90405e-05	2.149e-05	2.08504e-05	2.15898e-05	2.19999e-05	2.26656e-05	2.23013e-05	2.09643e-05	2.06523e-05	2.15948e-05	2.2613e-05	2.15704e-05	2.17952e-05	2.21499e-05	2.05498e-05	2.20174e-05	2.15724e-05
541	D-Alanine	0.880041			289.736	90.0553	Organic acids and derivatives	forward	5.69404e-06	6.19303e-06	5.09554e-06	4.56222e-06	4.27451e-06	5.1085e-06	5.29666e-06	4.80609e-06	5.12883e-06	6.15065e-06	4.87913e-06	7.789e-06	4.8815e-06	4.7956e-06	4.35417e-06	4.17529e-06	6.19208e-06	5.40218e-06	4.01873e-06	6.51216e-06	5.76278e-06	5.43123e-06
542	D-2,3-Dihydroxypropanoic acid	0.989629			321.047	105.019	Organic oxygen compounds	forward	5.85132e-05	4.6174e-05	5.60712e-05	3.98942e-05	5.72725e-05	3.65349e-05	5.23314e-05	5.23363e-05	4.9891e-05	8.53371e-05	8.49262e-05	8.01032e-05	8.10636e-05	9.5589e-05	8.68209e-05	8.14436e-05	7.63376e-05	8.39527e-05	6.17615e-05	6.75886e-05	6.61077e-05	6.51526e-05
543	Cytosine	0.986318			258.981	112.051	Organoheterocyclic compounds	forward	0.000110365	0.000127655	8.87763e-05	4.52958e-05	5.79001e-05	6.37099e-05	7.51687e-05	8.67881e-05	8.19574e-05	1.03281e-05	0.00011616	0.000166861	0.000135343	0.000146355	0.000139399	0.000143374	0.000136473	0.000124287	0.000114688	0.000106788	0.000115696	0.000112391
544	Cytidine monophosphate	0.988572			479.614	322.046	Nucleosides, nucleotides, and analogues	forward	8.47381e-06	7.24158e-06	4.85182e-06	2.23824e-06	3.21054e-06	5.17098e-06	6.13671e-06	8.69858e-06	5.75278e-06	9.36465e-06	7.96319e-06	1.11215e-05	9.21596e-06	7.70488e-06	9.32526e-06	8.56905e-06	7.40706e-06	8.83394e-06	6.76731e-06	7.28851e-06	7.20503e-06	7.08695e-06
545	Cytidine	0.999125			258.821	244.093	Nucleosides, nucleotides, and analogues	forward	3.63797e-05	3.5423e-05	3.0001e-05	1.04758e-05	1.35301e-05	1.32137e-05	2.23877e-05	2.65654e-05	2.3497e-05	4.0105e-05	3.80565e-05	5.21375e-05	4.0308e-05	4.35564e-05	4.27423e-05	4.56645e-05	4.57257e-05	4.3537e-05	3.28358e-05	3.14047e-05	3.45841e-05	3.29415e-05
548	Cortisone	0.439404			26.3491	421.204	Lipids and lipid-like molecules	reverse	5.44666e-06	3.43135e-06	4.28128e-06	3.93746e-06	4.45412e-06	2.53024e-06	2.81627e-06	3.05949e-06	3.74461e-06	2.91666e-06	2.70663e-06	3.08667e-06	3.72777e-06	3.69567e-07	5.14286e-06	3.55749e-06	3.33548e-06	3.10539e-06	5.23047e-06	4.63028e-06	5.14417e-06	5.00164e-06
549	Corepoxylone	0.783698			30.0281	561.451	Lipids and lipid-like molecules	forward	2.14379e-06	3.25606e-06	8.2665e-07	3.05385e-06	3.89582e-06	2.28201e-06	2.16061e-06	1.75872e-06	2.42219e-06	1.34778e-06	1.16595e-06	1.51147e-06	8.52238e-07	2.0051e-06	1.52972e-06	1.19547e-06	1.23606e-06	1.35547e-06	1.36563e-06	9.25042e-07	1.59118e-06	1.29395e-06
550	Cohibin B	0.770862			63.8416	549.488	Lipids and lipid-like molecules	forward	0.000312974	0.000341839	0.000210214	0.000257567	0.000205895	0.000299661	0.000329454	0.000351403	0.000288626	0.000389634	0.000308607	0.000422627	0.000324902	0.000472528	0.000362638	0.000346149	0.00036471	0.000373974	0.000329103	0.00030205	0.000300255	0.000310469
551	Cohibin A	0.592949			222.326	549.489	Lipids and lipid-like molecules	forward	1.94347e-05	1.47858e-05	1.96532e-05	1.44195e-05	1.77165e-05	1.2671e-05	1.57887e-05	1.96838e-05	1.67692e-05	3.9462e-05	4.0554e-05	3.81312e-05	3.91359e-05	2.76861e-05	3.15011e-05	3.28023e-05	3.47734e-05	3.55057e-05	2.33334e-05	2.24278e-05	2.41891e-05	2.33168e-05
552	Clopidogrel	0.494125			465.883	322.07	Organic acids and derivatives	forward	1.6414e-05	1.14475e-05	1.38346e-05	7.55897e-06	9.36098e-06	1.01877e-05	1.01612e-05	1.17588e-05	1.13405e-05	1.63019e-05	2.06543e-05	2.10857e-05	1.98163e-05	2.35335e-05	2.25463e-05	2.30466e-05	2.00574e-05	2.08803e-05	1.53785e-05	1.37281e-05	1.58839e-05	1.49968e-05
553	Clenbuterol	0.51334			315.814	277.089	Benzenoids	forward	8.62617e-07	8.26793e-07	1.55406e-07	2.10549e-06	9.74344e-07	8.21335e-07	1.77108e-06	1.06972e-07	9.53005e-07	1.28509e-08	1.31397e-08	1.28555e-08	1.27428e-08	1.91134e-07	3.15558e-07	1.29756e-08	1.2845e-08	7.30127e-08	3.34753e-07	4.501e-07	4.65544e-07	4.16799e-07
554	Citric acid	0.948761			452.921	191.019	Organic acids and derivatives	forward	1.43607e-05	1.22446e-05	9.91199e-06	2.07773e-05	1.67096e-05	2.62506e-05	1.42324e-05	1.43974e-05	1.61106e-05	1.90874e-05	1.51417e-05	1.71872e-05	1.81379e-05	1.65693e-05	1.4892e-05	1.88287e-05	1.31873e-05	1.66289e-05	1.60881e-05	1.45201e-05	1.68177e-05	1.58087e-05
555	Citramalic acid	0.966946			320.068	147.03	Lipids and lipid-like molecules	forward	1.49322e-05	9.26797e-06	2.69711e-05	1.0106e-05	1.48299e-05	6.90574e-06	2.17012e-05	1.60247e-05	1.50923e-05	3.07326e-05	1.87166e-05	2.89028e-05	2.50536e-05	2.30236e-05	1.27046e-05	1.65517e-05	2.02098e-05	2.19869e-05	1.51058e-05	1.89303e-05	2.36253e-05	1.92205e-05
556	Citraconic acid	0.944022			105.498	129.019	Lipids and lipid-like molecules	forward	0.00238872	0.00277863	0.00226402	0.000668392	0.00125164	0.001605	0.00119332	0.00164463	0.00172429	0.000181291	0.000194885	0.000198636	0.000189614	0.000190664	0.000172136	0.000179525	0.000255241	0.000195249	0.00105434	0.00106494	0.00106016	0.00105982
557	Citicoline	0.848363			461.44	489.114	Nucleosides, nucleotides, and analogues	forward	1.05212e-06	1.07778e-06	6.17046e-07	6.63419e-07	5.99583e-07	5.12041e-07	8.20647e-07	7.71319e-07	7.64245e-07	6.60111e-07	5.33342e-07	7.85353e-07	9.50755e-07	9.78664e-07	1.26483e-06	6.5025e-07	7.50036e-07	8.21667e-07	8.09978e-07	6.47618e-07	8.67066e-07	7.74888e-07
558	Cis-zeatin	0.682992			289.751	254.08	Organoheterocyclic compounds	forward	3.10747e-05	3.35782e-05	3.14801e-05	3.09864e-05	2.97527e-05	3.07072e-05	3.56761e-05	3.51166e-05	3.22965e-05	2.93086e-05	3.21143e-05	3.75116e-05	2.79964e-05	2.48301e-05	2.08885e-05	1.9559e-05	2.91024e-05	2.76639e-05	3.21179e-05	2.93665e-05	2.92052e-05	3.02299e-05
559	cis-Vaccenic acid	0.998725			220.222	281.249	Lipids and lipid-like molecules	forward	0.000101262	0.000113969	0.00016168	0.000139151	0.000157725	0.000131035	0.000144819	0.000172102	0.000140218	0.000148285	0.000206756	0.00012582	0.000111109	0.000218537	0.000133433	0.00017002	0.000191868	0.000163229	0.000135485	0.000150836	0.000175924	0.000154082
560	cis,cis-Muconic acid	0.574632			79.6776	143.034	Lipids and lipid-like molecules	forward	4.16833e-06	1.50139e-06	7.39314e-06	4.13676e-07	3.61193e-06	3.88462e-06	3.5437e-06	5.34917e-06	3.73324e-06	1.27376e-05	1.19247e-05	6.17546e-06	9.90575e-06	1.14432e-05	8.82947e-06	1.24701e-05	1.77523e-05	1.14048e-05	9.5327e-06	8.5986e-06	6.61911e-06	8.25013e-06
561	Choline	0.999991			215.403	104.107	Organic nitrogen compounds	forward	3.34032e-05	3.7794e-05	4.42261e-05	4.69144e-05	4.1882e-05	3.7099e-05	4.14915e-05	2.99816e-05	3.9099e-05	3.08348e-05	3.14694e-05	2.43142e-05	3.26704e-05	3.72435e-05	3.78461e-05	4.89373e-05	3.6132e-05	3.4931e-05	3.64734e-05	3.82609e-05	4.2024e-05	3.89194e-05
563	CDP-Ethanolamine	0.688601			465.585	447.068	Nucleosides, nucleotides, and analogues	forward	1.34943e-06	1.6237e-06	1.21361e-06	1.44133e-06	1.0116e-06	1.51671e-06	1.90815e-06	1.26754e-06	1.41651e-06	1.46723e-06	1.58123e-06	1.89032e-06	2.13882e-06	2.00335e-06	2.5711e-06	1.91305e-06	1.32577e-06	1.86136e-06	1.80399e-06	1.55287e-06	1.2986e-06	1.55182e-06
564	Carnosol	0.987335			103.639	329.177	Lipids and lipid-like molecules	forward	1.86807e-05	3.6919e-05	1.20732e-05	1.86145e-05	9.2733e-06	6.68722e-06	4.96364e-06	1.31339e-05	1.50432e-05	7.44553e-06	8.25176e-06	4.95247e-06	3.36497e-06	3.44941e-06	4.18526e-05	9.09586e-06	6.45591e-06	1.06086e-05	6.84412e-06	8.41276e-06	8.64125e-06	7.96605e-06
565	Carnosine	0.52158			241.685	225.1	Organic acids and derivatives	forward	4.36272e-06	3.23694e-06	2.92372e-06	2.69994e-06	2.57157e-06	2.87451e-06	3.09733e-06	2.88958e-06	3.08204e-06	5.59557e-06	5.0256e-06	4.55502e-06	4.27424e-06	3.37278e-06	3.99716e-06	4.24214e-06	3.42467e-06	4.3109e-06	3.59002e-06	3.65424e-06	3.77106e-06	3.67178e-06
566	Carnosic acid	0.983965			160.852	331.192	Lipids and lipid-like molecules	forward	9.47963e-06	3.25252e-05	3.98766e-07	1.05888e-05	1.14598e-08	1.58625e-06	2.4722e-07	2.38431e-06	7.15271e-06	1.28509e-08	1.31397e-08	1.28555e-08	1.27428e-08	1.22675e-08	1.3975e-05	3.48045e-06	1.2845e-08	2.19152e-06	3.07107e-06	2.28101e-06	3.57132e-06	2.97447e-06
567	Carbidopa	0.65509			393.978	225.088	Phenylpropanoids and polyketides	forward	5.74404e-06	3.82221e-06	9.3633e-07	6.71184e-06	5.44309e-06	9.45915e-06	6.02961e-06	4.06801e-06	5.27679e-06	1.28509e-08	2.07546e-07	2.40275e-07	1.27428e-08	1.22675e-08	1.93453e-07	2.66506e-07	1.2845e-08	1.19811e-07	1.64444e-06	2.15065e-06	1.74841e-06	1.84783e-06
568	Caprylic acid	0.98365			54.9202	143.107	Lipids and lipid-like molecules	forward	6.41628e-05	6.39436e-05	5.30136e-05	6.32818e-05	6.07732e-05	7.13999e-05	7.96744e-05	5.68168e-05	6.41333e-05	9.04754e-05	0.000106204	5.43079e-05	6.60391e-05	8.81212e-05	8.65536e-05	6.4795e-05	6.1014e-05	7.71888e-05	8.01103e-05	8.56316e-05	8.39798e-05	8.32406e-05
569	Capric acid	0.987182			48.5778	171.139	Lipids and lipid-like molecules	forward	9.89508e-05	8.41587e-05	6.44089e-05	6.45547e-05	6.63606e-05	6.81927e-05	8.59013e-05	8.46396e-05	7.71459e-05	7.25042e-05	9.5486e-05	8.40198e-05	8.0542e-05	0.000109196	8.66629e-05	0.000100418	8.83182e-05	8.96434e-05	7.75775e-05	7.43504e-05	7.98638e-05	7.72639e-05
570	Cappariloside A	0.817175			70.3221	335.123	Organic oxygen compounds	forward	2.47206e-06	1.87446e-06	3.52621e-06	1.53033e-06	1.24462e-06	1.47205e-06	6.05238e-07	1.67424e-06	1.7999e-06	1.65281e-06	2.04582e-06	2.08792e-06	8.33477e-07	8.62141e-07	2.82858e-07	1.38019e-07	1.61125e-06	1.18929e-06	1.45484e-06	2.2814e-06	1.73061e-06	1.82228e-06
571	Calcitriol	0.831486			34.4308	399.325	Lipids and lipid-like molecules	forward	3.08009e-06	3.41679e-06	4.71234e-06	4.76433e-06	3.42453e-06	3.37951e-06	2.98729e-06	3.02773e-06	3.59908e-06	1.44822e-06	1.79914e-06	2.45612e-06	3.96266e-06	3.12226e-06	2.83432e-06	2.49102e-06	2.24111e-06	2.54436e-06	2.86419e-06	2.57433e-06	2.96891e-06	2.80247e-06
572	Butyrylcarnitine	0.883998			281.8	232.154	Lipids and lipid-like molecules	forward	7.28285e-05	0.000140812	9.47137e-05	5.47791e-05	4.18716e-05	4.88244e-05	5.60454e-05	6.05684e-05	7.13054e-05	2.6941e-05	3.13715e-05	3.93879e-05	2.74065e-05	3.65917e-05	3.63594e-05	2.9287e-05	2.77707e-05	3.18895e-05	4.99091e-05	5.07972e-05	4.91695e-05	4.99586e-05
573	Butalbital	0.692497			364.859	225.123	Organoheterocyclic compounds	forward	1.02758e-05	1.40729e-05	2.00618e-06	6.79188e-06	7.42751e-06	6.46425e-06	1.89113e-05	7.18826e-06	9.14226e-06	3.04538e-05	2.87181e-05	2.65156e-05	1.40139e-05	1.5073e-05	2.00996e-05	1.36743e-05	1.90807e-05	2.09536e-05	1.60725e-05	1.75087e-05	1.27415e-05	1.54409e-05
575	But-2-enoic acid	0.986816			458.627	85.029	Lipids and lipid-like molecules	forward	6.95807e-05	5.72849e-05	6.84115e-05	2.82199e-05	2.6342e-05	3.17874e-05	3.36788e-05	5.16586e-05	4.58705e-05	4.31181e-05	6.31421e-05	5.40539e-05	5.89869e-05	5.39202e-05	5.83797e-05	6.03181e-05	7.38679e-05	5.82234e-05	7.64414e-05	7.05899e-05	5.16682e-05	6.62331e-05
576	Buprenorphine	0.73899			224.082	468.309	Benzenoids	forward	5.91201e-05	7.69497e-05	0.000118699	8.54787e-05	8.50809e-05	8.94807e-05	3.58498e-05	5.09005e-05	7.51949e-05	6.55656e-05	7.24408e-05	6.39853e-05	4.76408e-05	6.5273e-05	3.55254e-05	6.49529e-05	7.73604e-05	6.1593e-05	8.86898e-05	8.52369e-05	5.07725e-05	7.48997e-05
578	Blepharin	0.559126			448.664	328.106	Organic oxygen compounds	forward	3.11795e-06	1.98208e-06	3.92347e-06	1.61667e-06	3.89294e-06	2.08442e-06	3.40741e-06	5.57411e-06	3.19988e-06	8.83999e-06	6.1144e-06	6.71421e-06	4.74751e-06	4.75635e-06	4.40473e-06	3.71581e-06	6.89022e-06	5.7729e-06	4.67382e-06	4.3398e-06	4.66706e-06	4.56023e-06
579	Biotin	0.986805			292.952	243.081	Organoheterocyclic compounds	forward	1.54046e-05	1.52416e-05	1.29023e-05	1.35702e-05	1.28281e-05	1.41881e-05	1.46503e-05	1.48872e-05	1.42091e-05	1.43563e-05	1.52256e-05	1.71553e-05	1.36139e-05	1.3188e-05	1.25012e-05	1.26778e-05	1.4367e-05	1.41356e-05	1.44941e-05	1.39926e-05	1.40395e-05	1.41754e-05
580	Bimatoprost	0.440948			231.925	438.262	Lipids and lipid-like molecules	forward	1.61177e-06	1.52144e-06	1.42148e-06	6.17505e-06	2.30413e-06	1.56621e-06	1.68836e-06	2.58078e-06	2.35865e-06	1.20874e-06	1.20308e-06	1.46322e-06	1.14646e-06	1.73371e-06	1.01588e-06	9.81533e-07	1.1718e-06	1.24055e-06	1.63871e-06	1.56371e-06	1.57208e-06	1.5915e-06
581	bicyclo-PGE2	0.984968			82.4126	333.207	Lipids and lipid-like molecules	forward	5.84982e-05	0.000133771	9.39979e-06	7.11535e-05	4.25917e-07	3.95087e-05	4.15793e-06	1.81127e-05	4.18784e-05	1.28509e-08	1.34941e-05	3.36733e-07	5.8122e-07	2.76914e-06	5.24389e-05	1.19062e-05	1.33512e-07	1.02091e-05	2.59854e-05	2.45501e-05	2.5389e-05	2.53082e-05
582	Bethanechol	0.383949			385.638	197.104	Organic nitrogen compounds	forward	1.08167e-05	1.02596e-05	1.3084e-05	8.04614e-06	6.04332e-06	7.99602e-06	6.81915e-06	1.09482e-05	9.25164e-06	8.07924e-06	8.15591e-06	9.01231e-06	1.08623e-05	8.9213e-06	1.17474e-05	1.02237e-05	6.06601e-06	9.13353e-06	9.35709e-06	9.41422e-06	9.55148e-06	9.44093e-06
583	Betazole	0.55349			530.968	112.087	Organic nitrogen compounds	forward	2.05631e-05	1.38175e-05	1.47326e-05	1.31472e-05	1.38444e-05	1.36207e-05	1.35993e-05	1.31022e-05	1.45534e-05	1.28917e-05	1.61731e-05	1.48735e-05	1.1397e-05	2.70554e-05	1.30646e-05	1.37836e-05	1.37479e-05	1.53733e-05	1.45682e-05	1.40113e-05	1.57386e-05	1.47727e-05
584	Betamipron	0.715578			42.3284	192.067	Organic acids and derivatives	forward	3.91667e-05	1.98701e-05	2.06702e-05	0.000123993	4.04139e-05	0.000100194	0.000119943	7.8482e-05	6.78416e-05	5.4424e-05	6.42266e-05	5.78809e-05	6.36414e-05	7.90752e-05	9.20427e-05	3.16818e-05	0.000119704	7.03346e-05	4.30281e-05	6.43652e-05	4.1195e-05	4.95295e-05
585	Betaine	0.999837			291.623	118.086	Organic acids and derivatives	forward	0.00013183	0.000462941	0.000371175	5.51883e-05	0.000860037	5.60332e-05	0.000136655	0.00010542	0.00027241	2.26312e-05	2.48744e-05	2.54743e-05	2.72336e-05	2.86563e-05	3.91828e-05	3.37147e-05	2.72535e-05	2.86276e-05	0.000131493	0.000155166	0.000137051	0.000141237
586	Beta-Glycerophosphoric acid	0.979313			405.56	171.006	Lipids and lipid-like molecules	forward	5.23986e-06	4.99236e-06	3.15293e-06	3.99431e-06	4.3844e-06	4.10121e-06	5.09657e-06	5.24923e-06	4.52636e-06	4.82126e-06	4.81975e-06	4.73859e-06	7.6839e-06	9.93441e-06	1.16548e-05	1.18771e-05	4.54322e-06	7.50913e-06	5.47054e-06	5.92973e-06	5.82468e-06	5.74165e-06
587	Beta-Aminopropionitrile	0.995745			282.971	71.0608	Organic nitrogen compounds	forward	1.4629e-06	1.30006e-06	9.89119e-07	9.84003e-07	5.73436e-07	1.33125e-06	7.98801e-07	1.16103e-06	1.07507e-06	1.48161e-06	1.57109e-06	1.91619e-06	1.5381e-06	1.28827e-06	1.77151e-06	1.94538e-06	1.31958e-06	1.60396e-06	1.40539e-06	1.1824e-06	1.17788e-06	1.25522e-06
588	beta-Alanine	0.995216			385.625	90.0552	Organic acids and derivatives	forward	0.00112521	0.000889726	0.000947201	0.00100869	0.00101219	0.000984809	0.00116583	0.00112202	0.00103196	0.00168565	0.00140248	0.00155316	0.00138704	0.00124981	0.00139926	0.00150354	0.00124046	0.00142768	0.00119074	0.0012327	0.00123046	0.00121797
589	Bergapten	0.590732			321.025	215.033	Phenylpropanoids and polyketides	forward	0.00176514	0.0018165	0.00197841	0.00147859	0.00162176	0.00151499	0.00159841	0.00166802	0.00168023	0.00174706	0.00179025	0.00174069	0.00175178	0.00166877	0.00171438	0.00174861	0.00173078	0.00173654	0.00172539	0.00168301	0.00162794	0.00167878
590	Benzoic acid	0.987932			123.932	121.029	Benzenoids	forward	0.000331319	0.000432214	0.000378085	0.000296174	0.000282987	0.000227054	0.000474041	0.000234234	0.000332014	0.00012214	0.00018777	0.000171136	0.000163766	0.000158301	0.000157297	0.000148913	0.0001326	0.00015524	0.00017396	0.000195222	0.000246577	0.000205253
591	Behenic acid	0.998139			38.693	339.328	Lipids and lipid-like molecules	forward	8.93639e-05	0.000147554	8.4988e-05	7.77307e-05	5.56807e-05	0.0001063	0.000127521	8.92184e-05	9.72946e-05	2.76949e-05	2.53346e-05	4.2762e-05	3.91496e-05	5.81511e-05	4.65857e-05	5.1295e-05	3.22583e-05	4.04039e-05	5.43247e-05	5.02454e-05	6.02081e-05	5.4926e-05
592	Azimsulfuron	0.403088			418.243	425.114	Organic nitrogen compounds	forward	6.32316e-06	4.27201e-06	6.00361e-06	3.03556e-06	4.59507e-06	2.44488e-06	4.11232e-06	4.93337e-06	4.465e-06	7.52014e-06	8.42906e-06	8.13843e-06	8.81809e-06	7.39625e-06	9.29197e-06	8.52735e-06	7.28128e-06	8.17532e-06	6.61539e-06	6.8772e-06	7.07092e-06	6.8545e-06
593	Azelaic acid	0.946174			360.244	187.097	Lipids and lipid-like molecules	forward	1.31402e-05	1.5901e-05	1.83311e-05	1.70392e-05	2.05074e-05	2.50262e-05	1.68555e-05	2.59417e-05	1.90928e-05	4.8386e-05	2.39772e-05	1.83703e-05	2.58319e-05	2.92989e-05	2.3619e-05	2.35384e-05	1.99321e-05	2.66192e-05	2.37638e-05	2.22295e-05	2.2162e-05	2.27184e-05
594	Avocadyne 4-acetate	0.81921			30.2036	327.252	Lipids and lipid-like molecules	forward	1.02188e-06	8.44406e-07	1.11257e-06	1.98667e-06	5.12499e-06	7.2032e-07	2.05298e-06	1.67488e-06	1.81734e-06	5.19733e-06	5.09729e-06	5.02962e-06	3.81189e-06	3.16624e-06	4.43959e-06	4.14357e-06	3.59186e-06	4.30967e-06	3.10577e-06	2.94755e-06	3.03634e-06	3.02989e-06
595	Asymmetric dimethylarginine	0.910444			512.938	203.15	Organic acids and derivatives	forward	0.00053521	0.000534451	0.000643154	0.000515658	0.000471464	0.000490446	0.000400189	0.000437426	0.0005035	0.000255557	0.000273246	0.000345077	0.000350352	0.000356306	0.000363167	0.000386061	0.000263441	0.000324151	0.000426357	0.000415734	0.000422332	0.000421475
596	Aspartyl-Glutamine	0.791722			119.834	262.103	Organic acids and derivatives	forward	1.85812e-05	2.45032e-05	6.23276e-06	1.11182e-05	1.59306e-05	2.80721e-05	8.56566e-06	1.00584e-05	1.53828e-05	1.18293e-07	9.47258e-08	1.28555e-08	1.05997e-07	1.90834e-07	1.09903e-07	1.29756e-08	1.06931e-07	9.40643e-08	7.95137e-06	8.74533e-06	8.46761e-06	8.3881e-06
597	Argininosuccinic acid	0.647449			487.58	291.13	Organic acids and derivatives	forward	2.00228e-06	1.84175e-06	1.73761e-06	2.74459e-06	2.55506e-06	2.30876e-06	2.90821e-06	2.24308e-06	2.29267e-06	1.49348e-06	1.04064e-06	1.98773e-06	1.82133e-06	1.46165e-06	1.1748e-06	1.03103e-06	1.02692e-06	1.3797e-06	1.8059e-06	1.91545e-06	1.82604e-06	1.84913e-06
599	Arachidic acid	0.991434			40.5183	311.296	Lipids and lipid-like molecules	forward	9.74708e-05	8.82464e-05	5.51303e-05	6.328e-05	7.3873e-05	7.60062e-05	9.37597e-05	9.8172e-05	8.07423e-05	4.84433e-05	5.16577e-05	6.28307e-05	5.92986e-05	9.78488e-05	7.78172e-05	5.53254e-05	5.03604e-05	6.29478e-05	7.47007e-05	7.19759e-05	7.46341e-05	7.37702e-05
600	apo-[3-methylcrotonoyl-CoA:carbon-dioxide ligase (ADP-forming)]	0.624458			334.596	174.124	Organic acids and derivatives	forward	7.61792e-05	0.000156594	0.000104719	9.42801e-05	8.26703e-05	9.23026e-05	0.000121018	7.35214e-05	0.000100161	3.08288e-05	3.07989e-05	3.74622e-05	4.06566e-05	5.70667e-05	7.67697e-05	4.60022e-05	2.60816e-05	4.32083e-05	7.02966e-05	7.18677e-05	6.85053e-05	7.02232e-05
601	Aminocaproic acid	0.998278			286.732	130.087	Lipids and lipid-like molecules	forward	0.000446831	0.000568599	0.000476653	0.000804799	0.000686395	0.000616485	0.000497434	0.000629716	0.000590864	0.000222073	0.000252619	0.000277925	0.000321867	0.000402587	0.000361156	0.000287488	0.000255817	0.000297692	0.00043564	0.000442337	0.000459812	0.00044593
603	Aminoacetone	0.968822			372.362	74.0604	Organic oxygen compounds	forward	1.54024e-05	1.59582e-05	1.34777e-05	1.30096e-05	1.39825e-05	1.46945e-05	1.39514e-05	1.34062e-05	1.42353e-05	1.18568e-05	9.53455e-06	1.23702e-05	1.02814e-05	1.03994e-05	1.24904e-05	1.00889e-05	1.25347e-05	1.11945e-05	1.08262e-05	1.20738e-05	1.3783e-05	1.22277e-05
604	Amifostine	0.95416			203.21	215.064	Organophosphorus compounds	forward	1.71299e-05	1.8504e-05	2.16025e-05	7.43134e-06	1.72425e-05	1.66172e-05	1.50389e-05	2.8965e-05	1.78164e-05	1.03709e-05	9.99054e-06	1.02813e-05	7.41724e-06	9.15296e-06	9.69813e-06	7.88283e-06	1.0265e-05	9.38238e-06	2.04146e-05	1.72275e-05	1.82262e-05	1.86228e-05
605	Ambronide	0.763275			223.146	237.221	Organoheterocyclic compounds	forward	5.04628e-06	7.05278e-06	7.65188e-06	8.30287e-06	9.5932e-06	7.31208e-06	8.43131e-06	7.18718e-06	7.5722e-06	8.2931e-06	8.44703e-06	5.72808e-06	5.84892e-06	9.05009e-06	6.17702e-06	9.76872e-06	8.46707e-06	7.7225e-06	7.84928e-06	8.25599e-06	7.78469e-06	7.96332e-06
606	Alpha-Linolenic acid	0.999265			38.4676	277.217	Lipids and lipid-like molecules	forward	0.000273646	0.000468371	0.000498074	0.000569307	0.000721557	0.000575603	0.000459164	0.000481775	0.000505937	0.000441124	0.000642036	0.000394084	0.000419767	0.00225772	0.000317954	0.000634361	0.00048265	0.000698712	0.000461857	0.000449536	0.000509574	0.000473656
607	Alpha-Hydroxyisobutyric acid	0.576529			285.302	103.04	Organic acids and derivatives	forward	1.97771e-05	1.67546e-05	1.89567e-05	3.28865e-05	2.95029e-05	2.99912e-05	3.751e-05	4.01255e-05	2.81881e-05	1.96935e-05	1.93819e-05	2.15994e-05	1.97184e-05	1.5211e-05	1.48261e-05	1.32756e-05	1.14232e-05	1.68912e-05	2.18779e-05	2.36722e-05	2.27488e-05	2.27663e-05
608	alpha-D-Xylopyranosyl-(1->6)-beta-D-glucopyranosyl-(1->4)-D-glucose	0.544653			463.887	475.169	Organic oxygen compounds	forward	1.05026e-06	3.15481e-07	2.15356e-07	7.45177e-07	8.22398e-07	8.82021e-07	1.1906e-06	1.48222e-06	8.37939e-07	2.37482e-06	1.0319e-06	1.59191e-06	1.61026e-06	2.19018e-06	2.06956e-06	2.00452e-06	1.10256e-06	1.74696e-06	1.66613e-06	1.40046e-06	1.23555e-06	1.43404e-06
609	Allopurinol	0.622075			234.989	135.031	Organoheterocyclic compounds	forward	1.15415e-05	1.37532e-05	1.07468e-05	3.00897e-05	2.14128e-05	2.3599e-05	2.17994e-05	1.41887e-05	1.83914e-05	1.18871e-05	1.17959e-05	1.07805e-05	1.15974e-05	1.13505e-05	8.96514e-06	8.5688e-06	7.77455e-06	1.034e-05	1.72182e-05	1.34264e-05	1.59058e-05	1.55168e-05
610	Allantoin	0.985912			202.635	157.036	Organoheterocyclic compounds	forward	0.0174187	0.0177389	0.0126886	0.0163896	0.0144031	0.0202695	0.0155961	0.0103756	0.01561	0.000556775	0.000629271	0.000638055	0.000538086	0.00120266	0.00149201	0.00052166	0.000688288	0.00078335	0.0111896	0.00940639	0.0102347	0.0102769
611	Albendazole sulfone	0.415278			364.493	298.09	Organoheterocyclic compounds	forward	2.25009e-06	9.63199e-07	1.42161e-06	1.76468e-06	4.19197e-06	2.9759e-06	2.74687e-06	1.91867e-06	2.27912e-06	4.69858e-06	4.04648e-06	2.69377e-06	2.93272e-06	2.59024e-06	2.94035e-06	3.03476e-06	3.05388e-06	3.24885e-06	3.06184e-06	2.85375e-06	2.89572e-06	2.9371e-06
612	Albanol B	0.948781			329.38	559.137	Phenylpropanoids and polyketides	forward	1.26609e-05	1.39431e-05	9.89847e-06	1.43466e-05	1.02718e-05	1.29661e-05	1.02105e-05	8.99256e-06	1.16613e-05	8.2123e-06	1.05621e-05	9.79432e-06	1.10598e-05	1.00678e-05	9.25959e-06	1.03494e-05	9.28328e-06	9.82357e-06	9.12514e-06	8.40487e-06	9.93886e-06	9.15629e-06
613	a-L-Arabinofuranosyl-(1->3)-[a-L-arabinofuranosyl-(1r5)]-L-arabinose	0.496375			55.1981	415.15	Organic oxygen compounds	forward	1.40476e-06	1.65219e-06	1.45265e-06	1.36852e-06	1.90511e-06	1.12423e-06	1.7836e-06	1.34612e-06	1.50465e-06	2.07569e-06	2.96741e-06	2.03939e-06	2.08464e-06	1.74632e-06	1.92497e-06	2.09336e-06	1.64173e-06	2.07169e-06	1.59765e-06	1.56113e-06	1.97688e-06	1.71189e-06
614	Alanyl-Valine	0.986067			41.105	189.123		forward	3.53583e-05	3.49463e-05	3.60223e-05	1.59492e-05	1.24642e-05	1.91025e-05	2.45912e-05	2.53908e-05	2.54781e-05	6.18337e-06	8.50078e-06	5.25064e-06	4.41007e-06	6.60886e-06	6.57947e-06	5.4515e-06	9.78201e-06	6.59584e-06	1.75938e-05	1.24508e-05	1.53637e-05	1.51361e-05
615	Alanyl-Serine	0.794115			266.12	177.088	Organic acids and derivatives	forward	3.14109e-05	2.99004e-05	3.73493e-05	4.75609e-05	3.49129e-05	3.68855e-05	3.70368e-05	2.06472e-05	3.4463e-05	0.000104835	8.32996e-05	4.12812e-05	3.65258e-05	6.00929e-05	5.19315e-05	4.42444e-05	0.00010893	6.63925e-05	2.49393e-05	3.76698e-05	4.00829e-05	3.42307e-05
616	Alanyl-Leucine	0.733733			43.1718	203.139	Organic acids and derivatives	forward	2.08386e-05	2.91466e-05	2.40862e-05	1.46084e-05	1.09608e-05	1.4296e-05	1.86505e-05	1.86425e-05	1.89037e-05	6.23647e-06	7.34383e-06	5.01174e-06	5.02219e-06	6.23318e-06	6.55294e-06	5.97223e-06	1.07487e-05	6.64017e-06	1.24494e-05	1.15768e-05	1.28068e-05	1.22776e-05
617	AICAR	0.85905			487.403	337.056	Nucleosides, nucleotides, and analogues	forward	4.80879e-06	4.04921e-06	2.94297e-06	1.11505e-06	1.86634e-06	2.33532e-06	2.12749e-06	3.9848e-06	2.90375e-06	4.25583e-06	4.30951e-06	4.35328e-06	3.71981e-06	3.67549e-06	3.86007e-06	4.10926e-06	4.20725e-06	4.06131e-06	3.41059e-06	3.20699e-06	3.35852e-06	3.32537e-06
619	ADP	0.881674			496.943	426.022	Nucleosides, nucleotides, and analogues	forward	8.79459e-06	7.99001e-06	5.29695e-06	4.0657e-06	5.02493e-06	4.84438e-06	7.19553e-06	5.60941e-06	6.10269e-06	9.35705e-06	9.19684e-06	1.29901e-05	1.19957e-05	9.45366e-06	1.36291e-05	1.11298e-05	9.68467e-06	1.09296e-05	7.01351e-06	7.52352e-06	8.67696e-06	7.73799e-06
620	Adipic acid	0.54857			236.12	145.05	Lipids and lipid-like molecules	forward	2.09892e-05	1.22177e-05	4.97619e-05	4.96642e-05	4.65118e-05	2.64248e-05	7.25184e-05	4.02955e-05	3.9798e-05	4.17905e-05	3.31452e-05	2.97863e-05	3.83658e-05	0.000135926	0.000128506	3.04537e-06	1.40672e-05	5.3079e-05	5.049e-05	5.06648e-05	5.18569e-05	5.10039e-05
621	Adenosine monophosphate	0.96604			511.377	346.056	Nucleosides, nucleotides, and analogues	forward	6.28663e-05	4.95174e-05	2.53953e-05	2.46249e-05	2.15609e-05	3.43774e-05	3.0547e-05	3.53863e-05	3.55344e-05	4.56146e-05	3.94604e-05	3.08055e-05	4.44908e-05	4.42949e-05	2.69641e-05	4.19863e-05	3.53125e-05	3.86161e-05	5.10005e-05	3.14332e-05	4.29197e-05	4.17845e-05
622	Adenosine 3',5'-diphosphate	0.967749			496.606	428.036	Nucleosides, nucleotides, and analogues	forward	9.87127e-06	9.95252e-06	5.98878e-06	4.70488e-06	6.18823e-06	4.79275e-06	9.12054e-06	8.09396e-06	7.33912e-06	1.15918e-05	1.18908e-05	1.50699e-05	1.21755e-05	1.14645e-05	1.5791e-05	1.42268e-05	1.18466e-05	1.30071e-05	6.52824e-06	8.47856e-06	1.04569e-05	8.48789e-06
623	Adenosine 2'-phosphate	0.99427			542.128	348.07	Organic oxygen compounds	forward	1.56899e-05	2.3926e-05	2.32822e-05	1.33621e-05	8.4895e-06	1.08696e-05	1.59784e-05	1.83433e-05	1.62426e-05	1.88077e-05	1.84154e-05	1.5038e-05	1.68744e-05	2.34715e-05	1.36702e-05	1.48547e-05	1.4352e-05	1.69355e-05	1.49141e-05	1.38305e-05	1.29946e-05	1.39131e-05
624	Adenosine	0.997853			184.557	268.103	Nucleosides, nucleotides, and analogues	forward	0.00208819	0.00204236	0.00173084	0.0012929	0.00145451	0.00170298	0.00236654	0.00208778	0.00184576	0.0027645	0.00244795	0.00290567	0.00285745	0.00296972	0.00350435	0.00263939	0.00230418	0.00279915	0.00228877	0.00224519	0.002219	0.00225099
625	Adenine	0.999957			280.042	136.062	Organoheterocyclic compounds	forward	0.00453056	0.00426737	0.00531834	0.00213988	0.00241306	0.00308459	0.00320784	0.0036134	0.00357188	0.00437907	0.00499538	0.00406197	0.00364277	0.00392623	0.00361381	0.00411004	0.00499897	0.00421603	0.00379072	0.0035904	0.00345635	0.00361249
626	Acrylic acid	1			393.804	71.0132	Organic acids and derivatives	forward	2.03633e-05	4.43457e-05	2.96043e-05	1.47028e-05	2.15542e-05	1.49886e-05	1.80554e-05	7.39055e-05	2.969e-05	3.33016e-05	2.91293e-05	3.1984e-05	2.19161e-05	2.27932e-05	2.32649e-05	2.51191e-05	3.33739e-05	2.76103e-05	2.32374e-05	2.13524e-05	2.38257e-05	2.28052e-05
627	Acrylamide	0.979502			385.625	72.0448	Organic acids and derivatives	forward	9.90809e-06	7.58632e-06	7.29062e-06	8.72835e-06	7.95724e-06	8.8635e-06	9.20926e-06	1.02772e-05	8.72757e-06	1.40699e-05	1.19685e-05	1.38102e-05	1.11555e-05	1.06993e-05	1.25875e-05	1.42792e-05	1.01654e-05	1.23419e-05	1.08666e-05	9.7122e-06	1.1021e-05	1.05333e-05
628	Acetylvalerenolic acid	0.991148			166.831	291.16	Lipids and lipid-like molecules	forward	8.08057e-06	3.13972e-05	1.35568e-08	5.62327e-06	1.14598e-08	9.98367e-07	1.13871e-08	2.38698e-06	6.06535e-06	1.28509e-08	1.31397e-08	1.28555e-08	1.27428e-08	1.22675e-08	9.15708e-06	8.61153e-07	1.2845e-08	1.26187e-06	1.98576e-06	2.53075e-06	2.76562e-06	2.42738e-06
629	Acetylhydrazine	0.984225			336.486	75.0557	Organic acids and derivatives	forward	9.63502e-06	7.14915e-06	1.31642e-05	6.58254e-06	8.98418e-06	7.51928e-06	8.17861e-06	6.87537e-06	8.51105e-06	1.31615e-05	1.32801e-05	1.28528e-05	1.0699e-05	1.42732e-05	1.09775e-05	1.35895e-05	1.16173e-05	1.25563e-05	1.04266e-05	9.54935e-06	1.12698e-05	1.04153e-05
630	Acetylglycine	0.779256			329.779	116.035	Organic acids and derivatives	forward	0.000259078	0.000243123	0.000147214	0.000259547	0.000195365	0.000239822	0.000204312	0.000190653	0.000217389	0.000177877	0.000224547	0.000174862	0.000238883	0.000262527	0.000232768	0.000247772	0.000197384	0.000219578	0.000229703	0.000208224	0.000211058	0.000216328
631	Acetyl-CoA	0.792225			444.761	810.131	Organic oxygen compounds	forward	2.63663e-07	2.04611e-07	3.47496e-07	3.46802e-07	4.14728e-07	1.80092e-07	5.034e-07	2.93351e-07	3.19268e-07	1.07266e-06	5.8639e-07	8.69636e-07	6.90948e-07	4.73422e-07	6.46601e-07	7.46403e-07	4.21695e-07	6.8847e-07	4.76974e-07	5.87798e-07	5.25631e-07	5.30135e-07
632	Acetylcholine	0.992571			221.525	146.117	Organic nitrogen compounds	forward	0.000312627	0.000230903	0.000248567	0.000116121	0.00011992	0.000123115	0.000187606	0.00013095	0.000183726	0.000189943	0.000202925	0.000316026	0.000209734	0.000262298	0.00028242	0.000314232	0.00020044	0.000247252	0.000214706	0.000220215	0.000204054	0.000212992
633	Acetaminophen glucuronide	0.496556			335.93	326.086	Organic oxygen compounds	forward	3.50724e-06	3.60335e-06	3.51806e-06	1.24795e-06	1.68018e-06	1.2387e-06	1.91061e-06	2.11455e-06	2.35258e-06	2.1946e-06	2.34829e-06	1.96834e-06	1.9239e-06	2.3049e-06	2.28441e-06	2.67686e-06	2.50818e-06	2.27619e-06	2.10072e-06	2.07829e-06	2.16703e-06	2.11534e-06
634	Acetaminophen	0.499927			49.5448	152.07	Benzenoids	reverse	6.85352e-06	7.49562e-06	4.87155e-06	9.27459e-06	1.01452e-05	7.99443e-06	1.00988e-05	7.06826e-06	7.97525e-06	8.11343e-06	1.4527e-05	7.02079e-06	7.93699e-06	7.06133e-06	8.85659e-06	1.10529e-05	2.05275e-05	1.06371e-05	8.12379e-06	7.41896e-06	7.723e-06	7.75525e-06
635	9-OxoODE	0.567427			53.3811	293.213	Lipids and lipid-like molecules	forward	4.83724e-06	5.88871e-06	4.59212e-06	2.01895e-05	9.61733e-06	9.74113e-06	8.81626e-06	6.07759e-06	8.71999e-06	6.98488e-06	9.94575e-06	1.45064e-05	6.29423e-06	2.22209e-05	9.23618e-06	5.76047e-06	3.53301e-06	9.81023e-06	9.59982e-06	7.58893e-06	6.94891e-06	8.04589e-06
636	9-Decenoic acid	0.872781			51.9022	169.123	Lipids and lipid-like molecules	forward	9.76757e-06	1.26154e-05	9.60387e-06	2.57264e-05	2.85773e-05	1.90032e-05	1.5553e-05	1.20463e-05	1.66116e-05	6.98876e-06	8.72624e-06	6.6416e-06	1.04405e-05	1.7486e-05	1.31544e-05	8.88732e-06	6.9729e-06	9.91221e-06	1.45866e-05	1.27122e-05	1.58914e-05	1.43967e-05
637	9,10-Epoxyoctadecenoic acid	0.991484			46.6844	295.228	Lipids and lipid-like molecules	forward	3.64125e-05	2.19809e-05	2.57567e-05	0.000108004	0.000118916	0.000111579	7.92495e-05	4.73466e-05	6.86557e-05	6.32347e-05	9.63728e-05	6.97719e-05	5.62941e-05	8.99598e-05	8.93821e-05	7.40812e-05	2.62328e-05	7.06662e-05	7.64044e-05	5.42004e-05	8.75995e-05	7.27348e-05
639	8-Oxo-dGMP	0.899074			311.013	364.066	Nucleosides, nucleotides, and analogues	forward	9.08771e-06	6.30947e-06	2.00102e-05	3.66069e-06	1.7181e-05	9.80084e-06	1.19753e-05	1.65023e-05	1.18159e-05	2.3445e-05	2.06133e-05	1.9191e-05	1.71314e-05	1.66526e-05	1.72134e-05	1.60624e-05	2.31082e-05	1.91772e-05	1.5e-05	1.5717e-05	1.67907e-05	1.58359e-05
640	8-Ocimenyl acetate	0.658761			32.5611	195.138	Lipids and lipid-like molecules	forward	2.19728e-06	1.43306e-06	1.36792e-06	1.37829e-06	1.51726e-06	1.08447e-06	1.23514e-06	1.23622e-06	1.4312e-06	1.72792e-06	2.27353e-06	1.59081e-06	2.23002e-06	1.89597e-06	2.28911e-06	2.39084e-06	1.17713e-06	1.94691e-06	1.74477e-06	1.59829e-06	1.44022e-06	1.59442e-06
641	8-Hydroxypurine	0.849011			178.006	139.061	Organoheterocyclic compounds	forward	5.82926e-06	2.88984e-06	5.10559e-06	2.03432e-06	3.86769e-06	4.78508e-06	5.21252e-06	4.00489e-06	4.21615e-06	1.6786e-06	3.98595e-06	1.63597e-06	3.18019e-06	2.10962e-06	3.18359e-06	2.2483e-06	2.13024e-06	2.51906e-06	1.94051e-06	3.11444e-06	2.23291e-06	2.42929e-06
642	8-Hydroxypinoresinol 4-glucoside	0.477254			405.882	537.194	Lignans, neolignans and related compounds	forward	0.000266593	0.000205899	0.000145192	0.000174174	0.0001858	0.000210452	0.000238428	0.000240635	0.000208397	0.000231798	0.000237208	0.000210461	0.000372037	0.000401452	0.000429631	0.000479673	0.00021294	0.0003219	0.000292138	0.000290564	0.000283136	0.000288613
644	7-Ethoxy-4-methyl-2H-1-benzopyran-2-one	0.838431			62.9865	205.086	Phenylpropanoids and polyketides	forward	1.21931e-06	1.08217e-06	7.28529e-07	5.17775e-07	1.55561e-06	1.09233e-06	7.08471e-07	5.55195e-07	9.32422e-07	1.71021e-07	1.97672e-06	4.74079e-07	8.30705e-07	1.77106e-06	2.0374e-06	2.86991e-06	6.49599e-07	1.34756e-06	9.33493e-07	1.2999e-06	9.61001e-07	1.0648e-06
645	7,8-Dihydro-3-methylpyrrolo[1,2-a]pyrimidin-2(6H)-one	0.5			43.8441	151.086	Organoheterocyclic compounds	reverse	1.33698e-05	6.13386e-06	3.24411e-06	2.91722e-06	2.03071e-05	9.69912e-06	2.1187e-05	5.86697e-06	1.03406e-05	2.72388e-05	2.17997e-05	2.04474e-05	2.0298e-05	1.24812e-05	7.94595e-06	1.71688e-05	1.00605e-05	1.718e-05	1.24586e-05	1.76082e-05	1.11478e-05	1.37382e-05
646	6-trans-Leukotriene B4	0.831063			105.721	335.223	Lipids and lipid-like molecules	forward	8.96906e-06	2.76666e-05	1.05789e-06	3.19719e-05	2.13615e-06	2.01842e-05	1.29889e-06	5.41801e-06	1.23378e-05	1.23553e-06	6.08846e-06	2.69665e-06	1.46016e-06	4.12619e-06	1.36593e-05	3.92666e-06	1.83802e-06	4.37887e-06	1.01924e-05	7.90356e-06	8.19003e-06	8.76198e-06
647	6-Phosphonoglucono-D-lactone	0.725616			440.702	259.021	Organic oxygen compounds	forward	2.3156e-06	1.14468e-06	1.04064e-06	2.40746e-06	1.95172e-06	2.63835e-06	5.40502e-06	4.24222e-06	2.64321e-06	3.57768e-06	2.95205e-06	5.81421e-06	4.82968e-06	3.33129e-06	3.42648e-06	4.09726e-06	2.66866e-06	3.83716e-06	3.37184e-06	3.20326e-06	3.39494e-06	3.32335e-06
648	6-Methylcoumarin	0.56785			372.364	161.06	Phenylpropanoids and polyketides	forward	1.1348e-05	9.76842e-06	1.12571e-05	8.31502e-06	1.06768e-05	8.67643e-06	9.15201e-06	9.97001e-06	9.89547e-06	1.08753e-05	1.15353e-05	1.28488e-05	1.31218e-05	1.19435e-05	9.81571e-06	1.31849e-05	1.46738e-05	1.22499e-05	8.75258e-06	8.75941e-06	1.18751e-05	9.79572e-06
649	6-Hydroxy-1H-indole-3-acetamide	0.673262			45.8372	191.081	Organoheterocyclic compounds	forward	4.16367e-05	4.07786e-05	4.27044e-05	5.24276e-05	4.38231e-05	4.2011e-05	3.25646e-05	3.77193e-05	4.17082e-05	5.2381e-05	4.72732e-05	2.76733e-05	9.58444e-05	5.34344e-05	3.96128e-05	4.41978e-05	9.08902e-05	5.64134e-05	4.19097e-05	4.02678e-05	5.15723e-05	4.45833e-05
650	6-Epi-7-isocucurbic acid glucoside	0.90265			412.086	375.198	Lipids and lipid-like molecules	forward	8.22041e-07	2.81184e-06	8.98638e-08	4.01524e-06	1.09799e-06	5.33916e-07	3.18088e-06	1.62178e-06	1.77169e-06	1.58136e-06	1.3641e-06	2.01897e-06	1.85922e-06	1.14933e-06	1.67801e-06	1.37118e-06	1.53583e-06	1.56975e-06	1.23683e-06	1.64038e-06	1.14733e-06	1.34151e-06
651	6-Chloro-N-(1-methylethyl)-1,3,5-triazine-2,4-diamine	0.79809			284.485	188.07	Organoheterocyclic compounds	forward	0.000130362	0.000138611	0.000112736	0.00015318	0.000138692	0.000127028	0.000132713	0.000155532	0.000136107	0.000161158	0.000110382	8.29528e-05	0.000119684	0.00011111	0.000112674	8.54645e-05	0.000140373	0.000115475	0.000119361	0.000129899	0.00012632	0.000125193
652	6,8-Heptacosanedione	0.429111			29.9649	409.404	Organic oxygen compounds	forward	2.20657e-06	1.65708e-06	2.19236e-06	2.08948e-06	1.4916e-06	1.68616e-06	2.94323e-06	2.35824e-06	2.07809e-06	3.88814e-06	4.91853e-06	3.77289e-06	5.10728e-06	4.74667e-06	5.30064e-06	5.59236e-06	4.02978e-06	4.66954e-06	3.02101e-06	2.7465e-06	3.27435e-06	3.01395e-06
653	6,10,14-Trimethyl-5,9,13-pentadecatrien-2-one	0.630614			96.2653	263.237	Lipids and lipid-like molecules	forward	1.49175e-05	1.39388e-05	1.36306e-05	1.20101e-05	1.13662e-05	1.24541e-05	1.18667e-05	1.04275e-05	1.25765e-05	1.47669e-05	1.56495e-05	1.63224e-05	1.62067e-05	1.45902e-05	1.5542e-05	1.69868e-05	1.33594e-05	1.5428e-05	1.4716e-05	1.34858e-05	1.48737e-05	1.43585e-05
654	5Z-Dodecenoic acid	0.997411			46.6544	197.154	Lipids and lipid-like molecules	forward	4.24627e-05	5.4205e-05	3.23718e-05	0.000176196	0.000149474	0.000111518	8.05182e-05	7.99797e-05	9.08407e-05	1.81914e-05	1.82462e-05	2.00861e-05	2.87097e-05	0.000137427	8.4962e-05	2.28182e-05	1.69568e-05	4.34246e-05	7.30078e-05	6.64356e-05	6.68712e-05	6.87716e-05
655	5'-Methylthioadenosine	0.981965			93.6179	298.097	Nucleosides, nucleotides, and analogues	forward	0.00078563	0.000818894	0.000654491	0.00044924	0.000547567	0.000728981	0.000946355	0.000663145	0.000699288	0.000338186	0.000336875	0.000319122	0.00033738	0.000443797	0.000377527	0.000314514	0.000338645	0.000350756	0.000570525	0.000535115	0.000567293	0.000557644
656	5-Methylcytosine	0.794309			164.293	126.066	Organoheterocyclic compounds	forward	6.71932e-05	6.44689e-05	6.61072e-05	4.96284e-05	5.20949e-05	5.42134e-05	6.1468e-05	5.61371e-05	5.89139e-05	5.34124e-05	5.98123e-05	5.66976e-05	5.06807e-05	5.42085e-05	5.12898e-05	5.9612e-05	4.14602e-05	5.33967e-05	5.3076e-05	6.13782e-05	6.70286e-05	6.04943e-05
657	5-Methylcytidine	0.987212			264.428	258.108	Nucleosides, nucleotides, and analogues	forward	4.98575e-06	6.89559e-06	6.31974e-06	3.69479e-06	3.00281e-06	3.15182e-06	4.46732e-06	5.00592e-06	4.69047e-06	3.47108e-06	4.20443e-06	4.00916e-06	3.21835e-06	5.46433e-06	4.93422e-06	2.975e-06	3.94762e-06	4.02802e-06	4.22545e-06	4.42286e-06	4.12419e-06	4.2575e-06
658	5-Methoxytryptophan	0.530188			38.5824	235.107	Organoheterocyclic compounds	forward	2.90366e-06	7.62138e-07	1.5192e-06	4.02359e-06	2.62561e-06	2.57832e-06	1.42506e-06	1.20166e-06	2.12991e-06	2.40486e-06	2.64032e-06	1.14903e-06	2.98457e-06	2.28897e-06	2.07079e-06	1.57421e-06	1.96566e-06	2.1348e-06	2.35521e-06	2.9824e-06	2.33004e-06	2.55588e-06
660	5-Methoxycanthin-6-one	0.510639			47.1461	251.085	Alkaloids and derivatives	forward	9.77729e-06	9.91191e-06	7.75353e-06	4.97094e-05	4.01596e-05	3.07405e-05	2.84575e-05	2.34505e-05	2.4995e-05	1.49577e-05	7.67642e-06	8.66128e-06	1.39228e-05	8.66288e-06	8.83952e-06	9.02893e-06	1.22694e-05	1.05024e-05	1.7656e-05	1.752e-05	1.99708e-05	1.83823e-05
661	5-Hydroxy-L-tryptophan	0.731288			51.5645	221.092	Organoheterocyclic compounds	forward	3.02481e-05	2.98523e-05	2.18977e-05	2.61819e-05	2.67523e-05	3.324e-05	2.93691e-05	2.852e-05	2.82577e-05	3.73698e-05	3.4746e-05	2.63845e-05	3.21263e-05	3.25454e-05	2.73626e-05	2.94905e-05	3.02147e-05	3.128e-05	3.27203e-05	2.85052e-05	2.81771e-05	2.98009e-05
662	5-Hydroxyindoleacetaldehyde	0.510103			329.373	176.071	Organoheterocyclic compounds	forward	1.93481e-05	1.70578e-05	1.67172e-05	1.74882e-05	1.65862e-05	1.65709e-05	1.47537e-05	1.72425e-05	1.69706e-05	1.51593e-05	1.85774e-05	1.5722e-05	1.97334e-05	2.19498e-05	1.70095e-05	2.12665e-05	2.14816e-05	1.88624e-05	1.80058e-05	1.77128e-05	1.55534e-05	1.70907e-05
663	5-Hydroxyconiferyl alcohol	0.861982			30.6847	197.079	Benzenoids	forward	4.33825e-07	1.95302e-06	4.63145e-06	2.62808e-06	2.771e-06	4.78016e-07	1.28224e-06	2.86769e-06	2.13067e-06	2.64422e-06	4.05895e-06	2.96233e-06	6.22937e-06	1.50459e-06	1.14035e-06	3.65166e-06	3.11936e-06	3.16385e-06	2.63209e-06	2.53042e-06	2.7975e-06	2.65334e-06
664	5-Hexyltetrahydro-2-furanoctanoic acid	0.735125			223.988	299.258	Lipids and lipid-like molecules	forward	5.71974e-06	9.12523e-06	1.59919e-05	7.63853e-06	9.18917e-06	7.44676e-06	8.71251e-06	7.26719e-06	8.88638e-06	6.38886e-06	7.64935e-06	8.75681e-06	3.97176e-06	5.97404e-06	3.88422e-06	4.60671e-06	6.05878e-06	5.91132e-06	8.17281e-06	7.3652e-06	6.96127e-06	7.49976e-06
665	5-HEPE	0.850578			33.6086	301.216	Lipids and lipid-like molecules	forward	3.05158e-06	4.32246e-06	1.61853e-06	4.82166e-06	1.95811e-06	2.88265e-06	1.59147e-06	1.75756e-06	2.7505e-06	1.48293e-06	2.67908e-06	2.55741e-06	1.82534e-06	1.8989e-06	4.79398e-06	2.29738e-06	1.88299e-06	2.42725e-06	3.1211e-06	2.77828e-06	2.0562e-06	2.65186e-06
666	5-Aminopentanoic acid	0.921895			361.812	118.086	Organic acids and derivatives	forward	4.80502e-05	5.88561e-05	5.19342e-05	5.30259e-05	5.29747e-05	4.76726e-05	3.3928e-05	3.89821e-05	4.8178e-05	2.44913e-05	3.05192e-05	7.11392e-06	2.89584e-05	5.41283e-06	3.11847e-05	3.11443e-05	4.62921e-06	2.04317e-05	3.70946e-05	4.07012e-05	3.44981e-05	3.74313e-05
667	5-Aminopentanamide	0.804586			302.274	117.102	Organic acids and derivatives	forward	5.35312e-06	5.72593e-06	5.42761e-06	3.90834e-06	4.67069e-06	5.33997e-06	4.55064e-06	4.54936e-06	4.94071e-06	4.66175e-06	6.5455e-06	4.87756e-06	6.26955e-06	5.28344e-06	5.11952e-06	6.73659e-06	5.87359e-06	5.67094e-06	7.18061e-06	5.23994e-06	5.62875e-06	6.01644e-06
668	5-Aminopentanal	0.92955			372.363	102.092	Organic oxygen compounds	forward	5.03414e-05	5.53281e-05	5.17115e-05	4.03282e-05	4.35655e-05	4.32189e-05	4.17607e-05	4.81138e-05	4.6796e-05	5.34441e-05	5.35094e-05	5.06321e-05	5.31763e-05	5.34951e-05	5.49372e-05	5.87512e-05	5.56353e-05	5.41976e-05	4.5675e-05	4.87727e-05	5.25133e-05	4.8987e-05
669	5-Aminolevulinic acid	0.974682			391.793	132.054	Organic acids and derivatives	forward	5.2677e-06	8.54609e-06	3.32397e-06	4.50702e-06	3.00023e-06	4.58437e-06	3.45203e-06	3.23854e-06	4.48999e-06	5.39128e-06	1.86977e-05	4.71791e-06	4.75831e-06	5.12007e-06	5.08683e-06	4.37309e-06	5.67276e-06	6.72725e-06	4.88964e-06	5.17903e-06	4.09364e-06	4.72077e-06
670	5-Aminoimidazole ribonucleotide	0.498014			405.907	296.065	Organic oxygen compounds	forward	0.000105064	8.70322e-05	8.5363e-05	8.65817e-05	0.000102768	9.26581e-05	0.000100115	0.000107144	9.58408e-05	0.000120323	0.000119348	0.000115178	0.000129616	0.000141348	0.00012721	0.000139689	0.000114387	0.000125887	0.000118805	0.000115359	0.000112755	0.00011564
671	5-Amino-3-oxohexanoate	0.73488			360.815	146.081	Organic acids and derivatives	forward	5.37593e-06	6.18101e-06	6.58524e-06	5.23761e-06	5.00146e-06	5.41988e-06	5.27496e-06	5.4683e-06	5.56805e-06	5.86223e-06	6.1641e-06	6.10017e-06	4.73529e-06	4.53432e-05	3.99476e-05	5.95923e-06	6.05841e-06	1.50213e-05	7.2668e-06	5.55746e-06	6.71885e-06	6.51437e-06
672	5a-Cholesta-8,24-dien-3-one	0.767141			35.0741	383.33	Lipids and lipid-like molecules	forward	4.01233e-06	4.4357e-06	6.29376e-06	6.81859e-06	1.88242e-06	3.74279e-06	2.5645e-06	4.27172e-06	4.25273e-06	3.11241e-06	3.03685e-06	3.22315e-06	4.38878e-06	4.97493e-06	4.86422e-06	2.32468e-06	2.32868e-06	3.53171e-06	4.08065e-06	3.26091e-06	3.13033e-06	3.49063e-06
673	5-[2H-Pyrrol-4-(3H)-ylidenemethyl]-2-furanmethanol	0.947795			40.9844	178.086	Organoheterocyclic compounds	forward	1.05543e-05	2.12329e-05	1.61635e-05	1.62212e-05	1.27499e-05	9.40869e-06	1.88202e-05	7.66833e-06	1.41024e-05	1.42303e-06	2.96549e-06	2.15405e-06	2.83967e-06	4.03084e-06	3.06323e-06	4.00063e-06	1.88698e-06	2.79549e-06	7.1752e-06	7.37118e-06	7.99924e-06	7.51521e-06
674	5,7alpha-Dihydro-1,4,4,7a-tetramethyl-4H-indene	0.499594			32.249	175.148	Hydrocarbons	reverse	5.74277e-06	2.69723e-06	4.64867e-06	4.45459e-06	3.41389e-06	3.29451e-06	4.43474e-06	3.32556e-06	4.0015e-06	2.60834e-06	2.83675e-06	4.11569e-06	4.371e-06	3.19729e-06	2.72398e-06	3.37798e-06	2.22708e-06	3.18226e-06	5.68026e-06	4.28101e-06	5.21377e-06	5.05835e-06
675	5,6-Dihydroxyindole	0.861161			85.738	150.055	Organoheterocyclic compounds	forward	7.78462e-05	9.54294e-05	0.000104128	0.000166246	0.000173848	0.000162026	0.000143784	0.000160737	0.000135505	0.000131331	0.000148764	0.000119076	9.6901e-05	7.00487e-05	6.10956e-05	6.33955e-05	9.85203e-05	9.86414e-05	0.000121023	0.000111553	0.000115987	0.000116188
676	5,6-Dihydrouridine	0.662909			367.047	247.094	Organic oxygen compounds	forward	3.34646e-05	2.46996e-05	2.52671e-05	2.25507e-05	2.38549e-05	2.6003e-05	2.62929e-05	2.65327e-05	2.60832e-05	3.1203e-05	3.15166e-05	3.12366e-05	3.04471e-05	3.09944e-05	3.06797e-05	3.81265e-05	3.58126e-05	3.25021e-05	3.21877e-05	2.65817e-05	3.1025e-05	2.99314e-05
677	5,6-DHET	0.74435			41.4864	337.237	Lipids and lipid-like molecules	forward	4.67494e-05	5.4776e-05	4.87801e-05	4.79576e-05	6.2767e-05	5.32867e-05	5.06006e-05	4.93926e-05	5.17888e-05	5.10139e-05	6.00064e-05	5.61108e-05	5.47017e-05	7.73554e-05	6.85645e-05	5.55214e-05	5.29503e-05	5.95281e-05	5.76868e-05	6.05667e-05	5.94365e-05	5.923e-05
678	5-(2-Hydroxyethyl)-4-methylthiazole	0.998987			369.723	144.048	Organoheterocyclic compounds	forward	0.000321001	0.000319173	0.000356469	0.00031866	0.000262645	0.000297563	0.000345035	0.000272245	0.000311599	0.000252552	0.000242713	0.000322193	0.000227871	0.000196432	0.000177225	0.000164594	0.000245775	0.000228669	0.000256738	0.000237445	0.000233188	0.000242457
680	4-O-alpha-D-Galactopyranuronosyl-D-galacturonic acid	0.904117			392.711	353.073	Organic oxygen compounds	forward	1.75414e-06	3.62707e-06	1.30334e-06	2.12557e-06	1.00283e-06	2.08076e-06	8.02546e-07	6.99936e-07	1.67452e-06	1.3349e-06	1.709e-06	1.78846e-06	1.55377e-06	2.28959e-06	1.55533e-06	1.55765e-06	1.46169e-06	1.6563e-06	1.6128e-06	1.39812e-06	1.93213e-06	1.64768e-06
681	4-Nitrophenol	0.842059			649.538	138.019	Benzenoids	forward	9.94192e-06	1.69682e-05	1.68157e-05	1.47475e-05	1.434e-05	3.22717e-05	1.41348e-05	1.9533e-05	1.73441e-05	1.77251e-05	1.61921e-05	1.6679e-05	1.56238e-05	1.3872e-05	1.52146e-05	1.68589e-05	1.32202e-05	1.56732e-05	1.29341e-05	1.54959e-05	1.56137e-05	1.46812e-05
682	4-Methoxybenzyl propanoate	0.650547			405.174	195.101	Benzenoids	forward	1.10189e-05	1.29511e-05	1.49212e-05	9.10058e-06	9.36476e-06	9.59741e-06	8.854e-06	1.00031e-05	1.07264e-05	9.92881e-06	1.1738e-05	1.35256e-05	1.10633e-05	6.88508e-06	6.65365e-06	7.64218e-06	1.36006e-05	1.01297e-05	1.02558e-05	8.1887e-06	1.01854e-05	9.54328e-06
683	4-Hydroxyifosfamide	0.939431			61.2541	277.027	Organoheterocyclic compounds	forward	2.52901e-06	3.79751e-06	3.01136e-06	1.88472e-06	1.75187e-06	3.14339e-06	2.409e-06	2.09733e-06	2.57802e-06	1.88799e-06	2.06261e-06	4.72915e-06	3.21175e-06	3.01505e-06	3.31301e-06	2.61962e-06	2.40145e-06	2.90508e-06	2.93343e-06	3.05151e-06	2.2722e-06	2.75238e-06
684	4-Hydroxybenzaldehyde	0.995768			324.112	123.044	Organic oxygen compounds	forward	2.14711e-05	2.16543e-05	1.82587e-05	1.7782e-05	2.45003e-05	1.96211e-05	1.96721e-05	2.85274e-05	2.14359e-05	2.87047e-05	2.54327e-05	2.89269e-05	2.08509e-05	1.95967e-05	2.21689e-05	1.80763e-05	2.77082e-05	2.39332e-05	2.06016e-05	2.32942e-05	2.26932e-05	2.21963e-05
685	4-Hydroxy-2-butenoic acid gamma-lactone	0.79086			326.745	85.0287	Organoheterocyclic compounds	forward	9.87923e-05	8.99725e-05	0.000108261	0.000126485	0.000133264	0.000109781	0.000117723	9.00894e-05	0.000109296	0.000119202	8.90617e-05	0.000119137	0.000127661	0.000120433	0.000116366	0.000124616	9.7027e-05	0.000114188	0.00010983	0.000107527	0.000111217	0.000109525
686	4-Guanidinobutanoic acid	0.989529			380.258	146.092	Organic acids and derivatives	forward	0.000266513	0.000290674	0.000308302	0.000407459	0.000322076	0.000297295	0.000293267	0.000294535	0.000310015	0.000252897	0.000273673	0.000263116	0.000248511	0.000295731	0.000310143	0.000225402	0.000210672	0.000260018	0.000261113	0.000283736	0.000238982	0.000261277
687	4-Dodecylbenzenesulfonic Acid	0.990526			712.402	325.185	Benzenoids	forward	6.87959e-06	7.4528e-06	6.85526e-06	8.12843e-06	5.5126e-06	6.06008e-06	6.04148e-06	6.22255e-06	6.6441e-06	6.63416e-06	7.07042e-06	6.72348e-06	6.71053e-06	6.39096e-06	6.66734e-06	6.68136e-06	7.41918e-06	6.78718e-06	9.31222e-06	6.11082e-06	7.44769e-06	7.62358e-06
688	4-Deoxyerythronic acid	0.593148			221.463	87.0444	Organic oxygen compounds	forward	1.78076e-05	1.29775e-05	1.39107e-05	5.79801e-06	6.2583e-06	7.23582e-06	1.05022e-05	7.01821e-06	1.01885e-05	1.09785e-05	1.17053e-05	1.92596e-05	1.11989e-05	1.54863e-05	1.61342e-05	1.86196e-05	1.082e-05	1.42753e-05	1.0689e-05	1.32288e-05	1.16407e-05	1.18528e-05
689	4-Coumaroyl-2-hydroxyputrescine	0.737158			391.79	251.139	Phenylpropanoids and polyketides	forward	3.29683e-06	3.84842e-06	2.77392e-06	5.02865e-06	4.71759e-06	4.2687e-06	4.2141e-06	3.44713e-06	3.94942e-06	4.37017e-06	4.59822e-06	5.1915e-06	7.43846e-06	7.23015e-06	6.96678e-06	6.94533e-06	5.20317e-06	5.99297e-06	5.12103e-06	4.7678e-06	5.26169e-06	5.05017e-06
692	4,6-Dihydroxyquinoline	0.997985			165.093	162.055	Organoheterocyclic compounds	forward	1.92456e-05	3.56981e-05	2.57044e-05	1.85579e-05	3.69133e-05	2.10541e-05	2.29911e-05	3.7524e-05	2.72111e-05	3.43983e-05	2.60251e-05	3.68045e-05	2.81155e-05	1.57464e-05	2.99001e-05	4.00721e-05	2.44163e-05	2.94348e-05	2.46321e-05	3.24812e-05	4.36835e-05	3.35989e-05
693	4,5-Dihydroorotic acid	0.531433			309.772	157.025	Organic acids and derivatives	forward	1.4826e-05	1.55856e-05	1.42326e-05	1.16644e-05	7.75658e-06	8.36327e-06	1.63573e-05	1.26171e-05	1.26754e-05	7.35855e-06	8.23158e-06	8.66751e-06	9.37685e-06	8.64734e-06	7.92345e-06	7.47616e-06	8.18613e-06	8.23345e-06	1.01845e-05	9.94612e-06	1.18536e-05	1.06614e-05
694	4-(3,4-Dihydroxyphenyl)-2-hydroxy-1H-phenalen-1-one	0.993219			390.833	305.084	Benzenoids	forward	1.30116e-06	4.48468e-07	3.62861e-06	1.46625e-06	3.25862e-06	2.12043e-06	1.75443e-06	2.1459e-06	2.01548e-06	2.73982e-06	2.27673e-06	1.88648e-06	1.55053e-06	1.09698e-06	1.94713e-06	1.65705e-06	2.41165e-06	1.9458e-06	1.57189e-06	1.5265e-06	2.01519e-06	1.70453e-06
695	3-Sulfinato-L-alaninate	0.531505			176.938	152.002	Organic acids and derivatives	forward	7.68169e-05	6.35594e-05	5.43335e-05	4.35514e-05	2.25632e-05	3.32675e-05	2.62843e-05	3.26907e-05	4.41333e-05	3.70904e-05	3.4984e-05	6.77253e-05	2.62285e-05	3.30347e-05	2.78402e-05	2.60984e-05	3.21961e-05	3.56497e-05	3.94507e-05	4.38725e-05	2.91433e-05	3.74888e-05
696	3'-Sialyllactose	0.590216			440.674	632.207	Organic oxygen compounds	forward	4.58778e-07	2.80382e-07	4.0361e-07	1.68426e-06	1.85029e-06	9.52128e-07	1.09742e-06	9.18743e-07	9.557e-07	3.4563e-07	1.91108e-07	3.85999e-07	3.317e-07	3.60707e-07	3.36342e-07	3.42227e-07	2.50937e-07	3.18081e-07	6.12006e-07	6.25975e-07	5.04189e-07	5.80724e-07
697	3-Oxoadipic acid	0.614549			80.9304	161.044	Organic acids and derivatives	forward	8.14632e-06	6.48515e-06	1.51808e-05	3.96939e-06	1.16771e-05	7.52555e-06	7.20542e-06	9.64286e-06	8.72907e-06	7.00536e-06	9.01838e-06	1.16647e-05	1.17296e-05	1.41939e-05	1.17628e-05	6.34981e-06	1.37713e-05	1.0687e-05	1.15567e-05	9.82629e-06	1.11684e-05	1.08504e-05
698	3'-O-Methylguanosine	0.987757			215.042	296.1	Nucleosides, nucleotides, and analogues	forward	1.36385e-06	2.73886e-06	3.29263e-06	1.24922e-06	1.16299e-06	5.83986e-07	7.84348e-07	2.90422e-06	1.76001e-06	8.52494e-07	1.62903e-06	3.49741e-06	1.01251e-06	2.76615e-06	3.66088e-06	4.85254e-07	3.67464e-06	2.19729e-06	1.64912e-06	1.88291e-06	2.04011e-06	1.85738e-06
699	3-Methylthiopropionic acid	0.689646			63.0943	121.032	Lipids and lipid-like molecules	forward	1.72168e-05	1.61066e-05	1.25545e-05	1.83307e-05	6.38843e-06	1.70372e-05	1.55176e-05	2.25741e-05	1.57157e-05	2.31008e-05	1.78718e-05	1.92905e-05	1.53146e-05	5.07064e-06	7.42854e-06	9.78932e-06	1.62248e-05	1.42614e-05	1.56873e-05	1.32349e-05	1.53557e-05	1.47593e-05
700	3-Methylhistidine	0.808844			397.197	170.092	Organic acids and derivatives	forward	0.000205733	8.54146e-05	0.000173101	0.000130049	0.000104718	3.56076e-05	7.13829e-05	0.000139693	0.000118212	0.000146941	0.000161125	0.000299171	0.000188508	0.000134626	0.000183732	0.00015206	0.000128751	0.000174364	0.000116872	0.000167778	0.000182106	0.000155586
701	3-Methylglutarylcarnitine	0.854409			413.993	290.159	Lipids and lipid-like molecules	forward	3.63841e-06	4.67644e-06	2.74858e-06	5.04755e-06	3.79092e-06	4.83134e-06	3.51164e-06	3.32594e-06	3.94635e-06	1.45392e-06	1.58188e-06	1.71454e-06	2.15965e-06	3.46122e-06	2.85247e-06	1.74063e-06	1.58917e-06	2.06918e-06	3.03369e-06	2.55156e-06	2.98376e-06	2.85634e-06
703	3-Methyl-5-pentyl-2-furanundecanoic acid	0.725569			61.675	337.273	Lipids and lipid-like molecules	forward	2.63456e-05	2.83142e-05	2.16778e-05	2.16686e-05	1.76687e-05	2.39818e-05	2.39796e-05	2.62032e-05	2.37299e-05	2.45079e-05	2.18718e-05	2.48916e-05	2.22347e-05	2.9911e-05	2.74397e-05	2.81645e-05	2.59006e-05	2.56152e-05	2.43023e-05	2.32573e-05	2.3674e-05	2.37445e-05
705	3-Hydroxysebacic acid	0.821346			371.818	217.109	Organic acids and derivatives	forward	8.45572e-06	1.30231e-05	7.14796e-06	1.26965e-05	7.48792e-06	1.25841e-05	9.31447e-06	7.32975e-06	9.75495e-06	4.27394e-06	6.00687e-06	7.11018e-06	4.85624e-06	5.51489e-06	4.72183e-06	4.57991e-06	3.86456e-06	5.11605e-06	9.03263e-06	7.26173e-06	7.92662e-06	8.07366e-06
706	3-Hydroxypicolinic acid	0.80571			314.969	138.019	Organoheterocyclic compounds	forward	7.73921e-06	1.79858e-05	7.02185e-06	1.19007e-05	5.97189e-05	6.42894e-06	1.36239e-05	1.12134e-05	1.69541e-05	5.06651e-06	2.78297e-06	3.7113e-06	5.27706e-06	3.97382e-06	4.65714e-06	5.04429e-06	3.83026e-06	4.29292e-06	1.46094e-05	1.22142e-05	1.2567e-05	1.31302e-05
707	3-Hydroxycapric acid	0.634269			100.319	187.134	Organic acids and derivatives	forward	1.38566e-05	1.56986e-05	1.96762e-05	4.8006e-05	4.84567e-05	3.42917e-05	2.89819e-05	2.34022e-05	2.90462e-05	1.40675e-05	1.24616e-05	1.29208e-05	1.28176e-05	2.63928e-05	2.29428e-05	1.27375e-05	9.51702e-06	1.54822e-05	2.05994e-05	2.44775e-05	2.11899e-05	2.20889e-05
709	3-Furoic acid	0.565004			457.799	111.008	Organoheterocyclic compounds	forward	3.6342e-05	2.8351e-05	3.59214e-05	1.21708e-05	1.21313e-05	1.04619e-05	1.46715e-05	2.48891e-05	2.18674e-05	1.95613e-05	2.99911e-05	2.52489e-05	2.26352e-05	2.66449e-05	2.78604e-05	3.19804e-05	2.95887e-05	2.66889e-05	2.6559e-05	2.55657e-05	2.36374e-05	2.5254e-05
710	3-Dehydroxycarnitine	0.9729			397.039	146.117	Lipids and lipid-like molecules	forward	0.000898692	0.000762573	0.000939134	0.000355271	0.00146119	0.00037271	0.00114009	0.000840985	0.000846331	0.000785966	0.000706863	0.000907875	0.000706463	0.000790383	0.00062811	0.000693614	0.000688746	0.000738503	0.000781843	0.000762618	0.000788891	0.000777784
711	3-Dehydrosphinganine	0.996678			87.5205	300.289	Organic oxygen compounds	forward	1.6949e-05	1.64743e-05	2.03735e-05	1.43939e-05	1.36416e-05	1.75312e-05	1.60711e-05	1.4991e-05	1.63032e-05	7.94875e-06	7.57468e-06	1.24062e-05	9.32011e-06	1.36478e-05	1.23834e-05	1.23724e-05	1.07575e-05	1.08013e-05	1.29445e-05	1.1861e-05	1.16968e-05	1.21674e-05
712	3-Carboxy-2,3,4,9-tetrahydro-1H-pyrido[3,4-b]indole-1-propanoic acid	0.724206			66.2566	289.118	Alkaloids and derivatives	forward	1.86842e-06	1.65781e-06	1.83171e-06	1.8092e-06	1.3215e-06	8.73965e-07	1.02446e-06	1.36825e-06	1.46941e-06	1.48839e-06	8.99874e-07	2.07492e-06	2.04798e-06	4.10785e-07	4.82775e-07	9.83631e-08	1.52163e-06	1.12809e-06	1.4619e-06	1.4761e-06	1.6065e-06	1.51483e-06
713	3-Butyl-1(3H)-isobenzofuranone	0.42293			26.3491	409.227	Organoheterocyclic compounds	forward	5.00395e-06	3.76081e-06	4.20436e-06	3.19368e-06	3.7457e-06	3.32702e-06	3.50237e-06	3.91828e-06	3.83202e-06	4.59656e-06	4.86646e-06	5.15426e-06	4.27036e-06	4.35647e-06	5.13003e-06	5.19625e-06	3.97772e-06	4.69352e-06	5.02133e-06	4.00436e-06	4.47916e-06	4.50162e-06
714	3'-AMP	0.978874			365.262	348.069	Nucleosides, nucleotides, and analogues	forward	3.92814e-06	1.20888e-06	3.56598e-06	1.62431e-06	3.06363e-06	8.67863e-07	2.24349e-06	3.54982e-06	2.50651e-06	7.77127e-06	7.70812e-06	7.67197e-06	8.71271e-06	8.6494e-06	8.15001e-06	8.43098e-06	6.55912e-06	7.9567e-06	5.59611e-06	5.2997e-06	5.3194e-06	5.40507e-06
715	3-Aminoisobutanoic acid	0.831356			335.894	102.056	Organic acids and derivatives	forward	1.56928e-05	1.52346e-05	1.67347e-05	1.30101e-05	1.29479e-05	1.25801e-05	1.45264e-05	1.36553e-05	1.42977e-05	1.35256e-05	1.51464e-05	1.7846e-05	1.36318e-05	1.31554e-05	1.37956e-05	1.38013e-05	1.30171e-05	1.42399e-05	1.36498e-05	1.49347e-05	1.2121e-05	1.35685e-05
716	3-Aminobutanoic acid	0.941468			517.387	104.071	Organic acids and derivatives	forward	2.16613e-05	2.0882e-05	1.14351e-05	1.88745e-05	6.50551e-06	1.91433e-05	4.28525e-05	2.49269e-05	2.07851e-05	2.15208e-05	2.10205e-05	2.14194e-05	2.06477e-05	2.07228e-05	2.06044e-05	2.23873e-05	2.18225e-05	2.12682e-05	2.067e-05	2.01535e-05	2.13352e-05	2.07195e-05
718	3,7-Dimethyluric acid	0.705135			531.263	195.051	Organoheterocyclic compounds	forward	0.00011038	0.000169771	0.000131969	6.84836e-05	9.71493e-05	8.65382e-05	0.000102142	0.000126641	0.000111634	4.53753e-05	7.57998e-05	5.56108e-05	7.96596e-05	5.39572e-05	4.84761e-05	4.72721e-05	5.61744e-05	5.77907e-05	7.20516e-05	8.05045e-05	6.78282e-05	7.34614e-05
719	3,4,5,6-tetrahydroxyoxane-2-carboxylic acid	0.558358			384.248	193.035	Organic oxygen compounds	forward	5.45004e-05	0.000248624	0.000156527	1.08768e-05	4.35107e-05	3.53536e-05	3.16989e-05	2.48959e-05	7.57485e-05	1.33815e-05	1.20058e-05	3.04327e-05	1.92934e-05	1.31496e-05	1.25867e-05	1.11394e-05	1.57771e-05	1.59708e-05	4.61332e-05	4.58044e-05	4.43306e-05	4.54227e-05
720	3-(3-Furanyl)-2-methyl-2-propenal	0.998667			224.928	137.059	Organoheterocyclic compounds	forward	1.34159e-05	9.35803e-06	7.33297e-06	1.12521e-08	6.13772e-06	5.4553e-06	5.42423e-06	6.72659e-06	6.73274e-06	1.32856e-05	5.08573e-06	2.03114e-05	8.99416e-06	7.59134e-06	1.46837e-05	9.95946e-06	1.24495e-05	1.15451e-05	8.90075e-06	9.11844e-06	8.76497e-06	8.92805e-06
721	3-(3,4-Dihydroxy-5-methoxy)-2-propenoic acid	0.675595			329.706	209.046	Phenylpropanoids and polyketides	forward	4.18231e-06	4.0028e-06	4.71506e-06	4.53884e-06	3.6048e-06	3.31968e-06	2.56339e-06	3.41088e-06	3.79222e-06	5.23883e-06	4.10578e-06	4.18864e-06	3.57601e-06	4.63726e-06	3.63153e-06	4.38376e-06	3.85622e-06	4.20225e-06	4.85067e-06	5.17667e-06	4.42705e-06	4.81813e-06
722	2-Pyrrolidinone	0.936076			391.833	86.0604	Organoheterocyclic compounds	forward	0.0001692	0.00014971	0.00018464	0.000176992	0.00017915	0.000169613	0.000168868	0.000161285	0.000169932	0.000173446	0.000178855	0.000194148	0.000192012	0.000187047	0.000199744	0.000211999	0.00015643	0.00018671	0.000171714	0.000174183	0.000175549	0.000173815
724	2-Piperidinone	0.941161			285.721	100.076	Organoheterocyclic compounds	forward	2.74154e-06	3.05656e-06	4.00803e-06	2.85124e-06	3.73147e-05	3.1341e-06	2.46142e-06	3.08078e-06	7.33104e-06	3.22112e-06	2.77181e-06	3.03199e-06	3.3233e-06	2.81662e-06	2.91277e-06	2.79324e-06	2.8106e-06	2.96018e-06	3.29132e-06	3.11755e-06	3.72944e-06	3.37943e-06
725	2-Oxovaleric acid	0.649337			66.8972	115.039	Organic acids and derivatives	forward	0.000157426	0.000237768	0.000177331	0.000313357	0.000305367	0.000674135	0.000212391	0.000199008	0.000284598	1.28912e-05	2.81005e-05	4.77062e-05	2.19322e-05	0.000151615	5.82615e-05	3.09242e-05	2.0493e-05	4.64905e-05	0.000170615	0.00016325	0.000164926	0.000166264
726	2-Oxo-4-methylthiobutanoic acid	0.920883			409.7	149.027	Lipids and lipid-like molecules	forward	7.41967e-05	9.56309e-05	8.06183e-05	7.19788e-05	8.33914e-05	7.47285e-05	0.000100859	0.000104663	8.57584e-05	9.77498e-05	0.000101736	8.9634e-05	8.46448e-05	7.51155e-05	5.88061e-05	7.22214e-05	9.84892e-05	8.47996e-05	8.36121e-05	8.92146e-05	9.05797e-05	8.78021e-05
728	2'-O-Methyladenosine	0.946436			116.576	282.119	Nucleosides, nucleotides, and analogues	forward	2.45756e-06	1.60332e-06	1.0598e-06	2.40634e-06	2.43401e-06	1.87229e-06	3.39447e-06	2.05002e-06	2.15973e-06	5.76623e-06	3.9087e-06	5.46109e-06	7.33393e-06	6.78148e-06	8.89873e-06	7.36475e-06	3.65975e-06	6.14683e-06	4.50014e-06	4.09354e-06	3.92733e-06	4.17367e-06
729	2-Octaprenyl-3-methyl-6-methoxy-1,4-benzoquinol	0.682178			61.3028	565.467	Lipids and lipid-like molecules	forward	7.93442e-06	1.53286e-05	7.81513e-06	6.43683e-06	3.29259e-06	6.77621e-06	1.24014e-05	8.72187e-06	8.58838e-06	3.00275e-06	1.16734e-06	3.71643e-06	2.47851e-06	2.7741e-06	3.91806e-06	3.03286e-06	3.74776e-06	2.97973e-06	3.86534e-06	3.81318e-06	4.52491e-06	4.06781e-06
730	2-O-Acetylarbutin	0.870206			253.239	315.109	Organic oxygen compounds	forward	4.00583e-06	3.62606e-06	3.6589e-06	4.23109e-06	4.14907e-06	3.7065e-06	3.83391e-06	4.18416e-06	3.92444e-06	4.34588e-06	4.29323e-06	4.48921e-06	3.86573e-06	4.51377e-06	3.44723e-06	4.09368e-06	4.81803e-06	4.23335e-06	4.32978e-06	4.07582e-06	3.9563e-06	4.12064e-06
732	2-Methylpiperidine	0.919302			325.864	100.112	Organoheterocyclic compounds	forward	5.9122e-06	5.27805e-06	8.88691e-06	5.08202e-06	5.3988e-06	5.61167e-06	5.11421e-06	5.61802e-06	5.86273e-06	4.70767e-06	4.98248e-06	3.10021e-06	5.81089e-06	5.66067e-06	4.90062e-06	5.57172e-06	4.8819e-06	4.95202e-06	5.85776e-06	4.10619e-06	4.98288e-06	4.98227e-06
734	2-Methyl-3-oxopropanoic acid	0.70703			372.362	103.039	Organic oxygen compounds	forward	3.05666e-05	3.17819e-05	2.92512e-05	2.45919e-05	2.61463e-05	2.37605e-05	2.44258e-05	2.82841e-05	2.7351e-05	3.37578e-05	3.41722e-05	3.25535e-05	3.2143e-05	3.31213e-05	3.17858e-05	3.3922e-05	3.50519e-05	3.33134e-05	2.81545e-05	2.90774e-05	3.07553e-05	2.93291e-05
735	2-Ketobutyric acid	0.910949			311.692	101.024	Organic acids and derivatives	forward	0.000656608	0.000517899	0.00109159	0.00039015	0.000851144	0.000539243	0.000640488	0.000792818	0.000684992	0.00136372	0.00116441	0.00107901	0.00096563	0.000950338	0.00105068	0.000976849	0.00118077	0.00109142	0.000873131	0.00089974	0.000888802	0.000887224
736	2-Hydroxystearic acid	0.90568			53.0282	299.26	Lipids and lipid-like molecules	forward	9.15243e-06	2.70898e-05	5.76633e-06	1.97513e-05	2.33005e-05	1.16282e-05	2.32952e-05	2.13032e-05	1.76609e-05	1.0355e-05	1.15045e-05	1.04997e-05	8.6868e-06	1.3154e-05	1.0384e-05	1.2249e-05	9.02014e-06	1.07316e-05	1.57638e-05	1.33402e-05	1.6783e-05	1.52957e-05
737	2-Hydroxypyridine	0.998244			50.4245	96.0446	Organoheterocyclic compounds	forward	8.1622e-06	6.79804e-06	6.75655e-06	8.52484e-06	6.22253e-06	6.99368e-06	7.21447e-06	6.79723e-06	7.18369e-06	8.90054e-06	8.19184e-06	9.58528e-06	7.23851e-06	6.47405e-06	7.30282e-06	6.66949e-06	7.02003e-06	7.67282e-06	6.99164e-06	7.66917e-06	7.61513e-06	7.42531e-06
738	2-Hydroxyphenylacetic acid O-b-D-glucoside	0.920886			211.043	315.109	Organic oxygen compounds	forward	2.34609e-06	1.70415e-06	1.58011e-06	2.27283e-07	2.80194e-07	3.38949e-07	9.77804e-07	1.50281e-06	1.11968e-06	8.84853e-07	6.81385e-07	1.32021e-06	5.84959e-07	3.06649e-07	1.2274e-08	1.29756e-08	8.30314e-07	5.79202e-07	7.18132e-07	6.66274e-07	8.09918e-07	7.31442e-07
741	2-Furoic acid	0.892476			51.4725	111.008	Organoheterocyclic compounds	forward	1.14798e-05	1.21581e-05	1.554e-05	4.37657e-06	6.41807e-06	1.34317e-05	8.53811e-06	1.10328e-05	1.03719e-05	3.015e-05	2.17119e-05	2.63877e-05	2.23007e-05	2.09261e-05	2.466e-05	2.38458e-05	2.3127e-05	2.41387e-05	1.62999e-05	1.59825e-05	1.93927e-05	1.7225e-05
744	2-Diethylaminoethanol	0.836419			264.008	118.123	Organic nitrogen compounds	forward	3.45653e-05	2.94561e-05	2.65276e-05	3.85946e-05	3.35248e-05	2.86369e-05	3.1456e-05	3.83819e-05	3.26429e-05	7.06944e-05	7.31971e-05	6.24225e-05	6.89318e-05	7.4887e-05	7.7945e-05	7.68532e-05	7.18726e-05	7.21005e-05	5.08667e-05	5.09276e-05	5.19423e-05	5.12455e-05
745	2-Azetidinecarboxylic acid	0.824805			415.599	102.055	Organic acids and derivatives	forward	6.86781e-05	6.40124e-05	5.11913e-05	2.36825e-05	3.17392e-05	3.42292e-05	4.48948e-05	5.48528e-05	4.666e-05	5.74423e-05	7.29301e-05	6.57657e-05	5.63265e-05	6.84313e-05	6.93735e-05	7.1608e-05	7.2652e-05	6.68162e-05	5.15204e-05	5.35603e-05	5.89718e-05	5.46842e-05
746	2-Amino-3-phosphonopropionic acid	0.974935			445.279	168.006	Organic acids and derivatives	forward	2.68521e-05	2.35048e-05	1.1589e-05	2.35163e-05	3.13287e-05	2.14603e-05	2.41402e-05	2.53174e-05	2.34636e-05	4.74564e-05	3.74689e-05	3.81611e-05	4.16281e-05	5.14759e-05	5.00272e-05	4.80122e-05	4.13482e-05	4.44472e-05	3.33072e-05	3.09649e-05	3.25476e-05	3.22732e-05
747	2-Acetylthiazole	0.460526			314.495	128.018	Organic oxygen compounds	forward	8.96715e-06	1.33407e-08	1.32704e-05	1.12521e-08	1.20533e-05	1.1681e-08	1.13871e-08	1.4342e-05	6.08506e-06	1.54115e-05	1.81312e-05	1.81775e-05	1.88702e-05	1.90562e-05	1.91346e-05	1.76785e-05	1.81209e-05	1.80726e-05	1.41275e-05	1.63675e-05	1.32885e-05	1.45945e-05
750	2-[(Methylthio)methyl]-2-butenal	0.571155			392.615	131.053	Organic oxygen compounds	forward	5.70948e-05	5.92681e-05	4.3489e-05	5.98613e-05	4.05519e-05	5.38798e-05	4.57112e-05	3.98708e-05	4.99659e-05	5.44141e-05	5.91082e-05	5.85564e-05	5.05382e-05	5.4952e-05	5.42353e-05	5.339e-05	6.00178e-05	5.56515e-05	5.14041e-05	5.62357e-05	5.59269e-05	5.45222e-05
751	2,5-Dihydro-2,4-dimethyloxazole	0.97302			348.983	100.076	Organoheterocyclic compounds	forward	4.81393e-05	9.76099e-05	5.13999e-05	0.000242696	0.000191973	6.95637e-05	8.66454e-05	5.19752e-05	0.000105	1.397e-05	1.45323e-05	1.4943e-05	1.68721e-05	1.76184e-05	1.88178e-05	1.65268e-05	1.36944e-05	1.58718e-05	6.81336e-05	6.60581e-05	6.73689e-05	6.71868e-05
752	2,4-Diamino-6-nitrotoluene	0.784371			367.046	168.077	Benzenoids	forward	4.71006e-05	8.99296e-05	4.37164e-05	8.53438e-05	3.40764e-05	9.07048e-05	0.000161485	3.71862e-05	7.36929e-05	1.59102e-05	2.12758e-05	1.61839e-05	2.27885e-05	3.52078e-05	4.04469e-05	2.40051e-05	1.70987e-05	2.41146e-05	5.44916e-05	6.14067e-05	5.0173e-05	5.53571e-05
753	2',4',6'-Trihydroxyacetophenone	0.706254			56.7191	167.035	Benzenoids	forward	2.599e-05	2.55903e-05	2.73968e-05	2.68905e-05	3.07098e-05	2.28302e-05	2.61378e-05	2.32401e-05	2.60982e-05	2.91336e-05	2.66093e-05	2.36153e-05	2.78976e-05	2.55343e-05	2.33285e-05	3.03607e-05	2.35561e-05	2.62544e-05	2.5339e-05	2.54181e-05	2.85131e-05	2.64234e-05
755	2,3-Dihydro-2,3-dihydroxy-4-(4-methoxyphenyl)-1H-phenalen-1-one	0.487079			40.2409	321.111	Benzenoids	forward	1.66369e-06	2.75884e-06	2.22087e-06	1.47928e-06	1.26447e-06	1.09374e-06	1.85106e-06	8.5699e-07	1.64862e-06	3.94193e-08	3.54896e-07	1.11665e-07	4.29691e-07	4.90557e-07	4.39774e-07	6.52475e-07	2.06089e-07	3.40571e-07	9.70231e-07	9.75782e-07	8.3316e-07	9.26391e-07
756	2-(5,8-Tetradecadienyl)cyclobutanone	0.549459			220.565	263.237	Organooxygen compounds	forward	4.21084e-06	5.36883e-06	7.20069e-06	5.81367e-06	7.00277e-06	5.83168e-06	6.57723e-06	4.97153e-06	5.87216e-06	4.72457e-06	6.27529e-06	4.63623e-06	4.21187e-06	5.33766e-06	5.95847e-06	7.29576e-06	5.75579e-06	5.52445e-06	5.7662e-06	6.12837e-06	5.80534e-06	5.89997e-06
757	2-(3,4-Dihydroxybenzoyloxy)-4,6-dihydroxybenzoate	0.909556			234.572	307.044	Phenylpropanoids and polyketides	forward	8.53745e-06	1.17444e-05	6.23971e-06	6.45205e-05	3.95744e-05	3.17791e-05	4.05138e-05	1.96607e-05	2.78212e-05	1.85661e-05	9.78471e-06	1.48545e-05	1.67588e-05	1.59229e-05	1.64897e-05	1.00634e-05	6.78225e-06	1.36528e-05	2.14086e-05	2.26876e-05	2.10096e-05	2.17019e-05
758	2-(3,4-dihydroxy-5-methoxyphenyl)-3,5,7-trihydroxy-4H-chromen-4-one	0.791256			414.813	331.046		forward	1.61418e-06	1.93263e-06	9.29352e-07	4.36691e-07	4.89551e-07	8.04938e-07	1.16768e-06	1.33034e-06	1.08817e-06	9.36068e-07	1.89428e-06	1.65229e-06	1.26441e-06	1.59653e-06	1.65972e-06	1.43531e-06	1.74017e-06	1.52235e-06	1.15641e-06	1.4045e-06	1.2613e-06	1.27407e-06
759	1-Pyrroline	0.999694			287.182	70.0656	Organoheterocyclic compounds	forward	8.98557e-06	7.70721e-06	7.84891e-06	8.58836e-06	7.48642e-06	7.38889e-06	7.94646e-06	8.86533e-06	8.10214e-06	1.02852e-05	9.05819e-06	1.12346e-05	9.34808e-06	9.26845e-06	1.04189e-05	9.67189e-06	9.12424e-06	9.80119e-06	8.37458e-06	8.91162e-06	9.9521e-06	9.07943e-06
760	1-Pyrrolidinecarboxaldehyde	0.945345			59.4489	100.076	Organoheterocyclic compounds	forward	6.15057e-06	7.71393e-06	7.67079e-06	1.47075e-05	1.06649e-05	8.04486e-06	7.87705e-06	8.86044e-06	8.96126e-06	4.00481e-06	5.48984e-06	4.11225e-06	5.96945e-06	7.90722e-06	5.99127e-06	7.59434e-06	4.23537e-06	5.66307e-06	5.8124e-06	6.84048e-06	4.89502e-06	5.8493e-06
761	1-Palmitoylglycerophosphoinositol	0.548119			275.142	573.304	Lipids and lipid-like molecules	forward	1.87412e-06	2.34347e-06	1.16158e-06	3.52016e-06	2.42375e-06	3.11343e-06	2.95457e-06	2.409e-06	2.47501e-06	1.93339e-06	1.54334e-06	2.21431e-06	1.7739e-06	2.08822e-06	2.09271e-06	1.57727e-06	1.70902e-06	1.86652e-06	1.769e-06	1.81872e-06	2.12603e-06	1.90458e-06
762	1-Oleoylglycerophosphoinositol	0.563121			264.647	599.32	Lipids and lipid-like molecules	forward	5.27014e-06	5.15532e-06	8.55168e-06	7.90293e-06	9.17629e-06	4.78952e-06	7.53142e-06	6.37525e-06	6.84407e-06	1.47397e-05	1.26991e-05	9.7239e-06	9.9441e-06	1.1705e-05	9.92239e-06	1.35309e-05	1.39626e-05	1.20285e-05	9.66553e-06	9.83929e-06	9.53641e-06	9.68041e-06
763	1-Octen-3-yl glucoside	0.888526			411.426	291.181	Lipids and lipid-like molecules	forward	6.73594e-07	6.8378e-07	1.81751e-07	5.35493e-07	6.25659e-07	7.22941e-07	1.21908e-06	3.85065e-07	6.2842e-07	2.19614e-06	3.25215e-06	1.95524e-06	9.01435e-07	1.15912e-06	1.11234e-06	8.50884e-07	1.30004e-06	1.59092e-06	7.73271e-07	8.67178e-07	7.99206e-07	8.13218e-07
764	1-nitrosonaphthalene	0.480236			55.8763	158.06	Benzenoids	forward	3.72492e-05	5.29948e-05	3.67234e-05	5.08126e-05	6.72955e-05	4.74393e-05	6.16928e-05	7.5779e-05	5.37483e-05	8.91288e-05	3.15861e-05	3.84368e-05	3.30383e-05	3.6664e-05	2.69947e-05	2.85561e-05	3.67526e-05	4.01447e-05	3.93985e-05	3.69917e-05	3.3118e-05	3.65027e-05
765	1-Nitroheptane	0.6335			54.2912	146.117	Organic 1,3-dipolar compounds	forward	3.28739e-06	3.18952e-06	3.9038e-06	3.39599e-06	7.12726e-05	3.53124e-06	3.32989e-06	3.95106e-06	1.19827e-05	3.34595e-06	2.7695e-06	2.39676e-06	3.21078e-06	3.96301e-06	3.17097e-06	3.08014e-06	2.98357e-06	3.11508e-06	3.41487e-06	3.42409e-06	3.46923e-06	3.43606e-06
766	1-Methylnicotinamide	0.992237			164.678	138.077	Organoheterocyclic compounds	forward	3.09485e-05	3.57827e-05	4.62694e-05	2.94596e-05	3.29726e-05	3.59683e-05	3.43008e-05	3.88917e-05	3.55742e-05	3.32468e-05	5.39231e-05	5.28969e-05	3.18938e-05	2.54264e-05	4.08557e-05	3.47917e-05	2.77554e-05	3.75987e-05	2.82829e-05	4.3937e-05	3.91861e-05	3.71353e-05
767	1-Methylhistidine	0.92489			467.975	170.092	Organic acids and derivatives	forward	0.000400185	0.000330924	0.000457777	0.00040993	0.000400598	0.000360446	0.000345981	0.000318537	0.000378047	0.000428341	0.00044193	0.000585437	0.000477477	0.00058258	0.000482703	0.000477409	0.0003887	0.000483072	0.000406329	0.000392209	0.000433497	0.000410678
768	1-Methyladenosine	0.827317			304.886	282.119	Nucleosides, nucleotides, and analogues	forward	1.24029e-05	2.43703e-05	2.8369e-05	1.20295e-05	1.3327e-05	9.76119e-06	1.56882e-05	2.00999e-05	1.7006e-05	1.23481e-05	1.78206e-05	1.73452e-05	1.24899e-05	2.47427e-05	2.30279e-05	1.01094e-05	1.93092e-05	1.71491e-05	1.62702e-05	1.6673e-05	1.81314e-05	1.70249e-05
769	1-Methyladenine	0.994088			258.066	150.077	Organoheterocyclic compounds	forward	0.000261521	0.000264692	0.000281745	0.000288043	0.000292578	0.000203487	0.00022979	0.000188729	0.000251323	0.000159767	0.000182703	0.000295851	0.000199798	0.000178045	0.000184169	0.000214875	0.000135515	0.00019384	0.000217012	0.000217215	0.000221892	0.000218706
770	1-Methyl-1,3-cyclohexadiene	0.775197			22.7554	95.0858	Hydrocarbons	forward	4.21053e-06	6.37135e-06	2.72449e-06	3.28506e-06	2.83542e-06	7.85851e-06	4.60206e-06	3.89098e-06	4.4723e-06	3.70418e-06	4.00033e-06	3.3822e-06	3.99844e-06	3.8904e-06	5.40088e-06	7.26388e-06	3.37885e-06	4.3774e-06	3.43584e-06	3.73221e-06	3.41167e-06	3.52657e-06
771	1-Kestose	0.894086			472.823	503.164	Organic oxygen compounds	forward	2.60946e-06	1.89763e-06	2.58102e-06	3.84632e-06	5.89425e-06	2.73203e-06	4.23941e-06	3.41866e-06	3.40235e-06	5.11409e-06	3.65629e-06	5.62775e-06	7.25139e-06	3.3709e-06	3.9884e-06	4.31739e-06	3.03332e-06	4.54494e-06	2.91388e-06	4.20709e-06	3.94513e-06	3.6887e-06
772	1-Isothiocyanato-7-(methylsulfinyl)heptane	0.889917			275.307	220.083	Organosulfur compounds	forward	1.06397e-06	1.29866e-06	1.90076e-06	1.83135e-06	8.45832e-07	1.46087e-06	1.43876e-06	7.12509e-07	1.31909e-06	1.75599e-06	1.9717e-06	8.28235e-07	1.81861e-06	1.79294e-06	1.76863e-06	1.35639e-06	1.47107e-06	1.59545e-06	1.07401e-06	1.09436e-06	1.15504e-06	1.10781e-06
773	1-Isothiocyanato-6-(methylsulfinyl)hexane	0.454305			96.2736	206.066	Organosulfur compounds	forward	2.42992e-06	3.80459e-06	4.50663e-06	1.58178e-06	2.83438e-06	3.17146e-06	4.82006e-06	2.35393e-06	3.18784e-06	5.00092e-06	8.94858e-06	6.54935e-06	6.1455e-06	7.92647e-06	7.40213e-06	7.98028e-06	6.5047e-06	7.05724e-06	6.28969e-06	4.85381e-06	3.64798e-06	4.93049e-06
774	1H-Pyrrole-2-carboxaldehyde	0.948039			448.092	96.0446	Organic oxygen compounds	forward	4.41264e-06	4.14186e-06	3.44837e-06	1.74675e-06	3.42821e-06	3.10284e-06	2.88976e-06	3.17194e-06	3.2928e-06	5.338e-06	4.03639e-06	6.03718e-06	2.6063e-06	4.52247e-06	5.8185e-06	4.34335e-06	4.52444e-06	4.65333e-06	4.3727e-06	5.10634e-06	4.67194e-06	4.717e-06
775	1H-Indole-3-carboxaldehyde	0.999891			203.671	144.045	Organoheterocyclic compounds	forward	0.000177889	0.000344651	0.000172797	0.000235011	0.000245714	0.000129871	0.000160261	0.000125914	0.000199013	1.09003e-05	9.51208e-06	9.0351e-06	1.43939e-05	4.64303e-05	4.01098e-05	1.7782e-05	1.25974e-05	2.00951e-05	0.000116899	8.81326e-05	0.000102711	0.000102581
776	1H-Indole-2,3-dione	0.926046			45.5559	148.039	Organoheterocyclic compounds	forward	2.8194e-05	2.98871e-05	3.01469e-05	4.38428e-05	3.16198e-05	3.7789e-05	2.68668e-05	2.90101e-05	3.21695e-05	2.67603e-05	2.71949e-05	2.19318e-05	2.89382e-05	2.07052e-05	1.80821e-05	2.29188e-05	2.68561e-05	2.41734e-05	2.60224e-05	2.60312e-05	2.67562e-05	2.62699e-05
778	1-Deoxy-D-glucitol	0.575021			126.864	167.093	Organic oxygen compounds	forward	0.000119328	0.000104628	0.000116906	0.000103987	0.000112282	8.3577e-05	0.000114473	0.000124015	0.0001099	0.00014477	0.0001227	0.000142878	0.000144942	0.00012735	0.000133181	0.000138345	0.00013703	0.0001364	0.000113198	0.00011936	0.000115749	0.000116102
780	16-Methylheptadecanoic acid	0.999953			40.5183	283.264	Lipids and lipid-like molecules	forward	0.00116508	0.000946757	0.000800929	0.00105482	0.00143135	0.00117748	0.00120483	0.00127159	0.0011316	0.000690298	0.000869442	0.00124548	0.000806868	0.00202699	0.00163292	0.00114836	0.000759944	0.00114754	0.00140887	0.00097547	0.00102099	0.00113511
782	15-Keto-prostaglandin E2	0.819613			43.294	349.206	Lipids and lipid-like molecules	forward	0.000110303	0.0001379	0.000152267	0.000105803	0.000119926	0.000155904	0.000137707	0.000163376	0.000135398	0.000156549	0.00014935	0.000152965	0.000133441	0.000121327	0.000137949	0.000145525	0.000149012	0.000143265	0.000146658	0.000158897	0.000140542	0.000148699
783	15-Deoxy-d-12,14-PGJ2	0.977237			55.7991	315.197	Lipids and lipid-like molecules	forward	6.43483e-05	0.000108447	1.00711e-05	8.12918e-05	2.90338e-06	3.36918e-05	5.79993e-06	2.83612e-05	4.18643e-05	7.55584e-07	1.59773e-05	1.30756e-06	1.51948e-06	2.34555e-06	7.84349e-05	1.72293e-05	8.31868e-07	1.48002e-05	3.1537e-05	2.42985e-05	3.06274e-05	2.8821e-05
784	10E,12Z-Octadecadienoic acid	0.999962			221.944	279.233	Lipids and lipid-like molecules	forward	6.63823e-05	8.51792e-05	0.000105065	0.000108977	0.000122787	0.000124445	0.000116093	0.000120461	0.000106173	0.000116191	0.000133294	6.11625e-05	6.52772e-05	0.000100852	7.95635e-05	0.000110194	0.000115901	9.78044e-05	0.000133012	9.02637e-05	0.000125889	0.000116388
785	1,4-Dideoxy-1,4-imino-D-ribitol	0.739478			58.6705	134.081	Organoheterocyclic compounds	forward	0.000129236	0.000131174	0.000102363	6.67361e-05	7.58016e-05	0.000119756	0.000173873	0.000106502	0.00011318	2.99155e-05	4.26169e-05	3.06593e-05	3.63949e-05	5.25823e-05	4.69347e-05	2.81956e-05	3.33472e-05	3.75808e-05	7.18475e-05	6.87952e-05	7.39838e-05	7.15422e-05
786	1,3-Diisopropylbenzene	0.806103			32.2616	163.148	Benzenoids	forward	7.86106e-06	2.35073e-06	5.6126e-06	7.35485e-06	4.52899e-06	3.47249e-06	5.39254e-06	6.59896e-06	5.39653e-06	3.66705e-06	1.67912e-06	3.97185e-06	5.38995e-06	3.56907e-06	3.68521e-06	3.19695e-06	2.10747e-06	3.40833e-06	6.4825e-06	7.12573e-06	9.1063e-06	7.57151e-06
788	1,3,5-Trihydroxy-10-methylacridone	0.527755			365.277	258.076	Organoheterocyclic compounds	forward	3.21204e-06	1.94495e-06	3.06751e-06	6.21136e-06	5.41881e-06	4.70855e-06	4.77718e-06	3.87434e-06	4.15184e-06	6.51304e-06	3.93683e-06	6.70962e-06	4.93283e-06	4.78209e-06	4.97163e-06	3.97136e-06	3.96041e-06	4.97223e-06	4.45806e-06	4.69462e-06	4.9691e-06	4.70726e-06
789	[8]-Gingerol	0.830071			42.7629	323.221	Benzenoids	forward	2.46894e-07	8.5953e-07	9.38268e-07	7.97764e-07	8.73328e-07	4.84078e-07	3.24885e-07	5.26351e-07	6.31387e-07	5.79069e-07	7.76583e-07	7.01306e-07	4.21668e-07	5.75842e-07	2.75945e-07	2.89359e-07	5.59362e-07	5.22392e-07	7.24353e-07	6.89835e-07	7.69438e-07	7.27876e-07
790	[12]-Gingerol	0.527276			206.809	396.31	Benzenoids	forward	3.06427e-05	3.01258e-05	2.1288e-05	3.2526e-05	3.05762e-05	3.24642e-05	2.26424e-05	1.67495e-05	2.71269e-05	8.52831e-06	1.31906e-05	1.24157e-05	1.40722e-05	2.01155e-05	2.62185e-05	1.75284e-05	1.23932e-05	1.55578e-05	1.99064e-05	2.16579e-05	2.31975e-05	2.15873e-05
792	(x)-1,2-Propanediol 1-O-b-D-glucopyranoside	0.751099			559.733	239.114	Organic oxygen compounds	forward	2.0061e-05	1.55231e-05	1.29007e-05	1.61223e-05	1.51182e-05	1.33053e-05	1.76771e-05	1.70528e-05	1.597e-05	1.43892e-05	1.37143e-05	1.50252e-05	1.73012e-05	1.42991e-05	1.723e-05	1.51263e-05	1.45779e-05	1.52079e-05	1.68788e-05	1.42674e-05	1.59227e-05	1.56896e-05
793	(R)-mandelic Acid	0.965769			68.268	135.044	Benzenoids	forward	2.95018e-05	9.06646e-06	2.65498e-05	3.32228e-05	2.75232e-05	3.47198e-05	2.37787e-05	3.18036e-05	2.70208e-05	2.62385e-05	2.50999e-05	3.05721e-05	1.08423e-05	2.50326e-05	2.58067e-05	2.90657e-05	2.75381e-05	2.50245e-05	2.80989e-05	2.9793e-05	2.5509e-05	2.78003e-05
794	(R)-2-Hydroxysterculic acid	0.850038			179.96	311.258	Lipids and lipid-like molecules	forward	1.89969e-05	2.06407e-05	2.37529e-05	1.964e-05	2.17212e-05	1.84921e-05	2.09943e-05	1.83795e-05	2.03272e-05	2.18348e-05	2.00973e-05	1.43528e-05	1.95067e-05	2.47467e-05	1.81056e-05	2.37825e-05	2.192e-05	2.05433e-05	2.31428e-05	1.83156e-05	2.11412e-05	2.08665e-05
795	(E,E)-2,4-Decadienoic isobutylamide	0.73068			104.997	224.201	Organic acids and derivatives	forward	0.000272686	0.00025335	0.000283843	0.000282515	0.000267122	0.000316015	0.000290906	0.0002623	0.000278592	8.69274e-05	8.61942e-05	8.12204e-05	9.74591e-05	0.000122791	0.0001151	0.000115081	8.20772e-05	9.83562e-05	0.000177305	0.000168731	0.000178012	0.000174683
796	(E)-8-Hydroxy-2-octene-4,6-diynoic acid	0.681624			315.011	151.039	Lipids and lipid-like molecules	forward	4.36874e-05	0.000140768	0.000156416	6.86555e-05	0.000106044	3.5168e-05	6.49831e-05	0.000108411	9.05166e-05	0.000225752	0.000193419	0.000161813	0.000114314	0.000120592	0.000126839	0.000115897	0.000203452	0.00015776	0.000100838	0.000106246	0.000105161	0.000104082
797	(alpha-D-mannosyl)7-beta-D-mannosyl-diacetylchitobiosyl-L-asparagine, isoform A (protein)	0.579314			50.781	90.0553	Organic acids and derivatives	forward	1.9753e-05	2.94859e-05	1.9919e-05	1.48515e-05	2.109e-05	1.28556e-05	1.69812e-05	2.04259e-05	1.94203e-05	1.73936e-05	1.73064e-05	1.81292e-05	1.72357e-05	1.71424e-05	1.77589e-05	1.73481e-05	1.73837e-05	1.74622e-05	1.77349e-05	1.67266e-05	1.72709e-05	1.72441e-05
798	(Â±)-Tryptophan	0.971802			284.515	205.097	Organoheterocyclic compounds	forward	0.000124757	0.000130884	0.000106951	0.000144418	0.000130002	0.000117851	0.000123163	0.000147525	0.000128194	0.000147124	0.000104097	7.70333e-05	0.000116017	0.000103597	0.000105524	7.89596e-05	0.00013172	0.000108009	0.000112655	0.00012271	0.000118077	0.000117814
799	(Â±)-erythro-Isoleucine	0.957192			286.295	132.102	Organic acids and derivatives	forward	0.000461895	0.000584922	0.000489694	0.000824105	0.000709108	0.0006288	0.000507128	0.000629061	0.000604339	0.000210941	0.000248179	0.000282881	0.000310728	0.000391877	0.000371239	0.000287547	0.000252753	0.000294518	0.000424772	0.000453985	0.000454926	0.000444561
800	(Â±)-2,2'-Iminobispropanoic acid	0.876967			233.64	162.076	Organic acids and derivatives	forward	1.00584e-05	1.03917e-05	7.517e-06	7.60803e-06	7.35707e-06	9.54085e-06	7.8496e-06	3.96904e-06	8.03645e-06	1.19695e-05	8.91385e-06	1.25444e-05	9.42831e-06	9.73359e-06	1.05717e-05	1.11873e-05	1.00379e-05	1.05483e-05	1.07427e-05	8.69278e-06	1.15415e-05	1.03257e-05
803	(9xi,10xi,12xi)-9,10-Dihydroxy-12-octadecenoic acid	0.978954			66.0347	313.239	Lipids and lipid-like molecules	forward	6.05593e-06	6.66066e-06	5.53833e-06	3.52713e-05	3.03699e-05	2.60922e-05	1.72651e-05	9.79455e-06	1.7131e-05	1.29517e-05	1.68922e-05	1.12708e-05	9.3221e-06	1.06262e-05	1.12296e-05	1.28306e-05	7.87405e-06	1.16247e-05	1.50434e-05	1.32529e-05	1.51987e-05	1.44983e-05
806	(1RS,2RS)-Guaiacylglycerol 1-glucoside	0.655307			142.397	377.145	Organic oxygen compounds	forward	3.55748e-06	2.55637e-06	5.10118e-06	3.50505e-06	3.63349e-06	2.15653e-06	2.74372e-06	3.29334e-06	3.31839e-06	3.50551e-06	3.91359e-06	3.93454e-06	4.02829e-06	2.92239e-06	1.68961e-06	1.56156e-06	3.49347e-06	3.13112e-06	3.71141e-06	4.12706e-06	4.14424e-06	3.99424e-06
807	(13R,14R)-7-Labdene-13,14,15-triol	0.859343			220.695	325.273	Lipids and lipid-like molecules	forward	7.52544e-06	9.91038e-06	1.44425e-05	9.27611e-06	1.22299e-05	7.9135e-06	9.70691e-06	8.92321e-06	9.99099e-06	8.55891e-06	1.11641e-05	1.02518e-05	7.39838e-06	1.14712e-05	8.17495e-06	1.09208e-05	9.48471e-06	9.6781e-06	9.54141e-06	1.02762e-05	1.06216e-05	1.01464e-05
808	(10E,12Z)-(9S)-9-Hydroperoxyoctadeca-10,12-dienoic acid	0.900568			58.8059	311.223	Lipids and lipid-like molecules	forward	4.28042e-06	1.00244e-05	1.1804e-05	2.17579e-05	2.76731e-05	2.63469e-05	1.38072e-05	9.67166e-06	1.56707e-05	1.02513e-05	2.25784e-05	1.01692e-05	1.18969e-05	2.79339e-05	1.63481e-05	1.09825e-05	1.27224e-05	1.53603e-05	1.65006e-05	1.22018e-05	1.47654e-05	1.44893e-05
809	(-)-Dioxibrassinin	0.776976			363.511	269.039	Organic acids and derivatives	forward	7.5333e-06	9.09046e-06	8.23629e-06	8.0995e-06	8.84901e-06	6.82246e-06	9.20693e-06	1.00255e-05	8.48293e-06	1.88509e-05	1.32383e-05	1.82795e-05	1.53036e-05	1.57785e-05	1.47877e-05	1.40814e-05	1.42288e-05	1.55686e-05	1.15557e-05	1.1935e-05	1.16165e-05	1.17024e-05
810	(-)-1-(Methylthio)propyl 1-propenyl disulfide	0.756621			301.313	195.032	Organosulfur compounds	forward	0.000245932	0.00034876	0.000122549	0.000257197	0.000228374	0.000293816	0.00021999	0.00030601	0.000252829	0.000256728	0.000119484	0.000258672	0.000322072	0.000240213	0.000283971	0.000251158	0.000332668	0.000258121	0.000230449	0.000231289	0.000243777	0.000235172
812					263.845	433.236			6.07098e-06	4.99413e-06	7.51504e-06	6.92566e-06	5.528e-06	6.26038e-06	7.90434e-06	4.58645e-06	6.22312e-06	4.68254e-06	3.44885e-06	2.55608e-06	2.24209e-06	4.11026e-06	3.64054e-06	4.2564e-06	3.50845e-06	3.55565e-06	3.96062e-06	6.51519e-06	4.35711e-06	4.94431e-06
813					364.348	394.075			1.90104e-05	7.88191e-06	1.84888e-05	7.89938e-06	1.4496e-05	4.96346e-06	1.35225e-05	1.67276e-05	1.28738e-05	3.9305e-05	4.24827e-05	4.04124e-05	4.95684e-05	4.74219e-05	4.19339e-05	4.5508e-05	3.59256e-05	4.28197e-05	3.30517e-05	2.64974e-05	2.99814e-05	2.98435e-05
814					333.681	359.125			5.61972e-06	5.87885e-06	8.79241e-06	4.89638e-06	5.40083e-06	3.78287e-06	8.08701e-06	4.60048e-06	5.88232e-06	4.99716e-06	9.01138e-06	6.6293e-06	3.5088e-06	4.17098e-06	5.1428e-06	4.17624e-06	7.27689e-06	5.61419e-06	4.18807e-06	5.16517e-06	5.61591e-06	4.98972e-06
816					23.261	590.52			3.04787e-06	2.79413e-06	2.57591e-06	2.6063e-06	2.61233e-06	2.86306e-06	2.80497e-06	2.71338e-06	2.75224e-06	3.53286e-06	3.79653e-06	2.41577e-06	3.64443e-06	3.16853e-06	3.79376e-06	3.99094e-06	3.38824e-06	3.46638e-06	2.74787e-06	3.13164e-06	3.08187e-06	2.98713e-06
817					95.369	539.32			1.46819e-05	1.31646e-05	1.10669e-05	1.22303e-05	1.14542e-05	1.17706e-05	1.2484e-05	1.06454e-05	1.21872e-05	1.46698e-05	1.55725e-05	1.5859e-05	1.5518e-05	1.26118e-05	1.55527e-05	1.73721e-05	1.25037e-05	1.49574e-05	1.40251e-05	1.29467e-05	1.38207e-05	1.35975e-05
818					325.87	126.055			1.15096e-05	1.30581e-05	1.56074e-05	1.70346e-05	1.69739e-05	1.47879e-05	1.39947e-05	1.38594e-05	1.46032e-05	2.17237e-05	1.07388e-05	1.73759e-05	1.49892e-05	2.3821e-05	1.54293e-05	1.6e-05	1.58542e-05	1.69915e-05	1.45773e-05	1.55416e-05	1.67524e-05	1.56238e-05
819					226.564	396.105			1.9339e-05	1.50274e-05	1.1831e-05	2.05658e-06	1.07616e-05	1.08508e-05	1.02033e-05	8.3088e-06	1.10473e-05	1.54573e-05	6.76e-06	2.33151e-05	1.43662e-05	5.51905e-06	1.46133e-05	1.15407e-05	1.45738e-05	1.32682e-05	1.2339e-05	1.24949e-05	1.20077e-05	1.22805e-05
820					466.938	96.056			4.93821e-05	5.04704e-05	3.67399e-05	3.71292e-05	2.64346e-05	4.37164e-05	3.36224e-05	2.69383e-05	3.80542e-05	2.45694e-05	3.85699e-05	2.83904e-05	2.56729e-05	3.10614e-05	2.70683e-05	3.10232e-05	2.47942e-05	2.88937e-05	3.33403e-05	2.7641e-05	3.18837e-05	3.0955e-05
821					375.854	210.957			1.92222e-05	1.73104e-05	1.82258e-05	1.7712e-05	1.6931e-05	1.60271e-05	1.84875e-05	1.91321e-05	1.7881e-05	1.62573e-05	1.70583e-05	1.65278e-05	1.67275e-05	1.58789e-05	1.6751e-05	1.7103e-05	1.65542e-05	1.66073e-05	1.77299e-05	1.61859e-05	1.74238e-05	1.71132e-05
822					27.3424	409.136			1.066e-06	1.73218e-06	9.30634e-07	2.16804e-06	1.65704e-06	1.4748e-06	2.49507e-06	1.00706e-06	1.56635e-06	7.42847e-07	9.70336e-07	5.06986e-07	9.64149e-07	1.06046e-06	9.51433e-07	7.63608e-07	8.74828e-07	8.54331e-07	1.19583e-06	1.4736e-06	1.37843e-06	1.34928e-06
823					37.3418	273.167			4.5107e-06	5.04505e-06	3.57632e-06	6.66703e-06	4.06824e-06	5.23451e-06	1.21559e-05	5.44242e-06	5.83752e-06	8.70094e-06	1.06919e-05	2.95049e-06	3.50403e-06	3.00053e-06	4.63573e-06	3.55276e-06	5.38992e-06	5.30329e-06	6.27864e-06	6.52167e-06	5.31771e-06	6.03934e-06
825					206.683	434.263			3.19488e-06	2.1218e-06	3.88455e-06	2.83612e-06	3.08134e-06	2.92641e-06	3.14677e-06	3.01108e-06	3.02537e-06	3.19029e-06	3.54056e-06	4.94138e-06	5.77563e-06	5.46509e-06	4.54131e-06	6.85229e-06	4.74177e-06	4.88104e-06	3.83738e-06	3.50075e-06	4.31892e-06	3.88568e-06
826					144.329	177.066			0.000215571	0.000355251	0.000686496	0.00443569	0.00418956	0.00426007	0.00409929	0.00596406	0.00302575	0.00579085	0.00498051	0.000512131	0.00457646	0.00405424	0.00520683	0.00459111	0.00566872	0.00442261	0.0027268	0.00439699	0.00470909	0.00394429
827					349.877	89.0713			1.20845e-05	1.26124e-05	1.20523e-05	8.65245e-06	1.04918e-05	1.09406e-05	1.17282e-05	1.08131e-05	1.11719e-05	1.21511e-05	1.16368e-05	1.26986e-05	1.03736e-05	9.99419e-06	1.45606e-05	1.1052e-05	1.03114e-05	1.15973e-05	1.0948e-05	1.08074e-05	1.1159e-05	1.09715e-05
828					410.338	525.143			1.69831e-06	1.07888e-06	4.56978e-06	1.17416e-06	3.40494e-06	1.82373e-06	2.13381e-06	2.51422e-06	2.29973e-06	4.92452e-06	4.98717e-06	3.29912e-06	2.37753e-06	1.63094e-06	1.98342e-06	2.43199e-06	4.42514e-06	3.25748e-06	2.64772e-06	2.68725e-06	3.6316e-06	2.98885e-06
829					323.925	332.095			1.36147e-06	1.04134e-06	1.53733e-06	1.04209e-06	1.28044e-06	9.78516e-07	1.08149e-06	1.36181e-06	1.21056e-06	1.98989e-06	3.64583e-06	8.69228e-07	2.567e-06	2.60766e-06	2.00615e-06	4.44809e-06	2.53276e-06	2.58333e-06	1.59231e-06	1.96199e-06	2.30464e-06	1.95298e-06
830					123.388	351.166			3.65352e-06	6.53413e-06	4.22663e-06	3.89027e-06	2.46197e-06	3.53587e-06	4.69329e-06	4.46158e-06	4.18216e-06	1.14293e-06	2.52017e-06	1.11032e-06	1.71376e-06	2.00352e-06	1.78121e-06	1.60467e-06	2.33303e-06	1.7762e-06	2.89096e-06	3.38052e-06	3.11784e-06	3.12977e-06
831					358.086	367.159			6.4263e-07	8.74837e-07	1.84803e-06	6.6076e-07	6.32979e-07	6.68403e-07	6.63345e-07	8.82026e-07	8.59127e-07	1.33897e-06	8.13283e-07	9.76207e-07	7.79644e-07	1.07722e-06	1.16265e-06	6.75843e-07	1.03998e-06	9.82973e-07	9.04399e-07	9.85222e-07	8.31061e-07	9.06894e-07
832					384.78	74.0239			7.1728e-05	6.9633e-05	4.80646e-05	5.74277e-05	5.1768e-05	5.44505e-05	6.32947e-05	6.73524e-05	6.04649e-05	7.59107e-05	6.65285e-05	6.56032e-05	5.78687e-05	5.49191e-05	5.43701e-05	5.42605e-05	7.10589e-05	6.2565e-05	5.69598e-05	6.06943e-05	6.36403e-05	6.04315e-05
833					225.777	462.297			4.16063e-05	4.19807e-05	6.13081e-05	5.46051e-05	4.69438e-05	4.37587e-05	4.70965e-05	5.65491e-05	4.9231e-05	5.95153e-05	8.29973e-05	5.661e-05	4.56249e-05	6.57807e-05	6.5188e-05	6.8652e-05	5.67902e-05	6.26448e-05	5.09903e-05	5.59783e-05	6.01892e-05	5.57193e-05
834					611.721	256.299			3.1022e-05	3.20713e-05	3.56184e-05	2.85999e-05	2.78963e-05	2.86522e-05	2.88292e-05	3.59807e-05	3.10837e-05	3.86369e-05	3.92269e-05	3.08226e-05	3.03013e-05	3.61256e-05	3.60548e-05	3.39685e-05	3.28301e-05	3.47458e-05	2.76513e-05	3.6422e-05	3.82242e-05	3.40992e-05
835					229.264	359.124			1.87504e-06	2.14962e-06	1.76126e-06	1.20672e-06	1.71591e-06	1.66647e-06	1.51303e-06	1.2066e-06	1.63683e-06	1.3321e-06	2.11909e-06	1.90658e-06	2.52572e-06	1.18546e-06	1.70614e-06	2.05934e-06	1.66323e-06	1.81221e-06	2.16549e-06	1.85568e-06	1.29357e-06	1.77158e-06
837					335.496	208.169			1.18533e-05	1.29774e-05	1.28725e-05	1.03182e-05	1.03798e-05	1.03504e-05	1.16205e-05	1.11563e-05	1.1441e-05	1.16391e-05	1.19453e-05	1.20051e-05	1.16421e-05	1.29635e-05	1.16441e-05	1.1443e-05	1.21772e-05	1.19324e-05	1.0479e-05	1.11053e-05	1.17705e-05	1.11183e-05
838					210.101	99.0555			3.49371e-05	6.60079e-05	3.67612e-05	1.45457e-05	2.55765e-05	2.32309e-05	2.13219e-05	2.35629e-05	3.0743e-05	1.28509e-08	6.5167e-06	1.28555e-08	6.2933e-06	6.3097e-06	1.88065e-06	8.41971e-06	1.2845e-08	3.68233e-06	1.25663e-05	1.4884e-05	1.03907e-05	1.26137e-05
839					227.463	460.281			2.66223e-05	2.78068e-05	3.17156e-05	4.16144e-05	3.62016e-05	3.04662e-05	3.33137e-05	3.17104e-05	3.24314e-05	3.554e-05	3.88543e-05	3.06307e-05	3.23573e-05	3.80459e-05	3.46564e-05	4.13663e-05	3.33695e-05	3.56025e-05	3.63517e-05	3.5265e-05	3.75519e-05	3.63895e-05
840					192.698	364.136			9.84086e-05	0.000125861	0.000155005	0.000126054	0.000126397	0.00011054	9.98555e-05	0.000103834	0.000118245	5.10212e-05	4.80196e-05	6.02183e-05	6.17311e-05	9.18429e-05	0.000104006	7.98726e-05	6.01805e-05	6.96115e-05	9.66727e-05	9.77547e-05	9.67377e-05	9.7055e-05
841					430.875	273.144			6.18813e-06	8.34916e-06	8.73793e-06	5.97222e-06	5.92859e-06	5.28959e-06	6.73251e-06	5.66359e-06	6.60771e-06	4.76923e-06	4.66074e-06	4.2308e-06	5.0388e-06	6.30197e-06	6.03037e-06	5.75839e-06	4.51534e-06	5.1632e-06	5.57835e-06	5.56299e-06	6.02588e-06	5.72241e-06
842					229.262	363.089			5.16184e-06	2.85135e-06	1.0783e-05	1.52333e-06	7.49263e-06	3.5175e-06	4.85779e-06	5.7707e-06	5.24477e-06	1.4393e-05	1.1586e-05	1.05524e-05	8.41677e-06	7.61441e-06	7.54218e-06	8.75627e-06	9.39879e-06	9.78248e-06	7.17391e-06	7.75541e-06	7.58946e-06	7.50626e-06
843					66.3028	409.137			2.34965e-06	1.48259e-06	2.00902e-06	2.6502e-06	2.26464e-06	1.80044e-06	1.97066e-06	2.06438e-06	2.07395e-06	3.89348e-06	4.04349e-06	3.75682e-06	3.23872e-06	2.36192e-06	4.93167e-06	1.9525e-06	5.25895e-06	3.67969e-06	2.87249e-06	4.12289e-06	2.58453e-06	3.1933e-06
844					713.712	148.993			6.11957e-06	4.56228e-06	7.2879e-06	5.82592e-06	4.46277e-06	5.81289e-06	6.13925e-06	4.59182e-06	5.6003e-06	9.66941e-06	7.33173e-06	6.76391e-06	6.80727e-06	7.19409e-06	6.49413e-06	7.78193e-06	7.17485e-06	7.40217e-06	5.86982e-06	7.2657e-06	6.78353e-06	6.63968e-06
845					292.476	227.085			4.955e-06	4.64316e-06	4.21139e-06	3.95646e-06	3.6638e-06	4.68487e-06	4.75058e-06	4.22487e-06	4.38627e-06	4.85577e-06	4.33906e-06	5.14089e-06	3.47079e-06	4.29083e-06	3.63055e-06	3.71667e-06	4.97448e-06	4.30238e-06	4.34077e-06	4.18344e-06	4.27383e-06	4.26602e-06
846					413.835	318.202			1.51819e-06	1.25018e-06	1.26957e-06	1.53366e-06	1.9764e-06	1.65611e-06	1.28187e-06	1.33282e-06	1.47735e-06	1.67482e-06	1.39461e-06	1.69003e-06	1.2676e-06	1.37358e-06	1.2636e-06	1.38148e-06	1.60264e-06	1.45605e-06	1.72295e-06	1.44431e-06	1.72155e-06	1.6296e-06
847					377.586	177.062			1.09014e-05	1.97789e-05	1.87868e-05	9.98047e-06	6.23683e-06	1.00158e-05	1.5228e-05	6.9371e-06	1.22332e-05	1.35895e-06	3.17685e-06	6.67837e-06	7.70345e-06	1.75869e-06	3.45552e-06	2.0436e-06	1.19782e-06	3.42166e-06	6.55317e-06	6.76749e-06	5.85073e-06	6.39046e-06
848					62.8919	185.071			4.07742e-06	3.9269e-06	2.41117e-06	2.94059e-06	2.86112e-06	2.09675e-06	2.07747e-06	2.63175e-06	2.87789e-06	3.95143e-06	3.68543e-06	3.31594e-06	4.02237e-06	4.80776e-06	5.32209e-06	6.01718e-06	2.70158e-06	4.22797e-06	3.33941e-06	3.74361e-06	3.5612e-06	3.54807e-06
849					22.6781	617.549			1.94433e-06	2.40841e-06	2.3721e-06	1.55093e-06	1.34285e-06	1.99174e-06	2.31431e-06	1.79502e-06	1.96496e-06	1.69828e-06	1.57244e-06	2.84842e-06	1.82794e-06	2.0102e-06	2.73508e-06	2.28724e-06	1.8747e-06	2.10679e-06	1.71669e-06	1.68596e-06	1.93525e-06	1.7793e-06
850					365.252	359.125			3.54037e-06	2.14288e-06	5.01674e-06	2.66112e-06	3.96013e-06	2.38019e-06	3.17385e-06	4.49528e-06	3.42132e-06	6.17496e-06	5.61868e-06	5.37951e-06	5.7759e-06	5.71409e-06	5.32859e-06	5.94603e-06	5.23608e-06	5.64673e-06	5.21498e-06	4.66056e-06	4.92463e-06	4.93339e-06
851					220.582	306.278			9.176e-06	1.22183e-05	1.40968e-05	1.45648e-05	1.53488e-05	1.25169e-05	1.46524e-05	1.08524e-05	1.29283e-05	1.11137e-05	1.33542e-05	9.67607e-06	1.07391e-05	1.48408e-05	1.07738e-05	1.41525e-05	1.21783e-05	1.21036e-05	1.18911e-05	1.33982e-05	1.27781e-05	1.26891e-05
852					334.056	98.0716			4.2276e-05	3.89638e-05	3.18737e-05	4.25699e-05	3.18354e-05	4.79571e-05	3.31265e-05	4.30192e-05	3.89527e-05	2.37654e-05	2.87084e-05	3.41887e-05	3.02884e-05	3.84513e-05	2.53787e-05	3.17118e-05	2.6299e-05	2.9849e-05	3.17623e-05	3.24533e-05	3.34907e-05	3.25688e-05
853					216.351	98.9844			8.91023e-06	1.00823e-05	1.2836e-05	1.56208e-05	1.40815e-05	1.26216e-05	1.65418e-05	8.98902e-06	1.24604e-05	2.23757e-05	4.85011e-05	1.0242e-05	1.08111e-05	4.25791e-05	9.17073e-06	1.22891e-05	7.9964e-06	2.04957e-05	1.2126e-05	1.13696e-05	1.28088e-05	1.21015e-05
854					299.519	89.0712			1.58659e-05	1.38097e-05	1.56797e-05	1.44969e-05	1.50785e-05	1.7841e-05	1.3217e-05	1.48433e-05	1.5104e-05	9.12556e-06	8.6226e-06	8.51649e-06	9.84473e-06	8.79144e-06	7.59454e-06	8.36782e-06	9.39612e-06	8.78241e-06	1.3083e-05	1.13337e-05	1.23184e-05	1.2245e-05
855					364.383	375.098			5.96502e-06	4.31068e-06	5.26393e-06	7.16683e-06	7.12552e-06	5.1018e-06	5.1219e-06	5.35563e-06	5.67641e-06	7.33262e-06	7.28278e-06	7.13862e-06	6.70792e-06	1.06001e-05	9.78472e-06	7.33678e-06	7.8318e-06	8.00191e-06	7.66085e-06	6.23997e-06	8.92617e-06	7.60899e-06
856					382.929	99.0555			3.80319e-05	3.20645e-05	3.89132e-05	2.40101e-05	2.5765e-05	3.2056e-05	2.58995e-05	3.19701e-05	3.10888e-05	4.09417e-05	4.38433e-05	4.07948e-05	3.99818e-05	3.97344e-05	4.08507e-05	4.16077e-05	4.15263e-05	4.11601e-05	3.69898e-05	3.48332e-05	3.48941e-05	3.55724e-05
857					163.932	110.071			0.000390569	0.000338844	0.000550734	0.000335988	0.000408303	0.000386475	0.000412727	0.000434043	0.00040721	0.000413443	0.000473578	0.000483529	0.000380339	0.000338445	0.000424211	0.000241818	0.000273128	0.000378562	0.000379214	0.000474746	0.000261117	0.000371692
858					414.342	370.197			3.1341e-06	3.03659e-06	1.94997e-06	2.04532e-06	2.42912e-06	2.2593e-06	1.93385e-06	2.30752e-06	2.38697e-06	2.50126e-06	2.49318e-06	2.89922e-06	2.73009e-06	3.06232e-06	2.19809e-06	2.6526e-06	2.58772e-06	2.64056e-06	2.42173e-06	2.0935e-06	2.40138e-06	2.30554e-06
859					45.4086	170.071			3.28099e-06	3.97706e-06	2.97519e-06	4.69989e-06	3.13878e-06	3.50992e-06	2.91677e-06	3.57751e-06	3.50951e-06	2.69999e-06	2.5093e-06	1.06609e-06	2.32198e-06	2.79397e-06	1.76405e-06	1.58554e-06	2.46329e-06	2.15053e-06	3.35692e-06	3.09104e-06	2.53587e-06	2.99461e-06
860					387.322	541.116			4.16321e-07	4.3171e-07	3.60958e-07	2.76828e-06	2.44595e-06	1.41171e-06	1.7225e-06	7.81699e-07	1.29239e-06	1.88438e-07	1.31397e-08	4.27569e-07	5.62776e-07	3.17776e-07	3.413e-07	2.8301e-07	1.2845e-08	2.68357e-07	6.22042e-07	7.76491e-07	1.04348e-06	8.14003e-07
861					362.611	715.374			1.29212e-06	2.1819e-05	1.62868e-06	1.38457e-06	5.83607e-07	1.26103e-06	2.4412e-05	2.95962e-06	6.91757e-06	2.07497e-07	2.46949e-07	5.2482e-07	8.85135e-07	1.04836e-06	1.82533e-06	1.22532e-06	1.2845e-08	7.47031e-07	2.03178e-06	1.82859e-06	2.21372e-06	2.0247e-06
862					263.136	376.084			4.04585e-07	1.33407e-08	1.29878e-06	7.32146e-08	8.00284e-07	1.1681e-08	2.72791e-07	3.87418e-07	4.07762e-07	1.25e-06	1.63818e-06	3.94905e-07	1.65642e-06	1.15906e-06	1.47581e-06	1.38312e-06	8.48387e-07	1.22574e-06	1.16913e-06	1.423e-06	1.30286e-06	1.29833e-06
863					296.946	276.18			3.46664e-06	4.52117e-06	3.14831e-06	3.39718e-06	2.71304e-06	3.51302e-06	3.32389e-06	3.58834e-06	3.45895e-06	1.42396e-06	1.89356e-06	2.10859e-06	1.52045e-06	1.83022e-06	1.98667e-06	1.45769e-06	1.30789e-06	1.69113e-06	2.7092e-06	2.363e-06	2.29375e-06	2.45532e-06
865					165.831	313.273			3.03262e-05	3.92759e-05	5.67574e-05	4.72529e-05	4.32111e-05	4.4107e-05	6.99569e-05	4.05304e-05	4.64272e-05	3.54978e-05	2.329e-05	1.91513e-05	2.02545e-05	2.29171e-05	3.04374e-05	3.17785e-05	2.8401e-05	2.6466e-05	4.41465e-05	4.70439e-05	3.44926e-05	4.18943e-05
866					41.8804	159.091			4.96149e-06	6.41528e-06	6.38253e-06	7.7191e-06	6.03176e-06	6.93643e-06	4.36321e-06	5.7093e-06	6.06489e-06	4.52962e-06	4.71628e-06	2.86818e-06	4.93216e-06	4.95504e-06	4.29671e-06	3.9968e-06	4.97367e-06	4.40856e-06	5.41272e-06	4.74148e-06	5.16373e-06	5.10597e-06
867					61.3061	261.126			3.5726e-06	2.6606e-06	2.87209e-06	1.26153e-05	1.69354e-05	9.8087e-06	6.76154e-06	6.7993e-06	7.75319e-06	4.02608e-06	5.02496e-06	6.2677e-06	5.92112e-06	4.41523e-06	4.72062e-06	3.40513e-06	2.79423e-06	4.57189e-06	7.15286e-06	6.75237e-06	6.09444e-06	6.66656e-06
868					543.489	189.159			0.000336028	0.000502273	0.000367327	0.000281607	0.000430343	0.000313703	0.000316351	0.000278123	0.000353219	0.000148914	0.000139075	0.000142028	0.000110632	0.000133688	0.000125945	0.000151048	0.000126814	0.000134768	0.000236985	0.000236367	0.000226621	0.000233325
869					52.2126	791.526			9.43868e-07	7.26242e-07	1.21069e-06	5.29787e-07	6.35127e-07	5.09697e-07	4.63243e-07	9.77326e-07	7.49497e-07	1.23873e-06	1.41564e-06	8.15642e-07	1.09566e-06	6.68346e-07	9.0623e-07	1.0982e-06	6.42573e-07	9.85128e-07	7.53185e-07	1.08882e-06	8.37483e-07	8.93162e-07
870					57.6546	367.138			1.28212e-08	1.33407e-08	1.43681e-07	3.08104e-07	1.05495e-07	1.1681e-08	1.13871e-08	1.19576e-08	7.73084e-08	9.32704e-07	2.42911e-06	1.28555e-08	1.5336e-06	2.81025e-06	1.52907e-06	2.95036e-06	8.91406e-08	1.53589e-06	5.40522e-07	8.26528e-07	6.26846e-07	6.64632e-07
871					388.293	342.177			5.83353e-07	4.76859e-06	1.62658e-06	3.64946e-06	9.28731e-07	2.53199e-06	4.5927e-06	1.3117e-06	2.49914e-06	7.86366e-08	1.15686e-07	6.58159e-08	6.33632e-07	3.49803e-06	4.11785e-06	8.3742e-07	2.07965e-07	1.19438e-06	1.89422e-06	1.58334e-06	1.9758e-06	1.81779e-06
872					380.221	143.081			4.66045e-05	5.07586e-05	5.88216e-05	4.28703e-05	4.30012e-05	5.22014e-05	4.68943e-05	4.59251e-05	4.83846e-05	3.91854e-05	3.71567e-05	4.31664e-05	3.10907e-05	3.03406e-05	2.78147e-05	2.29826e-05	4.50427e-05	3.45975e-05	3.97509e-05	3.88775e-05	4.44962e-05	4.10416e-05
873					280.065	450.198			2.05379e-06	1.82213e-06	2.24254e-06	2.20981e-06	1.46192e-06	1.20956e-06	1.47015e-06	1.69735e-06	1.77091e-06	1.34489e-06	1.49266e-06	2.43133e-06	1.82301e-06	1.90494e-06	2.72604e-06	2.31764e-06	1.58897e-06	1.95368e-06	1.73392e-06	1.99406e-06	1.91139e-06	1.87979e-06
874					74.3883	296.135			2.76102e-06	1.13868e-06	3.64119e-07	5.07765e-06	1.46985e-05	3.67645e-06	3.59152e-06	1.74676e-06	4.13184e-06	2.20239e-06	2.65254e-06	2.07604e-06	2.33908e-06	3.10581e-06	2.48925e-06	2.43797e-06	1.26267e-06	2.32072e-06	3.2685e-06	3.24935e-06	3.37862e-06	3.29882e-06
875					331.089	523.127			6.5435e-06	2.78466e-06	7.83145e-06	1.60335e-05	1.83039e-05	9.74255e-06	1.04432e-05	7.52092e-06	9.90046e-06	1.07668e-05	6.75499e-06	9.47295e-06	6.4464e-06	5.65121e-06	4.81353e-06	6.74136e-06	6.03486e-06	7.08526e-06	8.35047e-06	6.8179e-06	7.87414e-06	7.68084e-06
877					435.036	360.213			1.45132e-05	6.4899e-05	4.02545e-05	1.98079e-05	1.46775e-05	2.40811e-05	2.04632e-05	3.50121e-05	2.92136e-05	2.53899e-06	3.65898e-06	1.13258e-06	3.30832e-06	3.12746e-06	2.89318e-06	3.30031e-06	2.57528e-06	2.81689e-06	1.41947e-05	1.46576e-05	1.26416e-05	1.38313e-05
880					405.908	340.101			1.97418e-06	1.82698e-06	1.34886e-06	1.58607e-06	1.61955e-06	1.58599e-06	2.01643e-06	1.71082e-06	1.70861e-06	1.79485e-06	1.89621e-06	1.73894e-06	2.7295e-06	2.88265e-06	3.15936e-06	3.72798e-06	1.54372e-06	2.43415e-06	2.19014e-06	2.49263e-06	2.43123e-06	2.37133e-06
881					435.32	250.992			1.88596e-06	1.46318e-06	9.89803e-07	1.21995e-06	1.80793e-06	2.28425e-06	3.2686e-06	2.56648e-06	1.93577e-06	3.43886e-06	2.57314e-06	4.10871e-06	3.91585e-06	2.72443e-06	3.20909e-06	2.84236e-06	1.84491e-06	3.08217e-06	1.92517e-06	2.21575e-06	2.40502e-06	2.18198e-06
882					308.425	113.108			0.000141247	0.000124735	0.00013792	0.000111233	0.000111464	0.00011117	0.000120917	0.000120832	0.00012244	0.000128283	0.000149043	0.000132847	0.000126005	0.000122245	0.00012392	0.000131067	0.000116704	0.000128764	0.000125866	0.000126759	0.000116864	0.000123163
883					208.415	372.311			8.04983e-05	6.99623e-05	5.01827e-05	9.63742e-05	0.000101232	7.62382e-05	0.00010596	7.54663e-05	8.19893e-05	6.82814e-05	6.57708e-05	8.58304e-05	8.90671e-05	8.39864e-05	9.10306e-05	8.48334e-05	6.40084e-05	7.91011e-05	7.89451e-05	8.22739e-05	8.48368e-05	8.20186e-05
884					365.238	263.073			1.10716e-06	7.34748e-07	1.34619e-06	1.84201e-06	1.62562e-06	1.6036e-06	1.10544e-06	1.30455e-06	1.33366e-06	3.24428e-06	2.73951e-06	2.97671e-06	2.15006e-06	2.18847e-06	2.28631e-06	2.66089e-06	2.04328e-06	2.53619e-06	1.89566e-06	2.01027e-06	1.59052e-06	1.83215e-06
885					404.137	416.261			3.3533e-06	4.52439e-06	4.17878e-06	1.49438e-06	1.09584e-06	2.06646e-06	2.35679e-06	2.3573e-06	2.6784e-06	7.31957e-07	1.28345e-06	9.23693e-07	6.99322e-07	1.12707e-06	1.00192e-06	8.15405e-07	1.97943e-06	1.07028e-06	1.48681e-06	1.77661e-06	1.53497e-06	1.59946e-06
886					63.0658	294.145			2.66678e-06	3.24102e-06	3.46879e-06	2.00381e-06	1.78854e-06	2.46532e-06	2.23444e-06	2.22266e-06	2.51142e-06	5.63677e-07	5.23848e-07	3.88455e-07	1.59435e-07	1.20746e-07	5.19911e-07	1.29756e-08	9.9395e-07	4.10375e-07	1.70512e-06	1.32344e-06	1.55775e-06	1.52877e-06
887					310.2	383.115			0.000105979	0.000116471	0.000111287	9.21758e-05	7.90973e-05	9.71989e-05	8.71008e-05	9.41794e-05	9.79361e-05	9.03936e-05	9.8084e-05	0.000104793	9.08713e-05	9.89902e-05	9.31968e-05	0.000110469	0.000105911	9.90887e-05	0.000107237	0.000100496	9.4183e-05	0.000100639
888					149.934	143.081			8.71652e-05	0.000335226	9.26966e-05	0.000187444	9.37535e-05	0.000153481	0.000187834	8.44784e-05	0.00015276	4.44118e-05	1.31946e-05	1.31366e-05	6.80851e-05	3.11344e-05	2.22248e-05	3.24717e-05	1.12242e-05	2.94854e-05	8.9628e-05	7.55662e-05	9.82981e-05	8.78308e-05
889					438.395	317.193			1.22923e-06	3.91218e-06	1.46691e-06	2.27962e-06	1.5543e-06	1.30895e-06	3.57234e-06	1.95203e-06	2.15944e-06	1.28509e-08	2.7026e-07	1.16124e-07	4.18487e-07	3.57524e-07	4.91155e-07	2.40406e-07	3.92134e-07	2.87368e-07	9.8698e-07	1.29106e-06	1.18054e-06	1.15286e-06
891					420.886	359.125			3.2471e-06	4.13797e-06	3.69247e-06	5.21834e-06	5.90972e-06	3.49923e-06	3.15931e-06	2.89048e-06	3.96933e-06	5.1243e-06	5.32526e-06	3.63748e-06	4.66711e-06	4.88883e-06	4.1631e-06	4.87293e-06	4.91159e-06	4.69883e-06	4.28245e-06	3.225e-06	3.50603e-06	3.67116e-06
892					444.477	285.119			7.79302e-06	1.10611e-05	5.78517e-06	8.74024e-06	8.64242e-06	6.32828e-06	9.06621e-06	6.44944e-06	7.98323e-06	5.57607e-06	5.81001e-06	9.56216e-06	7.80516e-06	7.72747e-06	8.0795e-06	8.92934e-06	5.06294e-06	7.31908e-06	7.26599e-06	6.71793e-06	9.21487e-06	7.73293e-06
893					521.997	375.224			1.35425e-05	1.36369e-05	1.09455e-05	1.23314e-05	1.33165e-05	1.2391e-05	1.50003e-05	1.1301e-05	1.28082e-05	9.81093e-06	8.02651e-06	9.47647e-06	7.89149e-06	7.30529e-06	1.00522e-05	1.05657e-05	9.33336e-06	9.05774e-06	1.03483e-05	1.03564e-05	1.1088e-05	1.05976e-05
894					281.794	120.081			0.000151168	0.000176711	0.000126727	0.000311318	0.000251872	0.000249133	0.000187849	0.000205401	0.000207522	0.000111586	0.000104482	0.000113842	0.000125232	0.000125288	0.000122104	0.000127107	0.000107628	0.000117159	0.000167986	0.000155588	0.000170159	0.000164578
895					239.021	334.273			7.76321e-07	7.5335e-07	7.19847e-07	8.01731e-07	8.93461e-07	8.59588e-07	8.78033e-07	1.1885e-06	8.58854e-07	9.29785e-07	9.27935e-07	8.9659e-07	8.54706e-07	1.01732e-06	7.06127e-07	7.64063e-07	8.1813e-07	8.64332e-07	9.57348e-07	9.47473e-07	9.02e-07	9.35607e-07
896					42.3205	272.258			6.758e-06	6.82538e-06	6.35634e-06	6.42438e-06	2.19923e-06	5.47089e-06	7.58342e-06	5.73269e-06	5.91879e-06	2.84044e-07	4.64901e-07	6.12513e-07	3.25396e-07	6.99254e-07	1.24647e-06	4.07327e-07	2.91964e-07	5.41484e-07	3.14809e-06	2.94922e-06	2.19571e-06	2.76434e-06
897					442.781	110.071			0.000412868	0.000304294	0.000353131	0.000311376	0.000348602	0.000260377	0.000271362	0.000314956	0.000322121	0.000348057	0.000365284	0.000301507	0.000333969	0.000206124	0.00036419	0.000265989	0.000204591	0.000298714	0.000272423	0.000291443	0.000322232	0.000295366
898					63.0104	149.023			0.000116988	7.64799e-05	9.7563e-05	7.11525e-05	0.000148314	9.92195e-05	5.2427e-05	5.95472e-05	9.02114e-05	4.78846e-05	0.000137619	6.29153e-05	0.000103338	0.00012075	0.000160412	0.000209954	6.00947e-05	0.000112871	0.000100297	0.000101885	0.000102222	0.000101468
899					252.453	309.217			4.30038e-06	4.3852e-06	4.52568e-06	5.28105e-06	3.70685e-06	4.51469e-06	3.92018e-06	4.21836e-06	4.35655e-06	5.60273e-06	5.38696e-06	5.96938e-06	5.4753e-06	4.9129e-06	4.64383e-06	4.6994e-06	5.63362e-06	5.29052e-06	4.10563e-06	4.56972e-06	4.48451e-06	4.38662e-06
900					442.53	275.135			5.51583e-06	5.54172e-06	7.4297e-06	1.45165e-05	1.50561e-05	6.09677e-06	1.49046e-05	8.50095e-06	9.69527e-06	7.72211e-06	3.95227e-07	8.48556e-06	6.47601e-06	4.82484e-06	5.40635e-06	5.33339e-06	5.38255e-06	5.50325e-06	8.11581e-06	7.46189e-06	7.95775e-06	7.84515e-06
901					408.543	130.098			0.000110595	0.000136082	0.000153844	0.000143951	0.000121989	7.75122e-05	4.80227e-05	8.54065e-05	0.000109675	0.000109821	0.000117007	9.0357e-05	0.00010421	0.000109809	0.000104701	0.000115712	0.00015733	0.000113618	0.000117064	0.000114631	0.000113559	0.000115085
902					434.758	566.169			9.47312e-07	6.08125e-07	5.58793e-07	9.49467e-07	8.45941e-07	9.84736e-07	6.93587e-07	5.80955e-07	7.71114e-07	3.46376e-07	3.96446e-07	5.90624e-07	5.92994e-07	5.55992e-07	4.29461e-07	5.20274e-07	3.87589e-07	4.77469e-07	6.9893e-07	6.36716e-07	5.0264e-07	6.12762e-07
903					452.409	568.185			1.11231e-06	1.60021e-06	1.67916e-06	1.27279e-06	1.26321e-06	6.28093e-07	4.33459e-07	1.21681e-06	1.15075e-06	6.42823e-07	6.9434e-07	6.26199e-07	7.26981e-07	5.05831e-07	5.86261e-07	9.92331e-07	1.09687e-06	7.33955e-07	1.0148e-06	1.12066e-06	8.88498e-07	1.00799e-06
904					153.298	504.345			2.13841e-06	1.69674e-06	2.01891e-06	1.89629e-06	2.08289e-06	2.10181e-06	2.58608e-06	1.96059e-06	2.06021e-06	2.38784e-06	1.12056e-06	1.21006e-06	2.55245e-06	2.30066e-06	1.60507e-06	1.41423e-06	3.04987e-06	1.95509e-06	2.51626e-06	1.38667e-06	1.88763e-06	1.93019e-06
905					364.005	539.1			7.04434e-08	1.33407e-08	7.48923e-08	4.0977e-07	5.57157e-07	2.52861e-07	3.10388e-07	2.99487e-07	2.48542e-07	5.42308e-07	1.96626e-07	3.17237e-07	4.31507e-07	1.12463e-07	2.88001e-07	2.43409e-07	3.22224e-07	3.06722e-07	5.30685e-07	4.91596e-07	3.4149e-07	4.5459e-07
906					364.389	378.1			1.55713e-05	6.82673e-06	1.92202e-05	6.35218e-06	1.3537e-05	4.09951e-06	1.09222e-05	1.41909e-05	1.134e-05	4.07833e-05	4.29004e-05	3.96944e-05	4.8007e-05	4.4038e-05	3.82156e-05	4.51414e-05	3.5122e-05	4.17378e-05	3.08008e-05	2.47761e-05	2.71496e-05	2.75755e-05
907					366.138	519.253			6.2153e-07	9.59243e-06	7.51549e-07	7.21075e-07	2.6389e-07	7.69e-07	1.0079e-05	1.44687e-06	3.03067e-06	1.28509e-08	1.31397e-08	1.84409e-07	2.36885e-07	3.61824e-07	5.88694e-07	5.70596e-07	1.2845e-08	2.47656e-07	9.00894e-07	7.16613e-07	7.32425e-07	7.83311e-07
908					131.116	194.067			3.58314e-05	3.10888e-05	2.27406e-05	3.98583e-05	5.58268e-05	2.6074e-05	3.80673e-05	3.71761e-05	3.58329e-05	5.79148e-05	2.96185e-05	6.0128e-05	4.46695e-05	2.31193e-05	2.23915e-05	3.18169e-05	3.96047e-05	3.86579e-05	3.25344e-05	3.81864e-05	3.89686e-05	3.65631e-05
909					409.384	91.0505			2.44191e-05	3.29681e-05	3.07264e-05	2.60065e-05	2.51262e-05	2.41536e-05	1.58845e-05	2.31252e-05	2.53012e-05	2.43298e-05	3.30848e-05	2.34298e-05	2.84774e-05	2.96391e-05	2.64577e-05	3.14075e-05	3.32014e-05	2.87535e-05	2.91796e-05	2.69797e-05	2.7746e-05	2.79684e-05
910					364.484	501.199			2.2684e-07	1.30097e-07	5.34724e-07	2.97447e-07	1.64192e-07	7.9732e-08	1.14329e-07	4.16724e-07	2.45511e-07	5.48055e-07	4.13323e-07	3.07744e-07	3.29042e-07	4.53188e-07	4.96567e-07	4.41019e-07	4.1803e-07	4.25871e-07	4.45726e-07	3.92219e-07	4.41974e-07	4.2664e-07
911					161.628	511.303			1.73554e-05	2.51502e-05	2.56581e-05	2.59949e-05	2.63329e-05	2.23075e-05	3.62911e-05	2.08203e-05	2.49888e-05	3.37913e-05	2.5189e-05	1.52262e-05	1.48607e-05	2.19924e-05	2.15807e-05	3.92746e-05	2.72719e-05	2.48984e-05	3.62427e-05	2.89738e-05	3.62975e-05	3.3838e-05
912					335.507	216.123			3.38878e-06	2.34782e-06	3.50623e-06	1.85131e-06	3.19102e-06	2.18464e-06	3.61821e-06	4.15538e-06	3.03042e-06	6.09275e-06	5.08007e-06	6.99384e-06	5.38013e-06	5.60109e-06	5.73025e-06	1.03182e-05	5.30905e-06	6.31317e-06	5.01895e-06	3.36289e-06	5.9431e-06	4.77498e-06
913					198.916	345.188			2.47622e-06	4.12157e-05	2.31401e-07	1.15406e-05	1.14598e-08	4.2273e-06	2.68111e-05	2.03439e-06	1.10685e-05	1.28509e-08	1.6001e-07	1.28555e-08	1.27428e-08	1.22675e-08	1.2274e-08	1.29756e-08	1.2845e-08	3.11027e-08	4.09812e-06	4.19666e-06	3.88552e-06	4.0601e-06
915					107.615	244.227			0.000201405	0.000199816	0.00018715	0.000286826	0.000259504	0.000268075	0.000239677	0.000224131	0.000233323	9.76346e-05	0.00010514	0.000115553	0.000125785	0.00015028	0.000156395	0.000141904	0.000100821	0.000124189	0.000172358	0.000161564	0.000172619	0.000168847
916					42.7527	228.232			3.25756e-06	2.62361e-06	2.13098e-06	2.82305e-06	2.42834e-06	2.17625e-06	2.22569e-06	1.9914e-06	2.45711e-06	1.85359e-06	2.09701e-06	1.78003e-06	2.34991e-06	1.81378e-06	1.72195e-06	2.24786e-06	1.80244e-06	1.95832e-06	2.5016e-06	2.68229e-06	2.37199e-06	2.51863e-06
917					454.018	560.278			6.76973e-07	4.77247e-07	5.31739e-07	5.98503e-07	5.32768e-07	3.35455e-07	6.63752e-07	4.10419e-07	5.28357e-07	9.28097e-07	6.02336e-07	5.95869e-07	5.74445e-07	9.50578e-07	5.36731e-07	9.40651e-07	7.61326e-07	7.36254e-07	3.56777e-07	6.04787e-07	6.12522e-07	5.24695e-07
918					461.728	291.166			6.48739e-06	4.94378e-06	1.78235e-05	3.5873e-06	8.59193e-06	4.63862e-06	6.51265e-06	1.29844e-05	8.1962e-06	1.99293e-05	1.6622e-05	1.41884e-05	9.6392e-06	9.93551e-06	1.19408e-05	9.31942e-06	1.636e-05	1.34918e-05	1.05358e-05	1.10819e-05	1.15734e-05	1.10637e-05
919					269.311	571.288			3.27673e-06	3.09692e-06	4.84014e-06	4.52771e-06	5.26925e-06	3.85393e-06	5.15654e-06	3.80015e-06	4.22767e-06	7.74057e-06	7.7531e-06	5.44498e-06	5.16408e-06	5.56336e-06	5.22186e-06	8.38607e-06	6.95414e-06	6.52852e-06	7.04328e-06	5.77665e-06	5.87597e-06	6.23197e-06
920					56.844	645.488			1.20587e-06	1.04649e-06	1.07444e-06	6.48993e-07	5.1007e-07	1.078e-06	7.84744e-07	8.19478e-07	8.9601e-07	1.08238e-06	7.2195e-07	1.37333e-06	1.30339e-06	1.49689e-06	1.27085e-06	1.8767e-06	7.35375e-07	1.23261e-06	1.37338e-06	1.04176e-06	1.20867e-06	1.20794e-06
921					214.478	560.311			1.24859e-05	1.42662e-05	1.7276e-05	1.45547e-05	1.67674e-05	1.1784e-05	1.24589e-05	1.13108e-05	1.3863e-05	1.35665e-05	1.45284e-05	1.03508e-05	1.05057e-05	1.40269e-05	1.24757e-05	1.66729e-05	1.51222e-05	1.34061e-05	1.2779e-05	1.41464e-05	1.33004e-05	1.34086e-05
923					405.907	356.078			6.05225e-06	6.15902e-06	4.38307e-06	4.59976e-06	5.17872e-06	5.05813e-06	5.9919e-06	6.18682e-06	5.45121e-06	5.79124e-06	5.54434e-06	4.88607e-06	7.84234e-06	9.25809e-06	1.04636e-05	1.07882e-05	5.22298e-06	7.4746e-06	7.30896e-06	6.83636e-06	6.99208e-06	7.0458e-06
925					323.611	362.105			2.70478e-05	1.79877e-05	2.67255e-05	1.1054e-05	1.91866e-05	7.55176e-06	1.91558e-05	2.86719e-05	1.96726e-05	4.9734e-05	6.93224e-05	4.98858e-05	6.58909e-05	5.84263e-05	5.25247e-05	6.67453e-05	5.12177e-05	5.79684e-05	3.95653e-05	3.28946e-05	3.84541e-05	3.69713e-05
926					453.264	110.071			0.000637681	0.000507554	0.00126849	0.000255661	0.000245302	0.000413616	0.000376857	0.000708689	0.000551731	0.000427878	0.000596908	0.0005032	0.000500419	0.000445279	0.00050549	0.000446385	0.000580824	0.000500798	0.000423772	0.000489824	0.000542951	0.000485516
927					65.6249	759.449			2.92745e-06	1.604e-06	1.84413e-06	2.09423e-06	1.95731e-06	2.01644e-06	1.32837e-06	2.37678e-06	2.01859e-06	3.08882e-06	1.65823e-06	3.03762e-06	1.84336e-06	1.89163e-06	2.70412e-06	1.94827e-06	3.53528e-06	2.46342e-06	2.22019e-06	1.74416e-06	2.27978e-06	2.08138e-06
928					93.6367	223.108			2.20271e-05	1.9742e-05	2.29309e-05	1.81939e-05	1.97604e-05	1.82915e-05	2.18904e-05	2.21012e-05	2.06172e-05	3.77372e-05	5.16033e-05	3.8183e-05	2.24208e-05	3.05348e-05	3.15847e-05	2.76957e-05	3.4798e-05	3.43197e-05	1.99698e-05	2.71027e-05	2.3754e-05	2.36088e-05
929					334.536	188.128			1.39976e-05	1.94704e-05	2.02408e-05	1.49646e-05	2.14703e-05	1.80151e-05	1.33055e-05	1.20571e-05	1.66902e-05	4.43469e-06	5.37354e-06	4.21594e-06	2.59025e-06	3.19835e-06	2.81804e-06	5.99162e-06	5.69134e-06	4.28922e-06	9.67439e-06	8.70092e-06	1.11074e-05	9.82758e-06
930					55.074	166.061			2.71479e-05	2.75505e-05	2.97342e-05	2.62367e-05	3.68541e-05	2.96971e-05	2.51885e-05	2.97476e-05	2.90196e-05	2.49584e-05	2.81349e-05	2.44296e-05	2.82584e-05	3.01723e-05	2.35853e-05	2.95785e-05	2.66406e-05	2.69697e-05	2.88951e-05	2.40075e-05	2.73745e-05	2.6759e-05
932					464.563	269.075			3.13342e-06	2.91948e-06	2.9378e-06	2.40998e-06	1.84021e-06	2.19867e-06	2.39498e-06	2.64527e-06	2.55997e-06	2.67678e-06	3.17966e-06	2.65174e-06	2.92145e-06	3.00906e-06	2.83466e-06	3.08401e-06	3.30914e-06	2.95831e-06	2.71307e-06	2.76624e-06	2.82309e-06	2.76747e-06
933					265.219	619.287			1.52041e-05	1.46841e-05	1.90373e-05	1.84059e-05	1.78993e-05	1.81202e-05	2.50758e-05	1.60295e-05	1.8057e-05	8.99185e-06	1.01782e-05	7.483e-06	8.15284e-06	1.15828e-05	1.22761e-05	1.33948e-05	1.03531e-05	1.03016e-05	1.53641e-05	1.60637e-05	1.32915e-05	1.49064e-05
934					166.808	483.272			4.92603e-06	7.31637e-06	9.26051e-06	3.23791e-06	9.73389e-06	8.77812e-06	1.36968e-05	9.80404e-06	8.34421e-06	8.25895e-06	7.42742e-06	3.55898e-06	2.14094e-06	3.73795e-06	5.46621e-06	5.62304e-06	4.62546e-06	5.10487e-06	8.47402e-06	9.94064e-06	6.27666e-06	8.23044e-06
935					465.716	230.042			1.1869e-05	9.79273e-06	4.5482e-06	8.23659e-06	1.10449e-05	1.44246e-05	2.59845e-05	1.69407e-05	1.28551e-05	2.12311e-05	1.23662e-05	2.38817e-05	2.21465e-05	1.56227e-05	1.57149e-05	1.75014e-05	1.11263e-05	1.74488e-05	1.4055e-05	1.37222e-05	1.38457e-05	1.38743e-05
937					63.7722	497.202			5.78943e-06	4.19485e-06	3.40813e-06	6.40414e-06	5.56136e-06	5.94814e-06	7.67284e-06	8.41735e-06	5.92453e-06	3.48314e-06	4.5674e-06	5.84253e-06	8.05464e-06	1.0356e-05	7.99978e-06	7.47441e-06	5.84264e-06	6.70257e-06	7.85868e-06	6.00732e-06	6.79059e-06	6.88553e-06
938					420.125	405.21			9.01166e-07	7.37443e-07	8.1062e-07	8.92601e-07	1.13326e-06	6.63372e-07	1.15983e-06	1.14322e-06	9.30189e-07	1.96826e-06	1.82485e-06	2.05656e-06	1.80194e-06	2.05104e-06	2.79905e-06	2.05866e-06	1.84897e-06	2.05117e-06	1.48679e-06	1.62438e-06	1.69795e-06	1.60304e-06
939					33.1161	193.159			5.73526e-06	1.38619e-06	2.86214e-06	3.12962e-06	3.07005e-06	2.2464e-06	2.20919e-06	3.91117e-06	3.06875e-06	1.75272e-06	2.20203e-06	3.14296e-06	4.18866e-06	2.318e-06	1.0792e-06	2.01769e-06	7.76894e-07	2.18477e-06	5.05861e-06	3.58326e-06	5.79638e-06	4.81275e-06
940					235.48	415.102			2.55897e-06	3.0272e-06	3.14712e-06	2.50731e-06	2.79088e-06	2.20172e-06	3.24718e-06	2.71807e-06	2.7748e-06	2.35458e-06	1.75393e-06	3.64322e-06	1.68758e-06	1.60603e-06	8.08967e-07	8.36154e-07	1.9096e-06	1.82501e-06	2.57162e-06	2.23963e-06	2.05019e-06	2.28715e-06
941					298.622	172.097			3.52776e-05	2.98338e-05	8.53461e-06	3.63569e-05	2.7792e-05	6.72982e-05	2.66242e-05	1.95624e-05	3.141e-05	5.50801e-07	3.68749e-07	1.31841e-07	4.75666e-07	7.97985e-07	5.12385e-07	5.56599e-07	3.69526e-07	4.70444e-07	1.60546e-05	1.50599e-05	1.42105e-05	1.51083e-05
942					263.431	473.198			1.91826e-06	2.32412e-06	2.48968e-06	1.46943e-06	1.22971e-06	1.65558e-06	1.82941e-06	1.26668e-06	1.77286e-06	1.28333e-06	1.25611e-06	9.44459e-07	9.67484e-07	1.08773e-06	1.80349e-06	1.83721e-06	1.3786e-06	1.3198e-06	1.42435e-06	1.8753e-06	1.3516e-06	1.55042e-06
943					58.355	303.137			1.5458e-06	1.01803e-06	8.55422e-07	3.72915e-06	3.48975e-06	2.35606e-06	1.95221e-06	1.36265e-06	2.03863e-06	1.22674e-06	1.13215e-06	1.61346e-06	1.37524e-06	8.66768e-07	1.19122e-06	1.10207e-06	5.99138e-07	1.13835e-06	1.57785e-06	1.28842e-06	1.44903e-06	1.43843e-06
944					412.932	304.161			1.25819e-05	1.38996e-05	1.21854e-05	1.34076e-05	1.48172e-05	1.17619e-05	1.3652e-05	1.63996e-05	1.35882e-05	1.92671e-05	1.73817e-05	2.16639e-05	1.97695e-05	1.85017e-05	1.89543e-05	1.88068e-05	2.11546e-05	1.94374e-05	1.53796e-05	1.53254e-05	1.79949e-05	1.62333e-05
945					412.252	198.053			3.53179e-05	3.50154e-05	2.82051e-05	2.8297e-05	3.78814e-05	2.57196e-05	3.51605e-05	3.53227e-05	3.2615e-05	6.4394e-05	4.96868e-05	5.4055e-05	6.21206e-05	7.09475e-05	7.74147e-05	6.63373e-05	5.37416e-05	6.23372e-05	4.42682e-05	4.85739e-05	4.65546e-05	4.64656e-05
946					264.907	657.235			2.8669e-06	3.17927e-06	3.74881e-06	3.34333e-06	3.50743e-06	3.40979e-06	4.49399e-06	2.24265e-06	3.34902e-06	1.62298e-06	1.61719e-06	1.05938e-06	1.38123e-06	1.74066e-06	1.33643e-06	2.27454e-06	1.72602e-06	1.59481e-06	2.38428e-06	2.94139e-06	2.71291e-06	2.67953e-06
947					288.943	187.155			0.000458581	0.000338166	0.000419754	0.000274613	0.000399533	0.000295409	0.000321907	0.000355878	0.00035798	0.000354348	0.000385233	0.000386369	0.000346664	0.000382922	0.000359516	0.00041168	0.000387107	0.00037673	0.000339858	0.000356291	0.000369832	0.000355327
948					227.531	283.227			4.58688e-06	6.2827e-06	9.48104e-06	1.01984e-06	6.7067e-06	4.84945e-06	5.84e-06	4.45702e-06	5.40295e-06	4.72265e-06	6.22416e-06	1.8257e-06	3.36499e-06	4.35991e-06	4.11566e-06	4.89549e-06	5.46705e-06	4.37195e-06	6.02206e-06	6.74071e-06	6.45559e-06	6.40612e-06
949					442.872	370.17			3.46634e-06	3.10241e-06	3.18888e-06	2.05129e-06	2.57689e-06	2.29666e-06	2.69716e-06	2.80853e-06	2.77352e-06	3.75057e-06	4.21225e-06	4.62059e-06	3.67521e-06	4.31049e-06	3.70383e-06	3.74933e-06	3.98923e-06	4.00144e-06	3.22187e-06	3.71423e-06	2.99543e-06	3.31051e-06
950					197.665	547.472			1.11392e-05	1.13177e-05	1.83659e-05	9.13767e-06	1.25745e-05	1.04422e-05	1.25361e-05	1.62446e-05	1.27197e-05	2.43173e-05	1.75437e-05	2.18494e-05	2.13586e-05	1.69356e-05	1.60691e-05	1.78404e-05	2.3769e-05	1.99604e-05	1.46265e-05	1.6077e-05	1.53354e-05	1.53463e-05
951					29.5883	545.457			2.31168e-06	2.79933e-06	2.02321e-06	2.94227e-06	5.20393e-06	2.34037e-06	2.68103e-06	2.47236e-06	2.84677e-06	3.70391e-06	3.02141e-06	3.77211e-06	3.24307e-06	3.48679e-06	3.06901e-06	3.15243e-06	3.40871e-06	3.35718e-06	2.84345e-06	2.96061e-06	3.40049e-06	3.06818e-06
952					36.5986	603.534			3.06767e-05	3.02715e-05	2.70983e-05	2.48418e-05	2.61565e-05	1.86123e-05	2.15703e-05	3.2003e-05	2.64038e-05	3.20478e-05	2.99282e-05	3.86757e-05	3.10132e-05	3.37951e-05	3.65764e-05	2.87864e-05	3.2692e-05	3.29393e-05	2.62635e-05	2.66092e-05	2.43416e-05	2.57381e-05
953					224.832	532.28			7.37201e-06	7.53025e-06	9.85599e-06	9.94337e-06	9.03268e-06	8.64466e-06	8.29179e-06	9.3916e-06	8.75779e-06	9.91328e-06	9.9912e-06	8.93404e-06	9.72073e-06	9.63275e-06	1.13837e-05	1.05136e-05	8.82112e-06	9.8638e-06	9.24091e-06	1.03209e-05	1.11875e-05	1.02498e-05
955					30.4583	283.227			5.49338e-06	6.60539e-06	4.87444e-06	9.07226e-06	1.40658e-05	9.04496e-06	8.02432e-06	7.46634e-06	8.08087e-06	3.05972e-06	3.37791e-06	4.08458e-06	3.55884e-06	5.81849e-06	4.17968e-06	3.26049e-06	3.91663e-06	3.90704e-06	5.08256e-06	5.92637e-06	6.65361e-06	5.88752e-06
956					250.638	260.185			2.88241e-05	4.50552e-05	3.7987e-05	2.08947e-05	1.91463e-05	2.82919e-05	3.52829e-05	3.72899e-05	3.15965e-05	2.06412e-05	1.88351e-05	2.51032e-05	1.4988e-05	2.85731e-05	3.99538e-05	2.11161e-05	1.65131e-05	2.32154e-05	2.87066e-05	3.00976e-05	2.55047e-05	2.8103e-05
957					346.611	173.14			0.000342598	0.000140249	0.000130319	0.000170881	0.000112517	0.000493089	0.000229051	0.000182107	0.000225101	0.000239272	0.000262008	0.000196366	0.000163454	0.000174821	0.000143766	0.000148359	0.000124095	0.000181518	0.000200957	0.000259685	0.000183419	0.000214687
958					471.472	304.161			2.42634e-06	1.97764e-06	1.3365e-06	2.77515e-06	2.37517e-06	3.46917e-06	2.28763e-06	3.37768e-06	2.50316e-06	1.88615e-06	1.64743e-06	2.09568e-06	1.8869e-06	1.02248e-06	1.93569e-06	1.93738e-06	1.74516e-06	1.76961e-06	2.3953e-06	2.05949e-06	2.19771e-06	2.2175e-06
959					390.004	157.061			9.48515e-06	9.15252e-06	1.26399e-05	7.67007e-06	8.07117e-06	7.0257e-06	7.64057e-06	1.01048e-05	8.97373e-06	1.59603e-05	1.32693e-05	1.18123e-05	1.05163e-05	1.1592e-05	1.07036e-05	8.85836e-06	1.35802e-05	1.20366e-05	1.16049e-05	1.04487e-05	9.5227e-06	1.05254e-05
960					391.738	337.109			1.48121e-06	2.52821e-06	9.20544e-07	1.3196e-06	1.04178e-06	1.37811e-06	7.02605e-07	7.0714e-07	1.2599e-06	9.86585e-07	1.31424e-06	1.25402e-06	7.30769e-07	1.06132e-06	1.3755e-06	9.25421e-07	1.53813e-06	1.14825e-06	1.00216e-06	1.15633e-06	1.1616e-06	1.1067e-06
961					267.909	595.287			1.69209e-06	1.3342e-06	2.9206e-06	2.66098e-06	2.48224e-06	2.04028e-06	2.27581e-06	2.18803e-06	2.19928e-06	1.61608e-06	1.83212e-06	1.20263e-06	1.54458e-06	2.01095e-06	1.77803e-06	2.06143e-06	1.7818e-06	1.72845e-06	2.09497e-06	2.32984e-06	2.37255e-06	2.26579e-06
962					331.112	348.09			1.73455e-05	7.9947e-06	2.05388e-05	4.53852e-06	1.19339e-05	3.42542e-06	1.1543e-05	1.58192e-05	1.16424e-05	3.93578e-05	4.59769e-05	4.08158e-05	4.63975e-05	4.47861e-05	4.01047e-05	4.72406e-05	3.68931e-05	4.26966e-05	2.95561e-05	2.58236e-05	2.75516e-05	2.76438e-05
963					296.886	252.102			2.80076e-06	3.38768e-06	2.37964e-06	5.37859e-06	4.71583e-06	4.89347e-06	3.88647e-06	2.77425e-06	3.77709e-06	1.93231e-06	1.50752e-06	3.0148e-06	1.57962e-06	1.32125e-06	2.30008e-06	1.2964e-06	1.79976e-06	1.84397e-06	1.22385e-08	3.31269e-06	3.32483e-06	2.21658e-06
964					68.5785	356.279			1.9931e-07	1.82409e-07	1.35568e-08	1.12521e-08	5.01954e-06	1.67307e-06	1.33001e-05	2.43872e-06	2.85475e-06	1.63708e-05	7.64317e-07	6.34851e-07	3.83823e-07	1.03234e-06	3.0291e-06	3.4473e-06	6.03841e-06	3.96262e-06	3.80314e-06	2.99402e-06	2.96444e-06	3.25387e-06
965					329.38	332.089			2.41095e-05	2.81273e-05	1.93557e-05	2.78748e-05	1.96104e-05	2.64256e-05	2.02386e-05	2.09951e-05	2.33421e-05	1.57868e-05	1.79087e-05	1.6143e-05	2.36906e-05	1.89195e-05	1.78363e-05	2.015e-05	1.49045e-05	1.81674e-05	2.07354e-05	1.99328e-05	2.10278e-05	2.05653e-05
966					57.7673	433.244			2.99485e-06	3.42478e-06	3.51054e-06	6.46793e-07	6.32223e-07	6.0349e-07	8.37034e-07	1.03397e-06	1.71046e-06	6.07547e-07	6.04899e-07	1.54908e-07	8.05408e-07	5.76746e-07	4.63761e-07	1.20331e-06	9.33751e-07	6.68791e-07	9.718e-07	7.20269e-07	6.00551e-07	7.64207e-07
967					249.843	493.204			3.57651e-06	3.33054e-06	2.83201e-06	2.81763e-06	2.67687e-06	2.79463e-06	3.0904e-06	3.01147e-06	3.01626e-06	1.64283e-06	2.27447e-06	3.26055e-06	3.20985e-06	2.53454e-06	3.50759e-06	3.43789e-06	2.1175e-06	2.74815e-06	2.98253e-06	2.73614e-06	3.07661e-06	2.93176e-06
969					62.9865	430.207			5.77702e-05	3.95172e-05	5.23797e-05	3.16142e-05	6.30929e-05	4.95395e-05	2.75439e-05	3.34954e-05	4.43691e-05	2.9328e-05	6.95597e-05	3.78684e-05	5.23004e-05	6.54455e-05	7.98206e-05	9.98632e-05	3.40326e-05	5.85273e-05	5.07357e-05	5.19281e-05	4.81884e-05	5.02841e-05
970					165.079	169.061			0.000105513	0.000105623	0.000168311	0.00010139	0.00011537	0.000122526	0.00011786	0.000134251	0.000121356	0.000133768	0.000138066	0.000138078	0.000112862	9.91827e-05	0.000132407	8.62599e-05	8.56433e-05	0.000115783	0.000107521	0.000142563	8.65743e-05	0.00011222
976					477.58	266.16			2.12311e-06	1.47198e-06	1.19503e-06	1.85528e-06	2.05593e-06	2.42324e-06	1.25472e-06	1.399e-06	1.72229e-06	1.35939e-06	1.73457e-06	9.5215e-07	2.99029e-06	3.22226e-06	4.30592e-06	3.74523e-06	1.85321e-06	2.52038e-06	1.93723e-06	2.20271e-06	2.26826e-06	2.13607e-06
977					104.152	242.211			3.81695e-05	3.5037e-05	3.74793e-05	4.20504e-05	3.85581e-05	4.50492e-05	4.13376e-05	3.56229e-05	3.9163e-05	1.08093e-05	1.07872e-05	1.09486e-05	1.21551e-05	1.6053e-05	1.56467e-05	1.59889e-05	1.18855e-05	1.30343e-05	2.30548e-05	2.40642e-05	2.41544e-05	2.37578e-05
979					227.049	414.321			3.21319e-05	3.24664e-05	3.13215e-05	3.9526e-05	2.99178e-05	3.36514e-05	3.33042e-05	2.28837e-05	3.19003e-05	1.84109e-05	2.31401e-05	2.75738e-05	1.73262e-05	2.05174e-05	1.93399e-05	2.09166e-05	2.06642e-05	2.09861e-05	2.60579e-05	2.48994e-05	2.68434e-05	2.59336e-05
980					306.669	133.032			1.78302e-05	3.00055e-05	2.2257e-05	5.04744e-05	6.85649e-05	3.67742e-05	3.41388e-05	2.9215e-05	3.61575e-05	3.49769e-05	3.66523e-05	1.62355e-05	4.1746e-05	4.09469e-05	2.86195e-05	2.72893e-05	3.2852e-05	3.24148e-05	3.1359e-05	2.93883e-05	3.22075e-05	3.0985e-05
981					218.021	592.292			1.91476e-05	1.00374e-05	1.27552e-05	2.39282e-05	2.20093e-05	2.22226e-05	2.59501e-05	2.22282e-05	1.97848e-05	1.96483e-05	1.68894e-05	1.51776e-05	1.89849e-05	2.13199e-05	1.96082e-05	2.20497e-05	2.17419e-05	1.94275e-05	2.22548e-05	2.37545e-05	2.08522e-05	2.22872e-05
982					43.6502	172.087			4.84304e-06	5.77959e-06	4.2192e-06	7.23261e-06	6.85376e-06	7.14082e-06	6.29241e-06	5.65798e-06	6.00242e-06	4.71448e-06	2.71373e-06	1.86802e-06	3.99205e-06	3.53929e-06	2.20059e-06	2.66387e-06	3.51196e-06	3.1505e-06	4.54769e-06	4.09853e-06	4.0948e-06	4.247e-06
983					268.181	335.258			1.29666e-05	1.05864e-05	1.97706e-05	1.66702e-05	1.66744e-05	1.42735e-05	2.19233e-05	1.32271e-05	1.57615e-05	1.00439e-05	1.20102e-05	8.41458e-06	8.86707e-06	1.13533e-05	1.11936e-05	1.10088e-05	1.07856e-05	1.04596e-05	1.29143e-05	1.45392e-05	1.2396e-05	1.32832e-05
984					213.651	642.306			2.46133e-06	2.19333e-06	3.27452e-06	4.16778e-06	3.61954e-06	2.78693e-06	3.30255e-06	2.33372e-06	3.01746e-06	2.07946e-06	2.44485e-06	7.50775e-07	2.32476e-06	2.4986e-06	2.07983e-06	3.55306e-06	2.67623e-06	2.30094e-06	2.77637e-06	2.37736e-06	3.18778e-06	2.7805e-06
985					58.712	621.489			2.72318e-06	2.89663e-06	3.39322e-06	2.62094e-06	2.4251e-06	2.42732e-06	2.29303e-06	2.49981e-06	2.6599e-06	1.43906e-06	2.90272e-06	2.06554e-06	2.83557e-06	2.7061e-06	2.31929e-06	2.78929e-06	2.75312e-06	2.47634e-06	2.49135e-06	2.53969e-06	2.35102e-06	2.46069e-06
986					262.575	643.286			1.20587e-06	1.01363e-06	1.46667e-06	2.02536e-06	1.56884e-06	1.30034e-06	1.71605e-06	1.16269e-06	1.43243e-06	1.02573e-06	1.18186e-06	7.61449e-07	7.73331e-07	1.22898e-06	1.11114e-06	1.31781e-06	8.72169e-07	1.03406e-06	1.34781e-06	1.27269e-06	1.17207e-06	1.26419e-06
987					262.272	361.274			3.75973e-05	4.24446e-05	6.36851e-05	6.90025e-05	5.73932e-05	4.54602e-05	6.76614e-05	4.26325e-05	5.32346e-05	3.57057e-05	3.3278e-05	2.4466e-05	2.86109e-05	3.80363e-05	3.66329e-05	4.60561e-05	3.5462e-05	3.4781e-05	4.34407e-05	4.35635e-05	4.44103e-05	4.38048e-05
988					179.195	485.288			2.33321e-06	2.74643e-06	2.1039e-06	1.4293e-05	5.12246e-06	3.18176e-06	3.87864e-06	3.43073e-06	4.63626e-06	3.42997e-06	2.61462e-06	2.75221e-06	3.85663e-06	5.5124e-06	4.84174e-06	3.54111e-06	3.30036e-06	3.73113e-06	4.52724e-06	3.92237e-06	4.07511e-06	4.17491e-06
990					371.486	292.102			7.76478e-06	3.30989e-06	1.10065e-05	3.0619e-06	4.81762e-06	3.20623e-06	6.0897e-06	3.06513e-06	5.29021e-06	1.83155e-05	2.56749e-05	2.22176e-05	2.90725e-05	2.76441e-05	2.6341e-05	2.45107e-05	2.1604e-05	2.44225e-05	1.48007e-05	1.05e-05	1.68386e-05	1.40464e-05
991					48.1881	212.165			1.70027e-05	7.22427e-06	7.25235e-06	6.65321e-06	7.25969e-06	6.30803e-06	5.86217e-06	6.09874e-06	7.95765e-06	6.1198e-06	7.11097e-06	7.36539e-06	1.38355e-05	7.22917e-06	7.14505e-06	1.10453e-05	6.43083e-06	8.28525e-06	8.05539e-06	7.85484e-06	8.14072e-06	8.01698e-06
992					394.379	214.047			5.3022e-06	7.0635e-06	2.6515e-06	3.24976e-06	6.4646e-06	2.91416e-06	4.67893e-06	3.86629e-06	4.52387e-06	1.65422e-05	1.18429e-05	1.36014e-05	1.40839e-05	1.81343e-05	1.74151e-05	1.80102e-05	1.31136e-05	1.53429e-05	1.12128e-05	1.06087e-05	1.0151e-05	1.06575e-05
993					365.346	326.209			1.90943e-06	1.88649e-06	1.85115e-06	1.85475e-06	2.22018e-06	1.99403e-06	3.6648e-06	1.90246e-06	2.16041e-06	2.43947e-06	2.20313e-06	2.25046e-06	2.36265e-06	2.14387e-06	2.04977e-06	2.57332e-06	2.24802e-06	2.28384e-06	2.07561e-06	2.19345e-06	2.04351e-06	2.10419e-06
994					56.9565	377.146			4.04173e-06	3.80771e-06	4.65937e-06	3.86768e-06	3.55027e-06	3.37606e-06	3.14247e-06	3.70572e-06	3.76888e-06	3.90008e-06	4.36037e-06	4.06268e-06	5.09688e-06	3.34365e-06	1.9492e-06	1.78896e-06	3.87838e-06	3.54752e-06	4.25009e-06	3.93274e-06	4.28173e-06	4.15486e-06
995					417.538	490.176			2.113e-06	1.05876e-06	1.85636e-06	3.51517e-07	1.34706e-06	2.82942e-07	1.20223e-06	1.79223e-06	1.25051e-06	2.73266e-06	4.19709e-06	3.24056e-06	3.98542e-06	3.6685e-06	3.76429e-06	3.25286e-06	3.48021e-06	3.5402e-06	2.78524e-06	2.53367e-06	2.20895e-06	2.50929e-06
996					260.474	568.264			6.08807e-07	8.9684e-07	1.31568e-06	6.06436e-07	9.99933e-07	7.1499e-07	1.4151e-06	3.49449e-07	8.63404e-07	1.02937e-06	8.42923e-07	2.47275e-07	3.1781e-07	7.97097e-07	1.29013e-06	1.40734e-06	9.45438e-07	8.59673e-07	7.02684e-07	9.74183e-07	7.21465e-07	7.99444e-07
997					204.966	422.326			4.38156e-05	4.3887e-05	3.27998e-05	2.45855e-05	2.20623e-05	2.36364e-05	1.73687e-05	1.79315e-05	2.82609e-05	1.52226e-05	3.10685e-05	2.60693e-05	2.89987e-05	5.25857e-05	4.51246e-05	3.71804e-05	2.26298e-05	3.236e-05	2.86707e-05	2.54677e-05	3.1136e-05	2.84248e-05
998					405.908	240.099			1.70935e-06	1.67775e-06	1.34713e-06	1.72191e-06	1.87152e-06	1.74119e-06	2.08289e-06	2.42566e-06	1.82218e-06	2.36536e-06	2.0721e-06	1.79821e-06	2.76504e-06	3.45029e-06	3.70587e-06	3.8479e-06	2.13671e-06	2.76769e-06	1.98999e-06	2.41904e-06	2.32464e-06	2.24456e-06
999					73.5176	292.114			4.49348e-06	4.48043e-06	1.28124e-06	2.61324e-06	4.08894e-06	6.60357e-06	2.34242e-06	1.70277e-06	3.45076e-06	1.28509e-08	1.32552e-07	1.28555e-08	1.27428e-08	1.22675e-08	1.2274e-08	1.29756e-08	1.2845e-08	2.76704e-08	2.58467e-06	1.99237e-06	2.12195e-06	2.233e-06
1000					346.611	274.105			1.9111e-06	2.04394e-06	3.71798e-06	1.90466e-06	1.44689e-06	1.92552e-06	1.82185e-06	2.63687e-06	2.1761e-06	2.60119e-06	2.95925e-06	2.562e-06	1.354e-06	1.39619e-06	7.20211e-07	6.45385e-07	2.14914e-06	1.79842e-06	1.98187e-06	2.24642e-06	1.94105e-06	2.05645e-06
1001					302.249	304.007			1.50086e-05	1.0448e-05	1.54098e-05	1.05072e-05	1.34051e-05	8.34314e-06	1.30457e-05	1.13755e-05	1.21929e-05	1.39244e-05	1.55983e-05	1.45125e-05	1.50563e-05	1.22737e-05	1.30418e-05	1.71278e-05	1.10902e-05	1.40781e-05	1.37399e-05	1.19522e-05	1.49318e-05	1.35413e-05
1002					303.13	342.141			9.16055e-07	8.70992e-07	1.4157e-06	1.22115e-06	1.50841e-06	9.96445e-07	1.3719e-06	9.63141e-07	1.15797e-06	8.25171e-07	7.72024e-07	1.11676e-06	5.27897e-07	8.21406e-07	4.82376e-07	9.33106e-07	7.97262e-07	7.845e-07	1.03134e-06	9.83389e-07	1.10278e-06	1.03917e-06
1003					358.063	383.133			6.66977e-07	3.6374e-07	1.33819e-06	2.10682e-07	6.35968e-07	3.31421e-07	5.02132e-07	9.62464e-07	6.26447e-07	1.40898e-06	9.57634e-07	1.14167e-06	9.15277e-07	1.01363e-06	1.23953e-06	9.91729e-07	1.09626e-06	1.09559e-06	8.86952e-07	1.01065e-06	9.39327e-07	9.45643e-07
1004					40.3595	276.053			2.02384e-05	3.56589e-05	2.95507e-05	2.82046e-05	2.25729e-05	1.82623e-05	3.03587e-05	1.50016e-05	2.4981e-05	6.63675e-06	6.40779e-06	4.31839e-06	6.68151e-06	9.09716e-06	7.70032e-06	1.02813e-05	4.29161e-06	6.92686e-06	1.54437e-05	1.45794e-05	1.66529e-05	1.55587e-05
1005					133.693	270.243			2.42321e-06	1.85214e-06	1.13077e-06	2.06785e-06	2.14606e-06	4.08678e-06	1.7889e-06	2.52759e-06	2.25291e-06	4.15265e-07	2.97932e-07	1.72211e-07	8.32518e-08	3.60213e-07	4.03982e-07	1.38078e-07	3.92225e-07	2.82895e-07	1.32353e-06	1.62871e-06	1.02291e-06	1.32505e-06
1006					132.488	302.305			2.06665e-05	2.47403e-05	4.07277e-05	1.82728e-05	2.26275e-05	2.76771e-05	2.26215e-05	2.59513e-05	2.54106e-05	7.73775e-06	1.04218e-05	1.04727e-05	9.77752e-06	8.34706e-06	9.08608e-06	9.44243e-06	9.70494e-06	9.37379e-06	1.54441e-05	1.69142e-05	1.43312e-05	1.55632e-05
1007					389.08	350.106			3.1537e-06	3.38017e-06	4.50033e-06	1.82839e-06	3.16706e-06	1.33448e-06	1.40409e-06	2.93144e-06	2.71246e-06	2.75303e-06	1.40008e-06	2.13786e-06	1.61624e-06	2.30442e-06	2.65924e-06	2.63635e-06	2.31464e-06	2.22773e-06	2.17619e-06	2.71216e-06	2.63435e-06	2.50757e-06
1008					538.115	232.165			8.16004e-06	8.05577e-06	7.9379e-06	9.00114e-06	9.30781e-06	8.56082e-06	1.20042e-05	9.01289e-06	9.00508e-06	1.02004e-05	1.00229e-05	1.01397e-05	9.14107e-06	9.14422e-06	7.82966e-06	7.61334e-06	9.67378e-06	9.22063e-06	8.35864e-06	8.47018e-06	9.92399e-06	8.9176e-06
1009					252.453	330.118			0.000121265	0.000165193	0.000213412	6.20396e-05	8.20431e-05	8.54505e-05	0.000100846	0.000104645	0.000116862	0.00010662	0.00012117	0.000149557	8.96335e-05	7.57437e-05	4.61886e-05	4.87651e-05	0.000122897	9.50717e-05	0.000103512	9.33688e-05	0.000100361	9.90804e-05
1010					179.397	375.129			1.24816e-05	1.31621e-05	1.42043e-05	1.1136e-05	8.14673e-06	7.76857e-06	6.58182e-06	7.41035e-06	1.01114e-05	7.64409e-06	7.31306e-06	9.8324e-06	1.01137e-05	6.55068e-06	3.60659e-06	3.67101e-06	8.39954e-06	7.14139e-06	9.35279e-06	1.01692e-05	1.19435e-05	1.04885e-05
1011					32.1314	109.101			8.32596e-06	3.86296e-06	6.56307e-06	8.43649e-06	6.78699e-06	5.67073e-06	2.16826e-06	7.4341e-06	6.15607e-06	5.78232e-06	5.79675e-06	7.85416e-06	6.75556e-06	6.08634e-06	7.15254e-06	5.34167e-06	4.18964e-06	6.11987e-06	9.74492e-06	9.41033e-06	8.54493e-06	9.23339e-06
1012					335.356	346.054			1.43613e-06	1.13758e-06	8.8696e-07	2.52944e-07	3.73127e-07	6.85872e-07	4.85446e-07	9.86311e-07	7.80546e-07	1.0302e-06	1.35179e-06	1.11515e-06	1.30231e-06	9.89396e-07	1.31502e-06	1.18055e-06	1.33724e-06	1.20271e-06	9.16053e-07	1.22275e-06	9.7074e-07	1.03651e-06
1013					210.997	358.295			4.12013e-06	5.43641e-06	2.38573e-06	3.49949e-06	3.84757e-06	4.05942e-06	5.37756e-06	4.67393e-06	4.17503e-06	2.2759e-06	1.8182e-06	2.26524e-06	2.20472e-06	2.64146e-06	2.48215e-06	1.78129e-06	2.24104e-06	2.21375e-06	2.39422e-06	3.51115e-06	3.97617e-06	3.29384e-06
1014					164.254	531.271			4.39987e-06	7.98063e-06	8.71063e-06	9.88869e-06	8.15322e-06	9.90799e-06	1.34248e-05	7.52487e-06	8.74884e-06	7.90531e-06	6.27673e-06	2.64041e-06	4.07248e-06	5.97348e-06	4.93188e-06	7.48939e-06	3.60038e-06	5.36126e-06	6.64809e-06	1.02742e-05	6.85333e-06	7.92522e-06
1015					266.416	447.182			5.52525e-07	7.11765e-07	8.79566e-07	8.14604e-07	6.9093e-07	6.32656e-07	1.30883e-06	8.59614e-07	8.06312e-07	9.45171e-07	5.603e-07	8.4256e-07	5.20371e-07	6.4835e-07	6.70943e-07	6.29697e-07	8.17246e-07	7.0433e-07	9.74138e-07	7.15632e-07	8.69683e-07	8.53151e-07
1016					219.814	850.545			1.43843e-05	1.44063e-05	2.16417e-05	1.26287e-05	9.65431e-06	1.2427e-05	1.26105e-05	1.44865e-05	1.40299e-05	9.116e-06	7.48617e-06	1.22234e-05	1.0828e-05	9.03064e-06	1.06338e-05	9.00936e-06	1.92356e-05	1.09454e-05	1.18652e-05	1.1966e-05	9.9073e-06	1.12462e-05
1017					115.552	198.185			3.2092e-06	2.33321e-06	1.95263e-06	3.36805e-06	3.53452e-06	3.33835e-06	2.37437e-06	2.43002e-06	2.81755e-06	1.32067e-06	1.98321e-06	1.99731e-06	2.2295e-06	1.22512e-06	1.92055e-06	1.68819e-06	1.04594e-06	1.67631e-06	2.0667e-06	2.66818e-06	2.88204e-06	2.53897e-06
1018					320.588	178.071			4.10712e-06	3.43497e-06	5.59642e-06	2.2375e-06	4.74253e-06	2.35472e-06	3.46929e-06	4.36299e-06	3.78819e-06	6.58973e-06	7.43954e-06	6.41367e-06	4.56586e-06	5.04034e-06	4.00415e-06	4.6987e-06	5.87439e-06	5.5783e-06	4.00921e-06	3.49883e-06	4.69032e-06	4.06612e-06
1019					52.8002	308.16			1.68133e-06	2.67471e-06	2.78973e-06	1.21235e-06	9.20387e-07	9.75483e-07	1.58491e-06	1.61436e-06	1.68166e-06	9.07831e-07	7.96268e-07	1.06625e-06	1.15378e-06	8.99382e-07	9.21459e-07	5.22496e-07	1.19686e-06	9.33041e-07	1.27503e-06	1.13697e-06	1.08266e-06	1.16489e-06
1020					50.0605	496.244			1.45561e-06	3.05609e-06	4.79137e-06	2.19007e-06	2.56438e-06	2.1632e-06	3.53265e-06	1.8297e-06	2.69788e-06	2.52776e-06	1.3969e-06	6.89527e-07	1.54645e-06	1.78143e-06	2.0755e-06	4.13903e-06	1.68634e-06	1.98037e-06	1.71478e-06	2.52417e-06	3.13642e-06	2.45846e-06
1021					251.528	131.082			3.76737e-05	4.8825e-05	4.91103e-07	2.95185e-05	2.82438e-05	2.89272e-05	3.36003e-05	2.8155e-05	2.94293e-05	4.07325e-05	3.90439e-05	4.53932e-05	3.73225e-05	3.14851e-05	3.838e-05	3.76988e-05	3.59921e-05	3.8256e-05	3.32698e-05	3.42712e-05	3.46044e-05	3.40485e-05
1022					62.2004	187.144			3.51274e-06	2.42247e-06	3.31234e-06	3.12078e-06	6.37246e-05	3.16163e-06	2.78988e-06	3.06257e-06	1.06384e-05	2.78849e-06	2.59005e-06	2.40239e-06	2.92487e-06	2.64555e-06	1.67974e-06	2.81649e-06	2.37157e-06	2.52739e-06	3.96733e-06	4.13564e-06	4.29482e-06	4.1326e-06
1023					231.916	386.289			6.90886e-06	9.94467e-06	1.06312e-05	8.07266e-06	6.17475e-06	8.3186e-06	1.2452e-05	1.01288e-05	9.07895e-06	6.28599e-06	4.87581e-06	6.32946e-06	2.82914e-06	7.74442e-06	5.94585e-06	4.11323e-06	3.3682e-06	5.18651e-06	6.89676e-06	7.64099e-06	7.74319e-06	7.42698e-06
1024					202.35	446.325			2.41762e-05	1.88046e-05	1.79194e-05	1.435e-05	1.2863e-05	1.6769e-05	1.48957e-05	1.12679e-05	1.63807e-05	8.55701e-06	1.34418e-05	1.11036e-05	1.32641e-05	1.76167e-05	1.51372e-05	1.4825e-05	1.07844e-05	1.30912e-05	1.56561e-05	1.45179e-05	1.21785e-05	1.41175e-05
1025					406.961	115.087			4.16949e-06	1.113e-05	5.19263e-06	2.06091e-05	2.22654e-05	3.91686e-06	1.30161e-05	7.41124e-06	1.09638e-05	2.38316e-06	3.69531e-06	3.05069e-06	2.94641e-06	3.27435e-06	2.78195e-06	3.21786e-06	3.17324e-06	3.06537e-06	6.42641e-06	7.22493e-06	7.60829e-06	7.08654e-06
1026					234.606	412.246			1.19577e-06	1.72373e-06	2.8616e-06	1.73422e-06	2.0234e-06	1.52511e-06	1.63006e-06	1.76235e-06	1.80703e-06	1.57799e-06	1.55902e-06	2.10563e-06	1.40759e-06	1.74581e-06	1.62144e-06	1.42432e-06	1.59895e-06	1.6301e-06	1.64992e-06	1.52942e-06	1.55977e-06	1.5797e-06
1027					395.365	203.114			0.000124604	0.000121035	0.000172481	7.31586e-05	8.07817e-05	8.31023e-05	8.08578e-05	0.000141399	0.000109677	0.000186544	0.000147197	0.000196949	0.000115723	0.000110184	0.000104999	0.000115768	0.000159232	0.000142074	0.000112036	0.000123986	0.000123973	0.000119998
1029					210.983	550.387			1.82812e-06	2.17448e-06	2.90634e-06	2.46114e-06	2.78179e-06	2.05388e-06	2.61558e-06	2.04622e-06	2.35844e-06	1.65917e-06	1.71794e-06	1.45354e-06	1.37147e-06	1.78723e-06	1.66989e-06	2.24239e-06	1.81246e-06	1.71426e-06	1.90588e-06	1.92013e-06	2.54566e-06	2.12389e-06
1030					495.128	328.21			2.83734e-06	5.30644e-06	4.27684e-06	2.67867e-06	3.96476e-06	2.39805e-06	2.40692e-06	2.15674e-06	3.25322e-06	1.38787e-06	1.50918e-06	1.66619e-06	1.67999e-06	1.75593e-06	2.75327e-06	1.64933e-06	1.5599e-06	1.74521e-06	2.46525e-06	2.62654e-06	2.54029e-06	2.54402e-06
1031					385.993	327.03			3.09044e-06	4.1961e-06	3.27354e-06	2.28153e-06	3.14439e-06	2.7253e-06	1.75553e-06	3.64667e-06	3.01419e-06	2.60462e-06	4.24397e-06	3.50263e-06	1.95628e-06	3.08028e-06	1.4841e-06	3.0679e-06	3.78609e-06	2.96573e-06	2.187e-06	2.49358e-06	3.54812e-06	2.7429e-06
1032					22.4387	559.545			1.41092e-05	1.596e-05	1.28258e-05	1.04089e-05	7.7785e-06	1.25018e-05	1.621e-05	1.27349e-05	1.28161e-05	9.84922e-06	9.50596e-06	1.83551e-05	1.1448e-05	1.38186e-05	2.04728e-05	1.63474e-05	1.06985e-05	1.3812e-05	1.22023e-05	1.18552e-05	1.15722e-05	1.18766e-05
1033					451.682	392.034			6.93399e-06	6.36624e-06	5.1044e-06	3.11668e-06	3.24499e-06	3.90387e-06	4.17777e-06	6.07304e-06	4.86512e-06	6.41166e-06	5.70289e-06	6.65077e-06	5.11121e-06	4.88695e-06	4.26428e-06	5.65591e-06	6.41538e-06	5.63738e-06	4.74723e-06	4.47502e-06	5.76355e-06	4.99527e-06
1034					394.545	173.103			1.01088e-05	1.97635e-05	2.26135e-05	1.91364e-05	1.47967e-05	1.5868e-05	1.13696e-05	1.24321e-05	1.57611e-05	1.71827e-05	2.09358e-05	1.88439e-05	1.58857e-05	1.48556e-05	1.74744e-05	1.52832e-05	2.03134e-05	1.75968e-05	9.91103e-06	1.80323e-05	1.64745e-05	1.48059e-05
1035					117.74	608.385			8.07025e-07	5.58363e-06	1.73287e-06	2.18833e-06	3.09247e-06	6.8244e-06	4.28529e-06	1.21304e-06	3.21588e-06	8.39115e-06	9.22032e-08	8.03045e-08	8.91612e-07	1.43387e-06	2.32943e-06	3.12828e-06	3.01933e-06	2.42077e-06	2.82611e-06	2.67565e-06	2.06856e-06	2.52344e-06
1036					318.016	160.044			5.32829e-06	2.50597e-06	1.17783e-05	4.8363e-07	8.26458e-06	3.36668e-06	6.26762e-06	8.51491e-06	5.81375e-06	1.21883e-05	6.82834e-06	6.98811e-06	4.85657e-06	5.05687e-06	4.82971e-06	7.09504e-06	9.8104e-06	7.20667e-06	6.97994e-06	8.93717e-06	9.87444e-06	8.59718e-06
1037					465.738	337.142			6.60215e-06	5.86255e-06	4.1997e-06	4.63987e-06	4.80447e-06	4.219e-06	3.8162e-06	4.42136e-06	4.82066e-06	3.64048e-06	3.45493e-06	3.97381e-06	4.54153e-06	4.10215e-06	5.02721e-06	3.07474e-06	3.55448e-06	3.92117e-06	4.28025e-06	4.31821e-06	4.37413e-06	4.32419e-06
1038					208.35	196.083			1.15995e-05	8.30696e-06	2.81789e-06	6.41581e-06	1.17693e-05	2.62009e-06	1.13547e-05	1.0723e-05	8.2009e-06	2.65543e-05	1.49156e-05	2.97116e-05	1.8828e-05	1.30337e-05	9.06911e-06	1.01309e-05	1.97166e-05	1.7745e-05	1.05172e-05	1.35131e-05	1.31835e-05	1.24046e-05
1039					208.351	216.098			1.85648e-05	3.40799e-05	1.16285e-05	6.24026e-06	1.63313e-05	2.00868e-05	1.10145e-05	1.48656e-05	1.66014e-05	9.98158e-08	1.31397e-08	1.28555e-08	1.35956e-07	2.54683e-07	1.2274e-08	1.10246e-07	6.1498e-07	1.56744e-07	1.06218e-05	1.16117e-05	1.31321e-05	1.17885e-05
1040					52.0999	503.43			2.77547e-06	2.96939e-06	2.48819e-06	1.6529e-06	1.01345e-06	1.76537e-06	3.58511e-06	2.14909e-06	2.29987e-06	6.51173e-07	7.02079e-07	3.83148e-07	1.11463e-06	9.63431e-07	2.13036e-06	1.24381e-06	9.2736e-07	1.0145e-06	1.75815e-06	1.46228e-06	1.39935e-06	1.53993e-06
1041					192.698	380.111			8.83459e-06	1.243e-05	1.65833e-05	1.28222e-05	1.41611e-05	1.15145e-05	1.08907e-05	1.03864e-05	1.22028e-05	5.04742e-06	4.61801e-06	5.99284e-06	6.24576e-06	8.9998e-06	1.09299e-05	8.65706e-06	6.83376e-06	7.16557e-06	9.96147e-06	1.01104e-05	1.04232e-05	1.0165e-05
1042					261.602	524.298			0.000180216	0.000179067	0.000244969	0.000142645	0.000145738	0.00012488	0.000224225	0.000125766	0.000170938	0.000154989	0.000151257	0.00014275	0.000158394	0.000150566	0.000193356	0.000246903	0.000161974	0.000170024	0.000172832	0.000170638	0.000204002	0.000182491
1043					215.364	522.354			0.00193967	0.0022155	0.00416144	0.00360472	0.00346669	0.00290837	0.00382302	0.00212064	0.00303001	0.00304772	0.00205328	0.00243349	0.0023351	0.00343327	0.00316009	0.0040162	0.0032672	0.00296829	0.00333065	0.00241093	0.0032075	0.00298303
1044					364.366	303.166			6.22025e-07	7.19532e-06	1.12735e-06	1.32765e-06	7.35183e-07	3.03027e-06	2.33621e-06	2.4744e-06	2.35605e-06	8.65219e-08	1.31397e-08	2.54316e-07	7.19825e-07	1.91343e-07	1.00338e-06	3.7667e-07	2.20258e-07	3.58182e-07	1.37057e-06	1.35165e-06	1.51996e-06	1.41406e-06
1045					36.9826	313.273			2.88056e-05	3.0274e-05	2.71287e-05	2.0495e-05	2.3994e-05	2.29254e-05	2.33341e-05	2.7898e-05	2.56068e-05	2.74179e-05	2.87715e-05	3.86656e-05	2.89316e-05	3.01189e-05	3.13589e-05	2.91347e-05	2.68652e-05	3.0158e-05	2.69361e-05	2.53063e-05	2.31421e-05	2.51281e-05
1046					384.771	413.018			5.06031e-06	4.97007e-06	3.53207e-06	4.7744e-06	3.70537e-06	3.77038e-06	4.73546e-06	5.48024e-06	4.50354e-06	5.52662e-06	5.19561e-06	5.73545e-06	4.56896e-06	3.78842e-06	4.43639e-06	4.76987e-06	6.47985e-06	5.06265e-06	4.59943e-06	4.81655e-06	5.0275e-06	4.81449e-06
1047					97.1405	131.081			1.37883e-05	1.85832e-05	1.73974e-05	1.11461e-05	1.28137e-05	1.37594e-05	1.47616e-05	1.09413e-05	1.41489e-05	4.78459e-06	4.8775e-06	8.99482e-06	7.18965e-06	6.68775e-06	6.72527e-06	4.09233e-06	5.34517e-06	6.08713e-06	9.76133e-06	9.51309e-06	1.2034e-05	1.04362e-05
1048					51.6791	816.619			6.84594e-07	5.62332e-07	6.33325e-07	2.41996e-07	4.92777e-07	4.77033e-07	5.13593e-07	4.70638e-07	5.09536e-07	6.59123e-07	6.57103e-07	8.5531e-07	7.86291e-07	4.6529e-07	5.80036e-07	7.97778e-07	5.84444e-07	6.73172e-07	5.33438e-07	5.09914e-07	6.30522e-07	5.57958e-07
1049					406.046	226.084			0.000109109	9.61002e-05	8.92228e-05	9.70285e-05	0.000119486	0.000110577	0.000110328	0.000117978	0.000106229	0.000121978	0.000113958	0.000100115	0.000147773	0.000191081	0.00018464	0.00022261	9.73051e-05	0.000147432	0.00013594	0.000128793	0.000135034	0.000133255
1050					384.78	204.009			0.000183354	0.000165085	0.000131144	0.000155317	0.000144177	0.000139264	0.000163526	0.00018309	0.00015812	0.000194027	0.000181545	0.000181775	0.000164178	0.000156721	0.0001661	0.000173155	0.000195852	0.000176669	0.000160277	0.000174791	0.000166122	0.000167063
1051					447.558	310.176			2.83188e-06	3.98315e-06	2.96236e-06	6.49588e-06	4.91967e-06	2.9486e-06	2.73197e-06	3.2467e-06	3.76503e-06	3.21651e-06	2.88064e-06	3.15897e-06	3.26127e-06	2.73346e-06	2.65899e-06	3.26193e-06	2.7918e-06	2.99545e-06	3.03725e-06	3.09399e-06	3.0508e-06	3.06068e-06
1052					364.484	314.063			3.15378e-06	1.33997e-06	1.93799e-06	3.45957e-06	6.43581e-06	4.63259e-06	4.09653e-06	3.41208e-06	3.55854e-06	6.77304e-06	5.66972e-06	4.12693e-06	4.02695e-06	4.13737e-06	4.42808e-06	3.62051e-06	4.56095e-06	4.66794e-06	4.31105e-06	4.30203e-06	4.29083e-06	4.3013e-06
1053					405.548	515.213			1.94066e-05	1.58506e-05	8.60969e-06	1.19428e-05	1.44463e-05	1.43286e-05	1.96286e-05	2.02498e-05	1.55579e-05	1.53799e-05	1.46027e-05	1.31861e-05	3.24065e-05	4.81206e-05	5.96334e-05	6.16988e-05	1.25948e-05	3.22028e-05	2.39108e-05	2.30223e-05	2.24981e-05	2.31437e-05
1054					226.663	560.284			4.8142e-06	6.45124e-06	6.49725e-06	6.07554e-06	4.38244e-06	4.50048e-06	4.11165e-06	4.44353e-06	5.15954e-06	4.42464e-06	5.47466e-06	4.99656e-06	4.60903e-06	5.40211e-06	5.17961e-06	5.35704e-06	4.66547e-06	5.01364e-06	4.45045e-06	4.93588e-06	4.62163e-06	4.66932e-06
1055					220.58	835.531			6.3254e-06	7.21505e-06	7.52035e-06	5.70292e-06	7.14682e-06	5.34857e-06	6.08691e-06	8.10117e-06	6.6809e-06	8.63394e-06	9.53015e-06	8.49404e-06	8.04742e-06	6.80515e-06	7.24554e-06	6.48554e-06	7.90506e-06	7.89336e-06	7.12246e-06	7.46488e-06	5.3822e-06	6.65651e-06
1056					348.946	134.081			5.13288e-06	5.00975e-06	5.26267e-06	1.88267e-06	3.28551e-06	2.37197e-06	1.87005e-06	1.70669e-06	3.31527e-06	4.08416e-06	3.74627e-06	1.59318e-05	8.25535e-06	1.01504e-05	9.80327e-06	9.77862e-06	4.71307e-06	8.30788e-06	6.92023e-06	5.06324e-06	5.1323e-06	5.70526e-06
1057					271.135	144.138			9.71428e-05	5.81045e-05	7.29753e-05	9.30373e-05	5.76596e-05	9.86372e-05	8.336e-05	6.8604e-05	7.86901e-05	2.86442e-05	3.46712e-05	3.065e-05	2.48604e-05	2.69571e-05	2.86341e-05	2.839e-05	2.80035e-05	2.88513e-05	5.86769e-05	5.8176e-05	6.04853e-05	5.91127e-05
1059					209.312	370.295			0.000168564	0.000141901	9.86196e-05	0.00012545	0.000129267	0.000117835	0.000168641	0.000121134	0.000133926	0.000110411	0.000109457	0.000139365	0.000133973	0.000154961	0.000175215	0.000138777	0.000114276	0.000134554	0.000120608	0.000138414	0.000138351	0.000132458
1060					383.031	117.066			0.000299965	0.00024419	0.000307103	0.000158995	0.000192415	0.000225797	0.000206982	0.000254063	0.000236189	0.000351946	0.000371274	0.00034042	0.000311575	0.000322612	0.000331972	0.000344798	0.000349068	0.000340458	0.00029004	0.000271957	0.000275718	0.000279238
1061					112.91	167.081			3.88353e-05	4.9176e-05	4.10618e-05	9.09629e-05	7.69823e-05	6.8613e-05	6.1882e-05	6.09877e-05	6.10626e-05	4.17335e-05	4.68771e-05	3.64188e-05	3.57839e-05	2.63499e-05	2.88836e-05	2.7155e-05	3.44933e-05	3.47119e-05	4.74829e-05	4.30481e-05	2.87424e-05	3.97578e-05
1062					83.9911	278.248			2.24202e-06	3.09077e-06	3.2149e-06	3.06875e-06	2.60076e-06	5.24785e-06	6.25052e-06	4.06238e-06	3.72224e-06	2.04137e-07	1.23637e-07	1.28555e-08	1.44236e-07	3.69478e-07	4.28364e-07	2.61566e-07	1.70997e-07	2.14409e-07	1.85461e-06	1.82084e-06	1.3544e-06	1.67662e-06
1063					272.863	302.195			8.65799e-06	9.85534e-06	5.69605e-06	6.34573e-06	7.05471e-06	8.32995e-06	5.20385e-06	5.31694e-06	7.05757e-06	1.63023e-06	4.02568e-06	2.41623e-06	2.61971e-06	2.88965e-06	3.99183e-06	2.80047e-06	2.0552e-06	2.80363e-06	5.49706e-06	5.24309e-06	4.98547e-06	5.24187e-06
1064					217.153	857.516			7.15134e-06	7.08082e-06	7.92576e-06	7.18293e-06	4.04581e-06	7.2211e-06	6.05313e-06	7.67835e-06	6.79241e-06	3.68167e-06	3.8557e-06	5.37808e-06	4.69671e-06	4.02e-06	5.05254e-06	3.30076e-06	4.35907e-06	4.29307e-06	5.33703e-06	6.28899e-06	5.43199e-06	5.686e-06
1065					58.3179	274.176			4.97184e-06	5.75605e-06	6.95105e-06	2.82817e-06	1.92273e-06	2.58133e-06	3.63439e-06	4.51325e-06	4.14485e-06	1.37028e-06	8.62902e-07	5.4234e-07	7.2826e-07	7.7588e-07	9.80742e-07	3.69042e-07	1.89468e-06	9.40517e-07	1.91115e-06	2.56006e-06	2.86878e-06	2.44666e-06
1066					320.616	208.063			1.19563e-05	1.02392e-05	4.67415e-06	1.57571e-05	1.07977e-05	2.51586e-05	1.11482e-05	1.31097e-05	1.28551e-05	2.57791e-06	2.61139e-06	2.28229e-06	2.51076e-06	3.29341e-06	3.09852e-06	1.65377e-06	3.6569e-06	2.71062e-06	9.85586e-06	9.25135e-06	9.038e-06	9.38174e-06
1069					398.122	134.064			3.78225e-06	3.79935e-06	3.08314e-06	3.27872e-06	3.45218e-06	3.79408e-06	1.84433e-06	3.23236e-06	3.2833e-06	3.66232e-06	5.94684e-06	6.95682e-06	4.92162e-06	5.67194e-06	6.42799e-06	6.05458e-06	4.65642e-06	5.53732e-06	3.77242e-06	4.95369e-06	4.75399e-06	4.49337e-06
1070					391.819	359.091			5.80613e-06	9.3e-06	4.51395e-06	6.19962e-06	4.59759e-06	6.19066e-06	3.89092e-06	4.00943e-06	5.56354e-06	5.29426e-06	6.57055e-06	6.35148e-06	5.1531e-06	6.78627e-06	7.08788e-06	5.58337e-06	5.53117e-06	6.04476e-06	5.16357e-06	5.74308e-06	6.50924e-06	5.80529e-06
1071					419.14	387.087			7.01598e-06	6.84688e-06	8.58707e-06	6.15028e-06	6.9718e-06	5.3546e-06	6.13132e-06	6.25133e-06	6.66366e-06	9.66502e-06	9.32396e-06	9.26819e-06	7.73323e-06	6.41143e-06	7.50244e-06	8.04171e-06	7.37174e-06	8.16471e-06	6.71378e-06	7.70324e-06	7.88363e-06	7.43355e-06
1073					359.062	122.081			1.30128e-05	1.15717e-05	1.21424e-05	1.00295e-05	9.95721e-06	1.06435e-05	1.03235e-05	1.22734e-05	1.12442e-05	1.32778e-05	1.0274e-05	1.0426e-05	1.41188e-05	1.20516e-05	1.0582e-05	1.36479e-05	1.39761e-05	1.22943e-05	8.77048e-06	1.16108e-05	9.06248e-06	9.8146e-06
1074					367.091	155.045			1.49701e-05	1.34052e-05	1.14268e-05	1.17433e-05	8.0125e-06	1.16317e-05	1.26548e-05	1.17387e-05	1.19479e-05	7.47043e-06	1.035e-05	1.06192e-05	1.15676e-05	9.95869e-06	1.0326e-05	1.05864e-05	7.97274e-06	9.85638e-06	9.44389e-06	1.05896e-05	9.94299e-06	9.99215e-06
1075					251.583	560.266			8.08718e-08	1.33407e-08	6.02244e-07	9.43888e-08	6.4345e-07	1.87732e-07	3.11112e-07	6.76259e-07	3.26175e-07	7.99181e-07	7.66949e-07	3.72463e-07	2.44499e-07	7.6041e-07	4.59952e-07	6.86066e-07	9.55724e-07	6.30656e-07	4.69394e-07	3.22768e-07	4.97523e-07	4.29895e-07
1076					468.479	236.056			7.93844e-06	5.99414e-06	4.14768e-06	6.64772e-06	4.34274e-06	5.60426e-06	5.52542e-06	4.25911e-06	5.55744e-06	3.26878e-06	3.69332e-06	2.6492e-06	3.63947e-06	4.00008e-06	3.44932e-06	3.52437e-06	2.15753e-06	3.29776e-06	3.5599e-06	4.21628e-06	3.2002e-06	3.65879e-06
1077					29.2654	517.424			1.86098e-06	1.81589e-06	1.26585e-06	2.55467e-06	2.65039e-06	2.12863e-06	1.9472e-06	2.16329e-06	2.04836e-06	1.76699e-06	1.7957e-06	2.14851e-06	1.81541e-06	2.08932e-06	1.6375e-06	1.43163e-06	2.04825e-06	1.84166e-06	1.86932e-06	1.84875e-06	1.78243e-06	1.8335e-06
1078					175.417	716.52			0.00146084	0.00162908	0.00200399	0.00137411	0.00185229	0.00160025	0.00119297	0.00130554	0.00155238	0.00176072	0.00200221	0.00169715	0.00230245	0.00129895	0.00143294	0.00158606	0.00161974	0.00171253	0.00170635	0.00160512	0.00153475	0.00161541
1079					398.848	87.0557			1.98736e-05	2.20338e-05	1.87588e-05	1.40929e-05	1.3253e-05	1.88281e-05	1.37507e-05	1.51877e-05	1.69723e-05	1.9734e-05	2.41949e-05	2.40077e-05	1.99616e-05	2.11956e-05	2.18092e-05	2.23935e-05	2.24049e-05	2.19627e-05	1.71546e-05	1.81626e-05	2.02883e-05	1.85352e-05
1080					415.548	243.074			4.18166e-06	3.29978e-06	4.29501e-06	2.41917e-06	4.9662e-06	2.19451e-06	3.91633e-06	6.08709e-06	3.91997e-06	1.45646e-05	9.30219e-06	8.0048e-06	8.07185e-06	1.209e-05	1.09598e-05	1.07715e-05	1.11538e-05	1.06148e-05	7.42743e-06	6.79422e-06	5.85452e-06	6.69205e-06
1081					177.152	688.489			0.00166435	0.00151912	0.00154715	0.00140277	0.00128409	0.00151984	0.00140514	0.0018478	0.00152378	0.00178685	0.00182023	0.00177965	0.00188899	0.00148654	0.00150063	0.00148665	0.00193778	0.00171092	0.00163003	0.00179092	0.00144483	0.00162193
1083					315.352	230.045			5.81444e-06	2.06428e-05	9.81149e-06	3.63847e-06	7.92976e-06	4.73332e-06	6.07508e-06	8.45501e-06	8.38754e-06	1.23444e-05	1.34081e-05	1.13567e-05	9.82858e-06	1.0358e-05	1.13479e-05	1.04034e-05	1.14428e-05	1.13112e-05	8.50056e-06	9.26728e-06	9.2328e-06	9.00021e-06
1084					256.002	532.234			1.28212e-08	1.33407e-08	4.56678e-07	7.31775e-08	4.76708e-07	1.1681e-08	2.87969e-07	4.26444e-07	2.19852e-07	1.02599e-06	9.43903e-07	4.41901e-07	3.78262e-07	6.31852e-07	4.17987e-07	4.59426e-07	6.60008e-07	6.19916e-07	4.93619e-07	5.1775e-07	4.74715e-07	4.95361e-07
1085					260.731	475.213			1.16197e-06	1.0335e-06	1.83135e-06	9.55202e-07	1.10754e-06	6.3278e-07	1.17383e-06	7.40898e-07	1.07963e-06	1.02592e-06	1.07915e-06	7.80757e-07	1.10963e-06	1.17826e-06	1.22948e-06	1.6395e-06	1.10183e-06	1.14307e-06	1.03128e-06	1.2475e-06	1.28591e-06	1.18823e-06
1087					218.883	359.257			1.00893e-05	1.18893e-05	1.5776e-05	1.51788e-05	1.38558e-05	1.1369e-05	1.44479e-05	8.95585e-06	1.26953e-05	7.62701e-06	9.09181e-06	7.36708e-06	6.68426e-06	1.12535e-05	1.12673e-05	1.37843e-05	8.84429e-06	9.48995e-06	1.29757e-05	1.15501e-05	1.08307e-05	1.17855e-05
1088					231.009	450.262			4.75859e-06	7.27029e-06	7.62504e-06	7.84973e-06	9.28486e-06	7.12417e-06	7.01857e-06	9.26868e-06	7.52499e-06	6.48759e-06	8.07203e-06	7.31859e-06	5.44963e-06	6.96803e-06	5.86865e-06	6.85033e-06	6.85351e-06	6.73354e-06	7.12211e-06	7.04302e-06	7.10789e-06	7.09101e-06
1089					216.277	542.323			0.000245012	0.00020496	0.000245461	0.000225138	0.000209933	0.000195717	0.000200639	0.00017322	0.00021251	0.000120931	0.000156209	0.000106114	0.000125858	0.000189676	0.000197573	0.000221675	0.000156188	0.000159278	0.000181056	0.000196309	0.00017888	0.000185415
1090					95.3807	254.247			0.000166076	0.000163636	0.00014093	0.000184978	0.000128008	0.000204286	0.000202781	0.000192579	0.000172909	4.4849e-05	4.1191e-05	6.68681e-05	5.30037e-05	7.87414e-05	9.24036e-05	6.86654e-05	5.44561e-05	6.25223e-05	0.000108947	0.000110072	9.64415e-05	0.000105154
1092					225.738	539.257			2.97985e-06	2.45791e-06	4.55865e-06	3.87299e-06	2.90692e-06	3.30047e-06	2.98577e-06	3.16316e-06	3.27821e-06	3.80387e-06	3.65487e-06	2.7487e-06	2.88475e-06	3.70679e-06	3.86392e-06	3.71382e-06	3.01977e-06	3.42456e-06	2.89636e-06	3.35907e-06	3.95972e-06	3.40505e-06
1093					503.064	235.035			9.59801e-06	9.35057e-06	7.55792e-06	1.22299e-05	8.91908e-06	9.13413e-06	8.27375e-06	7.1665e-06	9.02873e-06	5.47695e-06	5.43853e-06	5.99019e-06	6.78683e-06	5.88569e-06	6.3365e-06	6.67583e-06	5.83525e-06	6.05322e-06	7.14332e-06	7.28815e-06	7.41769e-06	7.28305e-06
1094					260.458	546.283			2.62656e-05	2.56968e-05	3.6926e-05	2.47384e-05	2.51856e-05	1.8823e-05	3.30633e-05	2.0933e-05	2.6454e-05	2.14292e-05	2.16518e-05	1.69744e-05	1.82486e-05	2.95225e-05	3.18884e-05	3.03056e-05	2.23233e-05	2.4043e-05	2.25147e-05	3.10427e-05	3.14977e-05	2.83517e-05
1095					227.549	488.275			2.61443e-06	3.87472e-06	3.76287e-06	2.50641e-06	2.97096e-06	2.56783e-06	2.23649e-06	2.97743e-06	2.93889e-06	2.10759e-06	2.63689e-06	2.49094e-06	1.47376e-06	2.61698e-06	2.88009e-06	3.24792e-06	1.62032e-06	2.38431e-06	2.56411e-06	2.47428e-06	3.11658e-06	2.71833e-06
1096					235.481	514.125			1.6776e-06	1.1798e-06	1.66794e-06	2.99044e-07	4.7935e-07	7.986e-07	7.81918e-07	1.35337e-06	1.0297e-06	1.38156e-06	1.38318e-06	1.75001e-06	1.07732e-06	9.39816e-07	7.01145e-07	9.47036e-07	1.70026e-06	1.23504e-06	1.09944e-06	1.19904e-06	9.56241e-07	1.08491e-06
1097					69.1127	290.171			4.52483e-06	6.30714e-06	6.0831e-06	2.7121e-06	1.97971e-06	2.96214e-06	3.88014e-06	4.09453e-06	4.06796e-06	1.30053e-06	2.0371e-06	9.64033e-07	7.53793e-07	8.87867e-07	1.60822e-06	1.01393e-06	2.87001e-06	1.42944e-06	2.6342e-06	2.85043e-06	2.484e-06	2.65621e-06
1098					95.3588	272.258			0.000100026	0.000102575	8.54273e-05	0.000113463	7.71746e-05	0.000121751	0.000120716	0.000120193	0.000105166	2.86254e-05	2.72949e-05	4.30118e-05	3.31502e-05	5.01313e-05	5.76971e-05	4.3218e-05	3.37867e-05	3.96144e-05	6.54929e-05	6.9508e-05	5.85605e-05	6.45205e-05
1099					49.0949	325.118			6.81749e-07	3.87662e-07	4.59898e-07	8.54816e-07	4.71741e-07	7.90969e-07	8.2723e-07	7.15449e-07	6.48689e-07	6.24838e-07	5.60226e-07	1.3547e-07	2.31135e-07	8.08131e-07	6.20098e-07	8.75016e-07	6.03078e-07	5.57249e-07	7.41714e-07	6.77379e-07	6.55456e-07	6.91516e-07
1100					391.842	331.092			3.97331e-06	7.6393e-06	2.52944e-06	4.10956e-06	1.91422e-06	3.32669e-06	2.06404e-06	1.92916e-06	3.43571e-06	3.11668e-06	4.06564e-06	3.82888e-06	3.09477e-06	3.98255e-06	3.44572e-06	2.9519e-06	3.38518e-06	3.48391e-06	3.43436e-06	3.40086e-06	3.44859e-06	3.42794e-06
1101					104.143	258.242			1.81429e-05	2.02113e-05	2.06827e-05	1.92896e-05	2.08242e-05	2.08505e-05	2.07298e-05	2.06019e-05	2.01666e-05	6.04718e-06	7.59733e-06	5.61338e-06	6.38969e-06	8.45792e-06	7.58824e-06	7.37013e-06	6.67604e-06	6.96749e-06	1.30808e-05	1.37434e-05	1.27209e-05	1.31817e-05
1102					365.262	161.092			1.08936e-05	1.08201e-05	1.53918e-05	1.16812e-05	1.14601e-05	1.03558e-05	1.25673e-05	1.0454e-05	1.1703e-05	1.22508e-05	1.12471e-05	1.4838e-05	1.33234e-05	1.47233e-05	1.51227e-05	1.43811e-05	1.20136e-05	1.34875e-05	1.17674e-05	1.22699e-05	1.26442e-05	1.22272e-05
1103					391.873	334.104			2.93048e-06	3.15134e-06	1.43733e-06	2.30711e-06	1.6257e-06	2.04807e-06	1.99901e-06	1.93593e-06	2.17937e-06	2.39371e-06	2.69106e-06	2.44286e-06	1.94945e-06	1.96816e-06	2.12943e-06	1.99977e-06	2.86422e-06	2.30483e-06	2.15831e-06	2.30754e-06	2.1955e-06	2.22045e-06
1104					329.409	428.108			1.12756e-05	1.3313e-05	7.44744e-06	1.31399e-05	7.14208e-06	1.22411e-05	8.39594e-06	9.12874e-06	1.02605e-05	7.09344e-06	8.15128e-06	8.66035e-06	9.97309e-06	8.00887e-06	7.52246e-06	7.89371e-06	7.40711e-06	8.08879e-06	8.34258e-06	8.75443e-06	9.09698e-06	8.73133e-06
1105					469.036	371.036			8.11306e-08	6.80113e-07	9.71858e-08	3.30417e-06	3.69738e-06	3.48821e-06	2.72556e-06	1.4888e-06	1.94532e-06	2.47998e-07	5.36409e-08	2.94855e-07	4.1677e-07	5.07234e-07	2.33132e-07	1.29756e-08	1.2845e-08	2.22431e-07	8.43988e-07	1.1464e-06	1.14204e-06	1.04414e-06
1106					424.142	378.115			1.75739e-06	1.37437e-06	2.80834e-06	7.29989e-07	3.11333e-06	8.14314e-07	2.16237e-06	3.74284e-06	2.06287e-06	1.10133e-05	6.80803e-06	7.16065e-06	6.00099e-06	6.43259e-06	8.22631e-06	6.44668e-06	7.94764e-06	7.50452e-06	4.61172e-06	4.18116e-06	4.96518e-06	4.58602e-06
1107					491.807	243.026			1.80206e-05	1.31361e-05	8.96942e-06	1.20165e-05	1.64394e-05	4.35664e-05	3.35133e-05	6.0624e-05	2.57857e-05	2.88443e-05	2.21961e-05	4.05398e-05	3.56254e-05	2.6619e-05	2.98729e-05	2.74388e-05	1.90037e-05	2.87675e-05	2.32421e-05	2.34234e-05	2.12737e-05	2.26464e-05
1108					105.889	738.504			2.9038e-07	1.08378e-06	2.17291e-07	6.54958e-07	1.02801e-07	9.43813e-07	1.41666e-06	6.54482e-07	6.70521e-07	1.57314e-06	1.53174e-06	1.21651e-06	9.20134e-07	1.22675e-08	4.17701e-07	1.29756e-08	1.11607e-06	8.50068e-07	6.54078e-07	9.5183e-07	7.92337e-07	7.99415e-07
1109					366.146	275.16			1.33763e-05	1.13117e-05	1.36404e-05	9.51407e-06	1.24137e-05	1.1893e-05	1.135e-05	1.20542e-05	1.19442e-05	1.26177e-05	1.19862e-05	1.26043e-05	1.18901e-05	1.64003e-05	1.43611e-05	1.22067e-05	1.20154e-05	1.30102e-05	1.26044e-05	1.25035e-05	1.27436e-05	1.26172e-05
1110					29.5729	489.395			3.15437e-06	2.87186e-06	2.11986e-06	3.67617e-06	2.68015e-06	3.52534e-06	2.78066e-06	2.9611e-06	2.97119e-06	1.16733e-06	1.67423e-06	3.20205e-06	2.22172e-06	1.97908e-06	1.14673e-06	8.31324e-07	2.87214e-06	1.88683e-06	2.19235e-06	1.9729e-06	2.41715e-06	2.19413e-06
1111					347.133	186.16			6.55286e-05	6.37627e-05	5.35622e-05	8.113e-05	7.0556e-05	8.57528e-05	4.68426e-05	3.84259e-05	6.31951e-05	2.81628e-05	2.53545e-05	3.78987e-05	3.80593e-05	3.52165e-05	3.45277e-05	3.67903e-05	2.61976e-05	3.27759e-05	5.04399e-05	4.93846e-05	4.56951e-05	4.85065e-05
1113					269.36	609.234			1.3409e-06	1.55365e-06	2.45206e-06	2.36102e-06	2.31118e-06	1.69332e-06	2.37803e-06	1.90212e-06	1.99903e-06	4.06211e-06	3.66261e-06	2.75134e-06	2.52325e-06	2.52766e-06	2.82459e-06	3.8295e-06	3.51095e-06	3.2115e-06	2.88234e-06	2.69859e-06	2.86403e-06	2.81499e-06
1114					266.681	518.251			3.02327e-06	3.91305e-06	4.37808e-06	3.34234e-06	8.37065e-07	3.25693e-06	9.84712e-07	3.50967e-06	2.90564e-06	3.02104e-06	3.18871e-06	2.52925e-06	2.75145e-06	3.51643e-06	2.848e-06	4.28386e-06	3.24033e-06	3.17238e-06	2.7311e-06	3.04683e-06	3.71248e-06	3.16347e-06
1115					50.7192	491.288			6.38236e-06	1.09544e-05	1.39534e-05	9.48803e-06	1.06257e-05	1.20247e-05	9.34409e-06	7.18353e-06	9.99453e-06	6.74797e-06	7.88989e-06	5.88867e-06	5.24411e-06	7.08895e-06	9.30385e-06	1.38436e-05	8.72239e-06	8.09118e-06	1.10342e-05	1.09376e-05	1.0921e-05	1.09643e-05
1116					266.677	635.249			7.76817e-06	6.12802e-06	1.06492e-05	1.08808e-05	7.81604e-06	1.10299e-05	1.20162e-05	9.23281e-06	9.44015e-06	8.75858e-06	9.63068e-06	7.05008e-06	7.11646e-06	8.92844e-06	6.34052e-06	7.53506e-06	8.74999e-06	8.01373e-06	9.57233e-06	9.38585e-06	1.00348e-05	9.66433e-06
1117					216.214	618.308			2.59476e-05	2.91603e-05	3.64306e-05	3.58993e-05	2.98655e-05	3.00128e-05	3.26977e-05	2.4709e-05	3.05904e-05	1.73589e-05	2.06214e-05	1.43609e-05	1.81458e-05	2.80049e-05	2.70883e-05	2.83482e-05	2.29841e-05	2.21141e-05	2.99906e-05	3.30436e-05	2.82139e-05	3.04161e-05
1118					164.269	509.287			3.20661e-05	4.83624e-05	5.81624e-05	5.3684e-05	5.5661e-05	5.30727e-05	7.14476e-05	4.63389e-05	5.23494e-05	4.48772e-05	4.32851e-05	2.45124e-05	2.66086e-05	3.63691e-05	3.31368e-05	4.79279e-05	3.65974e-05	3.66643e-05	4.44464e-05	5.04832e-05	4.50402e-05	4.66566e-05
1119					69.5276	317.113			3.07976e-06	3.09398e-06	4.04731e-06	3.70452e-06	3.53839e-06	2.56067e-06	1.53599e-06	2.96862e-06	3.06615e-06	3.45573e-06	3.06544e-06	4.38574e-06	3.96929e-06	2.20111e-06	9.39732e-07	3.88482e-07	3.02853e-06	2.67926e-06	3.66927e-06	3.57101e-06	3.28112e-06	3.50713e-06
1120					214.506	645.489			7.81167e-06	6.02719e-06	5.14177e-06	7.03999e-06	5.08735e-06	6.98068e-06	5.79176e-06	4.85432e-06	6.09184e-06	4.40442e-06	4.10199e-06	5.62046e-06	5.45651e-06	5.64294e-06	6.31187e-06	4.84501e-06	2.61834e-06	4.87519e-06	5.20318e-06	6.00968e-06	5.68515e-06	5.63267e-06
1121					414.624	388.19			2.11711e-06	2.26081e-06	1.7372e-06	1.79891e-06	1.58317e-06	1.89511e-06	2.09908e-06	2.09995e-06	1.94892e-06	1.0934e-06	1.56572e-06	1.58896e-06	1.42268e-06	1.60062e-06	1.0459e-06	1.26582e-06	1.78233e-06	1.42068e-06	1.89324e-06	1.89683e-06	1.2568e-06	1.68229e-06
1122					321.484	350.106			6.02532e-06	1.05097e-05	3.36384e-06	1.06942e-05	4.83965e-06	6.73453e-06	8.35759e-06	3.94993e-06	6.80935e-06	1.49388e-06	2.04087e-06	1.99693e-06	3.03181e-06	1.98937e-06	2.49455e-06	2.94303e-06	1.80437e-06	2.22435e-06	3.54186e-06	3.03981e-06	3.58544e-06	3.38904e-06
1123					401.511	252.144			1.61548e-06	2.35352e-06	2.59135e-06	1.35129e-06	1.63765e-06	1.32053e-06	1.35868e-06	1.03307e-06	1.65769e-06	4.48981e-06	1.50001e-06	5.14438e-06	2.32395e-06	2.7182e-06	2.64194e-06	2.15536e-06	2.10559e-06	2.8849e-06	2.14978e-06	1.91076e-06	2.15851e-06	2.07302e-06
1124					188.851	232.118			5.30396e-06	3.34126e-06	6.12444e-06	1.75421e-06	5.58034e-06	4.27801e-06	4.1212e-06	9.02739e-06	4.94135e-06	1.56379e-05	9.70436e-06	9.76512e-06	1.48847e-05	1.34564e-05	1.39461e-05	9.00621e-06	8.54704e-06	1.18685e-05	6.64069e-06	7.7654e-06	6.17746e-06	6.86118e-06
1125					249.805	358.149			1.91356e-06	2.11184e-06	2.13084e-06	1.77226e-06	1.5782e-06	1.53274e-06	1.47923e-06	1.7965e-06	1.7894e-06	8.22293e-07	8.86311e-07	9.52536e-07	9.10334e-07	1.12096e-06	1.45798e-06	1.15024e-06	1.06718e-06	1.04598e-06	1.43028e-06	1.25755e-06	1.18149e-06	1.28977e-06
1127					281.726	271.074			5.06795e-06	8.37256e-06	5.83906e-06	4.38701e-06	5.99563e-06	3.57e-06	1.0136e-05	5.90565e-06	6.15923e-06	3.78169e-06	9.20801e-06	7.85475e-06	4.11418e-06	6.8109e-06	5.43202e-06	5.30572e-06	3.03505e-06	5.69279e-06	3.59586e-06	4.49721e-06	5.2302e-06	4.44109e-06
1128					139.217	272.258			2.89319e-05	1.92135e-05	2.88448e-05	2.44039e-05	2.56448e-05	3.65661e-05	3.32267e-05	3.64552e-05	2.91609e-05	1.89601e-06	9.39625e-07	5.03513e-07	1.84324e-06	2.39599e-06	2.84129e-06	1.57427e-06	9.38946e-07	1.61661e-06	1.45996e-05	1.36921e-05	1.4282e-05	1.41913e-05
1129					197.134	275.075			1.74616e-06	4.62959e-06	2.12515e-06	9.0283e-06	3.60054e-06	1.63329e-06	3.10479e-06	4.76313e-06	3.82887e-06	1.56191e-06	1.98297e-06	2.50292e-06	1.58027e-06	1.24566e-06	1.10917e-06	1.43684e-06	1.07575e-06	1.56194e-06	1.34635e-06	2.27302e-06	2.16527e-06	1.92821e-06
1130					213.688	544.338			0.000165895	0.000201577	0.000245564	0.000241167	0.000235747	0.000198444	0.000231217	0.000163789	0.000210425	0.00018814	0.000188262	0.000140697	0.000145761	0.00020136	0.00018506	0.000241684	0.000204137	0.000186888	0.000205313	0.00019027	0.000191883	0.000195822
1131					318.799	180.086			4.33058e-05	7.72456e-06	0.000150404	8.96398e-06	0.000115634	3.20175e-05	7.15021e-05	9.9925e-05	6.61845e-05	0.000246689	0.00021126	0.000168167	0.000136536	0.00013912	0.000134246	0.000146185	0.000206295	0.000173562	0.00011798	0.000113158	0.000113408	0.000114849
1132					162.534	475.282			1.74676e-06	2.81478e-06	4.27675e-06	3.37215e-06	5.01108e-06	2.68202e-06	5.68439e-06	3.20495e-06	3.59911e-06	5.40821e-06	3.82523e-06	3.93984e-06	2.38462e-06	5.46822e-06	4.91163e-06	4.39332e-06	3.55491e-06	4.23575e-06	3.72132e-06	4.83885e-06	4.97822e-06	4.5128e-06
1133					103.286	160.06			7.41439e-06	6.39097e-06	1.50991e-05	3.87128e-06	8.63739e-06	6.04756e-06	6.67996e-06	8.35969e-06	7.81255e-06	1.24384e-05	1.0816e-05	1.21367e-05	8.80597e-06	7.07725e-06	8.79394e-06	1.10385e-05	1.38279e-05	1.06168e-05	1.00432e-05	9.57475e-06	1.01892e-05	9.9357e-06
1134					210.991	159.076			1.84153e-05	0.000110227	0.000101054	7.2347e-05	0.000139299	9.756e-05	9.29297e-05	0.000132346	9.55222e-05	0.000156465	0.000145926	0.000146324	0.000145755	0.000136345	0.000129041	0.000147585	0.000165461	0.000146613	0.00010534	0.000166561	0.000165555	0.000145819
1135					406.044	505.168			6.49026e-06	5.31006e-06	4.25015e-06	4.85223e-06	5.47395e-06	6.09907e-06	5.65153e-06	6.39973e-06	5.56587e-06	5.83827e-06	5.98096e-06	5.30846e-06	8.22641e-06	1.15061e-05	1.03577e-05	1.27821e-05	5.00597e-06	8.12574e-06	8.5777e-06	7.25529e-06	8.07655e-06	7.96985e-06
1137					116.406	456.281			3.21912e-06	4.6487e-06	4.26967e-06	8.07834e-07	6.01208e-07	1.05605e-06	1.27832e-06	1.71145e-06	2.19904e-06	7.47774e-07	1.1494e-06	5.60301e-07	1.63647e-07	9.76728e-08	4.46134e-07	3.73453e-07	1.52558e-06	6.32995e-07	1.50162e-06	1.3499e-06	1.29177e-06	1.3811e-06
1138					495.665	225.016			3.38191e-05	2.45212e-05	1.37337e-05	2.08786e-05	2.78163e-05	4.07087e-05	7.6318e-05	5.73264e-05	3.68902e-05	6.2287e-05	4.05776e-05	8.49603e-05	7.24709e-05	5.08685e-05	5.8849e-05	5.29361e-05	3.53737e-05	5.72904e-05	4.26807e-05	4.22488e-05	4.48657e-05	4.32651e-05
1139					63.8996	260.16			1.08113e-05	1.4043e-05	1.05993e-05	6.00397e-06	4.93989e-06	6.51663e-06	7.2765e-06	8.38275e-06	8.57168e-06	2.12528e-06	3.15682e-06	2.5648e-06	1.98476e-06	1.66109e-06	2.88115e-06	2.81596e-06	4.54286e-06	2.71659e-06	5.77624e-06	5.64131e-06	5.63461e-06	5.68405e-06
1140					234.568	327.141			6.65562e-07	1.245e-06	7.343e-07	4.25256e-06	2.67332e-06	2.70761e-06	2.4178e-06	1.27512e-06	1.99641e-06	1.95351e-06	1.1846e-06	1.55819e-06	1.74755e-06	1.54384e-06	1.78761e-06	1.2084e-06	7.76591e-07	1.47004e-06	1.71865e-06	1.98831e-06	1.93542e-06	1.88079e-06
1141					211.007	305.097			1.9183e-06	1.81716e-06	2.12489e-06	1.52324e-06	1.73589e-06	1.2273e-06	1.29569e-06	1.51845e-06	1.64511e-06	1.56507e-06	1.62394e-06	1.92625e-06	1.83837e-06	1.79911e-06	1.6004e-06	1.86316e-06	1.84792e-06	1.75803e-06	1.55848e-06	1.59225e-06	1.93624e-06	1.69566e-06
1142					289.808	477.175			4.86907e-06	5.62045e-06	4.66768e-06	5.38262e-06	4.15823e-06	5.09216e-06	6.12506e-06	5.51573e-06	5.17888e-06	5.13752e-06	5.08714e-06	7.10037e-06	4.0829e-06	3.84745e-06	2.3683e-06	2.5093e-06	4.80301e-06	4.367e-06	4.37738e-06	4.55657e-06	4.55135e-06	4.4951e-06
1143					190.985	706.501			5.86585e-07	1.33407e-08	2.01965e-07	1.80832e-06	1.52516e-06	8.13129e-07	9.4645e-07	9.38969e-07	8.5424e-07	4.10526e-06	3.43059e-06	5.24353e-06	3.16897e-06	2.75142e-06	3.15514e-06	4.18407e-06	3.92386e-06	3.74535e-06	2.41109e-06	1.74942e-06	1.68047e-06	1.947e-06
1144					165.079	547.234			1.5799e-05	2.16047e-05	2.63968e-05	2.81907e-05	2.77553e-05	2.81797e-05	3.51465e-05	2.26093e-05	2.57103e-05	2.58467e-05	2.41667e-05	1.32812e-05	1.38492e-05	2.31447e-05	2.01113e-05	2.90575e-05	2.16994e-05	2.13946e-05	2.47747e-05	2.7895e-05	2.75759e-05	2.67485e-05
1145					558.064	317.218			9.3211e-07	1.05905e-06	1.24126e-06	8.87876e-07	1.0825e-06	9.50195e-07	1.2081e-06	9.29229e-07	1.03629e-06	4.5211e-07	8.13142e-07	5.95629e-07	8.06883e-07	6.58212e-07	6.58777e-07	6.4681e-07	6.80069e-07	6.63954e-07	8.67975e-07	7.84747e-07	9.83827e-07	8.78849e-07
1146					361.688	439.076			1.59254e-06	6.74514e-07	1.00744e-06	3.90749e-07	7.5863e-07	2.20519e-07	9.4483e-07	9.81873e-07	8.21387e-07	2.38625e-06	2.8998e-06	2.55889e-06	3.16971e-06	2.89207e-06	2.59932e-06	2.98687e-06	2.32811e-06	2.72763e-06	1.95305e-06	1.81643e-06	2.08169e-06	1.95039e-06
1147					422.692	295.113			8.69397e-07	1.35217e-06	1.24348e-06	9.62394e-07	1.25878e-06	1.18237e-06	1.13342e-06	1.19402e-06	1.1495e-06	2.97108e-06	2.94321e-06	2.58736e-06	1.66876e-06	2.26079e-06	2.1342e-06	1.85416e-06	2.58289e-06	2.37531e-06	1.85295e-06	1.56013e-06	1.58085e-06	1.66465e-06
1148					214.494	661.527			4.98038e-05	5.16371e-05	7.6906e-05	5.37257e-05	7.9283e-05	4.52655e-05	4.43639e-05	4.68373e-05	5.59778e-05	5.43673e-05	7.27734e-05	5.11849e-05	5.78849e-05	4.92514e-05	4.85945e-05	6.0829e-05	5.71195e-05	5.65006e-05	4.88883e-05	4.74802e-05	4.47084e-05	4.70256e-05
1149					412.252	497.064			2.33967e-06	2.71476e-06	2.14984e-06	2.1946e-06	2.37497e-06	2.23085e-06	2.23557e-06	2.54786e-06	2.34851e-06	3.15004e-06	3.52287e-06	3.28838e-06	3.12396e-06	3.21762e-06	2.66034e-06	3.13007e-06	3.4444e-06	3.19221e-06	2.8064e-06	2.7087e-06	2.99375e-06	2.83628e-06
1150					376.709	141.077			8.73172e-06	8.44838e-06	9.312e-06	8.81542e-06	9.46356e-06	1.04384e-05	8.80038e-06	1.38872e-05	9.73713e-06	1.02608e-05	9.47508e-06	9.54749e-06	8.99042e-06	1.09648e-05	7.64944e-06	1.35837e-05	1.15381e-05	1.02512e-05	8.92518e-06	7.82186e-06	1.00658e-05	8.93762e-06
1151					405.16	420.1			4.08585e-06	3.02555e-06	2.5511e-06	4.12401e-06	3.97464e-06	4.76516e-06	4.50265e-06	4.52277e-06	3.94397e-06	3.66664e-06	3.16915e-06	3.62878e-06	5.64213e-06	4.78657e-06	4.52994e-06	5.70811e-06	2.56616e-06	4.21218e-06	4.35656e-06	4.7512e-06	4.46995e-06	4.5259e-06
1152					161.718	549.25			8.66935e-06	9.39232e-06	1.22564e-05	1.22944e-05	1.52961e-05	1.05575e-05	1.75065e-05	8.86148e-06	1.18543e-05	1.83892e-05	1.4166e-05	9.4778e-06	9.14525e-06	1.48694e-05	9.4381e-06	2.48471e-05	1.77163e-05	1.47561e-05	1.62837e-05	1.44696e-05	2.14363e-05	1.73966e-05
1153					215.409	883.533			1.09879e-05	1.07592e-05	1.03895e-05	9.49811e-06	6.00262e-06	7.75005e-06	7.51166e-06	9.09155e-06	8.99882e-06	6.43029e-06	5.77084e-06	9.2266e-06	7.49364e-06	8.41932e-06	8.97758e-06	7.17047e-06	7.55105e-06	7.62997e-06	7.43949e-06	8.85719e-06	7.33438e-06	7.87702e-06
1155					225.778	310.122			5.55036e-05	5.36176e-05	4.29637e-05	5.19325e-05	6.30444e-05	6.95907e-05	6.87557e-05	5.16564e-05	5.71331e-05	4.579e-05	3.45434e-05	4.24933e-05	3.24303e-05	1.67559e-05	2.52682e-05	2.66544e-05	3.14532e-05	3.19236e-05	4.46801e-05	4.58385e-05	4.17856e-05	4.41014e-05
1156					266.645	496.268			6.90269e-05	8.15895e-05	0.000126512	8.64617e-05	8.81389e-05	7.26107e-05	0.000138001	7.15392e-05	9.17351e-05	0.000101891	9.61222e-05	6.82898e-05	6.15193e-05	8.95059e-05	8.14453e-05	0.000102049	0.000104301	8.81405e-05	7.89997e-05	9.15506e-05	8.72656e-05	8.59386e-05
1157					365.248	280.111			3.39676e-06	3.5282e-06	3.97576e-06	4.83491e-06	5.95765e-06	5.14515e-06	6.01222e-06	4.88079e-06	4.71643e-06	3.47944e-06	2.92707e-06	3.04843e-06	4.20135e-06	2.72862e-06	9.34842e-07	1.20843e-06	2.30474e-06	2.60412e-06	2.99201e-06	4.07826e-06	4.98702e-06	4.0191e-06
1158					51.5778	233.149			1.04559e-05	1.39041e-05	1.33842e-05	6.24726e-06	5.90577e-06	6.98196e-06	8.46414e-06	8.69946e-06	9.25535e-06	3.05463e-06	3.59033e-06	3.29958e-06	2.45093e-06	3.10024e-06	3.31729e-06	3.04082e-06	5.61293e-06	3.43334e-06	6.13113e-06	6.02341e-06	6.48729e-06	6.21394e-06
1159					329.371	351.134			2.40616e-05	2.11584e-05	1.75288e-05	2.23817e-05	1.89931e-05	2.08776e-05	2.12442e-05	2.23653e-05	2.10764e-05	2.11367e-05	2.08161e-05	2.09356e-05	2.2933e-05	2.21619e-05	2.39025e-05	2.56951e-05	1.98383e-05	2.21774e-05	2.01289e-05	2.23522e-05	2.15098e-05	2.13303e-05
1161					216.258	633.495			3.69533e-05	3.82321e-05	5.90873e-05	4.03146e-05	4.0177e-05	4.24995e-05	3.90106e-05	3.70002e-05	4.16593e-05	1.29926e-05	1.46544e-05	1.35494e-05	1.56043e-05	1.34398e-05	1.62989e-05	1.41872e-05	1.66046e-05	1.46664e-05	2.67192e-05	2.80987e-05	2.59935e-05	2.69371e-05
1163					156.485	790.548			2.76753e-05	2.40246e-05	2.00527e-05	2.18062e-05	1.35463e-05	2.07771e-05	2.22783e-05	2.50018e-05	2.18953e-05	1.21497e-05	1.49863e-05	1.43266e-05	1.69255e-05	2.34562e-05	2.69024e-05	1.67107e-05	1.90008e-05	1.80573e-05	1.70479e-05	1.81371e-05	2.33658e-05	1.95169e-05
1164					387.358	520.187			2.55042e-06	2.95514e-06	2.28189e-06	8.51838e-06	9.59081e-06	6.31043e-06	6.56919e-06	5.24004e-06	5.50204e-06	2.36976e-06	1.07131e-06	2.86677e-06	1.57834e-06	2.14246e-06	2.80172e-06	2.84891e-06	1.1367e-06	2.102e-06	3.16137e-06	4.3063e-06	3.76587e-06	3.74451e-06
1165					364.358	317.145			4.70307e-06	1.57555e-06	8.36226e-06	1.81268e-06	5.28309e-06	2.7676e-06	3.17326e-06	6.89452e-06	4.3215e-06	1.17436e-05	9.93622e-06	8.2739e-06	6.0325e-06	6.03008e-06	6.72885e-06	7.76946e-06	9.27304e-06	8.22346e-06	7.58966e-06	6.37278e-06	6.06536e-06	6.67593e-06
1166					231.942	465.272			1.9085e-06	8.49057e-07	1.45706e-06	1.1845e-06	9.85073e-07	9.79894e-07	1.62974e-06	1.09158e-06	1.26068e-06	1.42754e-06	1.06537e-06	6.82074e-07	9.06334e-07	1.29991e-06	9.72534e-07	1.57033e-06	1.12593e-06	1.13125e-06	1.07585e-06	1.17059e-06	8.52165e-07	1.03287e-06
1167					391.833	207.014			1.97088e-06	4.02745e-06	1.29059e-06	2.01399e-06	1.82936e-06	2.36133e-06	1.94334e-06	9.27891e-07	2.0456e-06	2.78586e-06	3.06823e-06	1.93358e-06	1.73275e-06	3.0114e-06	3.06017e-06	2.29605e-06	1.82757e-06	2.46445e-06	1.70575e-06	2.38023e-06	1.94702e-06	2.011e-06
1168					238.587	353.05			3.50477e-06	1.64792e-06	3.05188e-06	3.94357e-06	3.80525e-06	6.2708e-06	6.14786e-06	3.37904e-06	3.96889e-06	5.47912e-06	3.21673e-06	2.90404e-06	4.22163e-06	3.53996e-06	2.21125e-06	3.73319e-06	1.60015e-06	3.36326e-06	5.51904e-06	5.57319e-06	5.87869e-06	5.65698e-06
1169					395.371	199.048			3.51325e-05	3.4259e-05	3.25245e-05	3.71288e-05	4.12928e-05	3.19886e-05	3.52351e-05	3.73079e-05	3.56087e-05	6.31844e-05	5.25877e-05	5.17128e-05	5.2893e-05	6.03041e-05	6.31409e-05	6.50888e-05	5.3711e-05	5.78278e-05	4.80384e-05	4.69649e-05	4.84216e-05	4.78083e-05
1170					61.3207	274.274			5.21223e-06	5.93705e-06	6.28989e-06	4.248e-06	4.79417e-06	6.52719e-06	5.114e-06	5.87461e-06	5.49964e-06	5.79491e-06	6.57235e-06	6.39138e-06	5.82203e-06	5.12813e-06	8.46449e-06	5.75989e-06	5.23082e-06	6.1455e-06	5.13499e-06	5.32238e-06	6.56503e-06	5.67414e-06
1171					22.7115	247.242			5.76068e-06	5.04416e-06	3.92321e-06	4.37992e-06	3.78708e-06	4.82664e-06	5.2612e-06	4.93605e-06	4.73987e-06	4.40078e-06	5.05945e-06	4.53792e-06	5.02348e-06	5.6857e-06	6.69512e-06	6.45699e-06	3.91822e-06	5.22221e-06	4.71016e-06	4.81127e-06	4.77391e-06	4.76511e-06
1172					337.335	301.15			5.85652e-07	3.97135e-07	9.98646e-07	3.20435e-07	1.23919e-06	2.93623e-07	9.43452e-07	8.84293e-07	7.07803e-07	1.868e-06	9.85294e-07	1.31288e-06	1.05654e-06	1.35514e-06	1.0779e-06	1.16852e-06	1.42073e-06	1.28063e-06	1.01154e-06	1.08277e-06	1.22188e-06	1.10539e-06
1173					391.735	349.122			1.79586e-06	4.44066e-07	5.63099e-06	1.04552e-06	4.47214e-06	2.13584e-06	2.09121e-06	2.62133e-06	2.52962e-06	4.02613e-06	3.77188e-06	3.49387e-06	2.86524e-06	3.6369e-06	2.48497e-06	3.22968e-06	4.21184e-06	3.46506e-06	3.5374e-06	2.80191e-06	3.26014e-06	3.19982e-06
1174					418.231	723.187			3.05128e-06	1.9186e-06	3.23497e-06	1.21419e-06	2.28645e-06	7.02801e-07	2.32348e-06	2.44762e-06	2.14742e-06	4.08319e-06	4.84901e-06	4.52066e-06	5.2953e-06	4.87949e-06	4.91824e-06	4.81111e-06	4.56641e-06	4.74042e-06	3.82052e-06	4.19332e-06	3.92829e-06	3.98071e-06
1176					216.21	881.518			5.07749e-06	4.9601e-06	3.9421e-06	4.39106e-06	2.10026e-06	3.30948e-06	3.5648e-06	4.76415e-06	4.01368e-06	2.35172e-06	1.79462e-06	4.78892e-06	3.33649e-06	3.24125e-06	3.69816e-06	2.62363e-06	2.43639e-06	3.0339e-06	2.58171e-06	4.0613e-06	2.50463e-06	3.04921e-06
1179					61.3506	432.212			1.10905e-05	1.01848e-05	9.38821e-06	9.61585e-06	1.11547e-05	9.6936e-06	1.06304e-05	1.2845e-05	1.05754e-05	1.61645e-05	1.6268e-05	1.374e-05	1.43939e-05	1.39967e-05	1.80361e-05	1.79002e-05	1.59335e-05	1.58041e-05	1.27647e-05	1.33654e-05	1.22819e-05	1.2804e-05
1180					216.269	621.488			3.45926e-05	3.15086e-05	2.85307e-05	2.64163e-05	1.79577e-05	2.63559e-05	2.73074e-05	2.79962e-05	2.75832e-05	1.82009e-05	1.88584e-05	2.85997e-05	2.32581e-05	2.38334e-05	2.97922e-05	2.37086e-05	2.32312e-05	2.36853e-05	2.33742e-05	2.53324e-05	2.40908e-05	2.42658e-05
1181					214.527	643.473			4.002e-06	2.59897e-06	4.05716e-06	2.15837e-06	2.7984e-06	2.42975e-06	3.31932e-06	2.70269e-06	3.00833e-06	2.35358e-06	3.14529e-06	2.5985e-06	3.22956e-06	2.58127e-06	4.36833e-06	2.89059e-06	3.08165e-06	3.03109e-06	2.75655e-06	3.66086e-06	2.8128e-06	3.07674e-06
1184					549.778	161.128			7.93143e-05	3.09e-05	6.88082e-05	2.6993e-05	6.45036e-05	3.33804e-05	2.98462e-05	2.29581e-05	4.4588e-05	1.83253e-05	5.53795e-05	2.06509e-05	2.01795e-05	2.57507e-05	4.76162e-05	2.14327e-05	1.58986e-05	2.81542e-05	3.27811e-05	3.42947e-05	3.80227e-05	3.50328e-05
1185					390.809	215.046			1.3562e-05	8.51326e-06	2.11228e-05	6.9768e-06	1.53853e-05	8.62717e-06	1.2746e-05	2.52992e-05	1.40291e-05	3.93156e-05	2.8909e-05	2.37374e-05	1.73123e-05	1.83268e-05	1.7149e-05	1.70454e-05	3.35371e-05	2.44166e-05	2.06329e-05	2.01983e-05	1.97991e-05	2.02101e-05
1187					392.536	350.069			3.03347e-06	3.37397e-06	2.58315e-06	2.47505e-06	2.06717e-06	2.33818e-06	2.01232e-06	1.22996e-06	2.38916e-06	1.99938e-06	3.01757e-06	2.06997e-06	2.5168e-06	1.62947e-06	1.50112e-06	1.98612e-06	1.57972e-06	2.03752e-06	1.61786e-06	2.725e-06	2.1418e-06	2.16155e-06
1188					409.053	267.045			3.57822e-07	1.33407e-08	1.0823e-06	1.21034e-06	2.09036e-06	9.35089e-07	9.83493e-07	1.22181e-06	9.86818e-07	1.83127e-06	1.32095e-06	1.33151e-06	8.57324e-07	5.4968e-07	8.67009e-07	8.6081e-07	1.57624e-06	1.14935e-06	8.4316e-07	8.74938e-07	8.78976e-07	8.65691e-07
1190					50.9763	458.267			4.50666e-06	4.39684e-06	8.21046e-06	3.62337e-06	3.21114e-06	4.68175e-06	5.75439e-06	3.30885e-06	4.71168e-06	5.33848e-06	5.56345e-06	3.64564e-06	3.17452e-06	5.58383e-06	5.37951e-06	7.99947e-06	5.59397e-06	5.28486e-06	3.64338e-06	5.82586e-06	3.87257e-06	4.44727e-06
1191					523.81	317.218			4.69334e-06	2.56362e-06	4.11505e-06	3.05953e-06	5.09229e-06	3.46439e-06	3.40213e-06	3.02308e-06	3.67668e-06	1.6139e-06	1.82003e-06	1.86808e-06	1.16156e-06	2.56582e-06	1.5867e-06	2.09623e-06	2.64468e-06	1.91962e-06	2.75801e-06	2.88628e-06	2.96254e-06	2.86895e-06
1192					179.779	660.459			5.22662e-05	4.70397e-05	4.72669e-05	4.52577e-05	3.03555e-05	4.26739e-05	4.15146e-05	4.45019e-05	4.38595e-05	3.78566e-05	3.27527e-05	7.36184e-05	3.98088e-05	3.30893e-05	3.64601e-05	3.00984e-05	4.42404e-05	4.09906e-05	4.02028e-05	3.93742e-05	3.7475e-05	3.90173e-05
1193					229.273	511.223			3.12445e-06	3.79756e-06	4.03185e-06	3.98124e-06	3.53636e-06	4.04594e-06	3.54107e-06	3.72177e-06	3.72253e-06	5.46885e-06	5.17363e-06	4.16138e-06	4.38733e-06	4.17357e-06	4.13971e-06	5.02223e-06	4.20033e-06	4.59088e-06	4.07298e-06	4.11639e-06	4.10439e-06	4.09792e-06
1194					384.78	375.063			3.36085e-05	3.23283e-05	2.38005e-05	2.84922e-05	2.52611e-05	2.64534e-05	3.23415e-05	3.3093e-05	2.94223e-05	3.68108e-05	3.11885e-05	3.30688e-05	2.88412e-05	2.64835e-05	2.60007e-05	2.79439e-05	3.85876e-05	3.11156e-05	2.96137e-05	3.11043e-05	2.91773e-05	2.99651e-05
1196					412.176	431.119			1.06399e-05	1.15681e-05	6.54282e-06	8.94424e-06	1.3493e-05	6.34062e-06	1.3052e-05	1.33882e-05	1.04961e-05	2.71866e-05	1.76276e-05	2.32953e-05	2.65822e-05	3.20308e-05	3.71762e-05	3.31141e-05	2.29429e-05	2.74945e-05	1.6379e-05	1.91583e-05	1.75511e-05	1.76961e-05
1197					405.859	485.104			2.05025e-06	1.70991e-06	1.79739e-06	2.05629e-06	2.63934e-06	2.12324e-06	1.96489e-06	2.65584e-06	2.12464e-06	5.08624e-06	3.75652e-06	3.71455e-06	3.693e-06	3.90769e-06	2.70392e-06	3.58836e-06	4.09327e-06	3.81794e-06	3.53728e-06	2.79457e-06	2.02238e-06	2.78475e-06
1198					467.975	228.026			1.50222e-05	1.15479e-05	8.95303e-06	1.10378e-05	1.47008e-05	1.81143e-05	2.37615e-05	2.24299e-05	1.56959e-05	2.78962e-05	1.78339e-05	2.86851e-05	2.91272e-05	2.17109e-05	2.27007e-05	2.14768e-05	1.58326e-05	2.31579e-05	1.89768e-05	1.90391e-05	1.95529e-05	1.91896e-05
1199					334.939	334.055			1.5124e-06	1.71277e-06	1.24517e-06	9.51223e-07	1.05422e-06	1.35981e-06	1.09227e-06	1.27873e-06	1.27582e-06	1.86942e-06	1.86207e-06	1.5121e-06	1.40974e-06	1.34708e-06	1.43475e-06	1.17514e-06	1.83611e-06	1.5558e-06	1.21971e-06	1.40042e-06	1.50706e-06	1.37573e-06
1200					51.2199	470.227			7.27776e-07	6.8728e-07	1.94848e-06	1.57042e-06	8.4239e-07	1.62272e-06	1.42097e-06	8.46083e-07	1.20827e-06	1.7318e-06	1.27745e-06	6.25933e-07	1.14212e-06	1.4703e-06	1.11265e-06	1.94041e-06	1.40861e-06	1.33866e-06	9.78508e-07	1.45314e-06	1.21327e-06	1.21497e-06
1201					172.892	763.592			3.56335e-05	1.67132e-05	3.53035e-05	1.6217e-05	3.69332e-05	3.29776e-05	2.94943e-05	2.03336e-05	2.79507e-05	5.62459e-05	3.08151e-05	5.86278e-05	2.79427e-05	4.69128e-05	3.92737e-05	7.2076e-05	5.43221e-05	4.8277e-05	2.42496e-05	4.16662e-05	3.73347e-05	3.44168e-05
1202					30.8182	755.533			7.11933e-06	3.37365e-06	4.80818e-06	2.23302e-06	1.69228e-06	2.67384e-06	4.58395e-06	2.87082e-06	3.66938e-06	4.83773e-06	3.46748e-06	3.42404e-06	3.64729e-06	4.09006e-06	3.79831e-06	5.72645e-06	6.19967e-06	4.39888e-06	3.09636e-06	2.45411e-06	2.42551e-06	2.65866e-06
1203					280.04	324.107			3.5439e-05	3.18539e-05	3.17495e-05	2.0771e-05	2.28383e-05	1.78971e-05	2.45549e-05	2.69678e-05	2.65089e-05	2.96142e-05	2.91752e-05	4.98889e-05	4.01753e-05	4.59884e-05	5.06475e-05	4.87854e-05	3.4755e-05	4.11287e-05	3.19598e-05	3.34329e-05	3.46313e-05	3.33413e-05
1206					205.782	496.295			3.74328e-06	1.10794e-06	1.74266e-06	2.42192e-06	1.57004e-06	1.92785e-06	2.36695e-06	1.55424e-06	2.05436e-06	3.24004e-06	4.02658e-06	3.73683e-06	5.61841e-06	6.70032e-06	5.40715e-06	6.66474e-06	3.50282e-06	4.86211e-06	3.37904e-06	3.25576e-06	2.51691e-06	3.05057e-06
1207					404.168	239.034			9.32089e-06	6.82891e-06	6.82164e-06	1.04695e-05	1.03178e-05	1.20087e-05	1.20267e-05	1.15411e-05	9.91689e-06	9.38299e-06	7.98675e-06	9.21726e-06	1.17614e-05	8.82471e-06	9.84903e-06	1.02457e-05	6.61801e-06	9.23573e-06	9.6716e-06	9.09203e-06	1.00353e-05	9.59963e-06
1208					216.697	925.519			4.78751e-07	3.83468e-07	2.69841e-06	4.62414e-07	1.30324e-06	4.09025e-07	7.60906e-07	3.59395e-07	8.56951e-07	1.5543e-06	1.97061e-06	5.0802e-07	1.41145e-06	2.00835e-06	1.16729e-06	1.82097e-06	1.44694e-06	1.48599e-06	1.87354e-06	1.98715e-06	1.66183e-06	1.84084e-06
1209					329.371	521.175			5.11984e-06	5.27636e-06	5.71739e-06	6.97121e-06	4.64223e-06	6.9475e-06	4.39696e-06	7.65051e-06	5.84025e-06	7.71521e-06	8.1124e-06	7.37033e-06	9.44829e-06	7.46035e-06	8.43376e-06	7.41195e-06	7.03947e-06	7.87397e-06	7.35695e-06	6.63129e-06	6.67609e-06	6.88811e-06
1211					530.966	158.092			0.000101121	9.55661e-05	0.000102089	8.31513e-05	8.52535e-05	8.60107e-05	9.39497e-05	0.00011245	9.49489e-05	0.000106932	0.000109621	0.000106766	9.1878e-05	9.40877e-05	9.75529e-05	9.92823e-05	0.000121202	0.000103415	9.61236e-05	0.000124777	9.68053e-05	0.000105902
1213					100.625	744.555			6.99443e-05	7.98884e-05	8.78447e-05	7.38434e-05	5.47132e-05	8.20699e-05	9.25346e-05	8.16295e-05	7.78085e-05	0.000105348	7.53587e-05	0.000139831	7.77472e-05	8.07581e-05	6.84216e-05	4.50992e-05	0.000107749	8.75391e-05	7.11483e-05	8.05546e-05	7.51013e-05	7.56014e-05
1214					262.24	544.266			2.6788e-05	2.89689e-05	4.21519e-05	2.84162e-05	2.19815e-05	2.04148e-05	3.16454e-05	2.32557e-05	2.79528e-05	2.18785e-05	2.07629e-05	1.28761e-05	1.57746e-05	2.62241e-05	2.5138e-05	3.25543e-05	2.13315e-05	2.20675e-05	2.12748e-05	2.98027e-05	2.51657e-05	2.54144e-05
1215					348.031	230.043			8.16937e-07	8.23092e-07	5.64461e-07	9.14573e-07	7.9238e-07	8.11615e-07	8.73427e-07	7.84989e-07	7.97684e-07	1.31755e-06	1.10903e-06	1.15582e-06	1.05069e-06	1.10301e-06	1.10142e-06	1.44131e-06	1.11482e-06	1.17421e-06	1.15453e-06	9.26661e-07	8.89766e-07	9.90319e-07
1216					54.937	760.547			3.10644e-06	2.46428e-06	2.97867e-06	1.3637e-06	1.32065e-06	2.05071e-06	1.51881e-06	1.32127e-06	2.01557e-06	2.47016e-06	2.95755e-06	2.1716e-06	2.98161e-06	2.53747e-06	2.82546e-06	3.06432e-06	1.71794e-06	2.59076e-06	2.04737e-06	1.82113e-06	1.83467e-06	1.90106e-06
1218					717.012	362.9			2.47836e-06	1.36217e-06	2.63711e-06	4.72558e-07	2.78739e-06	2.04473e-06	1.92359e-06	3.05024e-06	2.09452e-06	2.31919e-06	2.3221e-06	2.33095e-06	2.33948e-06	2.25789e-06	2.12873e-06	2.46295e-06	2.29276e-06	2.30676e-06	1.99112e-06	2.12639e-06	2.17903e-06	2.09884e-06
1219			Flaviolin	1.60437411100606	716.534	207.159			2.02323e-06	2.81758e-06	2.2671e-06	3.02555e-06	8.38502e-07	1.65219e-06	1.61853e-06	1.95401e-06	2.02459e-06	2.06023e-06	1.45506e-06	1.78582e-06	1.87928e-06	2.0091e-06	1.99389e-06	2.13323e-06	2.15601e-06	1.93407e-06	1.72981e-06	1.39594e-06	2.06123e-06	1.729e-06
1220					715.62	140.986			4.87923e-06	5.21865e-06	2.32786e-06	4.02214e-06	2.56335e-06	4.15703e-06	4.70383e-06	3.90098e-06	3.97163e-06	3.89515e-06	3.8109e-06	3.97983e-06	6.85451e-06	1.59568e-06	3.5377e-06	3.86229e-06	2.87909e-06	3.8019e-06	4.86435e-06	3.50732e-06	3.64256e-06	4.00474e-06
1221					714.725	123.055			3.33502e-06	7.91923e-06	7.06014e-06	4.58314e-06	1.46487e-05	6.11117e-06	7.00126e-06	7.86611e-06	7.3156e-06	6.20224e-06	8.91578e-06	5.90986e-06	1.37753e-06	3.65825e-06	6.7969e-06	5.7403e-06	4.99055e-06	5.44893e-06	5.51716e-06	5.33615e-06	4.73132e-06	5.19488e-06
1222					714.653	214.984			6.05098e-06	6.25252e-06	4.05145e-06	2.74397e-06	3.90206e-06	2.30518e-06	3.20452e-06	5.79146e-06	4.28777e-06	8.48557e-06	9.0811e-06	7.58283e-06	2.44619e-06	4.41879e-06	3.12937e-06	7.91033e-06	8.58434e-06	6.45482e-06	8.11092e-06	5.29877e-06	5.78898e-06	6.39956e-06
1224					713.249	207.018			9.0582e-06	1.30297e-05	9.95711e-06	1.0536e-05	9.33514e-06	9.61854e-06	9.90498e-06	9.12385e-06	1.00704e-05	1.03402e-05	9.61708e-06	9.48024e-06	9.38816e-06	4.59781e-06	1.19933e-05	1.16977e-05	1.26632e-05	9.97221e-06	7.89069e-06	1.02651e-05	9.53604e-06	9.23063e-06
1226			Pyruvate	20.6341194362562	712.758	89.0712			2.67579e-06	2.62857e-06	2.63181e-06	2.37916e-06	2.48238e-06	2.24267e-06	2.3282e-06	2.31345e-06	2.46025e-06	2.26333e-06	2.71748e-06	2.63285e-06	2.36322e-06	2.54062e-06	2.24014e-06	2.45874e-06	2.7346e-06	2.49387e-06	2.26104e-06	2.1987e-06	2.55934e-06	2.3397e-06
1228			(R)-5-Phosphomevalote	-15.4821260164021	710.875	229.141			1.01878e-06	1.07135e-06	1.27032e-06	1.16625e-06	9.65339e-07	9.66703e-07	8.19403e-07	1.00639e-06	1.03557e-06	1.292e-06	9.84898e-07	1.14421e-06	1.08648e-06	1.19053e-06	1.4311e-06	1.25774e-06	1.06723e-06	1.18177e-06	9.8518e-07	1.14203e-06	1.15262e-06	1.09328e-06
1229					710.453	312.155			8.29644e-07	9.16387e-07	9.55877e-07	7.12613e-07	7.30636e-07	4.50566e-07	7.78639e-07	8.43921e-07	7.77285e-07	7.1581e-07	8.89746e-07	8.3709e-07	7.72928e-07	8.24837e-07	9.01974e-07	9.52435e-07	1.27891e-06	8.96716e-07	7.88278e-07	8.21224e-07	9.78414e-07	8.62639e-07
1231			Phosfolan	-10.1163852951351	709.481	256.299			7.05518e-06	1.25053e-05	1.15204e-05	7.3129e-06	8.67757e-06	9.83831e-06	6.26096e-06	6.49925e-06	8.70873e-06	7.4403e-06	6.60473e-06	8.1205e-06	5.86045e-06	1.35358e-05	1.00299e-05	9.87809e-06	5.92266e-06	8.42406e-06	7.92526e-06	7.98702e-06	8.29667e-06	8.06965e-06
1232			Diphosphate	21.7796507151011	707.218	178.986			1.80824e-06	1.7691e-06	1.74282e-06	1.68435e-06	1.52619e-06	1.88985e-06	1.63325e-06	1.64862e-06	1.7128e-06	1.81256e-06	1.85718e-06	1.69478e-06	1.90803e-06	1.60277e-06	1.50932e-06	1.68846e-06	1.86282e-06	1.74199e-06	1.88176e-06	2.7009e-06	1.73233e-06	2.105e-06
1233					706.21	107.967			1.28015e-05	3.72217e-05	1.50944e-05	1.05942e-05	1.74938e-05	1.64831e-05	8.70222e-06	1.47929e-05	1.6648e-05	1.03327e-05	4.33012e-05	2.88638e-05	1.05149e-05	3.26853e-05	1.2244e-05	1.67891e-05	1.20657e-05	2.08496e-05	3.90644e-05	3.78223e-05	3.91119e-05	3.86662e-05
1234					706.154	158.096			2.22118e-06	1.73991e-06	2.11502e-06	1.97146e-06	2.04974e-06	1.92843e-06	1.82782e-06	2.12783e-06	1.99767e-06	2.81067e-06	3.04221e-06	1.90346e-06	1.9217e-06	2.3358e-06	1.87107e-06	2.44065e-06	1.35206e-06	2.2097e-06	2.12708e-06	1.93942e-06	2.1443e-06	2.07026e-06
1235			Bromoxynil	5.59070270842592	703.38	277.922			1.83137e-06	1.81644e-06	2.4141e-06	1.66987e-06	1.58504e-06	1.72139e-06	1.77265e-06	2.00983e-06	1.85259e-06	2.07313e-06	2.34915e-06	2.06818e-06	6.79254e-06	1.92043e-06	1.73112e-06	1.8093e-06	1.94873e-06	2.58657e-06	1.79878e-06	1.68812e-06	1.66058e-06	1.71583e-06
1236					702.413	122.081			4.01999e-05	4.16112e-05	6.12188e-05	3.43107e-05	3.57949e-05	3.43397e-05	3.41905e-05	3.73482e-05	3.98768e-05	4.77038e-05	4.84614e-05	5.48219e-05	4.01155e-05	5.5557e-05	3.87394e-05	4.15536e-05	4.45677e-05	4.644e-05	3.6776e-05	3.80575e-05	3.83993e-05	3.77443e-05
1237					701.952	156.052			3.72138e-06	5.35628e-06	5.40083e-06	4.31158e-06	3.84685e-06	4.2116e-06	4.40781e-06	2.8831e-06	4.26743e-06	5.12895e-06	5.06758e-06	2.19717e-06	4.86779e-06	4.4732e-06	5.08216e-06	6.01513e-06	6.44371e-06	4.90946e-06	4.30041e-06	4.65597e-06	4.34929e-06	4.43522e-06
1238					700.984	140.057			9.64537e-06	8.89168e-06	1.15681e-05	8.42251e-06	7.84275e-06	8.31809e-06	7.95496e-06	9.13479e-06	8.97229e-06	8.99417e-06	1.00452e-05	1.02779e-05	7.58087e-06	6.61329e-06	7.66924e-06	9.51123e-06	9.4009e-06	8.7616e-06	9.07542e-06	8.85721e-06	1.09516e-05	9.62807e-06
1239					700.109	207.018			1.07249e-05	1.0895e-05	1.11982e-05	9.8457e-06	1.0309e-05	9.98337e-06	9.85497e-06	9.38321e-06	1.02743e-05	1.08672e-05	1.18805e-05	1.08823e-05	1.20581e-05	1.02368e-05	1.00082e-05	1.05242e-05	1.17145e-05	1.10215e-05	1.11709e-05	9.61361e-06	9.44266e-06	1.00757e-05
1240			Flaviolin	1.54455555027057	698.714	207.159			3.57229e-06	2.95013e-06	3.78042e-06	3.13719e-06	3.62057e-06	2.96529e-06	2.93983e-06	4.42295e-06	3.42358e-06	3.48893e-06	3.59111e-06	3.06193e-06	3.54045e-06	3.05222e-06	3.43834e-06	3.75868e-06	3.24968e-06	3.39767e-06	3.09821e-06	3.22092e-06	3.00175e-06	3.10696e-06
1241					695.826	148.993			6.71663e-06	8.55342e-06	7.74622e-06	7.66928e-06	5.47307e-06	6.07665e-06	5.96373e-06	6.29512e-06	6.81177e-06	6.62957e-06	8.91805e-06	6.74778e-06	7.05447e-06	7.03879e-06	7.17196e-06	9.31982e-06	7.15766e-06	7.50476e-06	6.4599e-06	8.62568e-06	7.23724e-06	7.44094e-06
1243			(R)-5-Phosphomevalote	-15.7205638322612	691.139	229.141			1.77249e-06	2.15494e-06	1.88486e-06	2.05044e-06	1.53706e-06	1.60503e-06	1.403e-06	1.56641e-06	1.74678e-06	1.33476e-06	1.6768e-06	1.83845e-06	2.11938e-06	1.77439e-06	1.41448e-06	1.80208e-06	1.61017e-06	1.69631e-06	1.81841e-06	1.48441e-06	1.80925e-06	1.70402e-06
1244			Pyruvate	20.5597689880258	689.699	89.0712			2.53252e-06	2.94959e-06	3.33076e-06	2.97365e-06	2.92641e-06	3.11742e-06	2.57731e-06	2.62624e-06	2.87924e-06	3.26834e-06	4.66395e-06	3.02746e-06	2.99999e-06	2.9864e-06	3.01098e-06	2.92869e-06	2.84095e-06	3.21584e-06	3.0966e-06	2.6927e-06	3.15199e-06	2.98043e-06
1245					689.229	140.986			3.89966e-06	6.84166e-06	4.01268e-06	3.61708e-06	5.25801e-06	5.01023e-06	4.19169e-06	4.70138e-06	4.69155e-06	4.63871e-06	4.66138e-06	4.37396e-06	3.72986e-06	3.59649e-06	3.82331e-06	4.33456e-06	5.67284e-06	4.35389e-06	5.61828e-06	3.75777e-06	3.81014e-06	4.3954e-06
1246					689.21	123.941			2.93681e-06	3.23362e-06	3.16315e-06	2.68634e-06	2.76459e-06	2.38407e-06	2.91355e-06	3.25945e-06	2.9177e-06	2.75532e-06	3.22784e-06	2.85926e-06	2.7973e-06	3.2821e-06	3.01366e-06	2.88691e-06	3.03847e-06	2.98261e-06	3.4752e-06	2.879e-06	3.17952e-06	3.17791e-06
1247					689.21	207.018			1.16327e-05	9.72071e-06	1.0499e-05	1.71415e-05	9.0219e-06	1.15551e-05	8.70509e-06	1.04663e-05	1.10928e-05	2.04323e-05	1.03748e-05	1.01041e-05	6.93521e-06	1.26368e-05	6.96483e-06	1.03108e-05	1.13248e-05	1.11355e-05	8.08538e-06	9.36797e-06	1.2053e-05	9.83546e-06
1249					685.445	760.583			1.47208e-06	5.90525e-07	1.10118e-06	8.56575e-07	8.07691e-07	1.34963e-06	7.32137e-07	6.22527e-07	9.41544e-07	1.25963e-06	1.31716e-06	1.62706e-06	1.5256e-06	1.11666e-06	2.26641e-06	1.688e-06	1.87359e-06	1.58426e-06	1.16518e-06	9.45315e-07	1.18692e-06	1.09914e-06
1250			[2,6-dihydroxy-4-({[3-hydroxy-6-(hydroxymethyl)-2,5-bis(3,4,5-trihydroxybenzoyloxy)oxan-4-yl]oxy}carbonyl)phenyl]oxidanesulfonic acid	-18.6508488757004	684.538	717.524			2.93162e-07	2.69422e-07	4.4904e-07	6.72092e-07	4.06333e-07	2.82918e-07	2.05897e-07	2.84852e-07	3.57964e-07	3.68914e-07	6.95139e-07	5.82587e-07	4.26158e-07	3.31405e-07	2.63335e-07	4.34295e-07	2.96311e-07	4.24768e-07	3.08449e-07	2.62538e-07	4.3696e-07	3.35982e-07
1253			[6,7,8,11,12,13,22-heptahydroxy-3,16-dioxo-21-(3,4,5-trihydroxybenzoyloxy)-2,17,20-trioxatetracyclo[17.3.1.0tricosa-4,6,8,10,12,14-hexaen-23-yl]oxidanesulfonic acid	-9.38440101456485	678.303	715.511			5.8707e-07	2.2655e-07	3.71294e-07	2.74403e-07	2.33792e-07	4.58614e-07	3.13374e-07	2.81072e-07	3.43271e-07	3.76394e-07	3.19374e-07	3.08818e-07	4.32194e-07	5.33586e-07	2.65226e-07	3.75003e-07	4.23365e-07	3.79245e-07	3.21393e-07	3.68635e-07	5.3034e-07	4.06789e-07
1254					677.944	759.572			1.51205e-06	4.59362e-07	9.61202e-07	7.00314e-07	4.42989e-07	8.10922e-07	6.40441e-07	4.59918e-07	7.484e-07	6.26404e-07	7.47096e-07	7.50055e-07	7.88483e-07	2.10497e-06	6.31572e-07	7.90828e-07	9.98686e-07	9.29761e-07	6.05375e-07	8.08747e-07	1.02119e-06	8.11771e-07
1255			Flaviolin	1.47566717888741	676.012	207.159			2.80781e-06	3.5102e-06	3.27711e-06	3.01272e-06	3.47258e-06	2.775e-06	2.43113e-06	2.8125e-06	3.01238e-06	2.7143e-06	3.07452e-06	3.10267e-06	3.10982e-06	2.86999e-06	2.52492e-06	3.28679e-06	4.43664e-06	3.13996e-06	3.01589e-06	2.89112e-06	2.86504e-06	2.92402e-06
1257					673.341	122.081			0.00028607	7.45996e-05	4.12319e-05	0.000245335	0.000260541	0.000254398	0.000247291	0.000268929	0.000209799	3.9618e-05	4.83807e-05	0.000296303	0.000285864	8.15622e-05	0.000272021	0.000293983	0.000292084	0.000201227	0.00026764	0.00027025	0.000277578	0.000271823
1258					669.505	158.096			1.03436e-05	2.22717e-06	5.59544e-06	4.11291e-06	2.12052e-06	4.34216e-06	4.16187e-06	4.85764e-06	4.72016e-06	2.57154e-06	2.81889e-06	4.85161e-06	4.74598e-06	2.09536e-06	2.10241e-06	3.34023e-06	2.384e-06	3.11375e-06	5.05569e-06	4.52679e-06	4.73789e-06	4.77345e-06
1259			Pyruvate	21.0372937428018	669.032	89.0712			9.16537e-06	7.95848e-06	8.22737e-06	6.78809e-06	6.78776e-06	2.44667e-06	7.9986e-06	7.28969e-06	7.08275e-06	7.37609e-06	9.67884e-07	7.73397e-06	7.36802e-06	6.964e-06	7.15486e-06	7.51563e-06	7.47783e-06	6.56979e-06	6.90776e-06	7.04609e-06	7.05207e-06	7.00197e-06
1264					666.62	230.916			7.65463e-06	3.31668e-06	3.02885e-06	3.18943e-06	5.15859e-06	2.90764e-06	5.1865e-06	2.36089e-06	4.1004e-06	1.81068e-06	2.82775e-06	3.15615e-06	2.38616e-06	1.95269e-06	2.94662e-06	3.07017e-06	5.32833e-06	2.93482e-06	3.24878e-06	2.96602e-06	3.01483e-06	3.07654e-06
1265					666.042	312.155			5.31605e-07	1.17958e-06	1.20853e-06	5.89319e-07	7.60862e-07	1.16667e-06	1.2098e-06	1.13385e-06	9.72527e-07	1.1136e-06	1.11234e-06	9.88729e-07	7.62235e-07	9.6207e-07	1.06559e-06	1.13604e-06	1.90201e-06	1.13033e-06	1.02759e-06	1.00022e-06	6.74801e-07	9.00872e-07
1266					665.864	252.9			2.96897e-06	2.49138e-06	2.7067e-06	2.14558e-06	1.49066e-06	2.5414e-06	2.03726e-06	1.53083e-06	2.2391e-06	1.42803e-06	2.46183e-06	2.66277e-06	2.18785e-06	2.32886e-06	2.52916e-06	2.67484e-06	2.33225e-06	2.3257e-06	2.27995e-06	2.42814e-06	2.584e-06	2.43069e-06
1267			(R)-5-Phosphomevalote	-15.8073308319396	665.65	229.141			4.98118e-06	3.07471e-06	5.95767e-06	4.46518e-06	4.50076e-06	4.2338e-06	1.46866e-06	4.64089e-06	4.16536e-06	5.39625e-06	5.17603e-06	5.31808e-06	2.15661e-06	4.82627e-06	4.87948e-06	4.11367e-06	4.85708e-06	4.59043e-06	4.71764e-06	5.39569e-06	5.23704e-06	5.11679e-06
1271			Phosfolan	-10.2482662311214	664.766	256.299			5.56911e-06	7.67201e-06	7.89147e-06	6.4398e-06	6.76603e-06	7.70565e-06	7.15745e-06	1.36752e-05	7.85959e-06	7.72671e-06	1.16507e-05	7.57348e-06	6.90426e-06	7.64552e-06	7.25677e-06	8.43329e-06	7.13281e-06	8.04045e-06	7.36468e-06	7.66046e-06	7.38663e-06	7.47059e-06
1272					664.732	225.881			1.5744e-06	1.58095e-06	1.45806e-06	1.20401e-06	1.35675e-06	1.17384e-06	1.2584e-06	1.28144e-06	1.36098e-06	1.46876e-06	1.38229e-06	2.03973e-06	5.52392e-07	1.40139e-06	1.61828e-06	1.55191e-06	1.38151e-06	1.42453e-06	9.90496e-07	1.03356e-06	1.47681e-06	1.16696e-06
1273					664.724	447.876			2.32923e-06	1.25627e-06	7.62125e-07	9.91103e-07	2.06694e-06	1.17896e-06	7.6923e-07	1.15849e-06	1.31404e-06	1.29066e-06	1.21589e-06	1.2805e-06	6.86266e-07	1.23543e-06	1.26774e-06	1.30604e-06	1.49821e-06	1.22259e-06	1.08507e-06	1.15681e-06	1.19394e-06	1.14527e-06
1274			Bromoxynil	5.37261907344355	664.689	277.922			1.38733e-05	5.5357e-06	1.53447e-05	1.00149e-05	1.33245e-05	1.02368e-05	1.26276e-05	6.37993e-06	1.09172e-05	1.37113e-05	1.28351e-05	7.04328e-06	6.61172e-06	1.46983e-05	5.46027e-06	1.64751e-05	1.11852e-05	1.10025e-05	6.75603e-06	7.07768e-06	6.01921e-06	6.61764e-06
1276					664.298	324.836			4.14314e-07	3.99318e-07	3.29062e-07	1.92871e-07	2.28016e-07	2.37022e-07	2.98961e-07	3.24613e-07	3.03022e-07	3.05767e-07	3.661e-07	4.29577e-07	3.49967e-07	4.58301e-07	4.14075e-07	4.79776e-07	4.96103e-07	4.12458e-07	3.47007e-07	2.56564e-07	3.78075e-07	3.27215e-07
1277			Oxazepam glucuronide	15.381685046748	664.235	463.851			2.96021e-07	5.84867e-07	7.10143e-07	5.33733e-07	4.87939e-07	5.10288e-07	4.93036e-07	4.96257e-07	5.14035e-07	1.65708e-07	6.82151e-07	6.3299e-07	4.08351e-07	3.03064e-07	4.79653e-07	5.89914e-07	3.13592e-07	4.46928e-07	6.4381e-07	5.65397e-07	4.86276e-07	5.65161e-07
1278					664.212	146.98			2.50015e-05	3.32967e-05	2.70116e-05	2.0013e-05	2.05296e-05	2.19617e-05	2.04944e-05	2.52142e-05	2.41903e-05	2.59524e-05	2.64461e-05	2.61427e-05	2.3844e-05	2.2369e-05	4.98422e-05	3.99923e-05	2.6354e-05	3.01178e-05	2.0879e-05	2.49786e-05	2.47983e-05	2.3552e-05
1279					663.871	362.9			6.88958e-06	8.2203e-06	4.64442e-06	4.71368e-06	4.29721e-07	5.65382e-06	4.1269e-06	4.94972e-06	4.95352e-06	3.19123e-06	4.58672e-06	3.63229e-06	4.82058e-06	6.98969e-06	5.82664e-06	2.75155e-06	4.33918e-06	4.51723e-06	6.837e-06	6.00678e-06	4.78218e-06	5.87532e-06
1282			Thallium sulfate	0.082398361605607	663.707	505.837			1.33248e-06	1.85501e-06	1.58802e-06	1.1135e-06	9.46677e-07	1.08165e-06	1.11065e-06	7.37762e-07	1.22072e-06	1.14666e-06	1.36022e-06	1.28253e-06	1.02853e-06	1.26707e-06	1.61796e-06	1.34726e-06	1.41174e-06	1.30775e-06	1.58686e-06	1.29249e-06	1.58157e-06	1.48697e-06
1283					663.412	521.809			3.11809e-07	4.06672e-07	3.93086e-07	3.46334e-07	3.62264e-07	2.97876e-07	2.63998e-07	3.519e-07	3.41742e-07	3.661e-07	3.87168e-07	4.10414e-07	4.09332e-07	4.06541e-07	4.13167e-07	6.60188e-07	3.63161e-07	4.27009e-07	3.0788e-07	3.12943e-07	3.05571e-07	3.08798e-07
1285					662.991	308.862			1.7656e-06	2.86425e-06	2.89525e-06	3.96571e-06	4.53284e-06	2.33374e-06	2.52214e-06	3.47737e-06	3.04461e-06	4.86583e-06	1.9207e-06	3.11369e-06	2.46826e-06	2.1295e-06	2.79284e-06	5.26755e-06	4.6074e-06	3.39572e-06	1.34005e-06	1.719e-06	2.19796e-06	1.75234e-06
1287					662.991	393.84			1.84815e-06	9.25227e-07	1.44197e-06	1.09186e-06	8.24968e-07	1.14873e-06	9.77623e-07	8.67584e-07	1.14076e-06	2.20078e-06	1.23826e-06	9.07963e-07	9.85221e-07	1.26306e-06	1.29102e-06	1.61286e-06	2.03699e-06	1.44202e-06	1.24658e-06	1.23221e-06	1.24989e-06	1.24289e-06
1289					662.855	223.884			1.37291e-06	1.29498e-06	1.55778e-06	1.21851e-06	1.34484e-06	1.67319e-06	2.26616e-06	1.27372e-06	1.50026e-06	1.61393e-06	1.58814e-06	1.74287e-06	1.27909e-06	1.54611e-06	1.43163e-06	1.49101e-06	1.63441e-06	1.5409e-06	1.31682e-06	1.39704e-06	1.53776e-06	1.41721e-06
1290					662.813	244.035			1.065e-05	7.01073e-06	1.10427e-05	5.95875e-06	3.00034e-06	1.01858e-05	7.6652e-06	8.12249e-06	7.9545e-06	9.17222e-06	4.97588e-06	6.00956e-06	4.40775e-06	5.04051e-06	5.19805e-06	6.09947e-06	4.70611e-06	5.70119e-06	5.60769e-06	6.58923e-06	7.7928e-06	6.66324e-06
1291					662.794	436.832			8.12331e-07	5.21687e-07	8.70667e-07	6.87631e-07	6.74678e-07	9.7794e-07	6.54342e-07	2.52237e-07	6.81439e-07	8.42324e-07	8.14036e-07	7.65207e-07	6.30232e-07	7.8454e-07	7.52463e-07	8.13705e-07	7.32954e-07	7.66933e-07	7.50393e-07	7.44312e-07	7.60882e-07	7.51862e-07
1293					662.018	395.836			1.53598e-06	9.21791e-07	9.72838e-07	7.30534e-07	6.47729e-07	8.63096e-07	8.55854e-07	8.06499e-07	9.16791e-07	7.90655e-07	9.32072e-07	1.4884e-06	8.03933e-07	9.35862e-07	6.71872e-07	9.70557e-07	8.68441e-07	9.32724e-07	5.73812e-07	8.46992e-07	9.34083e-07	7.84962e-07
1294					661.845	480.813			4.53345e-07	3.58165e-07	1.47433e-07	2.54285e-07	2.89561e-07	2.81314e-07	2.64968e-07	3.64558e-07	3.01704e-07	3.69021e-07	2.61763e-07	2.05509e-07	1.78383e-07	3.58339e-07	2.73185e-07	2.37603e-07	3.16439e-07	2.7503e-07	2.75446e-07	2.91252e-07	3.09652e-07	2.92116e-07
1296					661.815	146.019			1.0695e-05	1.10401e-05	1.20756e-05	9.69848e-06	9.64638e-06	9.35287e-06	1.18265e-05	5.92754e-06	1.00328e-05	1.11445e-05	1.18972e-05	9.26938e-06	8.5045e-06	5.64671e-06	5.90242e-06	1.04726e-05	9.7869e-06	9.07804e-06	6.16306e-06	8.59647e-06	8.82268e-06	7.86074e-06
1297					661.198	94.9299			1.13678e-06	1.64654e-06	1.34209e-06	1.32776e-06	2.04476e-06	1.24972e-06	1.16601e-06	9.98209e-07	1.36398e-06	2.82214e-06	2.38183e-06	2.03583e-06	1.13719e-06	1.53536e-06	2.21913e-06	1.70923e-06	1.1029e-06	1.86795e-06	1.32244e-06	1.23041e-06	1.55974e-06	1.37087e-06
1301					660.101	226.988			5.2034e-07	5.42188e-07	4.5079e-07	5.48823e-07	3.72585e-07	4.85366e-07	3.78223e-07	3.90962e-07	4.6116e-07	4.12271e-07	5.4384e-07	7.06748e-07	3.33051e-07	5.10006e-07	6.03372e-07	3.17705e-07	4.01195e-07	4.78523e-07	4.25431e-07	4.63593e-07	4.26425e-07	4.38483e-07
1303					659.961	148.993			4.05941e-05	1.60059e-05	2.49376e-05	3.35311e-05	2.18393e-05	3.45741e-05	3.88059e-05	4.47953e-05	3.18854e-05	4.29541e-05	4.22414e-05	4.74651e-05	1.65628e-05	4.55491e-05	1.54668e-05	4.03444e-05	4.12613e-05	3.64806e-05	3.86206e-05	3.75029e-05	2.49115e-05	3.36783e-05
1304					659.949	120.966			2.55058e-06	2.9851e-06	3.50173e-06	3.50517e-06	3.9012e-06	6.89265e-06	3.64004e-06	3.07228e-06	3.75609e-06	4.08042e-06	4.10785e-06	3.65226e-06	3.25319e-06	3.71424e-06	3.22686e-06	7.58581e-06	3.30163e-06	4.11528e-06	3.55835e-06	4.25846e-06	2.9257e-06	3.58084e-06
1305					659.892	242.962			2.75267e-07	8.79109e-08	2.91657e-07	2.58225e-07	3.69899e-07	2.63514e-07	1.38834e-07	2.38101e-07	2.40426e-07	1.21924e-07	3.90048e-07	2.69697e-07	1.35814e-07	3.43453e-07	2.57134e-07	2.29913e-07	2.17144e-07	2.45641e-07	2.8059e-07	3.08842e-07	2.0101e-07	2.63481e-07
1307					659.86	128.953			1.84697e-05	1.99535e-05	2.63475e-05	2.02962e-05	1.98755e-05	1.96507e-05	2.11034e-05	1.65354e-05	2.0279e-05	2.95598e-05	3.38394e-05	2.3083e-05	2.37723e-05	2.04342e-05	3.22779e-05	2.37799e-05	2.22276e-05	2.61218e-05	1.93243e-05	2.80691e-05	2.06939e-05	2.26958e-05
1308					659.41	214.984			2.47537e-06	3.45988e-06	2.79691e-06	2.46414e-06	2.33986e-06	2.08955e-06	1.99875e-06	2.51332e-06	2.51722e-06	2.35917e-06	2.54013e-06	3.13585e-06	1.94522e-06	2.30955e-06	1.95051e-06	2.31503e-06	2.49946e-06	2.38187e-06	2.79016e-06	3.54899e-06	2.36056e-06	2.8999e-06
1309					659.157	186.995			4.14054e-06	4.19127e-06	4.41143e-06	3.4056e-06	3.54873e-06	3.6435e-06	3.36354e-06	4.30744e-06	3.87651e-06	3.81617e-06	4.36937e-06	4.70279e-06	3.88561e-06	5.57445e-06	3.89201e-06	3.83927e-06	3.87238e-06	4.24401e-06	4.77234e-06	3.97448e-06	3.96206e-06	4.23629e-06
1311					659.102	223.995			5.51262e-07	3.24146e-07	5.28226e-07	4.73457e-07	4.87022e-07	3.44952e-07	4.49884e-07	5.05149e-07	4.58012e-07	5.70942e-07	6.15562e-07	6.00232e-07	4.96279e-07	5.63116e-07	3.56714e-07	5.33853e-07	4.27948e-07	5.20581e-07	5.02114e-07	5.83282e-07	6.28231e-07	5.71209e-07
1312					659.049	202.969			2.24446e-06	2.45201e-06	2.15488e-06	1.94573e-06	1.96844e-06	2.10479e-06	2.97404e-06	1.68555e-06	2.19124e-06	1.97806e-06	2.54247e-06	2.87473e-06	2.12514e-06	8.54968e-07	1.92797e-06	2.345e-06	1.94537e-06	2.07421e-06	3.3404e-06	2.3961e-06	2.10074e-06	2.61241e-06
1314					658.011	232.937			1.2758e-06	1.37693e-06	1.52357e-06	1.05385e-06	7.47915e-07	9.2396e-07	1.12139e-06	8.06323e-07	1.10372e-06	1.55851e-06	1.01586e-06	1.37288e-06	1.32791e-06	1.26782e-06	1.20572e-06	1.3724e-06	1.34667e-06	1.30847e-06	1.19572e-06	1.30704e-06	1.22364e-06	1.24213e-06
1316					657.182	300.946			5.62549e-07	4.44072e-07	3.7393e-07	4.03573e-07	3.40316e-07	3.75882e-07	3.56838e-07	2.96622e-07	3.94223e-07	4.44435e-07	2.74623e-07	7.58671e-07	4.44294e-07	2.33626e-07	3.49823e-07	3.66054e-07	3.9149e-07	4.07877e-07	3.50539e-07	4.54873e-07	3.93565e-07	3.99659e-07
1317					656.069	104.992			9.00178e-06	8.83151e-06	9.09221e-06	7.90631e-06	7.46665e-06	6.68738e-06	6.90155e-06	7.95226e-06	7.97996e-06	8.88433e-06	9.28415e-06	8.00735e-06	9.18752e-06	8.3675e-06	7.73742e-06	7.41895e-06	9.24375e-06	8.51637e-06	4.90073e-06	7.35033e-06	8.93397e-06	7.06168e-06
1319			Phosfolan	-10.2349379443581	641.792	256.299			7.20061e-06	1.58684e-05	9.04707e-06	1.0263e-05	9.75809e-06	1.10699e-05	1.0305e-05	1.37393e-05	1.09064e-05	1.02904e-05	1.23718e-05	1.73511e-05	8.88583e-06	1.53287e-05	1.3957e-05	2.68675e-05	1.56592e-05	1.5089e-05	8.73376e-06	1.0694e-05	7.46063e-06	8.96281e-06
1320			Xenognosin A	-1.30952777332478	639.558	257.303			1.67001e-06	1.92797e-06	2.49133e-06	9.91838e-07	1.52842e-06	5.65446e-07	1.69509e-06	1.81477e-06	1.58561e-06	2.08426e-06	1.73029e-06	1.45319e-06	2.00976e-06	2.16592e-06	1.53195e-06	1.51884e-06	1.82256e-06	1.7896e-06	1.65882e-06	1.95913e-06	2.26979e-06	1.96258e-06
1321			Pyruvate	21.6970243726486	638.562	89.0713			3.71472e-06	2.48822e-06	2.86789e-06	2.24533e-06	2.19681e-06	3.41838e-06	2.64395e-06	2.46886e-06	2.75552e-06	2.66136e-06	2.84052e-06	2.67991e-06	2.35007e-06	2.45109e-06	2.63542e-06	2.72401e-06	2.4707e-06	2.60163e-06	2.49011e-06	2.56741e-06	2.55332e-06	2.53695e-06
1322			Flaviolin	1.34784981041723	637.982	207.159			1.80998e-06	2.10019e-06	1.86901e-06	2.14081e-06	1.89607e-06	1.57756e-06	1.63723e-06	2.04124e-06	1.88401e-06	1.82179e-06	1.79125e-06	1.78821e-06	1.91402e-06	1.72358e-06	1.72519e-06	1.75467e-06	2.53484e-06	1.88169e-06	1.70723e-06	1.68801e-06	1.66086e-06	1.68537e-06
1323					636.639	192.944			4.02298e-06	2.88007e-06	3.95262e-06	3.67173e-06	3.43457e-06	3.08386e-06	2.75204e-06	3.73718e-06	3.44188e-06	3.84918e-06	3.98568e-06	3.37793e-06	3.37556e-06	3.23044e-06	3.21672e-06	4.22845e-06	3.3187e-06	3.57283e-06	3.26816e-06	3.53636e-06	3.17005e-06	3.32486e-06
1324					635.707	107.967			1.71657e-05	1.73369e-05	1.59146e-05	1.46271e-05	1.32941e-05	1.16865e-05	1.33136e-05	1.38579e-05	1.46496e-05	1.60819e-05	1.51736e-05	1.64699e-05	1.54613e-05	1.36401e-05	1.4278e-05	1.68654e-05	1.75199e-05	1.56863e-05	1.42616e-05	1.51041e-05	1.4025e-05	1.44636e-05
1326					631.671	182.19			2.73265e-07	2.56356e-07	3.01926e-07	2.55474e-07	2.27776e-07	2.74077e-07	2.6037e-07	2.36213e-07	2.60682e-07	2.69422e-07	2.73644e-07	1.9443e-07	3.01305e-07	2.76693e-07	2.10564e-07	3.05536e-07	2.8851e-07	2.65013e-07	2.54313e-07	2.52127e-07	2.62817e-07	2.56419e-07
1327					625.926	122.081			6.76519e-05	2.99228e-05	4.45543e-05	6.38234e-05	6.42888e-05	6.42555e-05	6.59504e-05	6.32316e-05	5.79598e-05	3.35466e-05	3.33091e-05	3.39806e-05	7.43347e-05	2.90067e-05	7.34679e-05	7.62642e-05	4.54817e-05	4.99239e-05	6.22818e-05	6.63984e-05	5.00524e-05	5.95775e-05
1329					622.104	223.945			2.68904e-07	2.0287e-07	3.78627e-07	2.64648e-07	3.12263e-07	3.30154e-07	2.88055e-07	3.18162e-07	2.9546e-07	3.29383e-07	5.44871e-07	4.22376e-07	2.02484e-07	3.02019e-07	3.34783e-07	3.23765e-07	5.11434e-07	3.71389e-07	2.59054e-07	3.17262e-07	3.09332e-07	2.95216e-07
1331			Flaviolin	1.44211960507022	621.582	207.159			1.6147e-06	2.91807e-06	1.79731e-06	2.01319e-06	1.66545e-06	1.61233e-06	1.50492e-06	1.25799e-06	1.79799e-06	1.79436e-06	1.74176e-06	1.74318e-06	1.84375e-06	1.66616e-06	1.70454e-06	1.73642e-06	1.73748e-06	1.74596e-06	1.55907e-06	1.50007e-06	1.61601e-06	1.55838e-06
1332			Pyruvate	21.7784013792282	618.125	89.0713			4.36393e-06	3.81661e-06	4.13311e-06	3.93345e-06	3.33554e-06	4.64003e-06	4.0676e-06	3.3687e-06	3.95737e-06	4.19442e-06	5.17476e-06	4.52036e-06	5.02792e-06	3.98413e-06	4.00386e-06	4.16402e-06	3.84679e-06	4.36453e-06	3.923e-06	3.72157e-06	3.99608e-06	3.88022e-06
1333					617.626	123.055			1.35624e-05	9.99852e-06	8.86056e-06	9.97752e-06	9.12552e-06	6.29266e-06	8.64651e-06	7.43787e-06	9.2377e-06	9.4272e-06	9.04656e-06	8.40375e-06	9.89187e-06	1.17181e-05	9.00043e-06	1.55882e-05	1.23416e-05	1.06772e-05	7.4322e-06	8.21883e-06	1.14573e-05	9.03611e-06
1334					616.239	145.17			5.77761e-06	3.98899e-06	1.10784e-05	2.05983e-06	9.69589e-06	1.05105e-05	4.93036e-06	5.23888e-06	6.66006e-06	4.17971e-06	5.74623e-06	5.76608e-06	4.54297e-06	1.09372e-05	3.71156e-06	5.60871e-06	4.56339e-06	5.63198e-06	5.05327e-06	4.86361e-06	3.16549e-06	4.36079e-06
1336					607.785	192.158			3.00843e-07	2.89883e-07	3.23936e-07	4.60513e-07	1.69474e-07	3.21013e-07	2.64453e-07	2.25586e-07	2.94463e-07	2.50247e-07	2.61484e-07	2.27511e-07	2.29392e-07	1.62895e-07	2.44034e-07	2.5206e-07	1.99411e-07	2.28379e-07	3.63003e-07	2.66359e-07	2.39656e-07	2.89673e-07
1337					607.288	242.284			3.37874e-07	2.59264e-07	4.0884e-07	3.52754e-07	4.31387e-07	4.01837e-07	3.16948e-07	3.98077e-07	3.63373e-07	4.03892e-07	2.75966e-07	3.12104e-07	3.63866e-07	3.33722e-07	3.08102e-07	3.33703e-07	4.93611e-07	3.53121e-07	3.45829e-07	4.71512e-07	3.08218e-07	3.75186e-07
1341					602.549	320.256			3.42972e-07	6.47378e-07	3.61072e-07	3.54873e-07	4.40161e-07	3.08701e-07	2.39656e-07	1.98307e-07	3.6164e-07	1.28509e-08	2.26472e-07	1.28555e-08	2.76187e-07	2.44987e-07	2.57068e-07	2.72304e-07	2.15145e-07	1.89734e-07	3.55312e-07	3.13627e-07	2.90128e-07	3.19689e-07
1344					601.109	219.185			3.91394e-07	4.09921e-07	3.98516e-07	3.65346e-07	3.79436e-07	3.10804e-07	2.29912e-07	4.26798e-07	3.64016e-07	4.51876e-07	5.05188e-07	1.98511e-07	4.16591e-07	3.93392e-07	2.95866e-07	4.78046e-07	3.61533e-07	3.87625e-07	4.17798e-07	4.21867e-07	3.74719e-07	4.04795e-07
1345			Pyruvate	21.8713688862757	600.615	89.0713			5.78193e-06	8.11211e-06	7.21238e-06	8.09931e-06	6.07211e-06	6.23718e-06	3.79024e-06	6.68525e-06	6.49881e-06	6.53168e-06	5.54545e-06	7.10899e-06	8.28837e-06	5.04592e-06	9.90766e-06	7.30833e-06	6.7258e-06	7.05778e-06	8.65215e-06	8.83795e-06	6.55757e-06	8.01589e-06
1348					599.338	98.0603			2.12662e-06	1.44311e-06	1.94203e-06	1.15607e-06	1.89795e-06	1.38495e-06	1.38052e-06	1.34531e-06	1.58457e-06	2.28414e-06	2.13062e-06	3.22089e-06	1.83944e-06	1.5219e-06	1.3845e-06	2.03499e-06	2.3194e-06	2.09199e-06	1.54536e-06	1.513e-06	2.24973e-06	1.76937e-06
1354			Fraxetin	-10.4679089387691	597.675	209.173			6.33461e-06	5.67617e-06	5.64999e-06	5.60965e-06	5.71339e-06	6.0259e-06	5.59575e-06	2.34109e-06	5.36832e-06	5.71665e-06	6.53638e-06	6.7036e-06	6.56077e-06	6.40682e-06	6.45929e-06	4.30691e-06	4.97952e-06	5.95874e-06	9.88963e-06	7.75974e-06	5.60839e-06	7.75258e-06
1355					597.529	105.954			3.58216e-07	9.56756e-07	7.85723e-07	5.3976e-07	8.54088e-07	2.76813e-07	6.58925e-07	2.13831e-07	5.80514e-07	5.71131e-07	8.73961e-07	8.82453e-07	6.26353e-07	7.96144e-07	7.82773e-07	4.21085e-07	7.64722e-07	7.14828e-07	9.77525e-07	6.73508e-07	6.48862e-07	7.66632e-07
1356					597.36	223.217			4.8462e-07	2.82087e-07	4.52567e-07	3.37082e-07	5.92804e-07	4.70414e-07	4.52653e-07	3.27293e-07	4.2494e-07	3.18534e-07	3.14548e-07	4.43396e-07	4.86418e-07	5.56007e-07	3.79725e-07	4.19724e-07	4.65951e-07	4.23038e-07	3.99188e-07	3.27827e-07	4.13026e-07	3.80013e-07
1357			Atheroline	23.7323997669264	597.355	338.341			4.76942e-07	3.778e-07	4.18003e-07	3.17641e-07	6.31342e-07	3.91497e-07	4.10888e-07	4.90957e-07	4.39384e-07	4.79655e-07	6.45677e-07	4.26146e-07	4.52936e-07	4.14036e-07	4.92226e-07	3.87449e-07	5.82385e-07	4.85064e-07	3.03038e-07	3.97497e-07	4.81932e-07	3.94155e-07
1358					597.332	259.025			1.24967e-06	1.4369e-06	1.35693e-06	8.27114e-07	8.4923e-07	1.26649e-06	1.04528e-06	6.39818e-07	1.08393e-06	1.13834e-06	1.21942e-06	1.26942e-06	1.1084e-06	1.42732e-06	1.52215e-06	1.16407e-06	1.36442e-06	1.27669e-06	5.8678e-07	9.48325e-07	9.31806e-07	8.22304e-07
1359					596.676	188.957			2.15609e-06	2.29444e-06	2.03564e-06	1.93454e-06	1.72071e-06	1.3512e-06	1.95381e-06	1.32501e-06	1.84643e-06	2.46958e-06	2.24604e-06	1.61361e-06	2.22487e-06	2.00733e-06	3.3086e-06	3.34134e-06	2.21709e-06	2.42856e-06	1.94163e-06	1.51994e-06	2.28008e-06	1.91389e-06
1360					596.538	237.911			1.44412e-06	2.75668e-06	3.05079e-06	1.49568e-06	1.67116e-06	1.50512e-06	2.00419e-06	1.69344e-06	1.95265e-06	2.74131e-06	2.21026e-06	2.01242e-06	2.39676e-06	2.49388e-06	3.08864e-06	2.58191e-06	2.71512e-06	2.53004e-06	1.89787e-06	1.98135e-06	1.63084e-06	1.83669e-06
1361			3,4-Dihydro-7-methoxy-2-methylene-3-oxo-2H-1,4-benzoxazine-5-carboxylic acid	2.04435585842586	596.483	236.201			2.9056e-06	3.42079e-06	3.81326e-06	2.76599e-06	2.46261e-06	2.93475e-06	1.99404e-06	3.49787e-06	2.97436e-06	2.65899e-06	2.99405e-06	3.25524e-06	3.08827e-06	3.50093e-06	2.6204e-06	2.96327e-06	2.24423e-06	2.91567e-06	2.75697e-06	2.90029e-06	2.60174e-06	2.753e-06
1363					595.854	492.402			5.79388e-07	7.36172e-07	9.69634e-07	6.00189e-07	5.19245e-07	6.06233e-07	5.53183e-07	3.82871e-07	6.18364e-07	8.46645e-07	5.30768e-07	5.37536e-07	7.07482e-07	8.59737e-07	6.86826e-07	7.40433e-07	1.51156e-06	8.02624e-07	6.0416e-07	6.2076e-07	9.74543e-07	7.33155e-07
1365					595.677	311.239			9.94076e-06	2.46688e-05	2.56402e-05	8.19777e-06	8.96291e-06	9.12475e-06	1.2175e-05	7.67563e-06	1.32982e-05	1.57272e-05	1.13821e-05	1.08001e-05	1.07921e-05	1.24389e-05	9.22643e-06	1.16752e-05	9.95274e-06	1.14994e-05	7.7609e-06	9.45257e-06	1.31541e-05	1.01225e-05
1366					595.452	146.98			6.05159e-05	8.1679e-05	6.54441e-05	8.0707e-05	9.30659e-05	5.10896e-05	7.6296e-05	5.4852e-05	7.04562e-05	7.08364e-05	4.66733e-05	5.08132e-05	4.34409e-05	6.08004e-05	7.56935e-05	7.03327e-05	6.65587e-05	6.06436e-05	6.32016e-05	4.57744e-05	6.50371e-05	5.80044e-05
1369					594.65	235.913			1.34144e-05	1.86854e-05	1.2951e-05	1.15652e-05	1.8315e-05	2.12142e-05	9.75971e-06	1.01983e-05	1.45129e-05	1.49703e-05	1.30821e-05	1.34676e-05	1.17526e-05	1.33528e-05	1.41774e-05	1.98881e-05	2.37086e-05	1.55499e-05	1.15852e-05	1.78047e-05	1.28035e-05	1.40645e-05
1370					594.367	233.914			1.89526e-05	1.5953e-05	4.83008e-05	1.25215e-05	2.18362e-05	2.06061e-05	1.1534e-05	1.11245e-05	2.01036e-05	1.67638e-05	1.50933e-05	5.19869e-05	1.41328e-05	1.1001e-05	1.65921e-05	2.76575e-05	2.4568e-05	2.22244e-05	1.29559e-05	1.25465e-05	1.6425e-05	1.39758e-05
1372					594.128	192.888			8.14423e-08	2.4984e-07	2.94674e-07	1.45775e-07	1.91796e-07	1.7514e-07	1.51555e-07	1.5541e-07	1.80704e-07	1.51561e-07	1.87367e-07	3.04111e-07	2.2095e-07	2.5302e-07	3.36352e-07	2.78828e-07	1.86814e-07	2.39875e-07	2.41135e-07	2.94272e-07	2.60798e-07	2.65402e-07
1374					592.732	104.071			3.077e-05	3.1308e-05	3.04196e-05	2.76602e-05	3.51038e-05	2.9845e-05	3.28458e-05	6.77294e-06	2.80907e-05	3.26745e-05	3.2775e-05	3.39297e-05	3.02596e-05	2.96851e-05	3.13969e-05	3.33607e-05	3.18314e-05	3.19891e-05	2.84692e-05	2.8866e-05	3.10455e-05	2.94602e-05
1375					592.328	127.05			4.36332e-06	4.52074e-06	3.51123e-06	2.92876e-06	4.16997e-06	4.02871e-06	4.173e-06	3.14038e-06	3.85451e-06	4.45981e-06	6.95757e-06	4.42689e-06	4.14101e-06	4.09448e-06	2.36391e-06	4.57863e-06	5.38137e-06	4.55046e-06	3.7847e-06	3.96252e-06	4.36673e-06	4.03798e-06
1377					591.781	189.16			6.05495e-06	0.000100905	9.04252e-05	3.03276e-06	8.43401e-06	6.43323e-06	5.82849e-06	5.45067e-06	2.83205e-05	3.29143e-06	3.66347e-06	3.36568e-06	3.43264e-06	3.75756e-06	3.30883e-06	3.51518e-06	3.01985e-06	3.41933e-06	5.2886e-06	3.7006e-06	4.77492e-06	4.58804e-06
1378					591.61	281.048			1.29177e-05	3.50158e-05	1.54928e-05	5.5741e-05	6.10667e-05	2.0772e-05	2.71385e-05	2.98626e-05	3.22509e-05	6.31008e-05	2.87191e-05	3.33702e-05	3.44923e-05	2.08772e-05	3.95914e-05	1.68438e-05	8.37419e-05	4.00921e-05	4.91735e-05	5.1323e-05	5.41744e-05	5.1557e-05
1380					590.659	145.145			1.94686e-05	2.90316e-05	1.47224e-05	2.1957e-05	2.02313e-05	1.48025e-05	1.97973e-05	1.72139e-05	1.96531e-05	3.0157e-05	2.09268e-05	2.40147e-05	2.39966e-05	1.80078e-05	2.32186e-05	2.02349e-05	1.08308e-05	2.14234e-05	1.83348e-05	2.18728e-05	1.21229e-05	1.74435e-05
1381					590.002	222.055			0.000888934	0.000928505	0.000945445	0.000805006	0.000808941	0.00066543	0.000800233	0.000820833	0.000832916	0.000949719	0.000939172	0.000946894	0.000893423	0.00100858	0.000949673	0.000956908	0.000906277	0.000943831	0.000827388	0.000854539	0.000871712	0.000851213
1382			Propane-1,2-diol 1-phosphate	-10.9123244634333	589.464	157.08			4.09747e-05	3.57702e-05	3.89381e-05	3.34753e-05	3.10701e-05	3.41534e-05	3.46017e-05	3.47774e-05	3.54701e-05	3.61253e-05	3.5985e-05	3.93818e-05	3.76361e-05	3.80407e-05	1.8465e-05	3.81443e-05	3.57563e-05	3.49418e-05	2.31724e-05	3.38034e-05	3.76398e-05	3.15385e-05
1383					589.145	217.107			8.84618e-06	9.87732e-06	1.0076e-05	8.58075e-06	2.48771e-06	9.15916e-06	5.4442e-06	4.33579e-06	7.35089e-06	9.99708e-06	1.12781e-05	1.1177e-05	1.10012e-05	8.75425e-06	9.02473e-06	2.584e-06	9.81227e-06	9.20357e-06	8.75954e-06	8.85067e-06	9.51743e-06	9.04254e-06
1384					589.118	200.034			0.000104457	6.98256e-05	7.00863e-05	4.68963e-05	6.62759e-05	7.26877e-05	6.73341e-05	8.5628e-05	7.28988e-05	6.53189e-05	6.93449e-05	6.00815e-05	6.69909e-05	7.74103e-05	6.79199e-05	8.32111e-05	5.69272e-05	6.84006e-05	9.24949e-05	9.42614e-05	6.04228e-05	8.2393e-05
1385					589.073	156.077			0.000736353	0.000689967	0.000659977	0.0005835	0.000645149	0.000625129	0.000601841	0.000618125	0.000645005	0.000598215	0.000675395	0.000696594	0.000638463	0.000640205	0.000613086	0.000699009	0.00062365	0.000648077	0.000539852	0.000615	0.000630242	0.000595031
1386					589.067	241.049			0.000149696	0.000144277	0.000182684	0.0001293	0.000117892	0.000103055	0.000113363	0.000148761	0.000136129	0.00015694	0.000136274	0.000143441	0.000149103	0.000143243	0.000155221	4.52581e-05	0.000129625	0.000132388	0.000144233	0.000131362	0.000134738	0.000136778
1387			Bromobenzene	-17.4686241840017	588.309	158.012			1.86468e-05	2.2639e-05	2.33288e-05	1.74046e-05	2.22718e-05	2.25907e-05	1.30236e-05	1.82321e-05	1.97672e-05	1.83059e-05	1.98639e-05	2.26822e-05	2.28795e-05	8.78756e-06	1.86458e-05	2.02778e-05	2.04849e-05	1.89909e-05	1.75894e-05	1.96676e-05	1.86007e-05	1.86193e-05
1388					588.147	170.092			0.000171625	0.000182575	0.000210751	0.000149016	0.000169031	0.000152584	0.000153209	0.000160894	0.000168711	0.000178486	0.000192487	0.000228991	0.000190285	0.000176649	0.000167219	0.000214961	0.000176967	0.000190756	0.000161508	0.000175701	0.000200725	0.000179311
1389			Lamotrigine	5.59770194972553	588.147	257.1			9.57447e-05	9.45749e-05	8.38001e-05	7.03233e-05	8.22187e-05	7.45103e-05	8.11301e-05	8.96075e-05	8.39887e-05	8.1318e-05	0.000102968	9.07372e-05	8.65755e-05	7.89743e-05	8.48391e-05	9.11824e-05	4.47741e-05	8.2671e-05	7.80327e-05	8.05773e-05	8.38945e-05	8.08348e-05
1390					587.933	254.997			1.52286e-05	1.22657e-05	1.61147e-05	1.57014e-05	1.51377e-05	1.62903e-05	1.5283e-05	1.39044e-05	1.49907e-05	1.14176e-05	1.8748e-05	2.00925e-05	1.54845e-05	1.74344e-05	1.19907e-05	1.76321e-05	1.50929e-05	1.59866e-05	8.91021e-06	8.85959e-06	7.30629e-06	8.3587e-06
1391					587.745	209.154			2.5201e-06	2.56552e-06	2.63631e-06	2.06166e-06	2.20932e-06	1.38765e-06	2.1225e-06	1.84516e-06	2.16853e-06	2.4554e-06	1.98884e-06	2.12377e-06	2.5085e-06	1.48596e-06	2.44397e-06	2.06463e-06	2.52523e-06	2.19954e-06	2.26477e-06	1.75995e-06	2.259e-06	2.09457e-06
1392					587.586	166.052			5.55096e-05	3.65358e-05	5.18483e-05	4.03814e-05	4.48112e-05	4.26494e-05	4.5084e-05	4.45628e-05	4.51728e-05	3.94051e-05	5.71178e-05	5.0309e-05	2.14738e-05	4.35865e-05	4.23235e-05	4.67407e-05	5.46595e-05	4.4452e-05	4.45114e-05	2.37375e-05	3.43961e-05	3.4215e-05
1393					587.263	165.051			0.000515674	0.000545107	0.000534581	0.000450804	0.000485752	0.000480107	0.000457319	0.000498151	0.000495937	0.000511799	0.000571656	0.000563434	0.000519564	0.000511659	0.000536878	0.000519459	0.000561584	0.000537004	0.000497601	0.000376994	0.000425082	0.000433226
1395					587.167	181.028			0.00306156	0.00316744	0.00320277	0.00270405	0.00272652	0.00282675	0.00270596	0.00261146	0.00287581	0.00314816	0.0032074	0.00323006	0.00300924	0.0029007	0.00204921	0.00312925	0.00308236	0.00296955	0.00310652	0.0029826	0.0029311	0.00300674
1396					587.144	218.984			3.47383e-05	3.05056e-05	3.69728e-05	2.86717e-05	2.8223e-05	2.48297e-05	2.69049e-05	2.86389e-05	2.99356e-05	2.4253e-05	1.1309e-05	3.09588e-05	2.88896e-05	2.99388e-05	2.99034e-05	3.20791e-05	2.92991e-05	2.70789e-05	3.10594e-05	3.30615e-05	2.7928e-05	3.0683e-05
1401					586.322	225.072			2.15701e-05	2.52926e-05	2.51256e-05	2.22412e-05	2.29999e-05	2.20063e-05	1.99039e-05	2.21354e-05	2.26594e-05	2.32932e-05	2.56083e-05	2.44047e-05	2.93821e-05	1.73126e-05	2.41262e-05	2.58998e-05	1.89603e-05	2.36234e-05	2.93199e-05	2.88325e-05	2.1578e-05	2.65768e-05
1403					585.386	140.001			0.000256357	0.000227194	0.00027448	0.000239292	0.00025037	6.04577e-05	0.000231794	0.000243453	0.000222925	0.000263193	6.8089e-05	0.000273673	0.000255743	0.000251782	0.000249441	0.000266658	0.000268625	0.000237151	0.000329762	0.000248837	0.000247525	0.000275375
1404			3,4,8,9,10-pentahydroxy-6-oxo-6H-benzo[c]chromene-1-carboxylic acid	18.3351294329997	584.485	321.221			1.55521e-07	4.4191e-08	3.14393e-07	1.12521e-08	4.85158e-07	1.10137e-07	3.0007e-07	8.59491e-07	2.85027e-07	2.24909e-06	1.41249e-06	2.16738e-06	1.22005e-06	7.57489e-07	9.36652e-07	1.19965e-06	1.14838e-06	1.3864e-06	9.66535e-07	8.64709e-07	8.61506e-07	8.97584e-07
1405			N-Gluconyl ethanolamine phosphate	21.8693424059066	584.387	320.217			3.29652e-06	2.388e-06	5.13447e-06	2.26768e-06	6.75092e-06	3.14716e-06	4.94508e-06	7.29119e-06	4.40263e-06	1.81429e-05	1.01423e-05	1.52068e-05	9.52638e-06	7.8088e-06	8.86113e-06	8.74257e-06	1.09179e-05	1.11686e-05	7.51289e-06	7.40385e-06	7.87788e-06	7.59821e-06
1409					579.738	206.152			0.000173773	0.000174079	0.000150172	0.00017017	0.000175224	0.000161863	0.00016548	0.000174253	0.000168127	0.000163798	0.000170395	0.000186321	0.000178744	0.000172031	0.000177283	0.00016927	0.000167613	0.000173182	0.000176212	0.000168482	0.000168597	0.000171097
1411					579.119	206.653			3.92296e-05	4.06482e-05	3.2646e-05	3.73106e-05	3.6534e-05	3.39962e-05	3.67446e-05	3.6688e-05	3.67246e-05	3.66306e-05	4.04505e-05	4.19157e-05	3.79613e-05	3.66756e-05	3.675e-05	3.66483e-05	3.6427e-05	3.79324e-05	3.62552e-05	3.66198e-05	3.68e-05	3.65584e-05
1413					574.421	281.048			1.31188e-05	1.41715e-05	1.37376e-05	1.04938e-05	1.30261e-05	1.1033e-05	1.14342e-05	1.0879e-05	1.22367e-05	1.66365e-05	1.49457e-05	1.5181e-05	1.37158e-05	1.53537e-05	1.22372e-05	2.75968e-05	1.71525e-05	1.66024e-05	1.17646e-05	1.20574e-05	1.39601e-05	1.2594e-05
1414					573.541	286.679			5.52998e-07	1.42827e-06	5.49137e-07	3.39739e-06	2.37417e-06	2.66511e-06	2.2825e-06	2.40547e-06	1.95688e-06	2.83285e-07	5.91479e-07	1.73774e-07	7.13577e-07	2.99024e-07	4.03131e-07	2.08838e-07	4.84611e-07	3.94715e-07	1.01549e-06	1.19756e-06	1.08847e-06	1.10051e-06
1415					571.765	246.181			3.70062e-06	3.15751e-06	2.95834e-06	4.176e-06	3.58508e-06	4.45583e-06	4.23397e-06	3.28307e-06	3.6938e-06	3.2759e-06	3.21989e-06	4.00524e-06	3.87917e-06	3.57875e-06	4.09741e-06	3.13287e-06	2.88138e-06	3.50883e-06	3.78209e-06	3.28837e-06	4.50838e-06	3.85961e-06
1417			Methyl iodide	10.712867076656	569.918	142.948			1.99863e-06	2.64451e-06	2.17993e-06	1.66859e-06	1.57649e-06	1.62435e-06	1.41259e-06	1.90089e-06	1.87575e-06	2.15936e-06	3.92909e-06	1.89464e-06	1.72181e-06	1.92998e-06	1.67157e-06	2.10079e-06	3.16889e-06	2.32202e-06	1.89243e-06	2.29521e-06	1.71291e-06	1.96685e-06
1418					569.912	147.113			5.48892e-05	7.32168e-05	4.2295e-05	6.26596e-05	4.43327e-05	8.94493e-05	5.13779e-05	5.32341e-05	5.89318e-05	2.13782e-05	3.52864e-06	2.60861e-05	2.18023e-05	2.70755e-05	1.98788e-05	2.27633e-05	1.70521e-05	1.99456e-05	4.22735e-05	3.91408e-05	4.08313e-05	4.07486e-05
1419					569.375	123.055			1.64236e-05	2.46153e-05	2.07797e-05	1.6873e-05	1.33565e-05	1.35192e-05	1.04591e-05	1.88808e-05	1.68634e-05	1.93537e-05	2e-05	1.9796e-05	2.07122e-05	1.76988e-05	1.08894e-05	2.1799e-05	3.46245e-05	2.06092e-05	1.55476e-05	1.62878e-05	1.27492e-05	1.48615e-05
1420					568.891	174.087			8.76061e-06	1.20207e-05	1.20538e-05	9.63067e-06	8.69374e-06	1.06228e-05	8.82572e-06	9.87139e-06	1.00599e-05	1.8976e-05	1.18248e-05	1.11911e-05	6.85935e-06	1.28377e-05	1.19438e-05	9.96595e-06	1.13716e-05	1.18713e-05	9.42276e-06	9.9531e-06	9.86661e-06	9.74749e-06
1421					568.091	351.21			6.49005e-07	1.20882e-06	7.98638e-07	6.15185e-07	5.12848e-07	6.18741e-07	6.62886e-07	1.09664e-06	7.70346e-07	7.55937e-07	6.70391e-07	7.18294e-07	6.68723e-07	5.22061e-07	6.35745e-07	6.22849e-07	8.86234e-07	6.85029e-07	7.36367e-07	7.6301e-07	7.54469e-07	7.51282e-07
1422					568.001	350.709			3.00601e-06	4.54009e-06	3.6275e-06	2.30954e-06	1.56273e-06	3.50405e-06	3.09551e-06	3.57924e-06	3.15308e-06	8.69293e-07	1.30589e-06	8.29369e-07	9.66354e-07	8.95094e-07	8.81884e-07	7.91268e-07	1.66177e-06	1.02512e-06	2.19256e-06	2.12051e-06	2.00371e-06	2.10559e-06
1423			4-Hydroxylamino-2,6-dinitrotoluene	0.312896968968535	567.931	214.155			1.89493e-06	1.69141e-06	1.40383e-06	8.68709e-07	1.23323e-06	9.68854e-07	1.2248e-06	1.53391e-06	1.35246e-06	1.87262e-06	1.68869e-06	1.77472e-06	1.64011e-06	1.50126e-06	1.01674e-06	1.13789e-06	1.5462e-06	1.52228e-06	1.6471e-06	1.43588e-06	1.31525e-06	1.46608e-06
1424					564.299	260.011			7.31006e-06	8.92231e-06	7.7124e-06	6.37696e-06	6.74714e-06	6.58098e-06	6.19958e-06	7.24901e-06	7.1373e-06	7.85621e-06	7.68835e-06	7.33291e-06	6.44665e-06	7.3417e-06	7.07735e-06	7.44121e-06	7.9543e-06	7.39234e-06	5.62174e-06	6.87071e-06	5.71356e-06	6.06867e-06
1426					561.691	185.63			1.93173e-06	2.04842e-06	1.58125e-06	2.08285e-06	1.99098e-06	2.05892e-06	1.84243e-06	1.72373e-06	1.90754e-06	1.72595e-06	1.51903e-06	2.12509e-06	1.39895e-06	1.93448e-06	2.09732e-06	2.00019e-06	1.84619e-06	1.8309e-06	1.86068e-06	1.7004e-06	2.15089e-06	1.90399e-06
1427					561.645	185.128			1.22187e-05	1.3216e-05	1.0657e-05	1.32361e-05	1.37216e-05	1.24682e-05	1.2641e-05	1.12957e-05	1.24318e-05	9.39383e-06	1.05059e-05	1.19447e-05	1.17404e-05	1.21709e-05	1.23853e-05	9.26296e-06	1.08214e-05	1.10282e-05	1.2143e-05	1.0729e-05	1.05388e-05	1.11369e-05
1428					561.645	369.25			3.90111e-05	4.88969e-05	3.55134e-05	4.6951e-05	4.81106e-05	4.15744e-05	4.38578e-05	4.15324e-05	4.31809e-05	3.82132e-05	3.86163e-05	4.55028e-05	4.3061e-05	4.07288e-05	4.20514e-05	3.85169e-05	4.10923e-05	4.09728e-05	4.11119e-05	4.13183e-05	4.20555e-05	4.14952e-05
1429					561.645	370.252			7.19289e-06	8.62421e-06	6.56286e-06	8.56405e-06	9.09395e-06	7.81336e-06	8.58759e-06	7.5671e-06	8.00075e-06	7.33051e-06	6.80758e-06	8.16419e-06	7.94765e-06	7.19928e-06	7.63093e-06	7.02641e-06	7.42091e-06	7.44093e-06	7.41289e-06	7.40665e-06	7.374e-06	7.39785e-06
1430					561.634	371.256			4.83174e-07	8.2218e-07	2.02174e-07	7.88921e-07	7.14263e-07	6.71983e-07	7.24082e-07	7.42979e-07	6.43719e-07	5.17451e-07	5.08196e-07	5.89825e-07	4.86466e-07	6.94228e-07	4.35666e-07	2.17153e-07	4.04869e-07	4.81732e-07	6.61138e-07	4.73771e-07	8.10262e-07	6.4839e-07
1431					561.612	232.166			5.48055e-06	6.53366e-06	5.80205e-06	7.38852e-06	7.35526e-06	6.49152e-06	8.57851e-06	6.06066e-06	6.71134e-06	4.4378e-06	4.57179e-06	5.01396e-06	5.07781e-06	4.72333e-06	4.38875e-06	4.23335e-06	5.44386e-06	4.73633e-06	5.49414e-06	5.85743e-06	5.86407e-06	5.73855e-06
1432					559.862	193.108			1.32695e-06	9.64577e-07	6.19787e-07	1.46637e-06	1.17554e-06	1.41866e-06	1.67615e-06	1.45589e-06	1.26299e-06	1.19091e-06	1.33142e-06	1.41119e-06	1.51414e-06	1.02531e-06	1.63708e-06	1.49779e-06	1.17134e-06	1.3474e-06	1.37095e-06	1.00181e-06	1.31243e-06	1.2284e-06
1433					559.738	299.19			1.12569e-05	1.08662e-05	8.1623e-06	9.99189e-06	1.14049e-05	1.13462e-05	1.09028e-05	8.73019e-06	1.03327e-05	1.01507e-05	1.03708e-05	1.11251e-05	9.36236e-06	1.24521e-05	1.05461e-05	1.0327e-05	8.65057e-06	1.03731e-05	1.23793e-05	1.00156e-05	9.11949e-06	1.05048e-05
1434			Enilcozole	-1.61116311401586	559.733	298.187			7.82579e-05	8.06217e-05	7.3259e-05	7.74959e-05	8.75978e-05	9.43467e-05	8.71237e-05	8.87015e-05	8.34255e-05	7.66438e-05	8.09321e-05	9.04099e-05	9.02271e-05	8.10624e-05	8.58713e-05	8.41094e-05	6.67131e-05	8.19961e-05	8.81653e-05	7.5499e-05	7.50154e-05	7.95599e-05
1437					556.184	122.081			0.000166676	6.85924e-05	4.31199e-05	0.000137192	0.000148113	0.000144127	0.000142522	0.000150883	0.000125153	6.33588e-05	8.12295e-05	3.6402e-05	0.000174574	0.000153654	0.000163468	0.000182574	3.14177e-05	0.000110835	0.000149738	0.000166299	0.000196917	0.000170985
1439					555.305	225.072			9.74139e-06	9.9118e-06	1.07147e-05	7.13336e-06	1.77683e-05	9.22145e-06	4.41371e-06	9.23807e-06	9.76785e-06	1.00202e-05	1.01294e-05	9.9371e-06	1.72294e-05	1.34548e-05	7.88512e-06	8.94397e-06	1.8255e-05	1.19819e-05	9.40065e-06	7.19075e-06	1.02761e-05	8.95583e-06
1440			Lamotrigine	5.47320195555866	554.373	257.1			6.84943e-05	3.61528e-05	7.28502e-05	6.14729e-05	5.71239e-05	6.75403e-05	5.78156e-05	6.20091e-05	6.04324e-05	7.16877e-05	7.18301e-05	7.09658e-05	7.87766e-05	6.39552e-05	6.96413e-05	7.19105e-05	7.58659e-05	7.18291e-05	6.03064e-05	6.4253e-05	6.68023e-05	6.37872e-05
1441					552.564	247.184			6.33232e-06	7.16114e-06	5.70503e-06	8.72004e-06	8.2133e-06	7.63628e-06	1.00591e-05	7.09166e-06	7.61486e-06	5.83411e-06	5.02554e-06	6.26432e-06	6.85662e-06	6.94191e-06	6.81004e-06	5.4149e-06	6.79411e-06	6.24269e-06	5.02927e-06	7.50498e-06	7.67069e-06	6.73498e-06
1442					552.543	217.107			5.91083e-06	6.30799e-06	6.3344e-06	5.62234e-06	5.13666e-06	5.65655e-06	6.47799e-06	5.78448e-06	5.90391e-06	6.31164e-06	4.17426e-06	8.91169e-06	6.65059e-06	5.93365e-06	6.04591e-06	6.578e-06	4.54857e-06	6.14429e-06	5.41065e-06	5.87766e-06	6.59826e-06	5.96219e-06
1443					552.067	158.092			2.18837e-05	1.78135e-05	1.71696e-05	1.51748e-05	1.39515e-05	1.66585e-05	1.63407e-05	1.57491e-05	1.68427e-05	2.3192e-05	1.59748e-05	1.9462e-05	1.37455e-05	1.54481e-05	1.49633e-05	1.88566e-05	2.53646e-05	1.83759e-05	1.48635e-05	1.65262e-05	2.09821e-05	1.74572e-05
1445					549.765	174.087			2.0817e-05	1.65885e-05	1.68e-05	1.58387e-05	1.30375e-05	1.0993e-05	1.25637e-05	1.28411e-05	1.49349e-05	3.14654e-05	1.47999e-05	1.44158e-05	1.02984e-05	1.39354e-05	1.7112e-05	1.34939e-05	1.38719e-05	1.61741e-05	1.23744e-05	1.03846e-05	1.40376e-05	1.22655e-05
1448			N-Formylmaleamic acid	-20.537462066125	548.886	144.102			4.92845e-06	5.60284e-06	6.37998e-06	5.35549e-06	4.84356e-06	5.35875e-06	5.40848e-06	4.05671e-06	5.24178e-06	4.58422e-06	3.8997e-06	5.19357e-06	3.29087e-06	6.19566e-06	5.96501e-06	4.85289e-06	5.2131e-06	4.89938e-06	4.17295e-06	4.27405e-06	5.39027e-06	4.61243e-06
1450					548.008	281.048			6.43227e-06	7.1466e-06	5.61797e-06	4.80562e-06	5.56962e-06	5.17129e-06	4.52174e-06	5.57658e-06	5.60521e-06	7.42468e-07	1.53448e-05	6.74332e-06	7.1716e-06	8.08093e-06	5.75913e-06	6.87965e-06	8.7464e-06	7.43354e-06	5.73989e-06	6.21108e-06	6.73388e-06	6.22828e-06
1451					547.096	140.001			0.000291624	7.47516e-05	0.000157804	7.39631e-05	9.96382e-05	8.18744e-05	0.000112214	0.000115006	0.00012586	0.000126687	0.000130313	0.000124046	0.000126524	0.000122259	0.000120173	0.000130881	0.000122099	0.000125373	0.000119011	0.000121006	0.000125704	0.000121907
1453					546.665	204.123			1.20311e-06	8.13439e-07	6.57509e-07	8.77485e-07	1.48872e-06	1.29271e-06	1.4202e-06	9.38585e-07	1.08647e-06	5.56646e-07	1.35122e-06	1.38408e-06	1.6339e-06	7.94879e-07	1.36744e-06	1.53089e-06	1.55083e-06	1.27123e-06	1.27189e-06	1.33747e-06	1.43418e-06	1.34784e-06
1454					546.183	218.984			2.76362e-05	2.99785e-05	3.75244e-05	1.83584e-05	2.09291e-05	2.04429e-05	2.86142e-05	1.92277e-05	2.53389e-05	2.55595e-05	2.67773e-05	1.719e-05	1.90228e-05	2.46181e-05	1.72751e-05	2.5045e-05	2.14062e-05	2.21118e-05	2.51197e-05	2.48234e-05	2.29115e-05	2.42849e-05
1457					545.294	202.13			2.55931e-06	2.25419e-06	6.91568e-06	1.02073e-06	3.09585e-06	2.05087e-06	2.83476e-06	4.70603e-06	3.17968e-06	7.05897e-06	6.09523e-06	6.04399e-06	3.47104e-06	3.49029e-06	3.87778e-06	3.87824e-06	5.98343e-06	4.98737e-06	3.90911e-06	3.78815e-06	4.67425e-06	4.12384e-06
1458					545.263	277.195			1.42755e-06	1.63737e-06	1.36778e-06	1.78738e-06	1.95783e-06	2.24885e-06	1.94087e-06	1.52103e-06	1.73608e-06	1.40387e-06	1.36814e-06	1.4924e-06	1.46805e-06	1.6216e-06	1.26554e-06	1.59886e-06	1.28575e-06	1.43803e-06	1.46514e-06	1.56573e-06	1.72492e-06	1.58526e-06
1459					545.26	276.192			1.59818e-05	1.68244e-05	1.41476e-05	1.61947e-05	1.6104e-05	1.81363e-05	1.90154e-05	1.50406e-05	1.64306e-05	1.36186e-05	1.32873e-05	1.3386e-05	1.43235e-05	1.36746e-05	1.34592e-05	1.39627e-05	1.22435e-05	1.34944e-05	1.39495e-05	1.40277e-05	1.64385e-05	1.48052e-05
1460					544.406	259.165			1.08695e-06	1.22335e-06	1.00189e-06	1.32529e-06	1.26521e-06	1.44197e-06	1.44852e-06	9.82456e-07	1.22196e-06	7.02882e-07	7.37204e-07	9.5593e-07	9.3775e-07	1.15678e-06	8.53653e-07	7.38165e-07	6.83155e-07	8.4569e-07	8.25007e-07	1.02719e-06	1.13457e-06	9.9559e-07
1463					543.489	190.163			3.11962e-05	4.05096e-05	3.26151e-05	2.42618e-05	4.01722e-05	2.83616e-05	2.81876e-05	2.81557e-05	3.16825e-05	1.28358e-05	1.26022e-05	1.24483e-05	9.5135e-06	1.23218e-05	1.17235e-05	1.33184e-05	1.07858e-05	1.19437e-05	2.11037e-05	2.0224e-05	1.96806e-05	2.03361e-05
1464					543.463	145.145			8.54054e-06	1.38363e-05	1.2185e-05	1.12159e-05	3.37019e-06	6.69734e-06	1.06125e-05	9.17462e-06	9.45405e-06	1.05046e-05	9.83889e-06	1.92378e-05	1.17633e-05	3.02642e-06	1.25991e-05	1.1636e-05	6.26174e-06	1.06085e-05	9.77226e-06	1.15313e-05	7.19159e-06	9.49837e-06
1467			N-(3,5-Dichlorophenyl)succinimide	-1.81875888915368	540.77	245.081			2.78539e-06	4.17924e-06	1.53171e-06	3.35664e-06	2.2908e-06	5.12728e-06	1.86529e-06	2.38458e-06	2.94012e-06	5.01589e-07	4.05808e-07	3.03674e-07	2.82662e-07	2.75955e-07	2.52253e-07	3.99213e-07	2.10086e-07	3.28905e-07	1.43596e-06	1.47489e-06	1.41883e-06	1.44323e-06
1469					540.752	286.107			2.61948e-06	4.42432e-06	1.55392e-06	3.27737e-06	2.14733e-06	5.51176e-06	2.75645e-06	2.25797e-06	3.06858e-06	5.22109e-07	2.48982e-07	7.34347e-07	4.70924e-07	4.56312e-07	4.30482e-07	1.40499e-07	4.15819e-07	4.27434e-07	1.55061e-06	1.94716e-06	1.95634e-06	1.81804e-06
1471					539.924	148.116			1.2421e-05	2.11313e-05	9.18007e-06	1.67814e-05	1.2227e-05	2.40352e-05	1.15377e-05	1.38426e-05	1.51445e-05	4.17089e-06	2.52016e-06	4.36915e-06	3.63852e-06	3.70658e-06	3.98535e-06	3.43341e-06	2.54478e-06	3.54611e-06	8.82563e-06	9.3393e-06	8.70025e-06	8.95506e-06
1475					538.522	164.067			4.22999e-06	3.29548e-06	6.85597e-06	3.23641e-06	3.26227e-06	3.57773e-06	2.74453e-06	7.93462e-06	4.39213e-06	3.88362e-06	5.73444e-06	3.3462e-06	4.26013e-06	2.70091e-06	4.09647e-06	3.80485e-06	3.77892e-06	3.95069e-06	3.38886e-06	3.06978e-06	4.17143e-06	3.54336e-06
1476					538.101	178.072			1.00044e-06	8.78873e-07	9.85293e-07	7.56991e-07	9.16572e-07	8.93988e-07	9.42313e-07	1.52718e-06	9.87706e-07	4.30845e-07	8.67174e-07	6.45744e-07	8.40637e-07	1.15694e-06	1.13768e-06	8.80663e-07	1.28661e-06	9.05787e-07	6.26683e-07	1.04493e-06	8.88053e-07	8.53222e-07
1477					538.101	233.169			4.70526e-07	4.85995e-07	8.77145e-07	6.71979e-07	6.05863e-07	6.41524e-07	9.42761e-07	6.87748e-07	6.72943e-07	5.28903e-07	5.99542e-07	5.13202e-07	7.24276e-07	3.27829e-07	5.99391e-07	3.86674e-07	7.76567e-07	5.57048e-07	6.19748e-07	6.27407e-07	5.21145e-07	5.89433e-07
1478					537.198	367.056			3.95149e-06	4.10801e-06	3.44728e-06	2.97335e-06	2.56638e-06	3.31393e-06	3.26383e-06	4.63313e-06	3.53218e-06	3.15704e-06	2.92131e-06	2.97055e-06	2.99056e-06	3.66008e-06	3.1715e-06	3.30819e-06	2.86085e-06	3.13001e-06	4.00511e-06	3.04029e-06	3.05791e-06	3.36777e-06
1480					536.311	376.973			2.07248e-07	3.86361e-07	3.33384e-07	2.53378e-07	5.55285e-07	2.85054e-07	4.30367e-07	2.60861e-07	3.38992e-07	1.04931e-06	3.25447e-07	4.63239e-07	3.10447e-07	3.9004e-07	1.35456e-07	3.44839e-07	6.85889e-07	4.63084e-07	8.07069e-07	7.79747e-07	4.69894e-07	6.8557e-07
1481					535.845	203.006			3.29681e-06	1.95134e-06	2.91327e-06	2.29717e-06	2.44747e-06	2.4397e-06	2.73495e-06	2.64338e-06	2.59051e-06	2.69176e-06	5.60152e-06	2.2973e-06	3.05795e-06	3.2381e-06	7.6569e-06	2.79929e-06	3.45764e-06	3.85006e-06	2.62987e-06	1.85787e-06	2.43483e-06	2.30752e-06
1482			2-Oxoadipate	-21.5969409092099	535.408	161.129			2.42702e-06	3.30053e-06	3.19163e-06	2.7083e-06	2.91822e-06	3.29746e-06	3.26232e-06	1.91055e-06	2.877e-06	9.4917e-07	1.35424e-06	1.59012e-06	1.12603e-06	3.55949e-06	1.95019e-06	1.32423e-06	1.24659e-06	1.63751e-06	1.899e-06	1.91326e-06	1.84784e-06	1.8867e-06
1486					533.626	295.069			4.65431e-06	4.42087e-06	3.05986e-06	2.7718e-06	3.65301e-06	4.44323e-06	2.13567e-06	4.73826e-06	3.73463e-06	4.90755e-06	4.08391e-06	4.62184e-06	2.64695e-06	4.16129e-06	4.50017e-06	4.83882e-06	4.14672e-06	4.23841e-06	2.90301e-06	3.95443e-06	5.26833e-06	4.04193e-06
1488					533.178	217.107			4.7436e-06	4.17928e-06	4.71191e-06	4.01686e-06	5.43807e-06	3.65968e-06	4.38286e-06	3.50499e-06	4.32966e-06	3.57702e-06	3.68035e-06	7.04322e-06	3.57118e-06	4.55361e-06	4.86183e-06	3.8512e-06	8.84684e-06	4.99816e-06	4.63813e-06	4.17534e-06	4.72039e-06	4.51129e-06
1489					532.74	218.15			5.27374e-06	6.06089e-06	5.39039e-06	6.16207e-06	4.90926e-06	6.9299e-06	5.29509e-06	5.15742e-06	5.64735e-06	1.27547e-06	9.966e-07	1.35225e-06	1.81756e-06	1.88736e-06	1.78731e-06	1.12611e-06	1.03005e-06	1.40909e-06	4.04434e-06	4.40049e-06	3.24803e-06	3.89762e-06
1490					532.733	174.426			5.69923e-06	5.68499e-06	3.50547e-06	5.25154e-06	4.58428e-06	4.76388e-06	4.54821e-06	8.28843e-06	5.29075e-06	5.75473e-06	5.59523e-06	3.47446e-06	5.31817e-06	5.53374e-06	5.71045e-06	5.14866e-06	5.10104e-06	5.20456e-06	4.39639e-06	6.51895e-06	6.28099e-06	5.73211e-06
1491					531.854	104.992			2.32033e-06	4.50864e-06	4.23495e-06	3.83222e-06	3.85405e-06	3.91066e-06	3.04106e-06	3.56972e-06	3.65895e-06	4.93273e-06	4.2999e-06	1.63456e-06	4.09361e-06	4.19008e-06	2.17839e-06	3.40367e-06	3.38178e-06	3.51434e-06	3.99975e-06	4.25784e-06	3.91949e-06	4.05903e-06
[truncated: 10,046 more rows]
