# Supplementary material for: Combined analysis of the proteome and metabolome provides insight into microRNA-1174 function in Aedes aegypti mosquitoes
Source: Parasit Vectors. 2023 Aug 9;16:271. doi: 10.1186/s13071-023-05859-1 (PMC10413549; doi:10.1186/s13071-023-05859-1)
Supplement: Supplementary file 7 — Additional file 7: Table S7. Primers sequences used in this study. [file 13071_2023_5859_MOESM7_ESM.xlsx]

## Sheet: Sheet1
Additional file 7_Table S7_Primers sequences used in this study.
	Gene (ID)	Abbreviation	Primer name	Primer sequence	Ref.*	Used for
	Serine protease inhibitor 27A (AAEL014079)	SPI27A	SPI27A-3’UTR-pF	5’ CCCTCGAGACTAAACCGTGAGGAGAAACTGAAC 3’		3'RACE
			SP27AI-3’UTR-pR	5’ ATTTGCGGCCGCTTCCGTTTTGCATTCGTATACAGAT 3’		3'RACE
	Monocarboxylate transporter 12 (AAEL002412)	MCT12	MCT12-3’UTR-pF	5’ CCCTCGAGAATGTGGCATGATACTAAAAGGATC 3’		3'RACE
			MCT12-3’UTR-pR	5’ATTTGCGGCCGCTTGTTTTATTTTCCATTTATTGTTG 3’		3'RACE
	Uncharacteristic (AAEL015019)	UC	UC-3’UTR-pF	5’ CCCTCGAGGAGTAAGAAGACAGAAGATCATAAC 3’		3'RACE
			UC-3’UTR-pF	5’ATTTGCGGCCGCCTCTTATTTAATCATTTATTTGTTT 3'		3'RACE
	Vitellogenin ( )	Vg	Vg-qPCR-pF	GCAGGAATGTGTCAAGCGTGAAG	[1]	qPCR
			Vg-qPCR-pR	ACGAGGACGAAGAATCGGAAGAG	[1]	qPCR
	ecdysone-induced protein 74B ( )	E74B	E74B-qPCR-pF	GACCTCGTTCGCAAACACCTC	[1]	qPCR
			E74B-qPCR-pR	AAGCCACCTGTTGATCGTCTTC	[1]	qPCR
	autophagy related 4 ( )	ATG4	ATG4-qPCR-pF	TCCGATGTTCGTGTTCTGTC		qPCR
			ATG4-qPCR-pR	ATTGGGACATTCCTCCTTTG		qPCR
	target of rapamycin ( )	TOR	TOR-qPCR-pF	GAAGCCAACGGAGGCGGAGAC		qPCR
			TOR-qPCR-pR	CATTGTTCGTCGCCTGCCGTAT		qPCR
	phosphoinositide 3-kinase ( )	PI3K	PI3K-qPCR-pF	AACGCACGACTTTGTGTATGT		qPCR
			PI3K-qPCR-pR	TTCCCGCAGATAGTTGAGAT		qPCR
	Mosquito insulin receptor ( )	MIR	MIR-qPCR-pF	GCAGCCATACCAGGGTCTCAC		qPCR
			MIR-qPCR-pR	CTTGGAAGTGTGGGCTCGC		qPCR
	death regulator Nedd2-like caspase ( )	Dronc	Dronc-qPCR-pF	AGCTGATACGGAGACCGAAG	[2]	qPCR
			Dronc-qPCR-pR	GGGTACCGTCGAGAAGCATA	[2]	qPCR
	ecdysone-induced protein 75A ( )	E75A	E75A-qPCR-pF	CAGACATCTCGTACCAACAGTCG	[1]	qPCR
			E75A-qPCR-pR	TTCGACCAACCGTGGTACTGTTC	[1]	qPCR
	ecdysteroid receptor ( )	EcR	EcR-qPCR-pF	CGAAGAACGGAAAGGATAGCAGC	[1]	qPCR
			EcR-qPCR-pR	TCACACCACTACTCCCACACAC	[1]	qPCR
	inhibitor of apotosis ( )	IAP1	IAP1-qPCR-pF	TCGGAAGAGAACGGCTCAGAT		qPCR
			IAP1-qPCR-pR	TGAGATGACTGAAGCGAGGATG		qPCR
	Caspase8 ( )	Caspase8	Caspase8-qPCR-pF	ATGAAAACGGACAACGATACGA		qPCR
			Caspase8-qPCR-pR	AACATAGACACCACGCAGGGA		qPCR
	Caspase7 ( )	Caspase7	Caspase7-qPCR-pF	CCCTGCTGACTTTCGTTGCTC		qPCR
			Caspase7-qPCR-pR	TCGGTAAAACGCAACAGCCTC		qPCR
	Apaf-1-related killer apoptotic protease-activating factor (Apaf) ( )	Ark	Ark-qPCR-pF	AATACGAAGTGGCATCGCTGT		qPCR
			Ark-qPCR-pR	TGGCTGGTGATGTGATAGAAGG		qPCR
	insulin-like peptide 3 ( )	ILP3	ILP3-qPCR-pF	GATTTTGTGGGAAGCAACTGG		qPCR
			ILP3-qPCR-pR	TCGGTGCTGTAGTCTTTGTCGT		qPCR
	autophagy related 1 ( )	ATG1	ATG1-qPCR-pF	GGAGGATTGTTTCAGTCGGT		qPCR
			ATG1-qPCR-pR	AGATGTAGCCCTGCTGTTGC		qPCR
	autophagy related 8 ( )	ATG8	ATG8-qPCR-pF	GCCAGTTCTATTTCCTAATCCGTA		qPCR
			ATG8-qPCR-pR	GGAAGTAATCCTCCTCGTGGTGT		qPCR
	Forkhead box O ( )	FOXO	FOXO-qPCR-pF	CGTTGATGGGGCAGTTTATG		qPCR
			FOXO-qPCR-pR	GTCGGTGTGTAAGTGCTGTGG		qPCR
	Serine protease inhibitor 27A (AAEL014079)	SPI27A	SPI27A-qPCR-pF	5' GTAATGGTGATAGTGAACGCTCT 3'		qPCR
			SPI27A-qPCR-pR	5' AGATGTCAGTCTGCTCCATAAAC 3		qPCR
	Monocarboxylate transporter 12 (AAEL002412)	MCT12	MCT12-qPCR-pF	5' AGATACAAACCTCATTCCCAAA 3'		qPCR
			MCT12-qPCR-pR	5' GTCCCAGATGCTAAACCAAATA 3'		qPCR
	Uncharacteristic (AAEL015019)	UC	UC-qPCR-pF	5' ACACACTGTAGGCAATCGCATA 3'		qPCR
			UC-qPCR-pR	5' CACCTTCCCTTTCATCATTGTC 3'		qPCR
	Purine nucleoside phosphorylase (AAEL002269)	PNP	PNP-CDS-pF	CATGCCATGGATGACATCGTTCAACGATTGTAAGC		CDS
			PNP-CDS-pR	AAGGAAAAAAGCGGCCGCCTTTTTCAGTTCCATGTGAATGTGT		CDS
	UDP-glucose 6-dehydrogenase (AAEL011242)	UGDH	UGDH-RNAi-pF	5’TAATACGACTCACTATAGGGAGATTCATCTCAGTCAACACTCCCAC3’		RNAi
			UGDH-RNAi-pR	5’TAATACGACTCACTATAGGGAGAGGCAATGATTTGTTCTGGTTCTA3’		RNAi
	Glycine N-methyltransferase (AAEL012764)	GNMT	GNMT-RNAi-pF	5’TAATACGACTCACTATAGGGAGAGAAATCTTCATCGGGGACAAAA3’		RNAi
			GNMT-RNAi-pR	5’TAATACGACTCACTATAGGGAGAGTGGGGATAGTAGGAGAGACGG3’		RNAi
	Sarcosine dehydrogenase (AAEL014936)	SARDH	SARDH-RNAi-pF	5’TAATACGACTCACTATAGGGAGACCGAAGAATACCAACACCAACTA3’		RNAi
			SARDH-RNAi-pR	5’TAATACGACTCACTATAGGGAGAGCTTCCTACAGGTGAATCCCA3’		RNAi
	Adenylate kinase 3 (AAEL000629)	PAK3	PAK3-RNAi-pF	5’TAATACGACTCACTATAGGGAGAATGAGCAGAAACTTATTCAGAGCG3’		RNAi
			PAK3-RNAi-pR	5’TAATACGACTCACTATAGGGAGACCACTAAAAGTCACTAATACTCCCTGC3’		RNAi
	Purine nucleoside phosphorylase (AAEL002269)	PNP	PNP-RNAi-pF	5’TAATACGACTCACTATAGGGAGATCATTTTGGGCACGGGTCT3’		RNAi
			PNP-RNAi-pR	5’TAATACGACTCACTATAGGGAGAAGGGGGTTTCCTCGGTGTC3’		RNAi
	Serine protease inhibitor 27A (AAEL014079)	SPI27A	SPI27A-RNAi-pF	5’TAATACGACTCACTATAGGGAGACAAAAGAACACAGCAAAACCCGA 3’		RNAi
			SPI27A-RNAi-pR	5’TAATACGACTCACTATAGGGAGAACAAAGAGCACAGCATCCGAATC 3’		RNAi
	Monocarboxylate transporter 12 (AAEL002412)	MCT12	MCT12-RNAi-pF	5’TAATACGACTCACTATAGGGAGAGGCGACTTCGGTTAGTTTTCTGT 3’		RNAi
			MCT12-RNAi-pR	5’TAATACGACTCACTATAGGGAGAGAGTGCTTCCGTGGTATGGTGTA 3’		RNAi
	Uncharacteristic (AAEL015019)	UC	UC-RNAi-pF	5’TAATACGACTCACTATAGGGAGAAACTGTAGATTCTGGTCTCCTTG 3’		RNAi
			UC-RNAi-pR	5’TAATACGACTCACTATAGGGAGAAGTTTGGAAAGACTGAATAAGGC 3’		RNAi
	* primers were the same as used in the following reference.
	The blue are restriction sites Xho I (CCCTCGAG) and Not I (ATTTGCGGCCGC); The underlined CATGCCATGG and AAGGAAAAAAGCGGCCGC are restriction sites Nco Ⅰ and Not Ⅰ, respectively. The red is the T7 promoter (TAATACGACTCACTATAGGGAGA).
	Reference
	[1] Zhu J, Chen L, Raikhel AS. Posttranscriptional control of the competence factor betaFTZ-F1 by juvenile hormone in the mosquito Aedes aegypti. Proc Natl Acad Sci U S A. 2003 Nov 11;100(23):13338-43.
	[2] Chowdhury A, Modahl CM, Tan ST, Wong Wei Xiang B, Missé D, Vial T, Kini RM, Pompon JF. JNK pathway restricts DENV2, ZIKV and CHIKV infection by activating complement and apoptosis in mosquito salivary glands. PLoS Pathog. 2020 Aug 10;16(8):e1008754.
