# Supplementary material for: Combined analysis of the proteome and metabolome provides insight into microRNA-1174 function in Aedes aegypti mosquitoes
Source: Parasit Vectors. 2023 Aug 9;16:271. doi: 10.1186/s13071-023-05859-1 (PMC10413549; doi:10.1186/s13071-023-05859-1)
Supplement: Supplementary file 8 — Additional file 8: Table S8. All of the differentially expressed proteins (DEPs) after differential screening. [file 13071_2023_5859_MOESM8_ESM.xlsx]

## Sheet: Table S8_Difference
						Additional file 8_Table S8_All of the differentially expressed proteins (DEPs) after differential screening
Gene	Accession	Description	Score	Coverage	#.Proteins	#.Unique.Peptides	#.Peptides	#.PSMs	#.AAs	MW.[kDa]	calc..pI	MEAN Ant1174	MEAN Control	P-VALUE	Q-VALUE	FOLD CHANGE	LOG_FOLDCHANGE
AAEL002759	Q17H80	AAEL002759-PA OS=Aedes aegypti OX=7159 GN=AAEL002759 PE=3 SV=1 - [Q17H80_AEDAE]	8684.7	75.7	2	3	44	779	284	32.4454	4.89404	0.00019309	0.000141503	0.031907	0.0563795	1.36457	0.448442
AAEL006096	Q177K9	AAEL006096-PA OS=Aedes aegypti OX=7159 GN=AAEL006096 PE=4 SV=1 - [Q177K9_AEDAE]	2175.68	65.3	2	1	26	135	389	43.0214	9.0415	0.000170569	9.43835e-05	0.00910245	0.0312441	1.80719	0.85375
5567446	A0A1S4FCK2	Uncharacterized protein OS=Aedes aegypti OX=7159 GN=5567446 PE=4 SV=1 - [A0A1S4FCK2_AEDAE]	2145.45	64.52	1	1	26	131	389	43.0274	9.0415	0.000156486	0.00011272	0.028234	0.0529616	1.38828	0.473293
5574015	Q16RS9	AAEL010850-PC OS=Aedes aegypti OX=7159 GN=5574015 PE=4 SV=1 - [Q16RS9_AEDAE]	2041.38	54.19	3	1	20	168	203	24.1979	9.61279	0.000167961	0.000128944	0.00122706	0.0151439	1.30259	0.381381
5565677	A0A1S4G351	Uncharacterized protein OS=Aedes aegypti OX=7159 GN=5565677 PE=4 SV=1 - [A0A1S4G351_AEDAE]	1540.47	50.39	2	1	38	116	899	100.325	6.63916	0.000152895	0.000102369	0.042374	0.0651157	1.49357	0.578761
5571084	Q16XP0	AAEL008789-PA OS=Aedes aegypti OX=7159 GN=5571084 PE=4 SV=1 - [Q16XP0_AEDAE]	1464.58	60.71	1	12	12	62	196	22.1126	5.71924	0.000151476	7.87323e-05	0.00159719	0.0166089	1.92394	0.944061
AAEL002023	Q17JL4	AAEL002023-PA OS=Aedes aegypti OX=7159 GN=AAEL002023 PE=3 SV=1 - [Q17JL4_AEDAE]	1440.15	62.36	3	22	22	95	441	47.9975	8.20654	0.000166245	0.000116452	0.000158256	0.0071327	1.42758	0.513573
AAEL015458	Q1DGV7	Transferrin OS=Aedes aegypti OX=7159 GN=AAEL015458 PE=3 SV=1 - [Q1DGV7_AEDAE]	1248.53	59.08	10	1	39	134	633	70.5156	7.57666	0.00014753	0.000112593	0.0491573	0.070722	1.3103	0.389893
AAEL006576	Q175S3	AAEL006576-PB OS=Aedes aegypti OX=7159 GN=AAEL006576 PE=3 SV=1 - [Q175S3_AEDAE]	1197.82	66.67	4	16	16	83	327	36.0838	5.94775	0.000162973	0.000115442	0.0112905	0.0342742	1.41173	0.497462
AAEL001965	Q17JL7	AAEL001965-PA OS=Aedes aegypti OX=7159 GN=AAEL001965 PE=3 SV=1 - [Q17JL7_AEDAE]	1149.03	53.51	3	21	22	75	441	48.682	6.58057	0.000165995	0.000118789	0.00033753	0.0095489	1.39739	0.482739
AAEL008936	Q16XA6	AAEL008936-PA OS=Aedes aegypti OX=7159 GN=AAEL008936 PE=4 SV=1 - [Q16XA6_AEDAE]	1009.98	50.8	1	8	8	40	250	26.1316	8.04541	0.000165214	0.000112038	0.000103411	0.00601901	1.47462	0.560346
5570847	Q16Y94	AAEL008620-PA OS=Aedes aegypti OX=7159 GN=5570847 PE=1 SV=1 - [Q16Y94_AEDAE]	1008.13	52.41	1	15	15	56	311	35.1881	5.35107	0.000169517	0.000138469	7.17765e-05	0.00528067	1.22423	0.291873
AAEL001794	Q17K55	AAEL001794-PA (Fragment) OS=Aedes aegypti OX=7159 GN=AAEL001794 PE=4 SV=1 - [Q17K55_AEDAE]	946.089	28.19	4	33	33	61	1334	151.135	6.3667	0.000169396	0.000111843	0.00223223	0.0182763	1.51459	0.598928
AAEL008274	Q16Z93	AAEL008274-PA OS=Aedes aegypti OX=7159 GN=AAEL008274 PE=4 SV=1 - [Q16Z93_AEDAE]	901.738	58.39	2	15	15	50	286	31.478	4.79248	0.000163616	8.72359e-05	4.07318e-05	0.00444774	1.87556	0.907322
MAL1	P13080	Probable maltase OS=Aedes aegypti OX=7159 GN=MAL1 PE=2 SV=1 - [MALT_AEDAE]	867.946	37.82	2	3	19	66	579	66.6414	5.8335	0.000157846	0.000117848	0.00314581	0.0202835	1.33941	0.421598
AAEL009577	Q16VF4	AAEL009577-PA OS=Aedes aegypti OX=7159 GN=AAEL009577 PE=4 SV=1 - [Q16VF4_AEDAE]	811.233	55.93	1	13	14	54	236	26.6543	5.10986	0.000154524	0.000121304	0.0190966	0.0437424	1.27386	0.349207
AAEL009520	Q16VL8	AAEL009520-PA OS=Aedes aegypti OX=7159 GN=AAEL009520 PE=4 SV=1 - [Q16VL8_AEDAE]	810.629	34.68	2	29	29	74	793	91.1642	8.17725	0.000169563	0.00011701	3.67167e-05	0.00427717	1.44914	0.535193
AAEL004027	Q17DW3	AAEL004027-PA (Fragment) OS=Aedes aegypti OX=7159 GN=AAEL004027 PE=3 SV=1 - [Q17DW3_AEDAE]	799.942	44.84	1	19	19	58	562	61.9544	6.88818	0.000161585	0.000127075	0.030177	0.0548204	1.27157	0.34661
Aael_AAEL009524	A2I874	AAEL009524-PA OS=Aedes aegypti OX=7159 GN=Aael_AAEL009524 PE=4 SV=1 - [A2I874_AEDAE]	799.06	32.98	3	2	18	63	573	66.0578	5.45264	0.000193439	0.000132273	0.0426242	0.0653161	1.46242	0.548357
5578882	A0A1S4G0N6	Uncharacterized protein OS=Aedes aegypti OX=7159 GN=5578882 PE=4 SV=1 - [A0A1S4G0N6_AEDAE]	664.937	59.49	3	5	6	28	158	17.1258	5.87158	0.000177384	0.000146359	0.0148107	0.038718	1.21198	0.277369
SRPN11	Q17EW5	AAEL003686-PA OS=Aedes aegypti OX=7159 GN=SRPN11 PE=3 SV=1 - [Q17EW5_AEDAE]	641.834	34.14	2	8	17	46	498	56.7006	7.38623	0.00017007	0.000127471	0.00157511	0.0165345	1.33418	0.415957
AAEL012910	Q16KQ9	AAEL012910-PA OS=Aedes aegypti OX=7159 GN=AAEL012910 PE=4 SV=1 - [Q16KQ9_AEDAE]	637.882	8.89	1	1	36	48	5644	604.699	4.80518	0.000182548	0.00012293	0.0243314	0.0493072	1.48498	0.57044
AAEL005432	Q17A21	AAEL005432-PA OS=Aedes aegypti OX=7159 GN=AAEL005432 PE=4 SV=1 - [Q17A21_AEDAE]	617.576	27.54	2	2	32	52	1405	160.557	5.59229	0.000167985	0.00013479	0.00844434	0.0302319	1.24627	0.31762
5573170	Q17JH6	AAEL001964-PA OS=Aedes aegypti OX=7159 GN=5573170 PE=4 SV=1 - [Q17JH6_AEDAE]	612.71	57.94	2	7	10	53	126	14.5405	8.42627	0.000159276	7.5919e-05	0.000745055	0.0129025	2.09798	1.069
5575341	Q17HN6	AAEL002606-PA OS=Aedes aegypti OX=7159 GN=5575341 PE=4 SV=1 - [Q17HN6_AEDAE]	569.075	51.15	1	10	10	45	131	14.0942	8.41162	0.000154681	0.000110711	0.0166949	0.0410153	1.39717	0.482505
5572523	Q1HRS4	AAEL009852-PA OS=Aedes aegypti OX=7159 GN=5572523 PE=2 SV=1 - [Q1HRS4_AEDAE]	559.561	55.47	2	4	4	13	128	13.7044	5.12256	0.000165689	0.000115238	0.000241919	0.00834194	1.4378	0.523861
AAEL015432	Q1DGY0	AAEL015432-PA OS=Aedes aegypti OX=7159 GN=AAEL015432 PE=3 SV=1 - [Q1DGY0_AEDAE]	550.127	42.95	3	10	10	23	298	32.2497	4.71631	0.000171716	0.000127314	0.0200973	0.0447859	1.34876	0.431638
SRPN10	Q0IEW1	AAEL007765-PA OS=Aedes aegypti OX=7159 GN=SRPN10 PE=3 SV=1 - [Q0IEW1_AEDAE]	545.663	40.16	5	17	17	47	386	43.443	6.25244	0.000166455	0.000130663	0.0136051	0.037342	1.27393	0.349282
AAEL002610	Q17HM6	AAEL002610-PA OS=Aedes aegypti OX=7159 GN=AAEL002610 PE=4 SV=1 - [Q17HM6_AEDAE]	523.351	44.04	1	1	18	44	445	48.2735	4.84326	0.000186974	0.000127897	0.0259331	0.0508535	1.46191	0.547851
SRPN2	Q179E0	AAEL005673-PA OS=Aedes aegypti OX=7159 GN=SRPN2 PE=3 SV=2 - [Q179E0_AEDAE]	485.39	30.87	3	11	11	27	447	50.9208	5.66846	0.000169025	0.000128639	0.00139086	0.0158546	1.31395	0.393913
5573138	Q17JK8	AAEL001969-PA OS=Aedes aegypti OX=7159 GN=5573138 PE=4 SV=1 - [Q17JK8_AEDAE]	484.821	54.76	2	6	9	40	126	14.4204	8.98291	0.000159575	0.000123369	0.00704791	0.0278689	1.29348	0.371256
AAEL000445	Q17P92	AAEL000445-PA OS=Aedes aegypti OX=7159 GN=AAEL000445 PE=4 SV=1 - [Q17P92_AEDAE]	480.005	53.95	1	11	11	47	152	16.5431	4.88135	0.000157814	0.000122952	0.00924221	0.0314565	1.28355	0.360138
5571443	Q8T9V3	AAEL009081-PA OS=Aedes aegypti OX=7159 GN=5571443 PE=2 SV=1 - [Q8T9V3_AEDAE]	474.245	34.34	2	16	16	39	530	58.2559	6.62451	0.00016862	8.22477e-05	0.00689139	0.0275785	2.05015	1.03573
AAEL007967	Q170A5	AAEL007967-PB OS=Aedes aegypti OX=7159 GN=AAEL007967 PE=4 SV=1 - [Q170A5_AEDAE]	459.533	11.14	2	11	11	28	1257	137.096	5.04639	0.000170032	0.000128416	0.000348001	0.00965525	1.32407	0.40498
UO	Q17J02	Uricase OS=Aedes aegypti OX=7159 GN=UO PE=2 SV=1 - [Q17J02_AEDAE]	455.751	64.31	1	19	19	35	325	37.1098	7.57666	0.000168509	0.000129547	0.000155981	0.00709194	1.30075	0.379348
SRPN4	J9HTU0	AAEL013936-PD (Fragment) OS=Aedes aegypti OX=7159 GN=SRPN4 PE=3 SV=1 - [J9HTU0_AEDAE]	444.728	28.28	3	14	16	37	534	60.1924	6.87354	0.000166783	0.000127956	0.000159905	0.00716179	1.30345	0.382331
SRPN9	Q16Z02	AAEL008364-PA OS=Aedes aegypti OX=7159 GN=SRPN9 PE=3 SV=1 - [Q16Z02_AEDAE]	419.382	38.06	1	15	16	36	423	48.0476	5.90967	0.000163002	0.000126959	0.00540793	0.0246433	1.28389	0.360525
AAEL000859	Q17MY0	AAEL000859-PA OS=Aedes aegypti OX=7159 GN=AAEL000859 PE=4 SV=1 - [Q17MY0_AEDAE]	417.813	26.4	2	13	13	30	534	57.2017	5.17334	0.000168141	0.000128913	0.000614312	0.0121031	1.30429	0.383265
AAEL008657	Q16Y51	AAEL008657-PA OS=Aedes aegypti OX=7159 GN=AAEL008657 PE=4 SV=1 - [Q16Y51_AEDAE]	414.971	40.54	2	22	22	43	560	63.1603	6.44287	0.000170775	0.000113073	0.0238288	0.0488046	1.5103	0.594835
5567964	Q0IF85	AAEL006425-PA OS=Aedes aegypti OX=7159 GN=5567964 PE=3 SV=1 - [Q0IF85_AEDAE]	398.993	30.55	1	6	6	22	275	29.1717	8.29443	0.000170598	0.000102389	1.31463e-05	0.00345277	1.66618	0.736542
5572213	A0A1S4FMU8	XendoU domain-containing protein OS=Aedes aegypti OX=7159 GN=5572213 PE=4 SV=1 - [A0A1S4FMU8_AEDAE]	387.549	27.89	2	12	12	29	570	60.7825	9.56885	0.000174533	0.000140526	0.00554945	0.0249369	1.242	0.312665
AAEL013574	Q16IR4	AAEL013574-PB OS=Aedes aegypti OX=7159 GN=AAEL013574 PE=3 SV=1 - [Q16IR4_AEDAE]	387.335	32.97	3	7	7	22	279	30.7832	7.40088	0.000170852	0.000121363	8.61723e-05	0.00555975	1.40778	0.493417
AAEL013656	Q16II0	AAEL013656-PA OS=Aedes aegypti OX=7159 GN=AAEL013656 PE=4 SV=1 - [Q16II0_AEDAE]	386.11	46.89	1	14	14	30	322	37.0495	4.67822	0.000165089	0.000132637	0.00311781	0.0202299	1.24467	0.315758
5568255	A0A1S4FEC0	Fibrinogen C-terminal domain-containing protein OS=Aedes aegypti OX=7159 GN=5568255 PE=4 SV=1 - [A0A1S4FEC0_AEDAE]	380.589	14.97	3	4	4	10	354	40.3307	6.0874	0.000151999	5.39074e-05	0.00871093	0.0306335	2.81963	1.49551
5576784	Q16L48	AAEL012764-PA OS=Aedes aegypti OX=7159 GN=5576784 PE=3 SV=1 - [Q16L48_AEDAE]	358.586	37.85	1	12	12	29	288	32.7163	6.02393	0.000158295	8.0791e-05	0.00068313	0.0125494	1.95931	0.970348
AAEL002600	Q17HQ4	AAEL002600-PA OS=Aedes aegypti OX=7159 GN=AAEL002600 PE=3 SV=1 - [Q17HQ4_AEDAE]	357.755	14.13	1	11	12	28	934	97.6565	6.63916	0.000162781	0.000118639	0.00266916	0.0192681	1.37208	0.45636
AAEL012909	Q16KR1	AAEL012909-PA OS=Aedes aegypti OX=7159 GN=AAEL012909 PE=4 SV=1 - [Q16KR1_AEDAE]	352.42	10.86	1	17	31	36	3461	366.957	5.07178	0.00018254	0.000118982	0.0312158	0.0557669	1.53418	0.61747
AAEL001414	Q17LC0	AAEL001414-PA OS=Aedes aegypti OX=7159 GN=AAEL001414 PE=4 SV=1 - [Q17LC0_AEDAE]	339.865	23.01	3	12	12	26	439	50.6237	5.35107	0.00018108	0.000147714	0.0157828	0.0398973	1.22588	0.293823
5575326	A0A1S4F286	Peptidase S1 domain-containing protein OS=Aedes aegypti OX=7159 GN=5575326 PE=4 SV=1 - [A0A1S4F286_AEDAE]	333.528	19.49	2	10	10	13	631	69.4014	4.70361	0.000166846	8.86412e-05	0.00159168	0.0165905	1.88226	0.912466
5568362	Q17MA4	AAEL001098-PA OS=Aedes aegypti OX=7159 GN=5568362 PE=4 SV=1 - [Q17MA4_AEDAE]	307.988	35.6	1	8	9	15	309	35.0579	7.13721	0.000164876	0.000123887	0.00247969	0.0187937	1.33086	0.412356
AAEL002629	Q17HP9	AAEL002629-PA OS=Aedes aegypti OX=7159 GN=AAEL002629 PE=3 SV=1 - [Q17HP9_AEDAE]	299.116	28.21	1	10	10	28	397	42.837	5.65576	0.000171174	0.000140365	1.64663e-05	0.00345277	1.21949	0.286281
AAEL009291	Q16W90	Carboxypeptidase OS=Aedes aegypti OX=7159 GN=AAEL009291 PE=3 SV=1 - [Q16W90_AEDAE]	288.113	17.67	2	9	9	26	481	54.4951	6.21436	0.000165981	0.000136873	0.00162889	0.0167132	1.21267	0.278182
AAEL000668	Q17NM4	AAEL000668-PA OS=Aedes aegypti OX=7159 GN=AAEL000668 PE=4 SV=1 - [Q17NM4_AEDAE]	286.207	14.78	2	4	5	21	345	39.8977	5.51611	0.000152722	8.72131e-05	0.00383596	0.0216992	1.75114	0.808292
5570678	Q16YM8	AAEL008473-PA OS=Aedes aegypti OX=7159 GN=5570678 PE=3 SV=1 - [Q16YM8_AEDAE]	280.17	37.73	1	5	5	13	220	24.3317	8.66064	0.000159277	8.44293e-05	0.000379838	0.0100259	1.88651	0.915723
5568623	Q173Y4	AAEL006971-PA OS=Aedes aegypti OX=7159 GN=5568623 PE=4 SV=1 - [Q173Y4_AEDAE]	267.265	27.4	1	9	9	14	354	40.5602	7.60596	0.000157202	5.4604e-05	0.0335498	0.0577831	2.87895	1.52554
AAEL004342	Q17D38	AAEL004342-PA OS=Aedes aegypti OX=7159 GN=AAEL004342 PE=4 SV=1 - [Q17D38_AEDAE]	263.333	38.57	2	3	4	12	140	16.0499	6.31592	0.000162196	0.000130198	0.0417895	0.0646431	1.24577	0.317033
AAEL008106	Q0IER8	AAEL008106-PA OS=Aedes aegypti OX=7159 GN=AAEL008106 PE=4 SV=1 - [Q0IER8_AEDAE]	257.904	20.07	2	2	2	4	299	29.1683	8.51416	0.00019463	0.00014931	0.0284619	0.0531858	1.30353	0.382422
AAEL000044	Q0C732	AAEL000044-PB OS=Aedes aegypti OX=7159 GN=AAEL000044 PE=3 SV=1 - [Q0C732_AEDAE]	255.829	35.24	3	16	16	28	437	49.737	6.7417	0.000166714	0.000106104	6.22229e-05	0.0050887	1.57122	0.651889
5577660	A0A1S4F444	CLIP domain-containing serine protease OS=Aedes aegypti OX=7159 GN=5577660 PE=3 SV=1 - [A0A1S4F444_AEDAE]	252.844	29.2	2	9	10	20	387	42.3782	7.88428	0.000166556	0.000135718	0.000219048	0.00802134	1.22722	0.295389
CLIPC1	Q16NE9	AAEL011991-PA OS=Aedes aegypti OX=7159 GN=CLIPC1 PE=3 SV=2 - [Q16NE9_AEDAE]	248.907	24.94	1	7	7	9	389	42.0299	5.59229	0.000172428	0.000135944	0.000770765	0.0130374	1.26838	0.342981
5579042	A0A1S4G0Y3	Uncharacterized protein OS=Aedes aegypti OX=7159 GN=5579042 PE=4 SV=1 - [A0A1S4G0Y3_AEDAE]	248.197	20.42	2	7	7	19	382	42.581	6.78564	0.000164779	0.00010007	0.000743704	0.0128952	1.64664	0.719521
SRPN3	Q179D9	AAEL005665-PA (Fragment) OS=Aedes aegypti OX=7159 GN=SRPN3 PE=3 SV=2 - [Q179D9_AEDAE]	241.477	32.28	2	13	13	23	412	46.1986	5.49072	0.000173424	0.000141883	5.58164e-05	0.00493403	1.2223	0.289597
5571667	A0A1S4EZE3	Endonuclease_NS domain-containing protein OS=Aedes aegypti OX=7159 GN=5571667 PE=4 SV=1 - [A0A1S4EZE3_AEDAE]	239.452	40.29	2	18	18	34	407	46.2436	6.85889	0.000175759	0.000130691	0.000537362	0.0115382	1.34485	0.427442
AAEL014004	Q16HJ4	AAEL014004-PA (Fragment) OS=Aedes aegypti OX=7159 GN=AAEL014004 PE=3 SV=1 - [Q16HJ4_AEDAE]	234.306	47.99	2	8	8	14	273	30.438	6.3667	0.00016531	0.000118593	0.00012847	0.00654628	1.39393	0.47916
23687765	J9HH04	AAEL017345-PA OS=Aedes aegypti OX=7159 GN=23687765 PE=4 SV=1 - [J9HH04_AEDAE]	233.011	11.97	1	6	6	22	309	29.7664	7.10791	0.000172037	0.00012387	0.00451627	0.0230345	1.38886	0.4739
5573863	Q16RY7	AAEL010765-PA OS=Aedes aegypti OX=7159 GN=5573863 PE=3 SV=1 - [Q16RY7_AEDAE]	231.13	10.97	1	3	3	21	310	33.526	6.66846	0.00015967	0.000125159	0.0123783	0.0357931	1.27573	0.351323
5575334	Q17HP3	AAEL002593-PA OS=Aedes aegypti OX=7159 GN=5575334 PE=4 SV=1 - [Q17HP3_AEDAE]	207.369	29.88	1	8	8	15	415	45.3382	5.87158	0.000173912	0.000130961	0.00106731	0.0143467	1.32797	0.409221
5568622	Q173Y5	AAEL006968-PA OS=Aedes aegypti OX=7159 GN=5568622 PE=4 SV=1 - [Q173Y5_AEDAE]	205.121	16.54	1	6	6	12	381	43.0152	7.06396	0.000168351	8.14325e-05	1.43894e-05	0.00345277	2.06737	1.0478
5575349	A0A1S4F2E1	Peptidase S1 domain-containing protein OS=Aedes aegypti OX=7159 GN=5575349 PE=3 SV=1 - [A0A1S4F2E1_AEDAE]	204.336	22.45	2	8	8	14	383	41.9452	4.88135	0.000167696	0.000119419	0.00142743	0.0159987	1.40427	0.489819
5572372	Q16UX8	AAEL009760-PA OS=Aedes aegypti OX=7159 GN=5572372 PE=4 SV=1 - [Q16UX8_AEDAE]	202.013	49.33	1	7	7	15	150	16.1517	8.44092	0.000167767	0.000126197	0.0373016	0.0609069	1.32941	0.410782
SRPN4	Q16HR6	AAEL013936-PA OS=Aedes aegypti OX=7159 GN=SRPN4 PE=3 SV=2 - [Q16HR6_AEDAE]	201.895	17	3	8	10	14	653	72.5354	8.14795	0.000165807	0.000128253	0.0165675	0.0408629	1.29281	0.370513
5570040	Q17PX2	AAEL000200-PA OS=Aedes aegypti OX=7159 GN=5570040 PE=4 SV=1 - [Q17PX2_AEDAE]	201.141	32.14	2	4	4	22	112	12.2829	6.34131	0.000160974	0.000118012	0.00399961	0.0220436	1.36405	0.447896
AAEL000019	Q1HRF1	AAEL000019-PA OS=Aedes aegypti OX=7159 GN=AAEL000019 PE=2 SV=1 - [Q1HRF1_AEDAE]	196.956	32.88	1	3	3	10	73	7.90579	5.31299	0.000173962	8.02595e-05	0.000343751	0.00961258	2.1675	1.11603
5567637	A0A1S4FCV9	Uncharacterized protein OS=Aedes aegypti OX=7159 GN=5567637 PE=4 SV=1 - [A0A1S4FCV9_AEDAE]	195.42	36.2	1	1	10	19	279	29.2803	8.71924	0.000160401	0.000126781	0.00900831	0.031099	1.26518	0.33934
5569635	Q8T9T9	AAEL007776-PA OS=Aedes aegypti OX=7159 GN=5569635 PE=2 SV=1 - [Q8T9T9_AEDAE]	195.207	17.82	2	4	4	6	275	30.5052	5.5415	0.000152037	8.2008e-05	0.00314725	0.0202862	1.85393	0.890586
AAEL008589	Q16YA5	AAEL008589-PA OS=Aedes aegypti OX=7159 GN=AAEL008589 PE=4 SV=1 - [Q16YA5_AEDAE]	193.673	16.55	2	1	10	12	695	75.5351	6.75635	0.000165781	0.000136919	0.000426139	0.0105378	1.2108	0.275955
5570373	A0A1S4FJ35	Uncharacterized protein OS=Aedes aegypti OX=7159 GN=5570373 PE=4 SV=1 - [A0A1S4FJ35_AEDAE]	193.37	21.02	2	7	7	13	295	33.4024	7.34229	0.000167437	0.000114944	2.62669e-05	0.00384804	1.45668	0.542686
5578083	A0A1S4F4R7	Uncharacterized protein OS=Aedes aegypti OX=7159 GN=5578083 PE=4 SV=1 - [A0A1S4F4R7_AEDAE]	186.323	18.3	2	15	15	21	776	86.8949	6.84424	0.000176453	0.00010273	0.00207107	0.0179241	1.71763	0.780418
5568624	Q173Y3	AAEL006962-PB OS=Aedes aegypti OX=7159 GN=5568624 PE=4 SV=1 - [Q173Y3_AEDAE]	182.372	43.66	2	10	10	18	284	31.607	8.52881	0.000170846	0.000130722	0.000860615	0.0134635	1.30694	0.386192
CYP6CB1	F8UVW1	Cytochrome P450 6CB1 (Fragment) OS=Aedes aegypti OX=7159 GN=CYP6CB1 PE=2 SV=1 - [F8UVW1_AEDAE]	181.116	25.2	7	13	13	22	492	56.355	8.27979	0.000166154	0.000110556	4.6321e-05	0.00465247	1.50289	0.587739
AAEL015136	Q1DH45	AAEL015136-PA OS=Aedes aegypti OX=7159 GN=AAEL015136 PE=4 SV=1 - [Q1DH45_AEDAE]	179.094	46.31	2	5	5	9	149	16.2454	4.60205	0.000170589	9.08676e-05	1.5105e-05	0.00345277	1.87734	0.908686
5576972	Q0IG96	AAEL003076-PA OS=Aedes aegypti OX=7159 GN=5576972 PE=4 SV=1 - [Q0IG96_AEDAE]	178.82	20.99	1	13	13	23	524	60.6193	8.06006	0.000167566	0.000110259	3.55853e-06	0.00345277	1.51976	0.60384
5563726	Q16HB9	AAEL014079-PA OS=Aedes aegypti OX=7159 GN=5563726 PE=3 SV=1 - [Q16HB9_AEDAE]	176.671	20	2	8	8	11	425	48.5008	5.38916	0.000169903	0.000133973	0.0248602	0.0498246	1.26819	0.342771
AaeL_AAEL012357	J9HGK6	AAEL012357-PB OS=Aedes aegypti OX=7159 GN=AaeL_AAEL012357 PE=4 SV=1 - [J9HGK6_AEDAE]	175.182	40.4	2	5	9	19	250	27.8125	4.80518	0.000180476	0.000119387	0.000965873	0.0138878	1.51169	0.596159
SDR-1	D2WKD9	Farnesol dehydrogenase OS=Aedes aegypti OX=7159 GN=SDR-1 PE=1 SV=2 - [SDR1_AEDAE]	174.964	33.06	1	5	7	13	245	26.5251	8.39697	0.000172013	0.000141636	6.23927e-05	0.00509249	1.21447	0.280323
FOHSDR-2	D2WKE0	AAEL017320-PA OS=Aedes aegypti OX=7159 GN=FOHSDR-2 PE=2 SV=1 - [D2WKE0_AEDAE]	170.602	51.84	3	2	12	25	245	26.6961	6.80029	0.000160555	0.000131379	0.0185583	0.0431624	1.22208	0.289335
5574574	A0A1S4F1N0	Sphingomyelin phosphodiesterase OS=Aedes aegypti OX=7159 GN=5574574 PE=3 SV=1 - [A0A1S4F1N0_AEDAE]	165.076	11.06	3	6	7	12	633	72.9699	5.5542	0.000155348	0.000111096	0.00572146	0.0252829	1.39833	0.483706
5569637	Q170W6	AAEL007778-PA OS=Aedes aegypti OX=7159 GN=5569637 PE=4 SV=1 - [Q170W6_AEDAE]	161.129	19.65	1	11	11	17	575	64.5792	6.354	0.000172346	0.000132739	0.000555587	0.0116775	1.29839	0.376719
AAEL013262	Q16JP0	AAEL013262-PA OS=Aedes aegypti OX=7159 GN=AAEL013262 PE=4 SV=1 - [Q16JP0_AEDAE]	159.952	38.2	1	5	5	10	178	20.0681	5.37646	0.000152432	0.000111231	0.0212689	0.0460684	1.3704	0.4546
5563566	A0A1S4EUW4	CLIP domain-containing serine protease OS=Aedes aegypti OX=7159 GN=5563566 PE=3 SV=1 - [A0A1S4EUW4_AEDAE]	158.777	29.03	2	13	13	20	372	41.1002	5.47803	0.000171917	0.000118347	0.0104627	0.0331694	1.45266	0.538698
AAEL012251	Q16MM6	AAEL012251-PA (Fragment) OS=Aedes aegypti OX=7159 GN=AAEL012251 PE=4 SV=1 - [Q16MM6_AEDAE]	151.997	16.67	3	12	12	18	774	86.4514	5.59229	0.000165455	0.000127389	0.000230115	0.00815527	1.29883	0.377207
5578589	Q16I71	AAEL013775-PA OS=Aedes aegypti OX=7159 GN=5578589 PE=4 SV=1 - [Q16I71_AEDAE]	150.961	8.19	1	2	2	6	281	31.4083	5.04639	0.000163754	6.15173e-05	0.0105687	0.0333115	2.66191	1.41246
5572533	Q16UL2	AAEL009861-PA OS=Aedes aegypti OX=7159 GN=5572533 PE=4 SV=1 - [Q16UL2_AEDAE]	150.621	29.23	2	4	4	13	130	14.2559	8.04541	0.000179885	0.000148293	0.0137738	0.0375427	1.21304	0.278625
AaeL_AAEL007834	J9EA56	AAEL007834-PB OS=Aedes aegypti OX=7159 GN=AaeL_AAEL007834 PE=4 SV=1 - [J9EA56_AEDAE]	150.222	25.07	2	6	6	12	363	38.1489	7.56201	0.000184187	0.000127303	0.00294434	0.019882	1.44685	0.532913
AAEL014309	Q16GP7	AAEL014309-PB OS=Aedes aegypti OX=7159 GN=AAEL014309 PE=4 SV=1 - [Q16GP7_AEDAE]	150.119	19.16	4	11	11	15	663	77.082	6.06201	0.000170234	0.00013519	0.000255942	0.008551	1.25922	0.332532
5575814	A0A1S4FV85	Uncharacterized protein OS=Aedes aegypti OX=7159 GN=5575814 PE=4 SV=1 - [A0A1S4FV85_AEDAE]	150.02	20.48	2	8	8	12	498	56.5327	5.57959	0.000165618	0.00012767	0.0019078	0.0175238	1.29724	0.375445
5576151	Q16MC7	AAEL012341-PA OS=Aedes aegypti OX=7159 GN=5576151 PE=4 SV=1 - [Q16MC7_AEDAE]	145.449	22.47	1	8	8	14	503	55.6922	5.64307	0.000149265	7.1283e-05	0.00706014	0.0278913	2.09397	1.06624
5563663	A0A1S4EUR7	CLIP domain-containing serine protease OS=Aedes aegypti OX=7159 GN=5563663 PE=3 SV=1 - [A0A1S4EUR7_AEDAE]	144.47	25.07	2	9	9	18	363	39.8816	7.15186	0.000177201	0.000127446	0.0192441	0.0438984	1.3904	0.475498
CLIPC6	Q17CN4	AAEL004540-PA OS=Aedes aegypti OX=7159 GN=CLIPC6 PE=3 SV=1 - [Q17CN4_AEDAE]	143.63	22.34	1	5	5	6	376	40.9504	5.0083	0.000174206	0.000143072	0.00391191	0.0218593	1.21762	0.284059
5565410	Q1HQE8	AAEL014852-PA OS=Aedes aegypti OX=7159 GN=5565410 PE=2 SV=1 - [Q1HQE8_AEDAE]	140.65	48.44	1	5	5	9	128	14.3417	8.22119	0.000169315	0.000135485	0.00467638	0.0233123	1.2497	0.321578
CYP9J8	Q174S7	AAEL006811-PA OS=Aedes aegypti OX=7159 GN=CYP9J8 PE=3 SV=2 - [Q174S7_AEDAE]	135.058	21.93	2	11	13	18	538	61.6336	7.73779	0.000166701	0.000105907	0.000423948	0.010515	1.57403	0.654459
AAEL003467	Q17FA1	AAEL003467-PA OS=Aedes aegypti OX=7159 GN=AAEL003467 PE=4 SV=1 - [Q17FA1_AEDAE]	133.951	19.52	2	5	5	9	251	27.855	4.57666	0.000160612	0.000104303	0.0107845	0.0335961	1.53986	0.622799
5565434	A0A1S4EWH0	Uncharacterized protein OS=Aedes aegypti OX=7159 GN=5565434 PE=4 SV=1 - [A0A1S4EWH0_AEDAE]	132.045	18.29	1	1	5	9	328	37.3267	4.94482	0.000162371	0.000121367	0.00130214	0.0154837	1.33785	0.419915
AAEL003279	Q17FW4	AAEL003279-PA OS=Aedes aegypti OX=7159 GN=AAEL003279 PE=4 SV=1 - [Q17FW4_AEDAE]	130.319	46.77	2	9	9	13	310	34.0767	5.16064	0.00018202	0.000147422	0.0120909	0.035406	1.23469	0.304152
AAEL002585	Q17HM7	AAEL002585-PA OS=Aedes aegypti OX=7159 GN=AAEL002585 PE=3 SV=1 - [Q17HM7_AEDAE]	129.103	22.78	2	8	8	11	360	40.3192	5.98584	0.00016901	0.00012714	0.0289803	0.0536897	1.32932	0.410687
AAEL007381	Q172J3	AAEL007381-PA OS=Aedes aegypti OX=7159 GN=AAEL007381 PE=4 SV=1 - [Q172J3_AEDAE]	124.732	12.79	3	7	7	12	555	63.9294	4.91943	0.000170702	0.000119454	0.000194407	0.00770408	1.42902	0.515028
AAEL014937	Q16F13	AAEL014937-PA OS=Aedes aegypti OX=7159 GN=AAEL014937 PE=4 SV=1 - [Q16F13_AEDAE]	124.593	22.39	1	1	1	11	67	7.23857	4.99561	0.000179148	0.000140211	0.00205126	0.017878	1.2777	0.353551
5568457	Q174K0	AAEL006854-PA OS=Aedes aegypti OX=7159 GN=5568457 PE=4 SV=1 - [Q174K0_AEDAE]	124.242	37.18	1	4	4	9	156	16.9487	5.12256	0.000166481	0.000113394	0.00195577	0.0176465	1.46816	0.554014
AAEL013297	Q16JL3	AAEL013297-PA OS=Aedes aegypti OX=7159 GN=AAEL013297 PE=4 SV=1 - [Q16JL3_AEDAE]	123.582	17.94	3	2	13	16	680	77.1122	5.36377	0.000167885	0.000118228	0.00230841	0.0184299	1.42001	0.505901
AAEL004501	Q0IFM6	S-adenosylmethionine synthase OS=Aedes aegypti OX=7159 GN=AAEL004501 PE=3 SV=1 - [Q0IFM6_AEDAE]	121.893	24.26	1	10	10	18	404	44.5313	6.46826	0.000159894	0.00010563	0.0163433	0.0405919	1.51372	0.598097
5574170	Q17IQ0	AAEL002301-PA OS=Aedes aegypti OX=7159 GN=5574170 PE=3 SV=1 - [Q17IQ0_AEDAE]	119.883	21.83	1	7	7	10	394	43.944	5.50342	0.000186877	0.00011693	0.00218532	0.0181778	1.5982	0.676451
AAEL003642	Q17EX5	AAEL003642-PA OS=Aedes aegypti OX=7159 GN=AAEL003642 PE=3 SV=1 - [Q17EX5_AEDAE]	118.69	15.83	5	9	9	15	714	79.6163	5.69385	0.00016505	0.000134335	0.00707671	0.0279216	1.22865	0.29707
5578210	A0A1S4F4U3	Uncharacterized protein OS=Aedes aegypti OX=7159 GN=5578210 PE=4 SV=1 - [A0A1S4F4U3_AEDAE]	116.934	27.82	3	8	8	14	248	27.5692	4.48779	0.000177314	0.000137164	0.00355298	0.0211292	1.29271	0.370403
HPX2	Q16JY6	AAEL013171-PA OS=Aedes aegypti OX=7159 GN=HPX2 PE=4 SV=1 - [Q16JY6_AEDAE]	116.715	13.84	1	7	7	8	679	76.0634	7.76709	0.000179768	0.000144064	0.00467419	0.0233086	1.24783	0.319426
5571034	A0A1S4FKP8	Carboxylic ester hydrolase OS=Aedes aegypti OX=7159 GN=5571034 PE=3 SV=1 - [A0A1S4FKP8_AEDAE]	116.248	14.98	1	1	6	7	554	61.5221	5.80811	0.000147152	8.57211e-05	0.0127259	0.0362486	1.71664	0.779588
5576617	A0A1S4FX30	Uncharacterized protein OS=Aedes aegypti OX=7159 GN=5576617 PE=4 SV=1 - [A0A1S4FX30_AEDAE]	115.792	9.58	2	2	2	3	261	28.046	7.63525	0.000176219	8.23409e-05	1.98943e-05	0.00362471	2.14011	1.09768
5571712	A0A1S4FM46	Peptidase S1 domain-containing protein OS=Aedes aegypti OX=7159 GN=5571712 PE=3 SV=1 - [A0A1S4FM46_AEDAE]	115.294	28.83	1	1	6	13	274	29.1458	8.95361	0.000149921	9.7253e-05	0.0364364	0.0602103	1.54156	0.624388
AAEL009244	Q16WF7	AAEL009244-PA OS=Aedes aegypti OX=7159 GN=AAEL009244 PE=3 SV=1 - [Q16WF7_AEDAE]	114.032	28.83	1	1	6	14	274	29.0779	8.95361	0.000157969	0.00010126	0.00142035	0.0159712	1.56003	0.641574
5577153	A0A1S4FXY7	Uncharacterized protein OS=Aedes aegypti OX=7159 GN=5577153 PE=3 SV=1 - [A0A1S4FXY7_AEDAE]	112.999	10.41	1	5	5	6	567	63.37	5.87158	0.000171397	0.000136512	0.00268759	0.0193118	1.25554	0.328306
5566457	Q17A64	AAEL005428-PA OS=Aedes aegypti OX=7159 GN=5566457 PE=4 SV=1 - [Q17A64_AEDAE]	112.331	14.53	1	2	2	8	117	12.9619	9.81787	0.000159171	8.49732e-05	0.0124901	0.0359411	1.87319	0.905498
AAEL009560	Q16VH5	AAEL009560-PA OS=Aedes aegypti OX=7159 GN=AAEL009560 PE=3 SV=1 - [Q16VH5_AEDAE]	111.633	27.67	1	5	5	6	206	23.5546	6.93213	0.000169909	0.000134784	0.0185659	0.0431706	1.26061	0.33412
5576455	Q16LS7	AAEL012538-PA OS=Aedes aegypti OX=7159 GN=5576455 PE=4 SV=1 - [Q16LS7_AEDAE]	111.005	28.88	1	10	10	12	322	37.0843	8.14795	0.000158881	0.000118004	0.00274639	0.0194488	1.3464	0.429109
5564141	Q17DQ0	AAEL004120-PA OS=Aedes aegypti OX=7159 GN=5564141 PE=4 SV=1 - [Q17DQ0_AEDAE]	108.121	29.3	1	4	4	9	157	17.5916	8.104	0.00017029	0.000106043	0.0364605	0.06023	1.60586	0.683344
5577290	A0A1S4FYB8	Uncharacterized protein OS=Aedes aegypti OX=7159 GN=5577290 PE=3 SV=1 - [A0A1S4FYB8_AEDAE]	106.585	6.17	6	3	3	3	583	65.6119	7.09326	0.00017894	0.000143542	0.00775943	0.0291305	1.24661	0.318007
AAEL000650	Q17NJ5	AAEL000650-PA OS=Aedes aegypti OX=7159 GN=AAEL000650 PE=4 SV=1 - [Q17NJ5_AEDAE]	105.387	16.3	1	1	5	9	368	41.8292	5.33838	0.00016853	0.000136902	0.00117436	0.0148896	1.23103	0.299864
5564849	Q17NS5	GTP:AMP phosphotransferase, mitochondrial OS=Aedes aegypti OX=7159 GN=5564849 PE=3 SV=1 - [Q17NS5_AEDAE]	102.793	31.34	1	7	7	17	217	24.5339	8.88037	0.000166681	0.000132866	0.00427296	0.022587	1.25451	0.327119
AAEL003425	Q17FD0	AAEL003425-PA (Fragment) OS=Aedes aegypti OX=7159 GN=AAEL003425 PE=4 SV=1 - [Q17FD0_AEDAE]	101.672	11.69	4	6	6	11	539	61.5905	5.22412	0.000152269	0.000108774	0.0180223	0.0425668	1.39986	0.485286
AAEL007703	Q171A5	AAEL007703-PA OS=Aedes aegypti OX=7159 GN=AAEL007703 PE=4 SV=1 - [Q171A5_AEDAE]	100.902	16.63	1	7	7	9	481	52.7108	5.68115	0.000167329	9.65898e-05	7.68546e-06	0.00345277	1.73236	0.792741
AAEL013759	Q16I89	AAEL013759-PA OS=Aedes aegypti OX=7159 GN=AAEL013759 PE=4 SV=1 - [Q16I89_AEDAE]	100.671	12.92	4	11	11	13	712	84.2734	6.18896	0.000139845	8.05608e-05	0.0232398	0.0482016	1.73589	0.795679
AAEL003827	Q17EE9	Histone H3 OS=Aedes aegypti OX=7159 GN=AAEL003827 PE=3 SV=1 - [Q17EE9_AEDAE]	99.7743	37.31	4	1	6	48	134	15.1093	11.1362	0.000175144	0.000145647	0.00103858	0.0142229	1.20252	0.266062
5569731	Q170L4	AAEL007889-PA OS=Aedes aegypti OX=7159 GN=5569731 PE=4 SV=1 - [Q170L4_AEDAE]	98.0688	9.97	1	7	7	7	903	101.793	6.82959	0.000167593	0.000107636	0.00560847	0.0250569	1.55704	0.638806
AAEL008757	Q16XU6	Carboxylic ester hydrolase (Fragment) OS=Aedes aegypti OX=7159 GN=AAEL008757 PE=3 SV=1 - [Q16XU6_AEDAE]	97.6702	14.95	1	1	6	7	555	61.6192	6.03662	0.000174169	0.000135842	0.00715903	0.028073	1.28214	0.358555
AAEL003640	Q17EZ9	Transporter OS=Aedes aegypti OX=7159 GN=AAEL003640 PE=3 SV=1 - [Q17EZ9_AEDAE]	92.7753	3.74	2	2	2	2	588	66.1632	8.00146	0.000172931	0.000143015	0.00345635	0.0209355	1.20918	0.274029
5565231	A0A1S4F8A2	Methyltransf_FA domain-containing protein OS=Aedes aegypti OX=7159 GN=5565231 PE=4 SV=1 - [A0A1S4F8A2_AEDAE]	92.6388	24.51	3	4	4	7	204	23.5076	6.85889	0.000177184	0.000134182	0.000453444	0.0108105	1.32047	0.401054
CLIPB19	Q0C7A2	CLIP domain-containing serine protease OS=Aedes aegypti OX=7159 GN=CLIPB19 PE=3 SV=1 - [Q0C7A2_AEDAE]	91.7183	18.84	2	6	6	7	361	40.0601	6.60986	0.00016566	0.000127484	0.0150234	0.0389472	1.29946	0.377911
SCRBQ2	Q16VV3	AAEL009423-PA OS=Aedes aegypti OX=7159 GN=SCRBQ2 PE=3 SV=2 - [Q16VV3_AEDAE]	91.1262	10.74	3	4	4	6	475	53.803	5.99854	0.00016537	0.000136021	0.00573783	0.0253152	1.21577	0.281868
AaeL_AAEL017023	J9HRX1	AAEL017023-PA (Fragment) OS=Aedes aegypti OX=7159 GN=AaeL_AAEL017023 PE=4 SV=1 - [J9HRX1_AEDAE]	90.87	9.84	3	12	12	12	1331	150.552	6.20166	0.000180455	0.000134924	0.00581202	0.0254605	1.33745	0.419489
23687435	J9E9P7	AAEL017015-PA OS=Aedes aegypti OX=7159 GN=23687435 PE=4 SV=1 - [J9E9P7_AEDAE]	89.0669	14.19	3	2	3	5	289	27.9645	8.67529	0.000180639	0.000129467	0.0326699	0.0570402	1.39525	0.480525
5575768	A0A1S4F2P4	SERPIN domain-containing protein OS=Aedes aegypti OX=7159 GN=5575768 PE=3 SV=1 - [A0A1S4F2P4_AEDAE]	88.8153	9.69	2	4	4	4	382	43.6859	6.16357	0.000165151	0.000117203	0.00100637	0.0140785	1.40911	0.49478
AAEL005253	Q17AM8	AAEL005253-PA OS=Aedes aegypti OX=7159 GN=AAEL005253 PE=4 SV=1 - [Q17AM8_AEDAE]	87.8795	28	1	4	4	4	200	22.3137	4.76709	0.000158967	0.000126269	0.00718369	0.0281183	1.25896	0.33223
AAEL012571	Q16LP1	AAEL012571-PA OS=Aedes aegypti OX=7159 GN=AAEL012571 PE=4 SV=1 - [Q16LP1_AEDAE]	87.458	29.2	3	4	4	8	226	25.5154	7.2251	0.000166651	0.000125601	0.00356987	0.0211623	1.32683	0.40798
AAEL003029	Q0IGB7	AAEL003029-PA OS=Aedes aegypti OX=7159 GN=AAEL003029 PE=4 SV=1 - [Q0IGB7_AEDAE]	86.1818	25	1	3	3	8	116	13.3276	6.771	0.000173552	0.000123678	0.000198504	0.0077604	1.40326	0.488786
5578774	A0A1S4F592	Uncharacterized protein OS=Aedes aegypti OX=7159 GN=5578774 PE=4 SV=1 - [A0A1S4F592_AEDAE]	82.8756	15.57	2	5	5	6	289	33.7803	8.23584	0.000172924	9.92443e-05	0.000248598	0.00844315	1.74241	0.801082
AAEL000718	Q1HRT7	AAEL000718-PA (Fragment) OS=Aedes aegypti OX=7159 GN=AAEL000718 PE=2 SV=1 - [Q1HRT7_AEDAE]	82.6412	17.91	3	5	5	7	268	29.7781	4.55127	0.000163732	0.000119325	0.00219231	0.0181927	1.37215	0.456435
5571097	Q17L04	AAEL001511-PA OS=Aedes aegypti OX=7159 GN=5571097 PE=4 SV=1 - [Q17L04_AEDAE]	81.6116	51.85	1	5	5	7	108	12.145	5.47803	0.000164808	0.000133706	0.0345143	0.0586013	1.23261	0.301721
AAEL001100	Q17M48	AAEL001100-PA OS=Aedes aegypti OX=7159 GN=AAEL001100 PE=4 SV=1 - [Q17M48_AEDAE]	80.7215	10.25	3	3	3	3	283	30.3795	7.09326	0.000154672	0.000121002	0.0130172	0.0366199	1.27826	0.35418
AAEL007371	Q172J4	AAEL007371-PA OS=Aedes aegypti OX=7159 GN=AAEL007371 PE=4 SV=1 - [Q172J4_AEDAE]	80.4905	25.18	1	3	3	6	139	15.9703	6.80029	0.000156717	9.04119e-05	0.0171868	0.0416006	1.73336	0.793574
5566508	A0A1S4FAI3	Peptidase S1 domain-containing protein OS=Aedes aegypti OX=7159 GN=5566508 PE=3 SV=1 - [A0A1S4FAI3_AEDAE]	78.5931	19.4	2	6	6	6	366	40.7623	8.01611	0.000170799	0.000132699	0.0146291	0.0385191	1.28711	0.364135
CLIPB40	Q17EX8	AAEL003614-PA OS=Aedes aegypti OX=7159 GN=CLIPB40 PE=3 SV=1 - [Q17EX8_AEDAE]	77.6993	13.89	2	4	4	6	396	43.4067	7.32764	0.00017522	0.000143461	0.00285736	0.0196967	1.22138	0.288514
AAEL012704	Q16LC3	AAEL012704-PA OS=Aedes aegypti OX=7159 GN=AAEL012704 PE=1 SV=1 - [Q16LC3_AEDAE]	75.4397	38.33	1	1	4	6	120	13.5862	5.33838	0.000168248	0.00012363	0.0354403	0.0593874	1.3609	0.444561
5570930	Q16Y47	AAEL008672-PA OS=Aedes aegypti OX=7159 GN=5570930 PE=4 SV=1 - [Q16Y47_AEDAE]	74.5507	10.01	1	8	8	12	689	77.6323	8.52881	0.000163188	0.00013403	0.0380559	0.0615369	1.21755	0.28398
23687754	A0A1S4G5Q4	Uncharacterized protein OS=Aedes aegypti OX=7159 GN=23687754 PE=4 SV=1 - [A0A1S4G5Q4_AEDAE]	71.966	7.13	2	5	5	7	814	85.901	3.86572	0.00015376	6.22041e-05	0.0101876	0.0328042	2.47187	1.3056
5566582	A0A1S4EWU9	Laminin IV type A domain-containing protein OS=Aedes aegypti OX=7159 GN=5566582 PE=4 SV=1 - [A0A1S4EWU9_AEDAE]	70.3202	22.43	1	4	9	13	370	41.953	8.03076	0.000181969	0.000127469	0.0033217	0.0206534	1.42756	0.513554
5575332	Q17HP5	AAEL002590-PA OS=Aedes aegypti OX=7159 GN=5575332 PE=4 SV=1 - [Q17HP5_AEDAE]	69.7349	22.99	1	7	7	11	361	39.7446	5.42725	0.000166621	0.000135194	0.00822972	0.0298979	1.23246	0.301542
AAEL003174	Q17G66	AAEL003174-PA OS=Aedes aegypti OX=7159 GN=AAEL003174 PE=4 SV=1 - [Q17G66_AEDAE]	69.2547	23.72	1	3	3	3	156	18.2869	4.729	0.000177287	0.000147471	0.0273881	0.0521892	1.20219	0.265662
AAEL013271	Q0IE90	AAEL013271-PA OS=Aedes aegypti OX=7159 GN=AAEL013271 PE=4 SV=1 - [Q0IE90_AEDAE]	69	4.71	1	2	2	2	658	73.7564	5.43994	0.000183787	0.000145866	0.0225092	0.0474323	1.25998	0.3334
AAEL000915	Q17MY3	AAEL000915-PA OS=Aedes aegypti OX=7159 GN=AAEL000915 PE=4 SV=1 - [Q17MY3_AEDAE]	68.9854	10.96	2	6	6	7	657	71.3101	5.07178	0.000168414	0.000136505	0.00272738	0.0194049	1.23376	0.30306
5564993	Q8T9U4	AAEL004522-PA OS=Aedes aegypti OX=7159 GN=5564993 PE=2 SV=1 - [Q8T9U4_AEDAE]	68.5532	37.65	1	3	3	5	85	9.14336	8.39697	0.000160399	0.000113087	0.0165354	0.0408244	1.41837	0.504237
AAEL001163	Q17M04	AAEL001163-PA OS=Aedes aegypti OX=7159 GN=AAEL001163 PE=4 SV=1 - [Q17M04_AEDAE]	66.5487	9	2	10	10	10	1256	142.612	6.85889	0.000172962	0.000143828	9.03675e-05	0.00568045	1.20256	0.266112
AAEL013395	Q16JB2	AAEL013395-PB OS=Aedes aegypti OX=7159 GN=AAEL013395 PE=4 SV=1 - [Q16JB2_AEDAE]	64.6912	25.7	4	4	4	5	179	20.459	4.99561	0.00016328	0.000114015	0.0265806	0.0514574	1.43209	0.518124
5574096	Q17IS2	Purine nucleoside phosphorylase OS=Aedes aegypti OX=7159 GN=5574096 PE=3 SV=1 - [Q17IS2_AEDAE]	63.1703	18.46	1	5	5	7	298	33.1045	7.28369	0.00016181	0.000106534	0.00153855	0.0164083	1.51886	0.60299
AAEL011900	Q16NP8	AAEL011900-PA OS=Aedes aegypti OX=7159 GN=AAEL011900 PE=4 SV=1 - [Q16NP8_AEDAE]	62.34	3.9	2	2	2	2	539	60.8501	8.14795	0.000188947	0.000138784	0.00846454	0.0302628	1.36145	0.44514
GI23	Q8STC4	Uncharacterized protein AEGI23 OS=Aedes aegypti OX=7159 GN=GI23 PE=2 SV=1 - [Q8STC4_AEDAE]	62.2737	37.18	3	3	3	5	78	8.4031	5.10986	0.000166849	0.000132308	0.00230907	0.0184312	1.26107	0.334644
5575658	Q17HH1	AAEL002693-PA OS=Aedes aegypti OX=7159 GN=5575658 PE=3 SV=1 - [Q17HH1_AEDAE]	61.0198	20.85	2	6	6	12	259	28.461	8.86572	0.000146775	0.000110583	0.0446065	0.0670072	1.32728	0.408477
CTLMA14	Q16GG6	AAEL014382-PA OS=Aedes aegypti OX=7159 GN=CTLMA14 PE=4 SV=1 - [Q16GG6_AEDAE]	59.7	7.47	1	1	1	1	174	19.9887	5.13525	0.0001644	7.09273e-05	0.000225122	0.00809228	2.31786	1.21279
AAEL007909	Q170J5	AAEL007909-PA OS=Aedes aegypti OX=7159 GN=AAEL007909 PE=3 SV=1 - [Q170J5_AEDAE]	59.15	9.25	1	2	2	2	227	25.0908	6.52197	0.000155356	0.00010602	0.0082317	0.029901	1.46535	0.551244
AAEL000271	Q17PL8	Folate gamma-glutamyl hydrolase (Fragment) OS=Aedes aegypti OX=7159 GN=AAEL000271 PE=4 SV=1 - [Q17PL8_AEDAE]	59.0399	9.87	4	3	4	4	375	42.1838	5.10986	0.000158963	0.000120603	0.00554109	0.0249197	1.31806	0.398421
CTLMA15	Q17NZ6	AAEL000563-PA OS=Aedes aegypti OX=7159 GN=CTLMA15 PE=1 SV=1 - [Q17NZ6_AEDAE]	58.9968	11.88	1	2	2	2	160	18.2247	4.88135	0.000180708	0.000137425	0.00702952	0.0278352	1.31496	0.395014
5574607	A0A1S4F1V0	Uncharacterized protein OS=Aedes aegypti OX=7159 GN=5574607 PE=4 SV=1 - [A0A1S4F1V0_AEDAE]	58.72	1.42	2	1	1	1	704	76.7434	7.28369	0.000170517	0.000129422	0.00860177	0.0304708	1.31753	0.397833
5577716	Q16JF6	AAEL013347-PA OS=Aedes aegypti OX=7159 GN=5577716 PE=3 SV=1 - [Q16JF6_AEDAE]	57.1508	25.84	1	5	5	8	178	20.5052	5.90967	0.000178193	0.000143335	0.0134439	0.0371474	1.2432	0.314054
AAEL012866	Q16KV4	AAEL012866-PA OS=Aedes aegypti OX=7159 GN=AAEL012866 PE=4 SV=1 - [Q16KV4_AEDAE]	56.8746	20.24	3	2	3	4	168	18.7437	7.73779	0.0001734	0.000111626	0.00117229	0.0148793	1.55341	0.635437
AAEL005004	Q17BD2	AAEL005004-PA OS=Aedes aegypti OX=7159 GN=AAEL005004 PE=4 SV=1 - [Q17BD2_AEDAE]	54.7267	8.4	1	5	5	9	476	52.319	8.51416	0.000176259	6.53604e-05	1.59399e-05	0.00345277	2.69673	1.43121
5574171	Q17IP9	AAEL002288-PB OS=Aedes aegypti OX=7159 GN=5574171 PE=3 SV=1 - [Q17IP9_AEDAE]	53.6265	16.03	2	6	6	9	393	43.6726	5.07178	0.000180546	0.000138868	0.00350914	0.0210422	1.30012	0.378649
AAEL014762	Q16FG6	AAEL014762-PA OS=Aedes aegypti OX=7159 GN=AAEL014762 PE=4 SV=1 - [Q16FG6_AEDAE]	53.6	3.36	1	1	1	1	357	37.8415	5.17334	0.00015334	0.000116396	0.0182853	0.0428614	1.3174	0.397696
23687552	A0A1S4G5X5	Lysozyme OS=Aedes aegypti OX=7159 GN=23687552 PE=3 SV=1 - [A0A1S4G5X5_AEDAE]	52.4926	32.39	2	3	3	4	142	15.9379	8.47021	0.000177449	0.000136703	0.000923812	0.0137268	1.29807	0.376366
5579022	Q16HP0	AAEL013961-PA OS=Aedes aegypti OX=7159 GN=5579022 PE=4 SV=1 - [Q16HP0_AEDAE]	51.6024	27.87	1	2	2	4	61	6.65043	9.48096	0.000167113	0.000132987	0.0330266	0.0573438	1.25662	0.329546
AAEL008198	Q16ZG2	AAEL008198-PA (Fragment) OS=Aedes aegypti OX=7159 GN=AAEL008198 PE=4 SV=1 - [Q16ZG2_AEDAE]	50.82	3.11	2	3	3	3	996	107.504	6.354	0.000170261	0.000115184	0.000819906	0.0132787	1.47816	0.5638
5564201	A0A1S4G1G1	CLIP domain-containing serine protease OS=Aedes aegypti OX=7159 GN=5564201 PE=3 SV=1 - [A0A1S4G1G1_AEDAE]	50.7634	12.57	3	5	5	5	366	40.7882	5.74463	0.000180005	0.000115781	0.000568101	0.0117698	1.55471	0.636642
5572918	Q16TT2	AAEL010139-PA OS=Aedes aegypti OX=7159 GN=5572918 PE=4 SV=1 - [Q16TT2_AEDAE]	50.09	26.35	1	2	3	4	167	18.0422	6.52197	0.000169916	9.38678e-05	0.00067997	0.0125303	1.81016	0.856121
AAEL006879	Q174H6	AAEL006879-PA OS=Aedes aegypti OX=7159 GN=AAEL006879 PE=3 SV=1 - [Q174H6_AEDAE]	49.7	6.8	2	2	2	2	309	34.5209	9.70068	0.000180625	0.000139241	0.0492682	0.0708086	1.29721	0.375409
5564257	Q0IFQ3	AAEL004167-PA OS=Aedes aegypti OX=7159 GN=5564257 PE=4 SV=1 - [Q0IFQ3_AEDAE]	49.418	1.43	1	1	1	2	699	77.4789	9.80322	0.000190562	0.000125538	0.00873207	0.0306647	1.51796	0.602136
AAEL013715	Q16ID4	AAEL013715-PA OS=Aedes aegypti OX=7159 GN=AAEL013715 PE=3 SV=1 - [Q16ID4_AEDAE]	48.57	13.43	4	2	3	3	268	28.7141	4.94482	0.000156386	9.82828e-05	0.0102093	0.0328335	1.59118	0.6701
5566785	A0A1S4FB41	C-type lectin domain-containing protein OS=Aedes aegypti OX=7159 GN=5566785 PE=4 SV=1 - [A0A1S4FB41_AEDAE]	48.4318	21.6	2	3	3	3	162	18.8952	6.65381	0.000165067	0.000106424	6.98363e-05	0.00524487	1.55103	0.633227
5575730	Q16NA4	AAEL012037-PA OS=Aedes aegypti OX=7159 GN=5575730 PE=3 SV=1 - [Q16NA4_AEDAE]	48.15	1.64	1	1	1	1	609	66.2238	6.45557	0.000168758	0.000125774	0.0010472	0.0142606	1.34175	0.424116
5577775	A0A1S4F482	Uncharacterized protein OS=Aedes aegypti OX=7159 GN=5577775 PE=4 SV=1 - [A0A1S4F482_AEDAE]	48.02	19.84	2	2	2	4	126	13.4166	9.90576	0.000181181	0.000115404	0.000811018	0.0132366	1.56997	0.650738
5564034	Q17DT3	Nucleoporin NUP53 OS=Aedes aegypti OX=7159 GN=5564034 PE=3 SV=1 - [Q17DT3_AEDAE]	46.71	3.92	1	1	1	1	332	35.4305	8.80713	0.000163556	0.000122486	0.0019362	0.017597	1.33531	0.417172
5570667	Q16YN6	AAEL008486-PA OS=Aedes aegypti OX=7159 GN=5570667 PE=4 SV=1 - [Q16YN6_AEDAE]	46.7012	24.68	1	3	3	3	154	17.6018	6.62451	0.000179439	0.000146422	0.0137614	0.0375281	1.2255	0.293365
5569608	Q17LR1	AAEL001271-PA OS=Aedes aegypti OX=7159 GN=5569608 PE=4 SV=1 - [Q17LR1_AEDAE]	46.62	6.38	1	1	1	1	188	18.9994	9.89111	0.000171639	0.000124191	0.000682077	0.0125431	1.38206	0.466823
5573521	A0A1S4FQY1	Uncharacterized protein OS=Aedes aegypti OX=7159 GN=5573521 PE=4 SV=1 - [A0A1S4FQY1_AEDAE]	45.98	6.15	2	1	1	1	195	22.201	5.70654	0.000161871	0.000131035	0.0309002	0.0554827	1.23533	0.304891
AAEL001913	Q17JW0	AAEL001913-PA OS=Aedes aegypti OX=7159 GN=AAEL001913 PE=4 SV=1 - [Q17JW0_AEDAE]	45.8225	13.5	2	5	5	6	326	37.7258	5.99854	0.000163787	0.000131481	0.00695303	0.0276937	1.24571	0.316969
AAEL000080	Q0C735	AAEL000080-PA OS=Aedes aegypti OX=7159 GN=AAEL000080 PE=3 SV=1 - [Q0C735_AEDAE]	44.9925	6.01	3	1	4	4	649	71.7356	6.82959	0.000147154	0.00010837	0.0330173	0.0573359	1.35788	0.441355
SCRASP1	Q16WL3	AAEL009192-PA OS=Aedes aegypti OX=7159 GN=SCRASP1 PE=3 SV=1 - [Q16WL3_AEDAE]	44.1725	8.1	2	8	8	8	1161	128.417	6.96143	0.000170913	0.000124953	0.000119553	0.00637439	1.36782	0.451877
AAEL012908	Q16KR0	AAEL012908-PA OS=Aedes aegypti OX=7159 GN=AAEL012908 PE=4 SV=1 - [Q16KR0_AEDAE]	43.017	3.94	1	1	3	3	965	104.58	4.729	0.000176337	0.000111887	0.00568826	0.025217	1.57603	0.656297
AaeL_AAEL017367	J9E9G0	AAEL017367-PA OS=Aedes aegypti OX=7159 GN=AaeL_AAEL017367 PE=4 SV=1 - [J9E9G0_AEDAE]	42.6667	15.95	1	3	3	3	232	26.5339	8.96826	0.000163821	0.000135474	0.0206987	0.0454265	1.20924	0.2741
AAEL012253	Q16MM5	AAEL012253-PA OS=Aedes aegypti OX=7159 GN=AAEL012253 PE=4 SV=1 - [Q16MM5_AEDAE]	42.5888	6.29	1	1	1	2	159	17.9409	4.84326	0.0001583	9.86802e-05	0.00169732	0.0169292	1.60417	0.681828
AAEL003457	Q17F98	AAEL003457-PA OS=Aedes aegypti OX=7159 GN=AAEL003457 PE=4 SV=1 - [Q17F98_AEDAE]	42.3476	12.55	2	4	4	4	247	28.0936	4.81787	0.000168265	0.000128511	0.00468725	0.0233307	1.30934	0.388844
CLIPC3	J9HYX9	AAEL007597-PB OS=Aedes aegypti OX=7159 GN=CLIPC3 PE=3 SV=1 - [J9HYX9_AEDAE]	42	4.83	2	1	2	2	373	40.5504	7.95752	0.000182227	0.000141811	0.00566016	0.0251609	1.28499	0.361761
AAEL000636	Q17NJ4	AAEL000636-PA OS=Aedes aegypti OX=7159 GN=AAEL000636 PE=4 SV=1 - [Q17NJ4_AEDAE]	41.9623	4.93	2	4	4	5	750	81.2479	4.39893	0.000165943	0.000111205	8.33383e-05	0.00549779	1.49222	0.577464
CLIPB24	Q16H66	AAEL014140-PA OS=Aedes aegypti OX=7159 GN=CLIPB24 PE=3 SV=1 - [Q16H66_AEDAE]	41.1659	6.25	3	2	2	2	352	38.9255	7.91357	0.000163961	0.000115612	0.00751167	0.0287053	1.4182	0.504064
AAEL011624	Q16PJ0	AAEL011624-PB (Fragment) OS=Aedes aegypti OX=7159 GN=AAEL011624 PE=3 SV=1 - [Q16PJ0_AEDAE]	41.06	5.45	2	1	1	1	220	23.8998	5.79541	0.000155506	9.78168e-05	0.0244434	0.0494177	1.58977	0.668815
AAEL000006	Q0C737	AAEL000006-PA OS=Aedes aegypti OX=7159 GN=AAEL000006 PE=3 SV=1 - [Q0C737_AEDAE]	40.7637	14.35	4	8	10	11	648	71.5859	7.60596	0.000148912	7.69162e-05	0.0243247	0.0493005	1.93603	0.953103
5574109	Q17IQ9	AAEL002263-PB OS=Aedes aegypti OX=7159 GN=5574109 PE=4 SV=1 - [Q17IQ9_AEDAE]	40.47	11.11	1	1	1	2	117	12.6029	10.9019	0.000182208	0.000140571	0.0105198	0.0332461	1.29619	0.374281
AAEL000055	Q0C746	AAEL000055-PA OS=Aedes aegypti OX=7159 GN=AAEL000055 PE=4 SV=1 - [Q0C746_AEDAE]	40.2099	8.11	1	3	3	4	407	45.453	5.68115	0.000163722	0.000132831	0.00141344	0.0159441	1.23255	0.301651
AAEL000861	Q17MY1	AAEL000861-PA OS=Aedes aegypti OX=7159 GN=AAEL000861 PE=4 SV=1 - [Q17MY1_AEDAE]	39.78	3.34	1	1	1	1	389	42.9921	4.98291	0.000163274	0.000112317	0.000181851	0.00752146	1.45369	0.539722
5573480	Q16SQ5	AAEL010524-PA OS=Aedes aegypti OX=7159 GN=5573480 PE=3 SV=1 - [Q16SQ5_AEDAE]	39.2138	5.12	1	3	3	4	508	57.7355	7.35693	0.000163598	9.1298e-05	0.00295277	0.0198996	1.79191	0.841498
5574111	A0A1S4F173	Peptidase S1 domain-containing protein OS=Aedes aegypti OX=7159 GN=5574111 PE=4 SV=1 - [A0A1S4F173_AEDAE]	39.02	2.95	2	1	1	1	305	34.0153	8.36768	0.000169835	9.21115e-05	0.000517545	0.0113797	1.84379	0.882677
SGP1B4	Q1I1C0	Putative secreted protein OS=Aedes aegypti OX=7159 GN=SGP1B4 PE=2 SV=1 - [Q1I1C0_AEDAE]	39.02	13.59	1	1	1	1	103	11.5344	7.18115	0.000156601	0.000123158	0.0274587	0.0522521	1.27155	0.346583
5578569	Q16I91	AAEL013756-PA OS=Aedes aegypti OX=7159 GN=5578569 PE=4 SV=1 - [Q16I91_AEDAE]	37.9384	4	1	2	2	6	375	39.8047	6.66846	0.000162706	0.000126514	0.00168242	0.0168831	1.28607	0.362968
AAEL008853	Q16XL3	AAEL008853-PB OS=Aedes aegypti OX=7159 GN=AAEL008853 PE=4 SV=1 - [Q16XL3_AEDAE]	37.69	4.81	3	2	2	2	416	47.3544	5.46533	0.000184817	0.000146354	0.0298299	0.054497	1.26281	0.336637
AAEL015019	Q16EU0	AAEL015019-PA (Fragment) OS=Aedes aegypti OX=7159 GN=AAEL015019 PE=4 SV=1 - [Q16EU0_AEDAE]	37.329	0.91	4	1	1	2	770	88.19	5.64307	0.000158523	0.000131678	0.0223529	0.0472645	1.20387	0.267681
AAEL003294	Q17FT3	AAEL003294-PA OS=Aedes aegypti OX=7159 GN=AAEL003294 PE=4 SV=1 - [Q17FT3_AEDAE]	36.43	3.69	1	1	1	1	244	28.1211	6.31592	0.000195297	9.7104e-05	0.00324488	0.0204857	2.01121	1.00806
AAEL002889	Q17GU8	AAEL002889-PA OS=Aedes aegypti OX=7159 GN=AAEL002889 PE=4 SV=1 - [Q17GU8_AEDAE]	36.2716	6.81	1	1	1	3	191	19.6021	5.23682	0.000162835	0.000115155	0.00032301	0.0093943	1.41405	0.499833
5573164	Q17JI2	AAEL002001-PA OS=Aedes aegypti OX=7159 GN=5573164 PE=4 SV=1 - [Q17JI2_AEDAE]	35.5	8.73	7	1	1	1	126	14.3723	5.22412	0.00014528	9.98686e-05	0.0356501	0.0595626	1.45471	0.540733
5567429	Q177L7	AAEL006109-PA OS=Aedes aegypti OX=7159 GN=5567429 PE=4 SV=1 - [Q177L7_AEDAE]	34.58	12.4	2	2	2	2	242	28.1472	6.41748	0.000163165	0.00012179	0.002164	0.018132	1.33973	0.421939
5563670	A0A1S4EW68	C-type lectin domain-containing protein OS=Aedes aegypti OX=7159 GN=5563670 PE=4 SV=1 - [A0A1S4EW68_AEDAE]	34.5014	15.57	2	3	3	4	167	19.1912	5.59229	0.000176564	0.000142258	0.00243549	0.0186838	1.24115	0.311676
23687576	J9E9F1	DNA-directed RNA polymerase subunit beta OS=Aedes aegypti OX=7159 GN=23687576 PE=3 SV=1 - [J9E9F1_AEDAE]	34.5	3.53	1	2	3	4	1134	128.316	8.5874	0.000181845	0.00014438	0.00734448	0.0284096	1.25949	0.332839
5577000	A0A1S4F3N2	DUF3730 domain-containing protein OS=Aedes aegypti OX=7159 GN=5577000 PE=4 SV=1 - [A0A1S4F3N2_AEDAE]	34.28	0.84	2	1	1	1	1185	136.157	6.82959	0.000170656	0.00013948	0.02976	0.0544315	1.22351	0.29103
5572815	A0A1S4F061	CBM39 domain-containing protein OS=Aedes aegypti OX=7159 GN=5572815 PE=4 SV=1 - [A0A1S4F061_AEDAE]	34.1475	17.95	5	5	5	7	273	31.3249	6.16357	0.000156597	8.97555e-05	0.01547	0.0394988	1.74471	0.802987
23687884	J9E9H7	AAEL017464-PA OS=Aedes aegypti OX=7159 GN=23687884 PE=4 SV=1 - [J9E9H7_AEDAE]	34.13	4.76	1	1	1	1	210	20.3345	5.23682	0.000176128	0.000118958	0.00173512	0.0170434	1.48059	0.566169
5570695	Q1HR00	AAEL008492-PA OS=Aedes aegypti OX=7159 GN=5570695 PE=2 SV=1 - [Q1HR00_AEDAE]	30.38	6.67	1	1	1	2	120	13.5611	6.27783	0.000181818	0.000138904	0.0350129	0.0590271	1.30894	0.388404
5574566	Q16QM2	UDP-glucose 6-dehydrogenase OS=Aedes aegypti OX=7159 GN=5574566 PE=3 SV=1 - [Q16QM2_AEDAE]	29.4887	9.19	1	4	4	4	479	53.3046	6.7124	0.000167061	0.000138091	0.00316001	0.0203104	1.20979	0.274754
5571696	A0A1S4FLV6	MADF domain-containing protein OS=Aedes aegypti OX=7159 GN=5571696 PE=4 SV=1 - [A0A1S4FLV6_AEDAE]	29.4	1.8	2	1	1	1	500	56.8895	6.99072	0.000195564	0.000144466	0.0240022	0.0489792	1.3537	0.436909
5575997	A0A1S4F309	MRG domain-containing protein OS=Aedes aegypti OX=7159 GN=5575997 PE=4 SV=1 - [A0A1S4F309_AEDAE]	29.23	2.85	2	1	1	1	386	43.0712	9.40771	0.000163458	0.000133909	0.0167575	0.0410897	1.22067	0.287676
CYP6BB2	A0A3G1T1V9	Cytochrome P450 CYP6BB2 (Fragment) OS=Aedes aegypti OX=7159 GN=CYP6BB2 PE=3 SV=1 - [A0A3G1T1V9_AEDAE]	29.0248	10.32	3	5	6	6	504	57.5585	8.48486	0.000180037	0.00012998	0.00261031	0.0191256	1.38512	0.470006
AAEL010611	Q16PC9	Acyl carrier protein OS=Aedes aegypti OX=7159 GN=AAEL010611 PE=3 SV=1 - [Q16PC9_AEDAE]	28.7296	23.72	1	2	3	5	156	17.8442	5.36377	0.000199387	0.000147668	0.0416767	0.0645532	1.35023	0.433207
5570644	A0A1S4FJT1	Alpha-amylase OS=Aedes aegypti OX=7159 GN=5570644 PE=3 SV=1 - [A0A1S4FJT1_AEDAE]	27.59	10.71	2	5	5	5	495	55.0549	6.52197	0.000161093	0.000133523	0.0130322	0.0366387	1.20648	0.270809
AAEL007942	Q170E9	AAEL007942-PA OS=Aedes aegypti OX=7159 GN=AAEL007942 PE=4 SV=1 - [Q170E9_AEDAE]	26.92	4.48	2	1	1	1	268	30.2928	7.18115	0.000164422	0.000115596	0.000190053	0.00764251	1.42238	0.508311
CLIPD1	Q170T9	AAEL007796-PA OS=Aedes aegypti OX=7159 GN=CLIPD1 PE=3 SV=1 - [Q170T9_AEDAE]	26.6941	5.9	1	3	3	4	441	49.6015	6.771	0.000170798	0.000135056	0.0010473	0.014261	1.26464	0.338731
5571022	A0A1S4FKC1	Uncharacterized protein OS=Aedes aegypti OX=7159 GN=5571022 PE=4 SV=1 - [A0A1S4FKC1_AEDAE]	26.69	1.36	4	1	1	1	513	58.1631	7.37158	0.000171684	0.000141404	0.0143016	0.0381532	1.21414	0.279936
AAEL012506	Q16LV4	AAEL012506-PA OS=Aedes aegypti OX=7159 GN=AAEL012506 PE=4 SV=1 - [Q16LV4_AEDAE]	26.38	2.23	2	1	1	1	359	42.412	6.80029	0.000158977	9.73791e-05	0.000809644	0.01323	1.63256	0.707137
5574108	A0A1S4F1D7	Uncharacterized protein OS=Aedes aegypti OX=7159 GN=5574108 PE=3 SV=1 - [A0A1S4F1D7_AEDAE]	26.25	1.15	2	1	1	1	696	77.8176	6.82959	0.000193283	8.61012e-05	0.0195063	0.0441723	2.24484	1.16661
5567560	A0A1S4FCR0	CLIP domain-containing serine protease OS=Aedes aegypti OX=7159 GN=5567560 PE=3 SV=1 - [A0A1S4FCR0_AEDAE]	25.73	6.47	2	2	2	2	371	41.6707	5.60498	0.000162067	9.25828e-05	0.00263404	0.0191836	1.75051	0.807776
GNBPB6	Q8T9V2	AAEL007064-PA OS=Aedes aegypti OX=7159 GN=GNBPB6 PE=2 SV=1 - [Q8T9V2_AEDAE]	25.72	7.01	1	2	2	2	371	41.9168	9.39307	0.000160202	0.000131948	0.0236267	0.0485994	1.21413	0.279923
AAEL012698	Q16LB4	AAEL012698-PA (Fragment) OS=Aedes aegypti OX=7159 GN=AAEL012698 PE=4 SV=1 - [Q16LB4_AEDAE]	25.66	1.15	2	2	2	2	1652	185.476	6.44287	0.000175085	0.000135417	0.00890706	0.0309411	1.29293	0.370646
AAEL014658	Q16FR8	AAEL014658-PA OS=Aedes aegypti OX=7159 GN=AAEL014658 PE=3 SV=1 - [Q16FR8_AEDAE]	23.64	2.47	1	1	1	1	283	32.8413	6.45557	0.000182886	0.000112784	0.003588	0.0211976	1.62157	0.697389
5567561	A0A1S4FCR2	CLIP domain-containing serine protease OS=Aedes aegypti OX=7159 GN=5567561 PE=3 SV=1 - [A0A1S4FCR2_AEDAE]	23.23	1.98	3	1	1	1	353	39.7189	7.37158	0.000183514	0.00011633	0.0176343	0.042124	1.57753	0.657667
AAEL006254	Q176U6	Galactosylgalactosylxylosylprotein 3-beta-glucuronosyltransferase OS=Aedes aegypti OX=7159 GN=AAEL006254 PE=3 SV=1 - [Q176U6_AEDAE]	22.38	6.84	1	2	2	2	263	29.859	9.56885	0.000163265	0.000132579	0.0125833	0.0360634	1.23146	0.300372
5568801	A0A1S4EY23	Uncharacterized protein OS=Aedes aegypti OX=7159 GN=5568801 PE=4 SV=1 - [A0A1S4EY23_AEDAE]	20.51	1.96	2	1	1	2	358	39.2848	8.03076	0.000169204	0.000133755	7.06833e-05	0.00526068	1.26503	0.339176
GNBPA1	Q171J3	AAEL007626-PA OS=Aedes aegypti OX=7159 GN=GNBPA1 PE=4 SV=2 - [Q171J3_AEDAE]	16.21	4.97	1	3	3	3	503	57.371	7.53271	0.000170145	0.000122196	0.000156731	0.00710546	1.39239	0.477562
AaeL_AAEL017483	J9EBP4	AAEL017483-PA OS=Aedes aegypti OX=7159 GN=AaeL_AAEL017483 PE=4 SV=1 - [J9EBP4_AEDAE]	0	4.35	1	1	1	1	184	21.2142	6.1001	0.00016422	0.000101627	0.00043104	0.0105882	1.61591	0.692347
5574493	Q17ID4	AAEL002406-PA OS=Aedes aegypti OX=7159 GN=5574493 PE=4 SV=1 - [Q17ID4_AEDAE]	0	2.11	1	1	1	1	332	38.0852	9.80322	0.000151225	8.49573e-05	0.00371326	0.0214552	1.78001	0.831885
5566852	Q17N40	AAEL000805-PA OS=Aedes aegypti OX=7159 GN=5566852 PE=4 SV=1 - [Q17N40_AEDAE]	0	5.21	1	2	2	3	288	32.1568	6.07471	0.000161875	0.000132883	0.0420357	0.0648428	1.21818	0.284723
AAEL010308	Q0IEI4	AAEL010308-PA (Fragment) OS=Aedes aegypti OX=7159 GN=AAEL010308 PE=4 SV=1 - [Q0IEI4_AEDAE]	0	0.87	1	1	1	1	1036	115.856	9.17334	0.000166678	0.000136598	0.00377124	0.0215718	1.22021	0.287129
AAEL006524	Q0IF36	AAEL006524-PA OS=Aedes aegypti OX=7159 GN=AAEL006524 PE=3 SV=1 - [Q0IF36_AEDAE]	0	3.37	1	1	1	1	267	28.9431	8.54346	0.000154421	0.000108686	0.00612022	0.0260426	1.4208	0.5067
AAEL003123	Q17GD5	AAEL003123-PA OS=Aedes aegypti OX=7159 GN=AAEL003123 PE=4 SV=1 - [Q17GD5_AEDAE]	0	1.94	1	1	1	1	360	39.9935	5.43994	0.000176046	8.6778e-05	9.80283e-05	0.00588557	2.0287	1.02055
5574806	Q17I34	AAEL002467-PA OS=Aedes aegypti OX=7159 GN=5574806 PE=4 SV=1 - [Q17I34_AEDAE]	0	4.12	1	1	1	1	486	52.3465	4.83057	0.000169838	0.000126505	0.00091049	0.0136735	1.34254	0.424963
5567101	A0A1S4FBQ9	Uncharacterized protein OS=Aedes aegypti OX=7159 GN=5567101 PE=4 SV=1 - [A0A1S4FBQ9_AEDAE]	0	2.21	2	2	2	2	906	105.089	6.44287	0.000181693	0.000147469	0.0345223	0.0586082	1.23207	0.301087
AAEL011953	Q16NJ5	Oxysterol-binding protein OS=Aedes aegypti OX=7159 GN=AAEL011953 PE=3 SV=1 - [Q16NJ5_AEDAE]	0	4.56	1	2	2	2	504	57.3598	6.96143	0.000155541	0.000101675	0.0163951	0.0406549	1.52979	0.613333
LYSC11	Q9GRF3	AAEL003723-PA OS=Aedes aegypti OX=7159 GN=LYSC11 PE=2 SV=1 - [Q9GRF3_AEDAE]	0	8.11	1	2	2	2	148	16.9537	9.39307	0.000166565	6.35631e-05	0.0263717	0.0512643	2.62046	1.38982
AAEL000121	Q17Q76	AAEL000121-PA (Fragment) OS=Aedes aegypti OX=7159 GN=AAEL000121 PE=4 SV=1 - [Q17Q76_AEDAE]	0	0.51	2	1	1	1	1184	135.868	5.79541	0.000196231	0.000145768	0.0207947	0.0455337	1.34619	0.42888
5572455	Q17K31	AAEL001836-PA OS=Aedes aegypti OX=7159 GN=5572455 PE=4 SV=1 - [Q17K31_AEDAE]	0	11.85	1	2	2	3	135	15.6167	5.26221	0.000159941	0.000125124	0.00439986	0.0228244	1.27826	0.354185
AAEL013630	Q16IK8	AAEL013630-PA OS=Aedes aegypti OX=7159 GN=AAEL013630 PE=3 SV=1 - [Q16IK8_AEDAE]	0	3.69	1	1	1	1	271	29.7656	9.36377	0.000158971	0.000122262	0.0108864	0.0337284	1.30025	0.378791
AAEL009726	Q16V13	AAEL009726-PA OS=Aedes aegypti OX=7159 GN=AAEL009726 PE=4 SV=1 - [Q16V13_AEDAE]	0	5.84	1	2	2	2	308	34.7015	6.07471	0.000164346	0.000111382	0.0145049	0.0383815	1.47552	0.561223
5579817	A0A1S4FB48	SCP domain-containing protein OS=Aedes aegypti OX=7159 GN=5579817 PE=3 SV=1 - [A0A1S4FB48_AEDAE]	0	5	2	1	1	1	200	22.684	5.10986	0.000174196	0.000138409	0.0083461	0.0300802	1.25856	0.331772
5566893	A0A1S4EX53	Uncharacterized protein OS=Aedes aegypti OX=7159 GN=5566893 PE=4 SV=1 - [A0A1S4EX53_AEDAE]	0	1.72	2	1	1	1	580	65.3213	6.7124	0.000168615	0.000129312	0.0312732	0.0558183	1.30394	0.382874
AAEL011840	Q16NW5	AAEL011840-PA OS=Aedes aegypti OX=7159 GN=AAEL011840 PE=4 SV=1 - [Q16NW5_AEDAE]	0	1.69	3	1	1	1	415	47.8065	7.78174	0.000165281	0.000125804	0.00549812	0.0248313	1.3138	0.393742
AAEL002086	Q16YU7	ER lumen protein-retaining receptor OS=Aedes aegypti OX=7159 GN=AAEL002086 PE=3 SV=1 - [Q16YU7_AEDAE]	0	3.77	1	1	1	1	212	24.3722	8.88037	0.000178461	0.000129454	0.00334789	0.0207095	1.37857	0.463173
5571998	A0A1S4FMS7	Peptidoglycan-recognition protein OS=Aedes aegypti OX=7159 GN=5571998 PE=3 SV=1 - [A0A1S4FMS7_AEDAE]	0	5.1	2	1	1	1	196	21.5	8.63135	0.000171563	0.000131481	0.00469641	0.0233462	1.30485	0.383886
B4t	Q0PHP1	Tubulin beta chain OS=Aedes aegypti OX=7159 GN=B4t PE=3 SV=1 - [Q0PHP1_AEDAE]	3521.59	54.14	1	1	21	312	447	50.1351	4.85596	0.000160932	0.000207682	0.00136864	0.0157646	0.774895	-0.367928
5570229	A0A1S4FIT0	Carrier domain-containing protein OS=Aedes aegypti OX=7159 GN=5570229 PE=4 SV=1 - [A0A1S4FIT0_AEDAE]	2065.26	37.4	2	75	80	202	2385	264.009	6.29053	0.000167401	0.000250037	0.00694908	0.0276864	0.669502	-0.578839
5566701	Q179M1	AAEL005593-PA OS=Aedes aegypti OX=7159 GN=5566701 PE=4 SV=1 - [Q179M1_AEDAE]	2006.07	88.65	1	20	20	132	185	19.6878	5.21143	0.000163426	0.000212347	0.00052392	0.0114315	0.769619	-0.377784
AAEL005790	Q178T5	Malic enzyme OS=Aedes aegypti OX=7159 GN=AAEL005790 PE=3 SV=1 - [Q178T5_AEDAE]	1962.69	57.88	4	29	30	113	660	72.138	6.48096	0.000167945	0.000226632	0.000344229	0.00961741	0.741048	-0.432361
AAEL002228	Q17IX0	AAEL002228-PA OS=Aedes aegypti OX=7159 GN=AAEL002228 PE=4 SV=1 - [Q17IX0_AEDAE]	1705.61	31.88	2	8	69	135	2324	257.799	6.37939	0.000167871	0.000286007	0.000576761	0.0118321	0.586946	-0.768701
5573927	A0A1S4F156	Carrier domain-containing protein OS=Aedes aegypti OX=7159 GN=5573927 PE=4 SV=1 - [A0A1S4F156_AEDAE]	1646.3	29.17	1	1	62	127	2324	257.86	6.39209	0.000175214	0.0002511	0.00995336	0.032484	0.697785	-0.519145
AAEL015464	Q1DGV3	AAEL015464-PA OS=Aedes aegypti OX=7159 GN=AAEL015464 PE=3 SV=1 - [Q1DGV3_AEDAE]	1603.37	29.33	2	1	6	100	208	21.9612	10.1548	0.000167868	0.000215379	0.000547346	0.0116152	0.779407	-0.359551
UGP	Q58I82	UTP--glucose-1-phosphate uridylyltransferase OS=Aedes aegypti OX=7159 GN=UGP PE=2 SV=1 - [Q58I82_AEDAE]	1170.4	60.82	1	1	27	106	513	57.9341	7.1665	0.000175364	0.000286389	0.000854303	0.0134357	0.612328	-0.707623
5570664	Q16YP3	AAEL008485-PA OS=Aedes aegypti OX=7159 GN=5570664 PE=4 SV=1 - [Q16YP3_AEDAE]	944.68	60.23	1	15	15	69	259	28.9594	5.04639	0.000165074	0.000233858	0.00092516	0.0137321	0.705871	-0.502523
AAEL005515	Q179T1	AAEL005515-PA OS=Aedes aegypti OX=7159 GN=AAEL005515 PE=4 SV=1 - [Q179T1_AEDAE]	921.269	61.79	4	1	12	56	280	29.8275	8.89502	0.000159685	0.000214748	0.0499504	0.0713375	0.743596	-0.427409
AAEL002204	Q17IW7	AAEL002204-PA OS=Aedes aegypti OX=7159 GN=AAEL002204 PE=4 SV=1 - [Q17IW7_AEDAE]	903.175	15.04	1	11	36	69	2340	259.666	5.80811	0.000171421	0.000247935	0.00340933	0.0208387	0.691394	-0.532419
5563787	A0A1S4F691	Uncharacterized protein OS=Aedes aegypti OX=7159 GN=5563787 PE=4 SV=1 - [A0A1S4F691_AEDAE]	880.076	67.03	1	1	22	62	364	38.7447	4.55127	0.000157569	0.00021265	0.0319222	0.0563928	0.740981	-0.432492
5575495	Q16NS4	AAEL011870-PA OS=Aedes aegypti OX=7159 GN=5575495 PE=4 SV=1 - [Q16NS4_AEDAE]	845.158	45.36	1	19	19	41	507	55.9009	9.42236	0.00018105	0.000247039	0.0104562	0.0331609	0.732879	-0.448352
5568474	Q174I3	AAEL006890-PA OS=Aedes aegypti OX=7159 GN=5568474 PE=4 SV=1 - [Q174I3_AEDAE]	835.757	43.48	2	17	17	47	483	54.4242	8.96826	0.000179729	0.000234407	0.0047524	0.0234398	0.766741	-0.383188
5580038	A0A1S4FQ37	Uncharacterized protein OS=Aedes aegypti OX=7159 GN=5580038 PE=4 SV=1 - [A0A1S4FQ37_AEDAE]	809.949	58.45	3	20	20	106	219	23.9415	4.729	0.000158226	0.000196161	0.0147416	0.0386426	0.806614	-0.31005
5575765	A0A1S4F2H6	SERPIN domain-containing protein OS=Aedes aegypti OX=7159 GN=5575765 PE=3 SV=1 - [A0A1S4F2H6_AEDAE]	738.115	37.17	1	1	13	47	417	47.7197	6.43018	0.000171489	0.000222883	0.0134246	0.037124	0.76941	-0.378175
5568403	Q174Q3	AAEL006820-PA OS=Aedes aegypti OX=7159 GN=5568403 PE=3 SV=1 - [Q174Q3_AEDAE]	724.114	48.92	6	13	13	36	323	35.7205	8.27979	0.000170439	0.000268488	0.000853704	0.013433	0.63481	-0.655604
AAEL005308	Q17AH1	Pyruvate dehydrogenase E1 component subunit alpha OS=Aedes aegypti OX=7159 GN=AAEL005308 PE=4 SV=1 - [Q17AH1_AEDAE]	697.687	49.53	3	1	17	35	422	45.8717	8.33838	0.000173236	0.000210416	0.0377613	0.0612876	0.823303	-0.280504
5565453	Q17NL8	AAEL000667-PB OS=Aedes aegypti OX=7159 GN=5565453 PE=4 SV=1 - [Q17NL8_AEDAE]	629.202	33.45	2	13	15	38	583	67.0728	5.56689	0.000169826	0.000239063	9.51967e-06	0.00345277	0.710383	-0.493331
AAEL007173	Q173D3	AAEL007173-PB OS=Aedes aegypti OX=7159 GN=AAEL007173 PE=4 SV=1 - [Q173D3_AEDAE]	625.485	51.17	2	11	11	27	213	23.4269	5.36377	0.000158867	0.000201749	0.0177815	0.0422931	0.787449	-0.344741
5565454	Q17NL7	AAEL000647-PA OS=Aedes aegypti OX=7159 GN=5565454 PE=4 SV=1 - [Q17NL7_AEDAE]	550.776	28.13	2	14	16	36	615	71.1685	6.25244	0.000164484	0.000205076	0.000677218	0.0125135	0.802063	-0.318212
CYP4G36	Q17DS9	AAEL004054-PA OS=Aedes aegypti OX=7159 GN=CYP4G36 PE=3 SV=1 - [Q17DS9_AEDAE]	537.291	36.57	1	17	18	35	566	64.4597	8.73389	0.000167397	0.000220279	7.32164e-05	0.00530632	0.75993	-0.396061
AAEL012227	Q16MP9	AAEL012227-PA OS=Aedes aegypti OX=7159 GN=AAEL012227 PE=4 SV=1 - [Q16MP9_AEDAE]	512.401	68.51	1	15	15	36	235	25.4117	5.50342	0.000166013	0.000200612	0.002413	0.0186287	0.827533	-0.273111
AAEL002227	Q17IW8	AAEL002227-PA OS=Aedes aegypti OX=7159 GN=AAEL002227 PE=3 SV=1 - [Q17IW8_AEDAE]	482.946	23.38	1	17	37	61	1557	173.106	6.45557	0.000169512	0.000234281	0.00568568	0.0252119	0.723541	-0.466854
AAEL004345	Q17D29	AAEL004345-PA OS=Aedes aegypti OX=7159 GN=AAEL004345 PE=3 SV=1 - [Q17D29_AEDAE]	479.873	33.61	1	1	22	31	735	83.8435	6.22705	0.000151311	0.000185234	0.0379213	0.0614232	0.816865	-0.29183
5572898	Q16TW3	AAEL010097-PA OS=Aedes aegypti OX=7159 GN=5572898 PE=4 SV=1 - [Q16TW3_AEDAE]	455.635	45.24	1	21	21	36	599	67.1761	6.18896	0.000182072	0.000286363	0.00562222	0.0250847	0.635808	-0.653337
AAEL007069	Q173R4	AAEL007069-PA OS=Aedes aegypti OX=7159 GN=AAEL007069 PE=4 SV=1 - [Q173R4_AEDAE]	454.932	27.05	2	1	21	29	939	101.182	8.33838	0.000156276	0.00019259	0.00954696	0.0319074	0.811443	-0.301438
5575393	Q16P09	AAEL011797-PA OS=Aedes aegypti OX=7159 GN=5575393 PE=3 SV=1 - [Q16P09_AEDAE]	394.393	41.83	1	12	14	38	251	28.3546	5.68115	0.000163177	0.000233759	0.0182576	0.0428305	0.69806	-0.518578
5564542	Q17D71	Peptidylprolyl isomerase OS=Aedes aegypti OX=7159 GN=5564542 PE=4 SV=1 - [Q17D71_AEDAE]	384.192	56.87	1	14	14	27	211	23.2324	4.84326	0.000166025	0.000212764	0.00491614	0.0237055	0.780326	-0.357852
5575399	Q16P07	AAEL011798-PA OS=Aedes aegypti OX=7159 GN=5575399 PE=4 SV=1 - [Q16P07_AEDAE]	379.087	42.63	1	8	10	27	251	28.3277	5.51611	0.000163899	0.000244806	0.0338378	0.0580219	0.669505	-0.578832
AAEL000321	Q16EU8	Acetyl-coenzyme A synthetase OS=Aedes aegypti OX=7159 GN=AAEL000321 PE=3 SV=1 - [Q16EU8_AEDAE]	365.157	32.78	1	19	19	31	668	75.676	5.85889	0.000174889	0.00021615	0.00857074	0.0304241	0.809111	-0.30559
5567950	Q9NJA3	V-type proton ATPase subunit a OS=Aedes aegypti OX=7159 GN=5567950 PE=2 SV=1 - [Q9NJA3_AEDAE]	346.892	23.63	1	15	16	32	804	92.1751	6.37939	0.000164523	0.000198373	0.0028778	0.0197409	0.829362	-0.269927
5563713	Q17E60	AAEL003916-PA OS=Aedes aegypti OX=7159 GN=5563713 PE=4 SV=1 - [Q17E60_AEDAE]	305.084	43.24	1	12	12	25	296	30.9208	10.6235	0.000165924	0.000210376	0.00420692	0.0224598	0.788703	-0.342446
AAEL015249	Q16ED9	AAEL015249-PA OS=Aedes aegypti OX=7159 GN=AAEL015249 PE=3 SV=1 - [Q16ED9_AEDAE]	279.922	17.09	1	1	9	20	591	64.4755	8.63135	0.000162088	0.000199158	0.00809501	0.0296832	0.813869	-0.297132
CYP4G35	Q16Z24	AAEL008345-PA OS=Aedes aegypti OX=7159 GN=CYP4G35 PE=3 SV=1 - [Q16Z24_AEDAE]	272.901	29.78	3	14	15	22	554	63.4869	7.92822	0.000175647	0.000312668	0.000338945	0.00956351	0.56177	-0.831949
AAEL011282	Q16QI0	AAEL011282-PA OS=Aedes aegypti OX=7159 GN=AAEL011282 PE=3 SV=1 - [Q16QI0_AEDAE]	270.652	23.65	1	3	16	22	812	91.7255	7.09326	0.000163361	0.000197953	0.00372936	0.0214878	0.825249	-0.277099
AAEL003203	Q17G31	AAEL003203-PA OS=Aedes aegypti OX=7159 GN=AAEL003203 PE=3 SV=1 - [Q17G31_AEDAE]	263.866	29.58	3	9	10	32	355	41.0501	9.11475	0.000180734	0.000275856	0.000695855	0.0126254	0.655175	-0.610049
5574612	Q16QL1	AAEL011255-PA OS=Aedes aegypti OX=7159 GN=5574612 PE=4 SV=1 - [Q16QL1_AEDAE]	258.275	32.13	1	18	18	22	607	68.81	9.27588	0.000176389	0.000225424	0.000946395	0.0138146	0.782477	-0.353879
AAEL006975	Q173Y1	AAEL006975-PA (Fragment) OS=Aedes aegypti OX=7159 GN=AAEL006975 PE=4 SV=1 - [Q173Y1_AEDAE]	257.104	20.11	1	10	10	15	552	59.3879	6.60986	0.000185388	0.000255803	0.00776053	0.0291324	0.72473	-0.464484
5577242	A0A1S4F3Z0	HMA domain-containing protein OS=Aedes aegypti OX=7159 GN=5577242 PE=4 SV=1 - [A0A1S4F3Z0_AEDAE]	237.157	65.75	2	5	5	9	73	8.0302	7.12256	0.000160183	0.000202303	0.0267244	0.0515894	0.791797	-0.336797
5577023	Q1HR91	Conserved possible Golgi protein OS=Aedes aegypti OX=7159 GN=5577023 PE=2 SV=1 - [Q1HR91_AEDAE]	236	41.77	3	3	3	16	158	16.0029	8.55811	0.000162708	0.000196336	0.0274847	0.0522752	0.828721	-0.271042
5570994	A0A1S4FKB1	Uncharacterized protein OS=Aedes aegypti OX=7159 GN=5570994 PE=4 SV=1 - [A0A1S4FKB1_AEDAE]	212.89	21.33	2	7	7	13	300	33.8366	9.65674	0.000166675	0.000217637	0.00268403	0.0193034	0.76584	-0.384885
AAEL000728	Q17ND6	Ribosomal protein S6 kinase OS=Aedes aegypti OX=7159 GN=AAEL000728 PE=3 SV=1 - [Q17ND6_AEDAE]	201.833	19.45	2	2	9	14	550	61.948	6.55127	0.000169247	0.000207517	0.000519572	0.0113962	0.81558	-0.294101
5575707	Q16NC6	AAEL012015-PA OS=Aedes aegypti OX=7159 GN=5575707 PE=4 SV=1 - [Q16NC6_AEDAE]	198.636	16.67	1	1	7	10	510	56.5829	5.93506	0.000183434	0.000299915	0.00482524	0.0235595	0.611622	-0.709287
AAEL014863	Q16F84	AAEL014863-PC OS=Aedes aegypti OX=7159 GN=AAEL014863 PE=4 SV=1 - [Q16F84_AEDAE]	198.166	20	1	2	5	8	275	31.5827	5.8335	0.00016703	0.00025406	0.000163734	0.00722796	0.657444	-0.605061
5574255	Q16RA3	AAEL011022-PA OS=Aedes aegypti OX=7159 GN=5574255 PE=4 SV=1 - [Q16RA3_AEDAE]	189.679	47.75	1	9	9	20	178	20.2778	8.45557	0.00016623	0.000202808	0.00428111	0.0226025	0.819643	-0.286933
AAEL010242	Q16TI2	AAEL010242-PA OS=Aedes aegypti OX=7159 GN=AAEL010242 PE=4 SV=1 - [Q16TI2_AEDAE]	180.399	43.37	3	3	3	10	83	8.64942	8.83643	0.00017166	0.000245268	0.000370035	0.00990849	0.699888	-0.514804
AaeL_AAEL009879	J9HG68	AAEL009879-PB OS=Aedes aegypti OX=7159 GN=AaeL_AAEL009879 PE=4 SV=1 - [J9HG68_AEDAE]	177.569	32.27	3	11	11	17	313	34.1495	5.2876	0.000160155	0.00020057	0.00882065	0.0308047	0.798502	-0.324633
5572257	A0A1S4FN68	Peptidase S1 domain-containing protein OS=Aedes aegypti OX=7159 GN=5572257 PE=4 SV=1 - [A0A1S4FN68_AEDAE]	166.443	18.78	3	6	6	17	245	26.4164	8.73389	0.000166287	0.000258087	0.000220688	0.00804076	0.644306	-0.634181
5578491	A0A1S4F559	Bms1-type G domain-containing protein OS=Aedes aegypti OX=7159 GN=5578491 PE=4 SV=1 - [A0A1S4F559_AEDAE]	158.628	2.5	2	3	3	4	1160	132.284	8.25049	0.000170744	0.000208116	0.00298111	0.0199581	0.820427	-0.285553
AAEL010257	Q16TG2	AAEL010257-PA OS=Aedes aegypti OX=7159 GN=AAEL010257 PE=4 SV=1 - [Q16TG2_AEDAE]	152.376	37.14	1	3	3	6	70	7.84894	5.5542	0.000174031	0.000215471	0.02421	0.0491867	0.807674	-0.308156
AAEL005008	Q1HQS4	AAEL005008-PA OS=Aedes aegypti OX=7159 GN=AAEL005008 PE=2 SV=1 - [Q1HQS4_AEDAE]	146.835	10.44	1	3	3	11	249	26.4415	6.94678	0.000163465	0.000202233	0.00333251	0.0206766	0.808299	-0.307038
23687501	Q1HQG9	AAEL017081-PA OS=Aedes aegypti OX=7159 GN=23687501 PE=2 SV=1 - [Q1HQG9_AEDAE]	137.748	35.06	1	3	3	9	77	8.21382	7.59131	0.00016271	0.000213533	0.000934368	0.0137682	0.761992	-0.392152
23687671	A0A1S4G5S2	Uncharacterized protein OS=Aedes aegypti OX=7159 GN=23687671 PE=4 SV=1 - [A0A1S4G5S2_AEDAE]	132.408	18.8	1	2	17	19	1000	115.79	9.5542	0.000157124	0.000199076	0.0239388	0.0489154	0.789265	-0.341418
5571755	Q16WA8	Mitochondrial pyruvate carrier OS=Aedes aegypti OX=7159 GN=5571755 PE=3 SV=1 - [Q16WA8_AEDAE]	129.804	47.06	1	5	5	15	119	13.285	10.228	0.000154316	0.000186172	0.0386926	0.0620853	0.828891	-0.270746
5565450	Q17NL5	AAEL000651-PA OS=Aedes aegypti OX=7159 GN=5565450 PE=4 SV=1 - [Q17NL5_AEDAE]	128.465	16.31	1	9	10	13	601	69.2657	5.07178	0.000168509	0.000210852	2.5283e-05	0.00381945	0.799182	-0.323404
AAEL014819	Q16FD7	AAEL014819-PA OS=Aedes aegypti OX=7159 GN=AAEL014819 PE=4 SV=1 - [Q16FD7_AEDAE]	126.363	16.84	2	4	4	6	196	22.6188	9.34912	0.000153833	0.000216913	0.00915156	0.0313191	0.709194	-0.495748
AAEL006066	Q177N9	AAEL006066-PA OS=Aedes aegypti OX=7159 GN=AAEL006066 PE=4 SV=1 - [Q177N9_AEDAE]	116.774	37.93	1	1	6	9	174	18.934	9.45166	0.000158926	0.000197596	0.0380589	0.0615395	0.804295	-0.314204
AAEL015238	Q16EE5	UPF0729 protein AAEL015238 OS=Aedes aegypti OX=7159 GN=AAEL015238 PE=3 SV=1 - [U729_AEDAE]	113.469	41.24	2	2	2	4	97	10.6883	7.76709	0.000157503	0.000203878	0.00270558	0.0193542	0.772538	-0.372322
5564748	A0A1S4G267	Uncharacterized protein OS=Aedes aegypti OX=7159 GN=5564748 PE=3 SV=1 - [A0A1S4G267_AEDAE]	107.359	11.05	12	5	7	9	534	60.9998	7.18115	0.000172455	0.000221086	0.00153958	0.0164119	0.780035	-0.35839
5573858	Q16RZ2	AAEL010782-PA OS=Aedes aegypti OX=7159 GN=5573858 PE=4 SV=1 - [Q16RZ2_AEDAE]	89.8287	18.03	2	4	5	7	427	48.0147	5.8208	0.000156163	0.000217057	0.0161511	0.0403564	0.719455	-0.475023
AAEL001737	Q17KB2	Fatty acyl-CoA reductase (Fragment) OS=Aedes aegypti OX=7159 GN=AAEL001737 PE=3 SV=1 - [Q17KB2_AEDAE]	84.828	15.63	2	9	9	12	512	58.3246	8.70459	0.000171718	0.000221754	0.0239889	0.0489658	0.774364	-0.368917
AAEL010244	Q1HR14	AAEL010244-PA OS=Aedes aegypti OX=7159 GN=AAEL010244 PE=2 SV=1 - [Q1HR14_AEDAE]	82.8288	39.68	1	5	5	7	126	14.4493	7.89893	0.000165596	0.000206893	0.0171868	0.0416006	0.800398	-0.321211
AAEL013889	Q16HV5	AAEL013889-PA OS=Aedes aegypti OX=7159 GN=AAEL013889 PE=4 SV=1 - [Q16HV5_AEDAE]	81.66	21.74	1	1	1	1	92	9.63049	4.50049	0.000174633	0.000246675	0.0088401	0.0308355	0.707951	-0.498279
5574368	Q16R40	AAEL011088-PA OS=Aedes aegypti OX=7159 GN=5574368 PE=4 SV=1 - [Q16R40_AEDAE]	79.8926	27.08	1	8	8	18	288	32.6235	5.38916	0.000167365	0.000205487	0.00045868	0.0108605	0.814478	-0.296053
5570608	Q16YV3	AAEL008417-PA OS=Aedes aegypti OX=7159 GN=5570608 PE=4 SV=1 - [Q16YV3_AEDAE]	79.6439	30.62	1	6	6	9	209	23.8557	9.53955	0.000159092	0.000196762	0.012108	0.0354293	0.808552	-0.306588
AAEL001747	Q17KB3	Fatty acyl-CoA reductase (Fragment) OS=Aedes aegypti OX=7159 GN=AAEL001747 PE=3 SV=1 - [Q17KB3_AEDAE]	78.2	4.37	1	1	1	1	343	39.9005	6.11279	0.000177741	0.000251881	0.00132089	0.0155647	0.705655	-0.502965
5571173	Q1HRJ9	AAEL008871-PA OS=Aedes aegypti OX=7159 GN=5571173 PE=2 SV=1 - [Q1HRJ9_AEDAE]	73.7352	14.04	1	2	2	13	171	18.7698	9.81787	0.000151344	0.000183932	0.0468881	0.0689098	0.822829	-0.281336
AAEL008331	Q16Z46	AAEL008331-PA OS=Aedes aegypti OX=7159 GN=AAEL008331 PE=4 SV=1 - [Q16Z46_AEDAE]	70.5337	7.69	1	2	2	4	299	31.9413	8.08936	0.000176849	0.00026538	0.0267657	0.0516272	0.666401	-0.585537
AAEL008219	Q16ZG9	Elongation of very long chain fatty acids protein OS=Aedes aegypti OX=7159 GN=AAEL008219 PE=3 SV=1 - [Q16ZG9_AEDAE]	69.4063	6.69	3	2	2	4	299	35.3645	9.33447	0.000173994	0.000232093	0.0048244	0.0235581	0.749671	-0.415671
5575078	A0A1S4FTS0	Peptidylprolyl isomerase OS=Aedes aegypti OX=7159 GN=5575078 PE=4 SV=1 - [A0A1S4FTS0_AEDAE]	67.2785	6.33	2	3	3	4	442	51.0234	5.35107	0.000172509	0.000215074	0.000296501	0.00908849	0.802093	-0.318159
AAEL005394	Q17A71	AAEL005394-PA OS=Aedes aegypti OX=7159 GN=AAEL005394 PE=4 SV=1 - [Q17A71_AEDAE]	59.2571	7.04	2	2	2	6	213	22.4025	8.00146	0.000173494	0.000213817	0.0117517	0.0349362	0.811414	-0.301489
5567396	Q177R5	AAEL006053-PA OS=Aedes aegypti OX=7159 GN=5567396 PE=4 SV=1 - [Q177R5_AEDAE]	59.058	16.28	1	2	2	4	129	14.8506	9.5542	0.000169379	0.000232619	0.00627886	0.0263715	0.728141	-0.45771
AAEL005741	Q178X8	AAEL005741-PA OS=Aedes aegypti OX=7159 GN=AAEL005741 PE=4 SV=1 - [Q178X8_AEDAE]	57.44	6.77	3	1	1	1	325	36.8418	9.14404	0.000164804	0.000205523	0.01493	0.038847	0.801876	-0.31855
AAEL003986	Q17E11	AAEL003986-PA OS=Aedes aegypti OX=7159 GN=AAEL003986 PE=4 SV=1 - [Q17E11_AEDAE]	53.7563	46.84	3	2	2	5	79	8.61547	9.70068	0.000169551	0.000244411	0.00451992	0.023041	0.693712	-0.527591
5570006	Q17Q15	AAEL000166-PA OS=Aedes aegypti OX=7159 GN=5570006 PE=4 SV=1 - [Q17Q15_AEDAE]	52.43	4.65	1	1	1	1	215	22.8185	9.65674	0.000166798	0.000213249	0.00174568	0.0170746	0.782174	-0.354439
AAEL012847	Q16KW5	AAEL012847-PA OS=Aedes aegypti OX=7159 GN=AAEL012847 PE=4 SV=1 - [Q16KW5_AEDAE]	50.3026	3.97	2	2	2	3	403	43.8669	5.99854	0.000163084	0.000197531	0.00873696	0.0306719	0.825613	-0.276463
AAEL008085	Q16ZR3	AAEL008085-PA OS=Aedes aegypti OX=7159 GN=AAEL008085 PE=2 SV=1 - [Q16ZR3_AEDAE]	50.0806	4.63	1	1	1	5	281	29.7422	7.38623	0.000188295	0.000251933	0.0266154	0.0514894	0.747402	-0.420044
AAEL010394	Q16T35	AAEL010394-PA OS=Aedes aegypti OX=7159 GN=AAEL010394 PE=4 SV=1 - [Q16T35_AEDAE]	48.2415	10	1	1	1	2	80	8.77753	9.5835	0.000155103	0.000228842	0.00612727	0.0260555	0.677772	-0.561129
5570797	Q16YE3	Innexin OS=Aedes aegypti OX=7159 GN=5570797 PE=2 SV=1 - [Q16YE3_AEDAE]	47.45	2.46	1	1	1	1	407	47.5083	8.66064	0.000171067	0.000216872	0.00449705	0.0230003	0.788794	-0.34228
5567455	Q17MR9	AAEL000964-PA OS=Aedes aegypti OX=7159 GN=5567455 PE=4 SV=1 - [Q17MR9_AEDAE]	47.13	5.61	1	1	1	1	214	23.3095	5.32568	0.000177886	0.000242912	0.00269524	0.0193299	0.732307	-0.449479
AAEL006520	Q0IF55	AAEL006520-PA OS=Aedes aegypti OX=7159 GN=AAEL006520 PE=4 SV=2 - [Q0IF55_AEDAE]	47.0409	23.68	1	2	2	3	76	8.32048	9.5249	0.000145807	0.000211993	0.0339958	0.058152	0.687794	-0.539952
5579482	Q1DH17	AAEL015305-PA OS=Aedes aegypti OX=7159 GN=5579482 PE=4 SV=1 - [Q1DH17_AEDAE]	46.7128	12.7	2	3	3	3	244	28.7154	8.36768	0.000166571	0.000212513	0.00109103	0.0144584	0.783818	-0.351409
5578233	Q16IR8	AAEL013570-PA OS=Aedes aegypti OX=7159 GN=5578233 PE=4 SV=1 - [Q16IR8_AEDAE]	44.99	9.9	1	1	1	2	101	10.9636	4.67822	0.000158349	0.000312092	0.0012421	0.015214	0.507378	-0.978866
AAEL007900	Q170I7	AAEL007900-PA OS=Aedes aegypti OX=7159 GN=AAEL007900 PE=4 SV=1 - [Q170I7_AEDAE]	44.31	10.06	3	1	1	3	159	18.1203	4.10693	0.000159172	0.000195894	0.0198619	0.0445376	0.812543	-0.299484
AAEL004647	Q17C92	AAEL004647-PA OS=Aedes aegypti OX=7159 GN=AAEL004647 PE=4 SV=1 - [Q17C92_AEDAE]	43.15	3.44	1	1	1	2	552	63.3655	6.96143	0.000162591	0.000255813	0.00707683	0.0279218	0.635585	-0.653842
5568987	Q172T3	AAEL007289-PA OS=Aedes aegypti OX=7159 GN=5568987 PE=4 SV=1 - [Q172T3_AEDAE]	42.81	12.11	1	4	4	5	289	33.9235	10.0376	0.000180868	0.000230214	0.00338657	0.0207912	0.785653	-0.348037
5572622	Q16UD3	AAEL009936-PA OS=Aedes aegypti OX=7159 GN=5572622 PE=4 SV=1 - [Q16UD3_AEDAE]	39.43	3.08	1	1	1	1	260	29.2585	9.70068	0.000164051	0.000199261	0.0370573	0.0607119	0.823298	-0.280514
5566868	Q17N24	Dipeptidase OS=Aedes aegypti OX=7159 GN=5566868 PE=3 SV=1 - [Q17N24_AEDAE]	39.3128	5.26	2	3	3	3	437	48.9576	5.68115	0.0001776	0.000219219	0.00164019	0.0167497	0.810147	-0.303744
AAEL014516	Q16G57	Metalloendopeptidase OS=Aedes aegypti OX=7159 GN=AAEL014516 PE=4 SV=1 - [Q16G57_AEDAE]	38.8013	10.94	2	3	3	3	256	29.1291	5.78271	0.000195676	0.000259246	0.0428655	0.0655084	0.754788	-0.405857
5568287	Q175A8	AAEL006720-PA OS=Aedes aegypti OX=7159 GN=5568287 PE=4 SV=1 - [Q175A8_AEDAE]	38.77	2.92	1	1	1	1	377	42.3846	8.52881	0.000147237	0.00018636	0.0358137	0.0596986	0.790067	-0.339952
AAEL003681	Q17ET8	AAEL003681-PA OS=Aedes aegypti OX=7159 GN=AAEL003681 PE=4 SV=1 - [Q17ET8_AEDAE]	38.66	11.11	1	1	1	1	117	12.9301	10.5356	0.000173522	0.000229505	6.87368e-05	0.00522391	0.756068	-0.403412
5569805	A0A1S4EYJ7	Uncharacterized protein OS=Aedes aegypti OX=7159 GN=5569805 PE=4 SV=1 - [A0A1S4EYJ7_AEDAE]	35.2639	19.68	2	5	5	5	249	27.937	9.0708	0.00016297	0.000198641	0.0120896	0.0354042	0.820426	-0.285555
5569864	Q170C1	AAEL007944-PA OS=Aedes aegypti OX=7159 GN=5569864 PE=4 SV=1 - [Q170C1_AEDAE]	35.19	10.1	1	2	2	3	208	23.7738	6.52197	0.000160271	0.00019833	0.00313869	0.0202699	0.808101	-0.307393
AAEL005076	Q17B63	AAEL005076-PA OS=Aedes aegypti OX=7159 GN=AAEL005076 PE=4 SV=1 - [Q17B63_AEDAE]	34.41	1.09	1	1	1	1	1099	124.025	7.10791	0.000165406	0.000199325	0.00155552	0.0164674	0.829827	-0.269117
5574155	Q16RG0	AAEL010964-PA OS=Aedes aegypti OX=7159 GN=5574155 PE=4 SV=1 - [Q16RG0_AEDAE]	34.37	3.11	1	1	1	1	289	33.212	8.68994	0.000156035	0.000239435	0.0469138	0.0689307	0.651683	-0.617758
5573383	A0A1S4FQE2	Uncharacterized protein OS=Aedes aegypti OX=7159 GN=5573383 PE=4 SV=1 - [A0A1S4FQE2_AEDAE]	33.8892	13.44	2	7	7	9	454	51.5032	5.50342	0.000158379	0.000197328	0.00434606	0.0227248	0.802617	-0.317217
AAEL003286	Q17FS7	Alkaline phosphatase OS=Aedes aegypti OX=7159 GN=AAEL003286 PE=3 SV=1 - [Q17FS7_AEDAE]	32.79	10.05	1	2	2	3	388	43.0916	5.78271	0.000163769	0.000204826	0.00240533	0.0186146	0.799551	-0.322738
110673985	Q17LP0	AAEL001289-PA OS=Aedes aegypti OX=7159 GN=110673985 PE=4 SV=1 - [Q17LP0_AEDAE]	32.42	3.94	1	2	2	2	508	56.361	7.66455	0.000187552	0.000295468	0.00509729	0.023986	0.634762	-0.655711
5571828	Q17KG6	AAEL001690-PA OS=Aedes aegypti OX=7159 GN=5571828 PE=3 SV=1 - [Q17KG6_AEDAE]	31.26	4.08	1	1	1	1	245	26.975	4.86865	0.000167051	0.000414421	0.0129503	0.0365353	0.403096	-1.31081
AAEL009707	Q16V32	AAEL009707-PA OS=Aedes aegypti OX=7159 GN=AAEL009707 PE=4 SV=1 - [Q16V32_AEDAE]	31.2	13.85	1	3	3	4	195	21.502	9.62744	0.000182101	0.000240023	0.00637175	0.0265621	0.75868	-0.398437
AAEL001648	Q17KL7	AAEL001648-PA (Fragment) OS=Aedes aegypti OX=7159 GN=AAEL001648 PE=3 SV=1 - [Q17KL7_AEDAE]	31.06	2.49	2	2	2	2	1006	112.811	6.65381	0.000162996	0.000217967	0.0156673	0.039751	0.7478	-0.419276
AAEL001767	Q17K75	AAEL001767-PB OS=Aedes aegypti OX=7159 GN=AAEL001767 PE=4 SV=1 - [Q17K75_AEDAE]	30.56	18.68	2	1	1	1	91	10.7626	9.11475	0.000149753	0.000251483	0.0043703	0.0227699	0.595481	-0.747873
AAEL008624	Q16Y92	AAEL008624-PA OS=Aedes aegypti OX=7159 GN=AAEL008624 PE=4 SV=1 - [Q16Y92_AEDAE]	29.81	3.88	1	2	2	2	593	66.2449	6.63916	0.000170895	0.000216613	0.00134477	0.0156658	0.788939	-0.342015
AAEL007559	Q171R1	AAEL007559-PA OS=Aedes aegypti OX=7159 GN=AAEL007559 PE=4 SV=1 - [Q171R1_AEDAE]	29.15	2.38	1	1	1	1	294	33.3369	5.92236	0.000160271	0.00019673	0.0204172	0.0451203	0.814679	-0.295697
DSXF2	Q1W3Y8	Female specific 2 protein OS=Aedes aegypti OX=7159 GN=DSXF2 PE=2 SV=1 - [Q1W3Y8_AEDAE]	28.81	2.62	7	1	1	1	267	29.8734	8.08936	0.000177291	0.000216764	0.00488028	0.0236484	0.817897	-0.290009
AAEL003970	Q17E30	AAEL003970-PA (Fragment) OS=Aedes aegypti OX=7159 GN=AAEL003970 PE=4 SV=1 - [Q17E30_AEDAE]	28.68	4.61	1	2	2	3	434	47.8094	6.78564	0.000167932	0.000223393	0.00100369	0.0140662	0.75173	-0.411713
AAEL012658	Q16LF9	AAEL012658-PA OS=Aedes aegypti OX=7159 GN=AAEL012658 PE=4 SV=1 - [Q16LF9_AEDAE]	27.7486	3.63	2	1	1	2	248	27.0688	6.23975	0.000177429	0.000214388	0.0146723	0.0385667	0.827606	-0.272984
AAEL006983	Q173Y8	AAEL006983-PA OS=Aedes aegypti OX=7159 GN=AAEL006983 PE=4 SV=1 - [Q173Y8_AEDAE]	26.78	2.36	2	1	1	1	297	33.3	5.56689	0.000151013	0.000193323	0.0160754	0.040263	0.781144	-0.356339
AAEL002422	Q17I92	AAEL002422-PA OS=Aedes aegypti OX=7159 GN=AAEL002422 PE=4 SV=1 - [Q17I92_AEDAE]	25.78	0.91	1	1	1	1	881	95.4846	8.01611	0.000172456	0.000219683	0.044312	0.0667555	0.785024	-0.349191
5576429	Q16LU8	AAEL012518-PA OS=Aedes aegypti OX=7159 GN=5576429 PE=4 SV=1 - [Q16LU8_AEDAE]	25.54	4.11	1	1	1	1	292	32.7341	6.32861	0.000177921	0.000237592	0.000389166	0.0101345	0.748848	-0.417254
AAEL002168	Q17J26	AAEL002168-PA (Fragment) OS=Aedes aegypti OX=7159 GN=AAEL002168 PE=4 SV=1 - [Q17J26_AEDAE]	25.39	1.73	1	1	1	1	519	57.1006	9.49561	0.000186282	0.000261871	0.0211954	0.0459852	0.711351	-0.491367
5565445	Q17NK7	AAEL000670-PA OS=Aedes aegypti OX=7159 GN=5565445 PE=3 SV=1 - [Q17NK7_AEDAE]	24.8878	9.79	2	2	2	2	235	26.7724	6.31592	0.000171622	0.000206922	0.00073964	0.0128732	0.829407	-0.269847
AAEL004085	Q17DM2	AAEL004085-PA OS=Aedes aegypti OX=7159 GN=AAEL004085 PE=4 SV=1 - [Q17DM2_AEDAE]	24.4	2.66	1	1	2	2	640	69.8545	5.05908	0.000175358	0.000212531	0.030738	0.0553355	0.825092	-0.277374
23687811	A0A1S4G664	Uncharacterized protein OS=Aedes aegypti OX=7159 GN=23687811 PE=4 SV=1 - [A0A1S4G664_AEDAE]	0	0.42	1	1	1	1	2828	302.511	8.63135	0.000183419	0.000231255	0.0130297	0.0366355	0.793145	-0.334343
AAEL010807	Q16RX0	AAEL010807-PA OS=Aedes aegypti OX=7159 GN=AAEL010807 PE=4 SV=1 - [Q16RX0_AEDAE]	0	0.54	1	1	1	1	1670	185.841	5.84619	0.000160036	0.000204397	0.00342078	0.0208624	0.782965	-0.35298
AAEL008759	Q16XU9	AAEL008759-PA OS=Aedes aegypti OX=7159 GN=AAEL008759 PE=4 SV=1 - [Q16XU9_AEDAE]	0	0.79	2	1	1	1	887	100.672	7.94287	0.000170292	0.000207524	0.00403839	0.0221235	0.820591	-0.285265
AAEL006110	Q177I7	G protein-coupled receptor kinase (Fragment) OS=Aedes aegypti OX=7159 GN=AAEL006110 PE=3 SV=1 - [Q177I7_AEDAE]	0	3.61	1	1	1	1	388	44.1005	8.1333	0.000157931	0.000192133	0.0110452	0.0339313	0.821986	-0.282814
5563647	A0A1S4EUS9	Uncharacterized protein OS=Aedes aegypti OX=7159 GN=5563647 PE=4 SV=1 - [A0A1S4EUS9_AEDAE]	0	2.96	3	1	1	1	270	31.2824	9.65674	0.000176067	0.000225381	0.0125499	0.0360196	0.7812	-0.356236
AAEL000307	Q17PI3	AAEL000307-PA (Fragment) OS=Aedes aegypti OX=7159 GN=AAEL000307 PE=4 SV=1 - [Q17PI3_AEDAE]	0	0.15	1	1	1	1	3962	455.222	6.04932	0.000169499	0.000209681	0.0101885	0.0328053	0.808365	-0.306921
AaeL_AAEL017077	J9HU24	AAEL017077-PA (Fragment) OS=Aedes aegypti OX=7159 GN=AaeL_AAEL017077 PE=4 SV=1 - [J9HU24_AEDAE]	0	3.17	1	1	1	1	189	21.5191	7.07861	0.000167296	0.000229738	0.000122744	0.00643771	0.728206	-0.457582
AAEL007489	Q171X0	AAEL007489-PA OS=Aedes aegypti OX=7159 GN=AAEL007489 PE=4 SV=1 - [Q171X0_AEDAE]	0	1.46	1	1	1	1	685	74.3707	6.69775	0.000153447	0.000224496	0.00604382	0.0259014	0.683518	-0.54895
AAEL000812	Q17N14	AAEL000812-PA OS=Aedes aegypti OX=7159 GN=AAEL000812 PE=4 SV=1 - [Q17N14_AEDAE]	0	1.05	1	1	1	1	572	63.1969	5.30029	0.000161185	0.00021641	0.0295824	0.0542641	0.744813	-0.425049
5568237	Q175G4	AAEL006678-PA OS=Aedes aegypti OX=7159 GN=5568237 PE=4 SV=1 - [Q175G4_AEDAE]	0	7.84	1	1	1	1	102	11.9289	8.45557	0.000174014	0.000218864	0.00104943	0.0142702	0.795081	-0.330827
AAEL014365	Q16GI8	AAEL014365-PB (Fragment) OS=Aedes aegypti OX=7159 GN=AAEL014365 PE=4 SV=1 - [Q16GI8_AEDAE]	0	2.12	4	1	1	1	472	50.3503	6.22705	0.000171971	0.000211296	0.00162634	0.0167049	0.813883	-0.297106
