# Supplementary material for: Combined analysis of the proteome and metabolome provides insight into microRNA-1174 function in Aedes aegypti mosquitoes
Source: Parasit Vectors. 2023 Aug 9;16:271. doi: 10.1186/s13071-023-05859-1 (PMC10413549; doi:10.1186/s13071-023-05859-1)
Supplement: Supplementary file 9 — Additional file 9: Table S9. All of the differential metabolites(DEMs) after differential screening. [file 13071_2023_5859_MOESM9_ESM.xlsx]

## Sheet: Table S9_Difference
Additional file 9_Table S9_All of the differential metabolites(DEMs) after differential screening
id	MS2 name	MS2 score	rt	mz	SuperClass	type	MEAN Ant1174	MEAN Control	VIP	P-VALUE	Q-VALUE	FOLD CHANGE	LOG_FOLDCHANGE
252	N-methyl-L-glutamic Acid	0.497169	284.579	160.061	Organic acids and derivatives	forward	6.24185e-06	1.27439e-08	1.75513	0.00206602	0.00316444	489.792	8.93602
244	Olanzapine	0.579144	233.623	313.151	Organoheterocyclic compounds	forward	2.7516e-06	1.27439e-08	1.74416	0.0022591	0.00338735	215.916	7.75432
321	Melibiitol	0.438061	363.99	345.141	Lipids and lipid-like molecules	forward	2.96277e-05	1.65396e-07	1.7051	0.00168534	0.00270117	179.132	7.48488
596	Aspartyl-Glutamine	0.791722	119.834	262.103	Organic acids and derivatives	forward	1.53828e-05	9.40643e-08	1.71908	0.000898707	0.00166925	163.534	7.35345
567	Carbidopa	0.65509	393.978	225.088	Phenylpropanoids and polyketides	forward	5.27679e-06	1.19811e-07	1.57354	0.000593469	0.00122223	44.0427	5.46083
275	N-Acetyl-L-phenylalanine	0.858364	198.432	206.082	Organic acids and derivatives	forward	2.47422e-05	8.35292e-07	1.44817	0.00536785	0.00655201	29.6211	4.88855
229	Palmitic amide	0.934559	141.487	256.263	Lipids and lipid-like molecules	forward	0.000137663	5.7974e-06	1.76755	1.10563e-05	5.69203e-05	23.7456	4.56959
610	Allantoin	0.985912	202.635	157.036	Organoheterocyclic compounds	forward	0.01561	0.00078335	1.76022	2.38485e-06	1.87393e-05	19.9272	4.31667
396	Inosinic acid	0.914644	468.543	347.041	Nucleosides, nucleotides, and analogues	forward	2.36849e-05	1.34333e-06	1.04428	0.0141434	0.0140426	17.6315	4.14008
274	N-Acetyl-L-tyrosine	0.725514	241.33	222.077	Organic acids and derivatives	forward	1.33375e-05	8.79298e-07	1.536	0.00371535	0.00494108	15.1683	3.92299
241	Ononin	0.592551	49.6037	429.124	Phenylpropanoids and polyketides	forward	9.58651e-07	6.89676e-08	1.52883	0.000465095	0.00101192	13.9	3.79701
511	Dimethyl dialkyl ammonium chloride	0.963611	141.747	304.299	Organonitrogen compounds	forward	2.50277e-06	1.90413e-07	1.44878	0.00630431	0.00745281	13.1439	3.71632
553	Clenbuterol	0.51334	315.814	277.089	Benzenoids	forward	9.53005e-07	7.30127e-08	1.45975	0.00882273	0.00968888	13.0526	3.70626
265	N-Carbamoylputrescine	0.532194	407.6	132.113	Organic acids and derivatives	forward	2.10164e-05	1.77703e-06	1.50904	0.011581	0.0119941	11.8267	3.56397
280	N-Acetylhistidine	0.989136	334.625	198.087	Organic acids and derivatives	forward	8.92506e-05	7.89825e-06	1.67638	0.00145751	0.00241447	11.3001	3.49826
382	Kynurenic acid	0.998309	204.221	188.035	Organoheterocyclic compounds	forward	0.000363926	3.59005e-05	1.667	0.000256682	0.000644718	10.1371	3.34157
775	1H-Indole-3-carboxaldehyde	0.999891	203.671	144.045	Organoheterocyclic compounds	forward	0.000199013	2.00951e-05	1.67007	0.000181416	0.000490796	9.90358	3.30795
585	Betaine	0.999837	291.623	118.086	Organic acids and derivatives	forward	0.00027241	2.86276e-05	1.43359	0.0436827	0.0337891	9.51564	3.2503
385	Ketoleucine	0.623839	57.2923	129.055	Organic acids and derivatives	forward	0.000641812	7.07102e-05	1.27441	0.00706412	0.00815932	9.07666	3.18216
556	Citraconic acid	0.944022	105.498	129.019	Lipids and lipid-like molecules	forward	0.00172429	0.000195249	1.72195	0.000474158	0.00102736	8.83126	3.14262
415	Histidinyl-Alanine	0.585027	96.268	227.114	Organic acids and derivatives	forward	4.31797e-06	5.04207e-07	1.33117	0.0195987	0.0180456	8.56388	3.09826
269	N-Acetylvaline	0.702827	226.263	158.082	Organic acids and derivatives	forward	1.73208e-05	2.47221e-06	1.60375	0.00264082	0.00380155	7.00621	2.80864
282	N-Acetylglutamine	0.972133	330.598	187.072	Organic acids and derivatives	forward	9.5936e-05	1.39321e-05	1.57985	0.00160563	0.00260301	6.88599	2.78366
751	2,5-Dihydro-2,4-dimethyloxazole	0.97302	348.983	100.076	Organoheterocyclic compounds	forward	0.000105	1.58718e-05	1.59868	0.0104957	0.0111046	6.61552	2.72585
49	Terephthalic acid	0.97758	131.625	165.019	Benzenoids	forward	0.000577352	9.41615e-05	1.71626	0.00012703	0.000369769	6.13151	2.61624
725	2-Oxovaleric acid	0.649337	66.8972	115.039	Organic acids and derivatives	forward	0.000284598	4.64905e-05	1.55609	0.0045839	0.00580376	6.12164	2.61392
238	O-Phosphothreonine	0.499878	30.818	198.016	Organic acids and derivatives	reverse	1.12742e-05	1.88365e-06	1.7274	3.65328e-05	0.000140197	5.98526	2.58141
254	Nicotinic acid	0.990865	235.436	124.039	Organoheterocyclic compounds	forward	2.48783e-05	4.47807e-06	1.31755	0.0200789	0.0183771	5.55559	2.47394
460	Formiminoglutamic acid	0.710246	231.448	175.071	Organic acids and derivatives	forward	1.91934e-05	3.58893e-06	1.6761	0.00155902	0.00254456	5.34796	2.41899
419	Herculin	0.733994	90.9965	252.232	Lipids and lipid-like molecules	forward	0.000216193	4.12425e-05	1.73389	2.34592e-06	1.8527e-05	5.242	2.39012
466	Fenitrothion	0.446613	30.597	276.012	Organic acids and derivatives	forward	1.08855e-05	2.09505e-06	1.67367	0.000154293	0.000429484	5.1958	2.37734
673	5-[2H-Pyrrol-4-(3H)-ylidenemethyl]-2-furanmethanol	0.947795	40.9844	178.086	Organoheterocyclic compounds	forward	1.41024e-05	2.79549e-06	1.66458	0.000226637	0.000585994	5.0447	2.33477
755	2,3-Dihydro-2,3-dihydroxy-4-(4-methoxyphenyl)-1H-phenalen-1-one	0.487079	40.2409	321.111	Benzenoids	forward	1.64862e-06	3.40571e-07	1.45014	0.000386636	0.000875789	4.84074	2.27523
237	O-Phosphotyrosine	0.758894	51.0118	260.035	Organic acids and derivatives	forward	3.7997e-05	8.07678e-06	1.51358	0.00246684	0.00361695	4.70447	2.23403
358	L-Kynurenine	0.939451	287.066	209.092	Organic oxygen compounds	forward	9.18572e-06	1.95633e-06	1.67893	0.000262467	0.000655642	4.69539	2.23125
442	Gluconic acid	0.917046	392.241	195.051	Organic oxygen compounds	forward	0.000776765	0.00018014	1.43713	0.0248329	0.0216781	4.312	2.10836
281	N-Acetylhistamine	0.987836	328.931	152.083	Organic acids and derivatives	forward	2.25287e-05	5.2801e-06	1.61399	0.00153331	0.00251198	4.26673	2.09313
17	Uric acid	0.879086	348.404	167.021	Organoheterocyclic compounds	forward	1.26098e-05	3.04853e-06	1.72622	6.48918e-05	0.000220526	4.13636	2.04836
614	Alanyl-Valine	0.986067	41.105	189.123	Organic acids and derivatives	forward	2.54781e-05	6.59584e-06	1.641	0.000593456	0.00122221	3.86275	1.94963
276	N-Acetyl-L-methionine	0.712629	215.933	190.054	Organic acids and derivatives	forward	4.23723e-05	1.12953e-05	1.49627	0.00315436	0.0043569	3.75131	1.9074
356	L-Lysine	0.993522	540.352	145.098	Organic acids and derivatives	forward	0.00012203	3.39211e-05	1.70042	0.000480463	0.00103803	3.59747	1.84698
516	Diethylcarbamazine N-oxide	0.705522	360.917	216.17	Organoheterocyclic compounds	forward	5.11259e-05	1.52926e-05	1.6169	6.39229e-05	0.000217972	3.34317	1.74122
149	Pentanenitrile	0.999292	540.796	84.0811	Organonitrogen compounds	forward	2.93984e-05	9.44872e-06	1.69995	0.000245703	0.000623653	3.11136	1.63755
752	2,4-Diamino-6-nitrotoluene	0.784371	367.046	168.077	Benzenoids	forward	7.36929e-05	2.41146e-05	1.41513	0.0135284	0.0135577	3.05594	1.61162
785	1,4-Dideoxy-1,4-imino-D-ribitol	0.739478	58.6705	134.081	Organoheterocyclic compounds	forward	0.00011318	3.75808e-05	1.63169	0.00029271	0.00071086	3.01165	1.59055
696	3'-Sialyllactose	0.590216	440.674	632.207	Organic oxygen compounds	forward	9.557e-07	3.18081e-07	1.17023	0.0171167	0.0162729	3.00458	1.58716
729	2-Octaprenyl-3-methyl-6-methoxy-1,4-benzoquinol	0.682178	61.3028	565.467	Lipids and lipid-like molecules	forward	8.58838e-06	2.97973e-06	1.44613	0.00341254	0.00463104	2.88227	1.52721
616	Alanyl-Leucine	0.733733	43.1718	203.139	Organic acids and derivatives	forward	1.89037e-05	6.64017e-06	1.63232	0.000399744	0.0008991	2.84687	1.50938
795	(E,E)-2,4-Decadienoic isobutylamide	0.73068	104.997	224.201	Organic acids and derivatives	forward	0.000278592	9.83562e-05	1.73175	1.26677e-11	3.88875e-09	2.83248	1.50207
247	Ochratoxin A	0.421252	320.966	426.074	Phenylpropanoids and polyketides	forward	8.54286e-06	3.02449e-06	1.50072	0.0031084	0.00430722	2.82456	1.49803
534	Dehydroxymethylflazine	0.416237	44.3222	279.079	Alkaloids and derivatives	forward	9.8083e-06	3.66194e-06	1.63245	7.57901e-06	4.30287e-05	2.67844	1.42139
246	Octadecanamide	0.829339	132.463	284.294	Lipids and lipid-like molecules	forward	4.01659e-06	1.54966e-06	1.71091	0.000114059	0.000340644	2.59191	1.37402
253	Niflumic Acid	0.555242	104.625	281.052	Benzenoids	forward	0.000124053	4.83125e-05	1.38654	0.00828261	0.00923528	2.56773	1.36049
298	Myristoleic acid	0.977397	37.1775	225.186	Lipids and lipid-like molecules	forward	0.000229567	9.03711e-05	1.13631	0.0377431	0.0301251	2.54027	1.34498
206	PC(18:3(9Z,12Z,15Z)/14:1(9Z))	0.54992	175.335	726.505	Lipids and lipid-like molecules	forward	1.24001e-05	5.02504e-06	1.39694	0.000303679	0.000730151	2.46766	1.30314
591	Behenic acid	0.998139	38.693	339.328	Lipids and lipid-like molecules	forward	9.72946e-05	4.04039e-05	1.53573	0.0005754	0.00119348	2.40805	1.26787
666	5-Aminopentanoic acid	0.921895	361.812	118.086	Organic acids and derivatives	forward	4.8178e-05	2.04317e-05	1.19518	0.000112782	0.000337694	2.358	1.23756
600	apo-[3-methylcrotonoyl-CoA:carbon-dioxide ligase (ADP-forming)]	0.624458	334.596	174.124	Organic acids and derivatives	forward	0.000100161	4.32083e-05	1.52094	0.000198055	0.000526831	2.31808	1.21293
4	Vitamin A	0.841752	262.271	269.226	Lipids and lipid-like molecules	forward	6.96586e-07	3.01846e-07	1.28736	0.000918105	0.00169738	2.30775	1.20649
293	N2,N2-Dimethylguanosine	0.841145	386.533	312.13	Nucleosides, nucleotides, and analogues	forward	3.09616e-05	1.34409e-05	1.46342	0.00102694	0.00185055	2.30354	1.20385
142	Phenylacetaldehyde	0.963516	245.244	121.065	Benzenoids	forward	7.48443e-06	3.32097e-06	1.29683	0.014809	0.0145574	2.25369	1.17229
240	O-Phosphoethanolamine	0.891004	498.672	140.011	Organic acids and derivatives	forward	0.000149387	6.63217e-05	1.72031	4.13167e-06	2.77118e-05	2.25246	1.1715
572	Butyrylcarnitine	0.883998	281.8	232.154	Lipids and lipid-like molecules	forward	7.13054e-05	3.18895e-05	1.48951	0.0107521	0.011314	2.23602	1.16093
291	N6-Acetyl-L-lysine	0.976022	370.078	187.109	Organic acids and derivatives	forward	9.83845e-06	4.46539e-06	1.2721	0.00205998	0.00315731	2.20327	1.13965
590	Benzoic acid	0.987932	123.932	121.029	Benzenoids	forward	0.000332014	0.00015524	1.59106	0.000704793	0.00139074	2.1387	1.09674
74	S-Adenosylmethionine	0.911263	495.67	399.145	Nucleosides, nucleotides, and analogues	forward	2.04087e-05	9.65029e-06	1.404	0.00203989	0.00313353	2.11483	1.08054
799	(Â±)-erythro-Isoleucine	0.957192	286.295	132.102	Organic acids and derivatives	forward	0.000604339	0.000294518	1.57534	1.60124e-05	7.45634e-05	2.05196	1.037
76	Rumexoside	0.943252	134.724	423.126	Organic oxygen compounds	forward	7.29318e-06	3.56961e-06	1.25349	0.00109108	0.00193788	2.04313	1.03078
354	L-Norleucine	0.999903	296.914	132.102	Organic acids and derivatives	forward	0.000826702	0.000409808	1.6371	6.7596e-05	0.000227565	2.01729	1.01242
655	5'-Methylthioadenosine	0.981965	93.6179	298.097	Nucleosides, nucleotides, and analogues	forward	0.000699288	0.000350756	1.60123	0.000301013	0.000725496	1.99366	0.995419
601	Aminocaproic acid	0.998278	286.732	130.087	Lipids and lipid-like molecules	forward	0.000590864	0.000297692	1.56276	2.36046e-05	9.93181e-05	1.98482	0.989008
150	Pentadecanoic acid	0.999311	39.3109	241.217	Lipids and lipid-like molecules	forward	8.47603e-05	4.30893e-05	1.07509	0.0493758	0.0372353	1.96708	0.976059
54	Sulforidazine	0.81661	206.626	403.148	Organoheterocyclic compounds	forward	1.66935e-05	8.56891e-06	1.30447	0.00295716	0.00414142	1.94815	0.962102
451	gamma-Glutamylisoleucine	0.699097	379.378	261.144	Organic acids and derivatives	forward	1.38148e-06	7.09149e-07	1.4607	0.000106874	0.000323848	1.94809	0.962058
718	3,7-Dimethyluric acid	0.705135	531.263	195.051	Organoheterocyclic compounds	forward	0.000111634	5.77907e-05	1.47387	0.00133749	0.00225555	1.9317	0.949871
287	N-Acetylaspartylglutamic acid	0.698152	460.477	303.083	Organic acids and derivatives	forward	3.00973e-06	1.57419e-06	1.48371	0.000387787	0.00087785	1.91192	0.935023
13	Urocanic acid	0.5141	309.718	137.035	Organoheterocyclic compounds	forward	5.2577e-06	2.75468e-06	1.27626	0.00898777	0.00982477	1.90864	0.932546
701	3-Methylglutarylcarnitine	0.854409	413.993	290.159	Lipids and lipid-like molecules	forward	3.94635e-06	2.06918e-06	1.45517	0.000244538	0.000621391	1.9072	0.931457
705	3-Hydroxysebacic acid	0.821346	371.818	217.109	Organic acids and derivatives	forward	9.75495e-06	5.11605e-06	1.5163	0.00105703	0.00189161	1.90673	0.931103
604	Amifostine	0.95416	203.21	215.064	Organophosphorus compounds	forward	1.78164e-05	9.38238e-06	1.3071	0.00537309	0.00655686	1.89892	0.925183
32	Tridecanoic acid	0.999915	45.7685	213.186	Lipids and lipid-like molecules	forward	4.53255e-05	2.4078e-05	1.20769	0.0168581	0.0160823	1.88245	0.912608
69	Sorafenib	0.512555	26.3491	463.083	Organic oxygen compounds	forward	1.22757e-05	6.54265e-06	1.42602	0.00321134	0.00441806	1.87626	0.90786
707	3-Hydroxycapric acid	0.634269	100.319	187.134	Organic acids and derivatives	forward	2.90462e-05	1.54822e-05	1.04887	0.0278881	0.023782	1.87611	0.907742
61	Stigmastane-3,6-dione	0.419802	30.4438	429.372	Lipids and lipid-like molecules	reverse	8.93478e-05	4.76425e-05	1.43317	0.000396987	0.000894224	1.87538	0.907183
456	Gabapentin	0.368988	39.0197	172.133	Organic acids and derivatives	forward	1.25562e-06	6.75253e-07	1.14452	0.00827964	0.00923274	1.85948	0.894903
75	Saccharopine	0.908284	467.666	277.139	Organic acids and derivatives	forward	4.06702e-06	2.25532e-06	1.34082	0.000337656	0.000789437	1.8033	0.850639
344	L-trans-4-Methyl-2-pyrrolidinecarboxylic acid	0.783504	540.805	130.086	Organic acids and derivatives	forward	9.23356e-05	5.1557e-05	1.45521	0.00787094	0.00888009	1.79094	0.840718
489	D-Xylitol	0.827435	247.548	151.061	Organic oxygen compounds	forward	5.81943e-05	3.25316e-05	1.25798	0.00132784	0.00224253	1.78885	0.839036
549	Corepoxylone	0.783698	30.0281	561.451	Lipids and lipid-like molecules	forward	2.42219e-06	1.35547e-06	1.03852	0.0162243	0.0156188	1.78697	0.837514
609	Allopurinol	0.622075	234.989	135.031	Organoheterocyclic compounds	forward	1.83914e-05	1.034e-05	1.22164	0.0124876	0.0127165	1.77867	0.830795
223	PC(14:1(9Z)/14:1(9Z))	0.551854	178.616	674.476	Lipids and lipid-like molecules	forward	3.47618e-05	1.96468e-05	1.56493	5.87757e-06	3.61051e-05	1.76933	0.823203
526	D-Glucuronic acid	0.805549	405.504	193.035	Organic oxygen compounds	forward	3.46626e-05	1.97624e-05	1.22739	0.045189	0.0347181	1.75397	0.810621
790	[12]-Gingerol	0.527276	206.809	396.31	Benzenoids	forward	2.71269e-05	1.55578e-05	1.31072	0.00131331	0.00222363	1.74362	0.802084
207	PC(18:3(9Z,12Z,15Z)/14:0)	0.532436	175.458	728.521		forward	7.73011e-05	4.44804e-05	1.31368	0.000372876	0.000851123	1.73787	0.797317
480	Ercalcitriol	0.715954	34.0898	411.326	Lipids and lipid-like molecules	forward	6.13016e-06	3.59209e-06	1.41179	0.000442886	0.000973557	1.70657	0.771102
71	SM(d18:1/14:0)	0.56716	210.989	675.544	Lipids and lipid-like molecules	forward	5.91456e-05	3.5132e-05	1.36505	0.000510548	0.00108812	1.68352	0.751483
290	N8-Acetylspermidine	0.846361	538.13	188.175	Organic acids and derivatives	forward	1.38828e-05	8.24651e-06	1.23366	0.0101245	0.0107972	1.68347	0.751438
338	LysoPC(14:1(9Z))	0.655645	222.268	466.293	Lipids and lipid-like molecules	forward	8.7991e-05	5.22761e-05	1.41063	0.00337232	0.00458891	1.6832	0.751204
641	8-Hydroxypurine	0.849011	178.006	139.061	Organoheterocyclic compounds	forward	4.21615e-06	2.51906e-06	1.10436	0.00715919	0.00824583	1.6737	0.743042
607	Alpha-Hydroxyisobutyric acid	0.576529	285.302	103.04	Organic acids and derivatives	forward	2.81881e-05	1.68912e-05	1.1303	0.00809048	0.00907054	1.66881	0.738816
597	Argininosuccinic acid	0.647449	487.58	291.13	Organic acids and derivatives	forward	2.29267e-06	1.3797e-06	1.34129	0.000439169	0.000967275	1.66172	0.732674
23	Tyrosyl-Alanine	0.941914	51.6236	253.118	Organic acids and derivatives	forward	3.09577e-06	1.91696e-06	1.06442	0.0292643	0.0247015	1.61494	0.691476
315	Methyl 3b,24-dihydroxy-11,13(18)-oleanadien-30-oate	0.814874	35.9673	485.36	Lipids and lipid-like molecules	forward	5.4798e-06	3.39531e-06	1.05302	0.0493813	0.0372385	1.61393	0.690581
351	L-Phenylalanine	0.955303	281.774	164.071	Organic acids and derivatives	forward	0.000274045	0.000171429	1.4118	0.00265964	0.00382112	1.59859	0.6768
123	Polyoxyethylene (600) monoricinoleate	0.789971	271.103	341.305	Lipids and lipid-like molecules	forward	2.66605e-06	1.67656e-06	1.20131	0.00686387	0.00797549	1.59019	0.6692
760	1-Pyrrolidinecarboxaldehyde	0.945345	59.4489	100.076	Organoheterocyclic compounds	forward	8.96126e-06	5.66307e-06	1.18211	0.00855993	0.0094699	1.5824	0.662118
318	Mesylate	0.781455	121.275	94.9802	Organic compounds	forward	0.000327838	0.000210126	1.60265	0.00011623	0.000345624	1.5602	0.641731
595	Asymmetric dimethylarginine	0.910444	512.938	203.15	Organic acids and derivatives	forward	0.0005035	0.000324151	1.51223	5.94864e-05	0.00020605	1.55329	0.635325
693	4,5-Dihydroorotic acid	0.531433	309.772	157.025	Organic acids and derivatives	forward	1.26754e-05	8.23345e-06	1.30706	0.00566374	0.00683459	1.5395	0.622459
128	Pilocarpine	0.737565	260.411	209.129	Alkaloids and derivatives	forward	2.53343e-05	1.64831e-05	1.07291	0.0340506	0.0277913	1.53698	0.620103
335	LysoPC(18:2(9Z,12Z))	0.587477	217.125	520.338	Lipids and lipid-like molecules	forward	0.00226678	0.00149632	1.29584	0.000750542	0.00145597	1.5149	0.599223
427	Glycylserylprolylmethionylphenylalanylvalinamide	0.48869	264.878	636.316	Organic acids and derivatives	forward	4.50893e-06	2.98644e-06	1.10487	0.0199334	0.0182771	1.5098	0.594359
711	3-Dehydrosphinganine	0.996678	87.5205	300.289	Organic oxygen compounds	forward	1.63032e-05	1.08013e-05	1.43256	0.000189437	0.000508319	1.50937	0.593946
450	gamma-L-Glutamyl-L-methionine sulfoxide	0.72913	440.812	295.094	Organic acids and derivatives	forward	1.33989e-06	8.89103e-07	1.26853	0.00154868	0.00253148	1.50701	0.591687
664	5-Hexyltetrahydro-2-furanoctanoic acid	0.735125	223.988	299.258	Lipids and lipid-like molecules	forward	8.88638e-06	5.91132e-06	1.10553	0.0323967	0.026726	1.50328	0.588116
121	Pregnanetriol	0.761439	164.216	337.273	Lipids and lipid-like molecules	forward	0.000318536	0.000215177	1.18387	0.00340273	0.00462079	1.48034	0.565932
452	gamma-Glutamylalanine	0.870404	436.627	219.097	Organic acids and derivatives	forward	5.11863e-06	3.49747e-06	1.01603	0.0115015	0.0119297	1.46352	0.549447
197	PC(20:3(8Z,11Z,14Z)/15:0)	0.796719	171.194	770.568	Lipids and lipid-like molecules	forward	3.64777e-05	2.52343e-05	1.36035	0.00217335	0.00328952	1.44556	0.531627
117	Prolyl-Arginine	0.668244	469.169	272.171	Organic acids and derivatives	forward	7.22811e-06	5.02273e-06	1.62532	8.38513e-07	8.78135e-06	1.43908	0.525147
6	Valyl-Threonine	0.486576	57.2198	219.134	Organic acids and derivatives	forward	5.06107e-06	3.57265e-06	1.16544	0.0314116	0.0260993	1.41662	0.502449
571	Calcitriol	0.831486	34.4308	399.325	Lipids and lipid-like molecules	forward	3.59908e-06	2.54436e-06	1.12085	0.0142898	0.0141568	1.41453	0.500326
7	Valyl-Proline	0.901928	335.543	215.139	Organic acids and derivatives	forward	8.19518e-06	5.90343e-06	1.56104	1.77989e-05	8.08024e-05	1.38821	0.473222
678	5-(2-Hydroxyethyl)-4-methylthiazole	0.998987	369.723	144.048	Organoheterocyclic compounds	forward	0.000311599	0.000228669	1.31263	0.00154111	0.00252188	1.36266	0.446428
126	Pipericine	0.427217	33.1264	336.326	Lipids and lipid-like molecules	forward	4.26244e-06	3.133e-06	1.09793	0.0131093	0.013222	1.3605	0.444133
216	PC(18:0/P-18:1(9Z))	0.6299	169.74	772.622	Lipids and lipid-like molecules	forward	6.81692e-05	5.02705e-05	1.30897	0.00219999	0.00332011	1.35605	0.439408
776	1H-Indole-2,3-dione	0.926046	45.5559	148.039	Organoheterocyclic compounds	forward	3.21695e-05	2.41734e-05	1.22155	0.00547548	0.0066511	1.33078	0.412274
492	D-Threitol	0.687429	466.601	123.067	Organic oxygen compounds	forward	4.94895e-05	3.73957e-05	1.3192	0.00312622	0.00432652	1.3234	0.40425
349	L-prolyl-L-proline	0.793253	434.287	213.124	Organic acids and derivatives	forward	2.12483e-05	1.60678e-05	1.02353	0.00605972	0.00721962	1.32241	0.40317
29	Trimethylaminoacetone	0.774253	231.894	116.107	Organic oxygen compounds	forward	0.000102879	7.91571e-05	1.20332	0.0052743	0.00646511	1.29967	0.37815
769	1-Methyladenine	0.994088	258.066	150.077	Organoheterocyclic compounds	forward	0.000251323	0.00019384	1.0431	0.019959	0.0182947	1.29655	0.374674
56	Sulfamethazine	0.949387	386.45	279.091	Benzenoids	forward	1.19889e-05	9.25902e-06	1.14764	0.00641069	0.00755311	1.29484	0.372772
196	PC(20:3(8Z,11Z,14Z)/P-18:0)	0.637998	166.617	796.621	Lipids and lipid-like molecules	forward	3.32734e-05	2.58142e-05	1.18387	0.00888399	0.00973946	1.28895	0.366201
603	Aminoacetone	0.968822	372.362	74.0604	Organic oxygen compounds	forward	1.42353e-05	1.11945e-05	1.4791	0.000105205	0.000319989	1.27163	0.346678
411	Homo-L-arginine	0.639708	300.493	189.135	Organic acids and derivatives	forward	2.1528e-05	1.69787e-05	1.40926	0.00326271	0.00447291	1.26794	0.342491
134	Phosphorylcholine	0.986289	217.102	184.073	Organic nitrogen compounds	forward	0.000522709	0.000413076	1.11597	0.00965047	0.0103974	1.2654	0.339599
131	PI(20:4(5Z,8Z,11Z,14Z)/16:0)	0.545537	218.031	859.532	Lipids and lipid-like molecules	forward	6.97737e-06	5.6104e-06	1.22339	0.00507441	0.00627702	1.24365	0.314581
483	Epidermin	0.762129	419.036	262.128	Organic oxygen compounds	forward	5.80701e-05	4.73779e-05	1.45162	0.000410298	0.000917633	1.22568	0.293581
345	L-Threonine	0.911535	371.87	118.05	Organic acids and derivatives	forward	0.000521882	0.000428996	1.38245	0.000241032	0.000614554	1.21652	0.282759
479	Erythritol	0.511453	298.315	123.067	Organic oxygen compounds	forward	4.62446e-06	3.81595e-06	1.01194	0.0214786	0.0193468	1.21188	0.277243
686	4-Guanidinobutanoic acid	0.989529	380.258	146.092	Organic acids and derivatives	forward	0.000310015	0.000260018	1.06787	0.0201756	0.0184434	1.19228	0.253727
92	Pyroglutamic acid	0.995961	318.417	128.035	Organic acids and derivatives	forward	0.00119271	0.00101675	1.01093	0.0263355	0.0227217	1.17306	0.230282
388	Isovalerylglucuronide	0.70094	341.781	279.111	Organic oxygen compounds	forward	9.71954e-06	1.0542e-05	1.07525	0.0202675	0.0185062	0.921978	-0.117195
497	D-Proline	0.999295	329.373	116.07	Organic acids and derivatives	forward	0.0203249	0.0226746	1.38426	0.0007861	0.00150541	0.896374	-0.157827
10	Valyl-Hydroxyproline	0.724688	329.376	231.134	Organic acids and derivatives	forward	2.45425e-05	2.75477e-05	1.08101	0.0275563	0.0235575	0.890907	-0.166654
504	DL-Dopa	0.64586	329.739	196.059	Organic acids and derivatives	forward	5.42022e-05	6.08476e-05	1.29116	0.00671743	0.00783967	0.890786	-0.166849
322	Mecarbam	0.973959	69.4694	328.047	Organophosphorus compounds	forward	2.284e-05	2.61917e-05	1.22918	0.00445717	0.00568128	0.872035	-0.197542
668	5-Aminopentanal	0.92955	372.363	102.092	Organic oxygen compounds	forward	4.6796e-05	5.41976e-05	1.18613	0.00542069	0.00660078	0.863433	-0.211844
434	Glyceraldehyde	0.963536	122.576	89.0238	Organic oxygen compounds	forward	0.000333408	0.000387208	1.02099	0.0211749	0.0191355	0.861057	-0.21582
376	L-Arginine	0.947433	530.966	175.119	Organic acids and derivatives	forward	0.00797897	0.00940729	1.05713	0.0167277	0.0159857	0.848168	-0.237578
221	PC(16:1(9Z)/14:0)	0.547109	176.289	704.52	Lipids and lipid-like molecules	forward	0.000429053	0.000506075	1.03161	0.0133027	0.0133775	0.847806	-0.238194
518	Diethanolamine	0.98401	335.497	106.087	Organic nitrogen compounds	forward	5.26934e-06	6.2205e-06	1.1078	0.0132214	0.0133122	0.847093	-0.239408
372	L-Carnitine	0.998752	372.362	162.112	Organic nitrogen compounds	forward	0.0113842	0.0136339	1.3805	0.000645503	0.00130279	0.834996	-0.260159
360	Linoleamide	0.985396	177.768	280.263	Lipids and lipid-like molecules	forward	1.06058e-05	1.27735e-05	1.02008	0.018	0.0169139	0.830299	-0.268297
759	1-Pyrroline	0.999694	287.182	70.0656	Organoheterocyclic compounds	forward	8.10214e-06	9.80119e-06	1.46373	0.000265084	0.000660545	0.826649	-0.274653
133	Phosphoserine	0.962127	452.921	184.002	Organic acids and derivatives	forward	9.38766e-06	1.13922e-05	1.46337	0.000767895	0.00148014	0.824044	-0.279207
734	2-Methyl-3-oxopropanoic acid	0.70703	372.362	103.039	Organic oxygen compounds	forward	2.7351e-05	3.33134e-05	1.4014	0.000599258	0.00123135	0.821021	-0.284508
334	LysoPC(18:4(6Z,9Z,12Z,15Z))	0.575018	224.066	516.305	Lipids and lipid-like molecules	forward	7.37422e-05	9.00226e-05	1.51058	7.11723e-05	0.000236673	0.819153	-0.287796
713	3-Butyl-1(3H)-isobenzofuranone	0.42293	26.3491	409.227	Organoheterocyclic compounds	forward	3.83202e-06	4.69352e-06	1.23424	0.00520185	0.00639729	0.81645	-0.292563
653	6,10,14-Trimethyl-5,9,13-pentadecatrien-2-one	0.630614	96.2653	263.237	Lipids and lipid-like molecules	forward	1.25765e-05	1.5428e-05	1.29908	0.000740959	0.00144249	0.815172	-0.294824
484	Epicatechin 3-O-(4-methylgallate)	0.718152	431.629	457.111	Phenylpropanoids and polyketides	forward	1.31751e-06	1.62302e-06	1.09756	0.0169345	0.0161388	0.811763	-0.300869
144	PG(18:3(6Z,9Z,12Z)/16:1(9Z))	0.588385	65.0366	743.482	Lipids and lipid-like molecules	forward	7.75813e-06	9.59263e-06	1.19879	0.00521161	0.00640646	0.80876	-0.306217
648	6-Methylcoumarin	0.56785	372.364	161.06	Phenylpropanoids and polyketides	forward	9.89547e-06	1.22499e-05	1.22982	0.00357416	0.00479808	0.807801	-0.307928
778	1-Deoxy-D-glucitol	0.575021	126.864	167.093	Organic oxygen compounds	forward	0.0001099	0.0001364	1.43553	0.000203574	0.000538519	0.805718	-0.311652
51	Taurine	0.991493	314.933	124.007	Organic acids and derivatives	forward	0.00713622	0.00888732	1.33213	0.00220258	0.00332308	0.802966	-0.316589
676	5,6-Dihydrouridine	0.662909	367.047	247.094	Organic oxygen compounds	forward	2.60832e-05	3.25021e-05	1.3887	0.000908286	0.00168317	0.802509	-0.317411
268	NAD	0.948462	454.775	664.115	Nucleosides, nucleotides, and analogues	forward	4.11278e-05	5.24792e-05	1.23089	0.00365859	0.00488391	0.783697	-0.351633
767	1-Methylhistidine	0.92489	467.975	170.092	Organic acids and derivatives	forward	0.000378047	0.000483072	1.23829	0.00331646	0.00453001	0.782589	-0.353672
113	Prostaglandin G2	0.423589	363.826	374.095	Lipids and lipid-like molecules	forward	1.93202e-05	2.49504e-05	1.26935	0.00277153	0.00393592	0.774345	-0.368952
250	N-Palmitoylsphingosine	0.613668	71.7758	538.52	Lipids and lipid-like molecules	forward	1.58267e-06	2.04729e-06	1.00437	0.0411555	0.0322293	0.773055	-0.371357
550	Cohibin B	0.770862	63.8416	549.488	Lipids and lipid-like molecules	forward	0.000288626	0.000373974	1.10357	0.0082111	0.00917418	0.77178	-0.373738
147	PG(16:1(9Z)/16:0)	0.786026	63.8049	721.503	Lipids and lipid-like molecules	forward	1.48326e-05	1.9332e-05	1.03582	0.0127611	0.0129399	0.767253	-0.382225
308	MG(18:2(9Z,12Z)/0:0/0:0)	0.712323	95.3978	355.284	Lipids and lipid-like molecules	forward	5.43845e-06	7.08994e-06	1.373	0.000483306	0.00104282	0.767066	-0.382577
232	Oxonantenine	0.627628	405.908	336.087	Alkaloids and derivatives	forward	6.44304e-06	8.46095e-06	1.28679	0.00319995	0.00440588	0.761503	-0.393079
670	5-Aminoimidazole ribonucleotide	0.498014	405.907	296.065	Organic oxygen compounds	forward	9.58408e-05	0.000125887	1.59533	2.43633e-05	0.000101675	0.761322	-0.39342
102	PS(22:6(4Z,7Z,10Z,13Z,16Z,19Z)/18:3(6Z,9Z,12Z))	0.685185	217.082	830.496	Lipids and lipid-like molecules	forward	1.81679e-05	2.43211e-05	1.06685	0.00677131	0.00788978	0.747004	-0.420812
309	MG(0:0/18:3(6Z,9Z,12Z)/0:0)	0.781835	98.0061	353.269	Lipids and lipid-like molecules	forward	1.66409e-06	2.23526e-06	1.02328	0.0428051	0.0332492	0.74447	-0.425714
370	L-Erythrulose	0.526963	318.417	119.034	Organic oxygen compounds	forward	0.00108362	0.00146751	1.27008	0.00239094	0.00353425	0.738406	-0.437513
43	Thiolutin	0.826636	435.286	229.01	Organic nitrogen compounds	forward	9.00523e-06	1.22393e-05	1.0946	0.0198317	0.018207	0.735761	-0.442691
640	8-Ocimenyl acetate	0.658761	32.5611	195.138	Lipids and lipid-like molecules	forward	1.4312e-06	1.94691e-06	1.09688	0.0178339	0.0167945	0.735114	-0.443961
613	a-L-Arabinofuranosyl-(1->3)-[a-L-arabinofuranosyl-(1r5)]-L-arabinose	0.496375	55.1981	415.15	Organic oxygen compounds	forward	1.50465e-06	2.07169e-06	1.27711	0.00449951	0.00572238	0.72629	-0.461381
588	beta-Alanine	0.995216	385.625	90.0552	Organic acids and derivatives	forward	0.00103196	0.00142768	1.60987	2.0601e-05	9.00907e-05	0.722825	-0.468281
440	Glucosamine 6-phosphate	0.993352	493.262	258.039	Organic oxygen compounds	forward	4.59382e-06	6.37181e-06	1.06281	0.0357883	0.0288988	0.72096	-0.472009
347	L-Serine	0.990473	395.82	104.035	Organic acids and derivatives	forward	0.000105735	0.000147497	1.36575	0.000440695	0.000969858	0.716865	-0.480227
111	Protein serine	0.993765	396.217	106.05	Organic acids and derivatives	forward	2.15286e-05	3.00622e-05	1.16582	0.00689097	0.0080005	0.716135	-0.481697
457	Fructose-1P	0.985098	314.897	179.056	Organooxygen compounds	forward	0.00494745	0.00691392	1.01095	0.0145113	0.0143285	0.715579	-0.482818
297	N-(4-Hydroxycinnamoyl)tyrosine	0.647764	61.1472	328.117	Organic acids and derivatives	forward	7.97487e-06	1.11467e-05	1.36099	0.00169755	0.00271601	0.715444	-0.483089
565	Carnosine	0.52158	241.685	225.1	Organic acids and derivatives	forward	3.08204e-06	4.3109e-06	1.32503	0.0023629	0.00350336	0.714941	-0.484104
107	PS(18:0/14:0)	0.843994	63.8049	736.513	Lipids and lipid-like molecules	forward	5.81839e-06	8.15956e-06	1.38458	0.00145374	0.00240957	0.713076	-0.487872
367	L-Glutamic acid	0.987607	415.604	148.06	Organic acids and derivatives	forward	0.000931762	0.00130735	1.07473	0.011135	0.0116302	0.712708	-0.488617
278	N-Acetyl-L-aspartic acid	0.728693	452.436	174.041	Organic acids and derivatives	forward	3.77583e-05	5.31303e-05	1.27053	0.00327164	0.00448242	0.710673	-0.492742
627	Acrylamide	0.979502	385.625	72.0448	Organic acids and derivatives	forward	8.72757e-06	1.23419e-05	1.53395	0.000110123	0.000331505	0.707149	-0.499913
432	Glycerophosphocholine	0.873473	405.902	258.109	Lipids and lipid-like molecules	forward	0.00335329	0.00474549	1.11962	0.026704	0.0229756	0.706625	-0.500983
426	Glyoxylic acid	1	319.22	72.9925	Organic acids and derivatives	forward	0.000162471	0.000229997	1.16316	0.00290565	0.00408415	0.706404	-0.501435
311	Methylsuccinic acid	0.909893	315.142	131.034	Lipids and lipid-like molecules	forward	0.000183327	0.000259647	1.02507	0.012682	0.0128753	0.706064	-0.502129
520	Diepomuricanin A	0.728047	63.8049	547.472	Lipids and lipid-like molecules	forward	3.5284e-05	5.01468e-05	1.55784	0.000106019	0.000321874	0.703613	-0.507146
448	Gefitinib	0.951586	364.389	447.159	Organoheterocyclic compounds	forward	4.74362e-06	6.74527e-06	1.33376	0.00178269	0.00282015	0.703251	-0.507887
611	Albendazole sulfone	0.415278	364.493	298.09	Organoheterocyclic compounds	forward	2.27912e-06	3.24885e-06	1.04799	0.045993	0.0352088	0.701518	-0.511448
104	PS(20:5(5Z,8Z,11Z,14Z,17Z)/20:5(5Z,8Z,11Z,14Z,17Z))	0.491548	217.132	828.482	Lipids and lipid-like molecules	forward	9.75054e-06	1.39255e-05	1.05182	0.0185487	0.0173069	0.700192	-0.514177
745	2-Azetidinecarboxylic acid	0.824805	415.599	102.055	Organic acids and derivatives	forward	4.666e-05	6.68162e-05	1.10163	0.00876076	0.00963754	0.698334	-0.51801
393	Isocitric acid	0.399606	180.442	191.019	Organic acids and derivatives	forward	1.49341e-05	2.15238e-05	1.24609	0.00481116	0.00602507	0.693839	-0.527327
629	Acetylhydrazine	0.984225	336.486	75.0557	Organic acids and derivatives	forward	8.51105e-06	1.25563e-05	1.37711	0.000455244	0.000994984	0.677829	-0.561007
151	Pemirolast	0.788879	464.253	229.083	Organoheterocyclic compounds	forward	4.03483e-06	5.99099e-06	1.39483	0.00068767	0.00136575	0.673483	-0.570286
70	SM(d18:1/20:0)	0.619438	205.737	759.637	Lipids and lipid-like molecules	forward	1.09838e-05	1.63619e-05	1.52532	5.59286e-05	0.000196215	0.671306	-0.574957
587	Beta-Aminopropionitrile	0.995745	282.971	71.0608	Organic nitrogen compounds	forward	1.07507e-06	1.60396e-06	1.18622	0.00179258	0.0028322	0.670261	-0.577205
495	D-Ribose 5-phosphate	0.994366	480.377	229.012	Organic oxygen compounds	forward	3.42467e-05	5.16984e-05	1.14746	0.0132093	0.0133026	0.662432	-0.594155
539	D-Arabinose 5-phosphate	0.991961	466.161	213.016	Organic oxygen compounds	forward	2.95128e-05	4.4589e-05	1.13505	0.0179129	0.0168513	0.661885	-0.595347
527	D-Erythrose 4-phosphate	0.980441	469.401	199.001	Organic oxygen compounds	forward	5.08636e-05	7.68567e-05	1.12935	0.0164245	0.0157654	0.661797	-0.595538
624	Adenosine	0.997853	184.557	268.103	Nucleosides, nucleotides, and analogues	forward	0.00184576	0.00279915	1.42963	0.000125727	0.000366912	0.659401	-0.600773
375	L-Asparagine	0.989312	397.938	133.061	Organic acids and derivatives	forward	9.26779e-05	0.000140591	1.44537	4.9159e-05	0.000177286	0.6592	-0.601211
689	4-Coumaroyl-2-hydroxyputrescine	0.737158	391.79	251.139	Phenylpropanoids and polyketides	forward	3.94942e-06	5.99297e-06	1.309	0.00157858	0.00256918	0.659008	-0.601631
108	PS(16:0/22:0)	0.455861	60.4702	820.606	Lipids and lipid-like molecules	forward	1.63824e-06	2.48709e-06	1.14201	0.00271145	0.00387459	0.658695	-0.602317
261	Neotrehalose	0.999812	430.232	365.106	Organic oxygen compounds	forward	3.59925e-05	5.48915e-05	1.13309	0.0116147	0.0120214	0.655703	-0.608885
120	Progabide	0.999467	364.448	335.095	Organic oxygen compounds	forward	1.08849e-05	1.66061e-05	1.32688	0.00112307	0.00198074	0.655476	-0.609384
544	Cytidine monophosphate	0.988572	479.614	322.046	Nucleosides, nucleotides, and analogues	forward	5.75278e-06	8.83394e-06	1.10728	0.00513323	0.00633266	0.651214	-0.618797
72	Sedoheptulose	0.999667	332.855	233.063	Organic oxygen compounds	forward	6.78638e-06	1.0436e-05	1.29204	0.00343471	0.00465417	0.650285	-0.620855
642	8-Hydroxypinoresinol 4-glucoside	0.477254	405.882	537.194	Lignans, neolignans and related compounds	forward	0.000208397	0.0003219	1.12743	0.0232625	0.0205947	0.647395	-0.627281
341	Luteone 7-glucoside	0.910684	364.382	517.172	Phenylpropanoids and polyketides	forward	3.70612e-07	5.80216e-07	1.14457	0.0045559	0.00577684	0.638749	-0.646679
536	Dedimethylchlorpromazine	0.976163	399.825	293.084	Organoheterocyclic compounds	forward	8.84626e-07	1.38817e-06	1.30689	0.00089627	0.00166569	0.637262	-0.65004
225	Paraxanthine	0.859126	366.138	219.026	Organoheterocyclic compounds	forward	6.68189e-06	1.05202e-05	1.11067	0.0234268	0.0207084	0.635152	-0.654827
735	2-Ketobutyric acid	0.910949	311.692	101.024	Organic acids and derivatives	forward	0.000684992	0.00109142	1.34315	0.000625106	0.0012716	0.627613	-0.672054
343	L-Tyrosine	0.981644	320.134	180.059	Organic acids and derivatives	forward	0.000363654	0.000584046	1.27049	0.00134983	0.00227217	0.622646	-0.683516
299	myo-Inositol	0.792006	408.154	179.056	Organic oxygen compounds	forward	9.45138e-05	0.000151887	1.52786	6.35256e-05	0.000216919	0.622263	-0.684404
323	Mannose 6-phosphate	0.973237	495.67	283.018	Organic oxygen compounds	forward	1.8669e-05	3.02579e-05	1.15737	0.0148956	0.0146236	0.616997	-0.696665
488	D-Xylulose	0.941296	311.692	149.045	Organooxygen compounds	forward	0.000129653	0.000210177	1.28569	0.00114166	0.00200535	0.616877	-0.696945
639	8-Oxo-dGMP	0.899074	311.013	364.066	Nucleosides, nucleotides, and analogues	forward	1.18159e-05	1.91772e-05	1.12045	0.00573485	0.00690425	0.616146	-0.698656
586	Beta-Glycerophosphoric acid	0.979313	405.56	171.006	Lipids and lipid-like molecules	forward	4.52636e-06	7.50913e-06	1.07756	0.0354277	0.0286694	0.602781	-0.730294
542	D-2,3-Dihydroxypropanoic acid	0.989629	321.047	105.019	Organic oxygen compounds	forward	4.9891e-05	8.39527e-05	1.64665	1.5459e-07	2.46749e-06	0.594275	-0.750798
5	Vinylacetylglycine	0.906563	363.996	144.065	Organic acids and derivatives	forward	4.38321e-06	7.38784e-06	1.39473	0.00259699	0.00375568	0.5933	-0.753167
285	N-Acetyldopamine	0.800965	56.7751	196.097	Benzenoids	forward	2.14587e-05	3.66651e-05	1.25294	0.0025374	0.00369264	0.585261	-0.772847
796	(E)-8-Hydroxy-2-octene-4,6-diynoic acid	0.681624	315.011	151.039	Lipids and lipid-like molecules	forward	9.05166e-05	0.00015776	1.07656	0.00920848	0.0100173	0.573762	-0.801475
257	N'-Hydroxymethylnorcotinine	0.615074	45.3835	193.097	Organoheterocyclic compounds	forward	1.38657e-05	2.43035e-05	1.10649	0.0169125	0.0161225	0.570523	-0.809643
762	1-Oleoylglycerophosphoinositol	0.563121	264.647	599.32	Lipids and lipid-like molecules	forward	6.84407e-06	1.20285e-05	1.49182	6.35696e-05	0.000217036	0.568989	-0.813526
41	Threonic acid	0.684344	348.437	135.029	Organic oxygen compounds	forward	9.10753e-05	0.000160386	1.52966	2.76202e-05	0.000112168	0.567851	-0.816416
436	Glutaric acid	0.999739	189.724	131.034	Organic acids and derivatives	forward	0.000208388	0.000368033	1.35724	0.000130092	0.000376432	0.566223	-0.820558
622	Adenosine 3',5'-diphosphate	0.967749	496.606	428.036	Nucleosides, nucleotides, and analogues	forward	7.33912e-06	1.30071e-05	1.45039	5.16641e-05	0.000184231	0.564239	-0.825623
431	Glycerylphosphorylethanolamine	0.555734	412.26	216.063	Organic acids and derivatives	forward	0.000684095	0.00121431	1.62843	3.01796e-06	2.1938e-05	0.563359	-0.827873
619	ADP	0.881674	496.943	426.022	Nucleosides, nucleotides, and analogues	forward	6.10269e-06	1.09296e-05	1.46828	6.62255e-05	0.000224014	0.558362	-0.840727
578	Blepharin	0.559126	448.664	328.106	Organic oxygen compounds	forward	3.19988e-06	5.7729e-06	1.27148	0.00417756	0.0054051	0.554294	-0.851278
378	Lactulose	0.999682	418.162	365.104	Organic oxygen compounds	forward	0.000311145	0.000562394	1.44165	0.000175455	0.000477585	0.55325	-0.853996
14	Uridine diphosphategalactose	0.63803	462.302	565.049	Nucleosides, nucleotides, and analogues	forward	1.55129e-06	2.81632e-06	1.06609	0.0231721	0.0205321	0.550821	-0.860346
22	Tyrosyl-Aspartate	0.849054	473.448	297.111	Organic acids and derivatives	forward	1.74129e-06	3.1874e-06	1.17379	0.014229	0.0141094	0.546306	-0.87222
592	Azimsulfuron	0.403088	418.243	425.114	Organic nitrogen compounds	forward	4.465e-06	8.17532e-06	1.50085	6.92197e-06	4.04831e-05	0.546156	-0.872616
809	(-)-Dioxibrassinin	0.776976	363.511	269.039	Organic acids and derivatives	forward	8.48293e-06	1.55686e-05	1.67888	3.91744e-07	5.10419e-06	0.544874	-0.876005
552	Clopidogrel	0.494125	465.883	322.07	Organic acids and derivatives	forward	1.13405e-05	2.08803e-05	1.55108	2.85266e-06	2.11436e-05	0.543119	-0.88066
239	O-Phosphohomoserine	0.888115	431.373	200.032	Organic acids and derivatives	forward	4.98878e-05	9.23639e-05	1.69945	7.79361e-06	4.38281e-05	0.540122	-0.888642
402	Indapamide	0.431837	185.806	366.072	Benzenoids	forward	5.46549e-06	1.01227e-05	1.28343	0.00012986	0.00037593	0.539925	-0.889169
545	Cytidine	0.999125	258.821	244.093	Nucleosides, nucleotides, and analogues	forward	2.3497e-05	4.3537e-05	1.2897	0.000560606	0.00116963	0.539703	-0.889764
384	Kinetin	0.70414	403.688	216.087	Organoheterocyclic compounds	forward	3.87597e-06	7.32215e-06	1.22825	0.00156395	0.00255077	0.529349	-0.917708
746	2-Amino-3-phosphonopropionic acid	0.974935	445.279	168.006	Organic acids and derivatives	forward	2.34636e-05	4.44472e-05	1.55745	2.59088e-06	1.98329e-05	0.527898	-0.921669
387	Isovalerylglutamic acid	0.801898	266.645	232.117	Organic acids and derivatives	forward	3.31818e-05	6.2927e-05	1.37138	0.00105208	0.00188484	0.527306	-0.923288
615	Alanyl-Serine	0.794115	266.12	177.088	Organic acids and derivatives	forward	3.4463e-05	6.63925e-05	1.16628	0.016522	0.0158364	0.51908	-0.945972
407	Hydroxytyrosol	0.564845	49.2895	153.055	Benzenoids	forward	2.22145e-05	4.3306e-05	1.36658	0.000715854	0.00140672	0.512967	-0.963061
27	Turanose	0.991476	447.059	365.105	Lipids and lipid-like molecules	forward	3.05348e-06	6.00812e-06	1.15545	0.000939293	0.00172782	0.508225	-0.976461
20	UDP-N-acetyl-alpha-D-galactosamine	0.935555	449.747	606.075	Nucleosides, nucleotides, and analogues	forward	6.46098e-06	1.28019e-05	1.52736	1.94665e-06	1.62595e-05	0.504689	-0.986534
355	L-Malic acid	0.889905	181.292	133.014	Organic acids and derivatives	forward	5.58582e-06	1.10761e-05	1.71739	1.16376e-05	5.90492e-05	0.504313	-0.987608
439	Glucose 1-phosphate	0.859871	477.487	283.018	Organic oxygen compounds	forward	2.88641e-06	5.81101e-06	1.45954	7.75288e-05	0.000252324	0.496715	-1.00951
292	N2-Fructopyranosylarginine	0.429926	511.104	337.172	Organic acids and derivatives	forward	6.02331e-05	0.000122833	1.48664	3.92597e-05	0.000148227	0.490365	-1.02807
528	Deoxyribose 5-phosphate	0.469205	365.583	213.017	Organic oxygen compounds	forward	8.20231e-05	0.000168191	1.71405	5.3258e-08	1.12794e-06	0.487679	-1.036
352	Loracarbef	0.573502	185.832	350.094	Organoheterocyclic compounds	forward	3.73568e-06	7.68245e-06	1.19386	0.00109384	0.00194161	0.486261	-1.0402
463	Fluorescein	0.737864	311.018	333.077	Organoheterocyclic compounds	forward	4.37087e-06	8.99112e-06	1.20909	0.00528987	0.00647963	0.486132	-1.04058
608	alpha-D-Xylopyranosyl-(1->6)-beta-D-glucopyranosyl-(1->4)-D-glucose	0.544653	463.887	475.169	Organic oxygen compounds	forward	8.37939e-07	1.74696e-06	1.27742	0.00149091	0.0024577	0.479654	-1.05993
234	Oxoadipic acid	0.984442	325.481	159.029	Organic acids and derivatives	forward	2.65739e-05	5.55504e-05	1.38355	8.35239e-06	4.61399e-05	0.478375	-1.06379
551	Cohibin A	0.592949	222.326	549.489	Lipids and lipid-like molecules	forward	1.67692e-05	3.55057e-05	1.69452	9.84374e-08	1.7833e-06	0.472294	-1.08224
84	Quinolinic acid	0.653187	68.9839	166.014	Organoheterocyclic compounds	forward	3.4728e-06	7.39801e-06	1.09638	0.00340016	0.0046181	0.469424	-1.09104
631	Acetyl-CoA	0.792225	444.761	810.131	Lipids and lipid-like molecules	forward	3.19268e-07	6.8847e-07	1.46243	0.000604428	0.00123947	0.463736	-1.10863
744	2-Diethylaminoethanol	0.836419	264.008	118.123	Organic nitrogen compounds	forward	3.26429e-05	7.21005e-05	1.75136	1.13571e-10	2.15826e-08	0.452742	-1.14324
773	1-Isothiocyanato-6-(methylsulfinyl)hexane	0.454305	96.2736	206.066	Organosulfur compounds	forward	3.18784e-06	7.05724e-06	1.44659	1.34223e-05	6.55951e-05	0.451712	-1.14652
652	6,8-Heptacosanedione	0.429111	29.9649	409.404	Organic oxygen compounds	forward	2.07809e-06	4.66954e-06	1.65225	4.48643e-07	5.65844e-06	0.445031	-1.16802
300	Muramic acid	0.595979	406.738	252.107	Organic oxygen compounds	forward	3.22325e-06	7.361e-06	1.28081	0.00762426	0.0086632	0.437882	-1.19138
386	Itaconic acid	0.982007	341.279	129.019	Lipids and lipid-like molecules	forward	1.75797e-05	4.01497e-05	1.54954	2.49147e-07	3.54592e-06	0.437855	-1.19147
573	Butalbital	0.692497	364.859	225.123	Organoheterocyclic compounds	forward	9.14226e-06	2.09536e-05	1.25292	0.00159232	0.00258639	0.436309	-1.19658
15	Uridine 5'-monophosphate	0.980499	461.365	325.043	Nucleosides, nucleotides, and analogues	forward	4.9659e-06	1.14455e-05	1.2616	0.000293555	0.000712358	0.433875	-1.20465
741	2-Furoic acid	0.892476	51.4725	111.008	Organoheterocyclic compounds	forward	1.03719e-05	2.41387e-05	1.46816	1.03323e-06	1.02725e-05	0.42968	-1.21867
594	Avocadyne 4-acetate	0.81921	30.2036	327.252	Lipids and lipid-like molecules	forward	1.81734e-06	4.30967e-06	1.44123	0.000663388	0.00132974	0.421688	-1.24575
368	L-Galactose	0.450299	318.81	198.097	Organic oxygen compounds	forward	0.000118922	0.000291809	1.31409	0.00111582	0.00197107	0.407535	-1.29501
83	Quinone	0.909348	319.656	109.029	Organic oxygen compounds	forward	4.23405e-06	1.06601e-05	1.17519	0.00130906	0.00221842	0.397186	-1.33211
763	1-Octen-3-yl glucoside	0.888526	411.426	291.181	Lipids and lipid-like molecules	forward	6.2842e-07	1.59092e-06	1.24988	0.0131251	0.0132348	0.395005	-1.34006
38	Torasemide	0.912549	418.202	349.131	Organoheterocyclic compounds	forward	4.88091e-07	1.23739e-06	1.42443	1.67458e-05	7.7126e-05	0.394452	-1.34208
728	2'-O-Methyladenosine	0.946436	116.576	282.119	Nucleosides, nucleotides, and analogues	forward	2.15973e-06	6.14683e-06	1.58684	0.000241432	0.000615337	0.351356	-1.509
747	2-Acetylthiazole	0.460526	314.495	128.018	Organic oxygen compounds	forward	6.08506e-06	1.80726e-05	1.17789	0.0012949	0.00220098	0.336702	-1.57046
560	cis,cis-Muconic acid	0.574632	79.6776	143.034	Lipids and lipid-like molecules	forward	3.73324e-06	1.14048e-05	1.30669	8.94316e-05	0.000282023	0.327339	-1.61114
714	3'-AMP	0.978874	365.262	348.069	Nucleosides, nucleotides, and analogues	forward	2.50651e-06	7.9567e-06	1.59169	2.19409e-08	6.78135e-07	0.315019	-1.66649
478	Erythrono-1,4-lactone	0.995818	316.934	117.019	Organoheterocyclic compounds	forward	1.01464e-05	3.58687e-05	1.0046	0.00259605	0.00375469	0.282877	-1.82175
236	Orientin	0.393469	451.572	447.1	Phenylpropanoids and polyketides	forward	7.2185e-07	2.78053e-06	1.22094	1.45488e-07	2.3602e-06	0.259609	-1.94559
383	Kojibiose	0.936873	417.447	325.112	Lipids and lipid-like molecules	forward	3.59188e-06	1.59012e-05	1.56869	4.51171e-08	1.02644e-06	0.225887	-2.14632
34	Trehalose 6-phosphate	0.831274	510.515	421.076	Organic oxygen compounds	forward	2.26985e-06	1.01495e-05	1.52519	9.7393e-09	4.15222e-07	0.223641	-2.16074
305	Molybdopterin precursor Z	0.984318	356.443	364.063	Organoheterocyclic compounds	forward	1.71714e-07	8.36943e-07	1.48724	3.30369e-08	8.4771e-07	0.205168	-2.28512
462	Folinic acid	0.6834	385.085	472.161	Organoheterocyclic compounds	forward	3.68114e-07	1.87484e-06	1.38136	1.7774e-08	6.01432e-07	0.196345	-2.34854
45	Theophylline	0.92501	330.241	381.1	Organoheterocyclic compounds	forward	5.11624e-06	2.76942e-05	1.45284	6.13505e-09	3.29037e-07	0.18474	-2.43643
288	N-Acetyl-a-neuraminic acid	0.681031	368.867	310.113	Organic oxygen compounds	forward	5.85379e-07	3.3246e-06	1.35329	7.33667e-07	8.02685e-06	0.176075	-2.50574
91	Pyropheophytin b	0.565425	221.94	827.547	Organoheterocyclic compounds	forward	2.4156e-07	1.43032e-06	1.32035	0.00222628	0.00335012	0.168885	-2.56589
455	Galactinol	0.587208	452.504	341.11	Organic oxygen compounds	forward	6.01668e-06	5.54658e-05	1.47756	0.0122064	0.0124942	0.108475	-3.20456
