# Supplementary material for: Combined analysis of the proteome and metabolome provides insight into microRNA-1174 function in Aedes aegypti mosquitoes
Source: Parasit Vectors. 2023 Aug 9;16:271. doi: 10.1186/s13071-023-05859-1 (PMC10413549; doi:10.1186/s13071-023-05859-1)
Supplement: Supplementary file 10 — Additional file 10: Table S10. Data matrix for the hierarchical clustering of DEMs. [file 13071_2023_5859_MOESM10_ESM.xlsx]

## Sheet: Ant1174-Control_Table S10
Additional file 10_Table S10_Data matrix for the hierarchical clustering of DEMs
id	met	Ant1174_12	Ant1174_9	Ant1174_7	Ant1174_10	Ant1174_11	Ant1174_5	Ant1174_6	Ant1174_8	Control_12	Control_9	Control_10	Control_11	Control_8	Control_7	Control_5	Control_6
613	a-L-Arabinofuranosyl-(1->3)-[a-L-arabinofuranosyl-(1r5)]-L-arabinose	1.45265e-06	1.34612e-06	1.12423e-06	1.40476e-06	1.65219e-06	1.36852e-06	1.90511e-06	1.7836e-06	2.03939e-06	1.64173e-06	2.07569e-06	2.96741e-06	2.09336e-06	1.92497e-06	2.08464e-06	1.74632e-06
407	Hydroxytyrosol	1.0983e-05	2.56766e-05	2.4646e-05	1.72858e-05	1.84377e-05	2.28712e-05	2.72797e-05	3.05363e-05	5.82254e-05	4.74534e-05	5.13977e-05	5.84772e-05	2.6335e-05	3.78419e-05	3.56242e-05	3.10928e-05
573	Butalbital	2.00618e-06	7.18826e-06	6.46425e-06	1.02758e-05	1.40729e-05	6.79188e-06	7.42751e-06	1.89113e-05	2.65156e-05	1.90807e-05	3.04538e-05	2.87181e-05	1.36743e-05	2.00996e-05	1.40139e-05	1.5073e-05
763	1-Octen-3-yl glucoside	1.81751e-07	3.85065e-07	7.22941e-07	6.73594e-07	6.8378e-07	5.35493e-07	6.25659e-07	1.21908e-06	1.95524e-06	1.30004e-06	2.19614e-06	3.25215e-06	8.50884e-07	1.11234e-06	9.01435e-07	1.15912e-06
250	N-Palmitoylsphingosine	2.02451e-06	1.06298e-06	1.11229e-06	1.71018e-06	1.6882e-06	1.46561e-06	2.51527e-06	1.08231e-06	2.20229e-06	1.72825e-06	2.35362e-06	2.22897e-06	2.05334e-06	2.02458e-06	1.91934e-06	1.86796e-06
434	Glyceraldehyde	0.000426266	0.000343834	0.000333953	0.000318961	0.000322761	0.000241059	0.000327812	0.000352622	0.0003797	0.000405673	0.000411664	0.000412174	0.000387161	0.000366628	0.000383921	0.000350747
426	Glyoxylic acid	0.000231318	0.000177557	0.000198222	0.000139201	0.000123565	8.49637e-05	0.00019052	0.000154422	0.000233141	0.000232069	0.000259282	0.000273253	0.000208203	0.000215382	0.000197689	0.00022096
457	Fructose-1P	0.00731956	0.00562399	0.00723032	0.00392021	0.00396049	0.0021373	0.00543775	0.00394998	0.00665154	0.00743484	0.00872267	0.00728991	0.00621988	0.00660999	0.00630237	0.00608013
629	Acetylhydrazine	1.31642e-05	6.87537e-06	7.51928e-06	9.63502e-06	7.14915e-06	6.58254e-06	8.98418e-06	8.17861e-06	1.28528e-05	1.16173e-05	1.31615e-05	1.32801e-05	1.35895e-05	1.09775e-05	1.0699e-05	1.42732e-05
111	Protein serine	3.47651e-05	1.90787e-05	1.78314e-05	2.25153e-05	1.84961e-05	1.45658e-05	2.29657e-05	2.20107e-05	3.70401e-05	2.72056e-05	3.02729e-05	3.47027e-05	2.66567e-05	3.15854e-05	2.23974e-05	3.06369e-05
347	L-Serine	0.000144472	9.61107e-05	8.55718e-05	0.000121296	0.000101412	8.6085e-05	0.000104769	0.000106165	0.000176882	0.000137315	0.00014965	0.000156412	0.000139526	0.000150424	0.000117611	0.000152153
51	Taurine	0.00867209	0.00796407	0.00615887	0.0078772	0.00642873	0.00536029	0.00744194	0.00718654	0.00891306	0.00869934	0.00857084	0.00971597	0.00885697	0.0089785	0.00871378	0.00865011
747	2-Acetylthiazole	1.32704e-05	1.4342e-05	1.1681e-08	8.96715e-06	1.33407e-08	1.12521e-08	1.20533e-05	1.13871e-08	1.81775e-05	1.81209e-05	1.54115e-05	1.81312e-05	1.76785e-05	1.91346e-05	1.88702e-05	1.90562e-05
225	Paraxanthine	1.1068e-05	9.53924e-06	4.17926e-06	4.87594e-06	3.13829e-06	3.34521e-06	1.20494e-05	5.25972e-06	1.20896e-05	1.08211e-05	1.45623e-05	1.1908e-05	8.06336e-06	9.75266e-06	8.05903e-06	8.90517e-06
113	Prostaglandin G2	2.34543e-05	1.96027e-05	1.88513e-05	1.59937e-05	1.3819e-05	1.68447e-05	2.60465e-05	1.99492e-05	2.52185e-05	2.35661e-05	2.83741e-05	2.60778e-05	2.53559e-05	2.48712e-05	2.1939e-05	2.42004e-05
120	Progabide	1.48271e-05	1.15916e-05	1.05589e-05	8.92087e-06	6.0618e-06	8.16855e-06	1.68225e-05	1.01283e-05	1.71285e-05	1.52503e-05	2.06302e-05	1.72799e-05	1.57006e-05	1.54762e-05	1.49632e-05	1.64201e-05
292	N2-Fructopyranosylarginine	9.05938e-05	7.68013e-05	3.89412e-05	7.2988e-05	3.92961e-05	4.06303e-05	8.36176e-05	3.89968e-05	0.000118798	0.000123541	0.000159825	0.000123894	0.000126862	0.000127209	8.82646e-05	0.000114274
368	L-Galactose	0.000245218	0.000175529	6.66911e-05	8.71713e-05	4.75743e-05	2.63023e-05	0.000193556	0.000109336	0.000261334	0.00031485	0.000493841	0.000321624	0.000270635	0.000218228	0.000245479	0.000208482
387	Isovalerylglutamic acid	5.05417e-05	5.15121e-05	2.28181e-05	3.15524e-05	1.66306e-05	1.8644e-05	4.15302e-05	3.22251e-05	4.78024e-05	6.27605e-05	9.6274e-05	7.11392e-05	5.85068e-05	5.43657e-05	5.21484e-05	6.04188e-05
343	L-Tyrosine	0.000587342	0.000469628	0.000260794	0.0003346	0.000261029	0.000176965	0.000458133	0.000360741	0.000601191	0.000649603	0.00069589	0.000667467	0.000520258	0.000525849	0.000491615	0.000520497
488	D-Xylulose	0.000216763	0.000168536	9.33416e-05	0.000116017	9.54347e-05	6.2809e-05	0.000163939	0.000120386	0.000202551	0.00022301	0.000261825	0.000218406	0.000185609	0.000197178	0.000184629	0.000208207
735	2-Ketobutyric acid	0.00109159	0.000792818	0.000539243	0.000656608	0.000517899	0.00039015	0.000851144	0.000640488	0.00107901	0.00118077	0.00136372	0.00116441	0.000976849	0.00105068	0.00096563	0.000950338
261	Neotrehalose	6.46423e-05	4.10704e-05	2.45257e-05	3.14898e-05	2.30488e-05	1.54191e-05	5.38364e-05	3.39079e-05	5.43524e-05	5.85598e-05	7.00716e-05	6.20019e-05	4.98913e-05	4.68385e-05	4.74075e-05	5.0009e-05
639	8-Oxo-dGMP	2.00102e-05	1.65023e-05	9.80084e-06	9.08771e-06	6.30947e-06	3.66069e-06	1.7181e-05	1.19753e-05	1.9191e-05	2.31082e-05	2.3445e-05	2.06133e-05	1.60624e-05	1.72134e-05	1.71314e-05	1.66526e-05
83	Quinone	1.07759e-05	8.24782e-06	1.99996e-06	2.19237e-06	5.12639e-07	2.21573e-07	6.43328e-06	3.48886e-06	9.92381e-06	1.1019e-05	1.44207e-05	1.38729e-05	1.03692e-05	7.63835e-06	9.78932e-06	8.24789e-06
463	Fluorescein	1.11188e-05	7.43845e-06	1.98624e-06	2.80818e-06	1.45526e-06	9.317e-07	6.57678e-06	2.65149e-06	9.84909e-06	9.76036e-06	1.06125e-05	1.11132e-05	7.76301e-06	8.96827e-06	6.56551e-06	7.29701e-06
27	Turanose	5.32914e-06	4.14244e-06	2.23499e-06	2.98868e-06	3.07697e-07	1.66601e-06	4.24455e-06	3.51431e-06	6.70365e-06	5.90177e-06	7.00627e-06	5.54011e-06	6.06974e-06	5.48206e-06	5.6879e-06	5.67345e-06
72	Sedoheptulose	1.13879e-05	7.50329e-06	5.58803e-06	5.86257e-06	3.80346e-06	4.46904e-06	6.95912e-06	8.71764e-06	1.03586e-05	9.28884e-06	1.19438e-05	1.09952e-05	1.07836e-05	1.03738e-05	9.16416e-06	1.058e-05
611	Albendazole sulfone	1.42161e-06	1.91867e-06	2.9759e-06	2.25009e-06	9.63199e-07	1.76468e-06	4.19197e-06	2.74687e-06	2.69377e-06	3.05388e-06	4.69858e-06	4.04648e-06	3.03476e-06	2.94035e-06	2.93272e-06	2.59024e-06
257	N'-Hydroxymethylnorcotinine	5.24312e-06	1.31868e-05	1.24965e-05	1.08999e-05	1.24522e-05	1.94423e-05	1.7585e-05	1.96201e-05	1.88658e-05	2.59297e-05	4.20573e-05	2.19257e-05	1.44933e-05	1.84151e-05	1.70829e-05	3.56586e-05
285	N-Acetyldopamine	9.48969e-06	2.40513e-05	2.19034e-05	1.58155e-05	1.50689e-05	2.44596e-05	2.8882e-05	3.19992e-05	3.44948e-05	4.85446e-05	5.00356e-05	3.77576e-05	2.41699e-05	3.27572e-05	3.71108e-05	2.84506e-05
615	Alanyl-Serine	3.73493e-05	2.06472e-05	3.68855e-05	3.14109e-05	2.99004e-05	4.75609e-05	3.49129e-05	3.70368e-05	4.12812e-05	0.00010893	0.000104835	8.32996e-05	4.42444e-05	5.19315e-05	3.65258e-05	6.00929e-05
455	Galactinol	9.65231e-06	8.12072e-06	1.86696e-06	8.84725e-06	5.00523e-06	3.04638e-06	5.53958e-06	6.05505e-06	0.000115772	0.000101521	7.20215e-05	1.75085e-05	1.91656e-05	1.88895e-05	1.78353e-05	8.10125e-05
84	Quinolinic acid	3.13329e-06	3.78903e-07	2.65773e-06	7.14479e-06	1.36476e-06	4.12671e-06	6.94272e-06	2.03352e-06	9.46948e-06	8.10437e-06	9.71323e-06	7.21456e-06	8.08344e-06	3.70067e-06	5.85441e-06	7.04389e-06
341	Luteone 7-glucoside	4.85253e-07	3.95351e-07	4.5769e-07	5.04506e-07	1.8681e-07	2.96069e-07	4.70562e-07	1.68656e-07	6.38597e-07	5.85389e-07	6.92347e-07	5.19653e-07	6.35204e-07	4.15669e-07	4.41148e-07	7.13718e-07
478	Erythrono-1,4-lactone	3.22097e-05	1.31781e-05	1.1681e-08	1.08842e-05	3.84198e-06	1.12521e-08	1.09779e-05	1.00566e-05	2.10779e-05	5.47859e-05	5.79714e-05	5.54942e-05	2.61492e-05	2.71642e-05	1.80617e-05	2.62449e-05
560	cis,cis-Muconic acid	7.39314e-06	5.34917e-06	3.88462e-06	4.16833e-06	1.50139e-06	4.13676e-07	3.61193e-06	3.5437e-06	6.17546e-06	1.77523e-05	1.27376e-05	1.19247e-05	1.24701e-05	8.82947e-06	9.90575e-06	1.14432e-05
762	1-Oleoylglycerophosphoinositol	8.55168e-06	6.37525e-06	4.78952e-06	5.27014e-06	5.15532e-06	7.90293e-06	9.17629e-06	7.53142e-06	9.7239e-06	1.39626e-05	1.47397e-05	1.26991e-05	1.35309e-05	9.92239e-06	9.9441e-06	1.1705e-05
299	myo-Inositol	0.000104249	0.000110144	7.07542e-05	8.83478e-05	7.61424e-05	9.95798e-05	0.000117976	8.8917e-05	0.000154986	0.000175529	0.000188386	0.000170377	0.000126897	0.000134257	0.000134929	0.000129737
370	L-Erythrulose	0.00148377	0.00117125	0.00085315	0.000948491	0.000788973	0.00116953	0.00123783	0.00101597	0.00157294	0.00167237	0.00170172	0.00158812	0.00138315	0.00127669	0.00126903	0.00127609
311	Methylsuccinic acid	0.000255758	0.000187986	0.000117787	0.000197086	0.00027563	8.64717e-05	0.000198698	0.000147202	0.000251667	0.000276116	0.000327926	0.000301582	0.00022954	0.000248258	0.000222331	0.000219754
796	(E)-8-Hydroxy-2-octene-4,6-diynoic acid	0.000156416	0.000108411	3.5168e-05	4.36874e-05	0.000140768	6.86555e-05	0.000106044	6.49831e-05	0.000161813	0.000203452	0.000225752	0.000193419	0.000115897	0.000126839	0.000114314	0.000120592
22	Tyrosyl-Aspartate	2.78843e-06	3.0631e-06	1.14885e-06	1.61613e-06	1.00069e-06	7.9147e-07	2.07638e-06	1.44531e-06	2.75362e-06	4.54884e-06	5.3221e-06	3.68174e-06	2.30066e-06	2.05356e-06	2.43152e-06	2.40714e-06
578	Blepharin	3.92347e-06	5.57411e-06	2.08442e-06	3.11795e-06	1.98208e-06	1.61667e-06	3.89294e-06	3.40741e-06	6.71421e-06	6.89022e-06	8.83999e-06	6.1144e-06	3.71581e-06	4.40473e-06	4.74751e-06	4.75635e-06
300	Muramic acid	3.76275e-06	4.72782e-06	1.10055e-06	2.1648e-06	4.47192e-06	3.06456e-06	3.35294e-06	3.14067e-06	9.20368e-06	8.01481e-06	1.38919e-05	8.00011e-06	5.4436e-06	4.03083e-06	4.87417e-06	5.42895e-06
107	PS(18:0/14:0)	4.95581e-06	7.74579e-06	4.20216e-06	5.54737e-06	6.06031e-06	5.26739e-06	6.29622e-06	6.47203e-06	7.76096e-06	7.80647e-06	1.09339e-05	8.321e-06	8.27265e-06	6.48719e-06	8.35018e-06	7.34415e-06
520	Diepomuricanin A	3.23408e-05	4.21186e-05	3.0783e-05	3.58415e-05	3.34229e-05	3.25262e-05	3.95337e-05	3.5705e-05	4.94812e-05	4.92064e-05	6.47506e-05	5.30998e-05	4.57044e-05	4.11012e-05	4.9943e-05	4.78882e-05
10	Valyl-Hydroxyproline	2.1003e-05	2.91205e-05	2.46423e-05	2.76089e-05	2.12707e-05	2.64056e-05	2.40206e-05	2.22681e-05	2.69501e-05	2.89509e-05	2.53124e-05	2.71322e-05	3.09471e-05	2.78937e-05	2.68636e-05	2.6332e-05
388	Isovalerylglucuronide	9.25701e-06	9.46361e-06	9.88819e-06	1.064e-05	8.88275e-06	1.02108e-05	9.37486e-06	1.00391e-05	1.05884e-05	9.81371e-06	9.65005e-06	1.04323e-05	1.07636e-05	1.01983e-05	1.16362e-05	1.12538e-05
232	Oxonantenine	6.07859e-06	7.02686e-06	5.97788e-06	7.67492e-06	7.0265e-06	4.86531e-06	6.18776e-06	6.7065e-06	7.37238e-06	6.81649e-06	7.57801e-06	7.94608e-06	1.09348e-05	9.80972e-06	8.61348e-06	8.61663e-06
642	8-Hydroxypinoresinol 4-glucoside	0.000145192	0.000240635	0.000210452	0.000266593	0.000205899	0.000174174	0.0001858	0.000238428	0.000210461	0.00021294	0.000231798	0.000237208	0.000479673	0.000429631	0.000372037	0.000401452
432	Glycerophosphocholine	0.00268364	0.00391184	0.00317208	0.00365966	0.00327309	0.00282253	0.00360623	0.00369722	0.00342349	0.00318138	0.00384414	0.00366351	0.00661119	0.00641417	0.00497282	0.00585324
586	Beta-Glycerophosphoric acid	3.15293e-06	5.24923e-06	4.10121e-06	5.23986e-06	4.99236e-06	3.99431e-06	4.3844e-06	5.09657e-06	4.73859e-06	4.54322e-06	4.82126e-06	4.81975e-06	1.18771e-05	1.16548e-05	7.6839e-06	9.93441e-06
689	4-Coumaroyl-2-hydroxyputrescine	2.77392e-06	3.44713e-06	4.2687e-06	3.29683e-06	3.84842e-06	5.02865e-06	4.71759e-06	4.2141e-06	5.1915e-06	5.20317e-06	4.37017e-06	4.59822e-06	6.94533e-06	6.96678e-06	7.43846e-06	7.23015e-06
70	SM(d18:1/20:0)	1.0751e-05	1.20261e-05	1.12678e-05	1.23099e-05	9.9334e-06	1.07071e-05	1.28905e-05	7.98496e-06	1.56819e-05	1.30112e-05	1.43713e-05	1.56668e-05	1.94139e-05	1.82056e-05	1.84449e-05	1.60996e-05
504	DL-Dopa	5.36594e-05	5.59246e-05	5.41354e-05	5.66164e-05	5.30524e-05	5.22213e-05	5.44532e-05	5.35547e-05	5.2174e-05	5.73983e-05	5.83253e-05	5.95818e-05	6.77274e-05	6.2381e-05	6.57975e-05	6.33953e-05
497	D-Proline	0.0186565	0.021086	0.020707	0.021527	0.0205527	0.0198295	0.0197	0.0205406	0.0217173	0.0205827	0.0215363	0.0229803	0.0243758	0.0230865	0.023611	0.0235066
670	5-Aminoimidazole ribonucleotide	8.5363e-05	0.000107144	9.26581e-05	0.000105064	8.70322e-05	8.65817e-05	0.000102768	0.000100115	0.000115178	0.000114387	0.000120323	0.000119348	0.000139689	0.00012721	0.000129616	0.000141348
278	N-Acetyl-L-aspartic acid	3.05675e-05	3.41426e-05	3.95873e-05	4.67102e-05	3.05222e-05	3.60985e-05	3.93001e-05	4.51377e-05	5.95639e-05	3.32682e-05	5.37321e-05	4.24894e-05	5.85206e-05	6.08368e-05	6.55485e-05	5.10828e-05
151	Pemirolast	3.02769e-06	4.21395e-06	3.95477e-06	4.73686e-06	3.99486e-06	3.02256e-06	4.01306e-06	5.31488e-06	7.33241e-06	4.36251e-06	5.47297e-06	5.09526e-06	7.15184e-06	6.56541e-06	5.98321e-06	5.96428e-06
439	Glucose 1-phosphate	1.79756e-06	4.05507e-06	2.91649e-06	3.65052e-06	2.86018e-06	1.55702e-06	2.07934e-06	4.17513e-06	7.88095e-06	4.77688e-06	5.42772e-06	4.5099e-06	5.65869e-06	6.4223e-06	6.60591e-06	5.20573e-06
384	Kinetin	2.75905e-06	5.90334e-06	3.90969e-06	3.08073e-06	3.08089e-06	1.12353e-06	5.3898e-06	5.76074e-06	8.78194e-06	5.06271e-06	8.89978e-06	5.7285e-06	4.84422e-06	8.63618e-06	9.12437e-06	7.49945e-06
440	Glucosamine 6-phosphate	2.27778e-06	6.97214e-06	5.12508e-06	3.88204e-06	3.30055e-06	3.20692e-06	4.47833e-06	7.5077e-06	7.69015e-06	4.64325e-06	7.65611e-06	6.02685e-06	6.07165e-06	6.02356e-06	7.47968e-06	5.38324e-06
323	Mannose 6-phosphate	8.20282e-06	2.83188e-05	2.09053e-05	1.74947e-05	1.29393e-05	1.10708e-05	1.53383e-05	3.50822e-05	4.25698e-05	1.86005e-05	3.27732e-05	2.35963e-05	2.87404e-05	3.08642e-05	3.72572e-05	2.76617e-05
539	D-Arabinose 5-phosphate	1.63796e-05	4.16408e-05	3.66698e-05	2.58088e-05	2.04764e-05	1.81618e-05	2.59933e-05	5.09718e-05	6.26485e-05	2.93995e-05	4.81991e-05	3.93061e-05	4.06382e-05	4.47818e-05	5.24383e-05	3.93005e-05
43	Thiolutin	5.56428e-06	1.1502e-05	1.10928e-05	8.69429e-06	7.48747e-06	6.14841e-06	8.86007e-06	1.26925e-05	1.63058e-05	9.04134e-06	1.30445e-05	1.0058e-05	1.23896e-05	1.18527e-05	1.42739e-05	1.0949e-05
495	D-Ribose 5-phosphate	1.69632e-05	4.96825e-05	4.18159e-05	3.62066e-05	2.30938e-05	2.25805e-05	3.0962e-05	5.2669e-05	7.02954e-05	3.59136e-05	5.6332e-05	3.86923e-05	5.09001e-05	5.24293e-05	6.18992e-05	4.71252e-05
527	D-Erythrose 4-phosphate	2.45591e-05	7.31851e-05	6.02706e-05	4.80982e-05	3.56753e-05	3.44096e-05	4.93085e-05	8.14022e-05	0.000107807	5.0753e-05	8.42553e-05	5.7121e-05	7.43991e-05	7.38136e-05	9.306e-05	7.36443e-05
133	Phosphoserine	8.38056e-06	9.34008e-06	9.6226e-06	1.12443e-05	7.7526e-06	1.02359e-05	9.15062e-06	9.3747e-06	1.14095e-05	1.13523e-05	1.18166e-05	1.07182e-05	1.17402e-05	1.10426e-05	1.19212e-05	1.1137e-05
436	Glutaric acid	0.000217625	0.000252696	0.000211404	0.000243244	7.09422e-05	0.000171975	0.000267033	0.000232189	0.00029645	0.000362185	0.000446684	0.0004306	0.00039701	0.000274163	0.000369179	0.00036799
334	LysoPC(18:4(6Z,9Z,12Z,15Z))	7.0824e-05	6.91999e-05	7.64857e-05	7.08465e-05	7.60699e-05	7.1306e-05	8.04219e-05	7.4784e-05	8.35557e-05	7.94822e-05	9.55797e-05	8.91819e-05	0.000100049	9.80322e-05	8.45475e-05	8.97528e-05
728	2'-O-Methyladenosine	1.0598e-06	2.05002e-06	1.87229e-06	2.45756e-06	1.60332e-06	2.40634e-06	2.43401e-06	3.39447e-06	5.46109e-06	3.65975e-06	5.76623e-06	3.9087e-06	7.36475e-06	8.89873e-06	7.33393e-06	6.78148e-06
239	O-Phosphohomoserine	4.46372e-05	5.40914e-05	4.12268e-05	4.88977e-05	4.92642e-05	5.03823e-05	5.89826e-05	5.16202e-05	7.83703e-05	8.29232e-05	0.000103088	7.83261e-05	0.000107833	9.99378e-05	8.36599e-05	0.000104773
528	Deoxyribose 5-phosphate	7.51768e-05	9.15745e-05	6.48713e-05	7.51719e-05	6.91544e-05	8.2699e-05	0.00010269	9.48473e-05	0.00016668	0.000149418	0.000193855	0.000140122	0.000176892	0.000183771	0.000152542	0.000182249
431	Glycerylphosphorylethanolamine	0.000564399	0.000759099	0.000509133	0.000742043	0.000763085	0.000611753	0.000764825	0.000758422	0.00110196	0.00109442	0.00121269	0.000948897	0.0013703	0.00147187	0.00117658	0.00133777
746	2-Amino-3-phosphonopropionic acid	1.1589e-05	2.53174e-05	2.14603e-05	2.68521e-05	2.35048e-05	2.35163e-05	3.13287e-05	2.41402e-05	3.81611e-05	4.13482e-05	4.74564e-05	3.74689e-05	4.80122e-05	5.00272e-05	4.16281e-05	5.14759e-05
448	Gefitinib	4.23621e-06	4.40719e-06	4.74513e-06	4.27489e-06	2.96097e-06	4.77387e-06	6.74367e-06	5.80702e-06	5.86055e-06	5.46012e-06	7.6529e-06	5.74277e-06	6.88076e-06	6.8908e-06	7.71668e-06	7.75755e-06
608	alpha-D-Xylopyranosyl-(1->6)-beta-D-glucopyranosyl-(1->4)-D-glucose	2.15356e-07	1.48222e-06	8.82021e-07	1.05026e-06	3.15481e-07	7.45177e-07	8.22398e-07	1.1906e-06	1.59191e-06	1.10256e-06	2.37482e-06	1.0319e-06	2.00452e-06	2.06956e-06	1.61026e-06	2.19018e-06
778	1-Deoxy-D-glucitol	0.000116906	0.000124015	8.3577e-05	0.000119328	0.000104628	0.000103987	0.000112282	0.000114473	0.000142878	0.00013703	0.00014477	0.0001227	0.000138345	0.000133181	0.000144942	0.00012735
355	L-Malic acid	5.57054e-06	6.07683e-06	5.87393e-06	5.85438e-06	4.7263e-06	5.13865e-06	6.40734e-06	5.03861e-06	1.11179e-05	1.00772e-05	1.49211e-05	9.73984e-06	1.01896e-05	1.10369e-05	1.03408e-05	1.11853e-05
809	(-)-Dioxibrassinin	8.23629e-06	1.00255e-05	6.82246e-06	7.5333e-06	9.09046e-06	8.0995e-06	8.84901e-06	9.20693e-06	1.82795e-05	1.42288e-05	1.88509e-05	1.32383e-05	1.40814e-05	1.47877e-05	1.53036e-05	1.57785e-05
41	Threonic acid	0.000103919	0.000122372	6.6247e-05	0.000102986	9.73938e-05	6.69889e-05	7.91948e-05	8.95008e-05	0.000201735	0.000161275	0.000195341	0.000156319	0.000133597	0.000153444	0.00014711	0.000134266
551	Cohibin A	1.96532e-05	1.96838e-05	1.2671e-05	1.94347e-05	1.47858e-05	1.44195e-05	1.77165e-05	1.57887e-05	3.81312e-05	3.47734e-05	3.9462e-05	4.0554e-05	3.28023e-05	3.15011e-05	3.91359e-05	2.76861e-05
536	Dedimethylchlorpromazine	1.07379e-06	8.28414e-07	1.0106e-06	1.3028e-06	4.45972e-07	6.25215e-07	8.78727e-07	9.11488e-07	1.55612e-06	1.32342e-06	1.71761e-06	1.26877e-06	1.41721e-06	1.55395e-06	1.09264e-06	1.1756e-06
759	1-Pyrroline	7.84891e-06	8.86533e-06	7.38889e-06	8.98557e-06	7.70721e-06	8.58836e-06	7.48642e-06	7.94646e-06	1.12346e-05	9.12424e-06	1.02852e-05	9.05819e-06	9.67189e-06	1.04189e-05	9.34808e-06	9.26845e-06
588	beta-Alanine	0.000947201	0.00112202	0.000984809	0.00112521	0.000889726	0.00100869	0.00101219	0.00116583	0.00155316	0.00124046	0.00168565	0.00140248	0.00150354	0.00139926	0.00138704	0.00124981
627	Acrylamide	7.29062e-06	1.02772e-05	8.8635e-06	9.90809e-06	7.58632e-06	8.72835e-06	7.95724e-06	9.20926e-06	1.38102e-05	1.01654e-05	1.40699e-05	1.19685e-05	1.42792e-05	1.25875e-05	1.11555e-05	1.06993e-05
297	N-(4-Hydroxycinnamoyl)tyrosine	6.5799e-06	7.89166e-06	6.8144e-06	7.48073e-06	7.53944e-06	8.78475e-06	7.60775e-06	1.11003e-05	9.61424e-06	1.09566e-05	1.2455e-05	1.0682e-05	1.05822e-05	1.50892e-05	9.79706e-06	9.99777e-06
594	Avocadyne 4-acetate	1.11257e-06	1.67488e-06	7.2032e-07	1.02188e-06	8.44406e-07	1.98667e-06	5.12499e-06	2.05298e-06	5.02962e-06	3.59186e-06	5.19733e-06	5.09729e-06	4.14357e-06	4.43959e-06	3.81189e-06	3.16624e-06
631	Acetyl-CoA	3.47496e-07	2.93351e-07	1.80092e-07	2.63663e-07	2.04611e-07	3.46802e-07	4.14728e-07	5.034e-07	8.69636e-07	4.21695e-07	1.07266e-06	5.8639e-07	7.46403e-07	6.46601e-07	6.90948e-07	4.73422e-07
221	PC(16:1(9Z)/14:0)	0.000445074	0.000415882	0.000502295	0.000506118	0.000387484	0.00040946	0.00034715	0.000418962	0.000563411	0.000595623	0.000474629	0.000528423	0.000435005	0.000497442	0.000500975	0.000453091
91	Pyropheophytin b	1.35568e-08	3.27143e-07	1.1681e-08	8.42458e-07	1.70894e-07	2.94774e-07	2.60583e-07	1.13871e-08	1.7667e-06	2.30777e-06	1.87982e-06	1.88755e-06	5.91798e-07	7.63979e-07	1.90807e-06	3.36894e-07
360	Linoleamide	1.33731e-05	9.64829e-06	1.11553e-05	1.22311e-05	9.35957e-06	1.03242e-05	9.7599e-06	8.9951e-06	1.27501e-05	1.5346e-05	1.26517e-05	1.34967e-05	1.1229e-05	1.15415e-05	1.47182e-05	1.04548e-05
376	L-Arginine	0.00874709	0.0089243	0.00728214	0.0085549	0.00817058	0.00699089	0.00715042	0.00801143	0.0110477	0.0105522	0.00867037	0.00921854	0.0110222	0.00859907	0.00828731	0.00786092
648	6-Methylcoumarin	1.12571e-05	9.97001e-06	8.67643e-06	1.1348e-05	9.76842e-06	8.31502e-06	1.06768e-05	9.15201e-06	1.28488e-05	1.46738e-05	1.08753e-05	1.15353e-05	1.31849e-05	9.81571e-06	1.31218e-05	1.19435e-05
676	5,6-Dihydrouridine	2.52671e-05	2.65327e-05	2.6003e-05	3.34646e-05	2.46996e-05	2.25507e-05	2.38549e-05	2.62929e-05	3.12366e-05	3.58126e-05	3.1203e-05	3.15166e-05	3.81265e-05	3.06797e-05	3.04471e-05	3.09944e-05
375	L-Asparagine	7.81068e-05	8.08974e-05	0.000101019	0.000118087	0.000123141	7.85933e-05	8.56501e-05	7.5929e-05	0.000166471	0.000131711	0.000125841	0.000141475	0.000140175	0.000147214	0.000123789	0.000148055
308	MG(18:2(9Z,12Z)/0:0/0:0)	5.74528e-06	5.03598e-06	5.23409e-06	6.49815e-06	6.1051e-06	5.28471e-06	4.78622e-06	4.81809e-06	7.65341e-06	6.18468e-06	6.49023e-06	7.58829e-06	8.39808e-06	7.45084e-06	6.95083e-06	6.00315e-06
653	6,10,14-Trimethyl-5,9,13-pentadecatrien-2-one	1.36306e-05	1.04275e-05	1.24541e-05	1.49175e-05	1.39388e-05	1.20101e-05	1.13662e-05	1.18667e-05	1.63224e-05	1.33594e-05	1.47669e-05	1.56495e-05	1.69868e-05	1.5542e-05	1.62067e-05	1.45902e-05
322	Mecarbam	2.1075e-05	2.13645e-05	2.30329e-05	2.57815e-05	2.30711e-05	2.40875e-05	2.20699e-05	2.22381e-05	2.90179e-05	2.41874e-05	2.34976e-05	2.53988e-05	2.96342e-05	2.75868e-05	2.61903e-05	2.40203e-05
587	Beta-Aminopropionitrile	9.89119e-07	1.16103e-06	1.33125e-06	1.4629e-06	1.30006e-06	9.84003e-07	5.73436e-07	7.98801e-07	1.91619e-06	1.31958e-06	1.48161e-06	1.57109e-06	1.94538e-06	1.77151e-06	1.5381e-06	1.28827e-06
309	MG(0:0/18:3(6Z,9Z,12Z)/0:0)	1.45078e-06	1.21714e-06	1.31167e-06	2.88204e-06	1.72453e-06	1.2797e-06	1.51666e-06	1.93016e-06	3.00747e-06	1.49778e-06	2.42006e-06	2.41856e-06	2.50259e-06	1.78132e-06	2.32126e-06	1.93304e-06
565	Carnosine	2.92372e-06	2.88958e-06	2.87451e-06	4.36272e-06	3.23694e-06	2.69994e-06	2.57157e-06	3.09733e-06	4.55502e-06	3.42467e-06	5.59557e-06	5.0256e-06	4.24214e-06	3.99716e-06	4.27424e-06	3.37278e-06
640	8-Ocimenyl acetate	1.36792e-06	1.23622e-06	1.08447e-06	2.19728e-06	1.43306e-06	1.37829e-06	1.51726e-06	1.23514e-06	1.59081e-06	1.17713e-06	1.72792e-06	2.27353e-06	2.39084e-06	2.28911e-06	2.23002e-06	1.89597e-06
713	3-Butyl-1(3H)-isobenzofuranone	4.20436e-06	3.91828e-06	3.32702e-06	5.00395e-06	3.76081e-06	3.19368e-06	3.7457e-06	3.50237e-06	5.15426e-06	3.97772e-06	4.59656e-06	4.86646e-06	5.19625e-06	5.13003e-06	4.27036e-06	4.35647e-06
773	1-Isothiocyanato-6-(methylsulfinyl)hexane	4.50663e-06	2.35393e-06	3.17146e-06	2.42992e-06	3.80459e-06	1.58178e-06	2.83438e-06	4.82006e-06	6.54935e-06	6.5047e-06	5.00092e-06	8.94858e-06	7.98028e-06	7.40213e-06	6.1455e-06	7.92647e-06
288	N-Acetyl-a-neuraminic acid	9.34849e-07	1.0908e-06	1.1681e-08	8.219e-07	6.30615e-07	1.01557e-07	7.19004e-07	3.72627e-07	3.16265e-06	2.41838e-06	2.90498e-06	4.76363e-06	3.16625e-06	2.68818e-06	4.43958e-06	3.05311e-06
383	Kojibiose	6.19832e-06	4.65952e-06	8.07882e-07	5.45427e-06	2.73399e-06	1.28982e-06	4.02822e-06	3.563e-06	1.413e-05	1.21005e-05	1.36268e-05	1.6108e-05	1.67262e-05	1.74549e-05	2.08109e-05	1.62521e-05
462	Folinic acid	6.44308e-07	7.0192e-07	1.1681e-08	5.79909e-07	2.65811e-07	8.45876e-08	1.9528e-07	4.61415e-07	1.65402e-06	1.53887e-06	1.89258e-06	2.2669e-06	1.85649e-06	1.90912e-06	2.2244e-06	1.65632e-06
652	6,8-Heptacosanedione	2.19236e-06	2.35824e-06	1.68616e-06	2.20657e-06	1.65708e-06	2.08948e-06	1.4916e-06	2.94323e-06	3.77289e-06	4.02978e-06	3.88814e-06	4.91853e-06	5.59236e-06	5.30064e-06	5.10728e-06	4.74667e-06
744	2-Diethylaminoethanol	2.65276e-05	3.83819e-05	2.86369e-05	3.45653e-05	2.94561e-05	3.85946e-05	3.35248e-05	3.1456e-05	6.24225e-05	7.18726e-05	7.06944e-05	7.31971e-05	7.68532e-05	7.7945e-05	6.89318e-05	7.4887e-05
234	Oxoadipic acid	4.07146e-05	3.35128e-05	2.17391e-05	3.72462e-05	2.51114e-05	2.1135e-05	9.21249e-06	2.39197e-05	6.25454e-05	4.20517e-05	5.85714e-05	5.64102e-05	6.15085e-05	5.54553e-05	5.24853e-05	5.53753e-05
741	2-Furoic acid	1.554e-05	1.10328e-05	1.34317e-05	1.14798e-05	1.21581e-05	4.37657e-06	6.41807e-06	8.53811e-06	2.63877e-05	2.3127e-05	3.015e-05	2.17119e-05	2.38458e-05	2.466e-05	2.23007e-05	2.09261e-05
38	Torasemide	9.41895e-07	4.98609e-07	2.18782e-07	8.85799e-07	2.53607e-07	1.46561e-07	5.30934e-07	4.28539e-07	1.13515e-06	1.29735e-06	1.12694e-06	1.29177e-06	1.51928e-06	1.32308e-06	1.14362e-06	1.06192e-06
592	Azimsulfuron	6.00361e-06	4.93337e-06	2.44488e-06	6.32316e-06	4.27201e-06	3.03556e-06	4.59507e-06	4.11232e-06	8.13843e-06	7.28128e-06	7.52014e-06	8.42906e-06	8.52735e-06	9.29197e-06	8.81809e-06	7.39625e-06
236	Orientin	1.43798e-06	7.13985e-07	1.1681e-08	1.29225e-06	8.04295e-07	3.11828e-07	5.78612e-07	6.24174e-07	2.56078e-06	2.87765e-06	2.39053e-06	3.42994e-06	3.20336e-06	2.3691e-06	2.62908e-06	2.78377e-06
378	Lactulose	0.000477517	0.000346988	0.000168016	0.000392186	0.000272777	0.000174663	0.000371133	0.00028588	0.000512697	0.000542359	0.000567038	0.000598585	0.000622844	0.000526236	0.000573029	0.000556367
386	Itaconic acid	2.68261e-05	1.98852e-05	9.22854e-06	2.24693e-05	1.72163e-05	9.09251e-06	1.95656e-05	1.63543e-05	3.86171e-05	3.71812e-05	3.69691e-05	4.27037e-05	4.49603e-05	3.731e-05	4.38107e-05	3.96453e-05
34	Trehalose 6-phosphate	3.24834e-06	2.5977e-06	1.31603e-06	5.54027e-06	2.66784e-06	5.13246e-07	8.45924e-07	1.42943e-06	9.8601e-06	9.253e-06	8.71871e-06	9.90253e-06	1.11099e-05	1.1331e-05	1.03159e-05	1.07049e-05
552	Clopidogrel	1.38346e-05	1.17588e-05	1.01877e-05	1.6414e-05	1.14475e-05	7.55897e-06	9.36098e-06	1.01612e-05	2.10857e-05	2.00574e-05	1.63019e-05	2.06543e-05	2.30466e-05	2.25463e-05	1.98163e-05	2.35335e-05
542	D-2,3-Dihydroxypropanoic acid	5.60712e-05	5.23363e-05	3.65349e-05	5.85132e-05	4.6174e-05	3.98942e-05	5.72725e-05	5.23314e-05	8.01032e-05	7.63376e-05	8.53371e-05	8.49262e-05	8.14436e-05	8.68209e-05	8.10636e-05	9.5589e-05
305	Molybdopterin precursor Z	3.27681e-07	3.00457e-07	4.65055e-08	2.94554e-07	1.33407e-08	1.25451e-07	1.24747e-07	1.40974e-07	6.70442e-07	8.08026e-07	6.90226e-07	7.70534e-07	8.88284e-07	8.8396e-07	9.78651e-07	1.00542e-06
45	Theophylline	9.37367e-06	8.71454e-06	3.92255e-07	8.42514e-06	2.89568e-06	6.1132e-07	6.14577e-06	4.37155e-06	2.27078e-05	2.3544e-05	2.49976e-05	3.06441e-05	3.08629e-05	2.77241e-05	2.82755e-05	3.27979e-05
714	3'-AMP	3.56598e-06	3.54982e-06	8.67863e-07	3.92814e-06	1.20888e-06	1.62431e-06	3.06363e-06	2.24349e-06	7.67197e-06	6.55912e-06	7.77127e-06	7.70812e-06	8.43098e-06	8.15001e-06	8.71271e-06	8.6494e-06
518	Diethanolamine	6.40115e-06	5.44956e-06	4.62271e-06	6.0866e-06	5.9792e-06	4.37701e-06	4.8764e-06	4.36208e-06	6.09217e-06	6.25789e-06	6.403e-06	6.43026e-06	6.51449e-06	5.60583e-06	6.44869e-06	6.01166e-06
668	5-Aminopentanal	5.17115e-05	4.81138e-05	4.32189e-05	5.03414e-05	5.53281e-05	4.03282e-05	4.35655e-05	4.17607e-05	5.06321e-05	5.56353e-05	5.34441e-05	5.35094e-05	5.87512e-05	5.49372e-05	5.31763e-05	5.34951e-05
372	L-Carnitine	0.0123173	0.0118248	0.0103128	0.0126577	0.0129199	0.0100405	0.0107276	0.0102733	0.013574	0.0144412	0.0136245	0.0134335	0.0142087	0.0127405	0.0134839	0.0135648
734	2-Methyl-3-oxopropanoic acid	2.92512e-05	2.82841e-05	2.37605e-05	3.05666e-05	3.17819e-05	2.45919e-05	2.61463e-05	2.44258e-05	3.25535e-05	3.50519e-05	3.37578e-05	3.41722e-05	3.3922e-05	3.17858e-05	3.2143e-05	3.31213e-05
367	L-Glutamic acid	0.000987997	0.00108553	0.000709182	0.00134438	0.00129426	0.000460474	0.00064689	0.000925387	0.00129396	0.001391	0.00112423	0.00141401	0.00137324	0.00137983	0.00113212	0.00135045
745	2-Azetidinecarboxylic acid	5.11913e-05	5.48528e-05	3.42292e-05	6.86781e-05	6.40124e-05	2.36825e-05	3.17392e-05	4.48948e-05	6.57657e-05	7.2652e-05	5.74423e-05	7.29301e-05	7.1608e-05	6.93735e-05	5.63265e-05	6.84313e-05
15	Uridine 5'-monophosphate	5.89834e-06	7.9345e-06	2.90772e-06	8.76223e-06	7.39432e-06	1.06123e-06	1.71555e-06	4.05332e-06	1.19512e-05	1.11251e-05	1.13252e-05	1.10019e-05	1.12383e-05	1.35134e-05	1.08551e-05	1.05535e-05
545	Cytidine	3.0001e-05	2.65654e-05	1.32137e-05	3.63797e-05	3.5423e-05	1.04758e-05	1.35301e-05	2.23877e-05	5.21375e-05	4.57257e-05	4.0105e-05	3.80565e-05	4.56645e-05	4.27423e-05	4.0308e-05	4.35564e-05
14	Uridine diphosphategalactose	2.19285e-06	7.0172e-07	7.96935e-07	3.1627e-06	3.51657e-06	5.48817e-07	5.9067e-07	9.00057e-07	2.24525e-06	2.96903e-06	2.13111e-06	2.72395e-06	3.16884e-06	3.44389e-06	2.75364e-06	3.09489e-06
102	PS(22:6(4Z,7Z,10Z,13Z,16Z,19Z)/18:3(6Z,9Z,12Z))	2.19358e-05	1.79846e-05	1.37717e-05	2.46775e-05	2.37485e-05	1.46803e-05	1.07665e-05	1.77785e-05	2.75316e-05	2.42315e-05	2.2858e-05	2.13599e-05	2.26985e-05	2.76262e-05	2.50071e-05	2.32557e-05
104	PS(20:5(5Z,8Z,11Z,14Z,17Z)/20:5(5Z,8Z,11Z,14Z,17Z))	1.30813e-05	9.69459e-06	7.17482e-06	1.63082e-05	1.24538e-05	5.60294e-06	6.52073e-06	7.16794e-06	1.40733e-05	1.13239e-05	1.16186e-05	1.1934e-05	1.63105e-05	1.70708e-05	1.57369e-05	1.33362e-05
393	Isocitric acid	1.66731e-05	1.52468e-05	1.26617e-05	1.556e-05	1.52987e-05	1.41541e-05	1.64125e-05	1.34658e-05	1.90919e-05	2.17689e-05	2.20276e-05	2.09429e-05	2.19333e-05	2.55526e-05	1.24486e-05	2.84249e-05
5	Vinylacetylglycine	4.95311e-06	4.52649e-06	5.22146e-06	4.01392e-06	3.64561e-06	4.41134e-06	3.72195e-06	4.57178e-06	9.52015e-06	5.65247e-06	6.26086e-06	5.15243e-06	9.22704e-06	9.18607e-06	5.48189e-06	8.62186e-06
767	1-Methylhistidine	0.000457777	0.000318537	0.000360446	0.000400185	0.000330924	0.00040993	0.000400598	0.000345981	0.000585437	0.0003887	0.000428341	0.00044193	0.000477409	0.000482703	0.000477477	0.00058258
268	NAD	3.37643e-05	4.77445e-05	3.45112e-05	5.0673e-05	4.80717e-05	3.11265e-05	3.63189e-05	4.68124e-05	5.2504e-05	4.72085e-05	5.49264e-05	4.40884e-05	5.73317e-05	5.39931e-05	5.20027e-05	5.77791e-05
484	Epicatechin 3-O-(4-methylgallate)	1.01819e-06	1.52141e-06	1.16157e-06	1.77632e-06	1.50183e-06	9.18196e-07	1.31597e-06	1.32658e-06	1.73407e-06	1.45337e-06	1.47802e-06	1.47597e-06	1.78212e-06	1.80723e-06	1.69519e-06	1.5582e-06
352	Loracarbef	4.89217e-06	3.6903e-06	2.67575e-06	5.35451e-06	5.8812e-06	9.97356e-07	2.12363e-06	4.27051e-06	7.80786e-06	4.63839e-06	6.00177e-06	5.74066e-06	8.8584e-06	1.0845e-05	7.7173e-06	9.85018e-06
619	ADP	5.29695e-06	5.60941e-06	4.84438e-06	8.79459e-06	7.99001e-06	4.0657e-06	5.02493e-06	7.19553e-06	1.29901e-05	9.68467e-06	9.35705e-06	9.19684e-06	1.11298e-05	1.36291e-05	1.19957e-05	9.45366e-06
622	Adenosine 3',5'-diphosphate	5.98878e-06	8.09396e-06	4.79275e-06	9.87127e-06	9.95252e-06	4.70488e-06	6.18823e-06	9.12054e-06	1.50699e-05	1.18466e-05	1.15918e-05	1.18908e-05	1.42268e-05	1.5791e-05	1.21755e-05	1.14645e-05
624	Adenosine	0.00173084	0.00208778	0.00170298	0.00208819	0.00204236	0.0012929	0.00145451	0.00236654	0.00290567	0.00230418	0.0027645	0.00244795	0.00263939	0.00350435	0.00285745	0.00296972
20	UDP-N-acetyl-alpha-D-galactosamine	5.92705e-06	6.46754e-06	5.80482e-06	9.31391e-06	8.39472e-06	4.51615e-06	4.01878e-06	7.24485e-06	1.47082e-05	1.1585e-05	1.13953e-05	1.13345e-05	1.22894e-05	1.49108e-05	1.27091e-05	1.34829e-05
402	Indapamide	6.86676e-06	5.26571e-06	4.36399e-06	8.1123e-06	8.08536e-06	2.18307e-06	3.17968e-06	5.66701e-06	1.13583e-05	8.77949e-06	9.54527e-06	9.13158e-06	9.13037e-06	1.24998e-05	1.00108e-05	1.05258e-05
144	PG(18:3(6Z,9Z,12Z)/16:1(9Z))	6.37863e-06	9.21011e-06	7.91866e-06	8.42953e-06	8.55867e-06	6.18844e-06	6.91247e-06	8.46856e-06	1.11636e-05	8.58238e-06	1.12829e-05	9.79779e-06	8.71933e-06	9.45078e-06	8.53022e-06	9.21402e-06
544	Cytidine monophosphate	4.85182e-06	8.69858e-06	5.17098e-06	8.47381e-06	7.24158e-06	2.23824e-06	3.21054e-06	6.13671e-06	1.11215e-05	7.40706e-06	9.36465e-06	7.96319e-06	8.56905e-06	9.32526e-06	9.21596e-06	7.70488e-06
108	PS(16:0/22:0)	1.16143e-06	2.15073e-06	1.55592e-06	2.10516e-06	1.71713e-06	1.6321e-06	7.89245e-07	1.99418e-06	3.11375e-06	2.3021e-06	2.3929e-06	2.43126e-06	1.6645e-06	2.94755e-06	2.24169e-06	2.803e-06
147	PG(16:1(9Z)/16:0)	9.89885e-06	1.83649e-05	1.52757e-05	1.612e-05	1.80899e-05	1.29061e-05	9.86169e-06	1.81435e-05	2.13205e-05	1.95661e-05	2.04158e-05	1.49675e-05	1.89609e-05	1.95967e-05	1.63471e-05	2.34817e-05
550	Cohibin B	0.000210214	0.000351403	0.000299661	0.000312974	0.000341839	0.000257567	0.000205895	0.000329454	0.000422627	0.00036471	0.000389634	0.000308607	0.000346149	0.000362638	0.000324902	0.000472528
75	Saccharopine	2.56529e-06	4.79941e-06	4.34237e-06	4.91576e-06	3.3801e-06	4.03894e-06	4.01817e-06	4.47608e-06	1.96352e-06	1.53047e-06	1.85763e-06	1.62864e-06	2.17239e-06	3.35032e-06	2.00348e-06	3.5361e-06
452	gamma-Glutamylalanine	2.94578e-06	4.66018e-06	5.28712e-06	7.59508e-06	3.7212e-06	5.11057e-06	5.48445e-06	6.14467e-06	3.6541e-06	3.00419e-06	4.5663e-06	2.85476e-06	3.38985e-06	3.35673e-06	2.76241e-06	4.39142e-06
223	PC(14:1(9Z)/14:1(9Z))	2.63368e-05	3.92799e-05	3.39911e-05	3.84984e-05	3.2313e-05	4.19452e-05	3.34381e-05	3.22915e-05	2.60792e-05	2.37143e-05	1.76826e-05	1.72594e-05	1.74863e-05	1.68562e-05	2.0807e-05	1.72899e-05
345	L-Threonine	0.000447292	0.00057045	0.000544003	0.000587592	0.000501897	0.000520373	0.000493057	0.000510395	0.000468067	0.000438456	0.000477365	0.000412213	0.000414767	0.000417955	0.000394919	0.000408226
207	PC(18:3(9Z,12Z,15Z)/14:0)	6.77039e-05	8.09703e-05	5.66806e-05	9.70189e-05	9.1719e-05	6.6205e-05	9.08922e-05	6.72187e-05	5.88469e-05	4.62846e-05	4.85497e-05	5.68343e-05	2.11287e-05	4.70368e-05	2.74261e-05	4.97366e-05
603	Aminoacetone	1.34777e-05	1.34062e-05	1.46945e-05	1.54024e-05	1.59582e-05	1.30096e-05	1.39825e-05	1.39514e-05	1.23702e-05	1.25347e-05	1.18568e-05	9.53455e-06	1.00889e-05	1.24904e-05	1.02814e-05	1.03994e-05
123	Polyoxyethylene (600) monoricinoleate	1.90272e-06	2.22134e-06	2.98366e-06	2.33608e-06	3.15014e-06	3.43802e-06	1.63722e-06	3.65923e-06	2.25732e-06	1.91667e-06	1.48276e-06	1.01313e-06	1.53251e-06	1.72582e-06	1.15105e-06	2.33325e-06
69	Sorafenib	7.9542e-06	9.48091e-06	1.17603e-05	9.31379e-06	1.2272e-05	1.73416e-05	1.15601e-05	1.85229e-05	7.69852e-06	5.94008e-06	4.6048e-06	5.97672e-06	5.72528e-06	8.19324e-06	6.55637e-06	7.64616e-06
553	Clenbuterol	1.55406e-07	1.06972e-07	8.21335e-07	8.62617e-07	8.26793e-07	2.10549e-06	9.74344e-07	1.77108e-06	1.28555e-08	1.2845e-08	1.28509e-08	1.31397e-08	1.29756e-08	3.15558e-07	1.27428e-08	1.91134e-07
752	2,4-Diamino-6-nitrotoluene	4.37164e-05	3.71862e-05	9.07048e-05	4.71006e-05	8.99296e-05	8.53438e-05	3.40764e-05	0.000161485	1.61839e-05	1.70987e-05	1.59102e-05	2.12758e-05	2.40051e-05	4.04469e-05	2.27885e-05	3.52078e-05
281	N-Acetylhistamine	1.60829e-05	1.26061e-05	1.50136e-05	1.82855e-05	2.73511e-05	3.05417e-05	1.87334e-05	4.16155e-05	3.78871e-06	3.62368e-06	3.92761e-06	4.60787e-06	6.71248e-06	7.76478e-06	4.60876e-06	7.20685e-06
293	N2,N2-Dimethylguanosine	2.83379e-05	2.16435e-05	2.88182e-05	1.99548e-05	4.07669e-05	3.4311e-05	2.53273e-05	4.85336e-05	9.89495e-06	6.83882e-06	1.03473e-05	1.32729e-05	1.6891e-05	1.884e-05	1.51704e-05	1.62718e-05
415	Histidinyl-Alanine	6.39183e-07	8.48202e-07	8.6952e-06	5.4776e-07	7.83207e-06	6.11875e-06	2.26086e-06	7.60171e-06	1.32161e-07	1.2845e-08	1.28509e-08	1.31397e-08	1.68412e-07	3.13554e-06	1.34685e-07	4.24022e-07
269	N-Acetylvaline	5.05654e-06	1.22241e-05	3.55298e-05	1.08517e-05	1.70304e-05	2.06177e-05	1.42191e-05	2.30371e-05	2.48462e-06	1.48589e-06	2.06334e-06	1.56149e-06	2.02359e-06	3.36918e-06	2.19387e-06	4.59567e-06
275	N-Acetyl-L-phenylalanine	3.78519e-06	1.61987e-05	5.82646e-05	1.49378e-05	2.6474e-05	2.66048e-05	1.37779e-05	3.78951e-05	1.28555e-08	1.2845e-08	1.28509e-08	3.05538e-07	4.0602e-07	2.22676e-06	1.00697e-06	2.69849e-06
280	N-Acetylhistidine	2.45849e-05	5.8414e-05	0.000146962	7.6181e-05	0.00012839	9.7677e-05	4.48915e-05	0.000136904	7.82187e-06	5.77377e-06	7.11318e-06	7.23595e-06	6.94074e-06	1.12469e-05	8.45777e-06	8.59582e-06
282	N-Acetylglutamine	1.93206e-05	5.91794e-05	0.000163388	8.72412e-05	0.000144957	0.000102916	7.3135e-05	0.00011735	1.3049e-05	9.15691e-06	1.32773e-05	1.27977e-05	1.2869e-05	1.86655e-05	1.2969e-05	1.8672e-05
274	N-Acetyl-L-tyrosine	2.12806e-06	9.33033e-06	2.27497e-05	8.59593e-06	1.66699e-05	1.26133e-05	7.71863e-06	2.68939e-05	1.83846e-06	2.42089e-07	1.78509e-06	2.14787e-07	1.20649e-06	1.02993e-06	2.8359e-07	4.33945e-07
276	N-Acetyl-L-methionine	1.56686e-05	4.14916e-05	6.62527e-05	1.61312e-05	3.99028e-05	4.63429e-05	4.22971e-05	7.0892e-05	9.20689e-06	1.05617e-05	9.84857e-06	1.10427e-05	1.22237e-05	1.13823e-05	1.13972e-05	1.46996e-05
287	N-Acetylaspartylglutamic acid	1.8401e-06	2.42517e-06	3.58621e-06	2.62328e-06	2.84249e-06	3.61816e-06	3.33268e-06	3.80976e-06	1.4885e-06	1.20905e-06	1.65529e-06	1.2022e-06	1.60024e-06	1.86976e-06	1.80392e-06	1.76457e-06
74	S-Adenosylmethionine	8.7947e-06	2.06705e-05	2.91546e-05	1.71004e-05	2.10085e-05	2.66291e-05	1.57925e-05	2.41193e-05	1.06976e-05	8.58288e-06	8.94781e-06	7.44183e-06	9.47368e-06	9.20631e-06	1.18154e-05	1.10369e-05
252	N-methyl-L-glutamic Acid	1.21978e-06	3.20703e-06	1.30709e-05	4.97453e-06	5.2507e-06	9.49894e-06	5.42871e-06	7.2842e-06	1.28555e-08	1.2845e-08	1.28509e-08	1.31397e-08	1.29756e-08	1.2274e-08	1.27428e-08	1.22675e-08
567	Carbidopa	9.3633e-07	4.06801e-06	9.45915e-06	5.74404e-06	3.82221e-06	6.71184e-06	5.44309e-06	6.02961e-06	2.40275e-07	1.2845e-08	1.28509e-08	2.07546e-07	2.66506e-07	1.93453e-07	1.27428e-08	1.22675e-08
29	Trimethylaminoacetone	8.77151e-05	0.000109531	0.000106409	9.33078e-05	0.000111039	9.78157e-05	9.86752e-05	0.000118535	0.000109109	6.32403e-05	6.02815e-05	7.2477e-05	6.95695e-05	0.000101706	7.62504e-05	8.06234e-05
607	Alpha-Hydroxyisobutyric acid	1.89567e-05	4.01255e-05	2.99912e-05	1.97771e-05	1.67546e-05	3.28865e-05	2.95029e-05	3.751e-05	2.15994e-05	1.14232e-05	1.96935e-05	1.93819e-05	1.32756e-05	1.48261e-05	1.97184e-05	1.5211e-05
489	D-Xylitol	4.06031e-05	5.70195e-05	8.06602e-05	5.35185e-05	3.49247e-05	6.99206e-05	7.25684e-05	5.63393e-05	4.89551e-05	2.18719e-05	4.04391e-05	2.4774e-05	3.19721e-05	2.52039e-05	3.68194e-05	3.02171e-05
597	Argininosuccinic acid	1.73761e-06	2.24308e-06	2.30876e-06	2.00228e-06	1.84175e-06	2.74459e-06	2.55506e-06	2.90821e-06	1.98773e-06	1.02692e-06	1.49348e-06	1.04064e-06	1.03103e-06	1.1748e-06	1.82133e-06	1.46165e-06
32	Tridecanoic acid	2.62942e-05	4.17766e-05	4.64118e-05	3.21314e-05	3.93929e-05	5.9375e-05	6.65551e-05	5.06668e-05	2.09872e-05	1.62696e-05	1.66807e-05	2.13201e-05	1.68497e-05	1.30453e-05	2.03259e-05	6.71452e-05
150	Pentadecanoic acid	5.25303e-05	6.70036e-05	8.78557e-05	4.16623e-05	6.54816e-05	0.000112914	0.000186764	6.38699e-05	3.22506e-05	2.65478e-05	2.50191e-05	3.58488e-05	2.52776e-05	7.28419e-05	2.48811e-05	0.000102047
298	Myristoleic acid	8.00204e-05	0.000208908	0.000302616	8.13565e-05	0.00014274	0.000440763	0.000365988	0.000214145	3.99976e-05	3.31289e-05	3.18882e-05	3.4463e-05	2.86036e-05	0.000195164	3.52265e-05	0.000324497
707	3-Hydroxycapric acid	1.96762e-05	2.34022e-05	3.42917e-05	1.38566e-05	1.56986e-05	4.8006e-05	4.84567e-05	2.89819e-05	1.29208e-05	9.51702e-06	1.40675e-05	1.24616e-05	1.27375e-05	2.29428e-05	1.28176e-05	2.63928e-05
265	N-Carbamoylputrescine	6.42703e-06	1.38765e-05	8.02211e-06	2.72042e-06	2.24157e-05	4.49465e-05	4.10775e-05	2.86454e-05	2.17031e-06	2.1564e-06	1.96141e-06	1.78311e-06	1.52347e-06	1.74613e-06	1.50453e-06	1.3709e-06
751	2,5-Dihydro-2,4-dimethyloxazole	5.13999e-05	5.19752e-05	6.95637e-05	4.81393e-05	9.76099e-05	0.000242696	0.000191973	8.66454e-05	1.4943e-05	1.36944e-05	1.397e-05	1.45323e-05	1.65268e-05	1.88178e-05	1.68721e-05	1.76184e-05
254	Nicotinic acid	6.68556e-06	1.41385e-05	3.621e-05	9.60893e-06	1.02064e-05	6.02914e-05	4.21106e-05	1.97753e-05	5.41773e-06	3.71048e-06	5.2586e-06	7.80694e-07	2.97201e-06	5.7803e-06	5.3563e-06	6.54848e-06
609	Allopurinol	1.07468e-05	1.41887e-05	2.3599e-05	1.15415e-05	1.37532e-05	3.00897e-05	2.14128e-05	2.17994e-05	1.07805e-05	7.77455e-06	1.18871e-05	1.17959e-05	8.5688e-06	8.96514e-06	1.15974e-05	1.13505e-05
396	Inosinic acid	1.35568e-08	1.96745e-05	4.0563e-05	1.15891e-06	5.67932e-06	4.30726e-05	4.59749e-05	3.33427e-05	1.28555e-08	1.2845e-08	4.0388e-06	1.31397e-08	1.29756e-08	2.73303e-06	3.91073e-06	1.22675e-08
696	3'-Sialyllactose	4.0361e-07	9.18743e-07	9.52128e-07	4.58778e-07	2.80382e-07	1.68426e-06	1.85029e-06	1.09742e-06	3.85999e-07	2.50937e-07	3.4563e-07	1.91108e-07	3.42227e-07	3.36342e-07	3.317e-07	3.60707e-07
349	L-prolyl-L-proline	1.2131e-05	2.22329e-05	2.28907e-05	2.06458e-05	2.17732e-05	2.41461e-05	2.24778e-05	2.36888e-05	1.87341e-05	1.28746e-05	1.82551e-05	1.33052e-05	1.37359e-05	1.71467e-05	1.63131e-05	1.8178e-05
549	Corepoxylone	8.2665e-07	1.75872e-06	2.28201e-06	2.14379e-06	3.25606e-06	3.05385e-06	3.89582e-06	2.16061e-06	1.51147e-06	1.23606e-06	1.34778e-06	1.16595e-06	1.19547e-06	1.52972e-06	8.52238e-07	2.0051e-06
92	Pyroglutamic acid	0.000920444	0.00115079	0.00136619	0.00114326	0.00139585	0.0013471	0.00125521	0.000962861	0.00102349	0.0011317	0.000942576	0.0011188	0.000914275	0.0010426	0.000916807	0.00104374
237	O-Phosphotyrosine	1.21497e-05	2.53953e-05	7.35754e-05	4.43075e-05	4.65701e-05	3.46725e-05	4.2525e-05	2.47802e-05	1.273e-05	5.65235e-06	7.0774e-06	6.7215e-06	1.03281e-05	8.86937e-06	9.83017e-06	3.40524e-06
321	Melibiitol	8.25887e-06	1.64806e-05	6.18122e-05	3.68408e-05	4.22926e-05	2.35398e-05	2.67134e-05	2.10835e-05	1.28555e-08	1.69845e-07	9.15432e-08	2.40679e-07	2.41959e-07	7.56356e-08	1.64364e-07	3.2629e-07
596	Aspartyl-Glutamine	6.23276e-06	1.00584e-05	2.80721e-05	1.85812e-05	2.45032e-05	1.11182e-05	1.59306e-05	8.56566e-06	1.28555e-08	1.06931e-07	1.18293e-07	9.47258e-08	1.29756e-08	1.09903e-07	1.05997e-07	1.90834e-07
244	Olanzapine	6.24143e-07	2.57499e-06	4.74559e-06	3.81252e-06	5.01489e-06	9.44577e-07	2.59468e-06	1.70143e-06	1.28555e-08	1.2845e-08	1.28509e-08	1.31397e-08	1.29756e-08	1.2274e-08	1.27428e-08	1.22675e-08
466	Fenitrothion	4.28559e-06	1.23079e-05	1.48645e-05	1.10671e-05	1.38187e-05	8.50614e-06	1.26572e-05	9.5768e-06	1.99851e-06	2.29665e-06	2.19832e-06	2.22403e-06	1.99755e-06	1.98228e-06	1.68184e-06	2.38126e-06
705	3-Hydroxysebacic acid	7.14796e-06	7.32975e-06	1.25841e-05	8.45572e-06	1.30231e-05	1.26965e-05	7.48792e-06	9.31447e-06	7.11018e-06	3.86456e-06	4.27394e-06	6.00687e-06	4.57991e-06	4.72183e-06	4.85624e-06	5.51489e-06
483	Epidermin	5.18654e-05	5.69448e-05	7.01176e-05	5.79508e-05	6.04935e-05	5.93172e-05	5.25335e-05	5.53382e-05	4.59634e-05	4.93756e-05	4.79779e-05	5.34538e-05	4.82256e-05	4.61872e-05	4.2823e-05	4.50171e-05
344	L-trans-4-Methyl-2-pyrrolidinecarboxylic acid	6.07282e-05	8.36631e-05	0.000149139	7.20588e-05	0.000128757	9.95768e-05	7.39433e-05	7.0819e-05	5.28273e-05	5.13103e-05	4.95782e-05	5.38146e-05	5.38568e-05	5.05394e-05	4.84735e-05	5.20561e-05
149	Pentanenitrile	2.0817e-05	2.70266e-05	4.57014e-05	2.51715e-05	3.81134e-05	3.02079e-05	2.4859e-05	2.32901e-05	1.21882e-05	7.87778e-06	9.0376e-06	8.33102e-06	9.58867e-06	9.30139e-06	9.38493e-06	9.88015e-06
356	L-Lysine	7.58155e-05	0.000103927	0.00020164	0.000108996	0.00015475	0.000138931	9.38197e-05	9.83604e-05	3.78527e-05	2.89746e-05	3.36861e-05	3.12355e-05	3.44505e-05	3.63552e-05	3.43549e-05	3.44589e-05
17	Uric acid	9.28889e-06	1.10135e-05	1.086e-05	9.70289e-06	1.77279e-05	1.22684e-05	1.22966e-05	1.77203e-05	3.08123e-06	4.39627e-06	3.28613e-06	2.57163e-06	2.44222e-06	2.90104e-06	2.85134e-06	2.85834e-06
238	O-Phosphothreonine	9.00001e-06	1.0117e-05	9.8008e-06	9.30995e-06	1.68607e-05	1.35566e-05	8.11716e-06	1.3431e-05	1.9323e-06	2.71403e-06	1.7744e-06	1.4582e-06	8.69158e-07	2.30459e-06	1.76022e-06	2.25632e-06
358	L-Kynurenine	6.43608e-06	8.96371e-06	9.03031e-06	8.82477e-06	1.65795e-05	9.48824e-06	6.5738e-06	7.58941e-06	1.76578e-06	1.56895e-06	1.32527e-06	1.50083e-06	1.58404e-06	2.54643e-06	1.38005e-06	3.97927e-06
7	Valyl-Proline	7.40203e-06	7.1451e-06	7.88778e-06	7.86597e-06	9.70002e-06	8.77932e-06	8.41851e-06	8.36272e-06	6.0163e-06	5.38746e-06	5.80138e-06	4.9463e-06	6.21391e-06	6.71294e-06	5.5063e-06	6.64287e-06
382	Kynurenic acid	0.0003066	0.000228279	0.000231711	0.000324511	0.000643528	0.000436993	0.000457708	0.000282075	1.63447e-05	2.24001e-05	2.05272e-05	1.72954e-05	2.73581e-05	7.69412e-05	2.15896e-05	8.47475e-05
775	1H-Indole-3-carboxaldehyde	0.000172797	0.000125914	0.000129871	0.000177889	0.000344651	0.000235011	0.000245714	0.000160261	9.0351e-06	1.25974e-05	1.09003e-05	9.51208e-06	1.7782e-05	4.01098e-05	1.43939e-05	4.64303e-05
117	Prolyl-Arginine	6.74924e-06	7.14211e-06	6.59803e-06	7.75928e-06	8.00089e-06	7.67611e-06	7.60561e-06	6.29364e-06	4.47353e-06	5.38212e-06	5.29396e-06	5.32219e-06	5.12941e-06	4.96063e-06	4.31767e-06	5.30234e-06
240	O-Phosphoethanolamine	0.00014474	0.000123374	0.000154877	0.000174945	0.000184665	0.000145328	0.000141318	0.000125849	5.73967e-05	6.02825e-05	6.17929e-05	5.96303e-05	7.37389e-05	7.44767e-05	7.24236e-05	7.08316e-05
516	Diethylcarbamazine N-oxide	5.87382e-05	2.55211e-05	5.20307e-05	5.9455e-05	7.11365e-05	4.30838e-05	5.42052e-05	4.48371e-05	1.18788e-05	1.00698e-05	9.25962e-06	1.32881e-05	1.85664e-05	2.29723e-05	1.37821e-05	2.2524e-05
456	Gabapentin	6.90631e-07	9.31511e-07	1.23355e-06	1.40485e-06	1.98304e-06	1.84929e-06	1.18977e-06	7.62329e-07	7.01823e-07	3.72416e-07	6.62041e-07	5.46349e-07	1.00153e-06	3.6588e-07	7.52622e-07	9.99366e-07
206	PC(18:3(9Z,12Z,15Z)/14:1(9Z))	7.14348e-06	7.04282e-06	1.13283e-05	1.64536e-05	1.2444e-05	1.66018e-05	1.57095e-05	1.2477e-05	2.11387e-06	9.062e-06	4.10311e-06	3.8997e-06	4.49759e-06	4.13787e-06	6.94363e-06	5.44252e-06
701	3-Methylglutarylcarnitine	2.74858e-06	3.32594e-06	4.83134e-06	3.63841e-06	4.67644e-06	5.04755e-06	3.79092e-06	3.51164e-06	1.71454e-06	1.58917e-06	1.45392e-06	1.58188e-06	1.74063e-06	2.85247e-06	2.15965e-06	3.46122e-06
790	[12]-Gingerol	2.1288e-05	1.67495e-05	3.24642e-05	3.06427e-05	3.01258e-05	3.2526e-05	3.05762e-05	2.26424e-05	1.24157e-05	1.23932e-05	8.52831e-06	1.31906e-05	1.75284e-05	2.62185e-05	1.40722e-05	2.01155e-05
641	8-Hydroxypurine	5.10559e-06	4.00489e-06	4.78508e-06	5.82926e-06	2.88984e-06	2.03432e-06	3.86769e-06	5.21252e-06	1.63597e-06	2.13024e-06	1.6786e-06	3.98595e-06	2.2483e-06	3.18359e-06	3.18019e-06	2.10962e-06
216	PC(18:0/P-18:1(9Z))	7.63953e-05	5.04121e-05	7.70136e-05	8.69134e-05	6.35116e-05	6.93389e-05	6.15684e-05	6.02004e-05	4.23735e-05	5.67274e-05	4.95907e-05	6.0166e-05	4.57722e-05	5.45197e-05	5.24833e-05	4.05312e-05
492	D-Threitol	6.1732e-05	4.43004e-05	5.35626e-05	4.97389e-05	4.8156e-05	5.8486e-05	4.06902e-05	3.92495e-05	3.78673e-05	4.11233e-05	3.04376e-05	4.75586e-05	3.63164e-05	3.42752e-05	3.74169e-05	3.41701e-05
291	N6-Acetyl-L-lysine	6.92766e-06	8.91788e-06	1.35525e-05	1.06918e-05	7.86496e-06	8.02388e-06	1.60972e-05	6.63184e-06	5.46103e-06	7.6294e-06	2.43394e-06	4.92516e-06	4.706e-06	2.20106e-06	1.68981e-06	6.67669e-06
247	Ochratoxin A	4.70351e-06	1.0308e-05	1.5828e-05	8.41211e-06	5.36537e-06	5.64069e-06	9.00515e-06	9.07997e-06	2.5356e-06	4.04903e-06	2.43746e-06	2.4857e-06	2.66859e-06	3.32322e-06	2.57226e-06	4.12405e-06
385	Ketoleucine	0.000248159	0.000383591	0.00161022	0.000364925	0.000546079	0.000843815	0.000684212	0.000453499	3.69528e-06	1.2845e-08	5.37689e-06	7.50009e-06	9.56999e-06	0.000194462	4.97774e-06	0.000340087
725	2-Oxovaleric acid	0.000177331	0.000199008	0.000674135	0.000157426	0.000237768	0.000313357	0.000305367	0.000212391	4.77062e-05	2.0493e-05	1.28912e-05	2.81005e-05	3.09242e-05	5.82615e-05	2.19322e-05	0.000151615
241	Ononin	1.32656e-06	7.23454e-07	7.92237e-07	9.58505e-07	3.50312e-07	7.74885e-07	9.90448e-07	1.75281e-06	1.28555e-08	1.2845e-08	1.28509e-08	1.31397e-08	2.79931e-07	1.25907e-07	8.19445e-08	1.22675e-08
534	Dehydroxymethylflazine	8.76412e-06	1.12894e-05	8.93195e-06	7.74902e-06	7.55575e-06	1.02853e-05	1.23291e-05	1.15618e-05	2.67775e-06	3.77719e-06	5.10827e-06	3.87609e-06	3.8064e-06	3.10563e-06	3.95316e-06	2.99106e-06
246	Octadecanamide	5.99305e-06	4.19191e-06	4.39556e-06	2.95439e-06	3.6906e-06	3.26586e-06	3.59863e-06	4.04272e-06	1.68045e-06	1.69741e-06	1.25486e-06	1.67177e-06	1.64204e-06	1.46994e-06	1.43491e-06	1.54591e-06
229	Palmitic amide	0.000145552	0.000173089	0.000182193	0.000112123	0.000131382	0.000115545	8.22163e-05	0.000159203	6.21689e-06	5.56653e-06	4.32647e-06	4.2948e-06	6.49003e-06	7.6911e-06	4.62619e-06	7.16719e-06
419	Herculin	0.000221104	0.000206998	0.000283407	0.000209603	0.000212742	0.000196189	0.000144905	0.000254598	4.40205e-05	3.47505e-05	2.96874e-05	2.96299e-05	4.51983e-05	5.9039e-05	3.2207e-05	5.54074e-05
610	Allantoin	0.0126886	0.0103756	0.0202695	0.0174187	0.0177389	0.0163896	0.0144031	0.0155961	0.000638055	0.000688288	0.000556775	0.000629271	0.00052166	0.00149201	0.000538086	0.00120266
795	(E,E)-2,4-Decadienoic isobutylamide	0.000283843	0.0002623	0.000316015	0.000272686	0.00025335	0.000282515	0.000267122	0.000290906	8.12204e-05	8.20772e-05	8.69274e-05	8.61942e-05	0.000115081	0.0001151	9.74591e-05	0.000122791
121	Pregnanetriol	0.00035323	0.000287526	0.000330111	0.000192084	0.000283298	0.00034562	0.00033107	0.000425354	0.000138741	0.000212918	0.000258999	0.000252989	0.000267823	0.000215852	0.000148831	0.000225265
134	Phosphorylcholine	0.000599455	0.000459314	0.000495931	0.000439204	0.000479621	0.000574455	0.000537909	0.000595782	0.000300718	0.00043061	0.000383896	0.000402691	0.000557157	0.000455521	0.000317975	0.000456044
4	Vitamin A	9.57071e-07	4.58136e-07	5.64417e-07	4.39944e-07	5.03056e-07	9.38795e-07	7.98059e-07	9.13209e-07	1.07724e-07	4.81515e-07	2.93243e-07	1.13875e-07	3.45675e-07	4.19319e-07	2.41086e-07	4.12332e-07
335	LysoPC(18:2(9Z,12Z))	0.00246054	0.00184783	0.00214261	0.00249216	0.00203711	0.00246808	0.00206216	0.00262371	0.000855629	0.00210985	0.00115693	0.00138876	0.00185654	0.00171247	0.00115314	0.00173725
315	Methyl 3b,24-dihydroxy-11,13(18)-oleanadien-30-oate	6.69433e-06	1.08432e-05	4.28028e-06	4.22976e-06	6.1687e-06	3.1666e-06	4.73657e-06	3.71897e-06	3.24504e-06	3.66585e-06	3.41634e-06	4.3798e-06	3.61936e-06	3.38629e-06	2.7913e-06	2.6585e-06
604	Amifostine	2.16025e-05	2.8965e-05	1.66172e-05	1.71299e-05	1.8504e-05	7.43134e-06	1.72425e-05	1.50389e-05	1.02813e-05	1.0265e-05	1.03709e-05	9.99054e-06	7.88283e-06	9.69813e-06	7.41724e-06	9.15296e-06
666	5-Aminopentanoic acid	5.19342e-05	3.89821e-05	4.76726e-05	4.80502e-05	5.88561e-05	5.30259e-05	5.29747e-05	3.3928e-05	7.11392e-06	4.62921e-06	2.44913e-05	3.05192e-05	3.11443e-05	3.11847e-05	2.89584e-05	5.41283e-06
76	Rumexoside	7.58258e-06	5.71773e-06	8.49402e-06	8.46682e-06	8.66611e-06	5.82459e-06	8.24394e-06	5.34966e-06	1.44805e-06	1.78873e-06	1.45926e-06	3.34181e-06	7.14597e-06	6.21296e-06	3.24809e-06	3.912e-06
451	gamma-Glutamylisoleucine	1.58279e-06	1.18074e-06	1.35651e-06	1.28198e-06	1.83871e-06	8.45939e-07	1.5558e-06	1.40941e-06	4.45434e-07	5.65464e-07	6.37051e-07	6.95872e-07	9.8993e-07	8.51343e-07	5.48177e-07	9.39925e-07
711	3-Dehydrosphinganine	2.03735e-05	1.4991e-05	1.75312e-05	1.6949e-05	1.64743e-05	1.43939e-05	1.36416e-05	1.60711e-05	1.24062e-05	1.07575e-05	7.94875e-06	7.57468e-06	1.23724e-05	1.23834e-05	9.32011e-06	1.36478e-05
61	Stigmastane-3,6-dione	0.000110768	6.50677e-05	8.87386e-05	0.000113523	0.000115687	8.40151e-05	6.41152e-05	7.28672e-05	5.31248e-05	3.59918e-05	3.0814e-05	3.26362e-05	6.16344e-05	6.45203e-05	4.34878e-05	5.89305e-05
595	Asymmetric dimethylarginine	0.000643154	0.000437426	0.000490446	0.00053521	0.000534451	0.000515658	0.000471464	0.000400189	0.000345077	0.000263441	0.000255557	0.000273246	0.000386061	0.000363167	0.000350352	0.000356306
54	Sulforidazine	2.32393e-05	1.25156e-05	1.11211e-05	1.68176e-05	2.64842e-05	1.4678e-05	1.67746e-05	1.19175e-05	1.26359e-05	6.16665e-06	5.34953e-06	4.41484e-06	1.2093e-05	1.14819e-05	7.3042e-06	9.1053e-06
128	Pilocarpine	3.58616e-05	2.12108e-05	2.07334e-05	2.37811e-05	3.89858e-05	1.85284e-05	2.11077e-05	2.2466e-05	1.0121e-05	1.11234e-05	1.11239e-05	1.10198e-05	2.70666e-05	2.75482e-05	1.3574e-05	2.02883e-05
71	SM(d18:1/14:0)	5.50002e-05	6.17584e-05	6.95188e-05	6.49864e-05	7.05423e-05	5.1419e-05	3.51014e-05	6.48379e-05	4.32187e-05	3.57008e-05	2.54801e-05	2.18645e-05	3.51797e-05	4.66226e-05	2.73694e-05	4.56205e-05
655	5'-Methylthioadenosine	0.000654491	0.000663145	0.000728981	0.00078563	0.000818894	0.00044924	0.000547567	0.000946355	0.000319122	0.000338645	0.000338186	0.000336875	0.000314514	0.000377527	0.00033738	0.000443797
785	1,4-Dideoxy-1,4-imino-D-ribitol	0.000102363	0.000106502	0.000119756	0.000129236	0.000131174	6.67361e-05	7.58016e-05	0.000173873	3.06593e-05	3.33472e-05	2.99155e-05	4.26169e-05	2.81956e-05	4.69347e-05	3.63949e-05	5.25823e-05
693	4,5-Dihydroorotic acid	1.42326e-05	1.26171e-05	8.36327e-06	1.4826e-05	1.55856e-05	1.16644e-05	7.75658e-06	1.63573e-05	8.66751e-06	8.18613e-06	7.35855e-06	8.23158e-06	7.47616e-06	7.92345e-06	9.37685e-06	8.64734e-06
318	Mesylate	0.000338837	0.000332456	0.000274748	0.000341348	0.000419448	0.000330527	0.000258042	0.000327299	0.000206545	0.00018644	0.000197407	0.000191722	0.000223028	0.000226774	0.000205565	0.000243527
411	Homo-L-arginine	2.20812e-05	2.16238e-05	1.80402e-05	2.33239e-05	2.74197e-05	1.90289e-05	1.89956e-05	2.17111e-05	1.61577e-05	1.67709e-05	1.62415e-05	1.67858e-05	1.7243e-05	1.69683e-05	1.69388e-05	1.87237e-05
755	2,3-Dihydro-2,3-dihydroxy-4-(4-methoxyphenyl)-1H-phenalen-1-one	2.22087e-06	8.5699e-07	1.09374e-06	1.66369e-06	2.75884e-06	1.47928e-06	1.26447e-06	1.85106e-06	1.11665e-07	2.06089e-07	3.94193e-08	3.54896e-07	6.52475e-07	4.39774e-07	4.29691e-07	4.90557e-07
590	Benzoic acid	0.000378085	0.000234234	0.000227054	0.000331319	0.000432214	0.000296174	0.000282987	0.000474041	0.000171136	0.0001326	0.00012214	0.00018777	0.000148913	0.000157297	0.000163766	0.000158301
49	Terephthalic acid	0.000686689	0.000397723	0.000388642	0.000413146	0.000868528	0.000503698	0.000583957	0.000776438	6.74697e-05	7.26954e-05	6.78904e-05	0.000117512	0.000119354	0.000132431	7.58793e-05	0.00010006
673	5-[2H-Pyrrol-4-(3H)-ylidenemethyl]-2-furanmethanol	1.61635e-05	7.66833e-06	9.40869e-06	1.05543e-05	2.12329e-05	1.62212e-05	1.27499e-05	1.88202e-05	2.15405e-06	1.88698e-06	1.42303e-06	2.96549e-06	4.00063e-06	3.06323e-06	2.83967e-06	4.03084e-06
600	apo-[3-methylcrotonoyl-CoA:carbon-dioxide ligase (ADP-forming)]	0.000104719	7.35214e-05	9.23026e-05	7.61792e-05	0.000156594	9.42801e-05	8.26703e-05	0.000121018	3.74622e-05	2.60816e-05	3.08288e-05	3.07989e-05	4.60022e-05	7.67697e-05	4.06566e-05	5.70667e-05
591	Behenic acid	8.4988e-05	8.92184e-05	0.0001063	8.93639e-05	0.000147554	7.77307e-05	5.56807e-05	0.000127521	4.2762e-05	3.22583e-05	2.76949e-05	2.53346e-05	5.1295e-05	4.65857e-05	3.91496e-05	5.81511e-05
729	2-Octaprenyl-3-methyl-6-methoxy-1,4-benzoquinol	7.81513e-06	8.72187e-06	6.77621e-06	7.93442e-06	1.53286e-05	6.43683e-06	3.29259e-06	1.24014e-05	3.71643e-06	3.74776e-06	3.00275e-06	1.16734e-06	3.03286e-06	3.91806e-06	2.47851e-06	2.7741e-06
131	PI(20:4(5Z,8Z,11Z,14Z)/16:0)	7.95384e-06	6.50835e-06	6.52565e-06	8.50751e-06	7.54699e-06	6.90984e-06	5.4494e-06	6.41737e-06	5.99371e-06	5.74652e-06	5.33555e-06	4.72945e-06	5.49957e-06	6.10524e-06	6.60298e-06	4.87015e-06
197	PC(20:3(8Z,11Z,14Z)/15:0)	4.01917e-05	3.14033e-05	3.1692e-05	5.01367e-05	4.35366e-05	3.19908e-05	2.7499e-05	3.53714e-05	3.03131e-05	2.66645e-05	2.02814e-05	2.49619e-05	2.26495e-05	3.02465e-05	2.08579e-05	2.58998e-05
511	Dimethyl dialkyl ammonium chloride	2.76615e-06	1.16611e-06	9.09721e-07	6.06062e-06	3.73494e-06	1.57403e-06	2.16959e-06	1.64102e-06	2.62731e-07	1.2845e-08	2.51971e-07	1.34851e-07	4.19562e-07	2.73895e-07	1.27428e-08	1.54707e-07
718	3,7-Dimethyluric acid	0.000131969	0.000126641	8.65382e-05	0.00011038	0.000169771	6.84836e-05	9.71493e-05	0.000102142	5.56108e-05	5.61744e-05	4.53753e-05	7.57998e-05	4.72721e-05	4.84761e-05	7.96596e-05	5.39572e-05
442	Gluconic acid	0.000962188	0.000509721	0.000329004	0.000899006	0.00209887	0.000198134	0.000587356	0.000629842	0.000223814	0.000143547	0.000165029	0.000200368	0.000170347	0.000176547	0.000204509	0.000156963
572	Butyrylcarnitine	9.47137e-05	6.05684e-05	4.88244e-05	7.28285e-05	0.000140812	5.47791e-05	4.18716e-05	5.60454e-05	3.93879e-05	2.77707e-05	2.6941e-05	3.13715e-05	2.9287e-05	3.63594e-05	2.74065e-05	3.65917e-05
253	Niflumic Acid	0.00015453	0.00014525	7.85032e-05	0.000202336	0.00019941	5.15919e-05	7.45557e-05	8.62492e-05	5.58671e-05	6.10415e-05	4.99605e-05	4.23002e-05	4.44998e-05	4.77107e-05	4.71014e-05	3.80186e-05
556	Citraconic acid	0.00226402	0.00164463	0.001605	0.00238872	0.00277863	0.000668392	0.00125164	0.00119332	0.000198636	0.000255241	0.000181291	0.000194885	0.000179525	0.000172136	0.000189614	0.000190664
614	Alanyl-Valine	3.60223e-05	2.53908e-05	1.91025e-05	3.53583e-05	3.49463e-05	1.59492e-05	1.24642e-05	2.45912e-05	5.25064e-06	9.78201e-06	6.18337e-06	8.50078e-06	5.4515e-06	6.57947e-06	4.41007e-06	6.60886e-06
616	Alanyl-Leucine	2.40862e-05	1.86425e-05	1.4296e-05	2.08386e-05	2.91466e-05	1.46084e-05	1.09608e-05	1.86505e-05	5.01174e-06	1.07487e-05	6.23647e-06	7.34383e-06	5.97223e-06	6.55294e-06	5.02219e-06	6.23318e-06
6	Valyl-Threonine	7.08543e-06	4.15492e-06	4.34935e-06	5.14666e-06	7.72573e-06	3.65718e-06	3.50079e-06	4.86846e-06	3.26215e-06	4.04873e-06	4.09294e-06	3.72497e-06	3.20054e-06	3.63797e-06	2.71896e-06	3.8949e-06
23	Tyrosyl-Alanine	4.42081e-06	2.56028e-06	2.24225e-06	4.34226e-06	4.79329e-06	1.6907e-06	2.37755e-06	2.33903e-06	1.61512e-06	2.78169e-06	1.29032e-06	2.7966e-06	1.70654e-06	2.28995e-06	1.06337e-06	1.79211e-06
526	D-Glucuronic acid	7.1619e-05	2.36325e-05	2.64419e-05	3.48388e-05	4.86301e-05	2.18952e-05	2.59257e-05	2.43177e-05	2.27046e-05	1.83211e-05	1.79897e-05	1.83768e-05	2.07225e-05	2.00899e-05	2.06404e-05	1.92543e-05
664	5-Hexyltetrahydro-2-furanoctanoic acid	1.59919e-05	7.26719e-06	7.44676e-06	5.71974e-06	9.12523e-06	7.63853e-06	9.18917e-06	8.71251e-06	8.75681e-06	6.05878e-06	6.38886e-06	7.64935e-06	4.60671e-06	3.88422e-06	3.97176e-06	5.97404e-06
196	PC(20:3(8Z,11Z,14Z)/P-18:0)	4.37788e-05	3.7415e-05	3.22941e-05	3.1852e-05	3.17493e-05	2.90759e-05	2.50076e-05	3.50141e-05	3.31358e-05	2.89517e-05	2.7947e-05	2.04806e-05	2.31327e-05	2.57334e-05	2.24767e-05	2.46558e-05
450	gamma-L-Glutamyl-L-methionine sulfoxide	1.493e-06	1.43204e-06	1.34373e-06	1.30089e-06	1.50932e-06	1.20035e-06	1.03208e-06	1.40767e-06	1.41748e-06	9.24662e-07	8.5029e-07	1.04557e-06	4.37684e-07	6.66527e-07	9.06041e-07	8.64569e-07
678	5-(2-Hydroxyethyl)-4-methylthiazole	0.000356469	0.000272245	0.000297563	0.000321001	0.000319173	0.00031866	0.000262645	0.000345035	0.000322193	0.000245775	0.000252552	0.000242713	0.000164594	0.000177225	0.000227871	0.000196432
56	Sulfamethazine	1.31541e-05	1.17562e-05	1.24996e-05	8.9937e-06	1.25523e-05	1.25976e-05	1.1324e-05	1.3034e-05	1.03163e-05	1.02952e-05	9.08073e-06	9.92273e-06	6.86191e-06	6.02264e-06	1.2256e-05	9.31664e-06
479	Erythritol	5.23817e-06	4.7441e-06	4.36416e-06	4.37021e-06	4.78597e-06	5.51976e-06	4.315e-06	3.65831e-06	4.14618e-06	4.60252e-06	4.51447e-06	3.22304e-06	4.18008e-06	3.11313e-06	3.87491e-06	2.87326e-06
126	Pipericine	5.32491e-06	3.57182e-06	3.60114e-06	5.3244e-06	4.70107e-06	3.627e-06	4.6212e-06	3.32795e-06	4.73127e-06	2.4731e-06	3.15003e-06	2.87156e-06	3.19816e-06	2.1346e-06	3.26455e-06	3.24074e-06
769	1-Methyladenine	0.000281745	0.000188729	0.000203487	0.000261521	0.000264692	0.000288043	0.000292578	0.00022979	0.000295851	0.000135515	0.000159767	0.000182703	0.000214875	0.000184169	0.000199798	0.000178045
13	Urocanic acid	4.57059e-06	4.50511e-06	2.78153e-06	5.13775e-06	4.24443e-06	5.10755e-06	9.60262e-06	6.11203e-06	3.60875e-06	2.22054e-06	2.78671e-06	2.56429e-06	2.70209e-06	2.9555e-06	3.17108e-06	2.0285e-06
585	Betaine	0.000371175	0.00010542	5.60332e-05	0.00013183	0.000462941	5.51883e-05	0.000860037	0.000136655	2.54743e-05	2.72535e-05	2.26312e-05	2.48744e-05	3.37147e-05	3.91828e-05	2.72336e-05	2.86563e-05
338	LysoPC(14:1(9Z))	9.24463e-05	6.65475e-05	7.69855e-05	5.87094e-05	0.000110892	8.50714e-05	0.000132087	8.11878e-05	5.37343e-05	5.31602e-05	4.58111e-05	5.43095e-05	6.34648e-05	5.10221e-05	3.75224e-05	5.91841e-05
460	Formiminoglutamic acid	1.56605e-05	1.16673e-05	1.6595e-05	1.95023e-05	2.38177e-05	1.29923e-05	3.89122e-05	1.44e-05	3.08029e-06	2.89466e-06	3.5559e-06	3.41822e-06	3.85409e-06	4.95339e-06	3.35728e-06	3.59757e-06
427	Glycylserylprolylmethionylphenylalanylvalinamide	6.66626e-06	4.0512e-06	3.97439e-06	3.02699e-06	3.82319e-06	5.92652e-06	3.63187e-06	4.97099e-06	2.60203e-06	2.49817e-06	1.8565e-06	2.044e-06	5.27215e-06	3.37596e-06	2.96457e-06	3.27812e-06
142	Phenylacetaldehyde	1.4634e-05	2.88024e-06	6.27992e-06	4.94422e-06	6.06851e-06	1.0349e-05	8.78972e-06	5.92987e-06	2.54061e-06	2.39622e-06	2.82469e-06	2.86396e-06	3.27521e-06	5.0921e-06	2.59857e-06	4.97641e-06
480	Ercalcitriol	7.17684e-06	5.85897e-06	5.78862e-06	5.55083e-06	4.48871e-06	8.91644e-06	5.95695e-06	5.30395e-06	3.59831e-06	2.82693e-06	2.40183e-06	3.25074e-06	3.44415e-06	4.1527e-06	4.93025e-06	4.13181e-06
571	Calcitriol	4.71234e-06	3.02773e-06	3.37951e-06	3.08009e-06	3.41679e-06	4.76433e-06	3.42453e-06	2.98729e-06	2.45612e-06	2.24111e-06	1.44822e-06	1.79914e-06	2.49102e-06	2.83432e-06	3.96266e-06	3.12226e-06
290	N8-Acetylspermidine	1.63589e-05	1.73551e-05	1.09271e-05	1.13728e-05	1.01586e-05	2.27033e-05	1.29558e-05	9.23032e-06	8.57951e-06	8.82402e-06	9.91326e-06	6.03009e-06	5.99725e-06	6.62967e-06	9.12892e-06	1.08694e-05
686	4-Guanidinobutanoic acid	0.000308302	0.000294535	0.000297295	0.000266513	0.000290674	0.000407459	0.000322076	0.000293267	0.000263116	0.000210672	0.000252897	0.000273673	0.000225402	0.000310143	0.000248511	0.000295731
760	1-Pyrrolidinecarboxaldehyde	7.67079e-06	8.86044e-06	8.04486e-06	6.15057e-06	7.71393e-06	1.47075e-05	1.06649e-05	7.87705e-06	4.11225e-06	4.23537e-06	4.00481e-06	5.48984e-06	7.59434e-06	5.99127e-06	5.96945e-06	7.90722e-06
776	1H-Indole-2,3-dione	3.01469e-05	2.90101e-05	3.7789e-05	2.8194e-05	2.98871e-05	4.38428e-05	3.16198e-05	2.68668e-05	2.19318e-05	2.68561e-05	2.67603e-05	2.71949e-05	2.29188e-05	1.80821e-05	2.89382e-05	2.07052e-05
354	L-Norleucine	0.000603229	0.000871027	0.00105607	0.000748133	0.000741169	0.00102101	0.000855248	0.000717733	0.000506197	0.000411871	0.000368805	0.000379714	0.000345484	0.000417892	0.000398657	0.000449848
351	L-Phenylalanine	0.000185298	0.000302522	0.000315601	0.000211679	0.000253303	0.000381952	0.000309491	0.000232516	0.000174362	0.000165453	0.000165567	0.000158407	0.000156505	0.000185607	0.000190685	0.000174848
601	Aminocaproic acid	0.000476653	0.000629716	0.000616485	0.000446831	0.000568599	0.000804799	0.000686395	0.000497434	0.000277925	0.000255817	0.000222073	0.000252619	0.000287488	0.000361156	0.000321867	0.000402587
799	(Â±)-erythro-Isoleucine	0.000489694	0.000629061	0.0006288	0.000461895	0.000584922	0.000824105	0.000709108	0.000507128	0.000282881	0.000252753	0.000210941	0.000248179	0.000287547	0.000371239	0.000310728	0.000391877
