# Supplementary material for: Combined analysis of the proteome and metabolome provides insight into microRNA-1174 function in Aedes aegypti mosquitoes
Source: Parasit Vectors. 2023 Aug 9;16:271. doi: 10.1186/s13071-023-05859-1 (PMC10413549; doi:10.1186/s13071-023-05859-1)
Supplement: Supplementary file 11 — Additional file 11: Table S11. Classification information of DEMs. Red here presents the upregulated DEMs in each super class shown in Fig.2F; blue represents the downregulated DEMs in each super class shown in Fig.2F. [file 13071_2023_5859_MOESM11_ESM.xlsx]

## Sheet: Ant1174-Control_Table S11
Additional file 11_Table S11_Classification information of DEMs. Red here presents the upregulated DEMs in each super class as shown in Fig.2F; blue represents the downregulated DEMs in each super class as shown in Fig.2F.
id	met	Super Class	Class	Sub Class	Direct Parent	Description	Ant1174_12	Ant1174_9	Ant1174_7	Ant1174_10	Ant1174_11	Ant1174_5	Ant1174_6	Ant1174_8	Control_12	Control_9	Control_10	Control_11	Control_8	Control_7	Control_5	Control_6
287	N-Acetylaspartylglutamic acid	Organic acids and derivatives	Carboxylic acids and derivatives	Amino acids, peptides, and analogues	Dipeptides	neuropeptide,belongs to the class of organic compounds known as dipeptides.	1.8401e-06	2.42517e-06	3.58621e-06	2.62328e-06	2.84249e-06	3.61816e-06	3.33268e-06	3.80976e-06	1.4885e-06	1.20905e-06	1.65529e-06	1.2022e-06	1.60024e-06	1.86976e-06	1.80392e-06	1.76457e-06
6	Valyl-Threonine	Organic acids and derivatives	Carboxylic acids and derivatives	Amino acids, peptides, and analogues	Dipeptides	This compound belongs to the class of organic compounds known as dipeptides.	7.08543e-06	4.15492e-06	4.34935e-06	5.14666e-06	7.72573e-06	3.65718e-06	3.50079e-06	4.86846e-06	3.26215e-06	4.04873e-06	4.09294e-06	3.72497e-06	3.20054e-06	3.63797e-06	2.71896e-06	3.8949e-06
7	Valyl-Proline	Organic acids and derivatives	Carboxylic acids and derivatives	Amino acids, peptides, and analogues	Dipeptides	Valine-proline dipeptide belongs to the class of organic compounds known as dipeptides.	7.40203e-06	7.1451e-06	7.88778e-06	7.86597e-06	9.70002e-06	8.77932e-06	8.41851e-06	8.36272e-06	6.0163e-06	5.38746e-06	5.80138e-06	4.9463e-06	6.21391e-06	6.71294e-06	5.5063e-06	6.64287e-06
23	Tyrosyl-Alanine	Organic acids and derivatives	Carboxylic acids and derivatives	Amino acids, peptides, and analogues	Dipeptides	Tyrosyl-Alanine is a dipeptide composed of tyrosine and alanine.	4.42081e-06	2.56028e-06	2.24225e-06	4.34226e-06	4.79329e-06	1.6907e-06	2.37755e-06	2.33903e-06	1.61512e-06	2.78169e-06	1.29032e-06	2.7966e-06	1.70654e-06	2.28995e-06	1.06337e-06	1.79211e-06
75	Saccharopine	Organic acids and derivatives	Carboxylic acids and derivatives	Amino acids, peptides, and analogues	Glutamic acid and derivatives	Saccharopine belongs to the class of organic compounds known as glutamic acid and derivatives.	2.56529e-06	4.79941e-06	4.34237e-06	4.91576e-06	3.3801e-06	4.03894e-06	4.01817e-06	4.47608e-06	1.96352e-06	1.53047e-06	1.85763e-06	1.62864e-06	2.17239e-06	3.35032e-06	2.00348e-06	3.5361e-06
92	Pyroglutamic acid	Organic acids and derivatives	Carboxylic acids and derivatives	Amino acids, peptides, and analogues	Alpha amino acids and derivatives	Pyroglutamic acid belongs to the class of organic compounds known as alpha amino acids and derivatives.	0.000920444	0.00115079	0.00136619	0.00114326	0.00139585	0.0013471	0.00125521	0.000962861	0.00102349	0.0011317	0.000942576	0.0011188	0.000914275	0.0010426	0.000916807	0.00104374
117	Prolyl-Arginine	Organic acids and derivatives	Carboxylic acids and derivatives	Amino acids, peptides, and analogues	Dipeptides	Prolyl-arginine dipeptide	6.74924e-06	7.14211e-06	6.59803e-06	7.75928e-06	8.00089e-06	7.67611e-06	7.60561e-06	6.29364e-06	4.47353e-06	5.38212e-06	5.29396e-06	5.32219e-06	5.12941e-06	4.96063e-06	4.31767e-06	5.30234e-06
237	O-Phosphotyrosine	Organic acids and derivatives	Carboxylic acids and derivatives	Amino acids, peptides, and analogues	Phenylalanine and derivatives	Phosphorylated amino acid, phenylalanine derivative belongs to the class of organic compounds known as phenylalanine and derivatives	1.21497e-05	2.53953e-05	7.35754e-05	4.43075e-05	4.65701e-05	3.46725e-05	4.2525e-05	2.47802e-05	1.273e-05	5.65235e-06	7.0774e-06	6.7215e-06	1.03281e-05	8.86937e-06	9.83017e-06	3.40524e-06
238	O-Phosphothreonine	Organic acids and derivatives	Carboxylic acids and derivatives	Amino acids, peptides, and analogues	Dipeptides	phosphothreonine	9.00001e-06	1.0117e-05	9.8008e-06	9.30995e-06	1.68607e-05	1.35566e-05	8.11716e-06	1.3431e-05	1.9323e-06	2.71403e-06	1.7744e-06	1.4582e-06	8.69158e-07	2.30459e-06	1.76022e-06	2.25632e-06
252	N-methyl-L-glutamic Acid	Organic acids and derivatives	Carboxylic acids and derivatives	Amino acids, peptides, and analogues	Glutamic acid and derivatives	belongs to the class of organic compounds known as glutamic acid and derivatives.	1.21978e-06	3.20703e-06	1.30709e-05	4.97453e-06	5.2507e-06	9.49894e-06	5.42871e-06	7.2842e-06	1.28555e-08	1.2845e-08	1.28509e-08	1.31397e-08	1.29756e-08	1.2274e-08	1.27428e-08	1.22675e-08
269	N-Acetylvaline	Organic acids and derivatives	Carboxylic acids and derivatives	Amino acids, peptides, and analogues	Valine and derivatives	Acetylvaline belongs to the class of organic compounds known as valine and derivatives.	5.05654e-06	1.22241e-05	3.55298e-05	1.08517e-05	1.70304e-05	2.06177e-05	1.42191e-05	2.30371e-05	2.48462e-06	1.48589e-06	2.06334e-06	1.56149e-06	2.02359e-06	3.36918e-06	2.19387e-06	4.59567e-06
274	N-Acetyl-L-tyrosine	Organic acids and derivatives	Carboxylic acids and derivatives	Amino acids, peptides, and analogues	Tyrosine and derivatives	Acetyltyrosine belongs to the class of organic compounds known as tyrosine and derivatives.	2.12806e-06	9.33033e-06	2.27497e-05	8.59593e-06	1.66699e-05	1.26133e-05	7.71863e-06	2.68939e-05	1.83846e-06	2.42089e-07	1.78509e-06	2.14787e-07	1.20649e-06	1.02993e-06	2.8359e-07	4.33945e-07
275	N-Acetyl-L-phenylalanine	Organic acids and derivatives	Carboxylic acids and derivatives	Amino acids, peptides, and analogues	Phenylalanine and derivatives	Acetyl-phenylalanine belongs to the class of organic compounds known as phenylalanine and derivatives.	3.78519e-06	1.61987e-05	5.82646e-05	1.49378e-05	2.6474e-05	2.66048e-05	1.37779e-05	3.78951e-05	1.28555e-08	1.2845e-08	1.28509e-08	3.05538e-07	4.0602e-07	2.22676e-06	1.00697e-06	2.69849e-06
276	N-Acetyl-L-methionine	Organic acids and derivatives	Carboxylic acids and derivatives	Amino acids, peptides, and analogues	Methionine and derivatives	Acetyl-methionine belongs to the class of organic compounds known as methionine and derivatives.	1.56686e-05	4.14916e-05	6.62527e-05	1.61312e-05	3.99028e-05	4.63429e-05	4.22971e-05	7.0892e-05	9.20689e-06	1.05617e-05	9.84857e-06	1.10427e-05	1.22237e-05	1.13823e-05	1.13972e-05	1.46996e-05
291	N6-Acetyl-L-lysine	Organic acids and derivatives	Carboxylic acids and derivatives	Amino acids, peptides, and analogues	L-alpha-amino acids	Acetyl-lysine belongs to the class of organic compounds known as l-alpha-amino acids.	6.92766e-06	8.91788e-06	1.35525e-05	1.06918e-05	7.86496e-06	8.02388e-06	1.60972e-05	6.63184e-06	5.46103e-06	7.6294e-06	2.43394e-06	4.92516e-06	4.706e-06	2.20106e-06	1.68981e-06	6.67669e-06
345	L-Threonine	Organic acids and derivatives	Carboxylic acids and derivatives	Amino acids, peptides, and analogues	L-alpha-amino acids	Threonine belongs to the class of organic compounds known as l-alpha-amino acids.	0.000447292	0.00057045	0.000544003	0.000587592	0.000501897	0.000520373	0.000493057	0.000510395	0.000468067	0.000438456	0.000477365	0.000412213	0.000414767	0.000417955	0.000394919	0.000408226
349	L-prolyl-L-proline	Organic acids and derivatives	Carboxylic acids and derivatives	Amino acids, peptides, and analogues	Dipeptides	Prolyl-proline dipeptide belongs to the class of organic compounds known as dipeptides.	1.2131e-05	2.22329e-05	2.28907e-05	2.06458e-05	2.17732e-05	2.41461e-05	2.24778e-05	2.36888e-05	1.87341e-05	1.28746e-05	1.82551e-05	1.33052e-05	1.37359e-05	1.71467e-05	1.63131e-05	1.8178e-05
351	L-Phenylalanine	Organic acids and derivatives	Carboxylic acids and derivatives	Amino acids, peptides, and analogues	Phenylalanine and derivatives	Phenylalanine belongs to the class of organic compounds known as phenylalanine and derivatives.	0.000185298	0.000302522	0.000315601	0.000211679	0.000253303	0.000381952	0.000309491	0.000232516	0.000174362	0.000165453	0.000165567	0.000158407	0.000156505	0.000185607	0.000190685	0.000174848
354	L-Norleucine	Organic acids and derivatives	Carboxylic acids and derivatives	Amino acids, peptides, and analogues	L-alpha-amino acids	Norleucine belongs to the class of organic compounds known as l-alpha-amino acids.	0.000603229	0.000871027	0.00105607	0.000748133	0.000741169	0.00102101	0.000855248	0.000717733	0.000506197	0.000411871	0.000368805	0.000379714	0.000345484	0.000417892	0.000398657	0.000449848
356	L-Lysine	Organic acids and derivatives	Carboxylic acids and derivatives	Amino acids, peptides, and analogues	L-alpha-amino acids	Lysine belongs to the class of organic compounds known as l-alpha-amino acids.	7.58155e-05	0.000103927	0.00020164	0.000108996	0.00015475	0.000138931	9.38197e-05	9.83604e-05	3.78527e-05	2.89746e-05	3.36861e-05	3.12355e-05	3.44505e-05	3.63552e-05	3.43549e-05	3.44589e-05
385	Keto leucine	Organic acids and derivatives	Keto acids and derivatives	Short-chain keto acids and derivatives	Short-chain keto acids and derivatives	Ketoleucine is an abnormal metabolite that arises from the incomplete breakdown of branched-chain amino acids；belongs to the class of organic compounds known as short-chain keto acids and derivatives.	0.000248159	0.000383591	0.00161022	0.000364925	0.000546079	0.000843815	0.000684212	0.000453499	3.69528e-06	1.2845e-08	5.37689e-06	7.50009e-06	9.56999e-06	0.000194462	4.97774e-06	0.000340087
411	Homo-L-arginine	Organic acids and derivatives	Carboxylic acids and derivatives	Amino acids, peptides, and analogues	L-alpha-amino acids	belongs to the class of organic compounds known as l-alpha-amino acids.	2.20812e-05	2.16238e-05	1.80402e-05	2.33239e-05	2.74197e-05	1.90289e-05	1.89956e-05	2.17111e-05	1.61577e-05	1.67709e-05	1.62415e-05	1.67858e-05	1.7243e-05	1.69683e-05	1.69388e-05	1.87237e-05
415	Histidinyl-Alanine	Organic acids and derivatives	Carboxylic acids and derivatives	Amino acids, peptides, and analogues	Peptides	belongs to the class of organic compounds known as peptides.	6.39183e-07	8.48202e-07	8.6952e-06	5.4776e-07	7.83207e-06	6.11875e-06	2.26086e-06	7.60171e-06	1.32161e-07	1.2845e-08	1.28509e-08	1.31397e-08	1.68412e-07	3.13554e-06	1.34685e-07	4.24022e-07
450	gamma-L-Glutamyl-L-methionine sulfoxide	Organic acids and derivatives	Carboxylic acids and derivatives	Amino acids, peptides, and analogues	Dipeptides	belongs to the class of organic compounds known as dipeptides.	1.493e-06	1.43204e-06	1.34373e-06	1.30089e-06	1.50932e-06	1.20035e-06	1.03208e-06	1.40767e-06	1.41748e-06	9.24662e-07	8.5029e-07	1.04557e-06	4.37684e-07	6.66527e-07	9.06041e-07	8.64569e-07
451	gamma-Glutamylisoleucine	Organic acids and derivatives	Carboxylic acids and derivatives	Amino acids, peptides, and analogues	Dipeptides	Gluylisoleucine belongs to the class of organic compounds known as dipeptides.	1.58279e-06	1.18074e-06	1.35651e-06	1.28198e-06	1.83871e-06	8.45939e-07	1.5558e-06	1.40941e-06	4.45434e-07	5.65464e-07	6.37051e-07	6.95872e-07	9.8993e-07	8.51343e-07	5.48177e-07	9.39925e-07
452	gamma-Glutamylalanine	Organic acids and derivatives	Carboxylic acids and derivatives	Amino acids, peptides, and analogues	Dipeptides	Glutamylalanine belongs to the class of organic compounds known as dipeptides.	2.94578e-06	4.66018e-06	5.28712e-06	7.59508e-06	3.7212e-06	5.11057e-06	5.48445e-06	6.14467e-06	3.6541e-06	3.00419e-06	4.5663e-06	2.85476e-06	3.38985e-06	3.35673e-06	2.76241e-06	4.39142e-06
460	Formiminoglutamic acid	Organic acids and derivatives	Carboxylic acids and derivatives	Amino acids, peptides, and analogues	Glutamic acid and derivatives	Formiminoglutamic acid belongs to the class of organic compounds known as glutamic acid and derivatives.	1.56605e-05	1.16673e-05	1.6595e-05	1.95023e-05	2.38177e-05	1.29923e-05	3.89122e-05	1.44e-05	3.08029e-06	2.89466e-06	3.5559e-06	3.41822e-06	3.85409e-06	4.95339e-06	3.35728e-06	3.59757e-06
595	Asymmetric dimethylarginine	Organic acids and derivatives	Carboxylic acids and derivatives	Amino acids, peptides, and analogues	Arginine and derivatives	Asymmetric dimethylarginine belongs to the class of organic compounds known as arginine and derivatives.	0.000643154	0.000437426	0.000490446	0.00053521	0.000534451	0.000515658	0.000471464	0.000400189	0.000345077	0.000263441	0.000255557	0.000273246	0.000386061	0.000363167	0.000350352	0.000356306
596	Aspartyl-Glutamine	Organic acids and derivatives	Carboxylic acids and derivatives	Amino acids, peptides, and analogues	Dipeptides	Aspartyl-glutamine belongs to the class of organic compounds known as dipeptides.	6.23276e-06	1.00584e-05	2.80721e-05	1.85812e-05	2.45032e-05	1.11182e-05	1.59306e-05	8.56566e-06	1.28555e-08	1.06931e-07	1.18293e-07	9.47258e-08	1.29756e-08	1.09903e-07	1.05997e-07	1.90834e-07
614	Alanyl-Valine	Organic acids and derivatives	Carboxylic acids and derivatives	Amino acids, peptides, and analogues	Peptides	Alanyl-valine belongs to the class of organic compounds known as peptides.	3.60223e-05	2.53908e-05	1.91025e-05	3.53583e-05	3.49463e-05	1.59492e-05	1.24642e-05	2.45912e-05	5.25064e-06	9.78201e-06	6.18337e-06	8.50078e-06	5.4515e-06	6.57947e-06	4.41007e-06	6.60886e-06
616	Alanyl-Leucine	Organic acids and derivatives	Carboxylic acids and derivatives	Amino acids, peptides, and analogues	Peptides	Alanyl-leucine belongs to the class of organic compounds known as peptides.	2.40862e-05	1.86425e-05	1.4296e-05	2.08386e-05	2.91466e-05	1.46084e-05	1.09608e-05	1.86505e-05	5.01174e-06	1.07487e-05	6.23647e-06	7.34383e-06	5.97223e-06	6.55294e-06	5.02219e-06	6.23318e-06
799	(±)-erythro-Isoleucine	Organic acids and derivatives	Carboxylic acids and derivatives	Amino acids, peptides, and analogues	Isoleucine and derivatives	2-amino-3-methylpentanoic acid belongs to the class of organic compounds known as isoleucine and derivatives.	0.000489694	0.000629061	0.0006288	0.000461895	0.000584922	0.000824105	0.000709108	0.000507128	0.000282881	0.000252753	0.000210941	0.000248179	0.000287547	0.000371239	0.000310728	0.000391877
344	L-trans-4-Methyl-2-pyrrolidinecarboxylic acid	Organic acids and derivatives	Carboxylic acids and derivatives	Amino acids, peptides, and analogues	Proline and derivatives	Methylproline belongs to the class of organic compounds known as proline and derivatives.	6.07282e-05	8.36631e-05	0.000149139	7.20588e-05	0.000128757	9.95768e-05	7.39433e-05	7.0819e-05	5.28273e-05	5.13103e-05	4.95782e-05	5.38146e-05	5.38568e-05	5.05394e-05	4.84735e-05	5.20561e-05
597	Argininosuccinic acid	Organic acids and derivatives	Carboxylic acids and derivatives	Amino acids, peptides, and analogues	Aspartic acid and derivatives	Argininosuccinic acid belongs to the class of organic compounds known as aspartic acid and derivatives.	1.73761e-06	2.24308e-06	2.30876e-06	2.00228e-06	1.84175e-06	2.74459e-06	2.55506e-06	2.90821e-06	1.98773e-06	1.02692e-06	1.49348e-06	1.04064e-06	1.03103e-06	1.1748e-06	1.82133e-06	1.46165e-06
686	4-Guanidinobutanoic acid	Organic acids and derivatives	Carboxylic acids and derivatives	Amino acids, peptides, and analogues	Gamma amino acids and derivatives	Guanidinobutyric acid belongs to the class of organic compounds known as gamma amino acids and derivatives.	0.000308302	0.000294535	0.000297295	0.000266513	0.000290674	0.000407459	0.000322076	0.000293267	0.000263116	0.000210672	0.000252897	0.000273673	0.000225402	0.000310143	0.000248511	0.000295731
693	4,5-Dihydroorotic acid	Organic acids and derivatives	Carboxylic acids and derivatives	Amino acids, peptides, and analogues	Alpha amino acids and derivatives	4,5-Dihydroorotic acid belongs to the class of organic compounds known as alpha amino acids and derivatives.	1.42326e-05	1.26171e-05	8.36327e-06	1.4826e-05	1.55856e-05	1.16644e-05	7.75658e-06	1.63573e-05	8.66751e-06	8.18613e-06	7.35855e-06	8.23158e-06	7.47616e-06	7.92345e-06	9.37685e-06	8.64734e-06
427	Glycylserylprolylmethionylphenylalanylvalinamide	Organic acids and derivatives	Carboxylic acids and derivatives	Amino acids, peptides, and analogues	Oligopeptides	Glycylseryl prolyl methionyl phenylalanylvalinamide belongs to the class of organic compounds known as oligopeptides.	6.66626e-06	4.0512e-06	3.97439e-06	3.02699e-06	3.82319e-06	5.92652e-06	3.63187e-06	4.97099e-06	2.60203e-06	2.49817e-06	1.8565e-06	2.044e-06	5.27215e-06	3.37596e-06	2.96457e-06	3.27812e-06
666	5-Aminopentanoic acid	Organic acids and derivatives	Carboxylic acids and derivatives	Amino acids, peptides, and analogues	Delta amino acids and derivatives	5-Aminopentanoic acid belongs to the class of organic compounds known as delta amino acids and derivatives.	5.19342e-05	3.89821e-05	4.76726e-05	4.80502e-05	5.88561e-05	5.30259e-05	5.29747e-05	3.3928e-05	7.11392e-06	4.62921e-06	2.44913e-05	3.05192e-05	3.11443e-05	3.11847e-05	2.89584e-05	5.41283e-06
456	Gabapentin	Organic acids and derivatives	Carboxylic acids and derivatives	Amino acids, peptides, and analogues	Gamma amino acids and derivatives	Gabapentin belongs to the class of organic compounds known as gamma amino acids and derivatives. These are amino acids having a (-NH2) group attached to the gamma carbon atom.	6.90631e-07	9.31511e-07	1.23355e-06	1.40485e-06	1.98304e-06	1.84929e-06	1.18977e-06	7.62329e-07	7.01823e-07	3.72416e-07	6.62041e-07	5.46349e-07	1.00153e-06	3.6588e-07	7.52622e-07	9.99366e-07
282	N-Acetylglutamine	Organic acids and derivatives	Carboxylic acids and derivatives	Amino acids, peptides, and analogues	Glutamine and derivatives	Acetylglutamide belongs to the class of organic compounds known as glutamine and derivatives	1.93206e-05	5.91794e-05	0.000163388	8.72412e-05	0.000144957	0.000102916	7.3135e-05	0.00011735	1.3049e-05	9.15691e-06	1.32773e-05	1.27977e-05	1.2869e-05	1.86655e-05	1.2969e-05	1.8672e-05
280	N-Acetyl histidine	Organic acids and derivatives	Carboxylic acids and derivatives	Amino acids, peptides, and analogues	Histidine and derivatives	Acetylhistidine belongs to the class of organic compounds known as histidine and derivatives.	2.45849e-05	5.8414e-05	0.000146962	7.6181e-05	0.00012839	9.7677e-05	4.48915e-05	0.000136904	7.82187e-06	5.77377e-06	7.11318e-06	7.23595e-06	6.94074e-06	1.12469e-05	8.45777e-06	8.59582e-06
585	Betaine	Organic acids and derivatives	Carboxylic acids and derivatives	Amino acids, peptides, and analogues	Alpha amino acids	Trimethylglycine or betaine belongs to the class of organic compounds known as alpha amino acids. Betaine functions as a methyl donor in that it carries and donates methyl functional groups to facilitate necessary chemical processes.	0.000371175	0.00010542	5.60332e-05	0.00013183	0.000462941	5.51883e-05	0.000860037	0.000136655	2.54743e-05	2.72535e-05	2.26312e-05	2.48744e-05	3.37147e-05	3.91828e-05	2.72336e-05	2.86563e-05
607	Alpha-Hydroxyisobutyric acid	Organic acids and derivatives	Hydroxy acids and derivatives	Alpha hydroxy acids and derivatives	Alpha hydroxy acids and derivatives	Alpha-hydroxyisobutyric acid or dimethylacetic acid belongs to the class of organic compounds known as alpha hydroxy acids and derivatives.	1.89567e-05	4.01255e-05	2.99912e-05	1.97771e-05	1.67546e-05	3.28865e-05	2.95029e-05	3.751e-05	2.15994e-05	1.14232e-05	1.96935e-05	1.93819e-05	1.32756e-05	1.48261e-05	1.97184e-05	1.5211e-05
705	3-Hydroxysebacic acid	Organic acids and derivatives	Hydroxy acids and derivatives	Medium-chain hydroxy acids and derivatives	Medium-chain hydroxy acids and derivatives	Hydroxysebacic acid This compound belongs to the class of organic compounds known as medium-chain hydroxy acids and derivatives. These are hydroxy acids with a 6 to 12 carbon atoms long side chain.	7.14796e-06	7.32975e-06	1.25841e-05	8.45572e-06	1.30231e-05	1.26965e-05	7.48792e-06	9.31447e-06	7.11018e-06	3.86456e-06	4.27394e-06	6.00687e-06	4.57991e-06	4.72183e-06	4.85624e-06	5.51489e-06
707	3-Hydroxycapric acid	Organic acids and derivatives	Hydroxy acids and derivatives	Medium-chain hydroxy acids and derivatives	Medium-chain hydroxy acids and derivatives	Hydroxydecanoic acid belongs to the class of organic compounds known as medium-chain hydroxy acids and derivatives. These are hydroxy acids with a 6 to 12 carbon atoms long side chain.	1.96762e-05	2.34022e-05	3.42917e-05	1.38566e-05	1.56986e-05	4.8006e-05	4.84567e-05	2.89819e-05	1.29208e-05	9.51702e-06	1.40675e-05	1.24616e-05	1.27375e-05	2.29428e-05	1.28176e-05	2.63928e-05
725	2-Oxovaleric acid	Organic acids and derivatives	Keto acids and derivatives	Short-chain keto acids and derivatives	Short-chain keto acids and derivatives	2-Oxovaleric acid belongs to the class of organic compounds known as short-chain keto acids and derivatives. These are keto acids with an alkyl chain the contains less than 6 carbon atoms.	0.000177331	0.000199008	0.000674135	0.000157426	0.000237768	0.000313357	0.000305367	0.000212391	4.77062e-05	2.0493e-05	1.28912e-05	2.81005e-05	3.09242e-05	5.82615e-05	2.19322e-05	0.000151615
318	Mesylate	Organic acids and derivatives	Organic sulfonic acids and derivatives	Organosulfonic acids and derivatives	Organosulfonic acids	Mesylate belongs to the class of organic compounds known as organosulfonic acids.	0.000338837	0.000332456	0.000274748	0.000341348	0.000419448	0.000330527	0.000258042	0.000327299	0.000206545	0.00018644	0.000197407	0.000191722	0.000223028	0.000226774	0.000205565	0.000243527
600	apo-[3-methylcrotonoyl-CoA:carbon-dioxide ligase (ADP-forming)]	Organic acids and derivatives	Carboximidic acids and derivatives	Carboximidic acids	Carboximidic acids	Methylimine acid belongs to the class of organic compounds known as carboximidic acids. These are organic acids with the general formula RC(=N)-OH (R=H, organic group).	0.000104719	7.35214e-05	9.23026e-05	7.61792e-05	0.000156594	9.42801e-05	8.26703e-05	0.000121018	3.74622e-05	2.60816e-05	3.08288e-05	3.07989e-05	4.60022e-05	7.67697e-05	4.06566e-05	5.70667e-05
281	N-Acetylhistamine	Organic acids and derivatives	Carboxylic acids and derivatives	Carboxylic acid derivatives	N-acetyl-2-arylethylamines	Acetylhistamine belongs to the class of organic compounds known as n-acetyl-2-arylethylamines.	1.60829e-05	1.26061e-05	1.50136e-05	1.82855e-05	2.73511e-05	3.05417e-05	1.87334e-05	4.16155e-05	3.78871e-06	3.62368e-06	3.92761e-06	4.60787e-06	6.71248e-06	7.76478e-06	4.60876e-06	7.20685e-06
290	N8-Acetylspermidine	Organic acids and derivatives	Carboximidic acids and derivatives	Carboximidic acids	Carboximidic acids	Methimines, acetylspermidine belongs to the class of organic compounds known as carboximidic acids. These are organic acids with the general formula RC(=N)-OH (R=H, organic group).	1.63589e-05	1.73551e-05	1.09271e-05	1.13728e-05	1.01586e-05	2.27033e-05	1.29558e-05	9.23032e-06	8.57951e-06	8.82402e-06	9.91326e-06	6.03009e-06	5.99725e-06	6.62967e-06	9.12892e-06	1.08694e-05
240	O-Phosphoethanolamine	Organic acids and derivatives	Organic phosphoric acids and derivatives	Phosphate esters	Phosphoethanolamines	Phosphorylethanolamine belongs to the class of organic compounds known as phosphoethanolamines. Phosphoethanolamines are compounds containing a phosphate linked to the second carbon of an ethanolamine. O-Phosphoethanolamine exists in all living species, ranging from bacteria to humans.	0.00014474	0.000123374	0.000154877	0.000174945	0.000184665	0.000145328	0.000141318	0.000125849	5.73967e-05	6.02825e-05	6.17929e-05	5.96303e-05	7.37389e-05	7.44767e-05	7.24236e-05	7.08316e-05
265	N-Carbamoylputrescine	Organic acids and derivatives	Carboximidic acids and derivatives	Carboximidic acids	Isoureas	Carbamylputrescine belongs to the class of organic compounds known as isoureas.	6.42703e-06	1.38765e-05	8.02211e-06	2.72042e-06	2.24157e-05	4.49465e-05	4.10775e-05	2.86454e-05	2.17031e-06	2.1564e-06	1.96141e-06	1.78311e-06	1.52347e-06	1.74613e-06	1.50453e-06	1.3709e-06
466	Fenitrothion	Organic acids and derivatives	Organic thiophosphoric acids and derivatives	Thiophosphoric acid esters	Phenyl thiophosphates	Fenitrothion belongs to the class of organic compounds known as phenyl thiophosphates. These are organothiophosphorus compounds that contain a thiophosphoric acid O-esterified with a phenyl group.	4.28559e-06	1.23079e-05	1.48645e-05	1.10671e-05	1.38187e-05	8.50614e-06	1.26572e-05	9.5768e-06	1.99851e-06	2.29665e-06	2.19832e-06	2.22403e-06	1.99755e-06	1.98228e-06	1.68184e-06	2.38126e-06
795	(E,E)-2,4-Decadienoic isobutylamide	Organic acids and derivatives	Carboximidic acids and derivatives	Carboximidic acids	N-acyl amines	(E,E)-2,4-Decadienoic isobutylamide belongs to the class of organic compounds known as n-acyl amines. N-acyl amines are compounds containing a fatty acid moiety linked to an amine group through an ester linkage.	0.000283843	0.0002623	0.000316015	0.000272686	0.00025335	0.000282515	0.000267122	0.000290906	8.12204e-05	8.20772e-05	8.69274e-05	8.61942e-05	0.000115081	0.0001151	9.74591e-05	0.000122791
5	Vinylacetylglycine	Organic acids and derivatives	Carboxylic acids and derivatives	Amino acids, peptides, and analogues	N-acyl-alpha amino acids	Vinylacetylglycine belongs to the class of organic compounds known as n-acyl-alpha amino acids.	4.95311e-06	4.52649e-06	5.22146e-06	4.01392e-06	3.64561e-06	4.41134e-06	3.72195e-06	4.57178e-06	9.52015e-06	5.65247e-06	6.26086e-06	5.15243e-06	9.22704e-06	9.18607e-06	5.48189e-06	8.62186e-06
10	Valyl-Hydroxyproline	Organic acids and derivatives	Carboxylic acids and derivatives	Amino acids, peptides, and analogues	Dipeptides	Valyl-Hydroxyproline belongs to the class of organic compounds known as dipeptides.	2.1003e-05	2.91205e-05	2.46423e-05	2.76089e-05	2.12707e-05	2.64056e-05	2.40206e-05	2.22681e-05	2.69501e-05	2.89509e-05	2.53124e-05	2.71322e-05	3.09471e-05	2.78937e-05	2.68636e-05	2.6332e-05
22	Tyrosyl-Aspartate	Organic acids and derivatives	Carboxylic acids and derivatives	Amino acids, peptides, and analogues	Dipeptides	Tyrosyl-Aspartate belongs to the class of organic compounds known as dipeptides.	2.78843e-06	3.0631e-06	1.14885e-06	1.61613e-06	1.00069e-06	7.9147e-07	2.07638e-06	1.44531e-06	2.75362e-06	4.54884e-06	5.3221e-06	3.68174e-06	2.30066e-06	2.05356e-06	2.43152e-06	2.40714e-06
51	Taurine	Organic acids and derivatives	Organic sulfonic acids and derivatives	Organosulfonic acids and derivatives	Organosulfonic acids	Taurine (/ˈtɔraɪn, -ɪn/), or 2-aminoethanesulfonic acid, is an organic acid widely distributed in animal tissues.	0.00867209	0.00796407	0.00615887	0.0078772	0.00642873	0.00536029	0.00744194	0.00718654	0.00891306	0.00869934	0.00857084	0.00971597	0.00885697	0.0089785	0.00871378	0.00865011
111	Protein serine	Organic acids and derivatives	Carboxylic acids and derivatives	Amino acids, peptides, and analogues	Serine and derivatives		3.47651e-05	1.90787e-05	1.78314e-05	2.25153e-05	1.84961e-05	1.45658e-05	2.29657e-05	2.20107e-05	3.70401e-05	2.72056e-05	3.02729e-05	3.47027e-05	2.66567e-05	3.15854e-05	2.23974e-05	3.06369e-05
239	O-Phosphohomoserine	Organic acids and derivatives	Carboxylic acids and derivatives	Amino acids, peptides, and analogues	L-alpha-amino acids	Phosphonate amino acid	4.46372e-05	5.40914e-05	4.12268e-05	4.88977e-05	4.92642e-05	5.03823e-05	5.89826e-05	5.16202e-05	7.83703e-05	8.29232e-05	0.000103088	7.83261e-05	0.000107833	9.99378e-05	8.36599e-05	0.000104773
278	N-Acetyl-L-aspartic acid	Organic acids and derivatives	Carboxylic acids and derivatives	Amino acids, peptides, and analogues	Aspartic acid and derivatives	N-Acetyl-L-aspartic acid belongs to the class of organic compounds known as aspartic acid and derivatives.	3.05675e-05	3.41426e-05	3.95873e-05	4.67102e-05	3.05222e-05	3.60985e-05	3.93001e-05	4.51377e-05	5.95639e-05	3.32682e-05	5.37321e-05	4.24894e-05	5.85206e-05	6.08368e-05	6.55485e-05	5.10828e-05
297	N-(4-Hydroxycinnamoyl)tyrosine	Organic acids and derivatives	Carboxylic acids and derivatives	Amino acids, peptides, and analogues	Tyrosine and derivatives	Tyrosine derivative belongs to the class of organic compounds known as tyrosine and derivatives.	6.5799e-06	7.89166e-06	6.8144e-06	7.48073e-06	7.53944e-06	8.78475e-06	7.60775e-06	1.11003e-05	9.61424e-06	1.09566e-05	1.2455e-05	1.0682e-05	1.05822e-05	1.50892e-05	9.79706e-06	9.99777e-06
292	N2-Fructopyranosylarginine	Organic acids and derivatives	Carboxylic acids and derivatives	Amino acids, peptides, and analogues	Arginine and derivatives	N2-Fructopyranosylarginine belongs to the class of organic compounds known as arginine and derivatives.	9.05938e-05	7.68013e-05	3.89412e-05	7.2988e-05	3.92961e-05	4.06303e-05	8.36176e-05	3.89968e-05	0.000118798	0.000123541	0.000159825	0.000123894	0.000126862	0.000127209	8.82646e-05	0.000114274
343	L-Tyrosine	Organic acids and derivatives	Carboxylic acids and derivatives	Amino acids, peptides, and analogues	Tyrosine and derivatives	L-Tyrosine belongs to the class of organic compounds known as tyrosine and derivatives.	0.000587342	0.000469628	0.000260794	0.0003346	0.000261029	0.000176965	0.000458133	0.000360741	0.000601191	0.000649603	0.00069589	0.000667467	0.000520258	0.000525849	0.000491615	0.000520497
615	Alanyl-Serine	Organic acids and derivatives	Carboxylic acids and derivatives	Amino acids, peptides, and analogues	Dipeptides	Alanyl-Serine belongs to the class of organic compounds known as dipeptides.	3.73493e-05	2.06472e-05	3.68855e-05	3.14109e-05	2.99004e-05	4.75609e-05	3.49129e-05	3.70368e-05	4.12812e-05	0.00010893	0.000104835	8.32996e-05	4.42444e-05	5.19315e-05	3.65258e-05	6.00929e-05
347	L-Serine	Organic acids and derivatives	Carboxylic acids and derivatives	Amino acids, peptides, and analogues	Serine and derivatives	L-Serine belongs to the class of organic compounds known as serine and derivatives.	0.000144472	9.61107e-05	8.55718e-05	0.000121296	0.000101412	8.6085e-05	0.000104769	0.000106165	0.000176882	0.000137315	0.00014965	0.000156412	0.000139526	0.000150424	0.000117611	0.000152153
367	L-Glutamic acid	Organic acids and derivatives	Carboxylic acids and derivatives	Amino acids, peptides, and analogues	Glutamic acid and derivatives	L-Glutamic acid belongs to the class of organic compounds known as glutamic acid and derivatives.	0.000987997	0.00108553	0.000709182	0.00134438	0.00129426	0.000460474	0.00064689	0.000925387	0.00129396	0.001391	0.00112423	0.00141401	0.00137324	0.00137983	0.00113212	0.00135045
375	L-Asparagine	Organic acids and derivatives	Carboxylic acids and derivatives	Amino acids, peptides, and analogues	Asparagine and derivatives	L-Asparagine belongs to the class of organic compounds known as asparagine and derivatives.	7.81068e-05	8.08974e-05	0.000101019	0.000118087	0.000123141	7.85933e-05	8.56501e-05	7.5929e-05	0.000166471	0.000131711	0.000125841	0.000141475	0.000140175	0.000147214	0.000123789	0.000148055
376	L-Arginine	Organic acids and derivatives	Carboxylic acids and derivatives	Amino acids, peptides, and analogues	L-alpha-amino acids	L-Arginine belongs to the class of organic compounds known as l-alpha-amino acids.	0.00874709	0.0089243	0.00728214	0.0085549	0.00817058	0.00699089	0.00715042	0.00801143	0.0110477	0.0105522	0.00867037	0.00921854	0.0110222	0.00859907	0.00828731	0.00786092
387	Isovalerylglutamic acid	Organic acids and derivatives	Carboxylic acids and derivatives	Amino acids, peptides, and analogues	Glutamic acid and derivatives	Isovalerylglutamic acid belongs to the class of organic compounds known as glutamic acid and derivatives	5.05417e-05	5.15121e-05	2.28181e-05	3.15524e-05	1.66306e-05	1.8644e-05	4.15302e-05	3.22251e-05	4.78024e-05	6.27605e-05	9.6274e-05	7.11392e-05	5.85068e-05	5.43657e-05	5.21484e-05	6.04188e-05
497	D-Proline	Organic acids and derivatives	Carboxylic acids and derivatives	Amino acids, peptides, and analogues	Proline and derivatives	D-Proline belongs to the class of organic compounds known as proline and derivatives.	0.0186565	0.021086	0.020707	0.021527	0.0205527	0.0198295	0.0197	0.0205406	0.0217173	0.0205827	0.0215363	0.0229803	0.0243758	0.0230865	0.023611	0.0235066
504	DL-Dopa	Organic acids and derivatives	Carboxylic acids and derivatives	Amino acids, peptides, and analogues	Tyrosine and derivatives	DL-Dopa belongs to the class of organic compounds known as tyrosine and derivatives.	5.36594e-05	5.59246e-05	5.41354e-05	5.66164e-05	5.30524e-05	5.22213e-05	5.44532e-05	5.35547e-05	5.2174e-05	5.73983e-05	5.83253e-05	5.95818e-05	6.77274e-05	6.2381e-05	6.57975e-05	6.33953e-05
588	beta-Alanine	Organic acids and derivatives	Carboxylic acids and derivatives	Amino acids, peptides, and analogues	Beta amino acids and derivatives	beta-Alanine belongs to the class of organic compounds known as beta amino acids and derivatives.	0.000947201	0.00112202	0.000984809	0.00112521	0.000889726	0.00100869	0.00101219	0.00116583	0.00155316	0.00124046	0.00168565	0.00140248	0.00150354	0.00139926	0.00138704	0.00124981
767	1-Methylhistidine	Organic acids and derivatives	Carboxylic acids and derivatives	Amino acids, peptides, and analogues	Histidine and derivatives	1-Methylhistidine belongs to the class of organic compounds known as histidine and derivatives.	0.000457777	0.000318537	0.000360446	0.000400185	0.000330924	0.00040993	0.000400598	0.000345981	0.000585437	0.0003887	0.000428341	0.00044193	0.000477409	0.000482703	0.000477477	0.00058258
565	Carnosine	Organic acids and derivatives	Peptidomimetics	Hybrid peptides	Hybrid peptides	Carnosine belongs to the class of organic compounds known as hybrid peptides.	2.92372e-06	2.88958e-06	2.87451e-06	4.36272e-06	3.23694e-06	2.69994e-06	2.57157e-06	3.09733e-06	4.55502e-06	3.42467e-06	5.59557e-06	5.0256e-06	4.24214e-06	3.99716e-06	4.27424e-06	3.37278e-06
809	(-)-Dioxibrassinin	Organic acids and derivatives	Carboxylic acids and derivatives	Amino acids, peptides, and analogues	Beta amino acids and derivatives	(-)-Dioxibrassinin belongs to the class of organic compounds known as beta amino acids and derivatives.	8.23629e-06	1.00255e-05	6.82246e-06	7.5333e-06	9.09046e-06	8.0995e-06	8.84901e-06	9.20693e-06	1.82795e-05	1.42288e-05	1.88509e-05	1.32383e-05	1.40814e-05	1.47877e-05	1.53036e-05	1.57785e-05
133	Phosphoserine	Organic acids and derivatives	Carboxylic acids and derivatives	Amino acids, peptides, and analogues	L-alpha-amino acids	Phosphoserine belongs to the class of organic compounds known as l-alpha-amino acids.	8.38056e-06	9.34008e-06	9.6226e-06	1.12443e-05	7.7526e-06	1.02359e-05	9.15062e-06	9.3747e-06	1.14095e-05	1.13523e-05	1.18166e-05	1.07182e-05	1.17402e-05	1.10426e-05	1.19212e-05	1.1137e-05
745	2-Azetidinecarboxylic acid	Organic acids and derivatives	Carboxylic acids and derivatives	Amino acids, peptides, and analogues	Alpha amino acids	2-Azetidinecarboxylic acid belongs to the class of organic compounds known as alpha amino acids.	5.11913e-05	5.48528e-05	3.42292e-05	6.86781e-05	6.40124e-05	2.36825e-05	3.17392e-05	4.48948e-05	6.57657e-05	7.2652e-05	5.74423e-05	7.29301e-05	7.1608e-05	6.93735e-05	5.63265e-05	6.84313e-05
746	2-Amino-3-phosphonopropionic acid	Organic acids and derivatives	Carboxylic acids and derivatives	Amino acids, peptides, and analogues	Alpha amino acids	2-Amino-3-phosphonopropionic acid belongs to the class of organic compounds known as alpha amino acids.	1.1589e-05	2.53174e-05	2.14603e-05	2.68521e-05	2.35048e-05	2.35163e-05	3.13287e-05	2.41402e-05	3.81611e-05	4.13482e-05	4.74564e-05	3.74689e-05	4.80122e-05	5.00272e-05	4.16281e-05	5.14759e-05
552	Clopidogrel	Organic acids and derivatives	Carboxylic acids and derivatives	Amino acids, peptides, and analogues	Alpha amino acid esters	Clopidogrel belongs to the class of organic compounds known as alpha amino acid esters. These are ester derivatives of alpha amino acids.	1.38346e-05	1.17588e-05	1.01877e-05	1.6414e-05	1.14475e-05	7.55897e-06	9.36098e-06	1.01612e-05	2.10857e-05	2.00574e-05	1.63019e-05	2.06543e-05	2.30466e-05	2.25463e-05	1.98163e-05	2.35335e-05
234	Oxoadipic acid	Organic acids and derivatives	Keto acids and derivatives	Medium-chain keto acids and derivatives	Medium-chain keto acids and derivatives	Oxoadipic acid belongs to the class of organic compounds known as medium-chain keto acids and derivatives. These are keto acids with a 6 to 12 carbon atoms long side chain.	4.07146e-05	3.35128e-05	2.17391e-05	3.72462e-05	2.51114e-05	2.1135e-05	9.21249e-06	2.39197e-05	6.25454e-05	4.20517e-05	5.85714e-05	5.64102e-05	6.15085e-05	5.54553e-05	5.24853e-05	5.53753e-05
355	L-Malic acid	Organic acids and derivatives	Hydroxy acids and derivatives	Beta hydroxy acids and derivatives	Beta hydroxy acids and derivatives	L-Malic acid belongs to the class of organic compounds known as beta hydroxy acids and derivatives.	5.57054e-06	6.07683e-06	5.87393e-06	5.85438e-06	4.7263e-06	5.13865e-06	6.40734e-06	5.03861e-06	1.11179e-05	1.00772e-05	1.49211e-05	9.73984e-06	1.01896e-05	1.10369e-05	1.03408e-05	1.11853e-05
393	Isocitric acid	Organic acids and derivatives	Carboxylic acids and derivatives	Tricarboxylic acids and derivatives	Tricarboxylic acids and derivatives	Isocitric acid belongs to the class of organic compounds known as tricarboxylic acids and derivatives. These are carboxylic acids containing exactly three carboxyl groups.	1.66731e-05	1.52468e-05	1.26617e-05	1.556e-05	1.52987e-05	1.41541e-05	1.64125e-05	1.34658e-05	1.90919e-05	2.17689e-05	2.20276e-05	2.09429e-05	2.19333e-05	2.55526e-05	1.24486e-05	2.84249e-05
426	Glyoxylic acid	Organic acids and derivatives	Carboxylic acids and derivatives	Carboxylic acids	Carboxylic acids	Isocitric acid belongs to the class of organic compounds known as carboxylic acids. Carboxylic acids are compounds containing a carboxylic acid group with the formula -C(=O)OH.	0.000231318	0.000177557	0.000198222	0.000139201	0.000123565	8.49637e-05	0.00019052	0.000154422	0.000233141	0.000232069	0.000259282	0.000273253	0.000208203	0.000215382	0.000197689	0.00022096
436	Glutaric acid	Organic acids and derivatives	Carboxylic acids and derivatives	Dicarboxylic acids and derivatives	Dicarboxylic acids and derivatives	Glutaric acid belongs to the class of organic compounds known as dicarboxylic acids and derivatives. These are organic compounds containing exactly two carboxylic acid groups.	0.000217625	0.000252696	0.000211404	0.000243244	7.09422e-05	0.000171975	0.000267033	0.000232189	0.00029645	0.000362185	0.000446684	0.0004306	0.00039701	0.000274163	0.000369179	0.00036799
735	2-Ketobutyric acid	Organic acids and derivatives	Keto acids and derivatives	Short-chain keto acids and derivatives	Short-chain keto acids and derivatives	2-Ketobutyric acid belongs to the class of organic compounds known as short-chain keto acids and derivatives. These are keto acids with an alkyl chain the contains less than 6 carbon atoms.	0.00109159	0.000792818	0.000539243	0.000656608	0.000517899	0.00039015	0.000851144	0.000640488	0.00107901	0.00118077	0.00136372	0.00116441	0.000976849	0.00105068	0.00096563	0.000950338
629	Acetylhydrazine	Organic acids and derivatives	Carboxylic acids and derivatives	Carboxylic acid derivatives	Acetamides	Acetylhydrazine (carboxylic acid derivatives)belongs to the class of organic compounds known as acetamides.	1.31642e-05	6.87537e-06	7.51928e-06	9.63502e-06	7.14915e-06	6.58254e-06	8.98418e-06	8.17861e-06	1.28528e-05	1.16173e-05	1.31615e-05	1.32801e-05	1.35895e-05	1.09775e-05	1.0699e-05	1.42732e-05
322	Mecarbam	Organic acids and derivatives	Organic dithiophosphoric acids and derivatives	Dithiophosphate O-esters	Dithiophosphate O-esters	Mecarbam belongs to the class of organic compounds known as dithiophosphate o-esters.	2.1075e-05	2.13645e-05	2.30329e-05	2.57815e-05	2.30711e-05	2.40875e-05	2.20699e-05	2.22381e-05	2.90179e-05	2.41874e-05	2.34976e-05	2.53988e-05	2.96342e-05	2.75868e-05	2.61903e-05	2.40203e-05
627	Acrylamide	Organic acids and derivatives	Carboximidic acids and derivatives	Carboximidic acids	Carboximidic acids	Acrylamide belongs to the class of organic compounds known as carboximidic acids. These are organic acids with the general formula RC(=N)-OH (R=H, organic group).	7.29062e-06	1.02772e-05	8.8635e-06	9.90809e-06	7.58632e-06	8.72835e-06	7.95724e-06	9.20926e-06	1.38102e-05	1.01654e-05	1.40699e-05	1.19685e-05	1.42792e-05	1.25875e-05	1.11555e-05	1.06993e-05
246	Octadecanamide	Lipids and lipid-like molecules	Fatty Acyls	Fatty amides	Carboximidic acids	Octadecanamide belongs to the class of organic compounds known as carboximidic acids.	5.99305e-06	4.19191e-06	4.39556e-06	2.95439e-06	3.6906e-06	3.26586e-06	3.59863e-06	4.04272e-06	1.68045e-06	1.69741e-06	1.25486e-06	1.67177e-06	1.64204e-06	1.46994e-06	1.43491e-06	1.54591e-06
321	Melibiitol	Lipids and lipid-like molecules	Fatty Acyls	Fatty acyl glycosides	Fatty acyl glycosides of mono- and disaccharides	Melibiitol belongs to the class of organic compounds known as fatty acyl glycosides of mono- and disaccharides.	8.25887e-06	1.64806e-05	6.18122e-05	3.68408e-05	4.22926e-05	2.35398e-05	2.67134e-05	2.10835e-05	1.28555e-08	1.69845e-07	9.15432e-08	2.40679e-07	2.41959e-07	7.56356e-08	1.64364e-07	3.2629e-07
556	Citraconic acid	Lipids and lipid-like molecules	Fatty Acyls	Fatty acids and conjugates	Methyl-branched fatty acids	Citraconic acid belongs to the class of organic compounds known as methyl-branched fatty acids.	0.00226402	0.00164463	0.001605	0.00238872	0.00277863	0.000668392	0.00125164	0.00119332	0.000198636	0.000255241	0.000181291	0.000194885	0.000179525	0.000172136	0.000189614	0.000190664
664	5-Hexyltetrahydro-2-furanoctanoic acid	Lipids and lipid-like molecules	Fatty Acyls	Eicosanoids	Prostaglandins and related compounds	Oleic acids, prostaglandins belongs to the class of organic compounds known as prostaglandins and related compounds；These are unsaturated carboxylic acids consisting of a 20 carbon skeleton that also contains a five member ring, and are based upon the fatty acid arachidonic acid.	1.59919e-05	7.26719e-06	7.44676e-06	5.71974e-06	9.12523e-06	7.63853e-06	9.18917e-06	8.71251e-06	8.75681e-06	6.05878e-06	6.38886e-06	7.64935e-06	4.60671e-06	3.88422e-06	3.97176e-06	5.97404e-06
32	Tridecanoic acid	Lipids and lipid-like molecules	Fatty Acyls	Fatty acids and conjugates	Long-chain fatty acids	Tridecanoic acid belongs to the class of organic compounds known as long-chain fatty acids.	2.62942e-05	4.17766e-05	4.64118e-05	3.21314e-05	3.93929e-05	5.9375e-05	6.65551e-05	5.06668e-05	2.09872e-05	1.62696e-05	1.66807e-05	2.13201e-05	1.68497e-05	1.30453e-05	2.03259e-05	6.71452e-05
150	Pentadecanoic acid	Lipids and lipid-like molecules	Fatty Acyls	Fatty acids and conjugates	Long-chain fatty acids	Pentadecanoic acid belongs to the class of organic compounds known as long-chain fatty acids.	5.25303e-05	6.70036e-05	8.78557e-05	4.16623e-05	6.54816e-05	0.000112914	0.000186764	6.38699e-05	3.22506e-05	2.65478e-05	2.50191e-05	3.58488e-05	2.52776e-05	7.28419e-05	2.48811e-05	0.000102047
298	Myristoleic acid	Lipids and lipid-like molecules	Fatty Acyls	Fatty acids and conjugates	Long-chain fatty acids	Myristoleic acid belongs to the class of organic compounds known as long-chain fatty acids	8.00204e-05	0.000208908	0.000302616	8.13565e-05	0.00014274	0.000440763	0.000365988	0.000214145	3.99976e-05	3.31289e-05	3.18882e-05	3.4463e-05	2.86036e-05	0.000195164	3.52265e-05	0.000324497
591	Behenic acid	Lipids and lipid-like molecules	Fatty Acyls	Fatty acids and conjugates	Very long-chain fatty acids	Behenic acid belongs to the class of organic compounds known as very long-chain fatty acids.	8.4988e-05	8.92184e-05	0.0001063	8.93639e-05	0.000147554	7.77307e-05	5.56807e-05	0.000127521	4.2762e-05	3.22583e-05	2.76949e-05	2.53346e-05	5.1295e-05	4.65857e-05	3.91496e-05	5.81511e-05
601	Aminocaproic acid	Lipids and lipid-like molecules	Fatty Acyls	Fatty acids and conjugates	Medium-chain fatty acids	Aminocaproic acid belongs to the class of organic compounds known as medium-chain fatty acids.	0.000476653	0.000629716	0.000616485	0.000446831	0.000568599	0.000804799	0.000686395	0.000497434	0.000277925	0.000255817	0.000222073	0.000252619	0.000287488	0.000361156	0.000321867	0.000402587
419	Herculin	Lipids and lipid-like molecules	Fatty Acyls	Fatty amides	N-acyl amines	Herculin belongs to the class of organic compounds known as n-acyl amines. N-acyl amines are compounds containing a fatty acid moiety linked to an amine group through an ester linkage.	0.000221104	0.000206998	0.000283407	0.000209603	0.000212742	0.000196189	0.000144905	0.000254598	4.40205e-05	3.47505e-05	2.96874e-05	2.96299e-05	4.51983e-05	5.9039e-05	3.2207e-05	5.54074e-05
229	Palmitic amide	Lipids and lipid-like molecules	Fatty Acyls	Fatty amides	Fatty amides	Palmitic amide belongs to the class of organic compounds known as fatty amides. These are carboxylic acid amide derivatives of fatty acids, that are formed from a fatty acid and an amine.	0.000145552	0.000173089	0.000182193	0.000112123	0.000131382	0.000115545	8.22163e-05	0.000159203	6.21689e-06	5.56653e-06	4.32647e-06	4.2948e-06	6.49003e-06	7.6911e-06	4.62619e-06	7.16719e-06
315	Methyl 3b,24-dihydroxy-11,13(18)-oleanadien-30-oate	Lipids and lipid-like molecules	Prenol lipids	Triterpenoids	Triterpenoids	Methyl 3b,24-dihydroxy-11,13(18)-oleanadien-30-oate belongs to the class of organic compounds known as triterpenoids. These are terpene molecules containing six isoprene units.	6.69433e-06	1.08432e-05	4.28028e-06	4.22976e-06	6.1687e-06	3.1666e-06	4.73657e-06	3.71897e-06	3.24504e-06	3.66585e-06	3.41634e-06	4.3798e-06	3.61936e-06	3.38629e-06	2.7913e-06	2.6585e-06
480	Ercalcitriol	Lipids and lipid-like molecules	Steroids and steroid derivatives	Vitamin D and derivatives	Vitamin D and derivatives	Ercalcitriol belongs to the class of organic compounds known as vitamin d and derivatives. Vitamin D and derivatives are compounds containing a secosteroid backbone, usually secoergostane or secocholestane.	7.17684e-06	5.85897e-06	5.78862e-06	5.55083e-06	4.48871e-06	8.91644e-06	5.95695e-06	5.30395e-06	3.59831e-06	2.82693e-06	2.40183e-06	3.25074e-06	3.44415e-06	4.1527e-06	4.93025e-06	4.13181e-06
549	Corepoxylone	Lipids and lipid-like molecules	Fatty Acyls	Fatty alcohols	Annonaceous acetogenins	Corepoxylone belongs to the class of organic compounds known as annonaceous acetogenins	8.2665e-07	1.75872e-06	2.28201e-06	2.14379e-06	3.25606e-06	3.05385e-06	3.89582e-06	2.16061e-06	1.51147e-06	1.23606e-06	1.34778e-06	1.16595e-06	1.19547e-06	1.52972e-06	8.52238e-07	2.0051e-06
123	Polyoxyethylene (600) monoricinoleate	Lipids and lipid-like molecules	Fatty Acyls	Fatty alcohols	Fatty alcohols	Polyoxyethylene (600) monoricinoleate belongs to the class of organic compounds known as fatty alcohols. These are aliphatic alcohols consisting of a chain of a least six carbon atoms.	1.90272e-06	2.22134e-06	2.98366e-06	2.33608e-06	3.15014e-06	3.43802e-06	1.63722e-06	3.65923e-06	2.25732e-06	1.91667e-06	1.48276e-06	1.01313e-06	1.53251e-06	1.72582e-06	1.15105e-06	2.33325e-06
71	SM(d18:1/14:0)	Lipids and lipid-like molecules	Sphingolipids	Phosphosphingolipids	Phosphosphingolipids	SM(d18:1/14:0) belongs to the class of organic compounds known as phosphosphingolipids. These are sphingolipids with a structure based on a sphingoid base that is attached to a phosphate head group. They differ from phosphonospingolipids which have a phosphonate head group.	5.50002e-05	6.17584e-05	6.95188e-05	6.49864e-05	7.05423e-05	5.1419e-05	3.51014e-05	6.48379e-05	4.32187e-05	3.57008e-05	2.54801e-05	2.18645e-05	3.51797e-05	4.66226e-05	2.73694e-05	4.56205e-05
61	Stigmastane-3,6-dione	Lipids and lipid-like molecules	Steroids and steroid derivatives	Stigmastanes and derivatives	Stigmastanes and derivatives	Stigmastane-3,6-dione belongs to the class of organic compounds known as stigmastanes and derivatives. These are sterol lipids with a structure based on the stigmastane skeleton, which consists of a cholestane moiety bearing an ethyl group at the carbon atom C24.	0.000110768	6.50677e-05	8.87386e-05	0.000113523	0.000115687	8.40151e-05	6.41152e-05	7.28672e-05	5.31248e-05	3.59918e-05	3.0814e-05	3.26362e-05	6.16344e-05	6.45203e-05	4.34878e-05	5.89305e-05
196	PC(20:3(8Z,11Z,14Z)/P-18:0)	Lipids and lipid-like molecules	Glycerophospholipids	Glycerophosphocholines	1-acyl,2-(1Z-alkenyl)-glycerophosphocholines	PC(20:3(8Z,11Z,14Z)/P-18:0) belongs to the class of organic compounds known as 1-acyl,2-(1z-alkenyl)-glycerophosphocholines.	4.37788e-05	3.7415e-05	3.22941e-05	3.1852e-05	3.17493e-05	2.90759e-05	2.50076e-05	3.50141e-05	3.31358e-05	2.89517e-05	2.7947e-05	2.04806e-05	2.31327e-05	2.57334e-05	2.24767e-05	2.46558e-05
197	PC(20:3(8Z,11Z,14Z)/15:0)	Lipids and lipid-like molecules	Glycerophospholipids	Glycerophosphocholines	Phosphatidylcholines	PC(20:3(8Z,11Z,14Z)/15:0) belongs to the class of organic compounds known as phosphatidylcholines. These are glycerophosphocholines in which the two free -OH are attached to one fatty acid each through an ester linkage.	4.01917e-05	3.14033e-05	3.1692e-05	5.01367e-05	4.35366e-05	3.19908e-05	2.7499e-05	3.53714e-05	3.03131e-05	2.66645e-05	2.02814e-05	2.49619e-05	2.26495e-05	3.02465e-05	2.08579e-05	2.58998e-05
206	PC(18:3(9Z,12Z,15Z)/14:1(9Z))	Lipids and lipid-like molecules	Glycerophospholipids	Glycerophosphocholines	Phosphatidylcholines	Lipids and lipid-like molecules belongs to the class of organic compounds known as phosphatidylcholines. These are glycerophosphocholines in which the two free -OH are attached to one fatty acid each through an ester linkage.	7.14348e-06	7.04282e-06	1.13283e-05	1.64536e-05	1.2444e-05	1.66018e-05	1.57095e-05	1.2477e-05	2.11387e-06	9.062e-06	4.10311e-06	3.8997e-06	4.49759e-06	4.13787e-06	6.94363e-06	5.44252e-06
207	PC(18:3(9Z,12Z,15Z)/14:0)	Lipids and lipid-like molecules	Glycerophospholipids	Glycerophosphocholines	1-acyl,2-(1Z-alkenyl)-glycerophosphocholines	PC(18:3(9Z,12Z,15Z)/14:0) belongs to the class of organic compounds known as phosphatidylcholines. These are glycerophosphocholines in which the two free -OH are attached to one fatty acid each through an ester linkage.	6.77039e-05	8.09703e-05	5.66806e-05	9.70189e-05	9.1719e-05	6.6205e-05	9.08922e-05	6.72187e-05	5.88469e-05	4.62846e-05	4.85497e-05	5.68343e-05	2.11287e-05	4.70368e-05	2.74261e-05	4.97366e-05
216	PC(18:0/P-18:1(9Z))	Lipids and lipid-like molecules	Glycerophospholipids	Glycerophosphocholines	1-acyl,2-(1Z-alkenyl)-glycerophosphocholines	PC(18:0/P-18:1(9Z)) belongs to the class of organic compounds known as 1-acyl,2-(1z-alkenyl)-glycerophosphocholines. These are glycerophosphocholines that carry exactly one acyl chain attached to the glycerol moiety through an ester linkage at the O1-position, and one 1Z-alkenyl chain attached through an ether linkage at the O2-position.	7.63953e-05	5.04121e-05	7.70136e-05	8.69134e-05	6.35116e-05	6.93389e-05	6.15684e-05	6.02004e-05	4.23735e-05	5.67274e-05	4.95907e-05	6.0166e-05	4.57722e-05	5.45197e-05	5.24833e-05	4.05312e-05
223	PC(14:1(9Z)/14:1(9Z))	Lipids and lipid-like molecules	Glycerophospholipids	Glycerophosphocholines	Phosphatidylcholines	PC(14:1(9Z)/14:1(9Z)) belongs to the class of organic compounds known as phosphatidylcholines. These are glycerophosphocholines in which the two free -OH are attached to one fatty acid each through an ester linkage.	2.63368e-05	3.92799e-05	3.39911e-05	3.84984e-05	3.2313e-05	4.19452e-05	3.34381e-05	3.22915e-05	2.60792e-05	2.37143e-05	1.76826e-05	1.72594e-05	1.74863e-05	1.68562e-05	2.0807e-05	1.72899e-05
4	Vitamin A	Lipids and lipid-like molecules	Prenol lipids	Retinoids	Retinoids	Vitamin A belongs to the class of organic compounds known as retinoids. These are oxygenated derivatives of 3,7-dimethyl-1-(2,6,6-trimethylcyclohex-1-enyl)nona-1,3,5,7-tetraene and derivatives thereof.	9.57071e-07	4.58136e-07	5.64417e-07	4.39944e-07	5.03056e-07	9.38795e-07	7.98059e-07	9.13209e-07	1.07724e-07	4.81515e-07	2.93243e-07	1.13875e-07	3.45675e-07	4.19319e-07	2.41086e-07	4.12332e-07
121	Pregnanetriol	Lipids and lipid-like molecules	Steroids and steroid derivatives	Pregnane steroids	Gluco/mineralocorticoids, progestogins and derivatives	Pregnanetriol belongs to the class of organic compounds known as gluco/mineralocorticoids, progestogins and derivatives.	0.00035323	0.000287526	0.000330111	0.000192084	0.000283298	0.00034562	0.00033107	0.000425354	0.000138741	0.000212918	0.000258999	0.000252989	0.000267823	0.000215852	0.000148831	0.000225265
131	PI(20:4(5Z,8Z,11Z,14Z)/16:0)	Lipids and lipid-like molecules	Glycerophospholipids	Glycerophosphoinositols	Phosphatidylinositols	PI(20:4(5Z,8Z,11Z,14Z)/16:0) belongs to the class of organic compounds known as phosphatidylinositols	7.95384e-06	6.50835e-06	6.52565e-06	8.50751e-06	7.54699e-06	6.90984e-06	5.4494e-06	6.41737e-06	5.99371e-06	5.74652e-06	5.33555e-06	4.72945e-06	5.49957e-06	6.10524e-06	6.60298e-06	4.87015e-06
572	Butyrylcarnitine	Lipids and lipid-like molecules	Fatty Acyls	Fatty acid esters	Acyl carnitines	Butyrylcarnitine belongs to the class of organic compounds known as acyl carnitines. These are organic compounds containing a fatty acid with the carboxylic acid attached to carnitine through an ester bond.	9.47137e-05	6.05684e-05	4.88244e-05	7.28285e-05	0.000140812	5.47791e-05	4.18716e-05	5.60454e-05	3.93879e-05	2.77707e-05	2.6941e-05	3.13715e-05	2.9287e-05	3.63594e-05	2.74065e-05	3.65917e-05
335	LysoPC(18:2(9Z,12Z))	Lipids and lipid-like molecules	Glycerophospholipids	Glycerophosphocholines	1-acyl-sn-glycero-3-phosphocholines	LysoPC(18:2(9Z,12Z)) belongs to the class of organic compounds known as 1-acyl-sn-glycero-3-phosphocholines. These are glycerophosphocholines in which the glycerol is esterified with a fatty acid at O-1 position, and linked at position 3 to a phosphocholine.	0.00246054	0.00184783	0.00214261	0.00249216	0.00203711	0.00246808	0.00206216	0.00262371	0.000855629	0.00210985	0.00115693	0.00138876	0.00185654	0.00171247	0.00115314	0.00173725
338	LysoPC(14:1(9Z))	Lipids and lipid-like molecules	Glycerophospholipids	Glycerophosphocholines	1-acyl-sn-glycero-3-phosphocholines	LysoPC(14:1(9Z)) belongs to the class of organic compounds known as 1-acyl-sn-glycero-3-phosphocholines	9.24463e-05	6.65475e-05	7.69855e-05	5.87094e-05	0.000110892	8.50714e-05	0.000132087	8.11878e-05	5.37343e-05	5.31602e-05	4.58111e-05	5.43095e-05	6.34648e-05	5.10221e-05	3.75224e-05	5.91841e-05
126	Pipericine	Lipids and lipid-like molecules	Fatty Acyls	Fatty amides	N-acyl amines	Pipericine belongs to the class of organic compounds known as n-acyl amines. N-acyl amines are compounds containing a fatty acid moiety linked to an amine group through an ester linkage.	5.32491e-06	3.57182e-06	3.60114e-06	5.3244e-06	4.70107e-06	3.627e-06	4.6212e-06	3.32795e-06	4.73127e-06	2.4731e-06	3.15003e-06	2.87156e-06	3.19816e-06	2.1346e-06	3.26455e-06	3.24074e-06
571	Calcitriol	Lipids and lipid-like molecules	Steroids and steroid derivatives	Vitamin D and derivatives	Vitamin D and derivatives	Calcitriol belongs to the class of organic compounds known as vitamin d and derivatives.	4.71234e-06	3.02773e-06	3.37951e-06	3.08009e-06	3.41679e-06	4.76433e-06	3.42453e-06	2.98729e-06	2.45612e-06	2.24111e-06	1.44822e-06	1.79914e-06	2.49102e-06	2.83432e-06	3.96266e-06	3.12226e-06
701	3-Methylglutarylcarnitine	Lipids and lipid-like molecules	Fatty Acyls	Fatty acid esters	Acyl carnitines	3-Methylglutarylcarnitine belongs to the class of organic compounds known as acyl carnitines. These are organic compounds containing a fatty acid with the carboxylic acid attached to carnitine through an ester bond.	2.74858e-06	3.32594e-06	4.83134e-06	3.63841e-06	4.67644e-06	5.04755e-06	3.79092e-06	3.51164e-06	1.71454e-06	1.58917e-06	1.45392e-06	1.58188e-06	1.74063e-06	2.85247e-06	2.15965e-06	3.46122e-06
729	2-Octaprenyl-3-methyl-6-methoxy-1,4-benzoquinol	Lipids and lipid-like molecules	Prenol lipids	Sesterterpenoids	Sesterterpenoids	2-Octaprenyl-3-methyl-6-methoxy-1,4-benzoquinol，an intermediate in coenzyme Q biosynthesis，belongs to the class of organic compounds known as sesterterpenoids. These are terpenes composed of five consecutive isoprene units.	7.81513e-06	8.72187e-06	6.77621e-06	7.93442e-06	1.53286e-05	6.43683e-06	3.29259e-06	1.24014e-05	3.71643e-06	3.74776e-06	3.00275e-06	1.16734e-06	3.03286e-06	3.91806e-06	2.47851e-06	2.7741e-06
250	N-Palmitoylsphingosine	Lipids and lipid-like molecules	Sphingolipids	Phosphosphingolipids	Phosphosphingolipids	N-Palmitoylsphingosine belongs to the class of organic compounds known as phosphosphingolipids. These are sphingolipids with a structure based on a sphingoid base that is attached to a phosphate head group. They differ from phosphonospingolipids which have a phosphonate head group.	2.02451e-06	1.06298e-06	1.11229e-06	1.71018e-06	1.6882e-06	1.46561e-06	2.51527e-06	1.08231e-06	2.20229e-06	1.72825e-06	2.35362e-06	2.22897e-06	2.05334e-06	2.02458e-06	1.91934e-06	1.86796e-06
70	SM(d18:1/20:0)	Lipids and lipid-like molecules	Sphingolipids	Phosphosphingolipids	Phosphosphingolipids	SM(d18:1/20:0) belongs to the class of organic compounds known as phosphosphingolipids.	1.0751e-05	1.20261e-05	1.12678e-05	1.23099e-05	9.9334e-06	1.07071e-05	1.28905e-05	7.98496e-06	1.56819e-05	1.30112e-05	1.43713e-05	1.56668e-05	1.94139e-05	1.82056e-05	1.84449e-05	1.60996e-05
102	PS(22:6(4Z,7Z,10Z,13Z,16Z,19Z)/18:3(6Z,9Z,12Z))	Lipids and lipid-like molecules	Glycerophospholipids	Glycerophosphoserines	Phosphatidylserines	PS(22:6(4Z,7Z,10Z,13Z,16Z,19Z)/18:3(6Z,9Z,12Z)) belongs to the class of organic compounds known as phosphatidylserines. These are glycerophosphoserines in which two fatty acids are bonded to the glycerol moiety through ester linkages.	2.19358e-05	1.79846e-05	1.37717e-05	2.46775e-05	2.37485e-05	1.46803e-05	1.07665e-05	1.77785e-05	2.75316e-05	2.42315e-05	2.2858e-05	2.13599e-05	2.26985e-05	2.76262e-05	2.50071e-05	2.32557e-05
104	PS(20:5(5Z,8Z,11Z,14Z,17Z)/20:5(5Z,8Z,11Z,14Z,17Z))	Lipids and lipid-like molecules	Glycerophospholipids	Glycerophosphoserines	Phosphatidylserines	PS(20:5(5Z,8Z,11Z,14Z,17Z)/20:5(5Z,8Z,11Z,14Z,17Z)) belongs to the class of organic compounds known as phosphatidylserines. These are glycerophosphoserines in which two fatty acids are bonded to the glycerol moiety through ester linkages.	1.30813e-05	9.69459e-06	7.17482e-06	1.63082e-05	1.24538e-05	5.60294e-06	6.52073e-06	7.16794e-06	1.40733e-05	1.13239e-05	1.16186e-05	1.1934e-05	1.63105e-05	1.70708e-05	1.57369e-05	1.33362e-05
107	PS(18:0/14:0)	Lipids and lipid-like molecules	Glycerophospholipids	Glycerophosphoserines	Phosphatidylserines	PS(18:0/14:0) belongs to the class of organic compounds known as phosphatidylserines. These are glycerophosphoserines in which two fatty acids are bonded to the glycerol moiety through ester linkages.	4.95581e-06	7.74579e-06	4.20216e-06	5.54737e-06	6.06031e-06	5.26739e-06	6.29622e-06	6.47203e-06	7.76096e-06	7.80647e-06	1.09339e-05	8.321e-06	8.27265e-06	6.48719e-06	8.35018e-06	7.34415e-06
144	PG(18:3(6Z,9Z,12Z)/16:1(9Z))	Lipids and lipid-like molecules	Glycerophospholipids	Glycerophosphoglycerols	Phosphatidylglycerols	PG(18:3(6Z,9Z,12Z)/16:1(9Z)) belongs to the class of organic compounds known as phosphatidylglycerols.	6.37863e-06	9.21011e-06	7.91866e-06	8.42953e-06	8.55867e-06	6.18844e-06	6.91247e-06	8.46856e-06	1.11636e-05	8.58238e-06	1.12829e-05	9.79779e-06	8.71933e-06	9.45078e-06	8.53022e-06	9.21402e-06
147	PG(16:1(9Z)/16:0)	Lipids and lipid-like molecules	Glycerophospholipids	Glycerophosphoglycerols	Phosphatidylglycerols	PG(16:1(9Z)/16:0) belongs to the class of organic compounds known as phosphatidylglycerols.	9.89885e-06	1.83649e-05	1.52757e-05	1.612e-05	1.80899e-05	1.29061e-05	9.86169e-06	1.81435e-05	2.13205e-05	1.95661e-05	2.04158e-05	1.49675e-05	1.89609e-05	1.95967e-05	1.63471e-05	2.34817e-05
108	PS(16:0/22:0)	Lipids and lipid-like molecules	Glycerophospholipids	Glycerophosphoserines	Phosphatidylserines	PS(16:0/22:0) belongs to the class of organic compounds known as phosphatidylserines. These are glycerophosphoserines in which two fatty acids are bonded to the glycerol moiety through ester linkages.	1.16143e-06	2.15073e-06	1.55592e-06	2.10516e-06	1.71713e-06	1.6321e-06	7.89245e-07	1.99418e-06	3.11375e-06	2.3021e-06	2.3929e-06	2.43126e-06	1.6645e-06	2.94755e-06	2.24169e-06	2.803e-06
308	MG(18:2(9Z,12Z)/0:0/0:0)	Lipids and lipid-like molecules	Fatty Acyls	Lineolic acids and derivatives	Lineolic acids and derivatives	MG(18:2(9Z,12Z)/0:0/0:0) belongs to the class of organic compounds known as lineolic acids and derivatives.	5.74528e-06	5.03598e-06	5.23409e-06	6.49815e-06	6.1051e-06	5.28471e-06	4.78622e-06	4.81809e-06	7.65341e-06	6.18468e-06	6.49023e-06	7.58829e-06	8.39808e-06	7.45084e-06	6.95083e-06	6.00315e-06
309	MG(0:0/18:3(6Z,9Z,12Z)/0:0)	Lipids and lipid-like molecules	Fatty Acyls	Lineolic acids and derivatives	Lineolic acids and derivatives	MG(0:0/18:3(6Z,9Z,12Z)/0:0) belongs to the class of organic compounds known as lineolic acids and derivatives.	1.45078e-06	1.21714e-06	1.31167e-06	2.88204e-06	1.72453e-06	1.2797e-06	1.51666e-06	1.93016e-06	3.00747e-06	1.49778e-06	2.42006e-06	2.41856e-06	2.50259e-06	1.78132e-06	2.32126e-06	1.93304e-06
334	LysoPC(18:4(6Z,9Z,12Z,15Z))	Lipids and lipid-like molecules	Glycerophospholipids	Glycerophosphocholines	1-acyl-sn-glycero-3-phosphocholines	LysoPC(18:4(6Z,9Z,12Z,15Z)) belongs to the class of organic compounds known as 1-acyl-sn-glycero-3-phosphocholines.	7.0824e-05	6.91999e-05	7.64857e-05	7.08465e-05	7.60699e-05	7.1306e-05	8.04219e-05	7.4784e-05	8.35557e-05	7.94822e-05	9.55797e-05	8.91819e-05	0.000100049	9.80322e-05	8.45475e-05	8.97528e-05
762	1-Oleoylglycerophosphoinositol	Lipids and lipid-like molecules	Glycerophospholipids	Glycerophosphoinositols	1-acyl-sn-glycerol-3-phosphoinositols	1-Oleoylglycerophosphoinositol belongs to the class of organic compounds known as 1-acyl-sn-glycerol-3-phosphoinositols. These are glycerophosphoinositols where the glycerol is acylated only at position O-1 with a fatty acid.	8.55168e-06	6.37525e-06	4.78952e-06	5.27014e-06	5.15532e-06	7.90293e-06	9.17629e-06	7.53142e-06	9.7239e-06	1.39626e-05	1.47397e-05	1.26991e-05	1.35309e-05	9.92239e-06	9.9441e-06	1.1705e-05
594	Avocadyne 4-acetate	Lipids and lipid-like molecules	Fatty Acyls	Fatty alcohols	Long-chain fatty alcohols	Avocadyne 4-acetate belongs to the class of organic compounds known as long-chain fatty alcohols. These are fatty alcohols that have an aliphatic tail of 13 to 21 carbon atoms.	1.11257e-06	1.67488e-06	7.2032e-07	1.02188e-06	8.44406e-07	1.98667e-06	5.12499e-06	2.05298e-06	5.02962e-06	3.59186e-06	5.19733e-06	5.09729e-06	4.14357e-06	4.43959e-06	3.81189e-06	3.16624e-06
640	8-Ocimenyl acetate	Lipids and lipid-like molecules	Fatty Acyls	Fatty alcohol esters	Fatty alcohol esters	8-Ocimenyl acetate belongs to the class of organic compounds known as fatty alcohol esters. These are ester derivatives of a fatty alcohol.	1.36792e-06	1.23622e-06	1.08447e-06	2.19728e-06	1.43306e-06	1.37829e-06	1.51726e-06	1.23514e-06	1.59081e-06	1.17713e-06	1.72792e-06	2.27353e-06	2.39084e-06	2.28911e-06	2.23002e-06	1.89597e-06
311	Methylsuccinic acid	Lipids and lipid-like molecules	Fatty Acyls	Fatty acids and conjugates	Methyl-branched fatty acids	Methylsuccinic acid belongs to the class of organic compounds known as methyl-branched fatty acids.	0.000255758	0.000187986	0.000117787	0.000197086	0.00027563	8.64717e-05	0.000198698	0.000147202	0.000251667	0.000276116	0.000327926	0.000301582	0.00022954	0.000248258	0.000222331	0.000219754
386	Itaconic acid	Lipids and lipid-like molecules	Fatty Acyls	Fatty acids and conjugates	Branched fatty acids	Itaconic acid belongs to the class of organic compounds known as branched fatty acids. These are fatty acids containing a branched chain.	2.68261e-05	1.98852e-05	9.22854e-06	2.24693e-05	1.72163e-05	9.09251e-06	1.95656e-05	1.63543e-05	3.86171e-05	3.71812e-05	3.69691e-05	4.27037e-05	4.49603e-05	3.731e-05	4.38107e-05	3.96453e-05
560	cis,cis-Muconic acid	Lipids and lipid-like molecules	Fatty Acyls	Fatty acids and conjugates	Medium-chain fatty acids	cis,cis-Muconic acid belongs to the class of organic compounds known as medium-chain fatty acids. These are fatty acids with an aliphatic tail that contains between 4 and 12 carbon atoms.	7.39314e-06	5.34917e-06	3.88462e-06	4.16833e-06	1.50139e-06	4.13676e-07	3.61193e-06	3.5437e-06	6.17546e-06	1.77523e-05	1.27376e-05	1.19247e-05	1.24701e-05	8.82947e-06	9.90575e-06	1.14432e-05
586	Beta-Glycerophosphoric acid	Lipids and lipid-like molecules	Glycerophospholipids	Glycerophosphates	Glycerophosphates	Beta-Glycerophosphoric acid belongs to the class of organic compounds known as glycerophosphates. Glycerophosphates are compounds containing a glycerol linked to a phosphate group.	3.15293e-06	5.24923e-06	4.10121e-06	5.23986e-06	4.99236e-06	3.99431e-06	4.3844e-06	5.09657e-06	4.73859e-06	4.54322e-06	4.82126e-06	4.81975e-06	1.18771e-05	1.16548e-05	7.6839e-06	9.93441e-06
796	(E)-8-Hydroxy-2-octene-4,6-diynoic acid	Lipids and lipid-like molecules	Fatty Acyls	Fatty acids and conjugates	Medium-chain fatty acids	belongs to the class of organic compounds known as medium-chain fatty acids. These are fatty acids with an aliphatic tail that contains between 4 and 12 carbon atoms.	0.000156416	0.000108411	3.5168e-05	4.36874e-05	0.000140768	6.86555e-05	0.000106044	6.49831e-05	0.000161813	0.000203452	0.000225752	0.000193419	0.000115897	0.000126839	0.000114314	0.000120592
431	Glycerylphosphorylethanolamine	Lipids and lipid-like molecules	Glycerophospholipids	Glycerophosphoethanolamines	Glycerophosphoethanolamines	Glycerylphosphorylethanolamine belongs to the class of organic compounds known as glycerophosphoethanolamines. These are glycerolipids characterized by an ethanolamine ester of glycerophosphoric acid.	0.000564399	0.000759099	0.000509133	0.000742043	0.000763085	0.000611753	0.000764825	0.000758422	0.00110196	0.00109442	0.00121269	0.000948897	0.0013703	0.00147187	0.00117658	0.00133777
360	Linoleamide	Lipids and lipid-like molecules	Fatty Acyls	Fatty amides	Fatty amides	Linoleamide belongs to the class of organic compounds known as fatty amides.	1.33731e-05	9.64829e-06	1.11553e-05	1.22311e-05	9.35957e-06	1.03242e-05	9.7599e-06	8.9951e-06	1.27501e-05	1.5346e-05	1.26517e-05	1.34967e-05	1.1229e-05	1.15415e-05	1.47182e-05	1.04548e-05
432	Glycerophosphocholine	Lipids and lipid-like molecules	Glycerophospholipids	Glycerophosphocholines	Glycerophosphocholines	Glycerophosphocholine (GPC)belongs to the class of organic compounds known as glycerophosphocholines. These are lipids containing a glycerol moiety carrying a phosphocholine at the 3-position.	0.00268364	0.00391184	0.00317208	0.00365966	0.00327309	0.00282253	0.00360623	0.00369722	0.00342349	0.00318138	0.00384414	0.00366351	0.00661119	0.00641417	0.00497282	0.00585324
221	PC(16:1(9Z)/14:0)	Lipids and lipid-like molecules	Glycerophospholipids	Glycerophosphocholines	Phosphatidylcholines	PC(16:1(9Z)/14:0) belongs to the class of organic compounds known as phosphatidylcholines.	0.000445074	0.000415882	0.000502295	0.000506118	0.000387484	0.00040946	0.00034715	0.000418962	0.000563411	0.000595623	0.000474629	0.000528423	0.000435005	0.000497442	0.000500975	0.000453091
550	Cohibin B	Lipids and lipid-like molecules	Fatty Acyls	Fatty alcohols	Annonaceous acetogenins	Cohibin B belongs to the class of organic compounds known as annonaceous acetogenins.	0.000210214	0.000351403	0.000299661	0.000312974	0.000341839	0.000257567	0.000205895	0.000329454	0.000422627	0.00036471	0.000389634	0.000308607	0.000346149	0.000362638	0.000324902	0.000472528
551	Cohibin A	Lipids and lipid-like molecules	Fatty Acyls	Fatty alcohols	Annonaceous acetogenins	Cohibin A belongs to the class of organic compounds known as annonaceous acetogenins	1.96532e-05	1.96838e-05	1.2671e-05	1.94347e-05	1.47858e-05	1.44195e-05	1.77165e-05	1.57887e-05	3.81312e-05	3.47734e-05	3.9462e-05	4.0554e-05	3.28023e-05	3.15011e-05	3.91359e-05	2.76861e-05
653	6,10,14-Trimethyl-5,9,13-pentadecatrien-2-one	Lipids and lipid-like molecules	Prenol lipids	Diterpenoids	Acyclic diterpenoids	6,10,14-Trimethyl-5,9,13-pentadecatrien-2-one belongs to the class of organic compounds known as acyclic diterpenoids. These are diterpenoids (compounds made of four consecutive isoprene units) that do not contain a cycle.	1.36306e-05	1.04275e-05	1.24541e-05	1.49175e-05	1.39388e-05	1.20101e-05	1.13662e-05	1.18667e-05	1.63224e-05	1.33594e-05	1.47669e-05	1.56495e-05	1.69868e-05	1.5542e-05	1.62067e-05	1.45902e-05
27	Turanose	Lipids and lipid-like molecules	Fatty Acyls	Fatty acyl glycosides	Fatty acyl glycosides of mono- and disaccharides	Turanose belongs to the class of organic compounds known as fatty acyl glycosides of mono- and disaccharides.	5.32914e-06	4.14244e-06	2.23499e-06	2.98868e-06	3.07697e-07	1.66601e-06	4.24455e-06	3.51431e-06	6.70365e-06	5.90177e-06	7.00627e-06	5.54011e-06	6.06974e-06	5.48206e-06	5.6879e-06	5.67345e-06
383	Kojibiose	Lipids and lipid-like molecules	Fatty Acyls	Fatty acyl glycosides	Fatty acyl glycosides of mono- and disaccharides	Kojibiose belongs to the class of organic compounds known as fatty acyl glycosides of mono- and disaccharides.	6.19832e-06	4.65952e-06	8.07882e-07	5.45427e-06	2.73399e-06	1.28982e-06	4.02822e-06	3.563e-06	1.413e-05	1.21005e-05	1.36268e-05	1.6108e-05	1.67262e-05	1.74549e-05	2.08109e-05	1.62521e-05
763	1-Octen-3-yl glucoside	Lipids and lipid-like molecules	Fatty Acyls	Fatty acyl glycosides	Fatty acyl glycosides of mono- and disaccharides	1-Octen-3-yl glucoside belongs to the class of organic compounds known as fatty acyl glycosides of mono- and disaccharides.	1.81751e-07	3.85065e-07	7.22941e-07	6.73594e-07	6.8378e-07	5.35493e-07	6.25659e-07	1.21908e-06	1.95524e-06	1.30004e-06	2.19614e-06	3.25215e-06	8.50884e-07	1.11234e-06	9.01435e-07	1.15912e-06
520	Diepomuricanin A	Lipids and lipid-like molecules	Fatty Acyls	Fatty alcohols	Annonaceous acetogenins	Diepomuricanin A belongs to the class of organic compounds known as annonaceous acetogenins.	3.23408e-05	4.21186e-05	3.0783e-05	3.58415e-05	3.34229e-05	3.25262e-05	3.95337e-05	3.5705e-05	4.94812e-05	4.92064e-05	6.47506e-05	5.30998e-05	4.57044e-05	4.11012e-05	4.9943e-05	4.78882e-05
113	Prostaglandin G2	Lipids and lipid-like molecules	Fatty Acyls	Eicosanoids	Prostaglandins and related compounds	Prostaglandin G2 belongs to the class of organic compounds known as prostaglandins and related compounds.	2.34543e-05	1.96027e-05	1.88513e-05	1.59937e-05	1.3819e-05	1.68447e-05	2.60465e-05	1.99492e-05	2.52185e-05	2.35661e-05	2.83741e-05	2.60778e-05	2.53559e-05	2.48712e-05	2.1939e-05	2.42004e-05
769	1-Methyladenine	Organoheterocyclic compounds	Imidazopyrimidines	Purines and purine derivatives	6-aminopurines	1-Methyladenine belongs to the class of organic compounds known as 6-aminopurines.	0.000281745	0.000188729	0.000203487	0.000261521	0.000264692	0.000288043	0.000292578	0.00022979	0.000295851	0.000135515	0.000159767	0.000182703	0.000214875	0.000184169	0.000199798	0.000178045
54	Sulforidazine	Organoheterocyclic compounds	Benzothiazines	Phenothiazines	Phenothiazines	Sulforidazine belongs to the class of organic compounds known as phenothiazines.	2.32393e-05	1.25156e-05	1.11211e-05	1.68176e-05	2.64842e-05	1.4678e-05	1.67746e-05	1.19175e-05	1.26359e-05	6.16665e-06	5.34953e-06	4.41484e-06	1.2093e-05	1.14819e-05	7.3042e-06	9.1053e-06
610	Allantoin	Organoheterocyclic compounds	Azoles	Imidazoles	Imidazoles	Allantoin belongs to the class of organic compounds known as imidazoles.	0.0126886	0.0103756	0.0202695	0.0174187	0.0177389	0.0163896	0.0144031	0.0155961	0.000638055	0.000688288	0.000556775	0.000629271	0.00052166	0.00149201	0.000538086	0.00120266
641	8-Hydroxypurine	Organoheterocyclic compounds	Imidazopyrimidines	Purines and purine derivatives	Purinones	8-Hydroxypurine belongs to the class of organic compounds known as purinones.	5.10559e-06	4.00489e-06	4.78508e-06	5.82926e-06	2.88984e-06	2.03432e-06	3.86769e-06	5.21252e-06	1.63597e-06	2.13024e-06	1.6786e-06	3.98595e-06	2.2483e-06	3.18359e-06	3.18019e-06	2.10962e-06
13	Urocanic acid	Organoheterocyclic compounds	Azoles	Imidazoles	Imidazolyl carboxylic acids and derivatives	Urocanic acid deamination product of histidine	4.57059e-06	4.50511e-06	2.78153e-06	5.13775e-06	4.24443e-06	5.10755e-06	9.60262e-06	6.11203e-06	3.60875e-06	2.22054e-06	2.78671e-06	2.56429e-06	2.70209e-06	2.9555e-06	3.17108e-06	2.0285e-06
17	Uric acid	Organoheterocyclic compounds	Imidazopyrimidines	Purines and purine derivatives	Xanthines	Uric acid belongs to the class of organic compounds known as xanthines. These are purine derivatives with a ketone group conjugated at carbons 2 and 6 of the purine moiety.	9.28889e-06	1.10135e-05	1.086e-05	9.70289e-06	1.77279e-05	1.22684e-05	1.22966e-05	1.77203e-05	3.08123e-06	4.39627e-06	3.28613e-06	2.57163e-06	2.44222e-06	2.90104e-06	2.85134e-06	2.85834e-06
254	Nicotinic acid	Organoheterocyclic compounds	Pyridines and derivatives	Pyridinecarboxylic acids and derivatives	Pyridinecarboxylic acids	Nicotinic acid, water-soluble vitamin whose derivatives such as NADH, NAD, NAD+；belongs to the class of organic compounds known as pyridinecarboxylic acids.	6.68556e-06	1.41385e-05	3.621e-05	9.60893e-06	1.02064e-05	6.02914e-05	4.21106e-05	1.97753e-05	5.41773e-06	3.71048e-06	5.2586e-06	7.80694e-07	2.97201e-06	5.7803e-06	5.3563e-06	6.54848e-06
382	Kynurenic acid	Organoheterocyclic compounds	Quinolines and derivatives	Quinoline carboxylic acids	Quinoline carboxylic acids	Kynurenic acid belongs to the class of organic compounds known as quinoline carboxylic acids.	0.0003066	0.000228279	0.000231711	0.000324511	0.000643528	0.000436993	0.000457708	0.000282075	1.63447e-05	2.24001e-05	2.05272e-05	1.72954e-05	2.73581e-05	7.69412e-05	2.15896e-05	8.47475e-05
718	3,7-Dimethyluric acid	Organoheterocyclic compounds	Imidazopyrimidines	Purines and purine derivatives	Xanthines	3,7-Dimethyluric acid belongs to the class of organic compounds known as xanthines. These are purine derivatives with a ketone group conjugated at carbons 2 and 6 of the purine moiety.	0.000131969	0.000126641	8.65382e-05	0.00011038	0.000169771	6.84836e-05	9.71493e-05	0.000102142	5.56108e-05	5.61744e-05	4.53753e-05	7.57998e-05	4.72721e-05	4.84761e-05	7.96596e-05	5.39572e-05
244	Olanzapine	Organoheterocyclic compounds	Benzodiazepines	Not Available	Benzodiazepines	Olanzapine belongs to the class of organic compounds known as benzodiazepines. These are organic compounds containing a benzene ring fused to either isomers of diazepine(unsaturated seven-member heterocycle with two nitrogen atoms replacing two carbon atoms).	6.24143e-07	2.57499e-06	4.74559e-06	3.81252e-06	5.01489e-06	9.44577e-07	2.59468e-06	1.70143e-06	1.28555e-08	1.2845e-08	1.28509e-08	1.31397e-08	1.29756e-08	1.2274e-08	1.27428e-08	1.22675e-08
516	Diethylcarbamazine N-oxide	Organoheterocyclic compounds	Diazinanes	Piperazines	Piperazine carboxamides	Diethylcarbamazine N-oxide belongs to the class of organic compounds known as piperazine carboxamides. These are heterocyclic compounds containing a piperazine ring substituted by one or more carboxamide group.	5.87382e-05	2.55211e-05	5.20307e-05	5.9455e-05	7.11365e-05	4.30838e-05	5.42052e-05	4.48371e-05	1.18788e-05	1.00698e-05	9.25962e-06	1.32881e-05	1.85664e-05	2.29723e-05	1.37821e-05	2.2524e-05
609	Allopurinol	Organoheterocyclic compounds	Pyrazolopyrimidines	Pyrazolo[3,4-d]pyrimidines	Pyrazolo[3,4-d]pyrimidines	Allopurinol belongs to the class of organic compounds known as pyrazolo[3,4-d]pyrimidines.	1.07468e-05	1.41887e-05	2.3599e-05	1.15415e-05	1.37532e-05	3.00897e-05	2.14128e-05	2.17994e-05	1.07805e-05	7.77455e-06	1.18871e-05	1.17959e-05	8.5688e-06	8.96514e-06	1.15974e-05	1.13505e-05
673	5-[2H-Pyrrol-4-(3H)-ylidenemethyl]-2-furanmethanol	Organoheterocyclic compounds	Heteroaromatic compounds	Not Available	Heteroaromatic compounds	5-[2H-Pyrrol-4-(3H)-ylidenemethyl]-2-furanmethanol belongs to the class of organic compounds known as heteroaromatic compounds. Heteroaromatic compounds are compounds containing an aromatic ring where a carbon atom is linked to an hetero atom.	1.61635e-05	7.66833e-06	9.40869e-06	1.05543e-05	2.12329e-05	1.62212e-05	1.27499e-05	1.88202e-05	2.15405e-06	1.88698e-06	1.42303e-06	2.96549e-06	4.00063e-06	3.06323e-06	2.83967e-06	4.03084e-06
678	5-(2-Hydroxyethyl)-4-methylthiazole	Organoheterocyclic compounds	Azoles	Thiazoles	4,5-disubstituted thiazoles	5-(2-Hydroxyethyl)-4-methylthiazole belongs to the class of organic compounds known as 4,5-disubstituted thiazoles. 4,5-disubstituted thiazoles are compounds containing a thiazole ring substituted at positions 4 and 5 only.	0.000356469	0.000272245	0.000297563	0.000321001	0.000319173	0.00031866	0.000262645	0.000345035	0.000322193	0.000245775	0.000252552	0.000242713	0.000164594	0.000177225	0.000227871	0.000196432
751	2,5-Dihydro-2,4-dimethyl oxazole	Organoheterocyclic compounds	Azolines	Oxazolines	Oxazolines	2,5-Dihydro-2,4-dimethyl oxazole belongs to the class of organic compounds known as oxazolines. These are organic compounds containing 1,3-oxazoline, a five-membered ring with a nitrogen and an oxygen atoms at the 1- and 3-position, respectively. Additionally, it contains two double bonds.	5.13999e-05	5.19752e-05	6.95637e-05	4.81393e-05	9.76099e-05	0.000242696	0.000191973	8.66454e-05	1.4943e-05	1.36944e-05	1.397e-05	1.45323e-05	1.65268e-05	1.88178e-05	1.68721e-05	1.76184e-05
760	1-Pyrrolidinecarboxaldehyde	Organoheterocyclic compounds	Pyrrolidines	Not Available	Pyrrolidines	1-Pyrrolidinecarboxaldehyde belongs to the class of organic compounds known as pyrrolidines. Pyrrolidines are compounds containing a pyrrolidine ring, which is a five-membered saturated aliphatic heterocycle with one nitrogen atom and four carbon atoms.	7.67079e-06	8.86044e-06	8.04486e-06	6.15057e-06	7.71393e-06	1.47075e-05	1.06649e-05	7.87705e-06	4.11225e-06	4.23537e-06	4.00481e-06	5.48984e-06	7.59434e-06	5.99127e-06	5.96945e-06	7.90722e-06
775	1H-Indole-3-carboxaldehyde	Organoheterocyclic compounds	Indoles and derivatives	Indoles	Indoles	1H-Indole-3-carboxaldehyde belongs to the class of organic compounds known as indoles. Indoles are compounds containing an indole moiety, which consists of pyrrole ring fused to benzene to form 2,3-benzopyrrole.	0.000172797	0.000125914	0.000129871	0.000177889	0.000344651	0.000235011	0.000245714	0.000160261	9.0351e-06	1.25974e-05	1.09003e-05	9.51208e-06	1.7782e-05	4.01098e-05	1.43939e-05	4.64303e-05
776	1H-Indole-2,3-dione	Organoheterocyclic compounds	Indoles and derivatives	Indolines	Indolines	1H-Indole-2,3-dione belongs to the class of organic compounds known as indolines. Indolines are compounds containing an indole moiety, which consists of pyrrolidine ring fused to benzene to form 2,3-dihydroindole.	3.01469e-05	2.90101e-05	3.7789e-05	2.8194e-05	2.98871e-05	4.38428e-05	3.16198e-05	2.68668e-05	2.19318e-05	2.68561e-05	2.67603e-05	2.71949e-05	2.29188e-05	1.80821e-05	2.89382e-05	2.07052e-05
785	1,4-Dideoxy-1,4-imino-D-ribitol	Organoheterocyclic compounds	Pyrrolidines	Not Available	Pyrrolidines	1,4-Dideoxy-1,4-imino-D-ribitol belongs to the class of organic compounds known as pyrrolidines. Pyrrolidines are compounds containing a pyrrolidine ring, which is a five-membered saturated aliphatic heterocycle with one nitrogen atom and four carbon atoms.	0.000102363	0.000106502	0.000119756	0.000129236	0.000131174	6.67361e-05	7.58016e-05	0.000173873	3.06593e-05	3.33472e-05	2.99155e-05	4.26169e-05	2.81956e-05	4.69347e-05	3.63949e-05	5.25823e-05
91	Pyropheophytin b	Organoheterocyclic compounds	Tetrapyrroles and derivatives	Not Available	Tetrapyrroles and derivatives	Protopyromagnesia chlorophyllin, styrene, vinylbenzene	1.35568e-08	3.27143e-07	1.1681e-08	8.42458e-07	1.70894e-07	2.94774e-07	2.60583e-07	1.13871e-08	1.7667e-06	2.30777e-06	1.87982e-06	1.88755e-06	5.91798e-07	7.63979e-07	1.90807e-06	3.36894e-07
45	Theophylline	Organoheterocyclic compounds	Imidazopyrimidines	Purines and purine derivatives	Xanthines	Theophylline belongs to the class of organic compounds known as xanthines. These are purine derivatives with a ketone group conjugated at carbons 2 and 6 of the purine moiety.	9.37367e-06	8.71454e-06	3.92255e-07	8.42514e-06	2.89568e-06	6.1132e-07	6.14577e-06	4.37155e-06	2.27078e-05	2.3544e-05	2.49976e-05	3.06441e-05	3.08629e-05	2.77241e-05	2.82755e-05	3.27979e-05
225	Paraxanthine	Organoheterocyclic compounds	Imidazopyrimidines	Purines and purine derivatives	Xanthines	Paraxanthine belongs to the class of organic compounds known as xanthines. These are purine derivatives with a ketone group conjugated at carbons 2 and 6 of the purine moiety.	1.1068e-05	9.53924e-06	4.17926e-06	4.87594e-06	3.13829e-06	3.34521e-06	1.20494e-05	5.25972e-06	1.20896e-05	1.08211e-05	1.45623e-05	1.1908e-05	8.06336e-06	9.75266e-06	8.05903e-06	8.90517e-06
305	Molybdopterin precursor Z	Organoheterocyclic compounds	Pteridines and derivatives	Pterins and derivatives	Pterins and derivatives	Molybdopterin precursor Z belongs to the class of organic compounds known as pterins and derivatives.	3.27681e-07	3.00457e-07	4.65055e-08	2.94554e-07	1.33407e-08	1.25451e-07	1.24747e-07	1.40974e-07	6.70442e-07	8.08026e-07	6.90226e-07	7.70534e-07	8.88284e-07	8.8396e-07	9.78651e-07	1.00542e-06
384	Kinetin	Organoheterocyclic compounds	Imidazopyrimidines	Purines and purine derivatives	6-alkylaminopurines	Kinetin belongs to the class of organic compounds known as 6-alkylaminopurines.	2.75905e-06	5.90334e-06	3.90969e-06	3.08073e-06	3.08089e-06	1.12353e-06	5.3898e-06	5.76074e-06	8.78194e-06	5.06271e-06	8.89978e-06	5.7285e-06	4.84422e-06	8.63618e-06	9.12437e-06	7.49945e-06
151	Pemirolast	Organoheterocyclic compounds	Pyridopyrimidines	Not Available	Pyridopyrimidines	Pemirolast belongs to the class of organic compounds known as pyridopyrimidines.	3.02769e-06	4.21395e-06	3.95477e-06	4.73686e-06	3.99486e-06	3.02256e-06	4.01306e-06	5.31488e-06	7.33241e-06	4.36251e-06	5.47297e-06	5.09526e-06	7.15184e-06	6.56541e-06	5.98321e-06	5.96428e-06
84	Quinolinic acid	Organoheterocyclic compounds	Pyridines and derivatives	Pyridinecarboxylic acids and derivatives	Pyridinecarboxylic acids	Quinolinic acid belongs to the class of organic compounds known as pyridinecarboxylic acids.	3.13329e-06	3.78903e-07	2.65773e-06	7.14479e-06	1.36476e-06	4.12671e-06	6.94272e-06	2.03352e-06	9.46948e-06	8.10437e-06	9.71323e-06	7.21456e-06	8.08344e-06	3.70067e-06	5.85441e-06	7.04389e-06
462	Folinic acid	Organoheterocyclic compounds	Pteridines and derivatives	Pterins and derivatives	Tetrahydrofolic acids	Tetrahydrofolic acid, leucovorin	6.44308e-07	7.0192e-07	1.1681e-08	5.79909e-07	2.65811e-07	8.45876e-08	1.9528e-07	4.61415e-07	1.65402e-06	1.53887e-06	1.89258e-06	2.2669e-06	1.85649e-06	1.90912e-06	2.2244e-06	1.65632e-06
741	2-Furoic acid	Organoheterocyclic compounds	Furans	Furoic acid and derivatives	Furoic acids	2-Furoic acid belongs to the class of organic compounds known as furoic acids. These are organic compounds containing a furoic acid moiety, with a structure characterized by a furan ring bearing a carboxylic acid group at the C2 or C3 carbon atom.	1.554e-05	1.10328e-05	1.34317e-05	1.14798e-05	1.21581e-05	4.37657e-06	6.41807e-06	8.53811e-06	2.63877e-05	2.3127e-05	3.015e-05	2.17119e-05	2.38458e-05	2.466e-05	2.23007e-05	2.09261e-05
463	Fluorescein	Organoheterocyclic compounds	Benzopyrans	1-benzopyrans	Xanthenes	Fluorescein belongs to the class of organic compounds known as xanthenes.	1.11188e-05	7.43845e-06	1.98624e-06	2.80818e-06	1.45526e-06	9.317e-07	6.57678e-06	2.65149e-06	9.84909e-06	9.76036e-06	1.06125e-05	1.11132e-05	7.76301e-06	8.96827e-06	6.56551e-06	7.29701e-06
352	Loracarbef	Organoheterocyclic compounds	Lactams	Beta lactams	Carbacephems	Loracarbef belongs to the class of organic compounds known as carbacephems.	4.89217e-06	3.6903e-06	2.67575e-06	5.35451e-06	5.8812e-06	9.97356e-07	2.12363e-06	4.27051e-06	7.80786e-06	4.63839e-06	6.00177e-06	5.74066e-06	8.8584e-06	1.0845e-05	7.7173e-06	9.85018e-06
257	N'-Hydroxymethylnorcotinine	Organoheterocyclic compounds	Pyridines and derivatives	Pyrrolidinylpyridines	Pyrrolidinylpyridines	N'-Hydroxymethylnorcotinine belongs to the class of organic compounds known as pyrrolidinylpyridines. Pyrrolidinylpyridines are compounds containing a pyrrolidinylpyridine ring system, which consists of a pyrrolidine ring linked to a pyridine ring.	5.24312e-06	1.31868e-05	1.24965e-05	1.08999e-05	1.24522e-05	1.94423e-05	1.7585e-05	1.96201e-05	1.88658e-05	2.59297e-05	4.20573e-05	2.19257e-05	1.44933e-05	1.84151e-05	1.70829e-05	3.56586e-05
478	Erythrono-1,4-lactone	Organoheterocyclic compounds	Lactones	Gamma butyrolactones	Gamma butyrolactones	Erythrono-1,4-lactone belongs to the class of organic compounds known as gamma butyrolactones.	3.22097e-05	1.31781e-05	1.1681e-08	1.08842e-05	3.84198e-06	1.12521e-08	1.09779e-05	1.00566e-05	2.10779e-05	5.47859e-05	5.79714e-05	5.54942e-05	2.61492e-05	2.71642e-05	1.80617e-05	2.62449e-05
611	Albendazole sulfone	Organoheterocyclic compounds	Benzimidazoles	2-benzimidazolylcarbamic acid esters	2-benzimidazolylcarbamic acid esters	Albendazole sulfone belongs to the class of organic compounds known as 2-benzimidazolylcarbamic acid esters.	1.42161e-06	1.91867e-06	2.9759e-06	2.25009e-06	9.63199e-07	1.76468e-06	4.19197e-06	2.74687e-06	2.69377e-06	3.05388e-06	4.69858e-06	4.04648e-06	3.03476e-06	2.94035e-06	2.93272e-06	2.59024e-06
448	Gefitinib	Organoheterocyclic compounds	Diazanaphthalenes	Benzodiazines	Quinazolinamines	Gefitinib belongs to the class of organic compounds known as quinazolinamines. These are heterocyclic aromatic compounds containing a quianazoline moiety substituted by one or more amine groups.	4.23621e-06	4.40719e-06	4.74513e-06	4.27489e-06	2.96097e-06	4.77387e-06	6.74367e-06	5.80702e-06	5.86055e-06	5.46012e-06	7.6529e-06	5.74277e-06	6.88076e-06	6.8908e-06	7.71668e-06	7.75755e-06
536	Dedimethylchlorpromazine	Organoheterocyclic compounds	Benzothiazines	Phenothiazines	Phenothiazines	Dedimethylchlorpromazine belongs to the class of organic compounds known as phenothiazines.	1.07379e-06	8.28414e-07	1.0106e-06	1.3028e-06	4.45972e-07	6.25215e-07	8.78727e-07	9.11488e-07	1.55612e-06	1.32342e-06	1.71761e-06	1.26877e-06	1.41721e-06	1.55395e-06	1.09264e-06	1.1756e-06
573	Butalbital	Organoheterocyclic compounds	Diazines	Pyrimidines and pyrimidine derivatives	Barbituric acid derivatives	Butalbital belongs to the class of organic compounds known as barbituric acid derivatives.	2.00618e-06	7.18826e-06	6.46425e-06	1.02758e-05	1.40729e-05	6.79188e-06	7.42751e-06	1.89113e-05	2.65156e-05	1.90807e-05	3.04538e-05	2.87181e-05	1.36743e-05	2.00996e-05	1.40139e-05	1.5073e-05
713	3-Butyl-1(3H)-isobenzofuranone	Organoheterocyclic compounds	Benzofurans	Benzofuranones	Benzofuranones	3-Butyl-1(3H)-isobenzofuranone belongs to the class of organic compounds known as benzofuranones. These are organic compounds containing a benzene ring fused to a furanone.	4.20436e-06	3.91828e-06	3.32702e-06	5.00395e-06	3.76081e-06	3.19368e-06	3.7457e-06	3.50237e-06	5.15426e-06	3.97772e-06	4.59656e-06	4.86646e-06	5.19625e-06	5.13003e-06	4.27036e-06	4.35647e-06
759	1-Pyrroline	Organoheterocyclic compounds	Pyrrolines	Not Available		1-Pyrroline belongs to the class of organic compounds known as pyrrolines. Pyrrolines are compounds containing a pyrroline ring, which is a five-member unsaturated aliphatic ring with one nitrogen atom and four carbon atoms.	7.84891e-06	8.86533e-06	7.38889e-06	8.98557e-06	7.70721e-06	8.58836e-06	7.48642e-06	7.94646e-06	1.12346e-05	9.12424e-06	1.02852e-05	9.05819e-06	9.67189e-06	1.04189e-05	9.34808e-06	9.26845e-06
38	Torasemide	Organoheterocyclic compounds	Pyridines and derivatives	Pyridinesulfonamides	Pyridinesulfonamides	Torasemide belongs to the class of organic compounds known as pyridinesulfonamides. These are heterocyclic compounds containing a pyridine ring substituted by one or more sulfonamide groups.	9.41895e-07	4.98609e-07	2.18782e-07	8.85799e-07	2.53607e-07	1.46561e-07	5.30934e-07	4.28539e-07	1.13515e-06	1.29735e-06	1.12694e-06	1.29177e-06	1.51928e-06	1.32308e-06	1.14362e-06	1.06192e-06
76	Rumexoside	Organic oxygen compounds	Organooxygen compounds	Carbohydrates and carbohydrate conjugates	Phenolic glycosides	Rumexoside belongs to the class of organic compounds known as phenolic glycosides. These are organic compounds containing a phenolic structure attached to a glycosyl moiety.	7.58258e-06	5.71773e-06	8.49402e-06	8.46682e-06	8.66611e-06	5.82459e-06	8.24394e-06	5.34966e-06	1.44805e-06	1.78873e-06	1.45926e-06	3.34181e-06	7.14597e-06	6.21296e-06	3.24809e-06	3.912e-06
483	Epidermin	Organic oxygen compounds	Organooxygen compounds	Carbohydrates and carbohydrate conjugates	Cyanogenic glycosides	Epidermin belongs to the class of organic compounds known as cyanogenic glycosides. These are glycosides in which the aglycone moiety contains a cyanide group.	5.18654e-05	5.69448e-05	7.01176e-05	5.79508e-05	6.04935e-05	5.93172e-05	5.25335e-05	5.53382e-05	4.59634e-05	4.93756e-05	4.79779e-05	5.34538e-05	4.82256e-05	4.61872e-05	4.2823e-05	4.50171e-05
489	D-Xylitol	Organic oxygen compounds	Organooxygen compounds	Carbohydrates and carbohydrate conjugates	Sugar alcohols	D-Xylitol belongs to the class of organic compounds known as sugar alcohols.	4.06031e-05	5.70195e-05	8.06602e-05	5.35185e-05	3.49247e-05	6.99206e-05	7.25684e-05	5.63393e-05	4.89551e-05	2.18719e-05	4.04391e-05	2.4774e-05	3.19721e-05	2.52039e-05	3.68194e-05	3.02171e-05
492	D-Threitol	Organic oxygen compounds	Organooxygen compounds	Carbohydrates and carbohydrate conjugates	Sugar alcohols	D-Threitol belongs to the class of organic compounds known as sugar alcohols.	6.1732e-05	4.43004e-05	5.35626e-05	4.97389e-05	4.8156e-05	5.8486e-05	4.06902e-05	3.92495e-05	3.78673e-05	4.11233e-05	3.04376e-05	4.75586e-05	3.63164e-05	3.42752e-05	3.74169e-05	3.41701e-05
696	3'-Sialyllactose	Organic oxygen compounds	Organooxygen compounds	Carbohydrates and carbohydrate conjugates	N-acylneuraminic acids	3'-Sialyllactose belongs to the class of organic compounds known as n-acylneuraminic acids. These are neuraminic acids carrying an N-acyl substituent.	4.0361e-07	9.18743e-07	9.52128e-07	4.58778e-07	2.80382e-07	1.68426e-06	1.85029e-06	1.09742e-06	3.85999e-07	2.50937e-07	3.4563e-07	1.91108e-07	3.42227e-07	3.36342e-07	3.317e-07	3.60707e-07
526	D-Glucuronic acid	Organic oxygen compounds	Organooxygen compounds	Carbohydrates and carbohydrate conjugates	Glucuronic acid derivatives	D-Glucuronic acid belongs to the class of organic compounds known as glucuronic acid derivatives	7.1619e-05	2.36325e-05	2.64419e-05	3.48388e-05	4.86301e-05	2.18952e-05	2.59257e-05	2.43177e-05	2.27046e-05	1.83211e-05	1.79897e-05	1.83768e-05	2.07225e-05	2.00899e-05	2.06404e-05	1.92543e-05
442	Gluconic acid	Organic oxygen compounds	Organooxygen compounds	Carbohydrates and carbohydrate conjugates	Sugar acids and derivatives	Gluconic acid belongs to the class of organic compounds known as sugar acids and derivatives.	0.000962188	0.000509721	0.000329004	0.000899006	0.00209887	0.000198134	0.000587356	0.000629842	0.000223814	0.000143547	0.000165029	0.000200368	0.000170347	0.000176547	0.000204509	0.000156963
479	Erythritol	Organic oxygen compounds	Organooxygen compounds	Carbohydrates and carbohydrate conjugates	Sugar alcohols	Erythritol belongs to the class of organic compounds known as sugar alcohols.	5.23817e-06	4.7441e-06	4.36416e-06	4.37021e-06	4.78597e-06	5.51976e-06	4.315e-06	3.65831e-06	4.14618e-06	4.60252e-06	4.51447e-06	3.22304e-06	4.18008e-06	3.11313e-06	3.87491e-06	2.87326e-06
358	L-Kynurenine	Organic oxygen compounds	Organooxygen compounds	Carbonyl compounds	Alkyl-phenylketones	L-Kynurenine belongs to the class of organic compounds known as alkyl-phenylketones.	6.43608e-06	8.96371e-06	9.03031e-06	8.82477e-06	1.65795e-05	9.48824e-06	6.5738e-06	7.58941e-06	1.76578e-06	1.56895e-06	1.32527e-06	1.50083e-06	1.58404e-06	2.54643e-06	1.38005e-06	3.97927e-06
29	Trimethylaminoacetone	Organic oxygen compounds	Organooxygen compounds	Carbonyl compounds	Alpha-amino ketones	Trimethylaminoacetone belongs to the class of organic compounds known as alpha-amino ketones. These are ketones containing a carboxylic acid, and an amine group attached to the alpha carbon atom relative to C=O group.	8.77151e-05	0.000109531	0.000106409	9.33078e-05	0.000111039	9.78157e-05	9.86752e-05	0.000118535	0.000109109	6.32403e-05	6.02815e-05	7.2477e-05	6.95695e-05	0.000101706	7.62504e-05	8.06234e-05
603	Aminoacetone	Organic oxygen compounds	Organooxygen compounds	Carbonyl compounds	Alpha-amino ketones	Aminoacetone belongs to the class of organic compounds known as alpha-amino ketones.	1.34777e-05	1.34062e-05	1.46945e-05	1.54024e-05	1.59582e-05	1.30096e-05	1.39825e-05	1.39514e-05	1.23702e-05	1.25347e-05	1.18568e-05	9.53455e-06	1.00889e-05	1.24904e-05	1.02814e-05	1.03994e-05
711	3-Dehydrosphinganine	Organic oxygen compounds	Organooxygen compounds	Carbonyl compounds	Beta-hydroxy ketones	3-Dehydrosphinganine belongs to the class of organic compounds known as beta-hydroxy ketones. These are ketones containing a hydroxyl group attached to the beta-carbon atom, relative to the C=O group.	2.03735e-05	1.4991e-05	1.75312e-05	1.6949e-05	1.64743e-05	1.43939e-05	1.36416e-05	1.60711e-05	1.24062e-05	1.07575e-05	7.94875e-06	7.57468e-06	1.23724e-05	1.23834e-05	9.32011e-06	1.36478e-05
69	Sorafenib	Organic oxygen compounds	Organooxygen compounds	Ethers	Diarylethers	Sorafenib belongs to the class of organic compounds known as diarylethers.	7.9542e-06	9.48091e-06	1.17603e-05	9.31379e-06	1.2272e-05	1.73416e-05	1.15601e-05	1.85229e-05	7.69852e-06	5.94008e-06	4.6048e-06	5.97672e-06	5.72528e-06	8.19324e-06	6.55637e-06	7.64616e-06
34	Trehalose 6-phosphate	Organic oxygen compounds	Organooxygen compounds	Carbohydrates and carbohydrate conjugates	Disaccharide phosphates	Trehalose 6-phosphate belongs to the class of organic compounds known as disaccharide phosphates.	3.24834e-06	2.5977e-06	1.31603e-06	5.54027e-06	2.66784e-06	5.13246e-07	8.45924e-07	1.42943e-06	9.8601e-06	9.253e-06	8.71871e-06	9.90253e-06	1.11099e-05	1.1331e-05	1.03159e-05	1.07049e-05
41	Threonic acid	Organic oxygen compounds	Organooxygen compounds	Carbohydrates and carbohydrate conjugates	Sugar acids and derivatives	苏糖酸 belongs to the class of organic compounds known as sugar acids and derivatives.	0.000103919	0.000122372	6.6247e-05	0.000102986	9.73938e-05	6.69889e-05	7.91948e-05	8.95008e-05	0.000201735	0.000161275	0.000195341	0.000156319	0.000133597	0.000153444	0.00014711	0.000134266
72	Sedoheptulose	Organic oxygen compounds	Organooxygen compounds	Carbohydrates and carbohydrate conjugates	C-glycosyl compounds	景天庚酮糖belongs to the class of organic compounds known as c-glycosyl compounds. These are glycoside in which a sugar group is bonded through one carbon to another group via a C-glycosidic bond.	1.13879e-05	7.50329e-06	5.58803e-06	5.86257e-06	3.80346e-06	4.46904e-06	6.95912e-06	8.71764e-06	1.03586e-05	9.28884e-06	1.19438e-05	1.09952e-05	1.07836e-05	1.03738e-05	9.16416e-06	1.058e-05
368	L-Galactose	Organic oxygen compounds	Organooxygen compounds	Carbohydrates and carbohydrate conjugates	Hexoses	半乳糖belongs to the class of organic compounds known as hexoses.	0.000245218	0.000175529	6.66911e-05	8.71713e-05	4.75743e-05	2.63023e-05	0.000193556	0.000109336	0.000261334	0.00031485	0.000493841	0.000321624	0.000270635	0.000218228	0.000245479	0.000208482
370	L-Erythrulose	Organic oxygen compounds	Organooxygen compounds	Carbohydrates and carbohydrate conjugates	Monosaccharides	赤藓酮糖，单糖belongs to the class of organic compounds known as monosaccharides.	0.00148377	0.00117125	0.00085315	0.000948491	0.000788973	0.00116953	0.00123783	0.00101597	0.00157294	0.00167237	0.00170172	0.00158812	0.00138315	0.00127669	0.00126903	0.00127609
378	Lactulose	Organic oxygen compounds	Organooxygen compounds	Carbohydrates and carbohydrate conjugates	O-glycosyl compounds	乳果糖belongs to the class of organic compounds known as o-glycosyl compounds.	0.000477517	0.000346988	0.000168016	0.000392186	0.000272777	0.000174663	0.000371133	0.00028588	0.000512697	0.000542359	0.000567038	0.000598585	0.000622844	0.000526236	0.000573029	0.000556367
439	Glucose 1-phosphate	Organic oxygen compounds	Organooxygen compounds	Carbohydrates and carbohydrate conjugates	Monosaccharide phosphates	1-磷酸葡萄糖belongs to the class of organic compounds known as monosaccharide phosphates.	1.79756e-06	4.05507e-06	2.91649e-06	3.65052e-06	2.86018e-06	1.55702e-06	2.07934e-06	4.17513e-06	7.88095e-06	4.77688e-06	5.42772e-06	4.5099e-06	5.65869e-06	6.4223e-06	6.60591e-06	5.20573e-06
440	Glucosamine 6-phosphate	Organic oxygen compounds	Organooxygen compounds	Carbohydrates and carbohydrate conjugates	Hexose phosphates	2-磷酸葡萄糖belongs to the class of organic compounds known as hexose phosphates.	2.27778e-06	6.97214e-06	5.12508e-06	3.88204e-06	3.30055e-06	3.20692e-06	4.47833e-06	7.5077e-06	7.69015e-06	4.64325e-06	7.65611e-06	6.02685e-06	6.07165e-06	6.02356e-06	7.47968e-06	5.38324e-06
455	Galactinol	Organic oxygen compounds	Organooxygen compounds	Carbohydrates and carbohydrate conjugates	O-glycosyl compounds	肌醇半乳糖苷belongs to the class of organic compounds known as o-glycosyl compounds.	9.65231e-06	8.12072e-06	1.86696e-06	8.84725e-06	5.00523e-06	3.04638e-06	5.53958e-06	6.05505e-06	0.000115772	0.000101521	7.20215e-05	1.75085e-05	1.91656e-05	1.88895e-05	1.78353e-05	8.10125e-05
457	Fructose-1P	Organic oxygen compounds	Organooxygen compounds	Carbohydrates and carbohydrate conjugates	Hexose phosphates	2-磷酸果糖belongs to the class of organic compounds known as hexose phosphates.	0.00731956	0.00562399	0.00723032	0.00392021	0.00396049	0.0021373	0.00543775	0.00394998	0.00665154	0.00743484	0.00872267	0.00728991	0.00621988	0.00660999	0.00630237	0.00608013
488	D-Xylulose	Organic oxygen compounds	Organooxygen compounds	Carbohydrates and carbohydrate conjugates	Pentoses	木酮糖belongs to the class of organic compounds known as pentoses.	0.000216763	0.000168536	9.33416e-05	0.000116017	9.54347e-05	6.2809e-05	0.000163939	0.000120386	0.000202551	0.00022301	0.000261825	0.000218406	0.000185609	0.000197178	0.000184629	0.000208207
495	D-Ribose 5-phosphate	Organic oxygen compounds	Organooxygen compounds	Carbohydrates and carbohydrate conjugates	Pentose phosphates	戊糖磷酸belongs to the class of organic compounds known as pentose phosphates.	1.69632e-05	4.96825e-05	4.18159e-05	3.62066e-05	2.30938e-05	2.25805e-05	3.0962e-05	5.2669e-05	7.02954e-05	3.59136e-05	5.6332e-05	3.86923e-05	5.09001e-05	5.24293e-05	6.18992e-05	4.71252e-05
528	Deoxyribose 5-phosphate	Organic oxygen compounds	Organooxygen compounds	Carbohydrates and carbohydrate conjugates	Pentose phosphates	磷酸-脱氧核糖belongs to the class of organic compounds known as pentose phosphates.	7.51768e-05	9.15745e-05	6.48713e-05	7.51719e-05	6.91544e-05	8.2699e-05	0.00010269	9.48473e-05	0.00016668	0.000149418	0.000193855	0.000140122	0.000176892	0.000183771	0.000152542	0.000182249
608	alpha-D-Xylopyranosyl-(1->6)-beta-D-glucopyranosyl-(1->4)-D-glucose	Organic oxygen compounds	Organooxygen compounds	Carbohydrates and carbohydrate conjugates	Oligosaccharides	寡糖belongs to the class of organic compounds known as oligosaccharides.	2.15356e-07	1.48222e-06	8.82021e-07	1.05026e-06	3.15481e-07	7.45177e-07	8.22398e-07	1.1906e-06	1.59191e-06	1.10256e-06	2.37482e-06	1.0319e-06	2.00452e-06	2.06956e-06	1.61026e-06	2.19018e-06
613	a-L-Arabinofuranosyl-(1->3)-[a-L-arabinofuranosyl-(1r5)]-L-arabinose	Organic oxygen compounds	Organooxygen compounds	Carbohydrates and carbohydrate conjugates	O-glycosyl compounds	糖苷，阿拉伯糖belongs to the class of organic compounds known as o-glycosyl compounds	1.45265e-06	1.34612e-06	1.12423e-06	1.40476e-06	1.65219e-06	1.36852e-06	1.90511e-06	1.7836e-06	2.03939e-06	1.64173e-06	2.07569e-06	2.96741e-06	2.09336e-06	1.92497e-06	2.08464e-06	1.74632e-06
778	1-Deoxy-D-glucitol	Organic oxygen compounds	Organooxygen compounds	Carbohydrates and carbohydrate conjugates	Hexoses	岩藻糖醇，己糖belongs to the class of organic compounds known as hexoses.	0.000116906	0.000124015	8.3577e-05	0.000119328	0.000104628	0.000103987	0.000112282	0.000114473	0.000142878	0.00013703	0.00014477	0.0001227	0.000138345	0.000133181	0.000144942	0.00012735
261	Neotrehalose	Organic oxygen compounds	Organooxygen compounds	Carbohydrates and carbohydrate conjugates	O-glycosyl compounds	新海藻糖belongs to the class of organic compounds known as o-glycosyl compounds.	6.46423e-05	4.10704e-05	2.45257e-05	3.14898e-05	2.30488e-05	1.54191e-05	5.38364e-05	3.39079e-05	5.43524e-05	5.85598e-05	7.00716e-05	6.20019e-05	4.98913e-05	4.68385e-05	4.74075e-05	5.0009e-05
323	Mannose 6-phosphate	Organic oxygen compounds	Organooxygen compounds	Carbohydrates and carbohydrate conjugates	Hexose phosphates	甘露糖-6-磷酸belongs to the class of organic compounds known as hexose phosphates.	8.20282e-06	2.83188e-05	2.09053e-05	1.74947e-05	1.29393e-05	1.10708e-05	1.53383e-05	3.50822e-05	4.25698e-05	1.86005e-05	3.27732e-05	2.35963e-05	2.87404e-05	3.08642e-05	3.72572e-05	2.76617e-05
527	D-Erythrose 4-phosphate	Organic oxygen compounds	Organooxygen compounds	Carbohydrates and carbohydrate conjugates	Monosaccharide phosphates	赤藓糖belongs to the class of organic compounds known as monosaccharide phosphates.	2.45591e-05	7.31851e-05	6.02706e-05	4.80982e-05	3.56753e-05	3.44096e-05	4.93085e-05	8.14022e-05	0.000107807	5.0753e-05	8.42553e-05	5.7121e-05	7.43991e-05	7.38136e-05	9.306e-05	7.36443e-05
539	D-Arabinose 5-phosphate	Organic oxygen compounds	Organooxygen compounds	Carbohydrates and carbohydrate conjugates	Pentose phosphates	阿拉伯糖belongs to the class of organic compounds known as pentose phosphates.	1.63796e-05	4.16408e-05	3.66698e-05	2.58088e-05	2.04764e-05	1.81618e-05	2.59933e-05	5.09718e-05	6.26485e-05	2.93995e-05	4.81991e-05	3.93061e-05	4.06382e-05	4.47818e-05	5.24383e-05	3.93005e-05
288	N-Acetyl-a-neuraminic acid	Organic oxygen compounds	Organooxygen compounds	Carbohydrates and carbohydrate conjugates	N-acylneuraminic acids	神经氨酸,是丙酮酸和N-乙酰氨基甘露糖的醇醛缩合产物,N-Acetyl-a-neuraminic acid is a derivatized monosaccharide, exists in all living organisms, sialic acid唾液酸 It can be found as a terminal sugar on a wide range of surface glycoconjugates. Sialic acids are an important family of related 9-carbon sugars acids, present on the surface of many different cells and functioning in a wide range of different biological processes；b…	9.34849e-07	1.0908e-06	1.1681e-08	8.219e-07	6.30615e-07	1.01557e-07	7.19004e-07	3.72627e-07	3.16265e-06	2.41838e-06	2.90498e-06	4.76363e-06	3.16625e-06	2.68818e-06	4.43958e-06	3.05311e-06
300	Muramic acid	Organic oxygen compounds	Organooxygen compounds	Carbohydrates and carbohydrate conjugates	Sugar acids and derivatives	胞壁酸belongs to the class of organic compounds known as sugar acids and derivatives.	3.76275e-06	4.72782e-06	1.10055e-06	2.1648e-06	4.47192e-06	3.06456e-06	3.35294e-06	3.14067e-06	9.20368e-06	8.01481e-06	1.38919e-05	8.00011e-06	5.4436e-06	4.03083e-06	4.87417e-06	5.42895e-06
631	Acetyl-CoA	Organic oxygen compounds	Organooxygen compounds	Carbohydrates and carbohydrate conjugates	O-glucuronides	葡糖苷酸belongs to the class of organic compounds known as o-glucuronides. These are glucuronides in which the aglycone is linked to the carbohydrate unit through an O-glycosidic bond. Acetyl-CoA exists in all living species, ranging from bacteria to humans. In humans, acetyl-CoA is involved in the metabolic disorder called the long chain acyl-coa dehydrogenase deficiency (lcad) pathway.	3.47496e-07	2.93351e-07	1.80092e-07	2.63663e-07	2.04611e-07	3.46802e-07	4.14728e-07	5.034e-07	8.69636e-07	4.21695e-07	1.07266e-06	5.8639e-07	7.46403e-07	6.46601e-07	6.90948e-07	4.73422e-07
434	Glyceraldehyde	Organic oxygen compounds	Organooxygen compounds	Carbohydrates and carbohydrate conjugates	Monosaccharides	甘油醛,丙糖单糖belongs to the class of organic compounds known as monosaccharides.	0.000426266	0.000343834	0.000333953	0.000318961	0.000322761	0.000241059	0.000327812	0.000352622	0.0003797	0.000405673	0.000411664	0.000412174	0.000387161	0.000366628	0.000383921	0.000350747
578	Blepharin	Organic oxygen compounds	Organooxygen compounds	Carbohydrates and carbohydrate conjugates	O-glycosyl compounds	O糖基化合物，belongs to the class of organic compounds known as o-glycosyl compounds. These are glycoside in which a sugar group is bonded through one carbon to another group via a O-glycosidic bond.	3.92347e-06	5.57411e-06	2.08442e-06	3.11795e-06	1.98208e-06	1.61667e-06	3.89294e-06	3.40741e-06	6.71421e-06	6.89022e-06	8.83999e-06	6.1144e-06	3.71581e-06	4.40473e-06	4.74751e-06	4.75635e-06
676	5,6-Dihydrouridine	Organic oxygen compounds	Organooxygen compounds	Carbohydrates and carbohydrate conjugates	Glycosylamines	二氢尿嘧啶核苷belongs to the class of organic compounds known as glycosylamines. Dihydrouridine is a pyrimidine which is the result of adding two hydrogen atoms to a uridine. Dihydrouridine is found only in tRNA molecules. An inhibitor of nucleotide metabolism.	2.52671e-05	2.65327e-05	2.6003e-05	3.34646e-05	2.46996e-05	2.25507e-05	2.38549e-05	2.62929e-05	3.12366e-05	3.58126e-05	3.1203e-05	3.15166e-05	3.81265e-05	3.06797e-05	3.04471e-05	3.09944e-05
542	D-2,3-Dihydroxypropanoic acid	Organic oxygen compounds	Organooxygen compounds	Carbohydrates and carbohydrate conjugates	Sugar acids and derivatives	甘油酸，二羟基丙酸belongs to the class of organic compounds known as sugar acids and derivatives. Sugar acids and derivatives are compounds containing a saccharide unit which bears a carboxylic acid group.	5.60712e-05	5.23363e-05	3.65349e-05	5.85132e-05	4.6174e-05	3.98942e-05	5.72725e-05	5.23314e-05	8.01032e-05	7.63376e-05	8.53371e-05	8.49262e-05	8.14436e-05	8.68209e-05	8.10636e-05	9.5589e-05
388	Isovalerylglucuronide	Organic oxygen compounds	Organooxygen compounds	Carbohydrates and carbohydrate conjugates	O-glucuronides	异戊酰葡糖苷酸belongs to the class of organic compounds known as o-glucuronides. These are glucuronides in which the aglycone is linked to the carbohydrate unit through an O-glycosidic bond.	9.25701e-06	9.46361e-06	9.88819e-06	1.064e-05	8.88275e-06	1.02108e-05	9.37486e-06	1.00391e-05	1.05884e-05	9.81371e-06	9.65005e-06	1.04323e-05	1.07636e-05	1.01983e-05	1.16362e-05	1.12538e-05
670	5-Aminoimidazole ribonucleotide	Organic oxygen compounds	Organooxygen compounds	Carbohydrates and carbohydrate conjugates	Pentose phosphates	氨基咪唑核糖核苷酸belongs to the class of organic compounds known as pentose phosphates.	8.5363e-05	0.000107144	9.26581e-05	0.000105064	8.70322e-05	8.65817e-05	0.000102768	0.000100115	0.000115178	0.000114387	0.000120323	0.000119348	0.000139689	0.00012721	0.000129616	0.000141348
734	2-Methyl-3-oxopropanoic acid	Organic oxygen compounds	Organooxygen compounds	Carbonyl compounds	1,3-dicarbonyl compounds	甲基丙二酸半醛，二羰基化合物 belongs to the class of organic compounds known as 1,3-dicarbonyl compounds.	2.92512e-05	2.82841e-05	2.37605e-05	3.05666e-05	3.17819e-05	2.45919e-05	2.61463e-05	2.44258e-05	3.25535e-05	3.50519e-05	3.37578e-05	3.41722e-05	3.3922e-05	3.17858e-05	3.2143e-05	3.31213e-05
652	6,8-Heptacosanedione	Organic oxygen compounds	Organooxygen compounds	Carbonyl compounds	Beta-diketones	β-二酮螯合物belongs to the class of organic compounds known as beta-diketones. These are organic compounds containing two keto groups separated by a single carbon atom.	2.19236e-06	2.35824e-06	1.68616e-06	2.20657e-06	1.65708e-06	2.08948e-06	1.4916e-06	2.94323e-06	3.77289e-06	4.02978e-06	3.88814e-06	4.91853e-06	5.59236e-06	5.30064e-06	5.10728e-06	4.74667e-06
668	5-Aminopentanal	Organic oxygen compounds	Organooxygen compounds	Carbonyl compounds	Alpha-hydrogen aldehydes	氨基醛belongs to the class of organic compounds known as alpha-hydrogen aldehydes. These are aldehydes with the general formula HC(H)(R)C(=O)H, where R is an organyl group.	5.17115e-05	4.81138e-05	4.32189e-05	5.03414e-05	5.53281e-05	4.03282e-05	4.35655e-05	4.17607e-05	5.06321e-05	5.56353e-05	5.34441e-05	5.35094e-05	5.87512e-05	5.49372e-05	5.31763e-05	5.34951e-05
83	Quinone	Organic oxygen compounds	Organooxygen compounds	Carbonyl compounds	P-benzoquinones	苯醌，芳香族化合物belongs to the class of organic compounds known as p-benzoquinones. These are benzoquinones where the two C=O groups are attached at the 1- and 4-positions, respectively.	1.07759e-05	8.24782e-06	1.99996e-06	2.19237e-06	5.12639e-07	2.21573e-07	6.43328e-06	3.48886e-06	9.92381e-06	1.1019e-05	1.44207e-05	1.38729e-05	1.03692e-05	7.63835e-06	9.78932e-06	8.24789e-06
747	2-Acetylthiazole	Organic oxygen compounds	Organooxygen compounds	Carbonyl compounds	Aryl alkyl ketones	乙酰基噻唑，芳基烷基酮belongs to the class of organic compounds known as aryl alkyl ketones. These are ketones have the generic structure RC(=O)R', where R = aryl group and R'=alkyl group.	1.32704e-05	1.4342e-05	1.1681e-08	8.96715e-06	1.33407e-08	1.12521e-08	1.20533e-05	1.13871e-08	1.81775e-05	1.81209e-05	1.54115e-05	1.81312e-05	1.76785e-05	1.91346e-05	1.88702e-05	1.90562e-05
120	Progabide	Organic oxygen compounds	Organooxygen compounds	Carbonyl compounds	O-quinomethanes	氟柳双胺belongs to the class of organic compounds known as o-quinomethanes.	1.48271e-05	1.15916e-05	1.05589e-05	8.92087e-06	6.0618e-06	8.16855e-06	1.68225e-05	1.01283e-05	1.71285e-05	1.52503e-05	2.06302e-05	1.72799e-05	1.57006e-05	1.54762e-05	1.49632e-05	1.64201e-05
299	myo-Inositol	Organic oxygen compounds	Organooxygen compounds	Alcohols and polyols	Cyclohexanols	肌醇belongs to the class of organic compounds known as cyclohexanols. Cyclohexanols are compounds containing an alcohol group attached to a cyclohexane ring. It also is known as a sugar alcohol, having exactly the same molecular formula as glucose or other hexoses.	0.000104249	0.000110144	7.07542e-05	8.83478e-05	7.61424e-05	9.95798e-05	0.000117976	8.8917e-05	0.000154986	0.000175529	0.000188386	0.000170377	0.000126897	0.000134257	0.000134929	0.000129737
74	S-Adenosylmethionine	Nucleosides, nucleotides, and analogues	5'-deoxyribonucleosides	5'-deoxy-5'-thionucleosides	5'-deoxy-5'-thionucleosides	S—腺苷甲硫胺酸belongs to the class of organic compounds known as 5'-deoxy-5'-thionucleosides.	8.7947e-06	2.06705e-05	2.91546e-05	1.71004e-05	2.10085e-05	2.66291e-05	1.57925e-05	2.41193e-05	1.06976e-05	8.58288e-06	8.94781e-06	7.44183e-06	9.47368e-06	9.20631e-06	1.18154e-05	1.10369e-05
293	N2,N2-Dimethylguanosine	Nucleosides, nucleotides, and analogues	Purine nucleosides	Not Available	Purine nucleosides	二甲基鸟苷belongs to the class of organic compounds known as purine nucleosides.	2.83379e-05	2.16435e-05	2.88182e-05	1.99548e-05	4.07669e-05	3.4311e-05	2.53273e-05	4.85336e-05	9.89495e-06	6.83882e-06	1.03473e-05	1.32729e-05	1.6891e-05	1.884e-05	1.51704e-05	1.62718e-05
396	Inosinic acid	Nucleosides, nucleotides, and analogues	Purine nucleotides	Purine ribonucleotides	Purine ribonucleoside monophosphates	肌苷酸,belongs to the class of organic compounds known as purine ribonucleoside monophosphates.	1.35568e-08	1.96745e-05	4.0563e-05	1.15891e-06	5.67932e-06	4.30726e-05	4.59749e-05	3.33427e-05	1.28555e-08	1.2845e-08	4.0388e-06	1.31397e-08	1.29756e-08	2.73303e-06	3.91073e-06	1.22675e-08
655	5'-Methylthioadenosine	Nucleosides, nucleotides, and analogues	5'-deoxyribonucleosides	5'-deoxy-5'-thionucleosides	5'-deoxy-5'-thionucleosides	甲硫腺苷belongs to the class of organic compounds known as 5'-deoxy-5'-thionucleosides.	0.000654491	0.000663145	0.000728981	0.00078563	0.000818894	0.00044924	0.000547567	0.000946355	0.000319122	0.000338645	0.000338186	0.000336875	0.000314514	0.000377527	0.00033738	0.000443797
20	UDP-N-acetyl-alpha-D-galactosamine	Nucleosides, nucleotides, and analogues	Pyrimidine nucleotides	Pyrimidine nucleotide sugars	Pyrimidine nucleotide sugars	belongs to the class of organic compounds known as pyrimidine nucleotide sugars.	5.92705e-06	6.46754e-06	5.80482e-06	9.31391e-06	8.39472e-06	4.51615e-06	4.01878e-06	7.24485e-06	1.47082e-05	1.1585e-05	1.13953e-05	1.13345e-05	1.22894e-05	1.49108e-05	1.27091e-05	1.34829e-05
14	Uridine diphosphate galactose	Nucleosides, nucleotides, and analogues	Pyrimidine nucleotides	Pyrimidine nucleotide sugars	Pyrimidine nucleotide sugars	尿苷二磷酸半乳糖belongs to the class of organic compounds known as pyrimidine nucleotide sugars.	2.19285e-06	7.0172e-07	7.96935e-07	3.1627e-06	3.51657e-06	5.48817e-07	5.9067e-07	9.00057e-07	2.24525e-06	2.96903e-06	2.13111e-06	2.72395e-06	3.16884e-06	3.44389e-06	2.75364e-06	3.09489e-06
15	Uridine 5'-monophosphate	Nucleosides, nucleotides, and analogues	Pyrimidine nucleotides	Pyrimidine ribonucleotides	Pyrimidine ribonucleoside monophosphates	尿嘧啶核苷酸，嘧啶核糖核苷一磷酸belongs to the class of organic compounds known as pyrimidine ribonucleoside monophosphates.	5.89834e-06	7.9345e-06	2.90772e-06	8.76223e-06	7.39432e-06	1.06123e-06	1.71555e-06	4.05332e-06	1.19512e-05	1.11251e-05	1.13252e-05	1.10019e-05	1.12383e-05	1.35134e-05	1.08551e-05	1.05535e-05
545	Cytidine	Nucleosides, nucleotides, and analogues	Pyrimidine nucleosides	Not Available	Pyrimidine nucleosides	胞嘧啶核苷belongs to the class of organic compounds known as pyrimidine nucleosides	3.0001e-05	2.65654e-05	1.32137e-05	3.63797e-05	3.5423e-05	1.04758e-05	1.35301e-05	2.23877e-05	5.21375e-05	4.57257e-05	4.0105e-05	3.80565e-05	4.56645e-05	4.27423e-05	4.0308e-05	4.35564e-05
714	3'-AMP	Nucleosides, nucleotides, and analogues	Ribonucleoside 3'-phosphates	Not Available	Ribonucleoside 3'-phosphates	核糖核苷belongs to the class of organic compounds known as ribonucleoside 3'-phosphates.	3.56598e-06	3.54982e-06	8.67863e-07	3.92814e-06	1.20888e-06	1.62431e-06	3.06363e-06	2.24349e-06	7.67197e-06	6.55912e-06	7.77127e-06	7.70812e-06	8.43098e-06	8.15001e-06	8.71271e-06	8.6494e-06
728	2'-O-Methyladenosine	Nucleosides, nucleotides, and analogues	Purine nucleosides	Not Available	Purine nucleosides	甲基腺苷belongs to the class of organic compounds known as purine nucleosides.	1.0598e-06	2.05002e-06	1.87229e-06	2.45756e-06	1.60332e-06	2.40634e-06	2.43401e-06	3.39447e-06	5.46109e-06	3.65975e-06	5.76623e-06	3.9087e-06	7.36475e-06	8.89873e-06	7.33393e-06	6.78148e-06
268	NAD	Nucleosides, nucleotides, and analogues	(5'->5')-dinucleotides	Not Available	(5'->5')-dinucleotides	烟酰胺腺嘌呤二核苷酸belongs to the class of organic compounds known as (5'->5')-dinucleotides. These are dinucleotides where the two bases are connected via a (5'->5')-phosphodiester linkage.	3.37643e-05	4.77445e-05	3.45112e-05	5.0673e-05	4.80717e-05	3.11265e-05	3.63189e-05	4.68124e-05	5.2504e-05	4.72085e-05	5.49264e-05	4.40884e-05	5.73317e-05	5.39931e-05	5.20027e-05	5.77791e-05
544	Cytidine monophosphate	Nucleosides, nucleotides, and analogues	Pyrimidine nucleotides	Pyrimidine ribonucleotides	Pyrimidine ribonucleoside monophosphates	胞苷酸belongs to the class of organic compounds known as pyrimidine ribonucleoside monophosphates.	4.85182e-06	8.69858e-06	5.17098e-06	8.47381e-06	7.24158e-06	2.23824e-06	3.21054e-06	6.13671e-06	1.11215e-05	7.40706e-06	9.36465e-06	7.96319e-06	8.56905e-06	9.32526e-06	9.21596e-06	7.70488e-06
619	ADP	Nucleosides, nucleotides, and analogues	Purine nucleotides	Purine ribonucleotides	Purine ribonucleoside diphosphates	二磷酸腺苷belongs to the class of organic compounds known as purine ribonucleoside diphosphates. These are purine ribobucleotides with diphosphate group linked to the ribose moiety.	5.29695e-06	5.60941e-06	4.84438e-06	8.79459e-06	7.99001e-06	4.0657e-06	5.02493e-06	7.19553e-06	1.29901e-05	9.68467e-06	9.35705e-06	9.19684e-06	1.11298e-05	1.36291e-05	1.19957e-05	9.45366e-06
622	Adenosine 3',5'-diphosphate	Nucleosides, nucleotides, and analogues	Purine nucleotides	Purine ribonucleotides	Purine ribonucleoside 3',5'-bisphosphates	二磷酸腺苷belongs to the class of organic compounds known as purine ribonucleoside 3',5'-bisphosphates.	5.98878e-06	8.09396e-06	4.79275e-06	9.87127e-06	9.95252e-06	4.70488e-06	6.18823e-06	9.12054e-06	1.50699e-05	1.18466e-05	1.15918e-05	1.18908e-05	1.42268e-05	1.5791e-05	1.21755e-05	1.14645e-05
624	Adenosine	Nucleosides, nucleotides, and analogues	Purine nucleosides	Not Available	Purine nucleosides	腺甘酸belongs to the class of organic compounds known as purine nucleosides.	0.00173084	0.00208778	0.00170298	0.00208819	0.00204236	0.0012929	0.00145451	0.00236654	0.00290567	0.00230418	0.0027645	0.00244795	0.00263939	0.00350435	0.00285745	0.00296972
639	8-Oxo-dGMP	Nucleosides, nucleotides, and analogues	Purine nucleotides	Purine deoxyribonucleotides	Purine 2'-deoxyribonucleoside monophosphates	脱氧鸟苷酸belongs to the class of organic compounds known as purine 2'-deoxyribonucleoside monophosphates.	2.00102e-05	1.65023e-05	9.80084e-06	9.08771e-06	6.30947e-06	3.66069e-06	1.7181e-05	1.19753e-05	1.9191e-05	2.31082e-05	2.3445e-05	2.06133e-05	1.60624e-05	1.72134e-05	1.71314e-05	1.66526e-05
56	Sulfamethazine	Benzenoids	Benzene and substituted derivatives	Benzenesulfonamides	Aminobenzenesulfonamides	磺胺二甲嘧啶belongs to the class of organic compounds known as aminobenzenesulfonamides.	1.31541e-05	1.17562e-05	1.24996e-05	8.9937e-06	1.25523e-05	1.25976e-05	1.1324e-05	1.3034e-05	1.03163e-05	1.02952e-05	9.08073e-06	9.92273e-06	6.86191e-06	6.02264e-06	1.2256e-05	9.31664e-06
49	Terephthalic acid	Benzenoids	Benzene and substituted derivatives	Benzoic acids and derivatives	P-phthalic acid and derivatives	对苯二甲酸belongs to the class of organic compounds known as p-phthalic acid and derivatives.	0.000686689	0.000397723	0.000388642	0.000413146	0.000868528	0.000503698	0.000583957	0.000776438	6.74697e-05	7.26954e-05	6.78904e-05	0.000117512	0.000119354	0.000132431	7.58793e-05	0.00010006
253	Niflumic Acid	Benzenoids	Benzene and substituted derivatives	Trifluoromethylbenzenes	Trifluoromethylbenzenes	尼氟酸belongs to the class of organic compounds known as trifluoromethylbenzenes. These are organofluorine compounds that contain a benzene ring substituted with one or more trifluoromethyl groups.	0.00015453	0.00014525	7.85032e-05	0.000202336	0.00019941	5.15919e-05	7.45557e-05	8.62492e-05	5.58671e-05	6.10415e-05	4.99605e-05	4.23002e-05	4.44998e-05	4.77107e-05	4.71014e-05	3.80186e-05
590	Benzoic acid	Benzenoids	Benzene and substituted derivatives	Benzoic acids and derivatives	Benzoic acids	苯甲酸belongs to the class of organic compounds known as benzoic acids.	0.000378085	0.000234234	0.000227054	0.000331319	0.000432214	0.000296174	0.000282987	0.000474041	0.000171136	0.0001326	0.00012214	0.00018777	0.000148913	0.000157297	0.000163766	0.000158301
553	Clenbuterol	Benzenoids	Benzene and substituted derivatives	Halobenzenes	Dichlorobenzenes	双氯醇胺belongs to the class of organic compounds known as dichlorobenzenes. Dichlorobenzenes are compounds containing a benzene with exactly two chlorine atoms attached to it.	1.55406e-07	1.06972e-07	8.21335e-07	8.62617e-07	8.26793e-07	2.10549e-06	9.74344e-07	1.77108e-06	1.28555e-08	1.2845e-08	1.28509e-08	1.31397e-08	1.29756e-08	3.15558e-07	1.27428e-08	1.91134e-07
142	Phenylacetaldehyde	Benzenoids	Benzene and substituted derivatives	Phenylacetaldehydes		苯乙醛belongs to the class of organic compounds known as phenylacetaldehydes. Phenylacetaldehydes are compounds containing a phenylacetaldehyde moiety, which consists of a phenyl group substituted at the second position by an acetalydehyde.	1.4634e-05	2.88024e-06	6.27992e-06	4.94422e-06	6.06851e-06	1.0349e-05	8.78972e-06	5.92987e-06	2.54061e-06	2.39622e-06	2.82469e-06	2.86396e-06	3.27521e-06	5.0921e-06	2.59857e-06	4.97641e-06
752	2,4-Diamino-6-nitrotoluene	Benzenoids	Benzene and substituted derivatives	Nitrobenzenes	Nitrobenzenes	硝基甲苯，二元胺belongs to the class of organic compounds known as nitrobenzenes. Nitrobenzenes are compounds containing a nitrobenzene moiety, which consists of a benzene ring with a carbon bearing a nitro group.	4.37164e-05	3.71862e-05	9.07048e-05	4.71006e-05	8.99296e-05	8.53438e-05	3.40764e-05	0.000161485	1.61839e-05	1.70987e-05	1.59102e-05	2.12758e-05	2.40051e-05	4.04469e-05	2.27885e-05	3.52078e-05
755	2,3-Dihydro-2,3-dihydroxy-4-(4-methoxyphenyl)-1H-phenalen-1-one	Benzenoids	Naphthalenes	Phenylnaphthalenes	Phenylnaphthalenes	苯基萘belongs to the class of organic compounds known as phenylnaphthalenes. Phenylnaphthalenes are compounds containing a phenylnaphthalene skeleton, which consists of a naphthalene bound to a phenyl group.	2.22087e-06	8.5699e-07	1.09374e-06	1.66369e-06	2.75884e-06	1.47928e-06	1.26447e-06	1.85106e-06	1.11665e-07	2.06089e-07	3.94193e-08	3.54896e-07	6.52475e-07	4.39774e-07	4.29691e-07	4.90557e-07
790	[12]-Gingerol	Benzenoids	Phenols	Methoxyphenols	Gingerols	姜醇，甲氧基苯酚类belongs to the class of organic compounds known as gingerols. Gingerols are compounds containing a gingerol moiety, which is structurally characterized by a 4-hydroxy-3-methoxyphenyl group substituted at the C6 carbon atom by a 5-hydroxy-alkane-3-one.	2.1288e-05	1.67495e-05	3.24642e-05	3.06427e-05	3.01258e-05	3.2526e-05	3.05762e-05	2.26424e-05	1.24157e-05	1.23932e-05	8.52831e-06	1.31906e-05	1.75284e-05	2.62185e-05	1.40722e-05	2.01155e-05
285	N-Acetyldopamine	Benzenoids	Phenols	Benzenediols	Catechols	乙酰多巴胺belongs to the class of organic compounds known as catechols. Catechols are compounds containing a 1,2-benzenediol moiety.	9.48969e-06	2.40513e-05	2.19034e-05	1.58155e-05	1.50689e-05	2.44596e-05	2.8882e-05	3.19992e-05	3.44948e-05	4.85446e-05	5.00356e-05	3.77576e-05	2.41699e-05	3.27572e-05	3.71108e-05	2.84506e-05
407	Hydroxytyrosol	Benzenoids	Phenols	Tyrosols and derivatives	Tyrosols	酪醇；对羟苯基乙醇belongs to the class of organic compounds known as tyrosols. These are organic aromatic compounds containing a phenethyl alcohol moiety that carries a hydroxyl group at the 4-position of the benzene group.	1.0983e-05	2.56766e-05	2.4646e-05	1.72858e-05	1.84377e-05	2.28712e-05	2.72797e-05	3.05363e-05	5.82254e-05	4.74534e-05	5.13977e-05	5.84772e-05	2.6335e-05	3.78419e-05	3.56242e-05	3.10928e-05
402	Indapamide	Benzenoids	Benzene and substituted derivatives	Benzenesulfonamides	Benzenesulfonamides	酰胺belongs to the class of organic compounds known as fatty amides. These are carboxylic acid amide derivatives of fatty acids, that are formed from a fatty acid and an amine.	6.86676e-06	5.26571e-06	4.36399e-06	8.1123e-06	8.08536e-06	2.18307e-06	3.17968e-06	5.66701e-06	1.13583e-05	8.77949e-06	9.54527e-06	9.13158e-06	9.13037e-06	1.24998e-05	1.00108e-05	1.05258e-05
247	Ochratoxin A	Phenylpropanoids and polyketides	Ochratoxins and related substances	Not Available	Ochratoxins and related substances	赭曲毒素A，belongs to the class of organic compounds known as ochratoxins and related substances.	4.70351e-06	1.0308e-05	1.5828e-05	8.41211e-06	5.36537e-06	5.64069e-06	9.00515e-06	9.07997e-06	2.5356e-06	4.04903e-06	2.43746e-06	2.4857e-06	2.66859e-06	3.32322e-06	2.57226e-06	4.12405e-06
567	Carbidopa	Phenylpropanoids and polyketides	Phenylpropanoic acids	Not Available	Phenylpropanoic acids	甲基多巴肼,有机酸belongs to the class of organic compounds known as phenylpropanoic acids. Phenylpropanoic acids are compounds with a structure containing a benzene ring conjugated to a propanoic acid.	9.3633e-07	4.06801e-06	9.45915e-06	5.74404e-06	3.82221e-06	6.71184e-06	5.44309e-06	6.02961e-06	2.40275e-07	1.2845e-08	1.28509e-08	2.07546e-07	2.66506e-07	1.93453e-07	1.27428e-08	1.22675e-08
241	Ononin	Phenylpropanoids and polyketides	Isoflavonoids	Isoflavonoid O-glycosides	Isoflavonoid O-glycosides	甲氧基异黄酮，异黄酮的糖基化衍生物belongs to the class of organic compounds known as isoflavonoid o-glycosides. These are o-glycosylated derivatives of isoflavonoids, which are natural products derived from 3-phenylchromen-4-one.	1.32656e-06	7.23454e-07	7.92237e-07	9.58505e-07	3.50312e-07	7.74885e-07	9.90448e-07	1.75281e-06	1.28555e-08	1.2845e-08	1.28509e-08	1.31397e-08	2.79931e-07	1.25907e-07	8.19445e-08	1.22675e-08
484	Epicatechin 3-O-(4-methylgallate)	Phenylpropanoids and polyketides	Flavonoids	Flavans	Catechin gallates	黄酮类,儿茶素没食子酸酯belongs to the class of organic compounds known as catechin gallates. These are organic compounds containing a gallate moiety glycosidically linked to a catechin.	1.01819e-06	1.52141e-06	1.16157e-06	1.77632e-06	1.50183e-06	9.18196e-07	1.31597e-06	1.32658e-06	1.73407e-06	1.45337e-06	1.47802e-06	1.47597e-06	1.78212e-06	1.80723e-06	1.69519e-06	1.5582e-06
341	Luteone 7-glucoside	Phenylpropanoids and polyketides	Isoflavonoids	Isoflavonoid O-glycosides	Isoflavonoid O-glycosides	葡萄糖苷belongs to the class of organic compounds known as isoflavonoid o-glycosides.	4.85253e-07	3.95351e-07	4.5769e-07	5.04506e-07	1.8681e-07	2.96069e-07	4.70562e-07	1.68656e-07	6.38597e-07	5.85389e-07	6.92347e-07	5.19653e-07	6.35204e-07	4.15669e-07	4.41148e-07	7.13718e-07
236	Orientin	Phenylpropanoids and polyketides	Flavonoids	Flavonoid glycosides	Flavonoid 8-C-glycosides	荭草苷,聚酮化合物,黄酮类,belongs to the class of organic compounds known as flavonoid 8-c-glycosides. Flavonoid 8-C-glycosides are compounds containing a carbohydrate moiety which is C-glycosidically linked to 8-position of a 2-phenylchromen-4-one flavonoid backbone.	1.43798e-06	7.13985e-07	1.1681e-08	1.29225e-06	8.04295e-07	3.11828e-07	5.78612e-07	6.24174e-07	2.56078e-06	2.87765e-06	2.39053e-06	3.42994e-06	3.20336e-06	2.3691e-06	2.62908e-06	2.78377e-06
648	6-Methylcoumarin	Phenylpropanoids and polyketides	Coumarins and derivatives	Not Available	Coumarins and derivatives	甲基香豆素，邻氧萘酮belongs to the class of organic compounds known as coumarins and derivatives.	1.12571e-05	9.97001e-06	8.67643e-06	1.1348e-05	9.76842e-06	8.31502e-06	1.06768e-05	9.15201e-06	1.28488e-05	1.46738e-05	1.08753e-05	1.15353e-05	1.31849e-05	9.81571e-06	1.31218e-05	1.19435e-05
689	4-Coumaroyl-2-hydroxyputrescine	Phenylpropanoids and polyketides	Cinnamic acids and derivatives	Hydroxycinnamic acids and derivatives	Coumaric acids and derivatives	芳香族化合物，羟基腐胺，烯胺 belongs to the class of organic compounds known as coumaric acids and derivatives.	2.77392e-06	3.44713e-06	4.2687e-06	3.29683e-06	3.84842e-06	5.02865e-06	4.71759e-06	4.2141e-06	5.1915e-06	5.20317e-06	4.37017e-06	4.59822e-06	6.94533e-06	6.96678e-06	7.43846e-06	7.23015e-06
134	Phosphorylcholine	Organic nitrogen compounds	Organonitrogen compounds	Quaternary ammonium salts	Phosphocholines	磷酸胆碱belongs to the class of organic compounds known as phosphocholines	0.000599455	0.000459314	0.000495931	0.000439204	0.000479621	0.000574455	0.000537909	0.000595782	0.000300718	0.00043061	0.000383896	0.000402691	0.000557157	0.000455521	0.000317975	0.000456044
149	Pentanenitrile	Organic nitrogen compounds	Organonitrogen compounds	Organic cyanides	Nitriles	戊腈;丁基氰belongs to the class of organic compounds known as nitriles. Nitriles are compounds having the structure RC#N; thus C-substituted derivatives of hydrocyanic acid, HC#N.	2.0817e-05	2.70266e-05	4.57014e-05	2.51715e-05	3.81134e-05	3.02079e-05	2.4859e-05	2.32901e-05	1.21882e-05	7.87778e-06	9.0376e-06	8.33102e-06	9.58867e-06	9.30139e-06	9.38493e-06	9.88015e-06
511	Dimethyl dialkyl ammonium chloride	Organic nitrogen compounds	Organonitrogen compounds	Quaternary ammonium salts	Tetraalkylammonium salts	Dimethyl dialkyl ammonium chloride belongs to the class of organic compounds known as tetraalkylammonium salts. These are organonitrogen compounds containing a quaternary ammonium substituted with four alkyl chains.	2.76615e-06	1.16611e-06	9.09721e-07	6.06062e-06	3.73494e-06	1.57403e-06	2.16959e-06	1.64102e-06	2.62731e-07	1.2845e-08	2.51971e-07	1.34851e-07	4.19562e-07	2.73895e-07	1.27428e-08	1.54707e-07
587	Beta-Aminopropionitrile	Organic nitrogen compounds	Organonitrogen compounds	Organic cyanides	Nitriles	Beta-Aminopropionitrile belongs to the class of organic compounds known as nitriles.	9.89119e-07	1.16103e-06	1.33125e-06	1.4629e-06	1.30006e-06	9.84003e-07	5.73436e-07	7.98801e-07	1.91619e-06	1.31958e-06	1.48161e-06	1.57109e-06	1.94538e-06	1.77151e-06	1.5381e-06	1.28827e-06
372	L-Carnitine	Organic nitrogen compounds	Organonitrogen compounds	Quaternary ammonium salts	Carnitines	左旋肉碱belongs to the class of organic compounds known as carnitines. These are organic compounds containing the quaternary ammonium compound carnitine. carnitine is an unusual amino acid and has different functions than most other amino acids, which are usually employed by the body in the construction of protein.	0.0123173	0.0118248	0.0103128	0.0126577	0.0129199	0.0100405	0.0107276	0.0102733	0.013574	0.0144412	0.0136245	0.0134335	0.0142087	0.0127405	0.0134839	0.0135648
43	Thiolutin	Organic nitrogen compounds	Organonitrogen compounds	N-arylamides	N-acetylarylamines	Thiolutin belongs to the class of organic compounds known as n-acetylarylamines. These are acetamides where one or more amide hydrogens is substituted by an aryl group.	5.56428e-06	1.1502e-05	1.10928e-05	8.69429e-06	7.48747e-06	6.14841e-06	8.86007e-06	1.26925e-05	1.63058e-05	9.04134e-06	1.30445e-05	1.0058e-05	1.23896e-05	1.18527e-05	1.42739e-05	1.0949e-05
518	Diethanolamine	Organic nitrogen compounds	Organonitrogen compounds	Amines	1,2-aminoalcohols	Diethanolamine belongs to the class of organic compounds known as 1,2-aminoalcohols.	6.40115e-06	5.44956e-06	4.62271e-06	6.0866e-06	5.9792e-06	4.37701e-06	4.8764e-06	4.36208e-06	6.09217e-06	6.25789e-06	6.403e-06	6.43026e-06	6.51449e-06	5.60583e-06	6.44869e-06	6.01166e-06
592	Azimsulfuron	Organic nitrogen compounds	Organonitrogen compounds	Sulfonylureas	Pyrimidinyl-2-sulfonylureas	Azimsulfuron belongs to the class of organic compounds known as pyrimidinyl-2-sulfonylureas.	6.00361e-06	4.93337e-06	2.44488e-06	6.32316e-06	4.27201e-06	3.03556e-06	4.59507e-06	4.11232e-06	8.13843e-06	7.28128e-06	7.52014e-06	8.42906e-06	8.52735e-06	9.29197e-06	8.81809e-06	7.39625e-06
744	2-Diethylaminoethanol	Organic nitrogen compounds	Organonitrogen compounds	Amines	1,2-aminoalcohols	2-Diethylaminoethanol belongs to the class of organic compounds known as 1,2-aminoalcohols.	2.65276e-05	3.83819e-05	2.86369e-05	3.45653e-05	2.94561e-05	3.85946e-05	3.35248e-05	3.1456e-05	6.24225e-05	7.18726e-05	7.06944e-05	7.31971e-05	7.68532e-05	7.7945e-05	6.89318e-05	7.4887e-05
128	Pilocarpine	Alkaloids and derivatives	Not Available	Not Available	Alkaloids and derivatives	Pilocarpine belongs to the class of organic compounds known as alkaloids and derivatives. These are naturally occurring chemical compounds that contain mostly basic nitrogen atoms.	3.58616e-05	2.12108e-05	2.07334e-05	2.37811e-05	3.89858e-05	1.85284e-05	2.11077e-05	2.2466e-05	1.0121e-05	1.11234e-05	1.11239e-05	1.10198e-05	2.70666e-05	2.75482e-05	1.3574e-05	2.02883e-05
534	Dehydroxymethylflazine	Alkaloids and derivatives	Harmala alkaloids	Not Available	Harmala alkaloids	Dehydroxymethylflazine belongs to the class of organic compounds known as harmala alkaloids.	8.76412e-06	1.12894e-05	8.93195e-06	7.74902e-06	7.55575e-06	1.02853e-05	1.23291e-05	1.15618e-05	2.67775e-06	3.77719e-06	5.10827e-06	3.87609e-06	3.8064e-06	3.10563e-06	3.95316e-06	2.99106e-06
232	Oxonantenine	Alkaloids and derivatives	Aporphines	Not Available	Aporphines	Aporphine, quinoline alkaloid, oxydipterine	6.07859e-06	7.02686e-06	5.97788e-06	7.67492e-06	7.0265e-06	4.86531e-06	6.18776e-06	6.7065e-06	7.37238e-06	6.81649e-06	7.57801e-06	7.94608e-06	1.09348e-05	9.80972e-06	8.61348e-06	8.61663e-06
604	Amifostine	Organophosphorus compounds	Organothiophosphorus compounds	Not Available	Organothiophosphorus compounds	Amifostine belongs to the class of organic compounds known as organothiophosphorus compounds.	2.16025e-05	2.8965e-05	1.66172e-05	1.71299e-05	1.8504e-05	7.43134e-06	1.72425e-05	1.50389e-05	1.02813e-05	1.0265e-05	1.03709e-05	9.99054e-06	7.88283e-06	9.69813e-06	7.41724e-06	9.15296e-06
642	8-Hydroxypinoresinol 4-glucoside	Lignans, neolignans and related compounds	Lignan glycosides	Not Available	Lignan glycosides	8-Hydroxypinoresinol 4-glucoside belongs to the class of organic compounds known as lignan glycosides.	0.000145192	0.000240635	0.000210452	0.000266593	0.000205899	0.000174174	0.0001858	0.000238428	0.000210461	0.00021294	0.000231798	0.000237208	0.000479673	0.000429631	0.000372037	0.000401452
773	1-Isothiocyanato-6-(methylsulfinyl)hexane	Organosulfur compounds	Sulfoxides	Not Available	Sulfoxides	1-Isothiocyanato-6-(methylsulfinyl)hexane belongs to the class of organic compounds known as sulfoxides. Sulfoxides are compounds containing a sulfoxide functional group, with the structure RS(=O)R' (R,R' not H).	4.50663e-06	2.35393e-06	3.17146e-06	2.42992e-06	3.80459e-06	1.58178e-06	2.83438e-06	4.82006e-06	6.54935e-06	6.5047e-06	5.00092e-06	8.94858e-06	7.98028e-06	7.40213e-06	6.1455e-06	7.92647e-06
