# Supplementary material for: Combined analysis of the proteome and metabolome provides insight into microRNA-1174 function in Aedes aegypti mosquitoes
Source: Parasit Vectors. 2023 Aug 9;16:271. doi: 10.1186/s13071-023-05859-1 (PMC10413549; doi:10.1186/s13071-023-05859-1)
Supplement: Supplementary file 12 — Additional file 12: Table S12. Pathway enrichment analysis of these DEMs. [file 13071_2023_5859_MOESM12_ESM.xlsx]

## Sheet: KEGG_Pathway_Table S12
Additional file 12_Table S12_Pathway enrichment analysis of these DEMs
Pathway	Total	Hits	Raw p	-ln(p)	Holm adjust	FDR	Impact	Hits Cpd	Total Cpd
Aminoacyl-tRNA biosynthesis	67	8	0.82131	0.19686	1	1	0.13793	L-Asparagine cpd:C00152; L-Phenylalanine cpd:C00079; L-Arginine cpd:C00062; L-Serine cpd:C00065; L-Lysine cpd:C00047; L-Threonine cpd:C00188; L-Tyrosine cpd:C00082; L-Glutamic acid cpd:C00025	L-Asparagine cpd:C00152; tRNA(Asn) cpd:C01637; L-Histidine cpd:C00135; tRNA(His) cpd:C01643; L-Phenylalanine cpd:C00079; tRNA(Phe) cpd:C01648; L-Arginine cpd:C00062; tRNA(Arg) cpd:C01636; L-Glutamine cpd:C00064; tRNA(Gln) cpd:C01640; L-Cysteine cpd:C00097; tRNA(Cys) cpd:C01639; Glycine cpd:C00037; tRNA(Gly) cpd:C01642; tRNA(Asp) cpd:C01638; L-Aspartic acid cpd:C00049; L-Serine cpd:C00065; tRNA(Se…
Purine metabolism	64	6	0.94111	0.060694	1	1	0.20747	D-Ribulose 5-phosphate cpd:C00117; ADP cpd:C00008; Inosinic acid cpd:C00130; Adenosine cpd:C00212; Uric acid cpd:C00366; 5-Aminoimidazole ribonucleotide cpd:C03373	Guanosine diphosphate cpd:C00035; Xanthine cpd:C00385; D-Ribulose 5-phosphate cpd:C00117; Phosphoribosyl pyrophosphate cpd:C00119; L-Glutamine cpd:C00064; 5-Phosphoribosylamine cpd:C03090; Glycineamideribotide cpd:C03838; Phosphoribosylformylglycineamidine cpd:C04640; AICAR cpd:C04677; SAICAR cpd:C04823; 5-amino-1-(5-phospho-D-ribosyl)imidazole-4-carboxylate cpd:C04751; RNA cpd:C00046; Cyclic AMP…
Glycerophospholipid metabolism	27	6	0.21186	1.5518	1	1	0.15872	Phosphatidylcholine cpd:C00157; LysoPC(18:1(9Z)) cpd:C04230; Phosphorylcholine cpd:C00588; O-Phosphoethanolamine cpd:C00346; Glycerylphosphorylethanolamine cpd:C01233; Glycerophosphocholine cpd:C00670	Phosphatidylcholine cpd:C00157; Dihydroxyacetone phosphate cpd:C00111; LysoPC(18:1(9Z)) cpd:C04230; Phosphorylcholine cpd:C00588; Choline cpd:C00114; Acetylcholine cpd:C01996; O-Phosphoethanolamine cpd:C00346; Ethanolamine cpd:C00189; 1,2-Diacyl-sn-glycerol cpd:C00641; PA(16:0/16:0) cpd:C00416; PS(16:0/16:0) cpd:C02737; Phosphatidylethanolamine cpd:C00350; Acyl-CoA cpd:C00040; 1-Acyl-sn-glycerol …
Pyrimidine metabolism	41	5	0.76779	0.26425	1	1	0.18939	4,5-Dihydroorotic acid cpd:C00337; Uridine 5'-monophosphate cpd:C00105; Cytidine monophosphate cpd:C00055; Cytidine cpd:C00475; Beta-Alanine cpd:C00099	Thioredoxin cpd:C00342; Uridine 5'-diphosphate cpd:C00015; L-Glutamine cpd:C00064; Carbamoylphosphate cpd:C00169; 4,5-Dihydroorotic acid cpd:C00337; Orotidylic acid cpd:C01103; RNA cpd:C00046; Uridine triphosphate cpd:C00075; Uridine 5'-monophosphate cpd:C00105; Uridine cpd:C00299; Dihydrouracil cpd:C00429; Ureidopropionic acid cpd:C02642; Cytidine triphosphate cpd:C00063; CDP cpd:C00112; Cytidin…
Arginine and proline metabolism	37	5	0.68033	0.38518	1	1	0.26284	Argininosuccinic acid cpd:C03406; L-Arginine cpd:C00062; D-Proline cpd:C00763; L-Glutamic acid cpd:C00025; S-Adenosylmethionine cpd:C00019	L-Glutamine cpd:C00064; Ammonia cpd:C00014; Citrulline cpd:C00327; L-Aspartic acid cpd:C00049; Argininosuccinic acid cpd:C03406; L-Arginine cpd:C00062; N-Acetylornithine cpd:C00437; Ornithine cpd:C00077; L-Proline cpd:C00148; Peptide cpd:C00012; D-Proline cpd:C00763; Pyrroline hydroxycarboxylic acid cpd:C04281; L-4-Hydroxyglutamate semialdehyde cpd:C05938; L-erythro-4-Hydroxyglutamate cpd:C05947;…
Galactose metabolism	26	5	0.3546	1.0368	1	1	0.12781	Melibiitol cpd:C05399; Galactinol cpd:C01235; Glucose 1-phosphate cpd:C00103; Myoinositol cpd:C00137; Uridine diphosphategalactose cpd:C00052	Stachyose cpd:C01613; D-Tagatose 6-phosphate cpd:C01097; D-Gal alpha 1->6D-Gal alpha 1->6D-Glucose cpd:C05404; Sucrose cpd:C00089; Raffinose cpd:C00492; Melibiose cpd:C05402; D-Galactose cpd:C00124; Galactosylglycerol cpd:C05401; Epimelibiose cpd:C05400; Melibiitol cpd:C05399; Galactinol cpd:C01235; Alpha-D-Glucose cpd:C00267; Alpha-Lactose cpd:C00243; Glucose 1-phosphate cpd:C00103; Uridine diph…
Glycine, serine and threonine metabolism	25	5	0.32231	1.1322	1	1	0.39254	L-Serine cpd:C00065; Phosphoserine cpd:C01005; L-Threonine cpd:C00188; 2-Ketobutyric acid cpd:C00109; Glyoxylic acid cpd:C00048	Choline cpd:C00114; Glyceric acid cpd:C00258; 3-Phospho-D-glycerate cpd:C00197; L-Serine cpd:C00065; L-Cystathionine cpd:C02291; Glycine cpd:C00037; Phosphoserine cpd:C01005; Sarcosine cpd:C00213; 5,10-Methylene-THF cpd:C00143; L-Threonine cpd:C00188; Lipoylprotein cpd:C02051; Tetrahydrofolic acid cpd:C00101; S-Aminomethyldihydrolipoylprotein cpd:C01242; Dihydrolipoylprotein cpd:C02972; Betaine a…
Amino sugar and nucleotide sugar metabolism	34	4	0.78112	0.24703	1	1	0.30555	Glucose 1-phosphate cpd:C00103; Glucosamine 6-phosphate cpd:C00352; Mannose 6-phosphate cpd:C00275; Uridine diphosphategalactose cpd:C00052	N-Acetyl-D-glucosamine cpd:C00140; N-Acetyl-D-Glucosamine 6-Phosphate cpd:C00357; N-Acetyl-alpha-D-glucosamine 1-phosphate cpd:C04501; N-Acetylneuraminic acid 9-phosphate cpd:C06241; N-Acetylneuraminic acid cpd:C00270; Galactose 1-phosphate cpd:C00446; Uridine diphosphate glucose cpd:C00029; Glucose 1-phosphate cpd:C00103; Glucosamine 6-phosphate cpd:C00352; Mannose 6-phosphate cpd:C00275; Guanos…
Cysteine and methionine metabolism	25	4	0.53645	0.62279	1	1	0.16749	5'-Methylthioadenosine cpd:C00170; S-Adenosylmethionine cpd:C00019; L-Serine cpd:C00065; 2-Ketobutyric acid cpd:C00109	2-Oxo-4-methylthiobutanoic acid cpd:C01180; 1,2-Dihydroxy-3-keto-5-methylthiopentene cpd:C15606; 5-Methylthioribulose 1-phosphate cpd:C04582; 5'-Methylthioadenosine cpd:C00170; S-Adenosylmethioninamine cpd:C01137; S-Adenosylmethionine cpd:C00019; L-Cystathionine cpd:C02291; L-Homocysteine cpd:C00155; L-Serine cpd:C00065; L-Methionine cpd:C00073; S-Adenosylhomocysteine cpd:C00021; 2,3-Diketo-5-met…
Alanine, aspartate and glutamate metabolism	23	4	0.46689	0.76167	1	1	0.2973	Argininosuccinic acid cpd:C03406; L-Glutamic acid cpd:C00025; L-Asparagine cpd:C00152; Glucosamine 6-phosphate cpd:C00352	2-Oxosuccinamate cpd:C02362; L-Aspartic acid cpd:C00049; D-Aspartic acid cpd:C00402; Argininosuccinic acid cpd:C03406; Adenylsuccinic acid cpd:C03794; L-Alanine cpd:C00041; Succinic acid semialdehyde cpd:C00232; Oxoglutaric acid cpd:C00026; L-Glutamine cpd:C00064; L-Glutamic acid cpd:C00025; Gamma-Aminobutyric acid cpd:C00334; 2-Keto-glutaramic acid cpd:C00940; (S)-1-Pyrroline-5-carboxylate cpd:C…
Sphingolipid metabolism	18	4	0.28325	1.2614	1	1	0.04761	SM cpd:C00550; L-Serine cpd:C00065; 3-Dehydrosphinganine cpd:C02934; O-Phosphoethanolamine cpd:C00346	Dihydroceramide cpd:C12126; Phytoceramide cpd:C12145; SM cpd:C00550; Ceramide 1-phosphate cpd:C02960; Sphingosine 1-phosphate cpd:C06124; Sphinganine 1-phosphate cpd:C01120; Palmityl-CoA cpd:C00154; L-Serine cpd:C00065; Galabiosylceramide cpd:C06126; Lactosylceramide cpd:C01290; Glucosylceramide cpd:C01190; Ceramide cpd:C00195; Sphingosine cpd:C00319; Sphinganine cpd:C00836; Phytosphingosine cpd:…
Lysine degradation	17	4	0.24728	1.3972	1	1	0	L-Lysine cpd:C00047; Oxoadipic acid cpd:C00322; Saccharopine cpd:C00449; Acetyl-CoA cpd:C00024	4-Trimethylammoniobutanoic acid cpd:C01181; Protein lysine cpd:C02188; Protein N6-methyl-L-lysine cpd:C05544; Protein N6,N6-dimethyl-L-lysine cpd:C05545; Crotonoyl-CoA cpd:C00877; L-Lysine cpd:C00047; Oxoadipic acid cpd:C00322; Acetoacetyl-CoA cpd:C00332; Glutaryl-CoA cpd:C00527; 4-Trimethylammoniobutanal cpd:C01149; S-Glutaryldihydrolipoamide cpd:C06157; Carnitine cpd:C00487; 5-Hydroxylysine cpd…
Glyoxylate and dicarboxylate metabolism	16	4	0.21245	1.549	1	1	0	L-Malic acid cpd:C00149; Isocitric acid cpd:C00311; Glyoxylic acid cpd:C00048; Acetyl-CoA cpd:C00024	Hydroxypyruvic acid cpd:C00168; cis-Aconitic acid cpd:C00417; 5,10-Methenyltetrahydrofolic acid cpd:C00445; Formic acid cpd:C00058; N10-Formyl-THF cpd:C00234; Glycolic acid cpd:C00160; Citric acid cpd:C00158; Glyceric acid cpd:C00258; L-Malic acid cpd:C00149; Tartronate semialdehyde cpd:C01146; Isocitric acid cpd:C00311; 5,10-Methylene-THF cpd:C00143; Glyoxylic acid cpd:C00048; Acetyl-CoA cpd:C00…
Pentose and glucuronate interconversions	14	4	0.14789	1.9113	1	1	0	D-Xylulose cpd:C00310; D-Xylitol cpd:C00379; Glucose 1-phosphate cpd:C00103; D-Glucuronic acid cpd:C00191	3-Methoxy-4-hydroxyphenylglycol glucuronide cpd:C03033; D-Ribulose 5-phosphate cpd:C00199; D-Xylulose cpd:C00310; L-Arabitol cpd:C00532; D-Xylitol cpd:C00379; Gulonic acid cpd:C00800; Glucose 1-phosphate cpd:C00103; Uridine diphosphate glucuronic acid cpd:C00167; Uridine diphosphate glucose cpd:C00029; D-Glucuronic acid cpd:C00191; Xylulose 5-phosphate cpd:C00231; L-Arabinose cpd:C00259; D-Xylose…
Glutathione metabolism	26	3	0.77831	0.25063	1	1	0.1985	L-Glutamic acid cpd:C00025; Pyroglutamic acid cpd:C01879; 5-L-Glutamyl-L-alanine cpd:C03740	R-S-Cysteinylglycine cpd:C05729; R-S-Glutathione cpd:C02320; Glutathione cpd:C00051; Oxidized glutathione cpd:C00127; NADP cpd:C00006; Gamma-Glutamylcysteine cpd:C00669; Glycine cpd:C00037; L-Cysteine cpd:C00097; L-Glutamic acid cpd:C00025; Cysteinylglycine cpd:C01419; Pyroglutamic acid cpd:C01879; L-Amino acid cpd:C00151; RX cpd:C01322; Ornithine cpd:C00077; Putrescine cpd:C00134; Spermidine cpd…
Inositol phosphate metabolism	24	3	0.72808	0.31734	1	1	0.2043	Myoinositol cpd:C00137; D-Glucuronic acid cpd:C00191; Acetyl-CoA cpd:C00024	1-Phosphatidyl-D-myo-inositol cpd:C04637; Phosphatidylinositol-3,4,5-trisphosphate cpd:C05981; Inositol 1,3,4,5-tetraphosphate cpd:C01272; Inositol 1,4,5-trisphosphate cpd:C01245; Inositol 1,3,4-trisphosphate cpd:C01243; 1D-Myo-inositol 1,4-bisphosphate cpd:C01220; 1D-Myo-inositol 3,4-bisphosphate cpd:C04063; D-Glucose 6-phosphate cpd:C00092; D-Myo-inositol 4-phosphate cpd:C03546; 1D-myo-Inositol…
Tryptophan metabolism	23	3	0.69985	0.35689	1	1	0	Oxoadipic acid cpd:C00322; L-Kynurenine cpd:C00328; Acetyl-CoA cpd:C00024	Serotonin cpd:C00780; 5-Hydroxykynurenine cpd:C05651; 5-Hydroxy-L-tryptophan cpd:C00643; Acetoacetyl-CoA cpd:C00332; Crotonoyl-CoA cpd:C00877; Glutaryl-CoA cpd:C00527; Oxoadipic acid cpd:C00322; L-Kynurenine cpd:C00328; L-Tryptophan cpd:C00078; 3-Hydroxyanthranilic acid cpd:C00632; Indoleacetaldehyde cpd:C00637; 5-Hydroxyindoleacetaldehyde cpd:C05634; N-Acetylserotonin cpd:C00978; 5-Hydroxykynure…
Citrate cycle (TCA cycle)	20	3	0.60221	0.50714	1	1	0.10479	Isocitric acid cpd:C00311; Acetyl-CoA cpd:C00024; L-Malic acid cpd:C00149	Enzyme N6-(dihydrolipoyl)lysine cpd:C15973; Oxoglutaric acid cpd:C00026; Thiamine pyrophosphate cpd:C00068; Enzyme N6-(lipoyl)lysine cpd:C15972; 3-carboxy-1-hydroxypropylthiamine diphosphate cpd:C05381; Succinyl-CoA cpd:C00091; Succinic acid cpd:C00042; Oxalosuccinic acid cpd:C05379; Isocitric acid cpd:C00311; Oxalacetic acid cpd:C00036; Acetyl-CoA cpd:C00024; L-Malic acid cpd:C00149; cis-Aconiti…
Pentose phosphate pathway	19	3	0.56543	0.57017	1	1	0.30931	Deoxyribose 5-phosphate cpd:C00673; D-Ribulose 5-phosphate cpd:C00117; D-Erythrose 4-phosphate cpd:C00279	Glucose 6-phosphate cpd:C00668; Deoxyribose cpd:C01801; Deoxyribose 5-phosphate cpd:C00673; D-Ribulose 5-phosphate cpd:C00117; D-Ribose cpd:C00121; Sedoheptulose 7-phosphate cpd:C05382; D-Glyceraldehyde 3-phosphate cpd:C00118; D-Ribulose 5-phosphate cpd:C00199; Beta-D-Fructose 6-phosphate cpd:C05345; beta-D-Fructose 1,6-bisphosphate cpd:C05378; 6-Phosphogluconic acid cpd:C00345; 6-Phosphonoglucon…
Propanoate metabolism	18	3	0.52667	0.64118	1	1	0.03333	Beta-Alanine cpd:C00099; Acetyl-CoA cpd:C00024; 2-Ketobutyric acid cpd:C00109	(S)-Methylmalonic acid semialdehyde cpd:C06002; Propionyl-CoA cpd:C00100; Propinol adenylate cpd:C05983; Succinic acid cpd:C00042; Hydroxypropionic acid cpd:C01013; Beta-Alanine cpd:C00099; 2-Propyn-1-al cpd:C05985; Acetyl-CoA cpd:C00024; 2-Hydroxybutyric acid cpd:C05984; Acrylyl-CoA cpd:C00894; Propionic acid cpd:C00163; Succinyl-CoA cpd:C00091; 3-Hydroxypropionyl-CoA cpd:C05668; Malonic semiald…
Starch and sucrose metabolism	17	3	0.4861	0.72134	1	1	0.15979	Glucose 1-phosphate cpd:C00103; Trehalose 6-phosphate cpd:C00689; D-Glucuronic acid cpd:C00191	beta-D-Fructose cpd:C02336; Sucrose cpd:C00089; Uridine diphosphate glucose cpd:C00029; Glucose 1-phosphate cpd:C00103; Uridine diphosphate glucuronic acid cpd:C00167; 3-Methoxy-4-hydroxyphenylglycol glucuronide cpd:C03033; Glucose 6-phosphate cpd:C00668; Alpha-D-Glucose cpd:C00267; Starch cpd:C00369; Amylose cpd:C00718; Trehalose 6-phosphate cpd:C00689; Trehalose cpd:C01083; D-Maltose cpd:C00208…
Valine, leucine and isoleucine biosynthesis	13	3	0.31162	1.166	1	1	0	L-Threonine cpd:C00188; 2-Ketobutyric acid cpd:C00109; 4-Methyl-2-oxopentanoate cpd:C00233	L-Threonine cpd:C00188; 3-Methyl-2-oxovaleric acid cpd:C00671; L-Leucine cpd:C00123; L-Valine cpd:C00183; Alpha-ketoisovaleric acid cpd:C00141; L-Isoleucine cpd:C00407; Pyruvic acid cpd:C00022; 2-Ketobutyric acid cpd:C00109; L-Leucyl-tRNA cpd:C02047; 4-Methyl-2-oxopentanoate cpd:C00233; L-Valyl-tRNA(Val) cpd:C02554; L-Isoleucyl-tRNA(Ile) cpd:C03127; 2-(a-Hydroxyethyl)thiamine diphosphate cpd:C051…
Phenylalanine metabolism	10	3	0.18167	1.7056	1	1	0.69231	Phenylacetaldehyde cpd:C00601; L-Phenylalanine cpd:C00079; L-Tyrosine cpd:C00082	Phenylacetaldehyde cpd:C00601; Phenylacetyl-CoA cpd:C00582; L-Phenylalanine cpd:C00079; Phenylpyruvic acid cpd:C00166; Phenylacetic acid cpd:C07086; Phenylacetylglycine cpd:C05598; Phenylethylamine cpd:C05332; Ortho-Hydroxyphenylacetic acid cpd:C05852; 2-Phenylacetamide cpd:C02505; L-Tyrosine cpd:C00082
Valine, leucine and isoleucine degradation	35	2	0.97819	0.022051	1	1	0.04837	Acetyl-CoA cpd:C00024; 4-Methyl-2-oxopentanoate cpd:C00233	Enzyme N6-(lipoyl)lysine cpd:C15972; 2-Methyl-1-hydroxybutyl-ThPP cpd:C15978; Enzyme N6-(dihydrolipoyl)lysine cpd:C15973; 2-Methyl-1-hydroxypropyl-ThPP cpd:C15976; 3-Methyl-1-hydroxybutyl-ThPP cpd:C15974; Acetyl-CoA cpd:C00024; Acetoacetyl-CoA cpd:C00332; Acetoacetic acid cpd:C00164; 3-Hydroxy-3-methylglutaryl-CoA cpd:C00356; 3-Methylcrotonyl-CoA cpd:C03069; 3-Hydroxyisovaleryl-CoA cpd:C05998; Is…
Tyrosine metabolism	30	2	0.95561	0.045402	1	1	0.28434	L-Dopa cpd:C00355; L-Tyrosine cpd:C00082	3-Methoxy-4-hydroxyphenylglycolaldehyde cpd:C05583; 3,4-Dihydroxymandelaldehyde cpd:C05577; 3,4-Dihydroxyphenylglycol cpd:C05576; Dopamine cpd:C03758; 3,4-Dihydroxyphenylacetaldehyde cpd:C04043; Homovanillin cpd:C05581; L-Dopa cpd:C00355; Homogentisic acid cpd:C00544; 4-Fumarylacetoacetic acid cpd:C01061; Maleylacetoacetic acid cpd:C01036; L-Tyrosine cpd:C00082; 4-Hydroxyphenylpyruvic acid cpd:C0…
Glycolysis or Gluconeogenesis	25	2	0.91185	0.092276	1	1	0.04208	Acetyl-CoA cpd:C00024; Glucose 1-phosphate cpd:C00103	Acetaldehyde cpd:C00084; Ethanol cpd:C00469; Pyruvic acid cpd:C00022; Thiamine pyrophosphate cpd:C00068; 2-(a-Hydroxyethyl)thiamine diphosphate cpd:C05125; Enzyme N6-(lipoyl)lysine cpd:C15972; Enzyme N6-(dihydrolipoyl)lysine cpd:C15973; Acetyl-CoA cpd:C00024; L-Lactic acid cpd:C00186; Phosphoenolpyruvic acid cpd:C00074; 2-Phospho-D-glyceric acid cpd:C00631; D-Glyceraldehyde 3-phosphate cpd:C00118…
Pyruvate metabolism	24	2	0.89924	0.1062	1	1	0.19182	L-Malic acid cpd:C00149; Acetyl-CoA cpd:C00024	Enzyme N6-(lipoyl)lysine cpd:C15972; 2-(a-Hydroxyethyl)thiamine diphosphate cpd:C05125; Oxalacetic acid cpd:C00036; Phosphoenolpyruvic acid cpd:C00074; Pyruvaldehyde cpd:C00546; Lactaldehyde cpd:C05999; S-Lactoylglutathione cpd:C03451; Pyruvic acid cpd:C00022; L-Malic acid cpd:C00149; L-Lactic acid cpd:C00186; Acetyl adenylate cpd:C05993; Acetic acid cpd:C00033; Acetaldehyde cpd:C00084; Acetyl-Co…
Butanoate metabolism	21	2	0.85075	0.16164	1	1	0	Acetyl-CoA cpd:C00024; L-Glutamic acid cpd:C00025	3-Butyn-1-al cpd:C06145; (R)-3-Hydroxybutyric acid cpd:C01089; Acetoacetic acid cpd:C00164; 3-Hydroxy-3-methylglutaryl-CoA cpd:C00356; Acetyl-CoA cpd:C00024; Acetoacetyl-CoA cpd:C00332; Crotonoyl-CoA cpd:C00877; Gamma-Aminobutyric acid cpd:C00334; L-Glutamic acid cpd:C00025; Butanoyl-CoA cpd:C00136; Butanal cpd:C01412; Succinic acid semialdehyde cpd:C00232; Oxoglutaric acid cpd:C00026; Thiamine p…
Nicotinate and nicotinamide metabolism	9	2	0.40446	0.9052	1	1	0.29231	NAD cpd:C00003; Nicotinic acid cpd:C00253	Nicotinic acid mononucleotide cpd:C01185; Nicotinate D-ribonucleoside cpd:C05841; Nicotinic acid adenine dinucleotide cpd:C00857; Nicotinamide ribotide cpd:C00455; Nicotinamide riboside cpd:C03150; NAD cpd:C00003; Nicotinic acid cpd:C00253; Niacinamide cpd:C00153; NADP cpd:C00006
Cyanoamino acid metabolism	6	2	0.22567	1.4887	1	1	0	Beta-Aminopropionitrile cpd:C05670; L-Serine cpd:C00065	3-Cyano-L-alanine cpd:C02512; Beta-Aminopropionitrile cpd:C05670; Glycine cpd:C00037; gamma-Glutamyl-beta-cyanoalanine cpd:C05711; gamma-Glutamyl-beta-aminopropiononitrile cpd:C06114; L-Serine cpd:C00065
Ascorbate and aldarate metabolism	6	2	0.22567	1.4887	1	1	0.5	Myoinositol cpd:C00137; D-Glucuronic acid cpd:C00191	Myoinositol cpd:C00137; Uridine diphosphate glucose cpd:C00029; D-Glucurono-6,3-lactone cpd:C02670; Uridine diphosphate glucuronic acid cpd:C00167; D-Glucuronic acid cpd:C00191; D-Glucarate cpd:C00818
Phenylalanine, tyrosine and tryptophan biosynthesis	4	2	0.11052	2.2026	1	1	1	L-Phenylalanine cpd:C00079; L-Tyrosine cpd:C00082	Phenylpyruvic acid cpd:C00166; L-Phenylalanine cpd:C00079; L-Tyrosine cpd:C00082; 4-Hydroxyphenylpyruvic acid cpd:C01179
Fatty acid biosynthesis	38	1	0.99825	0.0017501	1	1	0.02717	Acetyl-CoA cpd:C00024	Tetradecanoyl-[acp] cpd:C05761; Malonyl-[acyl-carrier protein] cpd:C01209; Hexadecanoyl-[acp] cpd:C05764; Dodecanoyl-[acyl-carrier protein] cpd:C05223; Decanoyl-[acp] cpd:C05755; Octanoyl-[acp] cpd:C05752; Hexanoyl-[acp] cpd:C05749; Butyryl-[acp] cpd:C05745; trans-Hexadec-2-enoyl-[acp] cpd:C05763; (3R)-3-Hydroxypalmitoyl-[acyl-carrier protein] cpd:C04633; 3-Oxohexadecanoyl-[acp] cpd:C05762; trans…
Fatty acid metabolism	38	1	0.99825	0.0017501	1	1	0.15723	Acetyl-CoA cpd:C00024	Palmityl-CoA cpd:C00154; Hexanoyl-CoA cpd:C05270; Butanoyl-CoA cpd:C00136; Acetyl-CoA cpd:C00024; (S)-3-Hydroxybutanoyl-CoA cpd:C01144; cis,cis-3,6-Dodecadienoyl-CoA cpd:C05280; (S)-Hydroxyhexanoyl-CoA cpd:C05268; (S)-Hydroxyoctanoyl-CoA cpd:C05266; Octanoyl-CoA cpd:C01944; (S)-Hydroxydecanoyl-CoA cpd:C05264; Decanoyl-CoA (n-C10:0CoA) cpd:C05274; (S)-3-Hydroxydodecanoyl-CoA cpd:C05262; Lauroyl-Co…
Fatty acid elongation in mitochondria	27	1	0.98871	0.011355	1	1	0.2522	Acetyl-CoA cpd:C00024	Palmityl-CoA cpd:C00154; (2E)-Hexadecenoyl-CoA cpd:C05272; (S)-3-Hydroxyhexadecanoyl-CoA cpd:C05258; 3-Oxohexadecanoyl-CoA cpd:C05259; Acetyl-CoA cpd:C00024; Tetradecanoyl-CoA cpd:C02593; (2E)-Tetradecenoyl-CoA cpd:C05273; (S)-3-Hydroxytetradecanoyl-CoA cpd:C05260; 3-Oxotetradecanoyl-CoA cpd:C05261; Lauroyl-CoA cpd:C01832; (2E)-Dodecenoyl-CoA cpd:C03221; (S)-3-Hydroxydodecanoyl-CoA cpd:C05262; 3-…
Porphyrin and chlorophyll metabolism	23	1	0.97788	0.022371	1	1	0	L-Glutamic acid cpd:C00025	Heme O cpd:C15672; Heme cpd:C00032; Glycine cpd:C00037; Bilirubin diglucuronide cpd:C05787; Hemoglobin cpd:C01708; Protoporphyrinogen IX cpd:C01079; Coproporphyrin III cpd:C03263; Uroporphyrinogen III cpd:C01051; Hydroxymethylbilane cpd:C01024; Porphobilinogen cpd:C00931; 5-Aminolevulinic acid cpd:C00430; Uroporphyrinogen I cpd:C05766; L-Glutamic acid cpd:C00025; Bilirubin cpd:C00486; Protoporphy…
Fructose and mannose metabolism	18	1	0.94893	0.052422	1	1	0.17705	Mannose 6-phosphate cpd:C00275	Sorbitol cpd:C00794; D-Fructose cpd:C00095; D-Mannose cpd:C00159; D-Fructose 2,6-bisphosphate cpd:C00665; Beta-D-Fructose 6-phosphate cpd:C05345; Mannose 6-phosphate cpd:C00275; GDP-4-Dehydro-6-deoxy-D-mannose cpd:C01222; Guanosine diphosphate mannose cpd:C00096; D-Mannose 1-phosphate cpd:C00636; D-Glyceraldehyde 3-phosphate cpd:C00118; Fructose 1-phosphate cpd:C01094; beta-D-Fructose 1,6-bisphos…
Terpenoid backbone biosynthesis	13	1	0.88263	0.12485	1	1	0	Acetyl-CoA cpd:C00024	Mevalonic acid cpd:C00418; Acetyl-CoA cpd:C00024; Acetoacetyl-CoA cpd:C00332; 3-Hydroxy-3-methylglutaryl-CoA cpd:C00356; Isopentenyl pyrophosphate cpd:C00129; 5-Diphosphomevalonic acid cpd:C01143; Mevalonic acid-5P cpd:C01107; Dimethylallylpyrophosphate cpd:C00235; Geranyl-PP cpd:C00341; Farnesyl pyrophosphate cpd:C00448; Geranylgeranyl-PP cpd:C11356; Geranylgeranyl diphosphate cpd:C00353; Dehydr…
beta-Alanine metabolism	13	1	0.88263	0.12485	1	1	0.41379	Beta-Alanine cpd:C00099	Acrylyl-CoA cpd:C00894; 3-Hydroxypropionyl-CoA cpd:C05668; Hydroxypropionic acid cpd:C01013; Beta-Alanine cpd:C00099; L-Aspartic acid cpd:C00049; Spermine cpd:C00750; 3-Aminopropionaldehyde cpd:C05665; Ureidopropionic acid cpd:C02642; Dihydrouracil cpd:C00429; Propionyl-CoA cpd:C00100; Malonic semialdehyde cpd:C00222; Spermidine cpd:C00315; Uracil cpd:C00106
Pantothenate and CoA biosynthesis	12	1	0.86145	0.14913	1	1	0	Beta-Alanine cpd:C00099	Pantetheine cpd:C00831; 4-Phosphopantothenoylcysteine cpd:C04352; D-Pantothenoyl-L-cysteine cpd:C04079; Pantothenic acid cpd:C00864; Ureidopropionic acid cpd:C02642; Dihydrouracil cpd:C00429; L-Valine cpd:C00183; Pantetheine 4'-phosphate cpd:C01134; D-4'-Phosphopantothenate cpd:C03492; Beta-Alanine cpd:C00099; Uracil cpd:C00106; Alpha-ketoisovaleric acid cpd:C00141
Retinol metabolism	11	1	0.83649	0.17854	1	1	0	Vitamin A cpd:C00473	Vitamin A cpd:C00473; 11-cis-Retinol cpd:C00899; Retinoic acid cpd:C00777; 9-cis-Retinol cpd:C16682; Retinal cpd:C00376; 11-cis-Retinyl palmitate cpd:C03455; all-trans-4-Hydroxyretinoic acid cpd:C16677; all-trans-5,6-Epoxyretinoic acid cpd:C16680; all-trans-18-Hydroxyretinoic acid cpd:C16679; 9-cis-Retinal cpd:C16681; Retinoyl b-glucuronide cpd:C11061
Caffeine metabolism	10	1	0.80705	0.21436	1	1	0	Paraxanthine cpd:C13747	1-Methylxanthine cpd:C16358; 1,3,7-Trimethyluric acid cpd:C16361; Theobromine cpd:C07480; 7-Methylxanthine cpd:C16353; Paraxanthine cpd:C13747; 1-Methyluric acid cpd:C16359; 3,6,8-Trimethylallantoin cpd:C16362; 3,7-Dimethyluric acid cpd:C16360; 7-Methyluric acid cpd:C16355; 1,7-Dimethyluric acid cpd:C16356
Arachidonic acid metabolism	10	1	0.80705	0.21436	1	1	0	Phosphatidylcholine cpd:C00157	15(S)-HPETE cpd:C05966; 5(S)-Hydroperoxyeicosatetraenoic acid cpd:C05356; Arachidonic acid cpd:C00219; Leukotriene A4 cpd:C00909; Leukotriene C4 cpd:C02166; 15(S)-HETE cpd:C04742; 5-HETE cpd:C04805; Phosphatidylcholine cpd:C00157; Leukotriene B4 cpd:C02165; Leukotriene D4 cpd:C05951
Methane metabolism	9	1	0.77237	0.2583	1	1	0.4	L-Serine cpd:C00065	S-Formylglutathione cpd:C01031; Glycine cpd:C00037; 5,10-Methylene-THF cpd:C00143; S-(Hydroxymethyl)glutathione cpd:C14180; Methanol cpd:C00132; Formic acid cpd:C00058; L-Serine cpd:C00065; Formaldehyde cpd:C00067; 5-Methyltetrahydrofolic acid cpd:C00440
alpha-Linolenic acid metabolism	8	1	0.73149	0.31268	1	1	0	Phosphatidylcholine cpd:C00157	OPC4-CoA cpd:C16335; OPC6-CoA cpd:C16331; OPC8-CoA cpd:C16327; Phosphatidylcholine cpd:C00157; trans-2-Enoyl-OPC4-CoA cpd:C16336; trans-2-Enoyl-OPC6-CoA cpd:C16332; trans-2-Enoyl-OPC8-CoA cpd:C16328; Alpha-Linolenic acid cpd:C06427
One carbon pool by folate	8	1	0.73149	0.31268	1	1	0	N5-Formyl-H4F cpd:C03479	5,10-Methylene-THF cpd:C00143; 5,10-Methenyltetrahydrofolic acid cpd:C00445; N10-Formyl-THF cpd:C00234; Tetrahydrofolic acid cpd:C00101; Dihydrofolic acid cpd:C00415; Folic acid cpd:C00504; N5-Formyl-H4F cpd:C03479; 5-Methyltetrahydrofolic acid cpd:C00440
Histidine metabolism	7	1	0.68332	0.38078	1	1	0	1-Methylhistidine cpd:C01152	L-Histidine cpd:C00135; Imidazole-4-acetaldehyde cpd:C05130; Methylimidazole acetaldehyde cpd:C05827; Histamine cpd:C00388; Imidazoleacetic acid cpd:C02835; Methylimidazoleacetic acid cpd:C05828; 1-Methylhistidine cpd:C01152
Nitrogen metabolism	7	1	0.68332	0.38078	1	1	0	L-Glutamic acid cpd:C00025	Carbon dioxide cpd:C00011; Ammonia cpd:C00014; L-Glutamic acid cpd:C00025; L-Glutamine cpd:C00064; L-Cystathionine cpd:C02291; Carbonic acid cpd:C01353; Glycine cpd:C00037
Riboflavin metabolism	7	1	0.68332	0.38078	1	1	0.16667	Quinone cpd:C00472	Flavin Mononucleotide cpd:C00061; Riboflavin cpd:C00255; Oxygen cpd:C00007; Hydroquinone cpd:C00530; Water cpd:C00001; Quinone cpd:C00472; FAD cpd:C00016
Linoleic acid metabolism	6	1	0.62659	0.46746	1	1	0	Phosphatidylcholine cpd:C00157	Linoleic acid cpd:C01595; 13S-hydroxyoctadecadienoic acid cpd:C14762; Phosphatidylcholine cpd:C00157; 9,10-Epoxyoctadecenoic acid cpd:C14825; 12,13-EpOME cpd:C14826; 13-OxoODE cpd:C14765
Taurine and hypotaurine metabolism	6	1	0.62659	0.46746	1	1	0.5	Taurine cpd:C00245	Cysteic acid cpd:C00506; L-Cysteine cpd:C00097; 3-Sulfinoalanine cpd:C00606; Taurine cpd:C00245; Hypotaurine cpd:C00519; 5-L-Glutamyl-taurine cpd:C05844
Synthesis and degradation of ketone bodies	5	1	0.55977	0.58023	1	1	0	Acetyl-CoA cpd:C00024	Acetoacetyl-CoA cpd:C00332; Acetyl-CoA cpd:C00024; 3-Hydroxy-3-methylglutaryl-CoA cpd:C00356; (R)-3-Hydroxybutyric acid cpd:C01089; Acetoacetic acid cpd:C00164
Biotin metabolism	5	1	0.55977	0.58023	1	1	0	L-Lysine cpd:C00047	Biotin cpd:C00120; Biotinyl-5'-AMP cpd:C05921; Biocytin cpd:C05552; Holo-[carboxylase] cpd:C06250; L-Lysine cpd:C00047
Sulfur metabolism	5	1	0.55977	0.58023	1	1	0	Adenosine 3',5'-diphosphate cpd:C00054	Phosphoadenosine phosphosulfate cpd:C00053; Adenosine phosphosulfate cpd:C00224; Sulfite cpd:C00094; Sulfate cpd:C00059; Adenosine 3',5'-diphosphate cpd:C00054
D-Glutamine and D-glutamate metabolism	5	1	0.55977	0.58023	1	1	1	L-Glutamic acid cpd:C00025	L-Glutamic acid cpd:C00025; D-Glutamine cpd:C00819; L-Glutamine cpd:C00064; Oxoglutaric acid cpd:C00026; D-Glutamic acid cpd:C00217
Ubiquinone and other terpenoid-quinone biosynthesis	3	1	0.38844	0.94561	1	1	0	L-Tyrosine cpd:C00082	4-Hydroxyphenylpyruvic acid cpd:C01179; L-Tyrosine cpd:C00082; Homogentisic acid cpd:C00544
